# Supplementary material for: Conveniently Pre-Tagged and Pre-Packaged: Extended Molecular Identification and Metagenomics Using Complete Metazoan Mitochondrial Genomes
Source: PLoS One. 2012 Dec 14;7(12):e51263. doi: 10.1371/journal.pone.0051263 (PMC3522660; doi:10.1371/journal.pone.0051263)
Supplement: File S1 — Mitogenome sequence dataset used in the assembly simulations. (TXT) [file pone.0051263.s001.txt]

List of the 10 species
>Anguilla anguilla mitochondrion, complete genome.    NC_006531
>Astronotus ocellatus mitochondrion, complete genome.    NC_009058
>Alosa alosa mitochondrion, complete genome.    NC_009575
>Apeltes quadracus mitochondrion, complete genome.    NC_011580
>Acipenser sinensis mitochondrion, complete genome.    NC_012646
>Oryzias sinensis mitochondrion, complete genome.    NC_013434
>Alepocephalus agassizii mitochondrion, complete genome.    NC_013564
>Acheilognathus intermedia mitochondrion, complete genome.    NC_013705
>Galaxias gollumoides mitochondrion, complete genome.    NC_015239
>Auchenoglanis occidentalis mitochondrion, complete genome.    NC_015809

List of the 20 species
NC_001727 >Crossostoma lacustre mitochondrion, complete genome.    NC_001727 16558
NC_002574 >Sigmops gracilis mitochondrion, complete genome.    NC_002574 16436
NC_002674 >Aulopus japonicus mitochondrion, complete genome.    NC_002674 16653
NC_002813 >Trachurus japonicus mitochondrion, complete genome.    NC_002813 16559
NC_003165 >Lampris guttatus mitochondrion, complete genome.    NC_003165 15598
NC_003184 >Exocoetus volitans mitochondrion, complete genome.    NC_003184 16527
NC_003189 >Myripristis berndti mitochondrion, complete genome.    NC_003189 16531
NC_003193 >Mastacembelus favus mitochondrion, complete genome.    NC_003193 16498
NC_003489 >Ictalurus punctatus mitochondrion, complete genome.    NC_003489 16497
NC_004373 >Carapus bermudensis mitochondrion, complete genome.    NC_004373 16613
NC_004380 >Lophius americanus mitochondrion, complete genome.    NC_004380 16479
NC_004386 >Hypoatherina tsurugae mitochondrion, complete genome.    NC_004386 16566
NC_004404 >Cottus reinii mitochondrion, complete genome.    NC_004404 16561
NC_004411 >Petroscirtes breviceps mitochondrion, complete genome.    NC_004411 16680
NC_004415 >Eleotris acanthopoma mitochondrion, complete genome.    NC_004415 16522
NC_004593 >Esox lucius mitochondrion, complete genome.    NC_004593 16695
NC_004693 >Chanos chanos mitochondrion, complete genome.    NC_004693 16231
NC_004699 >Phenacogrammus interruptus mitochondrion, complete genome.    NC_004699 16652
NC_004744 >Lepisosteus oculatus mitochondrion, complete genome.    NC_004744 16330
NC_005313 >Auxis rochei mitochondrion, complete genome.    NC_005313 16501

List of the 30 species
NC_002081 >Gadus morhua mitochondrion, complete genome.    NC_002081 16696
NC_003174 >Gasterosteus aculeatus mitochondrion, complete genome.    NC_003174 15742
NC_004420 >Scaphirhynchus cf. albus mitochondrion, complete genome.    NC_004420 16493
NC_004594 >Galaxias maculatus mitochondrion, complete genome.    NC_004594 16508
NC_005313 >Auxis rochei mitochondrion, complete genome.    NC_005313 16501
NC_005317 >Thunnus alalunga mitochondrion, complete genome.    NC_005317 16527
NC_005795 >Acipenser stellatus mitochondrion, complete genome.    NC_005795 16537
NC_006355 >Chlorurus sordidus mitochondrion, complete genome.    NC_006355 16681
NC_006537 >Anguilla celebesensis mitochondrion, complete genome.    NC_006537 16700
NC_006539 >Anguilla interioris mitochondrion, complete genome.    NC_006539 16713
NC_007176 >Tetraodon nigroviridis mitochondrion, complete genome.    NC_007176 16462
NC_007395 >Merlangius merlangus mitochondrion, complete genome.    NC_007395 16569
NC_008461 >Verasper moseri mitochondrion, complete genome.    NC_008461 17588
NC_008656 >Labeo batesii mitochondrion, complete genome.    NC_008656 16603
NC_009058 >Astronotus ocellatus mitochondrion, complete genome.    NC_009058 16569
NC_009263 >Oncorhynchus kisutch mitochondrion, complete genome.    NC_009263 16659
NC_010768 >Carassius cuvieri mitochondrion, complete genome.    NC_010768 16581
NC_010959 >Oncorhynchus gorbuscha mitochondrion, complete genome.    NC_010959 16785
NC_010963 >Lutjanus russellii mitochondrion, complete genome.    NC_010963 16505
NC_011113 >Epinephelus akaara mitochondrion, complete genome.    NC_011113 16795
NC_011715 >Epinephelus lanceolatus mitochondrion, complete genome.    NC_011715 16574
NC_012710 >Chitala blanci mitochondrion, complete genome.    NC_012710 16272
NC_012975 >Oryzias minutillus mitochondrion, complete genome.    NC_012975 16953
NC_013564 >Alepocephalus agassizii mitochondrion, complete genome.    NC_013564 16657
NC_013702 >Acheilognathus signifer mitochondrion, complete genome.    NC_013702 16566
NC_013704 >Acheilognathus koreensis mitochondrion, complete genome.    NC_013704 16563
NC_014862 >Pelteobagrus vachellii mitochondrion, complete genome.    NC_014862 16527
NC_014866 >Silurus meridionalis mitochondrion, complete genome.    NC_014866 16527
NC_015239 >Galaxias gollumoides mitochondrion, complete genome.    NC_015239 16506
NC_015343 >Lagocephalus lagocephalus mitochondrion, complete genome.    NC_015343 16442

List of the 100 species
NC_002081 >Gadus morhua mitochondrion, complete genome.    NC_002081 16696
NC_003174 >Gasterosteus aculeatus mitochondrion, complete genome.    NC_003174 15742
NC_003176 >Kareius bicoloratus mitochondrion, complete genome.    NC_003176 15973
NC_004387 >Oryzias latipes mitochondrion, complete genome.    NC_004387 16714
NC_004420 >Scaphirhynchus cf. albus mitochondrion, complete genome.    NC_004420 16493
NC_004530 >Euthynnus alletteratus mitochondrion, complete genome.    NC_004530 16520
NC_004590 >Alepocephalus tenebrosus mitochondrion, complete genome.    NC_004590 16644
NC_004594 >Galaxias maculatus mitochondrion, complete genome.    NC_004594 16508
NC_004697 >Pseudobagrus tokiensis mitochondrion, complete genome.    NC_004697 16529
NC_005313 >Auxis rochei mitochondrion, complete genome.    NC_005313 16501
NC_005316 >Katsuwonus pelamis mitochondrion, complete genome.    NC_005316 16515
NC_005317 >Thunnus alalunga mitochondrion, complete genome.    NC_005317 16527
NC_005451 >Acipenser dabryanus mitochondrion, complete genome.    NC_005451 16438
NC_005795 >Acipenser stellatus mitochondrion, complete genome.    NC_005795 16537
NC_006355 >Chlorurus sordidus mitochondrion, complete genome.    NC_006355 16681
NC_006531 >Anguilla anguilla mitochondrion, complete genome.    NC_006531 16683
NC_006532 >Anguilla australis australis mitochondrion, complete genome.    NC_006532 16686
NC_006537 >Anguilla celebesensis mitochondrion, complete genome.    NC_006537 16700
NC_006538 >Anguilla dieffenbachii mitochondrion, complete genome.    NC_006538 16687
NC_006539 >Anguilla interioris mitochondrion, complete genome.    NC_006539 16713
NC_006897 >Oncorhynchus clarkii henshawi mitochondrion, complete genome.    NC_006897 16658
NC_007176 >Tetraodon nigroviridis mitochondrion, complete genome.    NC_007176 16462
NC_007231 >Oreochromis mossambicus mitochondrion, complete genome.    NC_007231 16641
NC_007395 >Merlangius merlangus mitochondrion, complete genome.    NC_007395 16569
NC_007396 >Melanogrammus aeglefinus mitochondrion, complete genome.    NC_007396 16585
NC_008448 >Galaxiella nigrostriata mitochondrion, complete genome.    NC_008448 19017
NC_008461 >Verasper moseri mitochondrion, complete genome.    NC_008461 17588
NC_008656 >Labeo batesii mitochondrion, complete genome.    NC_008656 16603
NC_008657 >Labeo senegalensis mitochondrion, complete genome.    NC_008657 16604
NC_008745 >Oncorhynchus masou formosanus mitochondrion, complete genome.    NC_008745 16652
NC_009057 >Oreochromis sp. KM-2006 mitochondrion, complete genome.    NC_009057 16626
NC_009058 >Astronotus ocellatus mitochondrion, complete genome.    NC_009058 16569
NC_009062 >Neolamprologus brichardi mitochondrion, complete genome.    NC_009062 16587
NC_009263 >Oncorhynchus kisutch mitochondrion, complete genome.    NC_009263 16659
NC_009710 >Hippoglossus stenolepis mitochondrion, complete genome.    NC_009710 17841
NC_009711 >Reinhardtius hippoglossoides mitochondrion, complete genome.    NC_009711 18017
NC_009869 >Lutjanus rivulatus mitochondrion, complete genome.    NC_009869 16511
NC_010768 >Carassius cuvieri mitochondrion, complete genome.    NC_010768 16581
NC_010959 >Oncorhynchus gorbuscha mitochondrion, complete genome.    NC_010959 16785
NC_010963 >Lutjanus russellii mitochondrion, complete genome.    NC_010963 16505
NC_010966 >Platichthys stellatus mitochondrion, complete genome.    NC_010966 17103
NC_011012 >Alepocephalus bicolor mitochondrion, complete genome.    NC_011012 16829
NC_011111 >Epinephelus coioides mitochondrion, complete genome.    NC_011111 16418
NC_011113 >Epinephelus akaara mitochondrion, complete genome.    NC_011113 16795
NC_011275 >Lutjanus bengalensis mitochondrion, complete genome.    NC_011275 16511
NC_011343 >Scarus rubroviolaceus mitochondrion, complete genome.    NC_011343 16681
NC_011570 >Gasterosteus wheatlandi mitochondrion, complete genome.    NC_011570 16538
NC_011571 >Pungitius pungitius mitochondrion, complete genome.    NC_011571 16388
NC_011578 >Lutjanus kasmira mitochondrion, complete genome.    NC_011578 16514
NC_011580 >Apeltes quadracus mitochondrion, complete genome.    NC_011580 16472
NC_011599 >Scarus ghobban mitochondrion, complete genome.    NC_011599 16676
NC_011637 >Lagocephalus wheeleri mitochondrion, complete genome.    NC_011637 16453
NC_011715 >Epinephelus lanceolatus mitochondrion, complete genome.    NC_011715 16574
NC_011928 >Scarus forsteni mitochondrion, complete genome.    NC_011928 16679
NC_011936 >Scarus schlegeli mitochondrion, complete genome.    NC_011936 16701
NC_012576 >Acipenser gueldenstaedtii mitochondrion, complete genome.    NC_012576 16594
NC_012710 >Chitala blanci mitochondrion, complete genome.    NC_012710 16272
NC_012711 >Chitala lopis mitochondrion, complete genome.    NC_012711 16177
NC_012712 >Chitala ornata mitochondrion, complete genome.    NC_012712 16164
NC_012713 >Notopterus notopterus mitochondrion, complete genome.    NC_012713 16030
NC_012714 >Papyrocranus congoensis mitochondrion, complete genome.    NC_012714 16823
NC_012737 >Lutjanus sebae mitochondrion, complete genome.    NC_012737 16512
NC_012975 >Oryzias minutillus mitochondrion, complete genome.    NC_012975 16953
NC_012976 >Oryzias dancena mitochondrion, complete genome.    NC_012976 16863
NC_012979 >Oryzias luzonensis mitochondrion, complete genome.    NC_012979 16666
NC_012981 >Oryzias javanicus mitochondrion, complete genome.    NC_012981 16892
NC_013360 >Lagocephalus lunaris mitochondrion, complete genome.    NC_013360 16433
NC_013564 >Alepocephalus agassizii mitochondrion, complete genome.    NC_013564 16657
NC_013574 >Bathytroctes breviceps mitochondrion, complete genome.    NC_013574 16652
NC_013575 >Bathytroctes macrolepis mitochondrion, complete genome.    NC_013575 16614
NC_013702 >Acheilognathus signifer mitochondrion, complete genome.    NC_013702 16566
NC_013704 >Acheilognathus koreensis mitochondrion, complete genome.    NC_013704 16563
NC_013705 >Acheilognathus intermedia mitochondrion, complete genome.    NC_013705 16610
NC_013711 >Acheilognathus macropterus mitochondrion, complete genome.    NC_013711 16774
NC_013723 >Scomber japonicus mitochondrion, complete genome.    NC_013723 16568
NC_013750 >Oreochromis aureus mitochondrion, complete genome.    NC_013750 16628
NC_013820 >Epinephelus bruneus mitochondrion, complete genome.    NC_013820 16686
NC_013829 >Epinephelus septemfasciatus mitochondrion, complete genome.    NC_013829 16558
NC_014177 >Carassius gibelio mitochondrion, complete genome.    NC_014177 16581
NC_014261 >Silurus glanis mitochondrion, complete genome.    NC_014261 16526
NC_014586 >Leiocassis longirostris mitochondrion, complete genome.    NC_014586 16534
NC_014859 >Pelteobagrus nitidus mitochondrion, complete genome.    NC_014859 16532
NC_014862 >Pelteobagrus vachellii mitochondrion, complete genome.    NC_014862 16527
NC_014866 >Silurus meridionalis mitochondrion, complete genome.    NC_014866 16527
NC_014882 >Acheilognathus somjinensis mitochondrion, complete genome.    NC_014882 16569
NC_014893 >Pungitius kaibarae mitochondrion, complete genome.    NC_014893 16505
NC_015094 >Pollachius virens mitochondrion, complete genome.    NC_015094 16556
NC_015097 >Pollachius pollachius mitochondrion, complete genome.    NC_015097 16539
NC_015193 >Labeo bata mitochondrion, complete genome.    NC_015193 16605
NC_015239 >Galaxias gollumoides mitochondrion, complete genome.    NC_015239 16506
NC_015240 >Galaxias sp. 'southern' mitochondrion, complete genome.    NC_015240 16511
NC_015340 >Lagocephalus sceleratus mitochondrion, complete genome.    NC_015340 16442
NC_015343 >Lagocephalus lagocephalus mitochondrion, complete genome.    NC_015343 16442
NC_015345 >Lagocephalus laevigatus mitochondrion, complete genome.    NC_015345 16449
NC_015358 >Tetraodon biocellatus mitochondrion, complete genome.    NC_015358 16450
NC_015363 >Tetraodon mbu mitochondrion, complete genome.    NC_015363 16508
NC_015365 >Tetraodon cutcutia mitochondrion, complete genome.    NC_015365 16624
NC_015806 >Silurus asotus mitochondrion, complete genome.    NC_015806 16521
NC_015888 >Pelteobagrus fulvidraco mitochondrion, complete genome.    NC_015888 16527
NC_015995 >Hucho bleekeri mitochondrion, complete genome.    NC_015995 16997
