# Supplementary material for: Conveniently Pre-Tagged and Pre-Packaged: Extended Molecular Identification and Metagenomics Using Complete Metazoan Mitochondrial Genomes
Source: PLoS One. 2012 Dec 14;7(12):e51263. doi: 10.1371/journal.pone.0051263 (PMC3522660; doi:10.1371/journal.pone.0051263)
Supplement: File S2 — Sliding window analyses for Annelida, Cnidaria, Crustacea, Echinodermata, Mollusca, Nematoda, Nemertea, Platyhelminthes and Porifera. For each family, the folder contains the aligned sequences as well as the sliding window analyses by species pair and for all species pair on a single figure. (ZIP) [file pone.0051263.s002.zip]

Archive with 1,844 entries (1,675 files):
- Annelida/
- Annelida/Urechidae/
- Annelida/Urechidae/15_150/
- Annelida/Urechidae/15_150/allCurves.pdf
- Annelida/Urechidae/15_150/figure.dem
- Annelida/Urechidae/15_150/figures.dem
- Annelida/Urechidae/15_150/Urechis_caupo_NC_006379_Urechis_unicinctus_NC_012768.csv
- Annelida/Urechidae/15_150/Urechis_caupo_NC_006379_Urechis_unicinctus_NC_012768.pdf
- Annelida/Urechidae/45_450/
- Annelida/Urechidae/45_450/allCurves.pdf
- Annelida/Urechidae/45_450/figure.dem
- Annelida/Urechidae/45_450/figures.dem
- Annelida/Urechidae/45_450/Urechis_caupo_NC_006379_Urechis_unicinctus_NC_012768.csv
- Annelida/Urechidae/45_450/Urechis_caupo_NC_006379_Urechis_unicinctus_NC_012768.pdf
- Annelida/Urechidae/command.sh
- Annelida/Urechidae/NC_006379.fst
- Annelida/Urechidae/NC_012768.fst
- Annelida/Urechidae/Urechidae.fas
- Cnidaria/
- Cnidaria/Faviidae/
- Cnidaria/Faviidae/15_150/
- Cnidaria/Faviidae/15_150/allCurves.pdf
- Cnidaria/Faviidae/15_150/Colpophyllia_natans_NC_008162_Montastraea_annularis_NC_007224.csv
- Cnidaria/Faviidae/15_150/Colpophyllia_natans_NC_008162_Montastraea_annularis_NC_007224.pdf
- Cnidaria/Faviidae/15_150/figure.dem
- Cnidaria/Faviidae/15_150/figures.dem
- Cnidaria/Faviidae/45_450/
- Cnidaria/Faviidae/45_450/allCurves.pdf
- Cnidaria/Faviidae/45_450/Colpophyllia_natans_NC_008162_Montastraea_annularis_NC_007224.csv
- Cnidaria/Faviidae/45_450/Colpophyllia_natans_NC_008162_Montastraea_annularis_NC_007224.pdf
- Cnidaria/Faviidae/45_450/figure.dem
- Cnidaria/Faviidae/45_450/figures.dem
- Cnidaria/Faviidae/command.sh
- Cnidaria/Faviidae/Faviidae.fas
- Cnidaria/Faviidae/NC_007224.fst
- Cnidaria/Faviidae/NC_007225.fst
- Cnidaria/Faviidae/NC_007226.fst
- Cnidaria/Faviidae/NC_008162.fst
- Cnidaria/Pocilloporidae/
- Cnidaria/Pocilloporidae/15_150/
- Cnidaria/Pocilloporidae/15_150/allCurves.pdf
- Cnidaria/Pocilloporidae/15_150/figure.dem
- Cnidaria/Pocilloporidae/15_150/figures.dem
- Cnidaria/Pocilloporidae/15_150/Pocillopora_damicornis_NC_009797_Seriatopora_caliendrum_NC_010245.csv
- Cnidaria/Pocilloporidae/15_150/Pocillopora_damicornis_NC_009797_Seriatopora_caliendrum_NC_010245.pdf
- Cnidaria/Pocilloporidae/15_150/Pocillopora_damicornis_NC_009797_Seriatopora_hystrix_NC_010244.csv
- Cnidaria/Pocilloporidae/15_150/Pocillopora_damicornis_NC_009797_Seriatopora_hystrix_NC_010244.pdf
- Cnidaria/Pocilloporidae/15_150/Pocillopora_eydouxi_NC_009798_Pocillopora_damicornis_NC_009797.csv
- Cnidaria/Pocilloporidae/15_150/Pocillopora_eydouxi_NC_009798_Pocillopora_damicornis_NC_009797.pdf
- Cnidaria/Pocilloporidae/15_150/Pocillopora_eydouxi_NC_009798_Seriatopora_caliendrum_NC_010245.csv
- Cnidaria/Pocilloporidae/15_150/Pocillopora_eydouxi_NC_009798_Seriatopora_caliendrum_NC_010245.pdf
- Cnidaria/Pocilloporidae/15_150/Pocillopora_eydouxi_NC_009798_Seriatopora_hystrix_NC_010244.csv
- Cnidaria/Pocilloporidae/15_150/Pocillopora_eydouxi_NC_009798_Seriatopora_hystrix_NC_010244.pdf
- Cnidaria/Pocilloporidae/15_150/Seriatopora_hystrix_NC_010244_Seriatopora_caliendrum_NC_010245.csv
- Cnidaria/Pocilloporidae/15_150/Seriatopora_hystrix_NC_010244_Seriatopora_caliendrum_NC_010245.pdf
- Cnidaria/Pocilloporidae/45_450/
- Cnidaria/Pocilloporidae/45_450/allCurves.pdf
- Cnidaria/Pocilloporidae/45_450/figure.dem
- Cnidaria/Pocilloporidae/45_450/figures.dem
- Cnidaria/Pocilloporidae/45_450/Pocillopora_damicornis_NC_009797_Seriatopora_caliendrum_NC_010245.csv
- Cnidaria/Pocilloporidae/45_450/Pocillopora_damicornis_NC_009797_Seriatopora_caliendrum_NC_010245.pdf
- Cnidaria/Pocilloporidae/45_450/Pocillopora_damicornis_NC_009797_Seriatopora_hystrix_NC_010244.csv
- Cnidaria/Pocilloporidae/45_450/Pocillopora_damicornis_NC_009797_Seriatopora_hystrix_NC_010244.pdf
- Cnidaria/Pocilloporidae/45_450/Pocillopora_eydouxi_NC_009798_Pocillopora_damicornis_NC_009797.csv
- Cnidaria/Pocilloporidae/45_450/Pocillopora_eydouxi_NC_009798_Pocillopora_damicornis_NC_009797.pdf
- Cnidaria/Pocilloporidae/45_450/Pocillopora_eydouxi_NC_009798_Seriatopora_caliendrum_NC_010245.csv
- Cnidaria/Pocilloporidae/45_450/Pocillopora_eydouxi_NC_009798_Seriatopora_caliendrum_NC_010245.pdf
- Cnidaria/Pocilloporidae/45_450/Pocillopora_eydouxi_NC_009798_Seriatopora_hystrix_NC_010244.csv
- Cnidaria/Pocilloporidae/45_450/Pocillopora_eydouxi_NC_009798_Seriatopora_hystrix_NC_010244.pdf
- Cnidaria/Pocilloporidae/45_450/Seriatopora_hystrix_NC_010244_Seriatopora_caliendrum_NC_010245.csv
- Cnidaria/Pocilloporidae/45_450/Seriatopora_hystrix_NC_010244_Seriatopora_caliendrum_NC_010245.pdf
- Cnidaria/Pocilloporidae/command.sh
- Cnidaria/Pocilloporidae/NC_009797.fst
- Cnidaria/Pocilloporidae/NC_009798.fst
- Cnidaria/Pocilloporidae/NC_010244.fst
- Cnidaria/Pocilloporidae/NC_010245.fst
- Cnidaria/Pocilloporidae/NC_011160.fst
- Cnidaria/Pocilloporidae/NC_011162.fst
- Cnidaria/Pocilloporidae/Pocilloporidae.fas
- Cnidaria/Poritidae/
- Cnidaria/Poritidae/15_150/
- Cnidaria/Poritidae/15_150/allCurves.pdf
- Cnidaria/Poritidae/15_150/figure.dem
- Cnidaria/Poritidae/15_150/figures.dem
- Cnidaria/Poritidae/15_150/Porites_okinawensis_NC_015644_Goniopora_columna_NC_015643.csv
- Cnidaria/Poritidae/15_150/Porites_okinawensis_NC_015644_Goniopora_columna_NC_015643.pdf
- Cnidaria/Poritidae/15_150/Porites_okinawensis_NC_015644_Porites_porites_NC_008166.csv
- Cnidaria/Poritidae/15_150/Porites_okinawensis_NC_015644_Porites_porites_NC_008166.pdf
- Cnidaria/Poritidae/15_150/Porites_porites_NC_008166_Goniopora_columna_NC_015643.csv
- Cnidaria/Poritidae/15_150/Porites_porites_NC_008166_Goniopora_columna_NC_015643.pdf
- Cnidaria/Poritidae/45_450/
- Cnidaria/Poritidae/45_450/allCurves.pdf
- Cnidaria/Poritidae/45_450/figure.dem
- Cnidaria/Poritidae/45_450/figures.dem
- Cnidaria/Poritidae/45_450/Porites_okinawensis_NC_015644_Goniopora_columna_NC_015643.csv
- Cnidaria/Poritidae/45_450/Porites_okinawensis_NC_015644_Goniopora_columna_NC_015643.pdf
- Cnidaria/Poritidae/45_450/Porites_okinawensis_NC_015644_Porites_porites_NC_008166.csv
- Cnidaria/Poritidae/45_450/Porites_okinawensis_NC_015644_Porites_porites_NC_008166.pdf
- Cnidaria/Poritidae/45_450/Porites_porites_NC_008166_Goniopora_columna_NC_015643.csv
- Cnidaria/Poritidae/45_450/Porites_porites_NC_008166_Goniopora_columna_NC_015643.pdf
- Cnidaria/Poritidae/command.sh
- Cnidaria/Poritidae/NC_008166.fst
- Cnidaria/Poritidae/NC_015643.fst
- Cnidaria/Poritidae/NC_015644.fst
- Cnidaria/Poritidae/Poritidae.fas
- Crustacea/
- Crustacea/Acrididae/
- Crustacea/Acrididae/15_150/
- Crustacea/Acrididae/15_150/Acrida_cinerea_NC_014887_Gomphocerus_sibiricus_tibetanus_NC_015478.csv
- Crustacea/Acrididae/15_150/Acrida_cinerea_NC_014887_Gomphocerus_sibiricus_tibetanus_NC_015478.pdf
- Crustacea/Acrididae/15_150/Acrida_willemsei_NC_011303_Acrida_cinerea_NC_014887.csv
- Crustacea/Acrididae/15_150/Acrida_willemsei_NC_011303_Acrida_cinerea_NC_014887.pdf
- Crustacea/Acrididae/15_150/Acrida_willemsei_NC_011303_Gomphocerus_licenti_NC_013847.csv
- Crustacea/Acrididae/15_150/Acrida_willemsei_NC_011303_Gomphocerus_licenti_NC_013847.pdf
- Crustacea/Acrididae/15_150/Acrida_willemsei_NC_011303_Gomphocerus_sibiricus_tibetanus_NC_015478.csv
- Crustacea/Acrididae/15_150/Acrida_willemsei_NC_011303_Gomphocerus_sibiricus_tibetanus_NC_015478.pdf
- Crustacea/Acrididae/15_150/allCurves.pdf
- Crustacea/Acrididae/15_150/figure.dem
- Crustacea/Acrididae/15_150/figures.dem
- Crustacea/Acrididae/15_150/Gomphocerus_licenti_NC_013847_Acrida_cinerea_NC_014887.csv
- Crustacea/Acrididae/15_150/Gomphocerus_licenti_NC_013847_Acrida_cinerea_NC_014887.pdf
- Crustacea/Acrididae/15_150/Gomphocerus_licenti_NC_013847_Gomphocerus_sibiricus_tibetanus_NC_015478.csv
- Crustacea/Acrididae/15_150/Gomphocerus_licenti_NC_013847_Gomphocerus_sibiricus_tibetanus_NC_015478.pdf
- Crustacea/Acrididae/45_450/
- Crustacea/Acrididae/45_450/Acrida_cinerea_NC_014887_Gomphocerus_sibiricus_tibetanus_NC_015478.csv
- Crustacea/Acrididae/45_450/Acrida_cinerea_NC_014887_Gomphocerus_sibiricus_tibetanus_NC_015478.pdf
- Crustacea/Acrididae/45_450/Acrida_willemsei_NC_011303_Acrida_cinerea_NC_014887.csv
- Crustacea/Acrididae/45_450/Acrida_willemsei_NC_011303_Acrida_cinerea_NC_014887.pdf
- Crustacea/Acrididae/45_450/Acrida_willemsei_NC_011303_Gomphocerus_licenti_NC_013847.csv
- Crustacea/Acrididae/45_450/Acrida_willemsei_NC_011303_Gomphocerus_licenti_NC_013847.pdf
- Crustacea/Acrididae/45_450/Acrida_willemsei_NC_011303_Gomphocerus_sibiricus_tibetanus_NC_015478.csv
- Crustacea/Acrididae/45_450/Acrida_willemsei_NC_011303_Gomphocerus_sibiricus_tibetanus_NC_015478.pdf
- Crustacea/Acrididae/45_450/allCurves.pdf
- Crustacea/Acrididae/45_450/figure.dem
- Crustacea/Acrididae/45_450/figures.dem
- Crustacea/Acrididae/45_450/Gomphocerus_licenti_NC_013847_Acrida_cinerea_NC_014887.csv
- Crustacea/Acrididae/45_450/Gomphocerus_licenti_NC_013847_Acrida_cinerea_NC_014887.pdf
- Crustacea/Acrididae/45_450/Gomphocerus_licenti_NC_013847_Gomphocerus_sibiricus_tibetanus_NC_015478.csv
- Crustacea/Acrididae/45_450/Gomphocerus_licenti_NC_013847_Gomphocerus_sibiricus_tibetanus_NC_015478.pdf
- Crustacea/Acrididae/Acrididae.fas
- Crustacea/Acrididae/command.sh
- Crustacea/Acrididae/NC_001712.fst
- Crustacea/Acrididae/NC_010219.fst
- Crustacea/Acrididae/NC_011095.fst
- Crustacea/Acrididae/NC_011114.fst
- Crustacea/Acrididae/NC_011115.fst
- Crustacea/Acrididae/NC_011119.fst
- Crustacea/Acrididae/NC_011303.fst
- Crustacea/Acrididae/NC_011305.fst
- Crustacea/Acrididae/NC_011827.fst
- Crustacea/Acrididae/NC_013240.fst
- Crustacea/Acrididae/NC_013701.fst
- Crustacea/Acrididae/NC_013805.fst
- Crustacea/Acrididae/NC_013826.fst
- Crustacea/Acrididae/NC_013835.fst
- Crustacea/Acrididae/NC_013847.fst
- Crustacea/Acrididae/NC_014349.fst
- Crustacea/Acrididae/NC_014449.fst
- Crustacea/Acrididae/NC_014887.fst
- Crustacea/Acrididae/NC_014891.fst
- Crustacea/Acrididae/NC_015478.fst
- Crustacea/Acrididae/NC_015624.fst
- Crustacea/Agromyzidae/
- Crustacea/Agromyzidae/15_150/
- Crustacea/Agromyzidae/15_150/allCurves.pdf
- Crustacea/Agromyzidae/15_150/figure.dem
- Crustacea/Agromyzidae/15_150/figures.dem
- Crustacea/Agromyzidae/15_150/Liriomyza_sativae_NC_015926_Liriomyza_trifolii_NC_014283.csv
- Crustacea/Agromyzidae/15_150/Liriomyza_sativae_NC_015926_Liriomyza_trifolii_NC_014283.pdf
- Crustacea/Agromyzidae/45_450/
- Crustacea/Agromyzidae/45_450/allCurves.pdf
- Crustacea/Agromyzidae/45_450/figure.dem
- Crustacea/Agromyzidae/45_450/figures.dem
- Crustacea/Agromyzidae/45_450/Liriomyza_sativae_NC_015926_Liriomyza_trifolii_NC_014283.csv
- Crustacea/Agromyzidae/45_450/Liriomyza_sativae_NC_015926_Liriomyza_trifolii_NC_014283.pdf
- Crustacea/Agromyzidae/Agromyzidae.fas
- Crustacea/Agromyzidae/command.sh
- Crustacea/Agromyzidae/NC_014283.fst
- Crustacea/Agromyzidae/NC_015926.fst
- Crustacea/Apidae/
- Crustacea/Apidae/15_150/
- Crustacea/Apidae/15_150/allCurves.pdf
- Crustacea/Apidae/15_150/Apis_cerana_NC_014295_Apis_mellifera_ligustica_NC_001566.csv
- Crustacea/Apidae/15_150/Apis_cerana_NC_014295_Apis_mellifera_ligustica_NC_001566.pdf
- Crustacea/Apidae/15_150/Apis_cerana_NC_014295_Bombus_hypocrita_sapporoensis_NC_011923.csv
- Crustacea/Apidae/15_150/Apis_cerana_NC_014295_Bombus_hypocrita_sapporoensis_NC_011923.pdf
- Crustacea/Apidae/15_150/Apis_cerana_NC_014295_Bombus_ignitus_NC_010967.csv
- Crustacea/Apidae/15_150/Apis_cerana_NC_014295_Bombus_ignitus_NC_010967.pdf
- Crustacea/Apidae/15_150/Apis_mellifera_ligustica_NC_001566_Bombus_hypocrita_sapporoensis_NC_011923.csv
- Crustacea/Apidae/15_150/Apis_mellifera_ligustica_NC_001566_Bombus_hypocrita_sapporoensis_NC_011923.pdf
- Crustacea/Apidae/15_150/Apis_mellifera_ligustica_NC_001566_Bombus_ignitus_NC_010967.csv
- Crustacea/Apidae/15_150/Apis_mellifera_ligustica_NC_001566_Bombus_ignitus_NC_010967.pdf
- Crustacea/Apidae/15_150/Bombus_ignitus_NC_010967_Bombus_hypocrita_sapporoensis_NC_011923.csv
- Crustacea/Apidae/15_150/Bombus_ignitus_NC_010967_Bombus_hypocrita_sapporoensis_NC_011923.pdf
- Crustacea/Apidae/15_150/figure.dem
- Crustacea/Apidae/15_150/figures.dem
- Crustacea/Apidae/45_450/
- Crustacea/Apidae/45_450/allCurves.pdf
- Crustacea/Apidae/45_450/Apis_cerana_NC_014295_Apis_mellifera_ligustica_NC_001566.csv
- Crustacea/Apidae/45_450/Apis_cerana_NC_014295_Apis_mellifera_ligustica_NC_001566.pdf
- Crustacea/Apidae/45_450/Apis_cerana_NC_014295_Bombus_hypocrita_sapporoensis_NC_011923.csv
- Crustacea/Apidae/45_450/Apis_cerana_NC_014295_Bombus_hypocrita_sapporoensis_NC_011923.pdf
- Crustacea/Apidae/45_450/Apis_cerana_NC_014295_Bombus_ignitus_NC_010967.csv
- Crustacea/Apidae/45_450/Apis_cerana_NC_014295_Bombus_ignitus_NC_010967.pdf
- Crustacea/Apidae/45_450/Apis_mellifera_ligustica_NC_001566_Bombus_hypocrita_sapporoensis_NC_011923.csv
- Crustacea/Apidae/45_450/Apis_mellifera_ligustica_NC_001566_Bombus_hypocrita_sapporoensis_NC_011923.pdf
- Crustacea/Apidae/45_450/Apis_mellifera_ligustica_NC_001566_Bombus_ignitus_NC_010967.csv
- Crustacea/Apidae/45_450/Apis_mellifera_ligustica_NC_001566_Bombus_ignitus_NC_010967.pdf
- Crustacea/Apidae/45_450/Bombus_ignitus_NC_010967_Bombus_hypocrita_sapporoensis_NC_011923.csv
- Crustacea/Apidae/45_450/Bombus_ignitus_NC_010967_Bombus_hypocrita_sapporoensis_NC_011923.pdf
- Crustacea/Apidae/45_450/figure.dem
- Crustacea/Apidae/45_450/figures.dem
- Crustacea/Apidae/Apidae.fas
- Crustacea/Apidae/command.sh
- Crustacea/Apidae/NC_001566.fst
- Crustacea/Apidae/NC_004529.fst
- Crustacea/Apidae/NC_010967.fst
- Crustacea/Apidae/NC_011923.fst
- Crustacea/Apidae/NC_014295.fst
- Crustacea/Argasidae/
- Crustacea/Argasidae/15_150/
- Crustacea/Argasidae/15_150/allCurves.pdf
- Crustacea/Argasidae/15_150/figure.dem
- Crustacea/Argasidae/15_150/figures.dem
- Crustacea/Argasidae/15_150/Ornithodoros_porcinus_NC_005820_Ornithodoros_moubata_NC_004357.csv
- Crustacea/Argasidae/15_150/Ornithodoros_porcinus_NC_005820_Ornithodoros_moubata_NC_004357.pdf
- Crustacea/Argasidae/45_450/
- Crustacea/Argasidae/45_450/allCurves.pdf
- Crustacea/Argasidae/45_450/figure.dem
- Crustacea/Argasidae/45_450/figures.dem
- Crustacea/Argasidae/45_450/Ornithodoros_porcinus_NC_005820_Ornithodoros_moubata_NC_004357.csv
- Crustacea/Argasidae/45_450/Ornithodoros_porcinus_NC_005820_Ornithodoros_moubata_NC_004357.pdf
- Crustacea/Argasidae/Argasidae.fas
- Crustacea/Argasidae/command.sh
- Crustacea/Argasidae/NC_004357.fst
- Crustacea/Argasidae/NC_005291.fst
- Crustacea/Argasidae/NC_005820.fst
- Crustacea/Bombycidae/
- Crustacea/Bombycidae/15_150/
- Crustacea/Bombycidae/15_150/allCurves.pdf
- Crustacea/Bombycidae/15_150/Bombyx_mandarina_NC_003395_Bombyx_mori_NC_002355.csv
- Crustacea/Bombycidae/15_150/Bombyx_mandarina_NC_003395_Bombyx_mori_NC_002355.pdf
- Crustacea/Bombycidae/15_150/figure.dem
- Crustacea/Bombycidae/15_150/figures.dem
- Crustacea/Bombycidae/45_450/
- Crustacea/Bombycidae/45_450/allCurves.pdf
- Crustacea/Bombycidae/45_450/Bombyx_mandarina_NC_003395_Bombyx_mori_NC_002355.csv
- Crustacea/Bombycidae/45_450/Bombyx_mandarina_NC_003395_Bombyx_mori_NC_002355.pdf
- Crustacea/Bombycidae/45_450/figure.dem
- Crustacea/Bombycidae/45_450/figures.dem
- Crustacea/Bombycidae/Bombycidae.fas
- Crustacea/Bombycidae/command.sh
- Crustacea/Bombycidae/NC_002355.fst
- Crustacea/Bombycidae/NC_003395.fst
- Crustacea/Caprellidae/
- Crustacea/Caprellidae/15_150/
- Crustacea/Caprellidae/15_150/allCurves.pdf
- Crustacea/Caprellidae/15_150/Caprella_mutica_NC_014492_Caprella_scaura_NC_014687.csv
- Crustacea/Caprellidae/15_150/Caprella_mutica_NC_014492_Caprella_scaura_NC_014687.pdf
- Crustacea/Caprellidae/15_150/figure.dem
- Crustacea/Caprellidae/15_150/figures.dem
- Crustacea/Caprellidae/45_450/
- Crustacea/Caprellidae/45_450/allCurves.pdf
- Crustacea/Caprellidae/45_450/Caprella_mutica_NC_014492_Caprella_scaura_NC_014687.csv
- Crustacea/Caprellidae/45_450/Caprella_mutica_NC_014492_Caprella_scaura_NC_014687.pdf
- Crustacea/Caprellidae/45_450/figure.dem
- Crustacea/Caprellidae/45_450/figures.dem
- Crustacea/Caprellidae/Caprellidae.fas
- Crustacea/Caprellidae/command.sh
- Crustacea/Caprellidae/NC_014492.fst
- Crustacea/Caprellidae/NC_014687.fst
- Crustacea/Culicidae/
- Crustacea/Culicidae/15_150/
- Crustacea/Culicidae/15_150/Aedes_albopictus_NC_006817_Aedes_aegypti_NC_010241.csv
- Crustacea/Culicidae/15_150/Aedes_albopictus_NC_006817_Aedes_aegypti_NC_010241.pdf
- Crustacea/Culicidae/15_150/allCurves.pdf
- Crustacea/Culicidae/15_150/figure.dem
- Crustacea/Culicidae/15_150/figures.dem
- Crustacea/Culicidae/45_450/
- Crustacea/Culicidae/45_450/Aedes_albopictus_NC_006817_Aedes_aegypti_NC_010241.csv
- Crustacea/Culicidae/45_450/Aedes_albopictus_NC_006817_Aedes_aegypti_NC_010241.pdf
- Crustacea/Culicidae/45_450/allCurves.pdf
- Crustacea/Culicidae/45_450/figure.dem
- Crustacea/Culicidae/45_450/figures.dem
- Crustacea/Culicidae/command.sh
- Crustacea/Culicidae/Culicidae.fas
- Crustacea/Culicidae/NC_000875.fst
- Crustacea/Culicidae/NC_002084.fst
- Crustacea/Culicidae/NC_006817.fst
- Crustacea/Culicidae/NC_008070.fst
- Crustacea/Culicidae/NC_010241.fst
- Crustacea/Culicidae/NC_014275.fst
- Crustacea/Culicidae/NC_014574.fst
- Crustacea/Culicidae/NC_015079.fst
- Crustacea/Formicidae/
- Crustacea/Formicidae/15_150/
- Crustacea/Formicidae/15_150/allCurves.pdf
- Crustacea/Formicidae/15_150/figure.dem
- Crustacea/Formicidae/15_150/figures.dem
- Crustacea/Formicidae/15_150/Solenopsis_invicta_NC_014672_Solenopsis_geminata_NC_014669.csv
[truncated: 1,544 more entries]
