# Supplementary material for: Conveniently Pre-Tagged and Pre-Packaged: Extended Molecular Identification and Metagenomics Using Complete Metazoan Mitochondrial Genomes
Source: PLoS One. 2012 Dec 14;7(12):e51263. doi: 10.1371/journal.pone.0051263 (PMC3522660; doi:10.1371/journal.pone.0051263)
Supplement: File S2 — Sliding window analyses for Annelida, Cnidaria, Crustacea, Echinodermata, Mollusca, Nematoda, Nemertea, Platyhelminthes and Porifera. For each family, the folder contains the aligned sequences as well as the sliding window analyses by species pair and for all species pair on a single figure. (ZIP) [file pone.0051263.s002.zip › Annelida/Urechidae/15_150/Urechis_caupo_NC_006379_Urechis_unicinctus_NC_012768.csv]

0	0.0933333333333333
15	0.1
30	0.1
45	0.1
60	0.0866666666666667
75	0.0866666666666667
90	0.0666666666666667
105	0.06
120	0.06
135	0.0533333333333333
150	0.06
165	0.06
180	0.0866666666666667
195	0.106666666666667
210	0.113333333333333
225	0.12
240	0.146666666666667
255	0.153333333333333
270	0.153333333333333
285	0.153333333333333
300	0.16
315	0.173333333333333
330	0.166666666666667
345	0.153333333333333
360	0.153333333333333
375	0.153333333333333
390	0.133333333333333
405	0.133333333333333
420	0.12
435	0.14
450	0.14
465	0.126666666666667
480	0.126666666666667
495	0.14
510	0.153333333333333
525	0.16
540	0.173333333333333
555	0.18
570	0.206666666666667
585	0.18
600	0.173333333333333
615	0.186666666666667
630	0.173333333333333
645	0.16
660	0.16
675	0.153333333333333
690	0.153333333333333
705	0.153333333333333
720	0.146666666666667
735	0.153333333333333
750	0.14
765	0.126666666666667
780	0.133333333333333
795	0.14
810	0.126666666666667
825	0.126666666666667
840	0.12
855	0.113333333333333
870	0.113333333333333
885	0.12
900	0.153333333333333
915	0.146666666666667
930	0.16
945	0.166666666666667
960	0.166666666666667
975	0.16
990	0.166666666666667
1005	0.166666666666667
1020	0.153333333333333
1035	0.153333333333333
1050	0.133333333333333
1065	0.146666666666667
1080	0.126666666666667
1095	0.106666666666667
1110	0.106666666666667
1125	0.113333333333333
1140	0.106666666666667
1155	0.1
1170	0.106666666666667
1185	0.106666666666667
1200	0.1
1215	0.1
1230	0.106666666666667
1245	0.113333333333333
1260	0.106666666666667
1275	0.0933333333333333
1290	0.08
1305	0.1
1320	0.106666666666667
1335	0.1
1350	0.1
1365	0.106666666666667
1380	0.1
1395	0.106666666666667
1410	0.106666666666667
1425	0.113333333333333
1440	0.12
1455	0.12
1470	0.106666666666667
1485	0.1
1500	0.1
1515	0.0866666666666667
1530	0.0866666666666667
1545	0.08
1560	0.08
1575	0.08
1590	0.0733333333333333
1605	0.0466666666666667
1620	0.0533333333333333
1635	0.06
1650	0.08
1665	0.0733333333333333
1680	0.0733333333333333
1695	0.0733333333333333
1710	0.08
1725	0.0933333333333333
1740	0.113333333333333
1755	0.126666666666667
1770	0.126666666666667
1785	0.126666666666667
1800	0.113333333333333
1815	0.126666666666667
1830	0.133333333333333
1845	0.146666666666667
1860	0.146666666666667
1875	0.14
1890	0.14
1905	0.14
1920	0.133333333333333
1935	0.133333333333333
1950	0.133333333333333
1965	0.126666666666667
1980	0.133333333333333
1995	0.126666666666667
2010	0.14
2025	0.14
2040	0.133333333333333
2055	0.126666666666667
2070	0.12
2085	0.106666666666667
2100	0.0933333333333333
2115	0.0866666666666667
2130	0.0666666666666667
2145	0.0666666666666667
2160	0.0466666666666667
2175	0.0333333333333333
2190	0.0266666666666667
2205	0.02
2220	0.02
2235	0.02
2250	0.02
2265	0.02
2280	0.04
2295	0.0333333333333333
2310	0.04
2325	0.0666666666666667
2340	0.0733333333333333
2355	0.0933333333333333
2370	0.1
2385	0.113333333333333
2400	0.113333333333333
2415	0.113333333333333
2430	0.0933333333333333
2445	0.0866666666666667
2460	0.08
2475	0.0533333333333333
2490	0.0466666666666667
2505	0.0333333333333333
2520	0.04
2535	0.0466666666666667
2550	0.0533333333333333
2565	0.0533333333333333
2580	0.0666666666666667
2595	0.08
2610	0.1
2625	0.113333333333333
2640	0.12
2655	0.12
2670	0.14
2685	0.133333333333333
2700	0.14
2715	0.153333333333333
2730	0.146666666666667
2745	0.14
2760	0.146666666666667
2775	0.153333333333333
2790	0.146666666666667
2805	0.166666666666667
2820	0.166666666666667
2835	0.18
2850	0.18
2865	0.18
2880	0.173333333333333
2895	0.173333333333333
2910	0.166666666666667
2925	0.153333333333333
2940	0.153333333333333
2955	0.146666666666667
2970	0.126666666666667
2985	0.12
3000	0.113333333333333
3015	0.12
3030	0.133333333333333
3045	0.133333333333333
3060	0.14
3075	0.14
3090	0.14
3105	0.133333333333333
3120	0.14
3135	0.14
3150	0.16
3165	0.166666666666667
3180	0.166666666666667
3195	0.173333333333333
3210	0.16
3225	0.153333333333333
3240	0.193333333333333
3255	0.213333333333333
3270	0.206666666666667
3285	0.2
3300	0.193333333333333
3315	0.18
3330	0.173333333333333
3345	0.186666666666667
3360	0.2
3375	0.206666666666667
3390	0.173333333333333
3405	0.153333333333333
3420	0.153333333333333
3435	0.173333333333333
3450	0.18
3465	0.173333333333333
3480	0.18
3495	0.173333333333333
3510	0.16
3525	0.18
3540	0.18
3555	0.18
3570	0.18
3585	0.16
3600	0.146666666666667
3615	0.146666666666667
3630	0.146666666666667
3645	0.133333333333333
3660	0.146666666666667
3675	0.146666666666667
3690	0.153333333333333
3705	0.14
3720	0.14
3735	0.14
3750	0.14
3765	0.14
3780	0.133333333333333
3795	0.16
3810	0.14
3825	0.133333333333333
3840	0.12
3855	0.126666666666667
3870	0.126666666666667
3885	0.146666666666667
3900	0.14
3915	0.14
3930	0.153333333333333
3945	0.133333333333333
3960	0.146666666666667
3975	0.153333333333333
3990	0.16
4005	0.166666666666667
4020	0.18
4035	0.166666666666667
4050	0.173333333333333
4065	0.18
4080	0.173333333333333
4095	0.16
4110	0.14
4125	0.113333333333333
4140	0.106666666666667
4155	0.106666666666667
4170	0.08
4185	0.06
4200	0.0466666666666667
4215	0.0333333333333333
4230	0.0266666666666667
4245	0.0266666666666667
4260	0.0266666666666667
4275	0.0266666666666667
4290	0.02
4305	0.0133333333333333
4320	0.02
4335	0.0333333333333333
4350	0.0333333333333333
4365	0.04
4380	0.0466666666666667
4395	0.0533333333333333
4410	0.08
4425	0.1
4440	0.106666666666667
4455	0.106666666666667
4470	0.106666666666667
4485	0.106666666666667
4500	0.126666666666667
4515	0.14
4530	0.14
4545	0.146666666666667
4560	0.153333333333333
4575	0.16
4590	0.173333333333333
4605	0.18
4620	0.186666666666667
4635	0.18
4650	0.173333333333333
4665	0.16
4680	0.16
4695	0.16
4710	0.14
4725	0.153333333333333
4740	0.153333333333333
4755	0.153333333333333
4770	0.16
4785	0.16
4800	0.153333333333333
4815	0.166666666666667
4830	0.166666666666667
4845	0.16
4860	0.166666666666667
4875	0.14
4890	0.146666666666667
4905	0.146666666666667
4920	0.14
4935	0.166666666666667
4950	0.186666666666667
4965	0.193333333333333
4980	0.2
4995	0.2
5010	0.2
5025	0.2
5040	0.186666666666667
5055	0.193333333333333
5070	0.193333333333333
5085	0.18
5100	0.186666666666667
5115	0.186666666666667
5130	0.173333333333333
5145	0.166666666666667
5160	0.153333333333333
5175	0.146666666666667
5190	0.16
5205	0.166666666666667
5220	0.166666666666667
5235	0.153333333333333
5250	0.133333333333333
5265	0.12
5280	0.126666666666667
5295	0.133333333333333
5310	0.133333333333333
5325	0.126666666666667
5340	0.1
5355	0.0733333333333333
5370	0.06
5385	0.06
5400	0.0466666666666667
5415	0.0533333333333333
5430	0.0533333333333333
5445	0.0466666666666667
5460	0.04
5475	0.0466666666666667
5490	0.0533333333333333
5505	0.0533333333333333
5520	0.0533333333333333
5535	0.0466666666666667
5550	0.0466666666666667
5565	0.0333333333333333
5580	0.02
5595	0.02
5610	0.0333333333333333
5625	0.0333333333333333
5640	0.0333333333333333
5655	0.0533333333333333
5670	0.06
5685	0.06
5700	0.08
5715	0.0866666666666667
5730	0.0933333333333333
5745	0.12
5760	0.113333333333333
5775	0.113333333333333
5790	0.126666666666667
5805	0.106666666666667
5820	0.12
5835	0.126666666666667
5850	0.12
5865	0.113333333333333
5880	0.126666666666667
5895	0.12
5910	0.113333333333333
5925	0.14
5940	0.133333333333333
5955	0.146666666666667
5970	0.146666666666667
5985	0.16
6000	0.153333333333333
6015	0.16
6030	0.173333333333333
6045	0.166666666666667
6060	0.18
6075	0.153333333333333
6090	0.16
6105	0.16
6120	0.16
6135	0.16
6150	0.16
6165	0.146666666666667
6180	0.126666666666667
6195	0.113333333333333
6210	0.113333333333333
6225	0.12
6240	0.126666666666667
6255	0.12
6270	0.1
6285	0.0866666666666667
6300	0.0933333333333333
6315	0.1
6330	0.0933333333333333
6345	0.1
6360	0.106666666666667
6375	0.133333333333333
6390	0.14
6405	0.173333333333333
6420	0.193333333333333
6435	0.2
6450	0.206666666666667
6465	0.226666666666667
6480	0.24
6495	0.24
6510	0.246666666666667
6525	0.226666666666667
6540	0.226666666666667
6555	0.233333333333333
6570	0.22
6585	0.213333333333333
6600	0.193333333333333
6615	0.186666666666667
6630	0.173333333333333
6645	0.166666666666667
6660	0.14
6675	0.12
6690	0.0933333333333333
6705	0.0466666666666667
6720	0.0466666666666667
6735	0.04
6750	0.0533333333333333
6765	0.0466666666666667
6780	0.06
6795	0.0733333333333333
6810	0.1
6825	0.12
6840	0.126666666666667
6855	0.133333333333333
6870	0.14
6885	0.153333333333333
6900	0.166666666666667
6915	0.173333333333333
6930	0.173333333333333
6945	0.186666666666667
6960	0.166666666666667
6975	0.16
6990	0.16
7005	0.166666666666667
7020	0.153333333333333
7035	0.146666666666667
7050	0.12
7065	0.146666666666667
7080	0.14
7095	0.133333333333333
7110	0.153333333333333
7125	0.14
7140	0.126666666666667
7155	0.12
7170	0.12
7185	0.12
7200	0.16
7215	0.146666666666667
7230	0.14
7245	0.126666666666667
7260	0.1
7275	0.1
7290	0.1
7305	0.0933333333333333
7320	0.0933333333333333
7335	0.0866666666666667
7350	0.0466666666666667
7365	0.02
7380	0.0133333333333333
7395	0.0333333333333333
7410	0.04
7425	0.04
7440	0.0533333333333333
7455	0.0666666666666667
7470	0.08
7485	0.0933333333333333
7500	0.0933333333333333
7515	0.0866666666666667
7530	0.1
7545	0.0733333333333333
7560	0.0666666666666667
7575	0.0666666666666667
7590	0.0533333333333333
7605	0.04
7620	0.0266666666666667
7635	0.02
7650	0.0266666666666667
7665	0.0333333333333333
7680	0.02
7695	0.04
7710	0.04
7725	0.04
7740	0.06
7755	0.06
7770	0.0666666666666667
7785	0.06
7800	0.06
7815	0.0533333333333333
7830	0.06
7845	0.06
7860	0.0666666666666667
7875	0.0666666666666667
7890	0.0466666666666667
7905	0.0466666666666667
7920	0.04
7935	0.04
7950	0.0333333333333333
7965	0.0466666666666667
7980	0.06
7995	0.0733333333333333
8010	0.0933333333333333
8025	0.12
8040	0.133333333333333
8055	0.153333333333333
8070	0.166666666666667
8085	0.186666666666667
8100	0.193333333333333
8115	0.186666666666667
8130	0.166666666666667
8145	0.153333333333333
8160	0.133333333333333
8175	0.106666666666667
8190	0.1
8205	0.08
8220	0.0666666666666667
8235	0.06
8250	0.0533333333333333
8265	0.0466666666666667
8280	0.0533333333333333
8295	0.04
8310	0.04
8325	0.0466666666666667
8340	0.04
8355	0.04
8370	0.08
8385	0.08
8400	0.08
8415	0.0866666666666667
8430	0.08
8445	0.0733333333333333
8460	0.0666666666666667
8475	0.0733333333333333
8490	0.0933333333333333
8505	0.106666666666667
8520	0.0666666666666667
8535	0.0733333333333333
8550	0.08
8565	0.0866666666666667
8580	0.0933333333333333
8595	0.0933333333333333
8610	0.1
8625	0.0933333333333333
8640	0.0733333333333333
8655	0.06
8670	0.06
8685	0.04
8700	0.0333333333333333
8715	0.02
8730	0.0133333333333333
8745	0.0133333333333333
8760	0.0133333333333333
8775	0.00666666666666667
8790	0.00666666666666667
8805	0.00666666666666667
8820	0.00666666666666667
8835	0.0133333333333333
8850	0.0266666666666667
8865	0.0266666666666667
8880	0.0266666666666667
8895	0.0333333333333333
8910	0.0466666666666667
8925	0.06
8940	0.06
8955	0.06
8970	0.06
8985	0.0533333333333333
9000	0.04
9015	0.04
9030	0.04
9045	0.0333333333333333
9060	0.0133333333333333
9075	0
9090	0.00666666666666667
9105	0.00666666666666667
9120	0.00666666666666667
9135	0.00666666666666667
9150	0.02
9165	0.0266666666666667
9180	0.0333333333333333
9195	0.04
9210	0.0533333333333333
9225	0.08
9240	0.0733333333333333
9255	0.08
9270	0.08
9285	0.106666666666667
9300	0.0933333333333333
9315	0.0933333333333333
9330	0.0866666666666667
9345	0.08
9360	0.0733333333333333
9375	0.08
9390	0.0933333333333333
9405	0.0933333333333333
9420	0.0933333333333333
9435	0.0666666666666667
9450	0.0733333333333333
9465	0.08
9480	0.08
9495	0.0933333333333333
9510	0.106666666666667
9525	0.0933333333333333
9540	0.0933333333333333
9555	0.0866666666666667
9570	0.106666666666667
9585	0.113333333333333
9600	0.106666666666667
9615	0.1
9630	0.106666666666667
9645	0.0933333333333333
9660	0.0933333333333333
9675	0.0733333333333333
9690	0.0866666666666667
9705	0.1
9720	0.1
9735	0.1
9750	0.113333333333333
9765	0.126666666666667
9780	0.133333333333333
9795	0.153333333333333
9810	0.146666666666667
9825	0.153333333333333
9840	0.153333333333333
9855	0.146666666666667
9870	0.146666666666667
9885	0.146666666666667
9900	0.166666666666667
9915	0.166666666666667
9930	0.166666666666667
9945	0.16
9960	0.166666666666667
9975	0.18
9990	0.18
10005	0.18
10020	0.18
10035	0.193333333333333
10050	0.16
10065	0.146666666666667
10080	0.153333333333333
10095	0.153333333333333
10110	0.153333333333333
10125	0.146666666666667
10140	0.14
10155	0.133333333333333
10170	0.126666666666667
10185	0.126666666666667
10200	0.146666666666667
10215	0.146666666666667
10230	0.133333333333333
10245	0.12
10260	0.113333333333333
10275	0.12
10290	0.1
10305	0.1
10320	0.0866666666666667
10335	0.0666666666666667
10350	0.0466666666666667
10365	0.0466666666666667
10380	0.04
10395	0.04
10410	0.0266666666666667
10425	0.0266666666666667
10440	0.0266666666666667
10455	0.0266666666666667
10470	0.0266666666666667
10485	0.0266666666666667
10500	0.04
10515	0.0333333333333333
10530	0.04
10545	0.0733333333333333
10560	0.0733333333333333
10575	0.0533333333333333
10590	0.0666666666666667
10605	0.0666666666666667
10620	0.0666666666666667
10635	0.0733333333333333
10650	0.0733333333333333
10665	0.1
10680	0.0933333333333333
10695	0.1
10710	0.1
10725	0.1
10740	0.0866666666666667
10755	0.0866666666666667
10770	0.0866666666666667
10785	0.08
10800	0.0666666666666667
10815	0.04
10830	0.0533333333333333
10845	0.0333333333333333
10860	0.0333333333333333
10875	0.0333333333333333
10890	0.0333333333333333
10905	0.0733333333333333
10920	0.0933333333333333
10935	0.0933333333333333
10950	0.1
10965	0.106666666666667
10980	0.0933333333333333
10995	0.0733333333333333
11010	0.0733333333333333
11025	0.0733333333333333
11040	0.08
11055	0.08
11070	0.106666666666667
11085	0.113333333333333
11100	0.133333333333333
11115	0.133333333333333
11130	0.14
11145	0.14
11160	0.14
11175	0.146666666666667
11190	0.14
11205	0.113333333333333
11220	0.0866666666666667
11235	0.08
11250	0.0866666666666667
11265	0.106666666666667
11280	0.126666666666667
11295	0.133333333333333
11310	0.16
11325	0.166666666666667
11340	0.186666666666667
11355	0.18
11370	0.18
11385	0.2
11400	0.193333333333333
11415	0.18
11430	0.18
11445	0.2
11460	0.2
11475	0.206666666666667
11490	0.22
11505	0.26
11520	0.273333333333333
11535	0.266666666666667
11550	0.26
11565	0.253333333333333
11580	0.246666666666667
11595	0.26
11610	0.26
11625	0.246666666666667
11640	0.24
11655	0.2
11670	0.166666666666667
11685	0.153333333333333
11700	0.146666666666667
11715	0.153333333333333
11730	0.133333333333333
11745	0.106666666666667
11760	0.08
11775	0.0866666666666667
11790	0.0666666666666667
11805	0.0866666666666667
11820	0.1
11835	0.12
11850	0.12
11865	0.126666666666667
11880	0.133333333333333
11895	0.133333333333333
11910	0.146666666666667
11925	0.16
11940	0.173333333333333
11955	0.166666666666667
11970	0.173333333333333
11985	0.173333333333333
12000	0.166666666666667
12015	0.153333333333333
12030	0.153333333333333
12045	0.153333333333333
12060	0.153333333333333
12075	0.14
12090	0.12
12105	0.126666666666667
12120	0.126666666666667
12135	0.106666666666667
12150	0.126666666666667
12165	0.126666666666667
12180	0.133333333333333
12195	0.126666666666667
12210	0.12
12225	0.113333333333333
12240	0.12
12255	0.1
12270	0.106666666666667
12285	0.126666666666667
12300	0.113333333333333
12315	0.113333333333333
12330	0.113333333333333
12345	0.14
12360	0.16
12375	0.18
12390	0.193333333333333
12405	0.206666666666667
12420	0.193333333333333
12435	0.193333333333333
12450	0.206666666666667
12465	0.213333333333333
12480	0.206666666666667
12495	0.186666666666667
12510	0.166666666666667
12525	0.153333333333333
12540	0.14
12555	0.146666666666667
12570	0.133333333333333
12585	0.146666666666667
12600	0.146666666666667
12615	0.146666666666667
12630	0.146666666666667
12645	0.14
12660	0.133333333333333
12675	0.133333333333333
12690	0.14
12705	0.133333333333333
12720	0.146666666666667
12735	0.126666666666667
12750	0.12
12765	0.146666666666667
12780	0.146666666666667
12795	0.153333333333333
12810	0.153333333333333
12825	0.14
12840	0.14
12855	0.12
12870	0.113333333333333
12885	0.106666666666667
12900	0.1
12915	0.0666666666666667
12930	0.06
12945	0.0666666666666667
12960	0.0733333333333333
12975	0.08
12990	0.08
13005	0.0933333333333333
13020	0.0933333333333333
13035	0.1
13050	0.0933333333333333
13065	0.106666666666667
13080	0.12
13095	0.106666666666667
13110	0.14
13125	0.153333333333333
13140	0.166666666666667
13155	0.18
13170	0.186666666666667
13185	0.18
13200	0.186666666666667
13215	0.166666666666667
13230	0.16
13245	0.173333333333333
13260	0.146666666666667
13275	0.16
13290	0.146666666666667
13305	0.14
13320	0.14
13335	0.14
13350	0.14
13365	0.16
13380	0.173333333333333
13395	0.16
13410	0.16
13425	0.133333333333333
13440	0.14
13455	0.14
13470	0.133333333333333
13485	0.14
13500	0.133333333333333
13515	0.126666666666667
13530	0.113333333333333
13545	0.113333333333333
13560	0.113333333333333
13575	0.106666666666667
13590	0.0933333333333333
13605	0.0733333333333333
13620	0.0666666666666667
13635	0.06
13650	0.0533333333333333
13665	0.04
13680	0.0333333333333333
13695	0.0266666666666667
13710	0.0333333333333333
13725	0.0466666666666667
13740	0.04
13755	0.0533333333333333
13770	0.0666666666666667
13785	0.08
13800	0.0866666666666667
13815	0.1
13830	0.113333333333333
13845	0.14
13860	0.146666666666667
13875	0.16
13890	0.18
13905	0.193333333333333
13920	0.193333333333333
13935	0.186666666666667
13950	0.2
13965	0.2
13980	0.193333333333333
13995	0.186666666666667
14010	0.18
14025	0.173333333333333
14040	0.16
14055	0.146666666666667
14070	0.146666666666667
14085	0.166666666666667
14100	0.16
14115	0.166666666666667
14130	0.18
14145	0.186666666666667
14160	0.173333333333333
14175	0.18
14190	0.2
14205	0.2
14220	0.2
14235	0.2
14250	0.213333333333333
14265	0.206666666666667
14280	0.193333333333333
14295	0.186666666666667
14310	0.2
14325	0.18
14340	0.173333333333333
14355	0.173333333333333
14370	0.173333333333333
14385	0.153333333333333
14400	0.14
14415	0.14
14430	0.146666666666667
14445	0.133333333333333
14460	0.133333333333333
14475	0.133333333333333
14490	0.126666666666667
14505	0.133333333333333
14520	0.133333333333333
14535	0.14
14550	0.146666666666667
14565	0.14
14580	0.133333333333333
14595	0.146666666666667
14610	0.14
14625	0.146666666666667
14640	0.16
14655	0.16
14670	0.173333333333333
14685	0.166666666666667
14700	0.16
14715	0.18
14730	0.186666666666667
14745	0.18
14760	0.193333333333333
14775	0.2
14790	0.186666666666667
14805	0.173333333333333
14820	0.173333333333333
14835	0.186666666666667
14850	0.193333333333333
14865	0.18
14880	0.18
14895	0.166666666666667
14910	0.153333333333333
14925	0.166666666666667
14940	0.166666666666667
14955	0.186666666666667
14970	0.18
14985	0.173333333333333
15000	0.173333333333333
15015	0.193333333333333
15030	0.206666666666667
15045	0.226666666666667
15060	0.22
15075	0.2
15090	0.213333333333333
15105	0.22
15120	0.213333333333333
15135	0.22
15150	0.233333333333333
15165	0.22
15180	0.22
15195	0.213333333333333
15210	0.233333333333333
15225	0.253333333333333
15240	0.246666666666667
15255	0.233333333333333
15270	0.253333333333333
15285	0.246666666666667
15300	0.22
15315	0.213333333333333
15330	0.206666666666667
15345	0.206666666666667
15360	0.193333333333333
15375	0.186666666666667
15390	0.18
15405	0.18
15420	0.153333333333333
15435	0.14
15450	0.133333333333333
15465	0.12
15480	0.106666666666667
15495	0.0933333333333333
15510	0.0933333333333333
15525	0.0666666666666667
15540	0.06
15555	0.0466666666666667
15570	0.04
15585	0.0333333333333333
15600	0.0333333333333333
15615	0.04
15630	0.0333333333333333
15645	0.0333333333333333
15660	0.02
15675	0.02
15690	0.0266666666666667
15705	0.0266666666666667
15720	0.0466666666666667
15735	0.06
15750	0.0733333333333333
15765	0.0866666666666667
