# Supplementary material for: Conveniently Pre-Tagged and Pre-Packaged: Extended Molecular Identification and Metagenomics Using Complete Metazoan Mitochondrial Genomes
Source: PLoS One. 2012 Dec 14;7(12):e51263. doi: 10.1371/journal.pone.0051263 (PMC3522660; doi:10.1371/journal.pone.0051263)
Supplement: File S2 — Sliding window analyses for Annelida, Cnidaria, Crustacea, Echinodermata, Mollusca, Nematoda, Nemertea, Platyhelminthes and Porifera. For each family, the folder contains the aligned sequences as well as the sliding window analyses by species pair and for all species pair on a single figure. (ZIP) [file pone.0051263.s002.zip › Annelida/Urechidae/45_450/Urechis_caupo_NC_006379_Urechis_unicinctus_NC_012768.csv]

0	0.111111111111111
45	0.126666666666667
90	0.122222222222222
135	0.124444444444444
180	0.133333333333333
225	0.151111111111111
270	0.168888888888889
315	0.175555555555556
360	0.168888888888889
405	0.168888888888889
450	0.162222222222222
495	0.16
540	0.162222222222222
585	0.164444444444444
630	0.168888888888889
675	0.162222222222222
720	0.153333333333333
765	0.151111111111111
810	0.144444444444444
855	0.135555555555556
900	0.14
945	0.142222222222222
990	0.133333333333333
1035	0.135555555555556
1080	0.126666666666667
1125	0.12
1170	0.117777777777778
1215	0.111111111111111
1260	0.111111111111111
1305	0.102222222222222
1350	0.104444444444444
1395	0.0933333333333333
1440	0.106666666666667
1485	0.0977777777777778
1530	0.1
1575	0.106666666666667
1620	0.106666666666667
1665	0.108888888888889
1710	0.122222222222222
1755	0.131111111111111
1800	0.113333333333333
1845	0.113333333333333
1890	0.1
1935	0.0866666666666667
1980	0.08
2025	0.08
2070	0.08
2115	0.0733333333333333
2160	0.0555555555555556
2205	0.0511111111111111
2250	0.0688888888888889
2295	0.0733333333333333
2340	0.0888888888888889
2385	0.106666666666667
2430	0.113333333333333
2475	0.117777777777778
2520	0.128888888888889
2565	0.144444444444444
2610	0.155555555555556
2655	0.162222222222222
2700	0.16
2745	0.166666666666667
2790	0.162222222222222
2835	0.162222222222222
2880	0.171111111111111
2925	0.162222222222222
2970	0.171111111111111
3015	0.166666666666667
3060	0.175555555555556
3105	0.173333333333333
3150	0.182222222222222
3195	0.18
3240	0.184444444444444
3285	0.182222222222222
3330	0.171111111111111
3375	0.182222222222222
3420	0.16
3465	0.155555555555556
3510	0.151111111111111
3555	0.151111111111111
3600	0.146666666666667
3645	0.146666666666667
3690	0.148888888888889
3735	0.153333333333333
3780	0.155555555555556
3825	0.135555555555556
3870	0.133333333333333
3915	0.122222222222222
3960	0.108888888888889
4005	0.1
4050	0.0911111111111111
4095	0.0866666666666667
4140	0.0844444444444444
4185	0.0755555555555556
4230	0.08
4275	0.104444444444444
4320	0.111111111111111
4365	0.12
4410	0.135555555555556
4455	0.16
4500	0.162222222222222
4545	0.171111111111111
4590	0.173333333333333
4635	0.182222222222222
4680	0.188888888888889
4725	0.18
4770	0.18
4815	0.202222222222222
4860	0.188888888888889
4905	0.184444444444444
4950	0.184444444444444
4995	0.18
5040	0.162222222222222
5085	0.144444444444444
5130	0.131111111111111
5175	0.117777777777778
5220	0.104444444444444
5265	0.0755555555555556
5310	0.0755555555555556
5355	0.0644444444444444
5400	0.0622222222222222
5445	0.0644444444444444
5490	0.0733333333333333
5535	0.0822222222222222
5580	0.0888888888888889
5625	0.104444444444444
5670	0.12
5715	0.133333333333333
5760	0.151111111111111
5805	0.157777777777778
5850	0.166666666666667
5895	0.155555555555556
5940	0.164444444444444
5985	0.16
6030	0.153333333333333
6075	0.162222222222222
6120	0.18
6165	0.188888888888889
6210	0.184444444444444
6255	0.202222222222222
6300	0.186666666666667
6345	0.191111111111111
6390	0.173333333333333
6435	0.168888888888889
6480	0.175555555555556
6525	0.168888888888889
6570	0.144444444444444
6615	0.14
6660	0.142222222222222
6705	0.12
6750	0.117777777777778
6795	0.135555555555556
6840	0.142222222222222
6885	0.144444444444444
6930	0.153333333333333
6975	0.135555555555556
7020	0.124444444444444
7065	0.106666666666667
7110	0.0977777777777778
7155	0.0955555555555556
7200	0.102222222222222
7245	0.08
7290	0.0711111111111111
7335	0.0688888888888889
7380	0.0466666666666667
7425	0.0533333333333333
7470	0.0622222222222222
7515	0.0622222222222222
7560	0.0622222222222222
7605	0.0511111111111111
7650	0.0422222222222222
7695	0.06
7740	0.0822222222222222
7785	0.0977777777777778
7830	0.0977777777777778
7875	0.0977777777777778
7920	0.0911111111111111
7965	0.0933333333333333
8010	0.0888888888888889
8055	0.0911111111111111
8100	0.111111111111111
8145	0.0911111111111111
8190	0.08
8235	0.0733333333333333
8280	0.0777777777777778
8325	0.0733333333333333
8370	0.0711111111111111
8415	0.0666666666666667
8460	0.0622222222222222
8505	0.06
8550	0.0466666666666667
8595	0.0466666666666667
8640	0.0466666666666667
8685	0.0355555555555556
8730	0.0266666666666667
8775	0.0222222222222222
8820	0.0244444444444444
8865	0.0311111111111111
8910	0.0377777777777778
8955	0.0488888888888889
9000	0.0511111111111111
9045	0.0511111111111111
9090	0.06
9135	0.0644444444444444
9180	0.0711111111111111
9225	0.0888888888888889
9270	0.0977777777777778
9315	0.0955555555555556
9360	0.0955555555555556
9405	0.0977777777777778
9450	0.102222222222222
9495	0.117777777777778
9540	0.113333333333333
9585	0.12
9630	0.135555555555556
9675	0.135555555555556
9720	0.142222222222222
9765	0.146666666666667
9810	0.155555555555556
9855	0.153333333333333
9900	0.157777777777778
9945	0.144444444444444
9990	0.14
10035	0.128888888888889
10080	0.108888888888889
10125	0.0977777777777778
10170	0.08
10215	0.0755555555555556
10260	0.0711111111111111
10305	0.0644444444444444
10350	0.0555555555555556
10395	0.0733333333333333
10440	0.0622222222222222
10485	0.0622222222222222
10530	0.0644444444444444
10575	0.0666666666666667
10620	0.0866666666666667
10665	0.0866666666666667
10710	0.0733333333333333
10755	0.0866666666666667
10800	0.104444444444444
10845	0.0866666666666667
10890	0.0888888888888889
10935	0.1
10980	0.124444444444444
11025	0.133333333333333
11070	0.128888888888889
11115	0.144444444444444
11160	0.173333333333333
11205	0.188888888888889
11250	0.184444444444444
11295	0.202222222222222
11340	0.22
11385	0.211111111111111
11430	0.191111111111111
11475	0.184444444444444
11520	0.186666666666667
11565	0.188888888888889
11610	0.173333333333333
11655	0.164444444444444
11700	0.157777777777778
11745	0.148888888888889
11790	0.14
11835	0.155555555555556
11880	0.164444444444444
11925	0.162222222222222
11970	0.16
12015	0.153333333333333
12060	0.166666666666667
12105	0.164444444444444
12150	0.168888888888889
12195	0.168888888888889
12240	0.168888888888889
12285	0.173333333333333
12330	0.171111111111111
12375	0.171111111111111
12420	0.171111111111111
12465	0.18
12510	0.16
12555	0.142222222222222
12600	0.131111111111111
12645	0.126666666666667
12690	0.124444444444444
12735	0.113333333333333
12780	0.111111111111111
12825	0.124444444444444
12870	0.131111111111111
12915	0.113333333333333
12960	0.12
13005	0.137777777777778
13050	0.14
13095	0.146666666666667
13140	0.151111111111111
13185	0.153333333333333
13230	0.148888888888889
13275	0.133333333333333
13320	0.113333333333333
13365	0.108888888888889
13410	0.102222222222222
13455	0.0888888888888889
13500	0.0911111111111111
13545	0.0933333333333333
13590	0.104444444444444
13635	0.108888888888889
13680	0.113333333333333
13725	0.126666666666667
13770	0.135555555555556
13815	0.155555555555556
13860	0.166666666666667
13905	0.18
13950	0.191111111111111
13995	0.186666666666667
14040	0.177777777777778
14085	0.173333333333333
14130	0.173333333333333
14175	0.164444444444444
14220	0.168888888888889
14265	0.162222222222222
14310	0.157777777777778
14355	0.155555555555556
14400	0.148888888888889
14445	0.153333333333333
14490	0.157777777777778
14535	0.164444444444444
14580	0.166666666666667
14625	0.171111111111111
14670	0.175555555555556
14715	0.184444444444444
14760	0.188888888888889
14805	0.193333333333333
14850	0.2
14895	0.202222222222222
14940	0.208888888888889
14985	0.213333333333333
15030	0.211111111111111
15075	0.213333333333333
15120	0.208888888888889
15165	0.186666666666667
15210	0.175555555555556
15255	0.155555555555556
15300	0.131111111111111
15345	0.113333333333333
15390	0.0866666666666667
15435	0.0755555555555556
15480	0.0777777777777778
15525	0.0666666666666667
15570	0.0533333333333333
15615	0.0577777777777778
15660	0.0622222222222222
15705	0.0755555555555556
15750	0.0955555555555556
