# Supplementary material for: Conveniently Pre-Tagged and Pre-Packaged: Extended Molecular Identification and Metagenomics Using Complete Metazoan Mitochondrial Genomes
Source: PLoS One. 2012 Dec 14;7(12):e51263. doi: 10.1371/journal.pone.0051263 (PMC3522660; doi:10.1371/journal.pone.0051263)
Supplement: File S2 — Sliding window analyses for Annelida, Cnidaria, Crustacea, Echinodermata, Mollusca, Nematoda, Nemertea, Platyhelminthes and Porifera. For each family, the folder contains the aligned sequences as well as the sliding window analyses by species pair and for all species pair on a single figure. (ZIP) [file pone.0051263.s002.zip › Annelida/Urechidae/command.sh]

#!/bin/bash

fasta=$1
family=${fasta%.*}
mkdir 15_150
mkdir 45_450

cd 15_150 && mitoch_fenetre.pl -i ../$fasta -s 15 -w 150
perl -i -pe "s/Change title in figure.dem/$family/" figure.dem
gnuplot figure.dem
gnuplot figures.dem
cd -
cd 45_450 && mitoch_fenetre.pl -i ../$fasta -s 45 -w 450
perl -i -pe "s/Change title in figure.dem/$family/" figure.dem
gnuplot figure.dem
gnuplot figures.dem

cd -
#open 15_150/*.pdf
#open 45_450/*.pdf
