# Supplementary material for: Conveniently Pre-Tagged and Pre-Packaged: Extended Molecular Identification and Metagenomics Using Complete Metazoan Mitochondrial Genomes
Source: PLoS One. 2012 Dec 14;7(12):e51263. doi: 10.1371/journal.pone.0051263 (PMC3522660; doi:10.1371/journal.pone.0051263)
Supplement: File S2 — Sliding window analyses for Annelida, Cnidaria, Crustacea, Echinodermata, Mollusca, Nematoda, Nemertea, Platyhelminthes and Porifera. For each family, the folder contains the aligned sequences as well as the sliding window analyses by species pair and for all species pair on a single figure. (ZIP) [file pone.0051263.s002.zip › Annelida/Urechidae/NC_006379.fst]

>Urechis caupo mitochondrion, complete genome.    NC_006379
gtgcgatgattatactcaacaaaccacaaagacattggaactctctactttattttagga
acttgaggaggccttttaggaacttctataagtctaataattcgagcagaactagggcaa
cctggctcgctcctaggtagagaccaactctataacactattgtaacagctcacgcattc
cttataattttcttcttagtaatacctgtttttattgggggatttggaaactgattagtt
cccttaatacttggggcacctgacatagcattccctcgtctaaataatataagattttga
cttctccctccagcactcactctactagtatcctctgccctaattggaggaggagtaggg
acaggctgaactgtatatccccccctagcaggaaatatggctcattctggcccctcagta
gatttagcaattttttctctacacttggccggtgtatcttcaattctaggagcattaaat
tttattaccacagtaattaacatgcgatgagacggactacgaccagaacgaataccttta
ttcgtatgggctgtagtcattacagcagttctgctattactatctctacctgttcttgca
ggcgcaattactatactcctaacagatcgaaacctgaacactgcattctttgaccctcaa
ggaggaggagacccagtcctatatcaacaccttttctgattctttgggcaccctgaagta
tatattttaattctacctggatttggggccatctcacacattgttacccaacacgcatcc
aaaatagaaagatttggaacactgggaataatctacgctatacttggaattggtgtactt
ggatttattgtctgagctcaccatatgtttacggtaggaatagatgtagacacacgggca
tactttactgcagccactatgattattgccgtcccaacaggaattaaagtatttagatga
ctagctaccctccacggatctcccatcaaatatgataccccaattctatgagctctagga
tttatttttctatttacaaccggaggactaacaggaattgttctatctaattcttctcta
gacatcgttctccacgatacctattatgtagtagcccatttccattacgtcctaagaata
ggagcagtatttgctatatttgcagcatttaaccattgatttcccctattcaccggacta
accctacataatcgctgatcaaaagttcatttctacataatattttttggggtaaaccta
acattcttcccccaacacttcttaggactagctggaataccacgacgatactcagactac
cctgatgctataactaaatgaaatgtagtatcatcaattggatctatagtgtcctttcta
gccctgattctatttattttccttctatgagaagctttctccgctcaacgaggggttatt
gctaggccccacatatcttcatcactagaatgacagtacactctaccactagacttccat
aacgctgatgaaacaggagtaattactcaataaccaaaatgtctttctgaggacaactaa
attttcaagacgctgcctctcctaccatgacccagcttatcgcatttcacgaccacgcaa
tattaattctaactttagttatttctattgttggctatgcaataatctcaattatggtaa
ataaactatcttgccgaactattttagaagctcaacaaattgaaactatctgaactgtta
tccctgctattattttattatttctagcctttccctccttacgacttctatacttaatag
aagaaactataaacccaaatctaactttaaaagccattggccaccagtgatactgaaggt
acgaatattccgactactcagacctgaaatttgattcttacatacttccagctgaagaca
caacaaccgaacaatttcgccttctagaagtagataaccgtgctgtcctcccaatttctt
cagaaattcgggtactagtaaccgcagcagacgttattcactcttgaactgtgccctctc
taggggttaaagcagatgctattcctggacgactaaaccaaataggagtattcatttcac
gaccaggagtattctacggacaatgctctgaaatttgtggcgcgaatcactcctttatac
ctatcgtcatcgaagccgtagagccatctacatttatgcaatgaacaacctctctagcag
aatcttcatacaggtaaaagtttaaaaaaaataaaagctttgggagctttagatcaggga
tccctctgttacctgaagaacgctagttaaactataacctaagcctgtcacgcttatatt
gccctatgggcgctttctaatgcctcacctagcccccattagctgattaaccattatatc
tatttcctgatttactctattagtactggctatctctatatgatgacaccaacccctgca
gttcaaagccacatctataaaacaacaattaccatctttctcccagtgaaattggtcaat
atctaagtaacgcctataaagtcaaaaagagacattggtcttgtaaaccaaagattgatt
tattatctatgggctatgaccagacctcttttcctattttcaatttcaggacttatttgc
ctgtttgtgctctctcttcaacggaagcatcttttaatatctcttcttaccctagaagca
tttattctatctatagcaatcctaatccctatatctattatattccaaaatcaagttaat
ggaatatttgctattgttcttctcaccataggagcatgcgaagcaagactaggactatct
ttgctagtattaataacccggtcttatggtaacgacctactgaaatccattactaaaaat
ttatgttaaaaatcattcttccactaatcagactaactcttatctcaaaaataaaagcca
gaaaattcaacacacaagttattttagcccttctaactcttctatccatccaaataataa
ctaaaccaatccatatatttaatgcaaccatgttttccgatccattaagagcccccttag
taaccctttctctttgaatcactatattaataattatagcaagatttaaacttatccaaa
attctaacagagagtttacatttataacaaccgttctaagcctctgcacaattttactcc
taacattttgagccagctcttttttatctttttacctattttttgaggcctccttaattc
ctaccgctatcttaatcctggtatggggataccaaccagaacgattacaagccagattct
acctgatattatacacagtatttgctagactaccgttactgcttagaattatattaatta
aaacctctaataaccacctgtcattactaactactcctatgacacccccaagaattctca
catatgaattatgatgaatcattactatcctagcattcatagcaaaaatgccaatctacg
gtgttcatttatggctcccaaaagctcatgtagaagcccctgtctcaggctccatggttc
ttgcagggattctcctaaaactaggaggatacggtctattacggttctcttattctttcc
aacacattaatataaaactaacctcctttttacttccaataactttatttggagcattca
tagcaagaatcatctgtatccgccaatcagaccttaaatccttaattgcttacaggtccg
tgagacacataggactaatgaccgctggaattataacaaacaatagttgggcctgacaag
gagcactaataataatagtcgcccatggcctatcatcctctggcctatttgctgtagcta
acatgacatatgaagccactcatacccgaagaatttttttaaccaaaggaatgttaaata
ttttcccttccataacaatgctctgatttctcttgtcagcagcaaatatagcagcccctc
cttccattaatctcataagagaaatcatactaatagcaggaatcttaaacatctctctag
ctagagcccctctacttattattattgcatttataggaggagcctacacactacacctat
atacagcatctcaacatggtaatccaccgtcttttataaaccctatataccagccaatcc
cacgaaacacacacaccattttcctacatgtgctccctgtatttatacttatcctctgcc
cagaaaccatctcaaactgagctatatagatagtagagtaagctaagtctaagctattgg
gttcataccccagcaatgaatataatttcctctactacataaataagtagaagccaagaa
ggcacctatctgttaattaggcctgagcccaagtgggcctacttatctactttttagtat
aactaagtacattttccttccaagaaaaaagtttgtaagcaaaaaagtaacatgatatct
acctttccacatttatttcttttttcatctactatagttctaggaacaataatttctctt
tcaagatctaactgagttataatttgattaggaatagaacttaaccttatatcctttctg
cctctaataaccctatcaaaacaaaaccaagaaagtgaagcagcaatcaaatatttccta
gcccaatgttgagggggaagctttttccttcttggaataactctttcctatttctttcct
agacaactaaagattatccctgttctaattatcttagtttctcttataatgaaagctgga
atagccccctgtcatttttggtttccaagcgtaatgaactctatgtcttgaacactatgc
cttttattatctacctggcaaaagatcactccacttcttctactattcacctttgctaat
tcttccgctctacctataataactttattaggagccacaagaattattgcaggatctcta
ggaggaatcatacaaacacaagtacggcccctcttagcctattcctctatcagacatata
ggatggatgactgtcattagccccttttctatatcaatagcaattttatacctgacaacc
tatattattataaccaccccaattataatcctcctggcacagtccaacgctctttccact
aaatctactactctgatttcttcaatgggacaaactaattccctttgattctttctaatg
attttatctctcggtggaatgcccccaacaacgggatttataattaaactaattgcagtg
gaaacccttgtcaataattccataattctacctacaattgtatttttagtagctgcaaca
gtaaatctctctttctacctaaatttagtgttttatacctacatctcttctacatttgta
tctctaaaacatgcatacgaaccaaaaaccgccatccctatctctatgtttgcaatttca
atgttttggctaattcccctaacctcattaatctagtaagatggctgagatataagcaaa
agattgtaaacctttaaacggacctagtcctcttactacaataagttggcagattagtgc
atttgacttaggatcaaaacaaaggggatcgccccctacttattatcccagccctctaat
ttaaaacagaatagatgatttgcattcatccagtggaatacttccgagtgctaaggcttt
tgttacggtaacatatgtccttgaacgccataattagatgttcgactcatctaaagcctt
taaagtaaagatggcagattagtgcaaaaggtttaagccctttatatgaaaagatttttc
tctttacacatgtctatctctttttccatcgccataatcctaaacatagtaggagctata
ctagcaatagccttctttaccctcctagagcgaaaaactctagggtacatacaactacga
aaggggcctaataaagtaggaattgccggaattccccagccattcgcagacgtactaaaa
ttacttacaaaagagcaaacatctccttctgtatctaatattgccccattcgtcggcgca
ccaatttttgccctcattttaatcttgatattatgatctttatacccccacaaatacaac
atcttaatactcccctttggaattgtgctatttttagcagtctctagtataaacgtttat
cctacactaggggcgggctgaacttctaactcgaaatacgccttattaggaaggttacgt
agggtcgcccaaactatctcctacgaagtaagaataaccttaattctattagctatactt
ttaattcttcaaactttcagatttaatgctattattataacacaaatgtcatgaccccta
ctaataatccctccccttaccgtaatctgatttatcacaaacctagcagaaacaaaccgt
gcaccttttgatttcgcagaaggtgaatcagaaattgtgtccgggtttaatgtagaatac
ggaagaggaggatttgccctaatttttatagcagaatatataagaattattgtgataaga
ctatttaccgcagtatttttagccccctttatcccaagaattttccttagtcctatgtgg
gtatgtgctatcacagtatttgtcagaattctcttcatttgagcacgaggatccctacca
cggatgcgatacgatcgcctaatatccttaacctgaaaaatattcttaccctttgctcta
ggaaccctagtaatttttatgccattgatgtttcttttactatcttgatagcgcgccaga
cgaatggataatcttgatgtggttaattatgtgaatatatttctccgctatctcttttga
aagctaatctagcattgagcttttaactcaaagatagttataactataactcaaaagaat
ctcaataataataattcctataataatcagacttattttacctcccgtagtatttgctct
agcgttttgtctagctgcacgatcctctgcagaccgagagaaaacctcccctttcgaatg
tgggttcgacccacacaagacagcacgacaacctttttctctccgatttttcctattggc
agtagttttccttgtatttgatatcgaaattgtactactactcccaatcgtaatagaagc
tacctctaagacagttgtatatggaagaattatcttcctattaattttagtaattggact
acttcatgaatggcgagaaggctccttagactgaacctcatcaacaaaacaataatattt
tctgttaaatattgtaataatcttagctaccaaactaataaataatattacaaacaaata
atgatttgattctggtcaataaattaattctagcaaaccacacacatgcaagaactctcg
aacccgtaacatttttattctctctaaaagaaccctccctaaagattaaaattttatgat
cttatctaatgatacgcctgcagtgatgaaatctaatcaatatcagccattatgaattgg
aaatagccccaaaaacagacaaaccttgtgccagcagtcgcggttacacaagatgtttaa
attaattaattcatgcctgcaatatataaaaaaatagaaatatcttaaccccctcaaaag
tataatttaaacaggggtaacaaactaaacattcctaatatcttatattgcgaaagccta
gactaaaacggggattagatacccccttatcctagccgcaaatcaaaggccgagcactac
gaacacatgtttaaaactcaaagaatttggcggtgtcttaacctcccaggggaacctgtc
cattaaatcgataatccacgaaaaatcaaacctcgctttgccatcagcctgtatacttcc
gtcttcggtcaccctgaaaaggagtgaccaataaaataactcattttcacgtcaggtcaa
agtacagccaatagcaaggatgaagatgggttacaaccttaaccaaagaaaatgaccttc
gggccaacgaacacactatgaaaaactgtgattgaaggaggacttggcagtaaagctgaa
taaattttcggcttgaataaggaaatctaagacatgcacaaatcgcccgtcactctcccc
caaaggggagaaaagtcgtaacatagtaggtataacggaagttgtacctaaccaaacctc
tccccaatcctgggaacctttaaacctctcaccaataaactattacacaaaatctaaacc
atacaaaaaacattcactatctaccccaaactcccaaaaaccgcaagggacaattaaaat
atttacaagtagtaattctatacgtaccttttgcatcatggcttaacaaaaccaaatgta
aaccaataaccccgaaaattgtgcgagctataaaatatttgttaagaactcacctatttc
tatgtcaccagaacaggaaaaatattctatagaggctacataccttccgcgccaatttat
agctggcttttcactaactctgtctaagcagaaaaattaggtataacagacctaatttta
caaaggaaaggggcaaagccttttcctaaaatctaccttcttcatataaaaattatgcgt
aggcctaccagcagccctcgaaaaacagagcgttaccgcccccataaataaaaataaata
gaaaccatagtgacccacaaagtgaaatataagatccaacacatgatcttacaaacactg
ttaagactagtattgaaatatataaaaatccctttacttaatatctctttaaggaactcg
gcaaaaaatttttccgactgttaacaaaaacattgcctgttgaaatacaaatttcaggta
attcctgcccaatgaaaattttaaatggccgcggtaaaccgtgcaaaggtagcataatca
tttgcctcttaattaggggctggcatgaacggattaaacgagaaaaaagctgtctcaaag
agaacactaaaacctatcctttaggtgaaaagacctaaataaatatagaagacaagaaga
ccctatcgcgctttatttacactttcgccctcaagagaaagaaaaatttggttggggcga
cccatgacacccaaaaacgtctatcacctataagacttacaagtctacttaatgacccta
ttaagattaaagaacaagtcaccgtagggataacaggctaatcccctcctagagcccaaa
tcgacgaggggggttggcacctcgatgttggcttagggcatcctttagatgtagccgtct
aaaaaggcaggtttgttcaacctaatccgccctacatgagctgagttcagaccggcgtaa
gccaggtcggcttctatctctataacgaaaattattaaatagtagtacgaaaggacccta
acataattaaaaattaatgaaacaagaaaccatataaattcaaataaatcgttccaataa
aatacaagatgtagtatattaaattacttttcacttacactgaaaaaacggcaaatgccc
gtcttgcaggctattatgctaataattagggcttctaacccaaatttgattggttaaatt
ccagtcatagccttccgctgtgacccagaatacaagaaatattaaaacacaacagctatg
cttcgacaccctttccacttagtagaactaagcccttgacccttaacaggatcaattggg
gcatttacattagtaatcggacttaccagatggtttcacaattatggaactttaccacta
attttaggtcttgtattaattattgcaacaatacttcaatgatgacgagatgttattcga
gaaggaacctacatagggttccacacatcatatgttactaaaggccttcgatgaggtata
attctatttattgcctctgaagttctttttttctttgctttcttctgagcattctttcat
aaaagccttgcaccaaccccagagctaggatgtatatgaccaccaacaggaattgaaccc
ctaaaccctttctcaatccctcttttaaataccgcagtacttctggcctcaggagttaca
gtcacatgggcacaccatagactaatcgaacaagacaaacataacacaacagctgccctc
ctattaaccgtgatcttaggagcatactttacattcctccaagcgggtgaatatattgaa
gctcctttcaccatcgcagacagagtctatgggtccacattctttgtagccaccggattc
cacggactacacgtactaattggatcctctttcctatttgtctgcctactacgaacaact
gcaaaccatttctccagagggcaccacttcggttttgaagccgccgcatgatactgacac
ttcgtagacgtagtatgaattttcctatatttatgcatttactgatgaggctcataaaac
cccatcaacaaagaaatcaaaaaatactcaacactttaaattcaaaaactcaaaaggggt
accccttttgatattatttaattaaaattgctccccctataacaaggcaaaactaagaaa
ataaattgtaccctctgctggcctgcttttagtaatagagataaaattattaatcttttt
tcaatatttttgcaataatgccccacatcagcaaatcccctaaataccttatacttcatc
aacaaaacaacaaatttgtttcacttacattaaaacatattacaaaatggtgtaatgtgc
acatagatctttggcatctaaagatagcgatctctcgctaatttgtaaatgtccctatct
ttcactctaattctttctatatctttaatttgctcattattcctagccactagcccccta
actcttggaatctgagtgctaattctagcattaataattgccacaaccatagccctggca
ctaagctcctggtttgggatgattacatttctaatctacgttggaggaataatagtaata
ttctcatactttgcagctctctcccctaaccaacaactaaacctgggccctatggctaaa
acaaccctagcaaccctactcctacttataacaaccctaaaattttttgcgcccccttct
ctgtcacctttctcctctacacccaaacttacattcatgtatcagccagaaaatctgtcc
ctgttaattttctttggctcaattttattctttgctctcgtcgccgtagtaaagatctca
cggcgagaaagagggccacttcgaccatttaaatagcatgttcaaaccctttcgacaaga
acacccccttattaaaatcctaaatggatccctaattgacctgcccgccccaaaaaatct
ctctatttgatgaaattttgggtctttactaggcctatgtctaatcattcaaattctcac
aggactgttcctagcaatacactacgcgcctcacgtagacctggcgtttagctcagtggc
tcacatttctcgagacgtaaattacggctgactactccgagcaacccacatcaacgcagc
ctccatattcttcgcatgtatttacctccacgttggacgaggattatactacggatcatt
tcgatacatcgaaacatgaaatattggggtcatcattataattattacaatggcaagagc
ctttctaggatatgttctcccatgaggacaaataagattctggggggctactgtaattac
caatcttttatcagcaattccctatatcggcccagatattgtgcaatggctttgaggagg
gtttgcagtagataacgcaaccctaaatcgattcttctctcttcatttcttactcccatt
cttactagtcgcagcttccgcggttcatctgctattcctgcaccaaactggctccaataa
ccctttaggaatcaagagagaacaagctcgtgttaaatttcacccttactacacgacaaa
agatgctttaggcttccttattgcattattactcctatcactaattgttttattcttccc
agatgcacttgcagaccctgataattttatcccagccaatccgctagtaactcccgtcca
tattaaaccagaatggtacttcttatgggcctacgcaatcttacgatccattcctaacaa
gctaggcggggtagtagcactattttctgctcttctcatcctatttacccttcctctagg
acctcaaacaccatctcctttcttcccgctaaaccaactgctattctgactactagtaac
tacatttatagtattaacatgaattggaggatgtcccgttgaagccccatttgaaggaat
tgggcaaatttttacagttacctacttttcactatatattatcacccctgcgtcttcagt
aatctgaaaacaaatcctaaacgcgtaggaccttaagttaaaataaactaacagccttca
aagctgtaaatagagacatctaggccctgatgctcccagacattttttctgccttcgacc
cagcaacaagctccctgtttcaaaacctttcaagaacggcattctgagcctttcagctat
cgattctattagtactacaaacatccatctgaccaacaccaattcgtcaaacatccctaa
tgtcctacccaatccatattatacacggacaaatatctcgcactcttgggaaaaatctaa
aagggataacaactctagtcaccgcactaataactataatcattctaaccaacttgatcg
gcctactcccatacgtctttagaacatcaagtcatctgattttttctgttactattggcc
tacctctctgactatctttaattatgtcaggagttacttttaacttcaaaatattctttg
ctcactttgttccgagaagggcaccaaacgcccttgctccagccctagtactaattgaga
cccttagatgtctcatacgacctatcaccctatctttccggctagccgctaacataagag
caggtcacattgtacttaccctcattggatcctacgcaatacaagctatattctcctccc
catctagaactatcttattagtgtttttccaaacattatatatcttctttgaatgaggaa
tctgtctaattcaagcttatattttctgtttattgctgtcattatatgctgatgaacacc
cagaagaaaaatggcaagccccaaagctagcaataccttcttttaaaaaataataggcaa
aaagcaagttatgcagtttgatttcggctcaaaaagagggaacactccctttgccttatt
aaagtagtttaaaaagaaccttgaactgtgacttcaacagtgcatagcaatgcctttaat
aatgacccagcctttctctcgatcagccttttcactaatctttatagcaatcccaacttt
aattctctcttcaagacttataataaataactatagaattcttattgaatgagaaatcag
aaatatcaatagaacccctctgttactcactatagtcatagaccccgttggaactttaac
atccgcggcggttatatttattgcaggaaacgttttattatttgcaaagacctatatgca
agaagaaacctttaagtcccgatttaacaacttagtacttctcttcgtactgtctataaa
tatattaatttatcttccccaccttattattcttcttttagggtgagacggactaggaat
tatctcatttctgcttgttatctactaccagagaccaaaagcgttaggaaccggaataat
tactgctttaacaaatcgaattggggatgccatgctcttagtagcaattgcacttacttt
aagacaagcccactgaaacatctttaactttacgcaagaatttattaatagtccttacgt
ggcactatcaattataattgcagctataacaaaaagagctcaagtacctttctctagatg
gcttccagcagctatagcagccccaaccccagtgtctgccctagtacactcatcaaccct
agtaactgctggagttttcctattaattcgattctacccctttctctcttcattttattg
attcgctccagccttattattcactagaaccctaacaatactaatagcaggactaagagc
tatcctagaatgtgaccttaaaaaaattattgccctctcaactctcagccaactaggggt
aataatagcagcattagggctaaaccaaccaaaattcgccctattccacttaattaccca
tgcgctatttaaggcacttctttttgtctgcgcaggaacattaattcattaccaccatca
cacccaagacttacgaactataggaaaccttccgaaccaactccccatcactatatccac
tatatttctagctaacctagccctatgtggatttcctttccttgctggattttactcaaa
agacctaattttagaatcagcactattctttaatcacagccttctcataattctattaat
ttttctagcaacaatactgacagcagtctactccatacgaataaccatagcaagactagt
cagaccagcatattcctcacctctaatcaggctggaaaatgagacaaaaagcctaactac
cccagctctaaacttatgtttagccgctattgtagggggaagattattaaactgaatgct
aatgaccccattaacccccttcattttgtcttcacaatataaaatactaaccccccttgt
agtaactctcggattacttattgcctacttgattggaatgaaaccaaatttcaataaaaa
tattactcttaccccatctaaagaggctaccttcaacatatggtacctgacccctctttc
atcccaattcgtaatatcaaaaccaatgaaacttggatcactagttctagcccaaataga
ccaaggatgactagaatcccctgctcaaggggcatcccaaactctctccctctcaggcag
aaatgttataacccttcaaaacaacattataaacaaatatttatttatatcttttgtagc
cctcaccactctaattattataacatatctagatagcttaaatataaaagcataacactg
aagctgttaagataagacaactctttctagatactaccctatagttgataccacaacgca
agcctgcaaagcaagaggagggattactccctagggtttatatatatatggtgtaaaaca
acaccttaccttttcacggtaaaaatatagaaattctattatatataacacct
>Urechis unicinctus mitochondrion, complete genome.    NC_012768
gtgcgatgattatactcaacaaaccacaaagacattggaactctctactttattctcgga
acttgaggaggtcttctagggacctctataagcctgataattcgagctgaacttgggcaa
ccaggatcactcctaggaagagaccaactctataatactattgttacagctcacgcattc
cttataattttcttcttagtaatacctgtttttattggggggttcggaaactgattagtt
cccctaatacttggggcaccagatatagcattcccgcgactaaataacataagattctga
cttctccctcctgcactaacactccttgtatcttccgcactaattggtggaggagtagga
acagggtgaacagtctacccccctctttcaggaaatatagcccactccggcccatcagta
gacctagcaattttctctctccacctagctggggtatcctctattcttggggcactaaat
tttattactacagtaattaacatacgatgagatggcctacgaccagaacgaatgccttta
tttgtatgggccgtagtcattacagcagtactattacttttatccctcccagttctagca
ggggcaattactatacttctgacagaccgaaacctaaataccgcatttttcgacccccaa
ggtggtggtgaccctgtgttataccaacatctcttttgattttttggccatccagaggtc
tacattttaattctcccgggctttggggctatctcccatatcgtcacacaacacgcatcc
aaaataaaaagatttgggacactaggtataatctatgcaatacttggaattggggtgtta
gggttcattgtatgggctcatcacatatttaccgtagggatagatgtagacacacgggca
tactttactgccgctaccataattattgccgttccaacgggaattaaagtatttaggtga
ctcgctactctccacggatcccctatcaagtatgatactcctatcctctgggcactagga
ttcattttccttttcaccacaggggggttaacaggaattgttctatcaaactcttcctta
gatatcgtccttcatgacacctattatgtagtagcccacttccattatgtgcttagaata
ggggcagtattcgcaatatttgcagcctttaatcactgattccccctatttacaggacta
actctacatgatcgctgatcaaaagtccatttctacataatattttttggagtaaacctt
actttcttcccacaacactttttagggctagctggaatacctcgacgatactccgattat
ccggacgccataactaaatgaaatgttgtatcttccattggatcaatagtatcatttctt
gccctaattctattcattttccttctatgagaagctttctccgcccaacgaggggttatc
accagaccccatatgtcctcatccctggaatgacaatacacactacctctagacttccat
aatgcagacgaaacaggagtaattacccaataaacaatatgtctttctgaggacaactaa
atttccaagacgctgcctctccaaccatgatgcaacttattgcattccacgaccacgcaa
tattaattttaactcttgttatttctattgtaggctatgcaataatctccattatggtaa
ataaactatcctgccgaactattttagaagctcaacaaattgagactatctgaactgtta
tccctgctattattttattattcctagcatttccctctctacgactcctatatctcatag
aagaaactataaacccaaatttaactttaaaagccattgggcaccagtgatactgaagat
acgaatactcagattactctgacttaaaatttgattcctatatactcccagccgaagaca
ctacaacagaacaattccggcttctagaagtagataaccgggccgtgctcccaatttcat
ccgaaatccgggtgctagtaacagcagcagacgttattcattcctgaacagtgccttcac
tagggcttaaagccgatgctatccctggacgattaaatcaaataggagtattcatcacac
gaccgggagtattctatggtcagtgctctgaaatttgtggagcaaaccattcatttatac
ctatcgttattgaagccgtagaaccctctacatttatacaatgaacaacctctctagcag
aatcttcatacaggtaaaagtttaaaaaaaaataaaagctttgggagctttagatcaggg
acctctctgttacctgaagaacgctagttaaacctataacctaagcctgtcacgcttcta
ttgccctatgggcgctttctacatgcctcacctagcccccattagctgattaaccattat
atctatttcctgatttacattattagtgctagctatctctatatgatggcaccaacccct
acaatttaaagctacctccataaaacaacaattaccctccttttcccaatgaaattggtc
agtatctaaataacgcctataaagtcaaaaagagacattggtcttgtaaaccaaagattg
atttattatctatgggctatgaccagaccccttttcctattttcaatttcaggatttatc
tgcctgtttgttctttccctacaacggaaacacctattgatatcccttctcaccctagaa
gcatttattctatctatagcaatcttgatccctctatccattatatttcagaaccaagta
aacggtatatttgctattgtccttcttaccatgggagcatgcgaagctaggttaggctta
tctttactagttttaataacacgatcttatggcaacgatctactaaaatctattactaaa
aacttatgttaaaaattattctccctctcatcagactagccctaatctcaaaaataaatt
cgggtaaatttaacacccaaattgtactagctctcttaacccttttatctatacaaataa
taacaaaaccagtccatatatttaatgcagccatgttttctgatcccttaagagctcctt
tagtaactctttctctttgaatcacaatactaataatcatggcgagatttaaactaattc
agaactctaatagaaaatttacatttataacaactgtcttaagcttatgtacaattttac
tcctaactttttgagctagatccttcttatctttttacttattttttgaggcctctttaa
ttcctactgctattttaattttagtatgggggtaccagcctgaacgcctacaggctagat
tttatttaatattatacacagtgtttgcgagacttccgttattgctaagaattatattga
ttaaaacctctaataatcatttatcgcttctggctgcccctatacagcccccaagaattc
ttacatatgaactatggtgagttattactattttagcattcatagcaaaaataccaatct
atggggtacacttatgattaccaaaagcccatgtagaagcccccgtatcaggctctatgg
ttcttgctggaattctactaaaactagggggatatggcctccttcgattttcctactctt
tccaacacattaacataaaactaacccacttattccttccgataactctattaggagcat
ttatagcaagggttatctgtattcgacaatcagacctaaaatctctaattgcctacagct
ctgtaagacacataggactaataacagctggtattataacaaacaatagatgggcttgac
agggagcactaataataataattgcgcacggactctcttcttctggcctattcgcagtgg
ctaacatgacatatgaagctacccatacccgcagaatctttttaaccaaagggatattaa
acattttcccttccataacaatactctgatttctactctcggccgcaaatatagcagctc
ccccttctattaacctcataagagagatcatactaataacaggaatcctaaacatctcct
tagtcagggctcccctactgattattattgcatttataggaggtgcttacactctccacc
tatacaccgcatctcagcacggtaatccgccatccttcatgaaccctatatatcaaccaa
tcccccgaaacactcatgctattttccttcatgttcttcccgtatttatactgattctct
gcccagaaaccgtttcaaactgagccacataatagtagagtaagctaagtctaagctatt
gggttcataccccagcaatgaatataaattcctctactagtttataagtagaagccaaga
aggcacctatctgttaattaggcctgagcccaagtgggcctacttatttactttttagta
taactaagtacattttccttccaagaaaaaagtttgtaagcaaaaaagtaacatgatatc
cacctttccacatttatttcttttctcctctactatagtattgggaacaataatttccct
ttcaaggtctaactgggtgataatttgattaggcatagaactcaatttaatatcttttct
accactaatgaccctatctaaacaaaatcaggaaagtgaagcagcaattaaatatttttt
agctcaatgttgaggaggaagattcttcctattgggaataactctttcttacttctttcc
taggcaattaaagtttattcctatcttaattgttctagtatccttaataatgaaggctgg
tatggccccctgtcatttctgatttccaagtgtaatgaactctatatcctgaacactatg
cctcttattatccacctgacaaaaaattaccccactacttcttttattcaccttttctag
cccttccaccttaccaataataaccctcttaggggctacaagaattatcgctgggtccct
aggaggaattatacaaacacaggtacgacctctactagcctactcctctattaggcacat
aggatgaatgaccgttattagaccattttccacatcaatagcaatcctatacttgtctac
atatattatcataacaacgccaattatattacttctagctcagtctaacgccttatccac
aaagtctaccaatctaatctcttctataggacaaactaactctctctgattttttttaat
aattttatctttaggagggatgcccccaactacaggctttataattaaactgatcgcagt
agaaacactagtaaacaactcaatggtactccccacaatcctatttttagttgctgcaac
agtaaatctctctttctacctaaatctagtgttttacacctacctttcctctaccttcac
ctccctaaaacatgcatacgagcctaagaccgccatccccatctctatgttcgccatttc
catgttctggctaattcctcttacctccttaatttagtaagatggctgagacataagcaa
aagattgtaaacctttaaacggacctagtcctcttactacaataagttggcagattagtg
catttggcttaggatcaaaacaaaggggaccatcccctacttattaacctagccctctaa
tttaaaacagaatagatgatttgcattcatccagtggaatatttccgagtactaaggctt
ttgttacggtaacatatgtccttgaacgccataattagatgttcgactcatctaaagcct
tgaagtaaagatggcagattagtgcaaaaggtttaagccctttatatgaaaaagttttct
ctttacaaatgcctatctctttttccatcgcaatgattctaaacatagtaagagctatac
tagcaatagcttttttcacccttctagaacgtaaaactctaggatacatacaactacgta
aaggccccaataaagtagggattgccggaattcctcagccatttgctgatgtactaaaat
tacttacaaaagaacaaacgtccccctctatatctaatattgcacctttcgtcggtgccc
caatttttgctttaattttaattttaatactgtgatccttatacccccacaaatacaacg
tattagttatcccttttgggattgttctatttctcgcagtctccagaataaatgtctacc
ctaccctgggggcgggctgaacctccaactcaaaatatgctttactgggcagactccgta
gagttgcccaaactatctcttatgaggtaagaataaccctcattcttctagccatgcttt
taatcctacaaacttacagcttcaacacaattattataaggcaaatgtcctgaccactac
taataatccctccccttacagtcatctgatttatcacaaaccttgcggaaacaaaccggg
ctccttttgactttgctgagggagagtcagaaattgtttcagggtttaatgtagaatacg
gaagaggcgggtttgctttaattttcatagcagaatacataagaattattgtaataagac
tatttactgctgtattcttgaccccttttattccctctacccttattagccctctatgaa
tctgcggaataacagtttttattagaatcctattcatttgggcacgtgggtctctccccc
gaatacggtacgaccgactaatgtccctaacctgaaaaatattcctgcctttcgctctag
ggaccttaatagcatttatgcctataatattcttaatgttatcttgatagtgcgccagat
gaatggataatcttgatgtggttaattatgtgaatacgcttctccactatctcttttgaa
agctaatctagcattgagcttttaactcaaagatagttatatctataactcaaaagaatc
tcaataataataattcccataataatcagacttattttacctcccgcagtgtttggccta
gcgttttgtttagcagcacggtcttctgcagaccgggaaaaaacttctccatttgagtgt
ggttttgacccacacaaaacggcacgccaacctttttctcttcgatttttcctactagca
gtagttttcttagtgtttgacattgaaatcgtactccttcttccaatcgtggtagaaacc
acttctaaaatggttgtatatggaaggattatcttcctactaattctagtagttggacta
ctacacgaatggcgagaaggctccttagactgaacttcatcaacaaaacaataatattat
ttaccgaacattataataatctcagctaccaagctggtaaacactattataaataaataa
tgatttgattctggtcaataaattaattctagcaaaacacacacatgcaagaactctcaa
acccgtaacatatttactcttttctaaaagaaccccactaaagattaaaatcttatgatc
ttatcaaatgatacgcctgcagtgatgaaatctaatcaatatcagccattatgaattgga
aatagccccaaaaacagacaaaccttgtgccagcagtcgcggttacacaagatgtttaaa
ttaattaactcatgcctgcaatatataaataaataggagcatcttaaccccttcaaaagt
ataatttaaacaagggtaacaaaccctacactcctaatatccgatattgcgaaagcttag
accaaaacggggattagatacccccttatcctaagccgcaaattcaaggccgagcactac
gaacacatgtttaaaactcaaagaatttggcggtgtcttaacctcccaggggaacctgtc
cattaaatcgataatccacgaaaaatcaaaccttgctttgctatcagcctgtatacttcc
gtctttggtcaccctgaaaaggagtgaccagtaaaatcccccattttcacgtcaggtcaa
agtacagccaatagccaggatagagatgggttacaaccttaaccagagaaaatgaccttc
gggccaacgaacacattatgaaaaactgtgattgaaggaggacttggcagtaaaactaaa
taaatttttagtttgaataaggaaatctaagacatgcacaaatcgcccgtcactctcccc
caaaggggagaaaagtcgtaacatagtaggtataacggaagttgtacctaaccaaccccc
cccccctttttttcctaaccttaggattccaaaaacctctcactaaaaacttattaactg
aaatctaaaccatacaaacaatatttaatatctcccccatacccctaaaaaccgcaaggg
aaaaccaaatattcacaagtagtaacttcaatacgtaccttttgcatcatggcttaacaa
aactacctgtaaaccactaaaccccgaaaattgtgcgagctataacatatttgttaagaa
ctcacctatttctatgtcaccagaacaggaaaaatatcttatagaggctacataccttcc
gcgccaatttatagctggattttcactaaatctgtctaagcagaaaaattagggagtaac
aaacctaattttacaaaggaaaggggcaaagccttttcctcacatctacttctaaaacat
aaaaattatgcgtaggcctaccagcagccctcgagaaacagagcgttaccgcccccataa
ataaaaataaatagaaaccatagtgaccttcaaagtgaaatatagaatcaaacacacgat
cctacaaacactgttaagactagtattaaaacacataaaaattcctttacttaatatctc
cctaaggaactcggcaaaaactttttccgactgtttaacaaaaacattgcctgctgaaaa
acaaatttcaggtaattcctgcccaatgaaaattttaaatggccgcggtaaaccgtgcaa
aggtagcataatcatttgcctcttaattaggggctggcatgaacggattaaacgagaaaa
aagctgtctcaaggagaacactaaaacctatcctttaggtgaaaagacctaaataaatat
agaagacaagaagaccctatcgcgctttatttatactttccccatcaagagaaagaaaaa
tttggttggggcgacccatgacacccaaaaacgtctataacccacaagactcacaagtcc
gcttaatgaccctattaagattaaagaacaagtcaccgtagggataacaggctaatcccc
tcctagagcccaaatcgacgaggggggttggcacctcgatgttggcttagggcatccttt
agatgtagccgtctaaaaaggcaggtttgttcaacctaattcgccctacatgagctgagt
tcagaccggcgtaagccaggtcggcttctatctctataacgaaatttgttaaatagtagt
acgaatggaccctaatataattaaacattaataaacaagaaatcatataaactaaaataa
atcccaaaataaaatacaagatgtagtataataaatacttttcacttacactgagaaaat
ggccagtgcccgtcttgcaggctattatgctaaaaattagggcttctaacccaaatttga
ttggttaaatcccagtcatagccttatactgtttctaaaatataagaaatatttaaacac
aacagttatgcttcgacaccctttccacttagtagaactaagcccttggcccttaacagg
gtccattggggcatttacattagtaattggactcacaagatggttccataattatgggac
tcttccactaatcctaggtcttgtattaattattgcaactatgattcaatgatgacgaga
tgtaattcgagaaggaacctacataggattccacacatcatatggtactaaaggccttcg
atgagggataatcttatttattgcctctgaagttctcttctttttcgctttcttctgagc
tttttttcatagtagcctagccccaaccccagagctaggctgcatatgacctcccatagg
aattgaaccgctaaaccccttctctatcccacttctaaatactgctgtacttctagcctc
aggagtcacagttacttgagctcaccatagactaatcgagcaagataagcacaacacaac
agctgccctatgtttaactgtcattttaggggcatacttcacattcctacaagcaggaga
atatattgaagccccctttacaattgcagacagggtatacggctcaacattctttgtagc
aaccggatttcacggtttacatgtcctaattgggtcctctttcctatttgtctgcctact
ccgaacagccgcaaaccacttctcgagaggacaccatttcgggtttgaggccgctgcctg
atactggcattttgtagacgtagtatgaattttcctatatctatgtatttattgatgagg
atcctaaatttccatcaacaaagaaaccaaaaaatactccacgtattatactagactttt
ttttttaattatagagattaaaagattaaattttaatctttaatctctatatatataata
cataatattatatataatatatatatgcagaagaaccctccagaaaattacatttgggag
ggggggtaaaacggatggtaattaaccacatttctgcataactcattgagacttttgcct
tttttacctaaaaataccaaaaaccgcggggacacacaccccttcatgtttatcccccca
ttttaaggcggttttataggggtttagagagttttatcccagcagtaccctaactaaaac
ccccgaaaaacccccgaaaaacccccgaaaaacccccgaaaacatcttttttaacaaaat
actaaagaggcgaaaacacttttaaaaccaaaaatcaacaaaataacaactattttcttt
tgttattataatgacagtagcctattgatctatatagattttttatttcaaattagaata
ttttcctatatatatataaattgatattatatatatatataatgtaaccttatttatacc
cccaaaattacttttttgggggggggggtaaacgaatggtggttttatcaaaaaagaaat
caaaaatattaaacgtattgtgctaaaaccggaaaattcaaaaggggtaccccttttgat
accatttttataaaattcctttccctataacaaggggaaaaataaaatacctcctacaaa
gaatatttccctaattttactgaaagtgtactcgactactccgttatatcatacttttaa
attcaacgctgctaacattaactccgcctctaaagagttagtgttacatcaacaaaagaa
caaatttgttttgtatacattgaaacatattacaaaatagtgtaatgtgcacatagatct
ttggcatctaaagatagcgatctatcgctaatttgtaaatgtccctatcttttactctga
ttctttctatatcactaatctgctcattattcctagctacaaggcctttaacactaggga
tctgggtattagttttagcactaataatcgccacaacaatagctctagccttaagttctt
ggtttggaataattacattccttatctacgttggaggtataatggttatattttcctatt
ttgcagccctgtccccaaatcaacaactaaatcttgggcccatagcaaaaactaccatag
taactttgctcctcctaagaacaacccttaaactattcagccctccttctctctcccaat
ttacttccacgccaaagctcacatttatgtaccagccagaaaacctttctttattaattt
tctttggctcaatcctattttttgcattaattgctgttgtaaaaatttctcggcgagaaa
gaggacccttacgaccattcaaataacatgttcaaaccctttcgacaagaacaccccctt
attaaaatccttaacggatccctaattgacttacccgccccaaaaaatctttccatctga
tgaaattttgggtctttactgggtttatgtctaatcattcaaattcttactggcttattt
ctagcaatacactatgcccctcatgtagacttagccttcagctcagtagcccatatctcc
cgagatgtaaattacggttgactgcttcgagcaactcatatcaatgcagcttcaatgttt
tttgcctgcatctaccttcacgttgggcgaggcctatattatggatcgtttcgatatgtt
gaaacatgaaatattggtgtaattattataattatcacaatggcaacagctttcttagga
tatgtgcttccttgaggacaaataagattttgaggagctactgtaattactaacctattg
tctgccattccttatattgacccagatattgtgcaatgattatggggaggatttgctgta
gataacgcgaccctaaaccgattcttctcccttcatttcttactgccatttttactagta
gcagcttctgcggttcatcttctattccttcaccaaacaggatctaacaacccgctagga
attaaaagggaacaagcccgtgttaaatttcatccatattacacaacaaaagacgccctg
ggatttctaattgcactcctccttttatccttaattgtcctcttcttcccagacgcgcta
gcagacccagataactttatcccagcaaaccccctagtcacacctgtacacattaagcca
gagtgatacttcctatgggcctacgcaatcctgcgctctattcctaacaaactaggggga
gtagtagcactattttccgcgcttttaattctttttacccttcctctaggcccacagact
cccgcccctttttacccattaaaccagctgttattctgattactagtaactacctttata
gtattaacatgaattggagggtgcccagttgaagccccattcgagggaattggccaagta
tttacaattacatacttttcactatatattattgcccccgcgtcttctctagcctgaaac
cggcttctaaatgcgtaggaccttaagttaatttaaactaacagccttcaaagctgtaaa
tagagacatctagatcctgatgctcccagacattttctctgccttcgacccagctacaag
ctccctatttcaaaatctttcaagaaccgcattctgagcctttcagctatcgattctact
ggtgctacaaacatccatttgaccaacaccaatccgtcaaacatctttaatatcataccc
aatccatattatgcacggacaaatatcccgaactctcgggaaaaatctaaaggggatgac
aacactagttactgcactaataactataattattcttactaatctcattggtctcctccc
atatgtattcagaacttccagacacctaatcttttctgttactattggattacccctctg
actatccttaattatatcaggagttacttttaacttcaaaatattttttgcccattttgt
tccaagaagagccccaaacgctctcgcaccagcattagtgctaattgaaacactgagatg
tcttatacgaccaatcacactatctttccggttagctgccaacataagagctggtcatat
tgttcttactctaattggctcatacgcaatacaagctatgttttcctccccatctagaac
tatcctattagtattctttcaaacactatacattttctttgagtgaggaatttgtctaat
tcaggcctatattttctgtttactgctgtcactatacgctgatgaacacccagaagaaaa
atgacaagccccaaaattagcaataccttcttttaaaaaataacaggcaaaaagcaagtt
atgcagtttgatttcggctcaaaaagagggaacctctccctttgccttattaaagtagtt
taaaaagaaccttgaactgtgacttcaacagtgcatacccgtgcctttaataatgacaca
acctttctctcgatcagccttctcgctaatctttatagctattccaactttaattctatc
ctctagactaataataaataactatagaatcctaattgaatgacaaattagtgacattaa
tagaacaccactattattcactatggttttagatcctgtaggaaccttaacatctgctgc
agtaatatttatcgcagggaatgtattattatttgcaaaaacctacatacaagaggaaac
ttttaagtctcgatttaacaccctagtgctactctttgtactttccataaatatactcat
ttaccttccacaccttattatactacttttagggtgagacggcctagggatcatctcttt
cttacttgtaatctactatcaaagacctaaagctttaggagcagggataattaccgccct
gacaaaccgaattggggatgctatactcctagtcgcaatcgcactaaccctcagccaagc
ccactgaaatatttttaacttcacccaggaattcctcaacagaccttatgttgcactatc
tattataattgctgctataacaaagagagcccaggttcccttctctaggtggctcccagc
agctatggcagcacctaccccagtgtccgccctggtacactcttcaacactagtgactgc
aggagtattcctcttaattcgattctatccctttttatcttcattttactgattcgcccc
agccttactgttcaccagaacccttacaatactaatagcaggattaagggctattttaga
gtgtgacctaaaaaaaatcattgccttatcaaccctgagacagctaggggtaataatagc
agctttaggcctaaaccaaccaaaatttgctttattccatttaattacacatgctctatt
taaagctctgctatttgtgtgtgctggaacactaatccactatcaccaccacacccaaga
cctccgaaccataggaaatctacccagccaacttccaattactatatccacaatattttt
agctaacttagcactctgcgggtttccttttctagcagggttttactcaaaagaccttat
tttagaggctgcgctattctttaaccacaatcttttaataattatcttaatttttctagc
tactatacttacagcagtatactccatacgaataaccatagcaagtttagtcaggccttc
ttactcctcgcctcttatcagattagaaaacgagacaaaaagattaaccacccccgcttt
aaacctttgtatagctgctattgtgggtgggagggtgctgaactgaatactaataactcc
gttaacccccttcattctgtcctcccaatataaaatattaactcctattgttgtaaccct
agggctactcattgcctatttaattgggataaaccctagctttaacaaaaacatcaccct
taccccatcagaggaagctaccttcaatatgtggtacctagccccgctatcttcacaatt
tattatatctaaaccaatagaactaggatctttagtattaactcaaatggaccaggggtg
gctagagtcccctgctcaaggtgcatcccaagctctgtctctttcaggcagaaatgctat
aactctacaaaacaatattataaataaatacctgtttatatcttttgttattttcaccac
actaattattatagcatatctagatagcttaaaaataaagcataacactgaagctgttaa
gataagataactctttctagatactaccctatagttgataatacaacgcaagcctgcaaa
gcaagaggagggatttctccctagggtttcatatatatggtgtaaacaacaccttacctt
ttcacggtaaaaatatagaacttctattatatataacacct
