# Supplementary material for: Conveniently Pre-Tagged and Pre-Packaged: Extended Molecular Identification and Metagenomics Using Complete Metazoan Mitochondrial Genomes
Source: PLoS One. 2012 Dec 14;7(12):e51263. doi: 10.1371/journal.pone.0051263 (PMC3522660; doi:10.1371/journal.pone.0051263)
Supplement: File S2 — Sliding window analyses for Annelida, Cnidaria, Crustacea, Echinodermata, Mollusca, Nematoda, Nemertea, Platyhelminthes and Porifera. For each family, the folder contains the aligned sequences as well as the sliding window analyses by species pair and for all species pair on a single figure. (ZIP) [file pone.0051263.s002.zip › Annelida/Urechidae/NC_012768.fst]

>Urechis unicinctus mitochondrion, complete genome.    NC_012768
gtgcgatgattatactcaacaaaccacaaagacattggaactctctactttattctcgg
aacttgaggaggtcttctagggacctctataagcctgataattcgagctgaacttgggc
aaccaggatcactcctaggaagagaccaactctataatactattgttacagctcacgca
ttccttataattttcttcttagtaatacctgtttttattggggggttcggaaactgatt
agttcccctaatacttggggcaccagatatagcattcccgcgactaaataacataagat
tctgacttctccctcctgcactaacactccttgtatcttccgcactaattggtggagga
gtaggaacagggtgaacagtctacccccctctttcaggaaatatagcccactccggccc
atcagtagacctagcaattttctctctccacctagctggggtatcctctattcttgggg
cactaaattttattactacagtaattaacatacgatgagatggcctacgaccagaacga
atgcctttatttgtatgggccgtagtcattacagcagtactattacttttatccctccc
agttctagcaggggcaattactatacttctgacagaccgaaacctaaataccgcatttt
tcgacccccaaggtggtggtgaccctgtgttataccaacatctcttttgattttttggc
catccagaggtctacattttaattctcccgggctttggggctatctcccatatcgtcac
acaacacgcatccaaaataaaaagatttgggacactaggtataatctatgcaatacttg
gaattggggtgttagggttcattgtatgggctcatcacatatttaccgtagggatagat
gtagacacacgggcatactttactgccgctaccataattattgccgttccaacgggaat
taaagtatttaggtgactcgctactctccacggatcccctatcaagtatgatactccta
tcctctgggcactaggattcattttccttttcaccacaggggggttaacaggaattgtt
ctatcaaactcttccttagatatcgtccttcatgacacctattatgtagtagcccactt
ccattatgtgcttagaataggggcagtattcgcaatatttgcagcctttaatcactgat
tccccctatttacaggactaactctacatgatcgctgatcaaaagtccatttctacata
atattttttggagtaaaccttactttcttcccacaacactttttagggctagctggaat
acctcgacgatactccgattatccggacgccataactaaatgaaatgttgtatcttcca
ttggatcaatagtatcatttcttgccctaattctattcattttccttctatgagaagct
ttctccgcccaacgaggggttatcaccagaccccatatgtcctcatccctggaatgaca
atacacactacctctagacttccataatgcagacgaaacaggagtaattacccaataaa
caatatgtctttctgaggacaactaaatttccaagacgctgcctctccaaccatgatgc
aacttattgcattccacgaccacgcaatattaattttaactcttgttatttctattgta
ggctatgcaataatctccattatggtaaataaactatcctgccgaactattttagaagc
tcaacaaattgagactatctgaactgttatccctgctattattttattattcctagcat
ttccctctctacgactcctatatctcatagaagaaactataaacccaaatttaacttta
aaagccattgggcaccagtgatactgaagatacgaatactcagattactctgacttaaa
atttgattcctatatactcccagccgaagacactacaacagaacaattccggcttctag
aagtagataaccgggccgtgctcccaatttcatccgaaatccgggtgctagtaacagca
gcagacgttattcattcctgaacagtgccttcactagggcttaaagccgatgctatccc
tggacgattaaatcaaataggagtattcatcacacgaccgggagtattctatggtcagt
gctctgaaatttgtggagcaaaccattcatttatacctatcgttattgaagccgtagaa
ccctctacatttatacaatgaacaacctctctagcagaatcttcatacaggtaaaagtt
taaaaaaaaataaaagctttgggagctttagatcagggacctctctgttacctgaagaa
cgctagttaaacctataacctaagcctgtcacgcttctattgccctatgggcgctttct
acatgcctcacctagcccccattagctgattaaccattatatctatttcctgatttaca
ttattagtgctagctatctctatatgatggcaccaacccctacaatttaaagctacctc
cataaaacaacaattaccctccttttcccaatgaaattggtcagtatctaaataacgcc
tataaagtcaaaaagagacattggtcttgtaaaccaaagattgatttattatctatggg
ctatgaccagaccccttttcctattttcaatttcaggatttatctgcctgtttgttctt
tccctacaacggaaacacctattgatatcccttctcaccctagaagcatttattctatc
tatagcaatcttgatccctctatccattatatttcagaaccaagtaaacggtatatttg
ctattgtccttcttaccatgggagcatgcgaagctaggttaggcttatctttactagtt
ttaataacacgatcttatggcaacgatctactaaaatctattactaaaaacttatgtta
aaaattattctccctctcatcagactagccctaatctcaaaaataaattcgggtaaatt
taacacccaaattgtactagctctcttaacccttttatctatacaaataataacaaaac
cagtccatatatttaatgcagccatgttttctgatcccttaagagctcctttagtaact
ctttctctttgaatcacaatactaataatcatggcgagatttaaactaattcagaactc
taatagaaaatttacatttataacaactgtcttaagcttatgtacaattttactcctaa
ctttttgagctagatccttcttatctttttacttattttttgaggcctctttaattcct
actgctattttaattttagtatgggggtaccagcctgaacgcctacaggctagatttta
tttaatattatacacagtgtttgcgagacttccgttattgctaagaattatattgatta
aaacctctaataatcatttatcgcttctggctgcccctatacagcccccaagaattctt
acatatgaactatggtgagttattactattttagcattcatagcaaaaataccaatcta
tggggtacacttatgattaccaaaagcccatgtagaagcccccgtatcaggctctatgg
ttcttgctggaattctactaaaactagggggatatggcctccttcgattttcctactct
ttccaacacattaacataaaactaacccacttattccttccgataactctattaggagc
atttatagcaagggttatctgtattcgacaatcagacctaaaatctctaattgcctaca
gctctgtaagacacataggactaataacagctggtattataacaaacaatagatgggct
tgacagggagcactaataataataattgcgcacggactctcttcttctggcctattcgc
agtggctaacatgacatatgaagctacccatacccgcagaatctttttaaccaaaggga
tattaaacattttcccttccataacaatactctgatttctactctcggccgcaaatata
gcagctcccccttctattaacctcataagagagatcatactaataacaggaatcctaaa
catctccttagtcagggctcccctactgattattattgcatttataggaggtgcttaca
ctctccacctatacaccgcatctcagcacggtaatccgccatccttcatgaaccctata
tatcaaccaatcccccgaaacactcatgctattttccttcatgttcttcccgtatttat
actgattctctgcccagaaaccgtttcaaactgagccacataatagtagagtaagctaa
gtctaagctattgggttcataccccagcaatgaatataaattcctctactagtttataa
gtagaagccaagaaggcacctatctgttaattaggcctgagcccaagtgggcctactta
tttactttttagtataactaagtacattttccttccaagaaaaaagtttgtaagcaaaa
aagtaacatgatatccacctttccacatttatttcttttctcctctactatagtattgg
gaacaataatttccctttcaaggtctaactgggtgataatttgattaggcatagaactc
aatttaatatcttttctaccactaatgaccctatctaaacaaaatcaggaaagtgaagc
agcaattaaatattttttagctcaatgttgaggaggaagattcttcctattgggaataa
ctctttcttacttctttcctaggcaattaaagtttattcctatcttaattgttctagta
tccttaataatgaaggctggtatggccccctgtcatttctgatttccaagtgtaatgaa
ctctatatcctgaacactatgcctcttattatccacctgacaaaaaattaccccactac
ttcttttattcaccttttctagcccttccaccttaccaataataaccctcttaggggct
acaagaattatcgctgggtccctaggaggaattatacaaacacaggtacgacctctact
agcctactcctctattaggcacataggatgaatgaccgttattagaccattttccacat
caatagcaatcctatacttgtctacatatattatcataacaacgccaattatattactt
ctagctcagtctaacgccttatccacaaagtctaccaatctaatctcttctataggaca
aactaactctctctgattttttttaataattttatctttaggagggatgcccccaacta
caggctttataattaaactgatcgcagtagaaacactagtaaacaactcaatggtactc
cccacaatcctatttttagttgctgcaacagtaaatctctctttctacctaaatctagt
gttttacacctacctttcctctaccttcacctccctaaaacatgcatacgagcctaaga
ccgccatccccatctctatgttcgccatttccatgttctggctaattcctcttacctcc
ttaatttagtaagatggctgagacataagcaaaagattgtaaacctttaaacggaccta
gtcctcttactacaataagttggcagattagtgcatttggcttaggatcaaaacaaagg
ggaccatcccctacttattaacctagccctctaatttaaaacagaatagatgatttgca
ttcatccagtggaatatttccgagtactaaggcttttgttacggtaacatatgtccttg
aacgccataattagatgttcgactcatctaaagccttgaagtaaagatggcagattagt
gcaaaaggtttaagccctttatatgaaaaagttttctctttacaaatgcctatctcttt
ttccatcgcaatgattctaaacatagtaagagctatactagcaatagcttttttcaccc
ttctagaacgtaaaactctaggatacatacaactacgtaaaggccccaataaagtaggg
attgccggaattcctcagccatttgctgatgtactaaaattacttacaaaagaacaaac
gtccccctctatatctaatattgcacctttcgtcggtgccccaatttttgctttaattt
taattttaatactgtgatccttatacccccacaaatacaacgtattagttatccctttt
gggattgttctatttctcgcagtctccagaataaatgtctaccctaccctgggggcggg
ctgaacctccaactcaaaatatgctttactgggcagactccgtagagttgcccaaacta
tctcttatgaggtaagaataaccctcattcttctagccatgcttttaatcctacaaact
tacagcttcaacacaattattataaggcaaatgtcctgaccactactaataatccctcc
ccttacagtcatctgatttatcacaaaccttgcggaaacaaaccgggctccttttgact
ttgctgagggagagtcagaaattgtttcagggtttaatgtagaatacggaagaggcggg
tttgctttaattttcatagcagaatacataagaattattgtaataagactatttactgc
tgtattcttgaccccttttattccctctacccttattagccctctatgaatctgcggaa
taacagtttttattagaatcctattcatttgggcacgtgggtctctcccccgaatacgg
tacgaccgactaatgtccctaacctgaaaaatattcctgcctttcgctctagggacctt
aatagcatttatgcctataatattcttaatgttatcttgatagtgcgccagatgaatgg
ataatcttgatgtggttaattatgtgaatacgcttctccactatctcttttgaaagcta
atctagcattgagcttttaactcaaagatagttatatctataactcaaaagaatctcaa
taataataattcccataataatcagacttattttacctcccgcagtgtttggcctagcg
ttttgtttagcagcacggtcttctgcagaccgggaaaaaacttctccatttgagtgtgg
ttttgacccacacaaaacggcacgccaacctttttctcttcgatttttcctactagcag
tagttttcttagtgtttgacattgaaatcgtactccttcttccaatcgtggtagaaacc
acttctaaaatggttgtatatggaaggattatcttcctactaattctagtagttggact
actacacgaatggcgagaaggctccttagactgaacttcatcaacaaaacaataatatt
atttaccgaacattataataatctcagctaccaagctggtaaacactattataaataaa
taatgatttgattctggtcaataaattaattctagcaaaacacacacatgcaagaactc
tcaaacccgtaacatatttactcttttctaaaagaaccccactaaagattaaaatctta
tgatcttatcaaatgatacgcctgcagtgatgaaatctaatcaatatcagccattatga
attggaaatagccccaaaaacagacaaaccttgtgccagcagtcgcggttacacaagat
gtttaaattaattaactcatgcctgcaatatataaataaataggagcatcttaacccct
tcaaaagtataatttaaacaagggtaacaaaccctacactcctaatatccgatattgcg
aaagcttagaccaaaacggggattagatacccccttatcctaagccgcaaattcaaggc
cgagcactacgaacacatgtttaaaactcaaagaatttggcggtgtcttaacctcccag
gggaacctgtccattaaatcgataatccacgaaaaatcaaaccttgctttgctatcagc
ctgtatacttccgtctttggtcaccctgaaaaggagtgaccagtaaaatcccccatttt
cacgtcaggtcaaagtacagccaatagccaggatagagatgggttacaaccttaaccag
agaaaatgaccttcgggccaacgaacacattatgaaaaactgtgattgaaggaggactt
ggcagtaaaactaaataaatttttagtttgaataaggaaatctaagacatgcacaaatc
gcccgtcactctcccccaaaggggagaaaagtcgtaacatagtaggtataacggaagtt
gtacctaaccaaccccccccccctttttttcctaaccttaggattccaaaaacctctca
ctaaaaacttattaactgaaatctaaaccatacaaacaatatttaatatctcccccata
cccctaaaaaccgcaagggaaaaccaaatattcacaagtagtaacttcaatacgtacct
tttgcatcatggcttaacaaaactacctgtaaaccactaaaccccgaaaattgtgcgag
ctataacatatttgttaagaactcacctatttctatgtcaccagaacaggaaaaatatc
ttatagaggctacataccttccgcgccaatttatagctggattttcactaaatctgtct
aagcagaaaaattagggagtaacaaacctaattttacaaaggaaaggggcaaagccttt
tcctcacatctacttctaaaacataaaaattatgcgtaggcctaccagcagccctcgag
aaacagagcgttaccgcccccataaataaaaataaatagaaaccatagtgaccttcaaa
gtgaaatatagaatcaaacacacgatcctacaaacactgttaagactagtattaaaaca
cataaaaattcctttacttaatatctccctaaggaactcggcaaaaactttttccgact
gtttaacaaaaacattgcctgctgaaaaacaaatttcaggtaattcctgcccaatgaaa
attttaaatggccgcggtaaaccgtgcaaaggtagcataatcatttgcctcttaattag
gggctggcatgaacggattaaacgagaaaaaagctgtctcaaggagaacactaaaacct
atcctttaggtgaaaagacctaaataaatatagaagacaagaagaccctatcgcgcttt
atttatactttccccatcaagagaaagaaaaatttggttggggcgacccatgacaccca
aaaacgtctataacccacaagactcacaagtccgcttaatgaccctattaagattaaag
aacaagtcaccgtagggataacaggctaatcccctcctagagcccaaatcgacgagggg
ggttggcacctcgatgttggcttagggcatcctttagatgtagccgtctaaaaaggcag
gtttgttcaacctaattcgccctacatgagctgagttcagaccggcgtaagccaggtcg
gcttctatctctataacgaaatttgttaaatagtagtacgaatggaccctaatataatt
aaacattaataaacaagaaatcatataaactaaaataaatcccaaaataaaatacaaga
tgtagtataataaatacttttcacttacactgagaaaatggccagtgcccgtcttgcag
gctattatgctaaaaattagggcttctaacccaaatttgattggttaaatcccagtcat
agccttatactgtttctaaaatataagaaatatttaaacacaacagttatgcttcgaca
ccctttccacttagtagaactaagcccttggcccttaacagggtccattggggcattta
cattagtaattggactcacaagatggttccataattatgggactcttccactaatccta
ggtcttgtattaattattgcaactatgattcaatgatgacgagatgtaattcgagaagg
aacctacataggattccacacatcatatggtactaaaggccttcgatgagggataatct
tatttattgcctctgaagttctcttctttttcgctttcttctgagctttttttcatagt
agcctagccccaaccccagagctaggctgcatatgacctcccataggaattgaaccgct
aaaccccttctctatcccacttctaaatactgctgtacttctagcctcaggagtcacag
ttacttgagctcaccatagactaatcgagcaagataagcacaacacaacagctgcccta
tgtttaactgtcattttaggggcatacttcacattcctacaagcaggagaatatattga
agccccctttacaattgcagacagggtatacggctcaacattctttgtagcaaccggat
ttcacggtttacatgtcctaattgggtcctctttcctatttgtctgcctactccgaaca
gccgcaaaccacttctcgagaggacaccatttcgggtttgaggccgctgcctgatactg
gcattttgtagacgtagtatgaattttcctatatctatgtatttattgatgaggatcct
aaatttccatcaacaaagaaaccaaaaaatactccacgtattatactagactttttttt
ttaattatagagattaaaagattaaattttaatctttaatctctatatatataatacat
aatattatatataatatatatatgcagaagaaccctccagaaaattacatttgggaggg
ggggtaaaacggatggtaattaaccacatttctgcataactcattgagacttttgcctt
ttttacctaaaaataccaaaaaccgcggggacacacaccccttcatgtttatcccccca
ttttaaggcggttttataggggtttagagagttttatcccagcagtaccctaactaaaa
cccccgaaaaacccccgaaaaacccccgaaaaacccccgaaaacatcttttttaacaaa
atactaaagaggcgaaaacacttttaaaaccaaaaatcaacaaaataacaactattttc
ttttgttattataatgacagtagcctattgatctatatagattttttatttcaaattag
aatattttcctatatatatataaattgatattatatatatatataatgtaaccttattt
atacccccaaaattacttttttgggggggggggtaaacgaatggtggttttatcaaaaa
agaaatcaaaaatattaaacgtattgtgctaaaaccggaaaattcaaaaggggtacccc
ttttgataccatttttataaaattcctttccctataacaaggggaaaaataaaatacct
cctacaaagaatatttccctaattttactgaaagtgtactcgactactccgttatatca
tacttttaaattcaacgctgctaacattaactccgcctctaaagagttagtgttacatc
aacaaaagaacaaatttgttttgtatacattgaaacatattacaaaatagtgtaatgtg
cacatagatctttggcatctaaagatagcgatctatcgctaatttgtaaatgtccctat
cttttactctgattctttctatatcactaatctgctcattattcctagctacaaggcct
ttaacactagggatctgggtattagttttagcactaataatcgccacaacaatagctct
agccttaagttcttggtttggaataattacattccttatctacgttggaggtataatgg
ttatattttcctattttgcagccctgtccccaaatcaacaactaaatcttgggcccata
gcaaaaactaccatagtaactttgctcctcctaagaacaacccttaaactattcagccc
tccttctctctcccaatttacttccacgccaaagctcacatttatgtaccagccagaaa
acctttctttattaattttctttggctcaatcctattttttgcattaattgctgttgta
aaaatttctcggcgagaaagaggacccttacgaccattcaaataacatgttcaaaccct
ttcgacaagaacacccccttattaaaatccttaacggatccctaattgacttacccgcc
ccaaaaaatctttccatctgatgaaattttgggtctttactgggtttatgtctaatcat
tcaaattcttactggcttatttctagcaatacactatgcccctcatgtagacttagcct
tcagctcagtagcccatatctcccgagatgtaaattacggttgactgcttcgagcaact
catatcaatgcagcttcaatgttttttgcctgcatctaccttcacgttgggcgaggcct
atattatggatcgtttcgatatgttgaaacatgaaatattggtgtaattattataatta
tcacaatggcaacagctttcttaggatatgtgcttccttgaggacaaataagattttga
ggagctactgtaattactaacctattgtctgccattccttatattgacccagatattgt
gcaatgattatggggaggatttgctgtagataacgcgaccctaaaccgattcttctccc
ttcatttcttactgccatttttactagtagcagcttctgcggttcatcttctattcctt
caccaaacaggatctaacaacccgctaggaattaaaagggaacaagcccgtgttaaatt
tcatccatattacacaacaaaagacgccctgggatttctaattgcactcctccttttat
ccttaattgtcctcttcttcccagacgcgctagcagacccagataactttatcccagca
aaccccctagtcacacctgtacacattaagccagagtgatacttcctatgggcctacgc
aatcctgcgctctattcctaacaaactagggggagtagtagcactattttccgcgcttt
taattctttttacccttcctctaggcccacagactcccgcccctttttacccattaaac
cagctgttattctgattactagtaactacctttatagtattaacatgaattggagggtg
cccagttgaagccccattcgagggaattggccaagtatttacaattacatacttttcac
tatatattattgcccccgcgtcttctctagcctgaaaccggcttctaaatgcgtaggac
cttaagttaatttaaactaacagccttcaaagctgtaaatagagacatctagatcctga
tgctcccagacattttctctgccttcgacccagctacaagctccctatttcaaaatctt
tcaagaaccgcattctgagcctttcagctatcgattctactggtgctacaaacatccat
ttgaccaacaccaatccgtcaaacatctttaatatcatacccaatccatattatgcacg
gacaaatatcccgaactctcgggaaaaatctaaaggggatgacaacactagttactgca
ctaataactataattattcttactaatctcattggtctcctcccatatgtattcagaac
ttccagacacctaatcttttctgttactattggattacccctctgactatccttaatta
tatcaggagttacttttaacttcaaaatattttttgcccattttgttccaagaagagcc
ccaaacgctctcgcaccagcattagtgctaattgaaacactgagatgtcttatacgacc
aatcacactatctttccggttagctgccaacataagagctggtcatattgttcttactc
taattggctcatacgcaatacaagctatgttttcctccccatctagaactatcctatta
gtattctttcaaacactatacattttctttgagtgaggaatttgtctaattcaggccta
tattttctgtttactgctgtcactatacgctgatgaacacccagaagaaaaatgacaag
ccccaaaattagcaataccttcttttaaaaaataacaggcaaaaagcaagttatgcagt
ttgatttcggctcaaaaagagggaacctctccctttgccttattaaagtagtttaaaaa
gaaccttgaactgtgacttcaacagtgcatacccgtgcctttaataatgacacaacctt
tctctcgatcagccttctcgctaatctttatagctattccaactttaattctatcctct
agactaataataaataactatagaatcctaattgaatgacaaattagtgacattaatag
aacaccactattattcactatggttttagatcctgtaggaaccttaacatctgctgcag
taatatttatcgcagggaatgtattattatttgcaaaaacctacatacaagaggaaact
tttaagtctcgatttaacaccctagtgctactctttgtactttccataaatatactcat
ttaccttccacaccttattatactacttttagggtgagacggcctagggatcatctctt
tcttacttgtaatctactatcaaagacctaaagctttaggagcagggataattaccgcc
ctgacaaaccgaattggggatgctatactcctagtcgcaatcgcactaaccctcagcca
agcccactgaaatatttttaacttcacccaggaattcctcaacagaccttatgttgcac
tatctattataattgctgctataacaaagagagcccaggttcccttctctaggtggctc
ccagcagctatggcagcacctaccccagtgtccgccctggtacactcttcaacactagt
gactgcaggagtattcctcttaattcgattctatccctttttatcttcattttactgat
tcgccccagccttactgttcaccagaacccttacaatactaatagcaggattaagggct
attttagagtgtgacctaaaaaaaatcattgccttatcaaccctgagacagctaggggt
aataatagcagctttaggcctaaaccaaccaaaatttgctttattccatttaattacac
atgctctatttaaagctctgctatttgtgtgtgctggaacactaatccactatcaccac
cacacccaagacctccgaaccataggaaatctacccagccaacttccaattactatatc
cacaatatttttagctaacttagcactctgcgggtttccttttctagcagggttttact
caaaagaccttattttagaggctgcgctattctttaaccacaatcttttaataattatc
ttaatttttctagctactatacttacagcagtatactccatacgaataaccatagcaag
tttagtcaggccttcttactcctcgcctcttatcagattagaaaacgagacaaaaagat
taaccacccccgctttaaacctttgtatagctgctattgtgggtgggagggtgctgaac
tgaatactaataactccgttaacccccttcattctgtcctcccaatataaaatattaac
tcctattgttgtaaccctagggctactcattgcctatttaattgggataaaccctagct
ttaacaaaaacatcacccttaccccatcagaggaagctaccttcaatatgtggtaccta
gccccgctatcttcacaatttattatatctaaaccaatagaactaggatctttagtatt
aactcaaatggaccaggggtggctagagtcccctgctcaaggtgcatcccaagctctgt
ctctttcaggcagaaatgctataactctacaaaacaatattataaataaatacctgttt
atatcttttgttattttcaccacactaattattatagcatatctagatagcttaaaaat
aaagcataacactgaagctgttaagataagataactctttctagatactaccctatagt
tgataatacaacgcaagcctgcaaagcaagaggagggatttctccctagggtttcatat
atatggtgtaaacaacaccttaccttttcacggtaaaaatatagaacttctattatata
taacacct
