# Supplementary material for: Conveniently Pre-Tagged and Pre-Packaged: Extended Molecular Identification and Metagenomics Using Complete Metazoan Mitochondrial Genomes
Source: PLoS One. 2012 Dec 14;7(12):e51263. doi: 10.1371/journal.pone.0051263 (PMC3522660; doi:10.1371/journal.pone.0051263)
Supplement: File S2 — Sliding window analyses for Annelida, Cnidaria, Crustacea, Echinodermata, Mollusca, Nematoda, Nemertea, Platyhelminthes and Porifera. For each family, the folder contains the aligned sequences as well as the sliding window analyses by species pair and for all species pair on a single figure. (ZIP) [file pone.0051263.s002.zip › Annelida/Urechidae/Urechidae.fas]

>Urechis caupo mitochondrion, complete genome.    NC_006379
GTGCGATGATTATACTCAACAAACCACAAAGACATTGGAACTCTCTACTTTATTTTAGGA
ACTTGAGGAGGCCTTTTAGGAACTTCTATAAGTCTAATAATTCGAGCAGAACTAGGGCAA
CCTGGCTCGCTCCTAGGTAGAGACCAACTCTATAACACTATTGTAACAGCTCACGCATTC
CTTATAATTTTCTTCTTAGTAATACCTGTTTTTATTGGGGGATTTGGAAACTGATTAGTT
CCCTTAATACTTGGGGCACCTGACATAGCATTCCCTCGTCTAAATAATATAAGATTTTGA
CTTCTCCCTCCAGCACTCACTCTACTAGTATCCTCTGCCCTAATTGGAGGAGGAGTAGGG
ACAGGCTGAACTGTATATCCCCCCCTAGCAGGAAATATGGCTCATTCTGGCCCCTCAGTA
GATTTAGCAATTTTTTCTCTACACTTGGCCGGTGTATCTTCAATTCTAGGAGCATTAAAT
TTTATTACCACAGTAATTAACATGCGATGAGACGGACTACGACCAGAACGAATACCTTTA
TTCGTATGGGCTGTAGTCATTACAGCAGTTCTGCTATTACTATCTCTACCTGTTCTTGCA
GGCGCAATTACTATACTCCTAACAGATCGAAACCTGAACACTGCATTCTTTGACCCTCAA
GGAGGAGGAGACCCAGTCCTATATCAACACCTTTTCTGATTCTTTGGGCACCCTGAAGTA
TATATTTTAATTCTACCTGGATTTGGGGCCATCTCACACATTGTTACCCAACACGCATCC
AAAATAGAAAGATTTGGAACACTGGGAATAATCTACGCTATACTTGGAATTGGTGTACTT
GGATTTATTGTCTGAGCTCACCATATGTTTACGGTAGGAATAGATGTAGACACACGGGCA
TACTTTACTGCAGCCACTATGATTATTGCCGTCCCAACAGGAATTAAAGTATTTAGATGA
CTAGCTACCCTCCACGGATCTCCCATCAAATATGATACCCCAATTCTATGAGCTCTAGGA
TTTATTTTTCTATTTACAACCGGAGGACTAACAGGAATTGTTCTATCTAATTCTTCTCTA
GACATCGTTCTCCACGATACCTATTATGTAGTAGCCCATTTCCATTACGTCCTAAGAATA
GGAGCAGTATTTGCTATATTTGCAGCATTTAACCATTGATTTCCCCTATTCACCGGACTA
ACCCTACATAATCGCTGATCAAAAGTTCATTTCTACATAATATTTTTTGGGGTAAACCTA
ACATTCTTCCCCCAACACTTCTTAGGACTAGCTGGAATACCACGACGATACTCAGACTAC
CCTGATGCTATAACTAAATGAAATGTAGTATCATCAATTGGATCTATAGTGTCCTTTCTA
GCCCTGATTCTATTTATTTTCCTTCTATGAGAAGCTTTCTCCGCTCAACGAGGGGTTATT
GCTAGGCCCCACATATCTTCATCACTAGAATGACAGTACACTCTACCACTAGACTTCCAT
AACGCTGATGAAACAGGAGTAATTACTCAATAACCAAAATGTCTTTCTGAGGACAACTAA
ATTTTCAAGACGCTGCCTCTCCTACCATGACCCAGCTTATCGCATTTCACGACCACGCAA
TATTAATTCTAACTTTAGTTATTTCTATTGTTGGCTATGCAATAATCTCAATTATGGTAA
ATAAACTATCTTGCCGAACTATTTTAGAAGCTCAACAAATTGAAACTATCTGAACTGTTA
TCCCTGCTATTATTTTATTATTTCTAGCCTTTCCCTCCTTACGACTTCTATACTTAATAG
AAGAAACTATAAACCCAAATCTAACTTTAAAAGCCATTGGCCACCAGTGATACTGAAGGT
ACGAATATTCCGACTACTCAGACCTGAAATTTGATTCTTACATACTTCCAGCTGAAGACA
CAACAACCGAACAATTTCGCCTTCTAGAAGTAGATAACCGTGCTGTCCTCCCAATTTCTT
CAGAAATTCGGGTACTAGTAACCGCAGCAGACGTTATTCACTCTTGAACTGTGCCCTCTC
TAGGGGTTAAAGCAGATGCTATTCCTGGACGACTAAACCAAATAGGAGTATTCATTTCAC
GACCAGGAGTATTCTACGGACAATGCTCTGAAATTTGTGGCGCGAATCACTCCTTTATAC
CTATCGTCATCGAAGCCGTAGAGCCATCTACATTTATGCAATGAACAACCTCTCTAGCAG
AATCTTCATACAGGTAAAAGTTTAAAAAAAA-TAAAAGCTTTGGGAGCTTTAGATCAGGG
ATCCCTCTGTTACCTGAAGAACGCTAGTTAAAC-TATAACCTAAGCCTGTCACGCTTATA
TTGCCCTATGGGCGCTTTCTA-ATGCCTCACCTAGCCCCCATTAGCTGATTAACCATTAT
ATCTATTTCCTGATTTACTCTATTAGTACTGGCTATCTCTATATGATGACACCAACCCCT
GCAGTTCAAAGCCACATCTATAAAACAACAATTACCATCTTTCTCCCAGTGAAATTGGTC
AATATCTAAGTAACGCCTATAAAGTCAAAAAGAGACATTGGTCTTGTAAACCAAAGATTG
ATTTATTATCTATGGGCTATGACCAGACCTCTTTTCCTATTTTCAATTTCAGGACTTATT
TGCCTGTTTGTGCTCTCTCTTCAACGGAAGCATCTTTTAATATCTCTTCTTACCCTAGAA
GCATTTATTCTATCTATAGCAATCCTAATCCCTATATCTATTATATTCCAAAATCAAGTT
AATGGAATATTTGCTATTGTTCTTCTCACCATAGGAGCATGCGAAGCAAGACTAGGACTA
TCTTTGCTAGTATTAATAACCCGGTCTTATGGTAACGACCTACTGAAATCCATTACTAAA
AATTTATGTTAAAAATCATTCTTCCACTAATCAGACTAACTCTTATCTCAAAAATAAAAG
CCAGAAAATTCAACACACAAGTTATTTTAGCCCTTCTAACTCTTCTATCCATCCAAATAA
TAACTAAACCAATCCATATATTTAATGCAACCATGTTTTCCGATCCATTAAGAGCCCCCT
TAGTAACCCTTTCTCTTTGAATCACTATATTAATAATTATAGCAAGATTTAAACTTATCC
AAAATTCTAACAGAGAGTTTACATTTATAACAACCGTTCTAAGCCTCTGCACAATTTTAC
TCCTAACATTTTGAGCCAGCTCTTTTTTATCTTTTTACCTATTTTTTGAGGCCTCCTTAA
TTCCTACCGCTATCTTAATCCTGGTATGGGGATACCAACCAGAACGATTACAAGCCAGAT
TCTACCTGATATTATACACAGTATTTGCTAGACTACCGTTACTGCTTAGAATTATATTAA
TTAAAACCTCTAATAACCACCTGTCATTACTAACTACTCCTATGACACCCCCAAGAATTC
TCACATATGAATTATGATGAATCATTACTATCCTAGCATTCATAGCAAAAATGCCAATCT
ACGGTGTTCATTTATGGCTCCCAAAAGCTCATGTAGAAGCCCCTGTCTCAGGCTCCATGG
TTCTTGCAGGGATTCTCCTAAAACTAGGAGGATACGGTCTATTACGGTTCTCTTATTCTT
TCCAACACATTAATATAAAACTAACCTCCTTTTTACTTCCAATAACTTTATTTGGAGCAT
TCATAGCAAGAATCATCTGTATCCGCCAATCAGACCTTAAATCCTTAATTGCTTACAGGT
CCGTGAGACACATAGGACTAATGACCGCTGGAATTATAACAAACAATAGTTGGGCCTGAC
AAGGAGCACTAATAATAATAGTCGCCCATGGCCTATCATCCTCTGGCCTATTTGCTGTAG
CTAACATGACATATGAAGCCACTCATACCCGAAGAATTTTTTTAACCAAAGGAATGTTAA
ATATTTTCCCTTCCATAACAATGCTCTGATTTCTCTTGTCAGCAGCAAATATAGCAGCCC
CTCCTTCCATTAATCTCATAAGAGAAATCATACTAATAGCAGGAATCTTAAACATCTCTC
TAGCTAGAGCCCCTCTACTTATTATTATTGCATTTATAGGAGGAGCCTACACACTACACC
TATATACAGCATCTCAACATGGTAATCCACCGTCTTTTATAAACCCTATATACCAGCCAA
TCCCACGAAACACACACACCATTTTCCTACATGTGCTCCCTGTATTTATACTTATCCTCT
GCCCAGAAACCATCTCAAACTGAGCTATATAGATAGTAGAGTAAGCTAAGTCTAAGCTAT
TGGGTTCATACCCCAGCAATGAATATAATTTCCTCTACTACATAAATAAGTAGAAGCCAA
GAAGGCACCTATCTGTTAATTAGGCCTGAGCCCAAGTGGGCCTACTTATCTACTTTTTAG
TATAACTAAGTACATTTTCCTTCCAAGAAAAAAGTTTGTAAGCAAAAAAGTAACATGATA
TCTACCTTTCCACATTTATTTCTTTTTTCATCTACTATAGTTCTAGGAACAATAATTTCT
CTTTCAAGATCTAACTGAGTTATAATTTGATTAGGAATAGAACTTAACCTTATATCCTTT
CTGCCTCTAATAACCCTATCAAAACAAAACCAAGAAAGTGAAGCAGCAATCAAATATTTC
CTAGCCCAATGTTGAGGGGGAAGCTTTTTCCTTCTTGGAATAACTCTTTCCTATTTCTTT
CCTAGACAACTAAAGATTATCCCTGTTCTAATTATCTTAGTTTCTCTTATAATGAAAGCT
GGAATAGCCCCCTGTCATTTTTGGTTTCCAAGCGTAATGAACTCTATGTCTTGAACACTA
TGCCTTTTATTATCTACCTGGCAAAAGATCACTCCACTTCTTCTACTATTCACCTTTGCT
AATTCTTCCGCTCTACCTATAATAACTTTATTAGGAGCCACAAGAATTATTGCAGGATCT
CTAGGAGGAATCATACAAACACAAGTACGGCCCCTCTTAGCCTATTCCTCTATCAGACAT
ATAGGATGGATGACTGTCATTAGCCCCTTTTCTATATCAATAGCAATTTTATACCTGACA
ACCTATATTATTATAACCACCCCAATTATAATCCTCCTGGCACAGTCCAACGCTCTTTCC
ACTAAATCTACTACTCTGATTTCTTCAATGGGACAAACTAATTCCCTTTGATTCTTTCTA
ATGATTTTATCTCTCGGTGGAATGCCCCCAACAACGGGATTTATAATTAAACTAATTGCA
GTGGAAACCCTTGTCAATAATTCCATAATTCTACCTACAATTGTATTTTTAGTAGCTGCA
ACAGTAAATCTCTCTTTCTACCTAAATTTAGTGTTTTATACCTACATCTCTTCTACATTT
GTATCTCTAAAACATGCATACGAACCAAAAACCGCCATCCCTATCTCTATGTTTGCAATT
TCAATGTTTTGGCTAATTCCCCTAACCTCATTAATCTAGTAAGATGGCTGAGATATAAGC
AAAAGATTGTAAACCTTTAAACGGACCTAGTCCTCTTACTACAATAAGTTGGCAGATTAG
TGCATTTGACTTAGGATCAAAACAAAGGGGATCGCCCCCTACTTATTATCCCAGCCCTCT
AATTTAAAACAGAATAGATGATTTGCATTCATCCAGTGGAATACTTCCGAGTGCTAAGGC
TTTTGTTACGGTAACATATGTCCTTGAACGCCATAATTAGATGTTCGACTCATCTAAAGC
CTTTAAAGTAAAGATGGCAGATTAGTGCAAAAGGTTTAAGCCCTTTATATGAAAAGATTT
TTCTCTTTACACATGTCTATCTCTTTTTCCATCGCCATAATCCTAAACATAGTAGGAGCT
ATACTAGCAATAGCCTTCTTTACCCTCCTAGAGCGAAAAACTCTAGGGTACATACAACTA
CGAAAGGGGCCTAATAAAGTAGGAATTGCCGGAATTCCCCAGCCATTCGCAGACGTACTA
AAATTACTTACAAAAGAGCAAACATCTCCTTCTGTATCTAATATTGCCCCATTCGTCGGC
GCACCAATTTTTGCCCTCATTTTAATCTTGATATTATGATCTTTATACCCCCACAAATAC
AACATCTTAATACTCCCCTTTGGAATTGTGCTATTTTTAGCAGTCTCTAGTATAAACGTT
TATCCTACACTAGGGGCGGGCTGAACTTCTAACTCGAAATACGCCTTATTAGGAAGGTTA
CGTAGGGTCGCCCAAACTATCTCCTACGAAGTAAGAATAACCTTAATTCTATTAGCTATA
CTTTTAATTCTTCAAACTTTCAGATTTAATGCTATTATTATAACACAAATGTCATGACCC
CTACTAATAATCCCTCCCCTTACCGTAATCTGATTTATCACAAACCTAGCAGAAACAAAC
CGTGCACCTTTTGATTTCGCAGAAGGTGAATCAGAAATTGTGTCCGGGTTTAATGTAGAA
TACGGAAGAGGAGGATTTGCCCTAATTTTTATAGCAGAATATATAAGAATTATTGTGATA
AGACTATTTACCGCAGTATTTTTAGCCCCCTTTATCCCAAGAATTTTCCTTAGTCCTATG
TGGGTATGTGCTATCACAGTATTTGTCAGAATTCTCTTCATTTGAGCACGAGGATCCCTA
CCACGGATGCGATACGATCGCCTAATATCCTTAACCTGAAAAATATTCTTACCCTTTGCT
CTAGGAACCCTAGTAATTTTTATGCCATTGATGTTTCTTTTACTATCTTGATAGCGCGCC
AGACGAATGGATAATCTTGATGTGGTTAATTATGTGAATATATTTCTCCGCTATCTCTTT
TGAAAGCTAATCTAGCATTGAGCTTTTAACTCAAAGATAGTTATAACTATAACTCAAAAG
AATCTCAATAATAATAATTCCTATAATAATCAGACTTATTTTACCTCCCGTAGTATTTGC
TCTAGCGTTTTGTCTAGCTGCACGATCCTCTGCAGACCGAGAGAAAACCTCCCCTTTCGA
ATGTGGGTTCGACCCACACAAGACAGCACGACAACCTTTTTCTCTCCGATTTTTCCTATT
GGCAGTAGTTTTCCTTGTATTTGATATCGAAATTGTACTACTACTCCCAATCGTAATAGA
AGCTACCTCTAAGACAGTTGTATATGGAAGAATTATCTTCCTATTAATTTTAGTAATTGG
ACTACTTCATGAATGGCGAGAAGGCTCCTTAGACTGAACCTCATCAACAAAACAATAATA
TTTTCTGTTAAATATTGTAATAATCTTAGCTACCAAACTAATAAATAATATTACAAACAA
ATAATGATTTGATTCTGGTCAATAAATTAATTCTAGCAAACCACACACATGCAAGAACTC
TCGAACCCGTAACATTTTTATTCTCTCTAAAAGAACCCTCCCTAAAGATTAAAATTTTAT
GATCTTATCTAATGATACGCCTGCAGTGATGAAATCTAATCAATATCAGCCATTATGAAT
TGGAAATAGCCCCAAAAACAGACAAACCTTGTGCCAGCAGTCGCGGTTACACAAGATGTT
TAAATTAATTAATTCATGCCTGCAATATATAAAAAAATAGAAATATCTTAACCCCCTCAA
AAGTATAATTTAAACAGGGGTAACAAACTAAACATTCCTAATATCTTATATTGCGAAAGC
CTAGACTAAAACGGGGATTAGATACCCCCTTATCCTA-GCCGCAAATCAAAGGCCGAGCA
CTACGAACACATGTTTAAAACTCAAAGAATTTGGCGGTGTCTTAACCTCCCAGGGGAACC
TGTCCATTAAATCGATAATCCACGAAAAATCAAACCTCGCTTTGCCATCAGCCTGTATAC
TTCCGTCTTCGGTCACCCTGAAAAGGAGTGACCAATAAAATAACTCATTTTCACGTCAGG
TCAAAGTACAGCCAATAGCAAGGATGAAGATGGGTTACAACCTTAACCAAAGAAAATGAC
CTTCGGGCCAACGAACACACTATGAAAAACTGTGATTGAAGGAGGACTTGGCAGTAAAGC
TGAATAAATTTTCGGCTTGAATAAGGAAATCTAAGACATGCACAAATCGCCCGTCACTCT
CCCCCAAAGGGGAGAAAAGTCGTAACATAGTAGGTATAACGGAAGTTGTACCTAACCAAA
CCTCTCCCC-----------AATCCTGGGAACCTTTAAACCTCTCACCAATAAACTATTA
CACAAAATCTAAACCATACAAAAAACATTCACTATCTACCCCAAACTCCCAAAAACCGCA
AGGGACAATTAAAATATTTACAAGTAGTAA-TTCTATACGTACCTTTTGCATCATGGCTT
AACAAAACCAAATGTAAACCAATAA-CCCCGAAAATTGTGCGAGCTATAAAATATTTGTT
AAGAACTCACCTATTTCTATGTCACCAGAACAGGAAAAATATTCTATAGAGGCTACATAC
CTTCCGCGCCAATTTATAGCTGGCTTTTCACTAACTCTGTCTAAGCAGAAAAATTAGGTA
-TAACAGACCTAATTTTACAAAGGAAAGGGGCAAAGCCTTTTCCTAAAATCTACCTTCTT
CATATAAAAATTATGCGTAGGCCTACCAGCAGCCCTCGAAAAACAGAGCGTTACCGCCCC
CATAAATAAAAATAAATAGAAACCATAGTGACCCACAAAGTGAAATATAAGATCCAACAC
ATGATCTTACAAACACTGTTAAGACTAGTATTGAAATATATAAAAATCCCTTTACTTAAT
ATCTCTTTAAGGAACTCGGCAAAAAATTTTTCCGACTGTT-AACAAAAACATTGCCTGTT
GAAATACAAATTTCAGGTAATTCCTGCCCAATGAAAATTTTAAATGGCCGCGGTAAACCG
TGCAAAGGTAGCATAATCATTTGCCTCTTAATTAGGGGCTGGCATGAACGGATTAAACGA
GAAAAAAGCTGTCTCAAAGAGAACACTAAAACCTATCCTTTAGGTGAAAAGACCTAAATA
AATATAGAAGACAAGAAGACCCTATCGCGCTTTATTTACACTTTCGCCCTCAAGAGAAAG
AAAAATTTGGTTGGGGCGACCCATGACACCCAAAAACGTCTATCACCTATAAGACTTACA
AGTCTACTTAATGACCCTATTAAGATTAAAGAACAAGTCACCGTAGGGATAACAGGCTAA
TCCCCTCCTAGAGCCCAAATCGACGAGGGGGGTTGGCACCTCGATGTTGGCTTAGGGCAT
CCTTTAGATGTAGCCGTCTAAAAAGGCAGGTTTGTTCAACCTAATCCGCCCTACATGAGC
TGAGTTCAGACCGGCGTAAGCCAGGTCGGCTTCTATCTCTATAACGAAAATTATTAAATA
GTAGTACGAAAGGACCCTAACATAATTAAAAATTAATGAAACAAGAAACCATATAAATTC
AAATAAATCGTTCCAATAAAATACAAGATGTAGTATATTAAATTACTTTTCACTTACACT
GAAAAAACGGCAAATGCCCGTCTTGCAGGCTATTATGCTAATAATTAGGGCTTCTAACCC
AAATTTGATTGGTTAAATTCCAGTCATAGCCTTCCGCTGTGACCCAGAATACAAGAAATA
TTAAAACACAACAGCTATGCTTCGACACCCTTTCCACTTAGTAGAACTAAGCCCTTGACC
CTTAACAGGATCAATTGGGGCATTTACATTAGTAATCGGACTTACCAGATGGTTTCACAA
TTATGGAACTTTACCACTAATTTTAGGTCTTGTATTAATTATTGCAACAATACTTCAATG
ATGACGAGATGTTATTCGAGAAGGAACCTACATAGGGTTCCACACATCATATGTTACTAA
AGGCCTTCGATGAGGTATAATTCTATTTATTGCCTCTGAAGTTCTTTTTTTCTTTGCTTT
CTTCTGAGCATTCTTTCATAAAAGCCTTGCACCAACCCCAGAGCTAGGATGTATATGACC
ACCAACAGGAATTGAACCCCTAAACCCTTTCTCAATCCCTCTTTTAAATACCGCAGTACT
TCTGGCCTCAGGAGTTACAGTCACATGGGCACACCATAGACTAATCGAACAAGACAAACA
TAACACAACAGCTGCCCTCCTATTAACCGTGATCTTAGGAGCATACTTTACATTCCTCCA
AGCGGGTGAATATATTGAAGCTCCTTTCACCATCGCAGACAGAGTCTATGGGTCCACATT
CTTTGTAGCCACCGGATTCCACGGACTACACGTACTAATTGGATCCTCTTTCCTATTTGT
CTGCCTACTACGAACAACTGCAAACCATTTCTCCAGAGGGCACCACTTCGGTTTTGAAGC
CGCCGCATGATACTGACACTTCGTAGACGTAGTATGAATTTTCCTATATTTATGCATTTA
CTGATGAGGCTCATAAAACCCCATCAACAAAGAAATCAAAAAATACTCAAC---------
---ACTTT---------------AAATTCAAAAACTCAA---------------------
------------------------------------------------------------
------AAGGGG------------------------------------------------
----TACCCCTTTT----------------------------------------------
------------------GATATTAT--------------------------------TT
AATTAAAATTGCT----------------------------CCCCCTATAACA-------
----------------AGGC-------------------AAAACTAAGAAAATAA--ATT
GTACCCT-----------------------CTGCTGGCCTGC------------------
------------------------------------------------------------
---------------------------------------------------TTTTAGTAA
TAGAGA---TAAAATTATTAA---------------------------------------
TCTTTTTTCAATATTTTTGCAATA-------------------------------ATGCC
CC----------------------------------------------------------
-----------------------ACATCAGCAAATCCCCTAAATACCTTATACTTCATCA
ACAAAACAACAAATTTGTTTCACTTACATTAAAACATATTACAAAATGGTGTAATGTGCA
CATAGATCTTTGGCATCTAAAGATAGCGATCTCTCGCTAATTTGTAAATGTCCCTATCTT
TCACTCTAATTCTTTCTATATCTTTAATTTGCTCATTATTCCTAGCCACTAGCCCCCTAA
CTCTTGGAATCTGAGTGCTAATTCTAGCATTAATAATTGCCACAACCATAGCCCTGGCAC
TAAGCTCCTGGTTTGGGATGATTACATTTCTAATCTACGTTGGAGGAATAATAGTAATAT
TCTCATACTTTGCAGCTCTCTCCCCTAACCAACAACTAAACCTGGGCCCTATGGCTAAAA
CAACCCTAGCAACCCTACTCCTACTTATAACAACCCTAAAATTTTTTGCGCCCCCTTCTC
TGTCACCTTTCTCCTCTACACCCAAACTTACATTCATGTATCAGCCAGAAAATCTGTCCC
TGTTAATTTTCTTTGGCTCAATTTTATTCTTTGCTCTCGTCGCCGTAGTAAAGATCTCAC
GGCGAGAAAGAGGGCCACTTCGACCATTTAAATAGCATGTTCAAACCCTTTCGACAAGAA
CACCCCCTTATTAAAATCCTAAATGGATCCCTAATTGACCTGCCCGCCCCAAAAAATCTC
TCTATTTGATGAAATTTTGGGTCTTTACTAGGCCTATGTCTAATCATTCAAATTCTCACA
GGACTGTTCCTAGCAATACACTACGCGCCTCACGTAGACCTGGCGTTTAGCTCAGTGGCT
CACATTTCTCGAGACGTAAATTACGGCTGACTACTCCGAGCAACCCACATCAACGCAGCC
TCCATATTCTTCGCATGTATTTACCTCCACGTTGGACGAGGATTATACTACGGATCATTT
CGATACATCGAAACATGAAATATTGGGGTCATCATTATAATTATTACAATGGCAAGAGCC
TTTCTAGGATATGTTCTCCCATGAGGACAAATAAGATTCTGGGGGGCTACTGTAATTACC
AATCTTTTATCAGCAATTCCCTATATCGGCCCAGATATTGTGCAATGGCTTTGAGGAGGG
TTTGCAGTAGATAACGCAACCCTAAATCGATTCTTCTCTCTTCATTTCTTACTCCCATTC
TTACTAGTCGCAGCTTCCGCGGTTCATCTGCTATTCCTGCACCAAACTGGCTCCAATAAC
CCTTTAGGAATCAAGAGAGAACAAGCTCGTGTTAAATTTCACCCTTACTACACGACAAAA
GATGCTTTAGGCTTCCTTATTGCATTATTACTCCTATCACTAATTGTTTTATTCTTCCCA
GATGCACTTGCAGACCCTGATAATTTTATCCCAGCCAATCCGCTAGTAACTCCCGTCCAT
ATTAAACCAGAATGGTACTTCTTATGGGCCTACGCAATCTTACGATCCATTCCTAACAAG
CTAGGCGGGGTAGTAGCACTATTTTCTGCTCTTCTCATCCTATTTACCCTTCCTCTAGGA
CCTCAAACACCATCTCCTTTCTTCCCGCTAAACCAACTGCTATTCTGACTACTAGTAACT
ACATTTATAGTATTAACATGAATTGGAGGATGTCCCGTTGAAGCCCCATTTGAAGGAATT
GGGCAAATTTTTACAGTTACCTACTTTTCACTATATATTATCACCCCTGCGTCTTCAGTA
ATCTGAAAACAAATCCTAAACGCGTAGGACCTTAAGTTAAAATAAACTAACAGCCTTCAA
AGCTGTAAATAGAGACATCTAGGCCCTGATGCTCCCAGACATTTTTTCTGCCTTCGACCC
AGCAACAAGCTCCCTGTTTCAAAACCTTTCAAGAACGGCATTCTGAGCCTTTCAGCTATC
GATTCTATTAGTACTACAAACATCCATCTGACCAACACCAATTCGTCAAACATCCCTAAT
GTCCTACCCAATCCATATTATACACGGACAAATATCTCGCACTCTTGGGAAAAATCTAAA
AGGGATAACAACTCTAGTCACCGCACTAATAACTATAATCATTCTAACCAACTTGATCGG
CCTACTCCCATACGTCTTTAGAACATCAAGTCATCTGATTTTTTCTGTTACTATTGGCCT
ACCTCTCTGACTATCTTTAATTATGTCAGGAGTTACTTTTAACTTCAAAATATTCTTTGC
TCACTTTGTTCCGAGAAGGGCACCAAACGCCCTTGCTCCAGCCCTAGTACTAATTGAGAC
CCTTAGATGTCTCATACGACCTATCACCCTATCTTTCCGGCTAGCCGCTAACATAAGAGC
AGGTCACATTGTACTTACCCTCATTGGATCCTACGCAATACAAGCTATATTCTCCTCCCC
ATCTAGAACTATCTTATTAGTGTTTTTCCAAACATTATATATCTTCTTTGAATGAGGAAT
CTGTCTAATTCAAGCTTATATTTTCTGTTTATTGCTGTCATTATATGCTGATGAACACCC
AGAAGAAAAATGGCAAGCCCCAAAGCTAGCAATACCTTCTTTTAAAAAATAATAGGCAAA
AAGCAAGTTATGCAGTTTGATTTCGGCTCAAAAAGAGGGAACA-CTCCCTTTGCCTTATT
AAAGTAGTTTAAAAAGAACCTTGAACTGTGACTTCAACAGTGCATAGCAATGCCTTTAAT
AATGACCCAGCCTTTCTCTCGATCAGCCTTTTCACTAATCTTTATAGCAATCCCAACTTT
AATTCTCTCTTCAAGACTTATAATAAATAACTATAGAATTCTTATTGAATGAGAAATCAG
AAATATCAATAGAACCCCTCTGTTACTCACTATAGTCATAGACCCCGTTGGAACTTTAAC
ATCCGCGGCGGTTATATTTATTGCAGGAAACGTTTTATTATTTGCAAAGACCTATATGCA
AGAAGAAACCTTTAAGTCCCGATTTAACAACTTAGTACTTCTCTTCGTACTGTCTATAAA
TATATTAATTTATCTTCCCCACCTTATTATTCTTCTTTTAGGGTGAGACGGACTAGGAAT
TATCTCATTTCTGCTTGTTATCTACTACCAGAGACCAAAAGCGTTAGGAACCGGAATAAT
TACTGCTTTAACAAATCGAATTGGGGATGCCATGCTCTTAGTAGCAATTGCACTTACTTT
AAGACAAGCCCACTGAAACATCTTTAACTTTACGCAAGAATTTATTAATAGTCCTTACGT
GGCACTATCAATTATAATTGCAGCTATAACAAAAAGAGCTCAAGTACCTTTCTCTAGATG
GCTTCCAGCAGCTATAGCAGCCCCAACCCCAGTGTCTGCCCTAGTACACTCATCAACCCT
AGTAACTGCTGGAGTTTTCCTATTAATTCGATTCTACCCCTTTCTCTCTTCATTTTATTG
ATTCGCTCCAGCCTTATTATTCACTAGAACCCTAACAATACTAATAGCAGGACTAAGAGC
TATCCTAGAATGTGACCTTAAAAAAATTATTGCCCTCTCAACTCTCAGCCAACTAGGGGT
AATAATAGCAGCATTAGGGCTAAACCAACCAAAATTCGCCCTATTCCACTTAATTACCCA
TGCGCTATTTAAGGCACTTCTTTTTGTCTGCGCAGGAACATTAATTCATTACCACCATCA
CACCCAAGACTTACGAACTATAGGAAACCTTCCGAACCAACTCCCCATCACTATATCCAC
TATATTTCTAGCTAACCTAGCCCTATGTGGATTTCCTTTCCTTGCTGGATTTTACTCAAA
AGACCTAATTTTAGAATCAGCACTATTCTTTAATCACAGCCTTCTCATAATTCTATTAAT
TTTTCTAGCAACAATACTGACAGCAGTCTACTCCATACGAATAACCATAGCAAGACTAGT
CAGACCAGCATATTCCTCACCTCTAATCAGGCTGGAAAATGAGACAAAAAGCCTAACTAC
CCCAGCTCTAAACTTATGTTTAGCCGCTATTGTAGGGGGAAGATTATTAAACTGAATGCT
AATGACCCCATTAACCCCCTTCATTTTGTCTTCACAATATAAAATACTAACCCCCCTTGT
AGTAACTCTCGGATTACTTATTGCCTACTTGATTGGAATGAAACCAAATTTCAATAAAAA
TATTACTCTTACCCCATCTAAAGAGGCTACCTTCAACATATGGTACCTGACCCCTCTTTC
ATCCCAATTCGTAATATCAAAACCAATGAAACTTGGATCACTAGTTCTAGCCCAAATAGA
CCAAGGATGACTAGAATCCCCTGCTCAAGGGGCATCCCAAACTCTCTCCCTCTCAGGCAG
AAATGTTATAACCCTTCAAAACAACATTATAAACAAATATTTATTTATATCTTTTGTAGC
CCTCACCACTCTAATTATTATAACATATCTAGATAGCTTAAATATAAAAGCATAACACTG
AAGCTGTTAAGATAAGACAACTCTTTCTAGATACTACCCTATAGTTGATACCACAACGCA
AGCCTGCAAAGCAAGAGGAGGGATTACTCCCTAGGGTTTATATATATATGGTGTAAAACA
ACACCTTACCTTTTCACGGTAAAAATATAGAAATTCTATTATATATAACACCT
>Urechis unicinctus mitochondrion, complete genome.    NC_012768
GTGCGATGATTATACTCAACAAACCACAAAGACATTGGAACTCTCTACTTTATTCTCGGA
ACTTGAGGAGGTCTTCTAGGGACCTCTATAAGCCTGATAATTCGAGCTGAACTTGGGCAA
CCAGGATCACTCCTAGGAAGAGACCAACTCTATAATACTATTGTTACAGCTCACGCATTC
CTTATAATTTTCTTCTTAGTAATACCTGTTTTTATTGGGGGGTTCGGAAACTGATTAGTT
CCCCTAATACTTGGGGCACCAGATATAGCATTCCCGCGACTAAATAACATAAGATTCTGA
CTTCTCCCTCCTGCACTAACACTCCTTGTATCTTCCGCACTAATTGGTGGAGGAGTAGGA
ACAGGGTGAACAGTCTACCCCCCTCTTTCAGGAAATATAGCCCACTCCGGCCCATCAGTA
GACCTAGCAATTTTCTCTCTCCACCTAGCTGGGGTATCCTCTATTCTTGGGGCACTAAAT
TTTATTACTACAGTAATTAACATACGATGAGATGGCCTACGACCAGAACGAATGCCTTTA
TTTGTATGGGCCGTAGTCATTACAGCAGTACTATTACTTTTATCCCTCCCAGTTCTAGCA
GGGGCAATTACTATACTTCTGACAGACCGAAACCTAAATACCGCATTTTTCGACCCCCAA
GGTGGTGGTGACCCTGTGTTATACCAACATCTCTTTTGATTTTTTGGCCATCCAGAGGTC
TACATTTTAATTCTCCCGGGCTTTGGGGCTATCTCCCATATCGTCACACAACACGCATCC
AAAATAAAAAGATTTGGGACACTAGGTATAATCTATGCAATACTTGGAATTGGGGTGTTA
GGGTTCATTGTATGGGCTCATCACATATTTACCGTAGGGATAGATGTAGACACACGGGCA
TACTTTACTGCCGCTACCATAATTATTGCCGTTCCAACGGGAATTAAAGTATTTAGGTGA
CTCGCTACTCTCCACGGATCCCCTATCAAGTATGATACTCCTATCCTCTGGGCACTAGGA
TTCATTTTCCTTTTCACCACAGGGGGGTTAACAGGAATTGTTCTATCAAACTCTTCCTTA
GATATCGTCCTTCATGACACCTATTATGTAGTAGCCCACTTCCATTATGTGCTTAGAATA
GGGGCAGTATTCGCAATATTTGCAGCCTTTAATCACTGATTCCCCCTATTTACAGGACTA
ACTCTACATGATCGCTGATCAAAAGTCCATTTCTACATAATATTTTTTGGAGTAAACCTT
ACTTTCTTCCCACAACACTTTTTAGGGCTAGCTGGAATACCTCGACGATACTCCGATTAT
CCGGACGCCATAACTAAATGAAATGTTGTATCTTCCATTGGATCAATAGTATCATTTCTT
GCCCTAATTCTATTCATTTTCCTTCTATGAGAAGCTTTCTCCGCCCAACGAGGGGTTATC
ACCAGACCCCATATGTCCTCATCCCTGGAATGACAATACACACTACCTCTAGACTTCCAT
AATGCAGACGAAACAGGAGTAATTACCCAATAAACAATATGTCTTTCTGAGGACAACTAA
ATTTCCAAGACGCTGCCTCTCCAACCATGATGCAACTTATTGCATTCCACGACCACGCAA
TATTAATTTTAACTCTTGTTATTTCTATTGTAGGCTATGCAATAATCTCCATTATGGTAA
ATAAACTATCCTGCCGAACTATTTTAGAAGCTCAACAAATTGAGACTATCTGAACTGTTA
TCCCTGCTATTATTTTATTATTCCTAGCATTTCCCTCTCTACGACTCCTATATCTCATAG
AAGAAACTATAAACCCAAATTTAACTTTAAAAGCCATTGGGCACCAGTGATACTGAAGAT
ACGAATACTCAGATTACTCTGACTTAAAATTTGATTCCTATATACTCCCAGCCGAAGACA
CTACAACAGAACAATTCCGGCTTCTAGAAGTAGATAACCGGGCCGTGCTCCCAATTTCAT
CCGAAATCCGGGTGCTAGTAACAGCAGCAGACGTTATTCATTCCTGAACAGTGCCTTCAC
TAGGGCTTAAAGCCGATGCTATCCCTGGACGATTAAATCAAATAGGAGTATTCATCACAC
GACCGGGAGTATTCTATGGTCAGTGCTCTGAAATTTGTGGAGCAAACCATTCATTTATAC
CTATCGTTATTGAAGCCGTAGAACCCTCTACATTTATACAATGAACAACCTCTCTAGCAG
AATCTTCATACAGGTAAAAGTTTAAAAAAAAATAAAAGCTTTGGGAGCTTTAGATCAGGG
ACCTCTCTGTTACCTGAAGAACGCTAGTTAAACCTATAACCTAAGCCTGTCACGCTTCTA
TTGCCCTATGGGCGCTTTCTACATGCCTCACCTAGCCCCCATTAGCTGATTAACCATTAT
ATCTATTTCCTGATTTACATTATTAGTGCTAGCTATCTCTATATGATGGCACCAACCCCT
ACAATTTAAAGCTACCTCCATAAAACAACAATTACCCTCCTTTTCCCAATGAAATTGGTC
AGTATCTAAATAACGCCTATAAAGTCAAAAAGAGACATTGGTCTTGTAAACCAAAGATTG
ATTTATTATCTATGGGCTATGACCAGACCCCTTTTCCTATTTTCAATTTCAGGATTTATC
TGCCTGTTTGTTCTTTCCCTACAACGGAAACACCTATTGATATCCCTTCTCACCCTAGAA
GCATTTATTCTATCTATAGCAATCTTGATCCCTCTATCCATTATATTTCAGAACCAAGTA
AACGGTATATTTGCTATTGTCCTTCTTACCATGGGAGCATGCGAAGCTAGGTTAGGCTTA
TCTTTACTAGTTTTAATAACACGATCTTATGGCAACGATCTACTAAAATCTATTACTAAA
AACTTATGTTAAAAATTATTCTCCCTCTCATCAGACTAGCCCTAATCTCAAAAATAAATT
CGGGTAAATTTAACACCCAAATTGTACTAGCTCTCTTAACCCTTTTATCTATACAAATAA
TAACAAAACCAGTCCATATATTTAATGCAGCCATGTTTTCTGATCCCTTAAGAGCTCCTT
TAGTAACTCTTTCTCTTTGAATCACAATACTAATAATCATGGCGAGATTTAAACTAATTC
AGAACTCTAATAGAAAATTTACATTTATAACAACTGTCTTAAGCTTATGTACAATTTTAC
TCCTAACTTTTTGAGCTAGATCCTTCTTATCTTTTTACTTATTTTTTGAGGCCTCTTTAA
TTCCTACTGCTATTTTAATTTTAGTATGGGGGTACCAGCCTGAACGCCTACAGGCTAGAT
TTTATTTAATATTATACACAGTGTTTGCGAGACTTCCGTTATTGCTAAGAATTATATTGA
TTAAAACCTCTAATAATCATTTATCGCTTCTGGCTGCCCCTATACAGCCCCCAAGAATTC
TTACATATGAACTATGGTGAGTTATTACTATTTTAGCATTCATAGCAAAAATACCAATCT
ATGGGGTACACTTATGATTACCAAAAGCCCATGTAGAAGCCCCCGTATCAGGCTCTATGG
TTCTTGCTGGAATTCTACTAAAACTAGGGGGATATGGCCTCCTTCGATTTTCCTACTCTT
TCCAACACATTAACATAAAACTAACCCACTTATTCCTTCCGATAACTCTATTAGGAGCAT
TTATAGCAAGGGTTATCTGTATTCGACAATCAGACCTAAAATCTCTAATTGCCTACAGCT
CTGTAAGACACATAGGACTAATAACAGCTGGTATTATAACAAACAATAGATGGGCTTGAC
AGGGAGCACTAATAATAATAATTGCGCACGGACTCTCTTCTTCTGGCCTATTCGCAGTGG
CTAACATGACATATGAAGCTACCCATACCCGCAGAATCTTTTTAACCAAAGGGATATTAA
ACATTTTCCCTTCCATAACAATACTCTGATTTCTACTCTCGGCCGCAAATATAGCAGCTC
CCCCTTCTATTAACCTCATAAGAGAGATCATACTAATAACAGGAATCCTAAACATCTCCT
TAGTCAGGGCTCCCCTACTGATTATTATTGCATTTATAGGAGGTGCTTACACTCTCCACC
TATACACCGCATCTCAGCACGGTAATCCGCCATCCTTCATGAACCCTATATATCAACCAA
TCCCCCGAAACACTCATGCTATTTTCCTTCATGTTCTTCCCGTATTTATACTGATTCTCT
GCCCAGAAACCGTTTCAAACTGAGCCACATA-ATAGTAGAGTAAGCTAAGTCTAAGCTAT
TGGGTTCATACCCCAGCAATGAATATAAATTCCTCTACTA-GTTTATAAGTAGAAGCCAA
GAAGGCACCTATCTGTTAATTAGGCCTGAGCCCAAGTGGGCCTACTTATTTACTTTTTAG
TATAACTAAGTACATTTTCCTTCCAAGAAAAAAGTTTGTAAGCAAAAAAGTAACATGATA
TCCACCTTTCCACATTTATTTCTTTTCTCCTCTACTATAGTATTGGGAACAATAATTTCC
CTTTCAAGGTCTAACTGGGTGATAATTTGATTAGGCATAGAACTCAATTTAATATCTTTT
CTACCACTAATGACCCTATCTAAACAAAATCAGGAAAGTGAAGCAGCAATTAAATATTTT
TTAGCTCAATGTTGAGGAGGAAGATTCTTCCTATTGGGAATAACTCTTTCTTACTTCTTT
CCTAGGCAATTAAAGTTTATTCCTATCTTAATTGTTCTAGTATCCTTAATAATGAAGGCT
GGTATGGCCCCCTGTCATTTCTGATTTCCAAGTGTAATGAACTCTATATCCTGAACACTA
TGCCTCTTATTATCCACCTGACAAAAAATTACCCCACTACTTCTTTTATTCACCTTTTCT
AGCCCTTCCACCTTACCAATAATAACCCTCTTAGGGGCTACAAGAATTATCGCTGGGTCC
CTAGGAGGAATTATACAAACACAGGTACGACCTCTACTAGCCTACTCCTCTATTAGGCAC
ATAGGATGAATGACCGTTATTAGACCATTTTCCACATCAATAGCAATCCTATACTTGTCT
ACATATATTATCATAACAACGCCAATTATATTACTTCTAGCTCAGTCTAACGCCTTATCC
ACAAAGTCTACCAATCTAATCTCTTCTATAGGACAAACTAACTCTCTCTGATTTTTTTTA
ATAATTTTATCTTTAGGAGGGATGCCCCCAACTACAGGCTTTATAATTAAACTGATCGCA
GTAGAAACACTAGTAAACAACTCAATGGTACTCCCCACAATCCTATTTTTAGTTGCTGCA
ACAGTAAATCTCTCTTTCTACCTAAATCTAGTGTTTTACACCTACCTTTCCTCTACCTTC
ACCTCCCTAAAACATGCATACGAGCCTAAGACCGCCATCCCCATCTCTATGTTCGCCATT
TCCATGTTCTGGCTAATTCCTCTTACCTCCTTAATTTAGTAAGATGGCTGAGACATAAGC
AAAAGATTGTAAACCTTTAAACGGACCTAGTCCTCTTACTACAATAAGTTGGCAGATTAG
TGCATTTGGCTTAGGATCAAAACAAAGGGGACCATCCCCTACTTATTAACCTAGCCCTCT
AATTTAAAACAGAATAGATGATTTGCATTCATCCAGTGGAATATTTCCGAGTACTAAGGC
TTTTGTTACGGTAACATATGTCCTTGAACGCCATAATTAGATGTTCGACTCATCTAAAGC
CTT-GAAGTAAAGATGGCAGATTAGTGCAAAAGGTTTAAGCCCTTTATATGAAAAAGTTT
T-CTCTTTACAAATGCCTATCTCTTTTTCCATCGCAATGATTCTAAACATAGTAAGAGCT
ATACTAGCAATAGCTTTTTTCACCCTTCTAGAACGTAAAACTCTAGGATACATACAACTA
CGTAAAGGCCCCAATAAAGTAGGGATTGCCGGAATTCCTCAGCCATTTGCTGATGTACTA
AAATTACTTACAAAAGAACAAACGTCCCCCTCTATATCTAATATTGCACCTTTCGTCGGT
GCCCCAATTTTTGCTTTAATTTTAATTTTAATACTGTGATCCTTATACCCCCACAAATAC
AACGTATTAGTTATCCCTTTTGGGATTGTTCTATTTCTCGCAGTCTCCAGAATAAATGTC
TACCCTACCCTGGGGGCGGGCTGAACCTCCAACTCAAAATATGCTTTACTGGGCAGACTC
CGTAGAGTTGCCCAAACTATCTCTTATGAGGTAAGAATAACCCTCATTCTTCTAGCCATG
CTTTTAATCCTACAAACTTACAGCTTCAACACAATTATTATAAGGCAAATGTCCTGACCA
CTACTAATAATCCCTCCCCTTACAGTCATCTGATTTATCACAAACCTTGCGGAAACAAAC
CGGGCTCCTTTTGACTTTGCTGAGGGAGAGTCAGAAATTGTTTCAGGGTTTAATGTAGAA
TACGGAAGAGGCGGGTTTGCTTTAATTTTCATAGCAGAATACATAAGAATTATTGTAATA
AGACTATTTACTGCTGTATTCTTGACCCCTTTTATTCCCTCTACCCTTATTAGCCCTCTA
TGAATCTGCGGAATAACAGTTTTTATTAGAATCCTATTCATTTGGGCACGTGGGTCTCTC
CCCCGAATACGGTACGACCGACTAATGTCCCTAACCTGAAAAATATTCCTGCCTTTCGCT
CTAGGGACCTTAATAGCATTTATGCCTATAATATTCTTAATGTTATCTTGATAGTGCGCC
AGATGAATGGATAATCTTGATGTGGTTAATTATGTGAATACGCTTCTCCACTATCTCTTT
TGAAAGCTAATCTAGCATTGAGCTTTTAACTCAAAGATAGTTATATCTATAACTCAAAAG
AATCTCAATAATAATAATTCCCATAATAATCAGACTTATTTTACCTCCCGCAGTGTTTGG
CCTAGCGTTTTGTTTAGCAGCACGGTCTTCTGCAGACCGGGAAAAAACTTCTCCATTTGA
GTGTGGTTTTGACCCACACAAAACGGCACGCCAACCTTTTTCTCTTCGATTTTTCCTACT
AGCAGTAGTTTTCTTAGTGTTTGACATTGAAATCGTACTCCTTCTTCCAATCGTGGTAGA
AACCACTTCTAAAATGGTTGTATATGGAAGGATTATCTTCCTACTAATTCTAGTAGTTGG
ACTACTACACGAATGGCGAGAAGGCTCCTTAGACTGAACTTCATCAACAAAACAATAATA
TTATTTACCGAACATTATAATAATCTCAGCTACCAAGCTGGTAAACACTATTATAAATAA
ATAATGATTTGATTCTGGTCAATAAATTAATTCTAGCAAAACACACACATGCAAGAACTC
TCAAACCCGTAACATATTTACTCTTTTCTAAAAGAACCCCACTAAAGATTAAAATCTTAT
GATCTTATCAAATGATACGCCTGCAGTGATGAAATCTAATCAATATCAGCCATTATGAAT
TGGAAATAGCCCCAAAAACAGACAAACCTTGTGCCAGCAGTCGCGGTTACACAAGATGTT
TAAATTAATTAACTCATGCCTGCAATATATAAATAAATAGGAGCATCTTAACCCCTTCAA
AAGTATAATTTAAACAAGGGTAACAAACCCTACACTCCTAATATCCGATATTGCGAAAGC
TTAGACCAAAACGGGGATTAGATACCCCCTTATCCTAAGCCGCAAATTCAAGGCCGAGCA
CTACGAACACATGTTTAAAACTCAAAGAATTTGGCGGTGTCTTAACCTCCCAGGGGAACC
TGTCCATTAAATCGATAATCCACGAAAAATCAAACCTTGCTTTGCTATCAGCCTGTATAC
TTCCGTCTTTGGTCACCCTGAAAAGGAGTGACCAGTAAAATCCCCCATTTTCACGTCAGG
TCAAAGTACAGCCAATAGCCAGGATAGAGATGGGTTACAACCTTAACCAGAGAAAATGAC
CTTCGGGCCAACGAACACATTATGAAAAACTGTGATTGAAGGAGGACTTGGCAGTAAAAC
TAAATAAATTTTTAGTTTGAATAAGGAAATCTAAGACATGCACAAATCGCCCGTCACTCT
CCCCCAAAGGGGAGAAAAGTCGTAACATAGTAGGTATAACGGAAGTTGTACCTAACCAAC
CCCCCCCCCCTTTTTTTCCTAACCTTAGGATTCCAAAAACCTCTCACTAAAAACTTATTA
ACTGAAATCTAAACCATACAAACAATATTTAATATCTCCCCCATACCCCTAAAAACCGCA
AGGGAAAACCAAA-TATTCACAAGTAGTAACTTCAATACGTACCTTTTGCATCATGGCTT
AACAAAACTACCTGTAAACCACTAAACCCCGAAAATTGTGCGAGCTATAACATATTTGTT
AAGAACTCACCTATTTCTATGTCACCAGAACAGGAAAAATATCTTATAGAGGCTACATAC
CTTCCGCGCCAATTTATAGCTGGATTTTCACTAAATCTGTCTAAGCAGAAAAATTAGGGA
GTAACAAACCTAATTTTACAAAGGAAAGGGGCAAAGCCTTTTCCTCACATCTACTTCTAA
AACATAAAAATTATGCGTAGGCCTACCAGCAGCCCTCGAGAAACAGAGCGTTACCGCCCC
CATAAATAAAAATAAATAGAAACCATAGTGACCTTCAAAGTGAAATATAGAATCAAACAC
ACGATCCTACAAACACTGTTAAGACTAGTATTAAAACACATAAAAATTCCTTTACTTAAT
ATCTCCCTAAGGAACTCGGCAAAAACTTTTTCCGACTGTTTAACAAAAACATTGCCTGCT
GAAAAACAAATTTCAGGTAATTCCTGCCCAATGAAAATTTTAAATGGCCGCGGTAAACCG
TGCAAAGGTAGCATAATCATTTGCCTCTTAATTAGGGGCTGGCATGAACGGATTAAACGA
GAAAAAAGCTGTCTCAAGGAGAACACTAAAACCTATCCTTTAGGTGAAAAGACCTAAATA
AATATAGAAGACAAGAAGACCCTATCGCGCTTTATTTATACTTTCCCCATCAAGAGAAAG
AAAAATTTGGTTGGGGCGACCCATGACACCCAAAAACGTCTATAACCCACAAGACTCACA
AGTCCGCTTAATGACCCTATTAAGATTAAAGAACAAGTCACCGTAGGGATAACAGGCTAA
TCCCCTCCTAGAGCCCAAATCGACGAGGGGGGTTGGCACCTCGATGTTGGCTTAGGGCAT
CCTTTAGATGTAGCCGTCTAAAAAGGCAGGTTTGTTCAACCTAATTCGCCCTACATGAGC
TGAGTTCAGACCGGCGTAAGCCAGGTCGGCTTCTATCTCTATAACGAAATTTGTTAAATA
GTAGTACGAATGGACCCTAATATAATTAAACATTAAT-AAACAAGAAATCATATAAACTA
AAATAAATC-CCAAAATAAAATACAAGATGTAGTATAATAAAT-ACTTTTCACTTACACT
GAGAAAATGGCCAGTGCCCGTCTTGCAGGCTATTATGCTAAAAATTAGGGCTTCTAACCC
AAATTTGATTGGTTAAATCCCAGTCATAGCCTTATACTGTT-TCTAAAATATAAGAAATA
TTTAAACACAACAGTTATGCTTCGACACCCTTTCCACTTAGTAGAACTAAGCCCTTGGCC
CTTAACAGGGTCCATTGGGGCATTTACATTAGTAATTGGACTCACAAGATGGTTCCATAA
TTATGGGACTCTTCCACTAATCCTAGGTCTTGTATTAATTATTGCAACTATGATTCAATG
ATGACGAGATGTAATTCGAGAAGGAACCTACATAGGATTCCACACATCATATGGTACTAA
AGGCCTTCGATGAGGGATAATCTTATTTATTGCCTCTGAAGTTCTCTTCTTTTTCGCTTT
CTTCTGAGCTTTTTTTCATAGTAGCCTAGCCCCAACCCCAGAGCTAGGCTGCATATGACC
TCCCATAGGAATTGAACCGCTAAACCCCTTCTCTATCCCACTTCTAAATACTGCTGTACT
TCTAGCCTCAGGAGTCACAGTTACTTGAGCTCACCATAGACTAATCGAGCAAGATAAGCA
CAACACAACAGCTGCCCTATGTTTAACTGTCATTTTAGGGGCATACTTCACATTCCTACA
AGCAGGAGAATATATTGAAGCCCCCTTTACAATTGCAGACAGGGTATACGGCTCAACATT
CTTTGTAGCAACCGGATTTCACGGTTTACATGTCCTAATTGGGTCCTCTTTCCTATTTGT
CTGCCTACTCCGAACAGCCGCAAACCACTTCTCGAGAGGACACCATTTCGGGTTTGAGGC
CGCTGCCTGATACTGGCATTTTGTAGACGTAGTATGAATTTTCCTATATCTATGTATTTA
TTGATGAGGATCCTAAATTTCCATCAACAAAGAAACCAAAAAATACTCCACGTATTATAC
TAGACTTTTTTTTTTAATTATAGAGATTAAAAGATTAAATTTTAATCTTTAATCTCTATA
TATATAATACATAATATTATATATAATATATATATGCAGAAGAACCCTCCAGAAAATTAC
ATTTGGGAGGGGGGGTAAAACGGATGGTAATTAACCACATTTCTGCATAACTCATTGAGA
CTTTTGCCTTTTTTACCTAAAAATACCAAAAACCGCGGGGACACACACCCCTTCATGTTT
ATCCCCCCATTTTAAGGCGGTTTTATAGGGGTTTAGAGAGTTTTATCCCAGCAGTACCCT
AACTAAAACCCCCGAAAAACCCCCGAAAAACCCCCGAAAAACCCCCGAAAACATCTTTTT
TAACAAAATACTAAAGAGGCGAAAACACTTTTAAAACCAAAAATCAACAAAATAACAACT
ATTTTCTTTTGTTATTATAATGACAGTAGCCTATTGATCTATATAGATTTTTTATTTCAA
ATTAGAATATTTTCCTATATATATATAAATTGATATTATATATATATATAATGTAACCTT
ATTTATACCCCCAAAATTACTTTTTTGGGGGGGGGGGTAAACGAATGGTGGTTTTATCAA
AAAAGAAATCAAAAATATTAAACGTATTGTGCTAAAACCGGAAAATTCAAAAGGGGTACC
CCTTTTGATACCATTTTTATAAAATTCCTTTCCCTATAACAAGGGGAAAAATAAAATACC
TCCTACAAAGAATATTTCCCTAATTTTACTGAAAGTGTACTCGACTACTCCGTTATATCA
TACTTTTAAATTCAACGCTGCTAACATTAACTCCGCCTCTAAAGAGTTAGTGTTACATCA
ACAAAAGAACAAATTTGTTTTGTATACATTGAAACATATTACAAAATAGTGTAATGTGCA
CATAGATCTTTGGCATCTAAAGATAGCGATCTATCGCTAATTTGTAAATGTCCCTATCTT
TTACTCTGATTCTTTCTATATCACTAATCTGCTCATTATTCCTAGCTACAAGGCCTTTAA
CACTAGGGATCTGGGTATTAGTTTTAGCACTAATAATCGCCACAACAATAGCTCTAGCCT
TAAGTTCTTGGTTTGGAATAATTACATTCCTTATCTACGTTGGAGGTATAATGGTTATAT
TTTCCTATTTTGCAGCCCTGTCCCCAAATCAACAACTAAATCTTGGGCCCATAGCAAAAA
CTACCATAGTAACTTTGCTCCTCCTAAGAACAACCCTTAAACTATTCAGCCCTCCTTCTC
TCTCCCAATTTACTTCCACGCCAAAGCTCACATTTATGTACCAGCCAGAAAACCTTTCTT
TATTAATTTTCTTTGGCTCAATCCTATTTTTTGCATTAATTGCTGTTGTAAAAATTTCTC
GGCGAGAAAGAGGACCCTTACGACCATTCAAATAACATGTTCAAACCCTTTCGACAAGAA
CACCCCCTTATTAAAATCCTTAACGGATCCCTAATTGACTTACCCGCCCCAAAAAATCTT
TCCATCTGATGAAATTTTGGGTCTTTACTGGGTTTATGTCTAATCATTCAAATTCTTACT
GGCTTATTTCTAGCAATACACTATGCCCCTCATGTAGACTTAGCCTTCAGCTCAGTAGCC
CATATCTCCCGAGATGTAAATTACGGTTGACTGCTTCGAGCAACTCATATCAATGCAGCT
TCAATGTTTTTTGCCTGCATCTACCTTCACGTTGGGCGAGGCCTATATTATGGATCGTTT
CGATATGTTGAAACATGAAATATTGGTGTAATTATTATAATTATCACAATGGCAACAGCT
TTCTTAGGATATGTGCTTCCTTGAGGACAAATAAGATTTTGAGGAGCTACTGTAATTACT
AACCTATTGTCTGCCATTCCTTATATTGACCCAGATATTGTGCAATGATTATGGGGAGGA
TTTGCTGTAGATAACGCGACCCTAAACCGATTCTTCTCCCTTCATTTCTTACTGCCATTT
TTACTAGTAGCAGCTTCTGCGGTTCATCTTCTATTCCTTCACCAAACAGGATCTAACAAC
CCGCTAGGAATTAAAAGGGAACAAGCCCGTGTTAAATTTCATCCATATTACACAACAAAA
GACGCCCTGGGATTTCTAATTGCACTCCTCCTTTTATCCTTAATTGTCCTCTTCTTCCCA
GACGCGCTAGCAGACCCAGATAACTTTATCCCAGCAAACCCCCTAGTCACACCTGTACAC
ATTAAGCCAGAGTGATACTTCCTATGGGCCTACGCAATCCTGCGCTCTATTCCTAACAAA
CTAGGGGGAGTAGTAGCACTATTTTCCGCGCTTTTAATTCTTTTTACCCTTCCTCTAGGC
CCACAGACTCCCGCCCCTTTTTACCCATTAAACCAGCTGTTATTCTGATTACTAGTAACT
ACCTTTATAGTATTAACATGAATTGGAGGGTGCCCAGTTGAAGCCCCATTCGAGGGAATT
GGCCAAGTATTTACAATTACATACTTTTCACTATATATTATTGCCCCCGCGTCTTCTCTA
GCCTGAAACCGGCTTCTAAATGCGTAGGACCTTAAGTTAATTTAAACTAACAGCCTTCAA
AGCTGTAAATAGAGACATCTAGATCCTGATGCTCCCAGACATTTTCTCTGCCTTCGACCC
AGCTACAAGCTCCCTATTTCAAAATCTTTCAAGAACCGCATTCTGAGCCTTTCAGCTATC
GATTCTACTGGTGCTACAAACATCCATTTGACCAACACCAATCCGTCAAACATCTTTAAT
ATCATACCCAATCCATATTATGCACGGACAAATATCCCGAACTCTCGGGAAAAATCTAAA
GGGGATGACAACACTAGTTACTGCACTAATAACTATAATTATTCTTACTAATCTCATTGG
TCTCCTCCCATATGTATTCAGAACTTCCAGACACCTAATCTTTTCTGTTACTATTGGATT
ACCCCTCTGACTATCCTTAATTATATCAGGAGTTACTTTTAACTTCAAAATATTTTTTGC
CCATTTTGTTCCAAGAAGAGCCCCAAACGCTCTCGCACCAGCATTAGTGCTAATTGAAAC
ACTGAGATGTCTTATACGACCAATCACACTATCTTTCCGGTTAGCTGCCAACATAAGAGC
TGGTCATATTGTTCTTACTCTAATTGGCTCATACGCAATACAAGCTATGTTTTCCTCCCC
ATCTAGAACTATCCTATTAGTATTCTTTCAAACACTATACATTTTCTTTGAGTGAGGAAT
TTGTCTAATTCAGGCCTATATTTTCTGTTTACTGCTGTCACTATACGCTGATGAACACCC
AGAAGAAAAATGACAAGCCCCAAAATTAGCAATACCTTCTTTTAAAAAATAACAGGCAAA
AAGCAAGTTATGCAGTTTGATTTCGGCTCAAAAAGAGGGAACCTCTCCCTTTGCCTTATT
AAAGTAGTTTAAAAAGAACCTTGAACTGTGACTTCAACAGTGCATACCCGTGCCTTTAAT
AATGACACAACCTTTCTCTCGATCAGCCTTCTCGCTAATCTTTATAGCTATTCCAACTTT
AATTCTATCCTCTAGACTAATAATAAATAACTATAGAATCCTAATTGAATGACAAATTAG
TGACATTAATAGAACACCACTATTATTCACTATGGTTTTAGATCCTGTAGGAACCTTAAC
ATCTGCTGCAGTAATATTTATCGCAGGGAATGTATTATTATTTGCAAAAACCTACATACA
AGAGGAAACTTTTAAGTCTCGATTTAACACCCTAGTGCTACTCTTTGTACTTTCCATAAA
TATACTCATTTACCTTCCACACCTTATTATACTACTTTTAGGGTGAGACGGCCTAGGGAT
CATCTCTTTCTTACTTGTAATCTACTATCAAAGACCTAAAGCTTTAGGAGCAGGGATAAT
TACCGCCCTGACAAACCGAATTGGGGATGCTATACTCCTAGTCGCAATCGCACTAACCCT
CAGCCAAGCCCACTGAAATATTTTTAACTTCACCCAGGAATTCCTCAACAGACCTTATGT
TGCACTATCTATTATAATTGCTGCTATAACAAAGAGAGCCCAGGTTCCCTTCTCTAGGTG
GCTCCCAGCAGCTATGGCAGCACCTACCCCAGTGTCCGCCCTGGTACACTCTTCAACACT
AGTGACTGCAGGAGTATTCCTCTTAATTCGATTCTATCCCTTTTTATCTTCATTTTACTG
ATTCGCCCCAGCCTTACTGTTCACCAGAACCCTTACAATACTAATAGCAGGATTAAGGGC
TATTTTAGAGTGTGACCTAAAAAAAATCATTGCCTTATCAACCCTGAGACAGCTAGGGGT
AATAATAGCAGCTTTAGGCCTAAACCAACCAAAATTTGCTTTATTCCATTTAATTACACA
TGCTCTATTTAAAGCTCTGCTATTTGTGTGTGCTGGAACACTAATCCACTATCACCACCA
CACCCAAGACCTCCGAACCATAGGAAATCTACCCAGCCAACTTCCAATTACTATATCCAC
AATATTTTTAGCTAACTTAGCACTCTGCGGGTTTCCTTTTCTAGCAGGGTTTTACTCAAA
AGACCTTATTTTAGAGGCTGCGCTATTCTTTAACCACAATCTTTTAATAATTATCTTAAT
TTTTCTAGCTACTATACTTACAGCAGTATACTCCATACGAATAACCATAGCAAGTTTAGT
CAGGCCTTCTTACTCCTCGCCTCTTATCAGATTAGAAAACGAGACAAAAAGATTAACCAC
CCCCGCTTTAAACCTTTGTATAGCTGCTATTGTGGGTGGGAGGGTGCTGAACTGAATACT
AATAACTCCGTTAACCCCCTTCATTCTGTCCTCCCAATATAAAATATTAACTCCTATTGT
TGTAACCCTAGGGCTACTCATTGCCTATTTAATTGGGATAAACCCTAGCTTTAACAAAAA
CATCACCCTTACCCCATCAGAGGAAGCTACCTTCAATATGTGGTACCTAGCCCCGCTATC
TTCACAATTTATTATATCTAAACCAATAGAACTAGGATCTTTAGTATTAACTCAAATGGA
CCAGGGGTGGCTAGAGTCCCCTGCTCAAGGTGCATCCCAAGCTCTGTCTCTTTCAGGCAG
AAATGCTATAACTCTACAAAACAATATTATAAATAAATACCTGTTTATATCTTTTGTTAT
TTTCACCACACTAATTATTATAGCATATCTAGATAGCTTAAAAATAAA-GCATAACACTG
AAGCTGTTAAGATAAGATAACTCTTTCTAGATACTACCCTATAGTTGATAATACAACGCA
AGCCTGCAAAGCAAGAGGAGGGATTTCTCCCTAGGGTTT-CATATATATGGTGTAAA-CA
ACACCTTACCTTTTCACGGTAAAAATATAGAACTTCTATTATATATAACACCT
