# Supplementary material for: Conveniently Pre-Tagged and Pre-Packaged: Extended Molecular Identification and Metagenomics Using Complete Metazoan Mitochondrial Genomes
Source: PLoS One. 2012 Dec 14;7(12):e51263. doi: 10.1371/journal.pone.0051263 (PMC3522660; doi:10.1371/journal.pone.0051263)
Supplement: File S2 — Sliding window analyses for Annelida, Cnidaria, Crustacea, Echinodermata, Mollusca, Nematoda, Nemertea, Platyhelminthes and Porifera. For each family, the folder contains the aligned sequences as well as the sliding window analyses by species pair and for all species pair on a single figure. (ZIP) [file pone.0051263.s002.zip › Cnidaria/Faviidae/15_150/Colpophyllia_natans_NC_008162_Montastraea_annularis_NC_007224.csv]

0	0.0466666666666667
15	0.0533333333333333
30	0.0466666666666667
45	0.04
60	0.0466666666666667
75	0.0466666666666667
90	0.0466666666666667
105	0.04
120	0.04
135	0.0266666666666667
150	0.02
165	0.0133333333333333
180	0.0133333333333333
195	0.0133333333333333
210	0
225	0
240	0
255	0
270	0
285	0
300	0
315	0
330	0.00666666666666667
345	0.00666666666666667
360	0.00666666666666667
375	0.00666666666666667
390	0.0266666666666667
405	0.0266666666666667
420	0.0266666666666667
435	0.0266666666666667
450	0.0266666666666667
465	0.0333333333333333
480	0.0266666666666667
495	0.0266666666666667
510	0.0266666666666667
525	0.0266666666666667
540	0.02
555	0.0266666666666667
570	0.0266666666666667
585	0.04
600	0.04
615	0.0333333333333333
630	0.04
645	0.0533333333333333
660	0.0533333333333333
675	0.0533333333333333
690	0.0466666666666667
705	0.04
720	0.04
735	0.0266666666666667
750	0.0333333333333333
765	0.0533333333333333
780	0.0533333333333333
795	0.0533333333333333
810	0.06
825	0.0733333333333333
840	0.0733333333333333
855	0.106666666666667
870	0.126666666666667
885	0.133333333333333
900	0.133333333333333
915	0.12
930	0.12
945	0.106666666666667
960	0.1
975	0.0933333333333333
990	0.0933333333333333
1005	0.06
1020	0.04
1035	0.0333333333333333
1050	0.0266666666666667
1065	0.02
1080	0.02
1095	0.0533333333333333
1110	0.0666666666666667
1125	0.0666666666666667
1140	0.0866666666666667
1155	0.0933333333333333
1170	0.12
1185	0.126666666666667
1200	0.153333333333333
1215	0.166666666666667
1230	0.18
1245	0.173333333333333
1260	0.193333333333333
1275	0.186666666666667
1290	0.2
1305	0.22
1320	0.226666666666667
1335	0.22
1350	0.213333333333333
1365	0.22
1380	0.22
1395	0.233333333333333
1410	0.22
1425	0.226666666666667
1440	0.2
1455	0.186666666666667
1470	0.153333333333333
1485	0.2
1500	0.226666666666667
1515	0.26
1530	0.273333333333333
1545	0.28
1560	0.326666666666667
1575	0.36
1590	0.386666666666667
1605	0.413333333333333
1620	0.466666666666667
1635	0.466666666666667
1650	0.48
1665	0.48
1680	0.513333333333333
1695	0.52
1710	0.493333333333333
1725	0.5
1740	0.48
1755	0.493333333333333
1770	0.506666666666667
1785	0.506666666666667
1800	0.473333333333333
1815	0.486666666666667
1830	0.446666666666667
1845	0.446666666666667
1860	0.44
1875	0.46
1890	0.48
1905	0.5
1920	0.473333333333333
1935	0.466666666666667
1950	0.473333333333333
1965	0.473333333333333
1980	0.5
1995	0.5
2010	0.513333333333333
2025	0.48
2040	0.473333333333333
2055	0.466666666666667
2070	0.486666666666667
2085	0.486666666666667
2100	0.526666666666667
2115	0.526666666666667
2130	0.54
2145	0.526666666666667
2160	0.493333333333333
2175	0.52
2190	0.52
2205	0.5
2220	0.493333333333333
2235	0.493333333333333
2250	0.473333333333333
2265	0.433333333333333
2280	0.393333333333333
2295	0.373333333333333
2310	0.366666666666667
2325	0.313333333333333
2340	0.28
2355	0.24
2370	0.193333333333333
2385	0.153333333333333
2400	0.106666666666667
2415	0.106666666666667
2430	0.08
2445	0.06
2460	0.0533333333333333
2475	0.0466666666666667
2490	0.0466666666666667
2505	0.04
2520	0.04
2535	0.04
2550	0.0333333333333333
2565	0.00666666666666667
2580	0.00666666666666667
2595	0.0133333333333333
2610	0.0133333333333333
2625	0.0133333333333333
2640	0.0133333333333333
2655	0.02
2670	0.0133333333333333
2685	0.0133333333333333
2700	0.0133333333333333
2715	0.0133333333333333
2730	0.0133333333333333
2745	0.00666666666666667
2760	0.00666666666666667
2775	0.00666666666666667
2790	0.00666666666666667
2805	0
2820	0
2835	0
2850	0
2865	0
2880	0.00666666666666667
2895	0.00666666666666667
2910	0.00666666666666667
2925	0.00666666666666667
2940	0.00666666666666667
2955	0.00666666666666667
2970	0.00666666666666667
2985	0.00666666666666667
3000	0.0133333333333333
3015	0.0133333333333333
3030	0.00666666666666667
3045	0.00666666666666667
3060	0.00666666666666667
3075	0.00666666666666667
3090	0.00666666666666667
3105	0.00666666666666667
3120	0.02
3135	0.02
3150	0.0133333333333333
3165	0.0133333333333333
3180	0.02
3195	0.02
3210	0.0333333333333333
3225	0.0333333333333333
3240	0.0333333333333333
3255	0.0333333333333333
3270	0.02
3285	0.0333333333333333
3300	0.04
3315	0.0466666666666667
3330	0.04
3345	0.0466666666666667
3360	0.0333333333333333
3375	0.0333333333333333
3390	0.04
3405	0.0466666666666667
3420	0.0466666666666667
3435	0.0333333333333333
3450	0.0333333333333333
3465	0.0333333333333333
3480	0.04
3495	0.0333333333333333
3510	0.0333333333333333
3525	0.0333333333333333
3540	0.0266666666666667
3555	0.02
3570	0.02
3585	0.02
3600	0.0133333333333333
3615	0.00666666666666667
3630	0.00666666666666667
3645	0.00666666666666667
3660	0.00666666666666667
3675	0.0133333333333333
3690	0.0133333333333333
3705	0.0133333333333333
3720	0.0333333333333333
3735	0.08
3750	0.0866666666666667
3765	0.0866666666666667
3780	0.08
3795	0.08
3810	0.08
3825	0.0733333333333333
3840	0.0733333333333333
3855	0.08
3870	0.0666666666666667
3885	0.02
3900	0.0133333333333333
3915	0.0133333333333333
3930	0.0133333333333333
3945	0.0133333333333333
3960	0.0133333333333333
3975	0.0133333333333333
3990	0.0133333333333333
4005	0.00666666666666667
4020	0.00666666666666667
4035	0.00666666666666667
4050	0.00666666666666667
4065	0.00666666666666667
4080	0.00666666666666667
4095	0.00666666666666667
4110	0.00666666666666667
4125	0.00666666666666667
4140	0.00666666666666667
4155	0.00666666666666667
4170	0
4185	0.00666666666666667
4200	0.0133333333333333
4215	0.0133333333333333
4230	0.0133333333333333
4245	0.0133333333333333
4260	0.02
4275	0.02
4290	0.02
4305	0.02
4320	0.02
4335	0.0133333333333333
4350	0.00666666666666667
4365	0.00666666666666667
4380	0.0133333333333333
4395	0.02
4410	0.0133333333333333
4425	0.0266666666666667
4440	0.0266666666666667
4455	0.0333333333333333
4470	0.0333333333333333
4485	0.0333333333333333
4500	0.04
4515	0.04
4530	0.0333333333333333
4545	0.0266666666666667
4560	0.0266666666666667
4575	0.02
4590	0.02
4605	0.02
4620	0.0266666666666667
4635	0.0266666666666667
4650	0.02
4665	0.02
4680	0.02
4695	0.02
4710	0.02
4725	0.0133333333333333
4740	0.0133333333333333
4755	0.00666666666666667
4770	0
4785	0.00666666666666667
4800	0.00666666666666667
4815	0.00666666666666667
4830	0.00666666666666667
4845	0.0133333333333333
4860	0.0133333333333333
4875	0.0133333333333333
4890	0.0133333333333333
4905	0.0133333333333333
4920	0.0133333333333333
4935	0.00666666666666667
4950	0.00666666666666667
4965	0.0133333333333333
4980	0.0133333333333333
4995	0.00666666666666667
5010	0.00666666666666667
5025	0.02
5040	0.0333333333333333
5055	0.0333333333333333
5070	0.0333333333333333
5085	0.0333333333333333
5100	0.0333333333333333
5115	0.0266666666666667
5130	0.0333333333333333
5145	0.04
5160	0.0533333333333333
5175	0.04
5190	0.0266666666666667
5205	0.0266666666666667
5220	0.0333333333333333
5235	0.04
5250	0.04
5265	0.04
5280	0.0333333333333333
5295	0.0266666666666667
5310	0.0133333333333333
5325	0.0133333333333333
5340	0.02
5355	0.02
5370	0.0133333333333333
5385	0.02
5400	0.02
5415	0.0266666666666667
5430	0.0333333333333333
5445	0.04
5460	0.04
5475	0.04
5490	0.0466666666666667
5505	0.0533333333333333
5520	0.06
5535	0.0533333333333333
5550	0.0533333333333333
5565	0.0466666666666667
5580	0.04
5595	0.0333333333333333
5610	0.0333333333333333
5625	0.04
5640	0.0266666666666667
5655	0.0266666666666667
5670	0.02
5685	0.0133333333333333
5700	0.0133333333333333
5715	0.0133333333333333
5730	0.02
5745	0.0266666666666667
5760	0.0266666666666667
5775	0.02
5790	0.02
5805	0.0133333333333333
5820	0.0133333333333333
5835	0.02
5850	0.0266666666666667
5865	0.0266666666666667
5880	0.02
5895	0.02
5910	0.02
5925	0.02
5940	0.02
5955	0.02
5970	0.02
5985	0.02
6000	0.0133333333333333
6015	0.0133333333333333
6030	0.02
6045	0.0133333333333333
6060	0.02
6075	0.0333333333333333
6090	0.0333333333333333
6105	0.04
6120	0.04
6135	0.0333333333333333
6150	0.0333333333333333
6165	0.04
6180	0.04
6195	0.04
6210	0.0333333333333333
6225	0.02
6240	0.0266666666666667
6255	0.02
6270	0.02
6285	0.0266666666666667
6300	0.0333333333333333
6315	0.0266666666666667
6330	0.02
6345	0.0266666666666667
6360	0.0266666666666667
6375	0.0266666666666667
6390	0.02
6405	0.02
6420	0.02
6435	0.0133333333333333
6450	0.0133333333333333
6465	0.02
6480	0.02
6495	0.0133333333333333
6510	0.02
6525	0.0266666666666667
6540	0.0266666666666667
6555	0.0266666666666667
6570	0.0333333333333333
6585	0.0333333333333333
6600	0.0266666666666667
6615	0.0266666666666667
6630	0.0266666666666667
6645	0.0333333333333333
6660	0.0266666666666667
6675	0.02
6690	0.0266666666666667
6705	0.0333333333333333
6720	0.0266666666666667
6735	0.0266666666666667
6750	0.04
6765	0.04
6780	0.04
6795	0.0333333333333333
6810	0.04
6825	0.0466666666666667
6840	0.0466666666666667
6855	0.04
6870	0.04
6885	0.0466666666666667
6900	0.0333333333333333
6915	0.0333333333333333
6930	0.0466666666666667
6945	0.0533333333333333
6960	0.0466666666666667
6975	0.0466666666666667
6990	0.0466666666666667
7005	0.0466666666666667
7020	0.0466666666666667
7035	0.04
7050	0.04
7065	0.0333333333333333
7080	0.02
7095	0.0133333333333333
7110	0.0333333333333333
7125	0.0266666666666667
7140	0.0266666666666667
7155	0.0266666666666667
7170	0.0266666666666667
7185	0.0333333333333333
7200	0.04
7215	0.0466666666666667
7230	0.0466666666666667
7245	0.0466666666666667
7260	0.0266666666666667
7275	0.0266666666666667
7290	0.0266666666666667
7305	0.0333333333333333
7320	0.0333333333333333
7335	0.0266666666666667
7350	0.0266666666666667
7365	0.0266666666666667
7380	0.0266666666666667
7395	0.0266666666666667
7410	0.0333333333333333
7425	0.0333333333333333
7440	0.0266666666666667
7455	0.02
7470	0.02
7485	0.0333333333333333
7500	0.0333333333333333
7515	0.0333333333333333
7530	0.0466666666666667
7545	0.0466666666666667
7560	0.0466666666666667
7575	0.0533333333333333
7590	0.0533333333333333
7605	0.0533333333333333
7620	0.0533333333333333
7635	0.04
7650	0.04
7665	0.0333333333333333
7680	0.0266666666666667
7695	0.0266666666666667
7710	0.02
7725	0.0133333333333333
7740	0.02
7755	0.0266666666666667
7770	0.0266666666666667
7785	0.0466666666666667
7800	0.0466666666666667
7815	0.0533333333333333
7830	0.0533333333333333
7845	0.0533333333333333
7860	0.0533333333333333
7875	0.06
7890	0.06
7905	0.0533333333333333
7920	0.06
7935	0.04
7950	0.04
7965	0.0333333333333333
7980	0.0266666666666667
7995	0.0266666666666667
8010	0.0266666666666667
8025	0.02
8040	0.02
8055	0.02
8070	0.02
8085	0.0333333333333333
8100	0.0333333333333333
8115	0.0333333333333333
8130	0.0333333333333333
8145	0.0333333333333333
8160	0.0333333333333333
8175	0.0333333333333333
8190	0.0266666666666667
8205	0.0266666666666667
8220	0.0266666666666667
8235	0.02
8250	0.0266666666666667
8265	0.0266666666666667
8280	0.0266666666666667
8295	0.0266666666666667
8310	0.0333333333333333
8325	0.04
8340	0.04
8355	0.0466666666666667
8370	0.04
8385	0.0333333333333333
8400	0.02
8415	0.02
8430	0.0266666666666667
8445	0.0266666666666667
8460	0.0266666666666667
8475	0.02
8490	0.02
8505	0.0133333333333333
8520	0.0133333333333333
8535	0.02
8550	0.0333333333333333
8565	0.0466666666666667
8580	0.04
8595	0.0466666666666667
8610	0.04
8625	0.0466666666666667
8640	0.0466666666666667
8655	0.0466666666666667
8670	0.0466666666666667
8685	0.0533333333333333
8700	0.04
8715	0.0333333333333333
8730	0.0333333333333333
8745	0.0333333333333333
8760	0.04
8775	0.0333333333333333
8790	0.0333333333333333
8805	0.0333333333333333
8820	0.0333333333333333
8835	0.02
8850	0.02
8865	0.0133333333333333
8880	0.02
8895	0.0133333333333333
8910	0.00666666666666667
8925	0.00666666666666667
8940	0.00666666666666667
8955	0.00666666666666667
8970	0.02
8985	0.02
9000	0.02
9015	0.0266666666666667
9030	0.02
9045	0.02
9060	0.02
9075	0.0266666666666667
9090	0.0333333333333333
9105	0.0466666666666667
9120	0.0333333333333333
9135	0.0333333333333333
9150	0.0333333333333333
9165	0.0266666666666667
9180	0.0266666666666667
9195	0.0266666666666667
9210	0.0333333333333333
9225	0.0266666666666667
9240	0.0266666666666667
9255	0.0133333333333333
9270	0.0133333333333333
9285	0.02
9300	0.02
9315	0.0266666666666667
9330	0.0266666666666667
9345	0.0266666666666667
9360	0.0266666666666667
9375	0.0333333333333333
9390	0.0266666666666667
9405	0.04
9420	0.0466666666666667
9435	0.04
9450	0.04
9465	0.0466666666666667
9480	0.0466666666666667
9495	0.0533333333333333
9510	0.0533333333333333
9525	0.0466666666666667
9540	0.0466666666666667
9555	0.0333333333333333
9570	0.0266666666666667
9585	0.0266666666666667
9600	0.0266666666666667
9615	0.0133333333333333
9630	0.02
9645	0.02
9660	0.0133333333333333
9675	0.0133333333333333
9690	0.0133333333333333
9705	0.0133333333333333
9720	0.0133333333333333
9735	0.0266666666666667
9750	0.0266666666666667
9765	0.0266666666666667
9780	0.02
9795	0.02
9810	0.02
9825	0.02
9840	0.0266666666666667
9855	0.0266666666666667
9870	0.0266666666666667
9885	0.0133333333333333
9900	0.0133333333333333
9915	0.0133333333333333
9930	0.02
9945	0.0133333333333333
9960	0.0133333333333333
9975	0.0133333333333333
9990	0.0133333333333333
10005	0.02
10020	0.02
10035	0.02
10050	0.0333333333333333
10065	0.0466666666666667
10080	0.04
10095	0.0466666666666667
10110	0.0466666666666667
10125	0.0533333333333333
10140	0.0466666666666667
10155	0.0466666666666667
10170	0.0666666666666667
10185	0.0666666666666667
10200	0.0533333333333333
10215	0.0466666666666667
10230	0.0533333333333333
10245	0.0466666666666667
10260	0.0533333333333333
10275	0.0533333333333333
10290	0.0533333333333333
10305	0.0466666666666667
10320	0.0266666666666667
10335	0.0266666666666667
10350	0.0266666666666667
10365	0.02
10380	0.0133333333333333
10395	0.0133333333333333
10410	0.00666666666666667
10425	0.00666666666666667
10440	0.0266666666666667
10455	0.04
10470	0.04
10485	0.04
10500	0.0533333333333333
10515	0.06
10530	0.0666666666666667
10545	0.0733333333333333
10560	0.0733333333333333
10575	0.0733333333333333
10590	0.06
10605	0.0466666666666667
10620	0.0466666666666667
10635	0.0666666666666667
10650	0.0533333333333333
10665	0.0466666666666667
10680	0.04
10695	0.0333333333333333
10710	0.0333333333333333
10725	0.0333333333333333
10740	0.0266666666666667
10755	0.0266666666666667
10770	0.0266666666666667
10785	0.00666666666666667
10800	0.02
10815	0.0466666666666667
10830	0.0466666666666667
10845	0.06
10860	0.06
10875	0.06
10890	0.06
10905	0.06
10920	0.06
10935	0.06
10950	0.0466666666666667
10965	0.02
10980	0.0266666666666667
10995	0.0133333333333333
11010	0.0133333333333333
11025	0.0133333333333333
11040	0.0133333333333333
11055	0.02
11070	0.02
11085	0.02
11100	0.0266666666666667
11115	0.0266666666666667
11130	0.02
11145	0.02
11160	0.02
11175	0.0133333333333333
11190	0.0133333333333333
11205	0.00666666666666667
11220	0.02
11235	0.02
11250	0.0133333333333333
11265	0.0133333333333333
11280	0.02
11295	0.02
11310	0.02
11325	0.0333333333333333
11340	0.04
11355	0.0533333333333333
11370	0.0466666666666667
11385	0.0533333333333333
11400	0.0533333333333333
11415	0.06
11430	0.0733333333333333
11445	0.08
11460	0.0933333333333333
11475	0.08
11490	0.0733333333333333
11505	0.06
11520	0.0533333333333333
11535	0.0466666666666667
11550	0.0533333333333333
11565	0.0466666666666667
11580	0.0333333333333333
11595	0.0266666666666667
11610	0.0133333333333333
11625	0.0133333333333333
11640	0.0133333333333333
11655	0.0133333333333333
11670	0.0133333333333333
11685	0.0133333333333333
11700	0.00666666666666667
11715	0.00666666666666667
11730	0
11745	0
11760	0
11775	0
11790	0
11805	0
11820	0
11835	0
11850	0
11865	0
11880	0
11895	0
11910	0
11925	0
11940	0
11955	0
11970	0
11985	0
12000	0
12015	0
12030	0.00666666666666667
12045	0.00666666666666667
12060	0.00666666666666667
12075	0.00666666666666667
12090	0.00666666666666667
12105	0.00666666666666667
12120	0.00666666666666667
12135	0.02
12150	0.02
12165	0.02
12180	0.0133333333333333
12195	0.0133333333333333
12210	0.0133333333333333
12225	0.0266666666666667
12240	0.0266666666666667
12255	0.0266666666666667
12270	0.0266666666666667
12285	0.0133333333333333
12300	0.0133333333333333
12315	0.0133333333333333
12330	0.0133333333333333
12345	0.0133333333333333
12360	0.02
12375	0.0266666666666667
12390	0.0333333333333333
12405	0.04
12420	0.06
12435	0.0733333333333333
12450	0.0733333333333333
12465	0.0866666666666667
12480	0.0866666666666667
12495	0.0866666666666667
12510	0.0866666666666667
12525	0.0733333333333333
12540	0.0666666666666667
12555	0.06
12570	0.04
12585	0.04
12600	0.04
12615	0.0266666666666667
12630	0.04
12645	0.04
12660	0.0333333333333333
12675	0.0266666666666667
12690	0.0266666666666667
12705	0.0266666666666667
12720	0.0266666666666667
12735	0.02
12750	0.02
12765	0.02
12780	0.00666666666666667
12795	0.00666666666666667
12810	0.00666666666666667
12825	0.00666666666666667
12840	0.0133333333333333
12855	0.0133333333333333
12870	0.0133333333333333
12885	0.00666666666666667
12900	0.00666666666666667
12915	0.00666666666666667
12930	0.00666666666666667
12945	0.00666666666666667
12960	0.00666666666666667
12975	0.00666666666666667
12990	0.00666666666666667
13005	0.02
13020	0.0266666666666667
13035	0.0266666666666667
13050	0.0266666666666667
13065	0.0266666666666667
13080	0.0266666666666667
13095	0.0266666666666667
13110	0.04
13125	0.04
13140	0.0333333333333333
13155	0.02
13170	0.02
13185	0.02
13200	0.02
13215	0.0266666666666667
13230	0.0333333333333333
13245	0.0333333333333333
13260	0.0266666666666667
13275	0.0266666666666667
13290	0.0266666666666667
13305	0.0266666666666667
13320	0.02
13335	0.02
13350	0.02
13365	0.0133333333333333
13380	0.00666666666666667
13395	0.00666666666666667
13410	0
13425	0
13440	0
13455	0
13470	0
13485	0
13500	0
13515	0
13530	0
13545	0
13560	0
13575	0
13590	0
13605	0
13620	0
13635	0
13650	0
13665	0
13680	0
13695	0
13710	0
13725	0
13740	0
13755	0
13770	0
13785	0
13800	0
13815	0
13830	0
13845	0
13860	0
13875	0
13890	0
13905	0
13920	0
13935	0
13950	0
13965	0
13980	0
13995	0
14010	0
14025	0
14040	0
14055	0
14070	0
14085	0
14100	0
14115	0
14130	0
14145	0
14160	0
14175	0
14190	0
14205	0
14220	0.00666666666666667
14235	0.02
14250	0.0266666666666667
14265	0.04
14280	0.0466666666666667
14295	0.06
14310	0.08
14325	0.0866666666666667
14340	0.0933333333333333
14355	0.1
14370	0.0933333333333333
14385	0.0933333333333333
14400	0.0933333333333333
14415	0.08
14430	0.08
14445	0.0666666666666667
14460	0.0533333333333333
14475	0.0666666666666667
14490	0.0666666666666667
14505	0.0733333333333333
14520	0.0733333333333333
14535	0.0733333333333333
14550	0.0666666666666667
14565	0.0666666666666667
14580	0.0733333333333333
14595	0.08
14610	0.08
14625	0.0733333333333333
14640	0.0666666666666667
14655	0.0533333333333333
14670	0.06
14685	0.0466666666666667
14700	0.0466666666666667
14715	0.0466666666666667
14730	0.04
14745	0.0333333333333333
14760	0.0266666666666667
14775	0.0333333333333333
14790	0.0333333333333333
14805	0.04
14820	0.04
14835	0.04
14850	0.04
14865	0.04
14880	0.0333333333333333
14895	0.04
14910	0.0466666666666667
14925	0.0266666666666667
14940	0.0333333333333333
14955	0.0333333333333333
14970	0.0266666666666667
14985	0.0266666666666667
15000	0.0266666666666667
15015	0.0266666666666667
15030	0.0266666666666667
15045	0.02
15060	0.0133333333333333
15075	0.0133333333333333
15090	0.0266666666666667
15105	0.02
15120	0.02
15135	0.02
15150	0.0266666666666667
15165	0.0266666666666667
15180	0.0333333333333333
15195	0.04
15210	0.0466666666666667
15225	0.0533333333333333
15240	0.04
15255	0.04
15270	0.0466666666666667
15285	0.0466666666666667
15300	0.04
15315	0.04
15330	0.0333333333333333
15345	0.0266666666666667
15360	0.0266666666666667
15375	0.0266666666666667
15390	0.02
15405	0.02
15420	0.0133333333333333
15435	0.0133333333333333
15450	0.0133333333333333
15465	0.0133333333333333
15480	0.0133333333333333
15495	0.0133333333333333
15510	0.0133333333333333
15525	0.00666666666666667
15540	0.00666666666666667
15555	0.0133333333333333
15570	0.02
15585	0.02
15600	0.02
15615	0.0266666666666667
15630	0.0266666666666667
15645	0.0266666666666667
15660	0.02
15675	0.0266666666666667
15690	0.0266666666666667
15705	0.02
15720	0.0133333333333333
15735	0.02
15750	0.02
15765	0.0133333333333333
15780	0.0133333333333333
15795	0.0133333333333333
15810	0.0133333333333333
15825	0.00666666666666667
15840	0.00666666666666667
15855	0.00666666666666667
15870	0.00666666666666667
15885	0
15900	0
15915	0
15930	0
15945	0.00666666666666667
15960	0.00666666666666667
15975	0.02
15990	0.02
16005	0.0266666666666667
16020	0.0266666666666667
16035	0.0266666666666667
16050	0.0266666666666667
16065	0.0266666666666667
16080	0.04
16095	0.04
16110	0.0466666666666667
16125	0.0333333333333333
16140	0.0333333333333333
16155	0.0266666666666667
16170	0.0333333333333333
16185	0.04
16200	0.04
16215	0.0466666666666667
16230	0.0333333333333333
16245	0.0266666666666667
16260	0.02
16275	0.02
16290	0.0266666666666667
16305	0.0266666666666667
16320	0.02
16335	0.0133333333333333
16350	0.0133333333333333
16365	0.0133333333333333
16380	0.0266666666666667
16395	0.0266666666666667
16410	0.0266666666666667
16425	0.0266666666666667
16440	0.02
16455	0.0266666666666667
16470	0.0333333333333333
16485	0.0333333333333333
16500	0.04
16515	0.04
16530	0.0333333333333333
16545	0.0333333333333333
16560	0.0333333333333333
16575	0.0333333333333333
16590	0.0333333333333333
16605	0.0266666666666667
16620	0.0266666666666667
16635	0.0266666666666667
16650	0.0333333333333333
16665	0.0266666666666667
16680	0.0266666666666667
16695	0.0266666666666667
16710	0.0266666666666667
16725	0.0266666666666667
16740	0.0266666666666667
16755	0.0266666666666667
16770	0.02
16785	0.0333333333333333
16800	0.0266666666666667
16815	0.0333333333333333
16830	0.0266666666666667
16845	0.04
16860	0.0466666666666667
16875	0.06
16890	0.06
16905	0.0733333333333333
16920	0.0733333333333333
16935	0.06
16950	0.0533333333333333
16965	0.0466666666666667
16980	0.0533333333333333
16995	0.0466666666666667
17010	0.0466666666666667
17025	0.0333333333333333
17040	0.0333333333333333
17055	0.0266666666666667
17070	0.0266666666666667
17085	0.04
