# Supplementary material for: Conveniently Pre-Tagged and Pre-Packaged: Extended Molecular Identification and Metagenomics Using Complete Metazoan Mitochondrial Genomes
Source: PLoS One. 2012 Dec 14;7(12):e51263. doi: 10.1371/journal.pone.0051263 (PMC3522660; doi:10.1371/journal.pone.0051263)
Supplement: File S2 — Sliding window analyses for Annelida, Cnidaria, Crustacea, Echinodermata, Mollusca, Nematoda, Nemertea, Platyhelminthes and Porifera. For each family, the folder contains the aligned sequences as well as the sliding window analyses by species pair and for all species pair on a single figure. (ZIP) [file pone.0051263.s002.zip › Cnidaria/Faviidae/45_450/Colpophyllia_natans_NC_008162_Montastraea_annularis_NC_007224.csv]

0	0.0222222222222222
45	0.0222222222222222
90	0.0266666666666667
135	0.0222222222222222
180	0.02
225	0.0155555555555556
270	0.0222222222222222
315	0.0266666666666667
360	0.0333333333333333
405	0.0355555555555556
450	0.0377777777777778
495	0.0488888888888889
540	0.0533333333333333
585	0.0755555555555556
630	0.08
675	0.0822222222222222
720	0.0777777777777778
765	0.0733333333333333
810	0.0866666666666667
855	0.1
900	0.12
945	0.126666666666667
990	0.142222222222222
1035	0.142222222222222
1080	0.155555555555556
1125	0.177777777777778
1170	0.184444444444444
1215	0.235555555555556
1260	0.268888888888889
1305	0.297777777777778
1350	0.331111111111111
1395	0.368888888888889
1440	0.382222222222222
1485	0.415555555555556
1530	0.44
1575	0.468888888888889
1620	0.511111111111111
1665	0.511111111111111
1710	0.511111111111111
1755	0.511111111111111
1800	0.513333333333333
1845	0.511111111111111
1890	0.506666666666667
1935	0.497777777777778
1980	0.488888888888889
2025	0.446666666666667
2070	0.4
2115	0.36
2160	0.306666666666667
2205	0.262222222222222
2250	0.206666666666667
2295	0.151111111111111
2340	0.115555555555556
2385	0.0688888888888889
2430	0.0333333333333333
2475	0.0222222222222222
2520	0.0177777777777778
2565	0.00666666666666667
2610	0.00888888888888889
2655	0.00888888888888889
2700	0.00888888888888889
2745	0.00666666666666667
2790	0.00666666666666667
2835	0.00888888888888889
2880	0.0133333333333333
2925	0.0177777777777778
2970	0.0177777777777778
3015	0.0266666666666667
3060	0.0266666666666667
3105	0.0333333333333333
3150	0.0355555555555556
3195	0.04
3240	0.04
3285	0.0355555555555556
3330	0.0333333333333333
3375	0.0311111111111111
3420	0.0377777777777778
3465	0.0488888888888889
3510	0.0466666666666667
3555	0.0422222222222222
3600	0.0422222222222222
3645	0.0377777777777778
3690	0.0377777777777778
3735	0.04
3780	0.0377777777777778
3825	0.0355555555555556
3870	0.0288888888888889
3915	0.0133333333333333
3960	0.0155555555555556
4005	0.0133333333333333
4050	0.00888888888888889
4095	0.0155555555555556
4140	0.02
4185	0.02
4230	0.0222222222222222
4275	0.0244444444444444
4320	0.0288888888888889
4365	0.0244444444444444
4410	0.0222222222222222
4455	0.0222222222222222
4500	0.0244444444444444
4545	0.02
4590	0.0155555555555556
4635	0.0133333333333333
4680	0.0133333333333333
4725	0.0155555555555556
4770	0.0155555555555556
4815	0.0155555555555556
4860	0.0244444444444444
4905	0.0244444444444444
4950	0.0266666666666667
4995	0.0244444444444444
5040	0.0266666666666667
5085	0.0311111111111111
5130	0.0333333333333333
5175	0.0311111111111111
5220	0.0355555555555556
5265	0.0377777777777778
5310	0.0288888888888889
5355	0.0333333333333333
5400	0.0288888888888889
5445	0.0333333333333333
5490	0.0311111111111111
5535	0.0288888888888889
5580	0.0266666666666667
5625	0.0266666666666667
5670	0.0177777777777778
5715	0.0177777777777778
5760	0.0222222222222222
5805	0.0244444444444444
5850	0.0244444444444444
5895	0.0244444444444444
5940	0.0266666666666667
5985	0.0266666666666667
6030	0.0266666666666667
6075	0.0266666666666667
6120	0.0266666666666667
6165	0.0288888888888889
6210	0.0266666666666667
6255	0.0222222222222222
6300	0.0244444444444444
6345	0.0244444444444444
6390	0.0244444444444444
6435	0.0244444444444444
6480	0.0288888888888889
6525	0.0311111111111111
6570	0.0333333333333333
6615	0.0333333333333333
6660	0.0377777777777778
6705	0.04
6750	0.0377777777777778
6795	0.0333333333333333
6840	0.04
6885	0.04
6930	0.0377777777777778
6975	0.0333333333333333
7020	0.0355555555555556
7065	0.0355555555555556
7110	0.0311111111111111
7155	0.0266666666666667
7200	0.0333333333333333
7245	0.04
7290	0.0355555555555556
7335	0.0333333333333333
7380	0.0333333333333333
7425	0.0333333333333333
7470	0.0333333333333333
7515	0.04
7560	0.04
7605	0.0444444444444444
7650	0.0444444444444444
7695	0.0377777777777778
7740	0.0355555555555556
7785	0.0422222222222222
7830	0.04
7875	0.0422222222222222
7920	0.04
7965	0.0355555555555556
8010	0.0355555555555556
8055	0.0355555555555556
8100	0.0288888888888889
8145	0.0311111111111111
8190	0.0311111111111111
8235	0.0288888888888889
8280	0.0355555555555556
8325	0.0377777777777778
8370	0.0355555555555556
8415	0.0377777777777778
8460	0.04
8505	0.0355555555555556
8550	0.0355555555555556
8595	0.0377777777777778
8640	0.0355555555555556
8685	0.0355555555555556
8730	0.0288888888888889
8775	0.0266666666666667
8820	0.0333333333333333
8865	0.0244444444444444
8910	0.0222222222222222
8955	0.0244444444444444
9000	0.0266666666666667
9045	0.0244444444444444
9090	0.0288888888888889
9135	0.0311111111111111
9180	0.0333333333333333
9225	0.0355555555555556
9270	0.0288888888888889
9315	0.0288888888888889
9360	0.0311111111111111
9405	0.0288888888888889
9450	0.0311111111111111
9495	0.0311111111111111
9540	0.0288888888888889
9585	0.0222222222222222
9630	0.02
9675	0.0155555555555556
9720	0.0222222222222222
9765	0.0333333333333333
9810	0.0311111111111111
9855	0.0355555555555556
9900	0.04
9945	0.0422222222222222
9990	0.0444444444444444
10035	0.0444444444444444
10080	0.0422222222222222
10125	0.0444444444444444
10170	0.0488888888888889
10215	0.0444444444444444
10260	0.0466666666666667
10305	0.0466666666666667
10350	0.0444444444444444
10395	0.04
10440	0.0377777777777778
10485	0.0377777777777778
10530	0.0511111111111111
10575	0.0555555555555556
10620	0.0444444444444444
10665	0.0377777777777778
10710	0.0355555555555556
10755	0.0355555555555556
10800	0.0311111111111111
10845	0.0311111111111111
10890	0.0288888888888889
10935	0.0333333333333333
10980	0.0222222222222222
11025	0.02
11070	0.0288888888888889
11115	0.0333333333333333
11160	0.0466666666666667
11205	0.0422222222222222
11250	0.0422222222222222
11295	0.0444444444444444
11340	0.0444444444444444
11385	0.04
11430	0.0377777777777778
11475	0.0333333333333333
11520	0.0244444444444444
11565	0.02
11610	0.00444444444444444
11655	0.00444444444444444
11700	0.00222222222222222
11745	0.00222222222222222
11790	0.00222222222222222
11835	0.00666666666666667
11880	0.00666666666666667
11925	0.0133333333333333
11970	0.0133333333333333
12015	0.0133333333333333
12060	0.0155555555555556
12105	0.0266666666666667
12150	0.0377777777777778
12195	0.04
12240	0.0466666666666667
12285	0.0466666666666667
12330	0.0511111111111111
12375	0.0444444444444444
12420	0.0444444444444444
12465	0.0466666666666667
12510	0.0444444444444444
12555	0.0355555555555556
12600	0.0244444444444444
12645	0.02
12690	0.0155555555555556
12735	0.0177777777777778
12780	0.0133333333333333
12825	0.0177777777777778
12870	0.02
12915	0.02
12960	0.0266666666666667
13005	0.0244444444444444
13050	0.0244444444444444
13095	0.0244444444444444
13140	0.0222222222222222
13185	0.0155555555555556
13230	0.0155555555555556
13275	0.0111111111111111
13320	0.00888888888888889
13365	0.00666666666666667
13410	0
13455	0
13500	0
13545	0
13590	0
13635	0
13680	0
13725	0
13770	0
13815	0
13860	0
13905	0
13950	0.00888888888888889
13995	0.02
14040	0.0311111111111111
14085	0.0377777777777778
14130	0.0422222222222222
14175	0.0533333333333333
14220	0.06
14265	0.0666666666666667
14310	0.0777777777777778
14355	0.0822222222222222
14400	0.0755555555555556
14445	0.0666666666666667
14490	0.0622222222222222
14535	0.06
14580	0.0555555555555556
14625	0.0488888888888889
14670	0.0466666666666667
14715	0.04
14760	0.0288888888888889
14805	0.0311111111111111
14850	0.0311111111111111
14895	0.0333333333333333
14940	0.0333333333333333
14985	0.0311111111111111
15030	0.0311111111111111
15075	0.0311111111111111
15120	0.0266666666666667
15165	0.0266666666666667
15210	0.0288888888888889
15255	0.0244444444444444
15300	0.0244444444444444
15345	0.0222222222222222
15390	0.0177777777777778
15435	0.0177777777777778
15480	0.0177777777777778
15525	0.0133333333333333
15570	0.0133333333333333
15615	0.0133333333333333
15660	0.0133333333333333
15705	0.0177777777777778
15750	0.0155555555555556
15795	0.02
15840	0.02
15885	0.0222222222222222
15930	0.0244444444444444
15975	0.0244444444444444
16020	0.0266666666666667
16065	0.0288888888888889
16110	0.0311111111111111
16155	0.0266666666666667
16200	0.0311111111111111
16245	0.0288888888888889
16290	0.0266666666666667
16335	0.0244444444444444
16380	0.0288888888888889
16425	0.0288888888888889
16470	0.0266666666666667
16515	0.0333333333333333
16560	0.0355555555555556
16605	0.0422222222222222
16650	0.0377777777777778
16695	0.0377777777777778
16740	0.04
16785	0.0444444444444444
16830	0.0422222222222222
16875	0.0466666666666667
16920	0.0466666666666667
16965	0.0377777777777778
17010	0.0311111111111111
17055	0.0222222222222222
