# Supplementary material for: Conveniently Pre-Tagged and Pre-Packaged: Extended Molecular Identification and Metagenomics Using Complete Metazoan Mitochondrial Genomes
Source: PLoS One. 2012 Dec 14;7(12):e51263. doi: 10.1371/journal.pone.0051263 (PMC3522660; doi:10.1371/journal.pone.0051263)
Supplement: File S2 — Sliding window analyses for Annelida, Cnidaria, Crustacea, Echinodermata, Mollusca, Nematoda, Nemertea, Platyhelminthes and Porifera. For each family, the folder contains the aligned sequences as well as the sliding window analyses by species pair and for all species pair on a single figure. (ZIP) [file pone.0051263.s002.zip › Cnidaria/Faviidae/Faviidae.fas]

>Colpophyllia natans mitochondrion, complete genome.    NC_008162
ATGAAAAATAATTATTTTATTCGTTGGGTTTTTTCTACAAATCATAAAGACATAGGTACT
TTATATTTAGTTTTTGGTGTTGGAGCAGGTCTAATTGGGACTGCTTTTAGTATGCTTATA
CGACTGGAGCTATCTGCGCCAGGCGCTATGTTAGGGGATGATCATCTTTATAATGTAATT
GTAACAGCACATGCTTTTGTTATGATTTTTTTTTTAGTAATGCCGGTTATGATTGGGGGG
TTTGGAAACTGGCTAGTGCCATTATATATTGGGGCACCGGATATGGCGTTCCCCCGATTA
AATAATATTAGTTTTTGGTTATTACCACCTGCTTTGTTTTTATTGTTAGGCTCTGCTTTT
GTTGAACAAGGCGCAGGAACGGGATGAACGGTTTATCCTCCTCTTTCTGATATTTATGCG
CACTCTGGGGGTTCTGTTGACATGGTTATTTTTAGTCTTCATTTAGCTGGGGTCTCTTCT
ATCTTAGGAGCAATAAACTTTATTACAACGATTTTCAACATGCGAGCTCCTGGTATTTCT
TTTAATAGAATGCCTTTGTTTGTTTGGTCTATTTTAATAACTGCTTTTTTATTACTTTTA
TCTTTGCCTGTATTAGCGGGTGCAATTACTATGTTATTAACAGATCGAAATTTTAATACA
ACTTTTTTTGATCCTTCTGGAGGGGGAGATCCTATTTTATTCCAACATTTATTTTGGTTT
TTTGGGCATCCTGAAGTTTATATTTTAATTTTGCCTGGTTTTGGTATGATTTCTCAAATA
ATCCCGACTTTTGTTGCTAAAAAACAAATTTTTGGGTATTTAGGGATGGTTTATGCAATG
CTTTCAATTGGTCTTCTTGGGTTTATTGTTTGAGCCCATCATATGTTTACTGTTGGGATG
GACGTAGATACAAGAGCCTATTTTACTGCTGCTACTATGATCATAGCTGTGCCAACTGGG
ATTAAAGTTTTTAGTTGGTTGGCAACTATTTATGGGGGTGTTCTTCGGTTAGATACTCCA
ATGCTTTGAGCTATGGGGTTTGTTTTTTTATTTACAATAGGCGGTTTAACAGGGGTTATA
TTAGCAAATAGTTCTCTTGATATTGTTCTACATGATACATATTATGTAGTTGCACACTTT
CATTATGTTCTTTCTATGGGGGCTGTCTTTGCTATTTTTGGGGGGTTTTATTATTGAATT
GGGAAAATTAGTGGATATTGTTATAATGAATTTTATGGAAAAATTCACTTTTGATTAATG
TTTATTGGGGTTAATCTAACCTTTTTTCCACAACATTTTTTGGGTTTAGCTGGGTTTCCA
AGACGATATTCTGATTTTGCAGATGCTTTTGCGGGTTGAAATTTAATAAGTTCCTTGGGT
TCTGTTGTTTCAATTTTGGGCGTTATTTGGTTTCTATATATTGTATTGGATCTTTTCGTT
AGAGAAGAGAGATTCTTAGGTTGAGCAAATG---------------GGAGTTCTTTGGAG
TGAGTTCATCTTTCTCCTCCTTTGTTTCATACGTATGAAACACTCCCCTTTATC------
-----------TCTTC------CTTTATTTTATTAAAAAAATA----------------A
TGAAAAAAATGTTTACTTCTTTTAATTGGTTCGGCGCG-ATGGGTGGCTACACTTGAAAG
TTTT-TTTCTGTTATATATAGTCCTCACTCTTTAATTGTCAAAATAATATTAGGTTATGG
CTGGTT-GTATCTTTGAGGAGGTTTTGATCA----GCCGACGTGCGCCATTGAGTTGTAT
TCAGCGCAAGGCAGCCCTTTTCTGACCAATTACGTCAACATAACAGG--TGGCGCGATTG
ACTATCAAGCGGCGGAG-------TTGGCCGAGGCATTCTGCAATCATTATGTAGATGTG
TTGGGTGTCGAGTACTACGACCTCATGT-ATAACACAGCAACCGAGAT----AGCCCATT
CTTGTGCATTAGATGCGGTTGCCCAA--TTGCCTCACAATTG-GACCTCTTATTTCTCAT
CCTCTTCAAATCAGGAGCTGGGG---GAACTTTTCGTAT-ATCATGGGTATATGGGAAAT
ATAACTCCTAATATTATGGATGGCAATTTTTCTGAGTGAAGGAATGGTTCTGCCTTTATA
GTTAGGCCTATTTTT-----GCCAACAATACATATGTATTAAGGGCAATTGGCGAAGAAT
TAATTAATAAATATCATGTCCCCGTGGGGGATGTGACTTTTATTTCTAGGGATGAAATTT
TGGATTTTACTAGAAGGGTATTGGAGGGGTCCTGCTCTTCGAAAGCTACTTACTGTTATC
AAATGAAGAGTTTATACGCTGTTGATTTACATGATCAGA--TGACTTTTGTGGATTTATC
TCATAATCAAATGCTTATGAGACCATTCAAGTAGGGTTTTTATTTTTATTTTGAAAAGAG
GGAAAAAG----------GTTTTGTAAGAAAGACTAAGGGACAGTCTTCGGGCTCATAAC
CCGAGAAAAGTGAGTTCGAATCTCACTCTTACAAAACCACCTCTT---------------
------------------------------------------------------------
----------AAAGAAGAAAACAAAAAAAAAAGAAGATGGCTAAGATAAACTAAGATCAG
ACGACAGACCCTTCGAAACGGCGAAAAGACGCATTAGTTGTTGATTCTGCGGAAAAGCGA
GCCTGAGGTTTGAATTGAAACATCTTAATACCAAGTAAAAATCAAACGAGATTCCGAGAG
TAGTGGCGAGCGAAGTTGGAGTTGTGTAAAAAGGGATCATAGATCTAGACTAAACGTTAG
TTTATACTGATAGTAAGAGTACTGTAAAGGAAAGTTGAAAGAGAGTTGAAAAGAGCTGGA
ATCTTTTTTTTTTAAGCAGCTTTAAAACAGCGTACCTTTTGTATAATGGGTAAAAGAGAT
TAATTTGGCATATTTAAAAAGGGAAAATTAAAAGAAGTTTTTTT-AGTCAAAATACCCGA
AACCAAGTGATTTAATCATGAATAGTAAACAAGAACGAACTGGTGGTTGTGGCAAAACCC
TCAGAAGATTTGTGATTAGGGGTGAAAGACCAATCGAACTTGGATATAGCTGGTTTTTTG
CGAAAACTATTTAAGTAGTGCCCTTTTTGTTTTATTTTTTTTGTAATAAAATAAAAAATC
AAATAAAAAAAAAGTAGACAAACAAAAAATGAAAAGATTTTTTGTTAAAAGAGAAAGCTC
AAAGCAGAAGTTAAAGTCATTTATTTCTTTTTAGTGTAAAAAAAAAACAAGGTCTAGACA
ATAAAAAAGTAGGCTTAGAGCCAGCCATCTTTTAAAAAGTGCGTAGTTGTTTATTTAATA
ATTTAATTTTTTTTTTAATTTTGGTGGTTAAAATAAAACCAAAACTCTGCAAATAGAACT
TTTTAATAGCAAAATATACCGTTTTTCAGTAGAAACAATTTTTACATGAGTAATCTAAAT
ATATTATTTTTTTTTCTTTATATTACCACTTTTGGGTTATACAGGCCCTTAGAATTTTTT
TTATGGGAATTTTTTTTTAATATATTATATCAGGAAAAACCAAAAAGAGGAGCTGTTTTT
CTAACTAAAGAAAGAAAAAAAAAAGAGACACATTTTTTTAAGGAACTCGGCAAAAGAGAA
CTTCGACTGTTTACCAAAAACATAGCTTTTTGATTTTTATAAAAGGTGAGACCTGCCCCA
TGGTTGGATCTAAAAAAGTTTGTTTTGCTTATTAATAAAGACAATTAAATGGCCGCGGTA
ACACTAACTGTGAAAATGTAGCGTAAGGGGATCCTCAG-AGTCGACGACCGGTATGAATG
GTGTCACGAAAGTTTCTCTGTCTTAAAAAAATACTTAATGAAATTGAATTTGTAGTGAAG
ATGCTACATTAAAATTGTAAGACGAGAAGTCCCCATGGAACTTTACTGAGGGCCTAGGAT
TTTTCTATAAGCGGGACAGTTTTGTTGGGGCGACAGTTTTTTAAAAAGTAACAAAAACGA
ACTATGGCGTAGCTTCACCCTGAAAAATTTTTTAAGGGACATTTTTGGTGTGTTTTATGA
TCCGTTGTTTGGAATGAAAAAAATAACGAAAACAAATAAAAGTTACCCTGGGGATAACAG
CGCAATAACGTTTGAGAGTTAATCAACGACGGTGTTTGCGACCTCGATGTTGAATTGCAG
CGTCCTAGGAAGTAGTCACTCCTAAGGGTTGGTTTGTTCACCCATTAAAGCTGTACATGA
TTTGAGTTAAAAACGTGGTAACACAGTTTAGTTTCTATCTACAATGATAAACATAGATAT
TTTGTTTTTTAGTACGAAAGGATCAAAACTTAATAGTTCTCTAAAGACAACTATTCTTTA
AATTAGGATTGCTTCTAAAAAAAAAAAGAAATATTTTTTGTTTGGTTTTATTTTTATTCT
CTAGCTATTAGATTAGGGTTTTATTTTAGAAAAAAAAAGAAACAATTTTTGTTTGGTTTT
ATCCATGTATCTTTTAATTTTATTTTTCCCTTTAGTTGGATCAATTTTAACTGGTTGTTT
TGGAAGGCATATAGGAGAAAAGGGAGCAGGGATTTTAACTTCATGTTGTTTAATTATCGG
TTTGTCTTATTCTGTTTTAGTTGGAATAGAAGTTTTATTTAATTCAACGGCAACATTTCT
TAGATTATGAAAGTGGTTTGACTCTGGGTTTTTTCTTGTTTTTTTTGATTTGCAGTTTGA
TGGTTTAGTTGCAGTTATGTTGTTTGTGGTTTTTCTTGTTTCTACTTTGGTTCATGTTTT
TTCTATTGCTTATATGCGAGGGGACCCTCATGTGCCTCGGTTTATGGCATACCTTTCTTT
GTTTACCTTTTTAATGGTTTTTTTAGTCACTAGCGCTAATTTTCTTCAATTGTTTATTGG
GTGAGAAGGAGTTGGTCTTTGTTCTTATTTATTAATTAATTTTTGATTAACAAGACTTGA
GGCAAATCGAGCAGCAATTAAAGCCATGTTGGTTAATAAAGTTGGTGACATAGGCTTGCT
TTTAGCAATGTTCCTTCTTTGAAAAACTTTTGGGTCTTTAGATTTTTCTTCTGTTTTTAA
CTTGGTTTCTCCTTCTAAGGAAGTTTTTTTTATTTGTTTATTTTTATTTTTTGGGGTAAT
GGGTAAGTCAGCTCAATTAGGGTTACATACTTGGCTGCCGGATGCCATGGAGGGTTGTTG
GGCCTCTTAATCAAAAAATTGATTAAAAAAAACCACTATGCACAGGAAAGACAATTGTTC
ACCAGTGGGCAATAAAATGTTTGTTTTACTGCTTAAGAGACTTTATGTGGTCTACTTTTT
TTTATTTGATTAAAGCTGTTTTTGTTATTGTTCCTTTACTTATTGCTGTGGCCTTTTTAA
CTTTAGCAGAACGAAAAATCTTAGGGTATATGCAAATGAGAAAAGGGCCAAATGTTGTAG
GGGGCGGGTTACTTCAGCCTTTTGCAGATGGGATAAAACTATTTCTTAAAGAAATGGTCA
TTCCTCATCAGGCAAGTGCTTTTGTTTACTTTTTTGCCCCAGTTGCTTCTTTTACACTAG
CATTTATTGTTTGGGGGATTCTTCCTTATGGAAGAGGAATTGGTATAAGTGATTTTAATA
TTGGTCTTTTGTGGGTTTTAGCCATTTCTTCTATAAGTGTTTATGCTGTTTTAATGTCTG
GGTGGGGAAGTCGTTCAAAATATGCTTTTTTAGGGGCTATTCGTGCGGCTGCGCAAATGA
TAAGTTATGAGGTTTCGATTGGGTTGATCTTGATTTCTGTTCTTTTATGCGTTGGCTCTT
TGGCTTTTAACAAAATTGTTTTGGCACAAAATTTTATTTGATTCTTTATTCCTTTTTTTC
CTATTGTTGTAATGTTTTTGGTTTCTATTTTAGCAGAAACAAATCGTGCCCCATTTGATT
TAACGGAAGGAGAATCGGAGCTTGTTTCGGGTTATAATGTTGAATATGCCTCTATGTCTT
TCGCTTTATTTTTTTTAGCAGAGTATGCACATATTATTTTTATGAGTTGTTTGACTATTC
TTTTATTTTTTGGAGGGTGGTTGGGTTTACCTTTTGGTTTGAAAGTTGTTTTTATTGTTT
GTTTTTTTTTATGGGCACGAGCTTCTTTTCCTAGGATTAGATACGACCAGTTAATGGCCC
TATTATGAAAGGGGTATTTGCCTTTTAGTTTGGGGGTTGTTCTTTTTGTTGCTAGTGTTT
TGTTTGGATTTAACGGCCCTTCTCCAATATAGGAATGCCATTACGAAAGGACAATCCTAT
TTTATCTCCAGTTAATGGGTTTCTCGTGGACTTGCCCTCTCCTTCAAATATAAGTTATTT
TTGAAACTTTGGGTCTTTATTAGGGCTGTGTTTAGTTTTACAAATTATAACAGGGTGTTT
TTTATCGATGCATTATTGTTCAGATGCGTGTCTTGCGTTTGCTTCTATTGGGCACATAAT
GCGCGATGTTAATTATGGGTTTTTATTAAGATATTTACATGCAAATGGTGCTTCTTTGTT
TTTTTTTTGCCTTTATATTCATATTGGACGAGGGTTATATTACGGGGGGTATTTGAAATA
CCATGTTTGGAGTGTTGGAGTTTTGCTTTTTTTATTGACTATGGCGACTGCTTTTATGGG
TTATGTTTTGCCTTGGGGCCAAATGTCTTTTTGGGGCGCGACTGTTATTACGAATTTATT
ATCTGCAATACCTTATTTTGGGGTGGATATTGTTCAATGGGTTTGAGGTGGTTTTAGTGT
TTCTGGGGCCACATTAAATCGGTTTTTTAGTTTGCATTTCTTGCTTCCTTTTATCTTAGC
CTTTCTTGCTATTGTTCATTTAGTTTATTTACATGTTGATGGGTCAAATAATCCTATCGG
CTTAAATTCTTCGATGGACTGTGTTTCTTTTCATACTTTTTATACTTCGAAAGATCTTTT
TGGTTTCTTTTTTTTATTTTTTTTATTTTTTTTTATTGTTTTTTTTTTGCCTAATTTTTT
AGGAGACGCAGAAAATTTTATTCAGGCGAACTCTTTAGTTACTCCTGTTCACATACAACC
CGAGTGGTACTTTTTATTTGCTTATGCCATTTTGCGTTCAATACCAAATAAATTGGGGGG
GGTTGTTGCTATGTTTTGTAGTATTTTAATTTTATTTTTTTTACCTGTTTTACATAAGAG
TGTTTTAAAAGGACTGTCTTTTCGCCCTTTGGGACGAATGGCGTTTTGGTTTTTGATAGT
TAACTTTGGTCTTTTGACTTGAATTGGGTCGCAGGTAGTTGAAGAGCCCTTTATTTTAAT
TGGGCAAGTTCTTTCTTTTTTTTATTTTTTTTATTTTTTAGTTCTTGTGCCTGTCTTGGG
CGTTTTAGAAAATCAATTATTAAAAAGAAATTAACGAAATTTTTCTTTTCGGTGGTTTTA
TATTAAGTTTGGTGGGTTTGGGCTTTCGTGGTTTTCTTTTAAAGTTTTCTTTTTTTTTTT
TTTTGGTTTTTTTTTATTTTTGGTTTTTTGAGTTAGAGTGAGCAAAAATTTTTGTTTTAG
TTGGGGGGCTCGCGGTTTTACTTTTATTAGGGCCAAAAAAAGAAGAACAAACAGATGTTC
CTATTTTAAATTTACTTGTTGTTTTAGGAGTTTTTTGTTTAATTTCTTCTAAAAATTGAC
TTTCTGTTTATTTAGCAATAGAGCTCTCTACACTTTGTTTTTTTGTTTTAATTGCTAGGG
GGTCGGGTTATAGTGCAGAGGCAGGGTTAAAATATTTTGTTTTGGGGGCTCTTTCTTCTG
GTTTATTTTTATTTGGTTGTGCCTTGTTGTGTGGAACTGGGGGCAGTGTATATTTTTATT
ATATAGAATTACTTTTTAATTCAAAGCAAAGTTTTTCTGACATTTGTGTGCCGATTGGGT
ACCTTTTAATTATTGCGGCTCTTTTTTTTAAATTGTCTGTTGCTCCTTTTCATATGTGGG
TTCCAGATGTTTATGAAGGGGCACCAACAAAAACGGTTGTGTTACTAGCTATCGTGCCTA
AAACAGGCATTTTTTCTCTTTTATTTTCCATTGGATTGCCCATAAGTCTTTTCTTAATTG
GAGTTGTTTTTTCTCTTTTTGTTGGGGCTCTAGGTGCTTTAAATCAAACAAGAATCAAAC
GACTTTTGGCTTATAGCGGGATTGGTCATATGGGGTTTCTTTTATGGGGTTTAGTAAATG
GTTCTTTTGAGAGCTTACAAGCAAGTTTGGTCTATCTTTTTATATACATCATTATGACAA
TTTGTGTTTTTTCTATTATTTTAAGTTTTAATGTGTATAAAAATTTACTTATTGAATTTA
GTGGGCTATCCCGGCTTTTACCTTTTCTTTCTATTACTTTTGGGGTTGTTTTTTTTTCTA
TTGCTGGGGTCCCTCCTTTTGCAGGGTTTTTAGGGAAATGGGTGATTTTATTATCTGGGG
TTCTTTCTAAATCTTTTTTTATTTTTTTTTTTGCCGTTTTTTGTTCTGTAATAGCTGGGG
TTTATTATGTTAGAATTGTAAAAATTCTTTTTTTTCAAAAAAACTCTTTTTTTTTAATTT
CAACAAAAGCTTTAAAAAAAGAGCTCAAATTAAATTTTAAGAGAGTTTTTTTAATTGGCC
TTTGTTTTTATTTTATTTTTTTTCTTTTTTTTTCTCCACATTTTGGGTTTTGTTTCACTT
CCCAAGTGATTATGGGGTTGTTTTAAAATGGAAGCTCTTATTTTTTGTTTTTTTTTAAGT
ACTATTGTTTCTGGAATAATGGTTGTTTCTGCCCTAAACCCTGTGCTTTCTATTTTTTGG
CTAGTTCTTGTTTTTGTTAATTCGGCGGTTTTTTTTCTTTGATTAGAGGTCGACTTTCTT
GCCTTAATGTTTTTACTTGTTTATGTGGGGGCTATTGCTGTTTTGTTTTTGTTTGTAGTG
ATGTTATTAAATTTAACAGACTATCCTCCGGTTTTTAGAGAAGAAGTTGATATGACAAAC
TATATGCCAGTCGGGTTTCTAATTGGAGGTTTTTTTTTTTCAGAAATTGCTTCAAGTTGA
TCTATTATCTTTCCTCGAGTTGAAAGTTGAGATTTATCTTTTCCTTGGTTTCTTGTTTCT
TATCATAATATTGAGGCATTAGGGCAGGTTTTGTATATACCTTGTTTTTGTTTATTTTTT
TTAGCCGGCTTTGTTTTATTAGTTGCTATGGTTGGTGTTATTGTTTTAACTCAAGAATTA
GAACCTTTAACTAAAAAACAAGATCTTTTTATTCAAATAAATAGATAATGAGTGGCTCTT
CTTATTTTGAACAGTTTAATGTTGTGTGACTATTTGGTTTGACAAACTCTGCTATAATGA
TGTTTCTTGTCATTTTTGTGGTTTTGTTGTTTTTAAAAGGAGTTGATTTGATTCCTAAAA
GATGGCAATCTTTTTTTGAATTAGTGTGTTTTCATTTTTATTATGTGGCAAAAGAGAACT
TAGGTGTTGAAGGCTTAAAGTTTTTTCCTTTTATTCTTTCTCTCTTTTTTTTTTTAGTCT
TTTTAAATAGCTTTGGTTTATGTCCTTATGTTTTTACCCCAACAACTCATATAATTGTAA
CTCTTGGGTTTTCTTTTTCGATTATTATCGGGATTACTCTCTCTGGGCTTTTAAGGTTTA
AAAAAGATTTTTTTAGTATTTTAATGCCTAGTGGGGCCCCTTTAATTTTAGCCCCTCTTT
TGGTTTTAATAGAAACGGTTAGTTATTTTTCTCGGGCTATTTCTTTGGGGGTTCGTTTGG
CCGCAAATCTTTCTGCTGGACATCTTTTGTTTGCTATTCTAGCCGGTTTTGGTGTTATTT
TTAAATCGGCAATTGTAATAATGGTTTTTATTACACTATTAGAAATTGCTGTTGCGATTA
TTCAAGCTTATGTTTTTTGTTTGTTGACAACTATTTATTTGGCGGACACACTTGTTTTAC
ATTAATGAGTCTTTTTTGGTTGATTCTTTTAGTTGGAACAATTAGTGTGATGGAGGTTTC
GAGAGAAAAAAAAAGTCTTTTAAAAAAACGAGCCTTAGAGTGGTCTTTGGCTATTTTTTT
TAGTGCTTTGGTTTTATGGGGAGGATTTGATGGAGAAGGACATTTTCAATTTATAGAAAC
CGTTGAATGGGGGGGTTTTTTAGCTTGGGGCCCTCTCCTTTTTGCTTTAGATGGTGTCTC
TTTGTTTTTTTTGCTTTTAACAACTTTTTTAATTCCGATTTGTATTTTAATTAGTCAGAG
ATCGACAAAGTTTTTATTTAAAGAGTTTTTATTATGTCTGTTCTTTTTAGAGGTTTTATT
GGTTGGTGTTTTTTTAGTCTTTGACCTTTTTTTGTTTTATATTTTTTTTGAGGGTGTTTT
AATACCAATGTTTTTTTTAATTGGTATTTGAGGTTCTCGAGAAGAAAAAGTCCGTGCTTC
TTTTTATTTTTTTTTTTTTACTTTTGCAGGGTCGGTTTTCTTTTTTTTTGTAATACTTTT
TTTATATCAGACAACGGGGACAACTAATTATTTTCTTTTGCTTAATACGAAATTGTCTTT
GAGTGTTCAAAAATGAGCGTTGATTGGTGTTTTTCTTAGTTTTGCTGTCAAACTACCGCT
TATTCCTTTCCATATTTGGCTTCCACAAGCGCATGTCGAAGCCCCTGTCGCAGGCTCTGT
TATTTTAGCGGGGATTTTATTAAAACTAGGAGGTTATGGCCTTTTGCGTTTTTCTTGGCC
TCTTTTTCCAGAGGCTTCTTTTTATTGATCTCCAGTTATTGTTTTTTTTAGTGTTATTGC
AGTTGTTTATGGGGGGCTGATGACATGTCGTCAAATTGATTTTAAACGACTTGTTGCTTA
TTCTTCTGTTGCACATATGGGATTAGTCCCCCTAGGTATTTTCACACATATTATGGAGGG
GTTAGTCGGAGCTGTTTTTTTAATGTTAGCACATGGTTTTGTTAGTTCTGCTCTTTTTAT
TGGAGTGACTTTTTTATATGATCGTCATCACACGCGTTTAATAAAATATTATCGGGGTCT
GACTTTAACTATGCCATTTTTTGCTGTTTCCATGCTTGTTTTGTCTTTATCAAATATGGG
GTTACCTTTAAGTTGCAATTTTGTTGGGGAGTTTTTTTCTTTACTTGCGGCGTTTAAATA
TTATTATGGGGTTGGGGTGCTTGTTGTTTTTGGGGTTCTTTTTTCTGCTATTTATTCTCT
TAGTTTGTTTAACCGTATTTCTTTTGGAGGAGGGTCTAACTATCTTCTTTTTAATAGAGA
TTTAAATCGACAAGAGGGCTTTACAATACTTCCTTTTCTTATAATAATTTTTCTTGGAGG
GGTTGTACCTTTTTTTGTTATTAATTTGGTTAAAAACAGTCTTGTTTTTAGCCCAATTGG
TTAACCCTTTGATTTTTGAAAAGATAGTCTATGACTCTCTTTTTTAATTAGCTTTTTCAA
TTAGCTTTTTGAGTTATAATAGGACTGTTTAAAAGAAGATGGTTTGAAATTAGCAGGAAC
TATTAGAAAATAAGTAAAGTGGGTCCTTTGGTTTTGGGGATTAAAAAGCTTTTGGTCTGA
GTAATACATGCTAGTGTATGCGAACAGGTGAGGGTGAAAGAAAAAGTTTCTTTTTTTTTA
TTGTATTAGGAAAAGAAGAGGTTGTTTTCTTCTTTCCAAAGATGCATGGTTTAACCACAT
TTTCACTGAAACAAGGGAAAACATTGGCAGCAGTAAAGAATTTTATGCAATATACGAAAG
TAAGACATAGGCAGAACCTTTTAACCTGTCAAATTAAGTGCCAGCAGACGCGGTGAAACT
TAAGGGTTTGTTTTTTAGAAAAAGCAGAAAGCGTGTAAAGGTAAAACATTTAAAATAAAT
AGAATTTTTTTAGTAATGGTGCAATATTAAAAGAAAAAAAAGAATTTTTT-ATGTGAAGA
CAATTTATTTTTTTTCTTTAACACGAAGGTTCTGGGAGCGAACAGGATTAGAGACCCTGG
TAGTCGATACAGTAAAAGAAAGTCGCTTGAGTAGTACGGTCGCAAGATTAAAATTCAAAA
AACTTGGCTGTTCATTGTTATTTAGAGGAGCGTGTTGCTTAATTCGATAGTCCGCGAGTT
ACCTTACCAAAACTAGCTTTTTCAGGTGTTGCATGGCCGTCGTCAATTTATGTTTGATAC
AATAAATTAAACCCTAGAAAGGTTGAAGTCAGGTATTATTGCCCTTATGTTTTGGGGTTA
AATGCGCTACATTTTTTTTTTAATAAAAAAAAAGAGTTCGGATTGTCTTTAAAAGAGGAT
AATTAAGTAGAATTTAATAGTAATTGAAAAGTAGAGCGTTTCAATGAATTTGCCGCAATG
TTAGTACAAATTGCCCGTCGCCTCTACTGAGGTAAACAAAGTAGAGTAAGTCGTAACATA
GTAAGGGTGAGGGAACTGGCCCTTGATGTCCAAAGATTAATAATATCAATTACTACCTTG
TAGTTAAAAAATTAATAAAAGAATATCGTAAGGAGCGGATCTATGATATAAATTGTAGGC
GGGGTAAAGGTAACGATAGACTTTTGTTTGGT--GGGGGGGGGTGCGATATCATCCATAT
CATTTAGCGGAACCTTCTCCATGACCTTTTTTGGGGGCGACGGCCGCGTTTTTTTTGACT
ATTGGCTTAGTGTCTTTTTTCCATTATGGGCAACGTTTTTTTTTATGGTTAGGGTTTTTA
GTTATGGTTGGAGTTATGTTTGTTTGATGACAAGATGTAATACGAGAGTCTACCTTTCAA
GGGCATCATTCTTTAATTGTAAAACAAGGAATTAAATATGGTATGCTTTTATTTATTCTT
TCAGAAGTCCTTTTTTTTTTTTCTTTTTTTTGGGCTTTTTTTCATAGTAGTTTGGCCCCT
GCGGTGGAATTGGGGGTAGTATGACCCCCACAAGGTGTCTCTGCATTAAATCCTTTCTCT
GTTCCCTTATTAAATACTGCTGTGCTATTAAGTTCCGGGGCAACGGTGACATGGGCTCAT
CATGCCATTGTTTGTGGGGCTAAAAAAGAAGCGCAGTTGGGTTTGTTTTTAACACTTTTG
TTGGGAATAGTCTTTACAAGTCTACAGGCAATTGAGTATTATGAGGCTCCGTTTGCTTTG
TCAGATTCTGTTTATGGATCAACTTTTTTTGTTGCAACTGGGTTTCATGGACTCCATGTT
TTAATTGGAACGACTTTTTTATTTGTTTGTTTTTTTCGTTTGTTATCTAATCAATTTACT
CGCCGTCAACATGTGGGTTTTGAGGCGGCGAGCTGGTACTGACATTTTGTTGATGTCGTG
TGGCTATTTTTATATCTTTGTATTTATTGATGGGGTTCTTAAAATTTTTTCAAAACGAGG
CGGAGATTTGGTGCTCGGGTCTTGAAGATATGGCAGACCCAGTTGTCGAAGAAACCATTT
TTTTTCGTGATCGGGTGATGATTTTATTGGTTTTTCTTGTACTTGTTGTTTTGTGGTTTA
TTGGTGAGGCTTTTAAAAATAAATTTTATGATCGCTTTTTAGTTGATGGTACTTTTTTAA
AAATTATTTGAACTATAATACCGGCTGTTATTTGATTTTTTATTGCATTACGCTTCCTTC
ATTTATTGTTTTTGATGGGGGAAATGAGTTTCCCTCTACCACAGGTCTATGCGATGGAAC
CCAGAGGCGTTGAGGAGGTTGAACCACTCCGATGGGACCCCCAAGTTGTGCCGGAGGTGG
AGGAGGAAGAGAGTGTTCAACCACCCACTCCGCCCCCGCCCCCTCCACCGGAACAATATC
CATTATTATATCATCCAAATGAGCTCCGGTCTTTTGGGTTGGGGCATTTAGTGGATGAAA
GGCCTCCCTGAGCTATCCCTCTTCAACCAGGGGAATATCCTCCAAATATCCGTTTAGTTG
GATCGCAAACTCCTGTGAGTGAACTTTTTGTTCAAACAGAATCGCCCCCGTATGATTTTC
AACCGTATTATTTTGTTAGGGACACCCCTTCTACGGACATTGTTCCTTCAACAGGTTCTT
CTTCCACGATCGTCTCTTCTTCAATAGATTCTTCTTCTATGGATCAAGTTGTCCCTTCTT
ATGATGTCCACTCCTCACCTCTTAGAAGCGCAGGGCAGATTTTGGCTGCCAATGTTAGTG
AGGAGCTCCCTTCTGTTCCAGATAACGATAGGTTAGAGGAGCCAAATTAAAGGTTAAAAT
GTGGGTTTGTTTTTTTTTTTTGTGTCTTTGTATTTACTAATGAGGTTCTTAAAAATGTTT
CAAGACGGGGCAGAGGCTTGGTGTTTGGGTTTTCAAGATGTGGCAGACCCAGTGGTTGAA
GAAATTGTTTTTTTTCATGATCGGGTGATGTTTTTATTGGTTATTATTGTTACTGTTGTT
TTGTGGCTTATTGGTGAGGCTTTTAAAAATAAATTTTATGATCGCTTTTTAGTTGATGGT
ACTTTTTTAGAAATTATTTGAACTATAATACCGGCAGTTATTTTAGTTTTTATTGCATTA
CCTTCTCTTAAATTATTGTATTTAATGGATGAAGTGGTCTCCCCGGCTTTAACCGTAAAG
GTGATTGGACATCAGTGATATTGGTCTTATGAATATTCGGATTATGAGGGGGAGACATTA
GGGTTTGATTCTTACATGGTTCCAACATCAGATTTAACTTCAGGGGAGAGTCGTTTGTTG
GAAGTTGATAACAAACTTATTCTTCCAATTTTAACTCATATAAGGGTTTTGGTTACAGGG
GCGGATGTTTTGCATTCTTTTGCGGTTCCTTCTTTAGGGTTAAAAATAGATGCTGTTCCA
GGTCGTCTTAACCAAACGGGGGTTTTTATTAAAAGGCCGGGAGTTTTTTTTGGACAATGT
TCTGAGATCTGTGGTGCAAACCATTCTTTTATGCCAATTGTTATAAAAGGAGTTTGGGTT
GAAGAATATCTTCATTATTTGAAATGTATTATAAATACCTAGTTCTGGTGGTTCTTTTAT
TTTTATTGGGGAGCTGGGGTATAATTTTAAACCGAGGACATTTTATTATTATGATTGTTT
CCATTGAGCTGGTTTTATTATCTACTTTTTTTTTCTTTTTAATAAATTCTAAAGAAATTG
ATGTTTTAATAGAACAAGTGTATATGATAATGGGTTTAACAATTGCGGCAGCCGAATCTT
CAATTGGTCTAGCTATTTTGGTTGCTTATTATCGTATTCGAGGGACAATAGTTTTAAAAT
CTTTTAGTTCTTTACGAGGTTAAGGATGAGTTTTTTTGTTTTTTGTTTTTTGGCAATTGT
TTTAGCGGGGTTGTTTTCTATTGTTTCTTTTTTTCTAGGAGAGAAAGTCCCAGATCGAGA
AAAGGTTTCTGCTTATGAGTGTGGTTTTGTGCCATTTAGTTTTTTGGGCCGTCCTTTTTC
AATACGATTTTTTTTAATTGGCATTTTATTTTTAATTTTTGATTTAGAGATTAGTTTTTT
TTTTCCTTGGTGTGTTTTATATAATTCAATTGCCCCTTTTGGGTTTTGAACTATGGTTGG
GTTTTTCTTTATATTAACTTTAGGTTTGGTCTATGAGTGGTTAAAAGGGGGTTTAGAGTG
AGAGTAAAAAAAA--GAGTAAAAGAAAAAGTCCTATCTTTTATGGGAGTATTAGTTATAA
GTATCCCAACTCCGGTTTCTGCTTTAATCCATGCAGCAACAATGGTTACGGCGGGTGTGT
TTTTATTAATTCGAGCATCTCCTTTGTTTGATGTCGTTCCTCTTATGTTAATTATTATAA
CAACGATTGGGGTTTTAACGGTGTTTTTTGCTGGCACAATTGGTTTGGTTCAAAATGATT
TGAAAAAAATAATTGCTTATTCTACTTGTAGTCAACTAGGATATATGGTTGTTGCTTGTG
GGCTTTCTCATTTTTCTACTGGTTTGTTTCATTTAATGAACCATGCTTTTTTTAAAGCTT
TGTTATTTTTGAGTGCGGGTTCTTTAATCCATGCGGTGGTTGATGAACAAGATGTAAGGA
AAATGGGGGGGCTTTCCTCTTTTCTTCCTTTAACCTATGTTTTTTTTATTATAGGATCTT
TTTCTTTAATGGGACTTCCTTTTTTAACAGGGTTTTATTCAAAAGATTTGATTTTAGAGT
TTGCTTTTGGGCAATTTTATTTAGTTTTTGTTTATTTGCTCGGGTGTTTCTCTGTCTTAT
TAACTGCAATATATTCTATTCGTCTAATTTTTTTATCTTTTTTATCCAATACAAACCTAA
AACGAGGAGTCTTTTTTTTTCTTAAGGAAGGGGAGGGACTTCTTTTAGCCCCCTTGGGGA
TATTGGCTTTGGGAAGTATTTTTTGGGGTTATTTTTGTAAAGAAATGATTTGATGTTTTC
AAATGGGGACTTTCCCTGTGCTTTTTTTAAATATTAAACTTCTTCCTGTTTTTTTAAGTT
TAGTTGGGGCTTTTGGAGTGCTTGTTTTTTTTTATTTTTTTTTATCTAAAACTTTGTTTT
TCTTTTTTTCTATTTATTGTTTTTTAGGCTCTGCTTGACAAGTTAATTATTTTTTTAATT
TTTTTTTTATAAAAAAAATATATAAAATTGGACATATAATTGCAAATTTAACTCTTGACA
AGGGGGTGTTAGAGCTTATTGGACCAAAGGGAATTGTTAATTTTTTGATTTTACAAGTAC
AAAGATTAAGTAGTTTTCAGTCTGGTCTTGTTTTTAATTATGCTTTGGTGTTCTTTATTG
GAGTTGTTGTTTTTATGGTTTTATTATAGAGAATTCGGTTAAA-GTAAGCCATTGGCCTT
CAAAGCTAAAAATGTAGGTGCAAGTCCTACTTTCTCTGAAAATGCCACAGTTAAACACAA
TAATGTTTTTAAACCAATATGGGTGTACTTTTTTTTTATTTTTTGTTCTTTTATTTTTTT
TTTTGTTTATTCTTTTACCTCAAGTAAAAAAAAATGTTTTTTTTAGAAAAAAAATAAGTA
CAAAGGGATTTTCAAAAGAGTCTCTTTTAATAAAAGAAGTTGTTTTTATTTGATTATA
>Montastraea annularis mitochondrion, complete genome.    NC_007224
ATGAAAAATAATTATTTTATCCGTTGGGTTTTCTCTACAAATCATAAAGACATAGGAACT
TTATATTTAGTTTTTGGTGTTGGAGCAGGTCAAATTGGGACTGCTTTTAGTATGCTTATA
CGATTGGAGCTTTCTGCGCCAGGCGCGATGTTAGGTGATGATCATCTTTATAATGTAATT
GTAACAGCACATGCTTTGATTATGATTTTTTTTTTAGTAATGCCGGTTATGATTGGGGGG
TTTGGAAACTGGCTAGTGCCATTATATATTGGGGCACCGGATATGGCGTTCCCCCGATTA
AATAATATTAGTTTTTGGTTATTACCACCTGCTTTGTTTTTATTGTTAGGCTCTGCTTTT
GTTGAACAAGGCGCAGGAACGGGATGAACGGTTTATCCTCCTCTTTCTGATATTTATGCG
CACTCTGGGGGTTCTGTTGACATGGTTATTTTTAGTCTTCATTTGGCTGGGGTTTCTTCT
ATCTTAGGAGCAATAAACTTTATTACAACGATTTTCAACATGCGAGCCCCTGGTGTCTCT
TTTAATAGAATGCCCTTGTTTGTTTGGTCTATTTTAATAACTGCTTTTTTATTACTTTTA
TCTTTGCCTGTGTTAGCGGGTGCAATTACTATGTTATTAACAGATCGAAATTTTAATACA
ACTTTTTTTGATCCTTCTGGAGGTGGGGATCCTATTTTGTTCCAACATTTATTTTGGTTT
TTTGGGCACCCCGAAGTTTATATTTTAATTTTGCCTGGTTTTGGTATAATTTCTCAAATA
ATACCTACTTTTGTTGCTAAAAAACAAATTTTTGGGTATTTAGGGATGGTTTATGCGATG
CTTTCAATTGGTCTTCTTGGGTTTATTGTTTGAGCCCATCATATGTTTACAGTTGGGATG
GATGTGGACACAAGAGCTTATTTTACTGCGGCAACTATGATTATTGCCGTGCCAACTGGA
ATAAAAGTGTTTAGTTGGTTGGCCACTATTTATGGTGGAACTTTAAGATTAGACACTCCT
ATGCTTTGGGCTATGGGTTTTGTTTTTTTATTTACAGTAGGCGGTTTAACAGGGGTTGTA
TTAGCAAATAGTTCTCTTGATATTGTTCTACATGACACATATTATGTAGTTGCACATTTT
CATTATGTTCTTTCTATGGGGGCTGTCTTTGCTATTTTTGGGGGGTTTTATTATTGAATT
GGGAAAATTAGTGGATATTGTTATAACGAACTCTATGGTAAGGTCCATTTTTGGTTAATG
TTTATAGGGGTTAATTTGACGTTTTTCCCCCAACACTTTTTGGGTTTGACAGGTTTTCCA
AGACGATATTCGGACTTTGCGGATAGCTTTGCTGGTTGGAATTTAGTTAGCTCCTTGGGC
TCTATAATTTCCATTGTAGGAGTCGTTTGGTTTCTATATATTGTTTATGAGATTTATGTT
CGAGAGGAGCCATTTATTGGTTGAAGAGAGGACACGGACTCGAGCTGGGCTTCTTTAGAG
TGAGCGCATGTTTCTCCCCCTTTATCTCATACTTATAATGAGCTTCCTTTTGTTATAAAA
ATACAAACAGATCATTAATAAGCTTTCTTTTGTTATAAAAATACAAACAGATCATGGGTG
TAGAAGTAGTGCATCATATATATAGTTGTTTAATAAAATGTGGGATGGAACACCTGGAAA
TTAAATTTTCACCAAACAAATCATGGATATCGAAGTTGTTCA--CCATATTTACTATTGT
TTTGTTAGTGCGTCCACAGAACATTCCATTTTTGCACTGGAGCACGCGCAGATGAAGTTT
CCACCGTACGATTATTCGTGTTGTAATTTTTATCAAAAAAGGGCTGAACTTGTTCATTTT
AATCTTCTGCGGGACAAGTCTCTTTTTGTTGGGTATTTGTCCCCTGAGTTCTCTTCTTTT
TTTGACCCTA--TACAAAAACCTTATGTTGTCGAAAGATGGCCCGGAGCGGAGGCCTCTT
ATCTTACAATTAAGGAGGTAAGCCATGCTCATCCTGGGGTTACAATCCCTTCTTCTGCAT
GAAGAATAGAGCCCGACTTAGATTTTGTACTTCGGGAATTACAACAAGTAGATTGGGAAG
CTTATGCTCGACTATATCCAGAGCTTTAATTTAAATTGGAATGAGAAGTTTGTATTTTTT
GTTGATATTATTTTTAGAATGCTTATTAGACACCCCCATGCTCTGGGTTTGGTACTATAT
TAGGTGATGATTGTCTTTATAATGTAACTGTAACAACACAGGTTTTTATTATAATTTTTT
TAGATTTAGTTTTATTG--ATTTGAGGG--TTTAGTTCACAACAGCCTCGTCC----AAG
GCGTGCGGGATTT-TAGCTTCAGCATTTCTTGGACCAAAATCTATAGTGGTGAAGATCGC
GCTTGATCAAAGGCTTGTGAGATCAATGAGGTAAGGGCTTTATTTTTATTTTGGAAAGAG
GGAAGAAGTCAATATCACGTTTTGTAAGAAAGACTAAGGGATAGTCTTCGGGCTCATACC
CCGAGAAAAGTGAGTTCGAGTCTCACTCTTACAAAACTGTCCCTGTCTCTTGCTCATACA
ACAATATGCCTTCTTCAATTTTGGTTTCTCCTTTTATTGAAAAATTTTTTTTTGGGTGAT
GAGGGTTAAAAAAGAAGAAAACTAAAAAAAAAGAAGATGGCTAAGATAAACTAAGATCAG
ACGACAGACCCTTCGAAACGGCGAAAAGACGCATTAGTTGTTGCTTCTGCGGAAAAGCGA
GCCTGAGGTTTGAATTGAAACATCTTAATACCGAGTAAAAATCAAACGAGATTCCGAGAG
TAGTGGCGAGCGAAGTTGGAGTTGTGTAAAAAGGGATCATAGATCTAGACTAAACGTTAG
TTTATACTGATAGTAAGAGTACTGTAAAGGAAAGTTGAAAGAGAGTTGAAAAGAGCTGGA
ATCTTTTTTTTTTAAGCAGCTTTAAAACAGCGTACCTTTTGTATAATGGGTAAAAGAGAT
TAATTTGGCATATTTAAAAACGGAAAATTAAAAGAAGTTTTTTTTAGTCAAAATACCCGA
AACCAAGTGATTTAATCATGAATAGTAAACAAGAACGAACTGGTGGTTGTGGCAAAACCC
TCAGAAGATTTGTGATTAGGGGTGAAAGGCCAATCGAACTTGGATATAGCTGGTTTTTTG
CGAAAACTATTTAAGTAGTGCCCTTTTTGTTTTATTTTTTTTGTAATAAAATAAAAAATC
AAATAAAAAAAAAGTAGACAACCAAAAAGTGAAAAGATTTTTTGTTAAAAGAGAAAGCTC
AAAGCAGAAGTTAACGTCATTTGTTTCTTTTTAGTGTAAAAAAAAAACAAGGCTTAGACA
ATAAAAAAGTAGGCTTAGAGCCAGCCATCTTTTAAAAAGTGCGTAGTTGTTTATTTAATA
AATTAAATTTTTTTTTAATTTTGGTGGGTAAAATCAAACCAAAACTCTGCAAATAGAACT
TTTTTATAGCAAAATATACCGTTTTTCAGTAGAAACAATTTTTACATGGGTAATCTAAAA
TTATTATTTTTTTT-CTTTATATTACCACTTTTGGGTTATACAGACCCTTAGAGTTTTTT
T-ATGGGAAATTTTTTTTTATATATTATATCAGGAAAAACCAAAAAGAGGAGCTGTTTTT
CTAACTAAAGAAAGAAAAAAAAAAGAGACACATTTTTTTAAGGAACTCGGCAAAAGAGAA
CTTCGACTGTTTACCAAAAACATAGCTTTTTGATTTTTATAAAAGGTGAGACCTGCCCTA
TGGTTGGATCTAAAAAAGTTTGTTTTGCTTATTAATAAAGACAGCTAAATGGCCGCGGTA
ACACTAACTGTGAAAATGTAGCGTAATCAATTGTTAATTAATTGTTGACCGGTATGAATG
GTGTCACGAAAGTTTCTCTGTCTTAAAAAAATACTTAATGAAATTGAATTTGTAGTGAAG
ATGCTACATTAAAATTGTAAGACGAGAAGTCCCCATGGAGCTTTACTGAGGGCTTAG-AC
TTTTCTATAAGCGGGACAGTTTTGTTGGGGCGACAGTTTTTTAAAAAGTAACAAAAACGA
ACTATGGCGTAGCTTCACCCTGAAAAATTTTTTAAGGGACATTTTTGGTGTGTTTTATGA
TCCGTTGTTTGGAATGAAAAAAACAACGAAAACAAATAAAAGTTACCCTGGGGATAACAG
CGCAATAACGTTTGAGAGTTAATCAACGACGGTGTTTGCGACCTCGATGTTGAATTGCAG
CGTCCTAGGAAGTAGTCACTCCTAAGGGTTGGTTTGTTCACCCATTAAAGCTGTACATGA
TTTGAGTTAAAAGCGTGGTAACACAGCTTAGTTTCTATCTACAATGATAAACATAGATAT
TTTGTTTTTTAGTACGAAAGGATCAAAAATTAATAGTTCTCTAAAGACAACTATTCTTTA
AATTAGGATTGCTTCTAAAAAAAAAAAGAAATATTTTTTGTTTGGTTTTATTTT------
----------------------------AGAAAAAAAAGAAATAATTTTTGTTTGGTTTT
ATTTATGTATCTTTTAATTTTATTTTTCCCTTTAATTGGATCAATTTTAACTGGTTGTTT
TGGAAGGCATATAGGAGAAAAGGGGGCAGGGATTTTAACTTCATGTTGTTTAATTATCGG
TTTGTCTTATTCTGTTTTAGTTGGAATAGAAATTTTATTTAATTCAACGGCAACATTTCT
TAGACTATGAAAGTGGTTGGACTCTGGGTTTTTTCTTGTTTTTTTTGATTTGCAGTTTGA
TGGTTTAGTTGCAGTTATGTTGTTTGTGGTTTTTCTTGTTTCTACTTTGGTTCATGTTTT
TTCTATTGCTTATATGCGAGGGGACCCTCATGTGCCTCGGTTTATGGCATACCTTTCTTT
ATTTACCTTTTTAATGGTTTTTTTAGTCACTAGCGCTAATTTTCTTCAATTGTTTATTGG
ATGAGAAGGAGTTGGTCTTTGTTCTTATTTATTAATTAATTTTTGATTAACAAGACTTGA
GGCAAATCGAGCAGCAATTAAAGCCATGTTGGTTAATAAAGTTGGTGACATAGGCTTGCT
TTTAGCAATGTTTCTTCTTTGAAAAACTTTTGGGTCTTTAGATTTTTCTTCTGTTTTTAA
TTTAGTTTCTCCTTCTAAAGGAGTTTTTTTTATTTGTTTATTTTTATTTTTTGGGGTAAT
GGGTAAGTCAGCTCAATTAGGGTTACATACTTGGCTGCCGGATGCGATGGAGGGTTGTTG
GGCCTCTTAATTAAAAATTTGATTAAAACAAACCACTATGCACAGGAAAGACAATTGTTC
ACCAGTGGGCAATAAAATGTTTGTTTTAATGCCTAAGAGACTTTATGTGGTCTACTTTTT
TTTATTTGATTAAAGCTGTTTTTGTTATTGTTCCTTTACTTATTGCTGTGGCCTTTTTAA
CTTTAGCAGAACGAAAAATCTTAGGATATATGCAAATGAGAAAAGGGCCAAATGTTGTAG
GGGGCGGGCTTCTTCAGCCTTTTGCAGATGGGATAAAATTATTTCTTAAAGAAATGATCA
TCCCTCATCAGGCAAGTGCTTTTGTTTACTTTTTTGCCCCAGTTGCCTCTTTTACATTAG
CTTTTATTGTTTGGGGAATTCTTCCTTATGGAAGAGGAGTTGGTATAAGTGATTTTAATA
TTGGTCTTTTGTGGGTTTTAGCCATTTCTTCTATAAGTGTTTATGCTGTTTTAATGTCTG
GGTGGGGGAGTCGTTCAAAATATGCTTTTTTAGGGGCTATTCGCGCGGCTGCGCAAATGA
TAAGTTATGAGGTTTCGATTGGGTTGATCTTGATTTCTGTTCTTTTATGTGTTGGCTCTT
TGGCTTTTAATAAAATTGTTTTGGCACAAAATTTTATTTGATTCTTTATTCCTTTTTTTC
CTATTGTTGTAATGTTTTTGGTTTCTATTTTAGCAGAAACGAATCGTGCCCCGTTTGATT
TAACGGAAGGAGAATCGGAGCTTGTTTCGGGCTATAATGTTGAATATGCCTCTATGTCTT
TCGCTTTATTTTTTTTAGCAGAGTATGCACATATTATTTTTATGAGTTGTTTGACTATTC
TTTTGTTTTTTGGAGGGTGGTTGGGTTTACCTTTTGGTTTGAAAGTTATTTTTATTGTTT
GTTTTTTTTTATGGGCACGAGCGTCTTTTCCTAGGATTCGATATGACCAGTTAATGGCCC
TATTATGAAAAGGGTATTTGCCTTTTAGTTTGGGGGTTGTTCTTTTTGTTGCTAGTGTTT
TGTTTGGATTTAATGGTCCTTCTCCAATATAGGAATGCCATTACGAAAGGACAATCCTAT
TTTATCTCCAGTTAATGGGTTTCTCGTAGACTTGCCCTCTCCTTCAAATATAAGTTATTT
TTGAAATTTTGGGTCTTTATTAGGACTGTGTTTAGTTTTACAAATTATAACAGGGTGTTT
TTTGTCGATGCATTATTGTTCAGATGCGTGTCTTGCGTTTGCTTCTATTGGGCACATAAT
GCGCGATGTTAATTATGGGTTTTTATTAAGATATTTACATGCAAATGGGGCTTCTTTGTT
TTTTTTTTGTCTTTATATTCATATTGGACGAGGGTTATATTACGGGGGGTATTTGAGATT
TCATGTTTGGAGTGTTGGAGTTTTGCTTTTTTTATTGACTATGGCGACCGCTTTTATGGG
TTATGTTTTGCCTTGGGGCCAAATGTCTTTTTGGGGGGCGACTGTTATTACGAATTTATT
ATCTGCAATACCCTATTTTGGGGTGGATATTGTTCAATGGGTTTGAGGTGGCTTTAGTGT
TTCTGGGGCTACATTAAATCGGTTTTTTAGTTTGCATTTCTTGCTTCCTTTTATTTTGGC
CTTTCTTGCTATTATTCATTTAGTTTATTTACATGTTGATGGGTCAAATAATCCTGTCGG
CTTAAACTCTTCGATGGACAGTGTTTCTTTTCATACTTTTTATACTTCGAAAGATCTTTT
TGGCTTCTTTTTTTTATTTTTTTTATTTTTTTTTTTTGTTTTTTTTTGGCCTAATTTCTT
AGGAGACGCAGAGAATTTTATTCAGGCGAATTCTTTAGTTACTCCTGTTCACATTCAACC
CGAGTGGTACTTTTTATTTGCTTATGCCATTTTGCGTTCAATACCAAATAAATTGGGGGG
GGTTGTTGCTATGTTTTGTAGTATTTTAATTTTATTTTTTTTACCCCTTTTACATAAAAG
TGTTTTAAAAGGACTGTCTTTTCGTCCTTTGGGACGAATGGCGTTTTGGTTTTTGATAGT
TAATTTTGGTCTTTTGACTTGAATTGGGGCGCAAGTAGTTGAAGAGCCCTTTATTTTAAT
TGGGCAAGTTCTTTCTTTTTTTTATTTTTTTTATTTTTTAGTTCTTGTGCCTGTATTGGG
TGTTTTAGAAAATCAATTATTAAAAAGAAATTAACGAAATTTTTCTTTTCGGTGGTTTAA
TATTAAGCTTGGTGGGTTTGGGCTTTCGTGGTTTTCTTTTAAAGTTTTCTTTTTTTCTTT
TTTTGGTTTTTTTTTATTTTTGGTTTTTTGAGTTAGAGTGAGCAAAAATTTTTGTTTTAG
TAGGGGGTCTCGCGGTCTTACTTTTATTAGGGCCACAAAAAGAAGAACAAACAGACATTC
CTATTTTAAATTTACTTGTTGTTTTAGGGGCTTTTTGTTTAATTTCTTCTAAAAATTGAC
TTTCTGTTTATTTAGCAATAGAGCTCTCTACACTTTGTTTTTTTGTTTTGATTGCTAGGG
GGTCGGGTTATAGTGCAGAGGCAGGATTAAAATATTTTGTTTTGGGGGCTCTTTCTTCTG
GTTTATTTTTATTTGGTTGTGCTTTGTTGTGTGGAGCTGGGGGCAGTGTATATTTTTATT
ATCTAGAGTTGCTTTTTAATTCCAAGCAAAGTTTTTCTGACGTTTGTGTGCCGACTGGGT
ACCTTTTAATTATTGCGGCTCTTTTTTTTAAATTGTCTGTTGCCCCTTTTCACATGTGGG
TTCCAGATGTTTATGAGGGGGCACCAACAAAAACGGTTGTGTTATTGGCTATCGTGCCTA
AAACAGGCATTTTTTCTCTTTTATTTTCCATTGGATTGCCCATAAGTCTTTTCTTAATTG
GAGTTGTTTTTTCTCTTTTTGTTGGGGCGTTAGGTGCTTTAAATCAAACAAGAGTCAAAC
GGCTTTTGGCCTATAGTGGGATTGGTCATATGGGGTTTCTTTTATGGGGTTTAGTAAATG
GTTCTTTTGAGAGCCTACAAGCAAGTTTGGTCTATCTTTTTATATACATCATTATGACAA
TTTGTGTTTTTTCTATTATTTTGAGTTTTAATGTGTATAAAAACTTACTCATTGAATTCA
GTGGGCTATCCCGGTTTTTACCTTTTCTTTCTATTACTTTTGGGGTTGTTTTTTTCTCTA
TTGCTGGGATCCCTCCTTTTGCAGGGTTTTTAGGAAAATGGGTGGTTTTATTATCTGGGG
TTCTTTCTAAATCTTTTTTTATTTTTTTTTTTGCCGTTTTTTGTTCTGTAATTGCTGGGG
TTTATTATGTTAGAATTGTAAAAGTTCTTTTTTTTCAAAAAAACTCTTTTTTTTTAATTA
CAACAAAAGCTTTAAAAAAAGAGCTCAAACTAAATTTTAAGAGGGGGTTTTTAATTGGCC
TTTGTTTTAATTTAATTTTTTTTCTTTTTTTTTCTCCACACTTTGGGTTTTGTTTCACTT
CCCAAGTGGTTATGGGGTTGTTTTAAAATGGAAGCTCTTATTTTTTGTTTTTTTTTAAGT
ACAATTGTTTCCGGGATAATGGTTGTTTCTGCCTTAAACCCTGTGCTTTCTATTTTTTGG
CTGGTTCTTGTTTTTGTTAATTCTGCGGTTTTTTTTCTTTGATTAGAGGTCGACTTTCTT
GCCTTAATGTTTTTACTTGTTTATGTGGGGGCTATTGCTGTTTTGTTTTTGTTTGTAGTG
ATGTTATTAAATTTAACAGACTACCCTCCTGTTTTTAGAGAAGAAGTTGATATGACAAAC
TATATGCCAGTCGGGTTTCTAATTGGAGGTTTTTTTTTTTCAGAAATTGCCTCCAGTTGA
TCTATTATCTTTCCTCGAGTTGAAAGTTGAGATTTGTCTTTTCCTTGGTTTCTTGTTTCT
TATCATAATATTGAGGCATTAGGGCAGGTTTTGTATATATCTTGTTTTTGTTTGTTTTTT
TTAGCAGGCTTTGCTTTATTAGTTGCTATGGTTGGTGTTATTGTTTTAACTCAAGAATTA
GAACCTTTAACTAAAAAACAAGATCTTTTTATTCAAATAAATAGATAATGAGCGGCTCTT
CTTATTTTGAACAGTTTAATGTTGTGTGGCTATTTGGTTTGACAAACTCTGCTATAATGA
TGTCTCTTGTCATTTTTGTGGTTTTGTTGTTTTTAAAAGGAATTGATTTGATTCCTAAAA
GATGGCAATCTTTTTTTGAATTAGTGTGCTTTCATTTTTATTCTGTGGCAAAAGAGAACT
TAGGTGTTGAGGGTTTAAAATTTTTTCCTTTTATTCTTTCTCTCTTTTTTTTTTTAGTCT
TTTTAAACATCTTTGGTTTATGTCCTTATGTCTTTACCCCAACAACTCATATTATTGTAA
CTCTTGGGTTTTCTTTTTCGATTATTATCGGGATTACTCTCTCTGGGCTTTTAAGGTTTA
AAAAAGATTTTTTTAGTATTTTAATGCCTAGTGGGGCCCCTTTAGTTTTAGCTCCTCTTT
TGGTCTTAATAGAAACGGTTAGTTATTTTTCTCGGGCTATTTCTTTGGGGGTTCGTTTGG
CCGCAAATCTTTCTGCTGGACATCTTTTGTTTGCTATCTTAGCCGGTTTTGGTGTTATTT
TTAAATCGGCAATTGTAATAATGGTTTTTATTACATTATTAGAAATTGCTGTTGCGATTA
TTCAAGCTTATGTTTTTTGTTTATTGACAACTATTTATTTGGCGGACACACTTGTTTTAC
ATTAATGAGTCTTTTTTGGTTGATTCTTTTAGTTGGAACAATTAGTGTGATGGGGGTTTC
GAGAGAAAAAAAAAGTCTTTTAAAAAAACGAGCCTTAGAGTGGTCTTTGGCTATTTTGTT
TAGTGCTCTGGTTTCATGGGGAGGATTTGATGGAGAAGGACATTTTCAATTTCTAGAACT
CGTTGAATGAGGGTCTTTTTTAGCTTGGGGCCCTCTCCCTTTTGCTTTAGATGGTGTCTC
TTTGTTCTTTTTGCTTTTAACAACTTTTTTAATTCCGGTTTGTATTTTAATAAGCCCGAA
ATCGACAAAGTTTTTATTTAAAGAGTTTTTATTATGTCTATTCTTTTTAGAGATTTTATT
GGTTGGTGTTTTTTTAGTTTTTGACCTTTTTTTATTTTATATTTTTTTTGAGGGTGTTTT
AATACCAATGTTTTTTTTAATTGGTATTTGAGGTTCTCGAGAAGAAAAAGTCCGTGCTTC
TTTTTATTTTTTTTTTTTTACTTTTGCAGGGTCGGTTTTCTTTTTTTTTGTAATACTTTT
TTTATATCAGTCAACTGGAACAACCAATTATATTCTTTTACTTAATACGAAATTGTCTTT
GAGTGTTCAAAAATGAGCGCTGGTTGGTGTCTTTCTTAGTTTTGCTGTTAAACTACCGCT
TGTTCCTTTCCATATTTGGCTTCCACAAGCGCATGTCGAAGCTCCTGTTGCAGGCTCTGT
TATTTTAGCGGGGATTTTATTAAAACTAGGGGGCTATGGTCTTTTGCGTTTTTCTTGGCC
TCTTTTTCCAGAGGCTTCTTTTTATTGATCTCCAGTTATTGTTTGTTTTAGTGTTATTGC
GGTTGTTTATGGGGGGCTGATGACATGTCGTCAAATTGATTTTAAACGACTTGTTGCTTA
TTCTTCTGTTGCACACATGGGGTTAGTCCCTTTGGGCATTTTCACACATATTATGGAGGG
GTTGGTCGGGGCTGTTTTTTTAATGTTAGCACATGGCTTTGTTAGTTCTGCTCTTTTTAT
TGGAGTGACTTTTTTATATGATCGTCATCACACGCGTTTAATAAAATATTATCGGGGTCT
GACTTTAACTATGCCACTTTTTGCTGTTTCCATGCTTGTTTTGTCTTTATCAAATATGGG
GCTACCTTTAAGTTGCAATTTTGTTGGGGAGTTCTTTTCTTTACTTGCGGCGTTTAAATA
TTATTATGGGGTTGGGGCGCTTGTTGTTTTTGGGGTTCTTTTTTCTGCTATTTATTCTCT
TAGTTTGTTTAACCGTATTTCTTTTGGAGGAGGGTCTAACTATCTTCTTTTTAATAGAGA
TTTAAATCGACAAGAGGGCTTTACAATGTTTCCTTTTCTTATAATAATTTTTCTTGGAGG
GGTTGTACCTTTTTTTGTTATTAACTTGGTTAAAAACAGTCTTGTTTTTAGCCCAATTGG
TTAGCCCTTTAATTTTTGAAAGGATAGTCTATGACCCTCTTTCTTAATTAGCTTCTTCAA
TTAGCTTTTTGTGTTATAATAGGACTGTTTAAAAGAAGATAGTTTGAAATTGGCAAAAAA
TATTAGAAAAGAAGTAGTGTGGGTCCTTTGGTTTTGGGGATTAAAAAGCTTTTGGTCTGA
GTAATACATGCTAGTGTATGCGAACAGGTGAGGGTGAAAGAAAAAGTTTATTTTTTTTTA
TTGTATTAGGAAAAGAAGAGGTTATTTTCTTCTTTCCAAAGATGCATGGTTTAACCACAT
TTTCACTGAAACAAGGGAAAACATTGGCAGCAGTAAAGAATTTTATGCAATATACGAAAG
TAAGACATAGGCAGAACCTTTTAACCTGTCAAATTAAGTGCCAGCAGACGCGGTGAAACT
TAAGGGTTTGTTTTTTAGAAAAAGCAGAAAGCGTGTAAAGGTAAAACATTTAAAATAAAT
AGAATTTTTTTAGTAATGGTGCAATATTAAAAGAAAAAAAAGAATTTTTTTATGTGAAGA
CAATTTATTTTTTTTCTTTAACACGAAGGTTCTGGGAGCGAACAGGATTAGAGACCCTGG
TAGTCGATACAGTAAAAGAAAGTCGCTTGAGTAGTACGGTCGCAAGATTAAAATTCAAAA
AACTTGGCTGTTCATTGTTATTTAGAGGAGCGTGTTGCTTAATTCGATAATCCGCGAGTT
ACCTTACCAAAACTGGCTTTTTCAGGTGTTGCATGGCCGTCGTCAATTTATGTTTGATAC
AATAAATTAAACCCTAGAAAGGTTGAAGTCAGGTAAAATTGCCCTTATGTTTTGGGGTTA
AATGCGCTACATTTTTTTTTTAATAAAAAAAAAGAGTTCGGATTGTCTTTAAAAGAGGAC
GATTAAGTTGAATTTAATAGTAATTGAAAAGTAGAGCGTTTCAATGAATTTGCCGCAATG
TTAGTACAAATTGCCCGTCGCCTCTACTGAGGTAAACAAAGTAGAGTAAGTCGTAACATA
GTAAGGGTGAGGGAACTGGCCCTTGATGCCCAAAGGTTTAAAATATCAATTATTACCTTG
AAGTTAAAAAATTAATAAAAGAAGTTTGTAAGGGGCGGGTCTATGATATAAATTGTAGGC
GGGGTAAAAGAAACGATAGACTTTTGTTTGGTTGGGGGGGGGGTGCGGTATCATCCATAT
CATTTAGCGGAGCCCTCTCCATGACCTTTTTTGGGGGCGACGGCCGCGTTTTTTTTGACT
ATCGGCCTAGTGTCTTTTTTCCATTATGGGCAACGTTTTTTTTTATGATTAGGGCTTTTA
GTTATGGTTGGAGTTATGTTTGTTTGATGACAAGATGTAATACGAGAGTCTACCTTTCAA
GGGCATCATTCTTTAATTGTAAAACAAGGACTTAAATATGGTATGCTTTTATTTATTCTT
TCAGAAGTCCTTTTTTTTTTTTCTTTTTTTTGGGCTTTTTTTCATAGTAGTTTGGCCCCT
GCGGTGGAATTGGGGGTAGTATGACCTCCACAAGGTGTCTCTGCATTAAATCCTTTCTCT
GTTCCCTTATTAAATACTGCTGTGCTATTAAGTTCCGGGGCAACGGTGACATGGGCTCAT
CATGCCATTGTTTGTGGGGCTAAAAAAGAAGCGCAGTTGGGTTTGTTTCTAACACTTTTA
TTAGGAGTAGTCTTTACAAGTTTACAGGCAATTGAGTATTATGAGGCTCCGTTTGCTTTG
TCAGATTCTGTTTATGGATCAACTTTTTTTGTTGCAACTGGGTTTCATGGATTACATGTT
TTAATTGGAACGACTTTTTTATTTGTTTGTTTTTTTCGTTTGTTATCAAATCAATTTACT
CGCCGTCAACATGTGGGTTTTGAGGCGGCGAGTTGGTACTGACATTTTGTTGATGTAGTA
TGGCTATTTTTATATCTATGTATTTATTGATGGGGTTCTTAAAA----------------
------------------------------------------------------------
------------------------------------------------------------
------------------------------------------------------------
------------------------------------------------------------
------------------------------------------------------------
------------------------------------------------------------
------------------------------------------------------------
------------------------------------------------------------
------------------------------------------------------------
------------------------------------------------------------
------------------------------------------------------------
------------------------------------------------------------
------------------------------------------------------------
------------------------------------------------------------
------------------------------------------------------ATGTTT
CAAGACGGGGCAGAGGCTTGGTGTTCGGGTCTTCAAGATATGGCAGACCCAGTTGTTGAA
GAAACTCTTTTTTTTCATGAACGGGTGATGTTTTTGCTGGTTATTATTATACCTGTTGTT
TTGTGACTTATTGGTGAGGCTTTAAAAAATAAGTTTTATGATCGCTTTTTAGTTGATGGT
ACTTTTTGAGAGATTATTTGAGCTATAATACCGGCAGTTATTTTAGTTCTTATTGCATTA
CCTTCTCTTAAATTGTTGTATTTGATGGATGAAGTTGTTTCTCCTGCTTTAACCATAAAG
GCGGTTGGACATCAGTGATATTGGTCTTATGAATACTCAGATTATGAGGGGGAGACATTG
GGGTTTGATTCTTATATGCTTCCTACATCGGATTTAACTCCAGGGGAGAATCGTTTGTTG
GAAGTTGACAATAAACTTATTCTTCCAATTTTAACTCATATAAGGCTTTTGGTTACAGGG
GCGGATGTTTTGCATTCTTTTGCGGTTCCTTCTTTAGGGTTAAAAATAGATGCTGTCCCA
GGTCGTCTTAACCAAACGGGGGTTTTTATTAAAAGGCCGGGGTATTTTTTTGGACAATGT
TCTGAGATTTGTGGTGCAAATCATTCTTTTATGCCAATTGTTATAAAAGGAGTTTGGGTT
GAAGAATATCTTCATTATTTGAAATGTATTATAAATACCTAATTCTGGTAGTTCTTTTAT
TTTTATTGGGGAGCTGGGGGATAATTTTAAATCGAGGACATTTTATTATTATGATTGTTT
CCATTGAGCTGGTTTTATTATCTACTTTTTTTTTCTTTTTAATAAATTCTAAAGAAATTG
ATGTTTTAATAGAACAAGTGTATATGATAATGGGTTTAACAATTGCGGCCGCGGAGTCTT
CAATTGGTCTAGCTATTTTGGTTGCTTATTATCGTATTCGAGGGACAATCGTTTTAAAAT
CTTTTAGTTCTTTACGAGGTTAAGGATGCGTTTTTTTGTCTTTTGTTTTTTGACAATTGT
TTTGGCGGGGTTGTTTTCTATGGTTTCTTTTTTTCTAGGAGAGAAAGTACCAGATCGAGA
AAAGGTTTCTGCTTATGAGTGTGGTTTTGTGCCATTTAGTTTTTTGGGCCGTCCTTTTTC
AATACGATTTTTTTTAATAGGCATTTTATTTTTGATTTTTGATTTAGAGATTAGTTTTTT
TTTTCCTTGGTGTGTTTTATATAATTCAATTGCCCCTTTTGGGTTTTGAACTATGGTTGG
GTTTTTCTTTATATTAACTTTAGGTTTGGTCTATGAGTGGTTAAAGGGGGGTTTAGAGTG
AGAGTAAAAAAAAAAGAGTAAAAGAAAAAGTCCTATCTATTATGGGAGTAGTAGTTATAA
GTATCCCAACTCCGGTTTCTGCTTTAATCCATGCGGCAACAATGGTTACGGCGGGTGTGT
TTTTATTAATTCGAGCATCTCCTTTGTTTGATGTTGTTCCTCTTATGTTAATTATTATAA
CAACGATTGGGGTTTTAACGGTGTTTTTTGCTGGTACAATTGGTTTGGTTCAAAATGATT
TGAAAAAAATAATTGCTTATTCTACTTGTAGTCAACTAGGATATATGGTTGTTGCTTGTG
GGCTTTCTCATTTTTCTACTGGTTTGTTTCATTTAATGAACCATGCTTTTTTTAAAGCTT
TGTTATTTTTGAGTGCGGGTTCTTTAATCCATGCGGTGGTTGATGAACAAGATGTAAGGA
AAATGGGGGGGCTGTCCTCTTTTCTTCCTCTAACTTATATTTTTTTTATTATAGGATCTT
TTTCTTTAATGGGGTTTCCTTTTTTAACAGGGTTTTATTCAAAAGATTTGATTTTAGAGT
TTGCTTTTGGGCAATATTATTTAATTTTTGTTTATTTACTCGGGTGTTTCTCTGTTTTAT
TAACTGCAATATATTCTATTCGTCTAATTTTTTTATCTTTTTTATCCAATACAAACTTAA
AACGGGGAGTCTTTTTTTTTCTTAAGGAAGGGGAGGGACTGCTTTTAGCCCCCTTGGGGA
TATTGGCTTTGGGAAGTATTTTTTGGGGTTATTTTTGTAAAGAAATGATTTGGTGTTTTC
AAATGGGGACTTTCCCTGTGCTTTTTTTAAATATTAAACTTCTTCCTGTTTTTTTAAGTT
TAGTTGGGGTTTTTGGAGTGCCTTTTTTTTTTTATTTTTTTTTATCTAAAACTTTGTTTT
TCTTTTTTTCTATTTATTGTTTTTTAGGCTCTGCTTGACAAATTAATTATTCTTTTAATT
TTTTTTTTATAAAAAAAATATATAAAATCGGACATATAATTACAAATTTAACTCTTGATA
AGGGGGTGTTAGAGCTTATTGGACCAAAGGGAATTGTTAATTTTTTGATTTTACAAGTAC
AAAGATTAAGTAGTTTTCAGTCTGGGCTTGTTTTTAATTATGCTTTGGTTTTCTTTGTTG
GAGTTGTTGTTTTTATGGTTTTATTGTAGAGAATTCGGTTAAAAGTAAGCCATTGGCCTT
CAAAGCTAAAAATGTAGGTGCAAGTCCTACTTTCTCTGAAAATGCCACAGTTAAACACAA
TGATGTTTTTAAATCAATACGGGTGTACTTTTTTTTTGTTTTTTGTTCTTTTATTTTTTT
TTTTGTTAATCCTTTTACCCCAAGTAAAAAAAAACTTTTTTTTTAGAAAAAAAATAAGTA
CAAAGGGGTTTTTAAAAGAGTCTCTTTTAATAAAAGAAGTTGTTTTTATTTGATTATA
