# Supplementary material for: Conveniently Pre-Tagged and Pre-Packaged: Extended Molecular Identification and Metagenomics Using Complete Metazoan Mitochondrial Genomes
Source: PLoS One. 2012 Dec 14;7(12):e51263. doi: 10.1371/journal.pone.0051263 (PMC3522660; doi:10.1371/journal.pone.0051263)
Supplement: File S2 — Sliding window analyses for Annelida, Cnidaria, Crustacea, Echinodermata, Mollusca, Nematoda, Nemertea, Platyhelminthes and Porifera. For each family, the folder contains the aligned sequences as well as the sliding window analyses by species pair and for all species pair on a single figure. (ZIP) [file pone.0051263.s002.zip › Cnidaria/Faviidae/NC_007224.fst]

>Montastraea annularis mitochondrion, complete genome.    NC_007224
atgaaaaataattattttatccgttgggttttctctacaaatcataaagacataggaac
tttatatttagtttttggtgttggagcaggtcaaattgggactgcttttagtatgctta
tacgattggagctttctgcgccaggcgcgatgttaggtgatgatcatctttataatgta
attgtaacagcacatgctttgattatgattttttttttagtaatgccggttatgattgg
ggggtttggaaactggctagtgccattatatattggggcaccggatatggcgttccccc
gattaaataatattagtttttggttattaccacctgctttgtttttattgttaggctct
gcttttgttgaacaaggcgcaggaacgggatgaacggtttatcctcctctttctgatat
ttatgcgcactctgggggttctgttgacatggttatttttagtcttcatttggctgggg
tttcttctatcttaggagcaataaactttattacaacgattttcaacatgcgagcccct
ggtgtctcttttaatagaatgcccttgtttgtttggtctattttaataactgctttttt
attacttttatctttgcctgtgttagcgggtgcaattactatgttattaacagatcgaa
attttaatacaactttttttgatccttctggaggtggggatcctattttgttccaacat
ttattttggttttttgggcaccccgaagtttatattttaattttgcctggttttggtat
aatttctcaaataatacctacttttgttgctaaaaaacaaatttttgggtatttaggga
tggtttatgcgatgctttcaattggtcttcttgggtttattgtttgagcccatcatatg
tttacagttgggatggatgtggacacaagagcttattttactgcggcaactatgattat
tgccgtgccaactggaataaaagtgtttagttggttggccactatttatggtggaactt
taagattagacactcctatgctttgggctatgggttttgtttttttatttacagtaggc
ggtttaacaggggttgtattagcaaatagttctcttgatattgttctacatgacacata
ttatgtagttgcacattttcattatgttctttctatgggggctgtctttgctatttttg
gggggttttattattgaattgggaaaattagtggatattgttataacgaactctatggt
aaggtccatttttggttaatgtttataggggttaatttgacgtttttcccccaacactt
tttgggtttgacaggttttccaagacgatattcggactttgcggatagctttgctggtt
ggaatttagttagctccttgggctctataatttccattgtaggagtcgtttggtttcta
tatattgtttatgagatttatgttcgagaggagccatttattggttgaagagaggacac
ggactcgagctgggcttctttagagtgagcgcatgtttctccccctttatctcatactt
ataatgagcttccttttgttataaaaatacaaacagatcattaataagctttcttttgt
tataaaaatacaaacagatcatgggtgtagaagtagtgcatcatatatatagttgttta
ataaaatgtgggatggaacacctggaaattaaattttcaccaaacaaatcatggatatc
gaagttgttcaccatatttactattgttttgttagtgcgtccacagaacattccatttt
tgcactggagcacgcgcagatgaagtttccaccgtacgattattcgtgttgtaattttt
atcaaaaaagggctgaacttgttcattttaatcttctgcgggacaagtctctttttgtt
gggtatttgtcccctgagttctcttctttttttgaccctatacaaaaaccttatgttgt
cgaaagatggcccggagcggaggcctcttatcttacaattaaggaggtaagccatgctc
atcctggggttacaatcccttcttctgcatgaagaatagagcccgacttagattttgta
cttcgggaattacaacaagtagattgggaagcttatgctcgactatatccagagcttta
atttaaattggaatgagaagtttgtattttttgttgatattatttttagaatgcttatt
agacacccccatgctctgggtttggtactatattaggtgatgattgtctttataatgta
actgtaacaacacaggtttttattataatttttttagatttagttttattgatttgagg
gtttagttcacaacagcctcgtccaaggcgtgcgggattttagcttcagcatttcttgg
accaaaatctatagtggtgaagatcgcgcttgatcaaaggcttgtgagatcaatgaggt
aagggctttatttttattttggaaagagggaagaagtcaatatcacgttttgtaagaaa
gactaagggatagtcttcgggctcataccccgagaaaagtgagttcgagtctcactctt
acaaaactgtccctgtctcttgctcatacaacaatatgccttcttcaattttggtttct
ccttttattgaaaaatttttttttgggtgatgagggttaaaaaagaagaaaactaaaaa
aaaagaagatggctaagataaactaagatcagacgacagacccttcgaaacggcgaaaa
gacgcattagttgttgcttctgcggaaaagcgagcctgaggtttgaattgaaacatctt
aataccgagtaaaaatcaaacgagattccgagagtagtggcgagcgaagttggagttgt
gtaaaaagggatcatagatctagactaaacgttagtttatactgatagtaagagtactg
taaaggaaagttgaaagagagttgaaaagagctggaatcttttttttttaagcagcttt
aaaacagcgtaccttttgtataatgggtaaaagagattaatttggcatatttaaaaacg
gaaaattaaaagaagttttttttagtcaaaatacccgaaaccaagtgatttaatcatga
atagtaaacaagaacgaactggtggttgtggcaaaaccctcagaagatttgtgattagg
ggtgaaaggccaatcgaacttggatatagctggttttttgcgaaaactatttaagtagt
gccctttttgttttattttttttgtaataaaataaaaaatcaaataaaaaaaaagtaga
caaccaaaaagtgaaaagattttttgttaaaagagaaagctcaaagcagaagttaacgt
catttgtttctttttagtgtaaaaaaaaaacaaggcttagacaataaaaaagtaggctt
agagccagccatcttttaaaaagtgcgtagttgtttatttaataaattaaatttttttt
taattttggtgggtaaaatcaaaccaaaactctgcaaatagaacttttttatagcaaaa
tataccgtttttcagtagaaacaatttttacatgggtaatctaaaattattattttttt
tctttatattaccacttttgggttatacagacccttagagtttttttatgggaaatttt
tttttatatattatatcaggaaaaaccaaaaagaggagctgtttttctaactaaagaaa
gaaaaaaaaaagagacacatttttttaaggaactcggcaaaagagaacttcgactgttt
accaaaaacatagctttttgatttttataaaaggtgagacctgccctatggttggatct
aaaaaagtttgttttgcttattaataaagacagctaaatggccgcggtaacactaactg
tgaaaatgtagcgtaatcaattgttaattaattgttgaccggtatgaatggtgtcacga
aagtttctctgtcttaaaaaaatacttaatgaaattgaatttgtagtgaagatgctaca
ttaaaattgtaagacgagaagtccccatggagctttactgagggcttagacttttctat
aagcgggacagttttgttggggcgacagttttttaaaaagtaacaaaaacgaactatgg
cgtagcttcaccctgaaaaattttttaagggacatttttggtgtgttttatgatccgtt
gtttggaatgaaaaaaacaacgaaaacaaataaaagttaccctggggataacagcgcaa
taacgtttgagagttaatcaacgacggtgtttgcgacctcgatgttgaattgcagcgtc
ctaggaagtagtcactcctaagggttggtttgttcacccattaaagctgtacatgattt
gagttaaaagcgtggtaacacagcttagtttctatctacaatgataaacatagatattt
tgttttttagtacgaaaggatcaaaaattaatagttctctaaagacaactattctttaa
attaggattgcttctaaaaaaaaaaagaaatattttttgtttggttttattttagaaaa
aaaagaaataatttttgtttggttttatttatgtatcttttaattttatttttcccttt
aattggatcaattttaactggttgttttggaaggcatataggagaaaagggggcaggga
ttttaacttcatgttgtttaattatcggtttgtcttattctgttttagttggaatagaa
attttatttaattcaacggcaacatttcttagactatgaaagtggttggactctgggtt
ttttcttgttttttttgatttgcagtttgatggtttagttgcagttatgttgtttgtgg
tttttcttgtttctactttggttcatgttttttctattgcttatatgcgaggggaccct
catgtgcctcggtttatggcatacctttctttatttacctttttaatggtttttttagt
cactagcgctaattttcttcaattgtttattggatgagaaggagttggtctttgttctt
atttattaattaatttttgattaacaagacttgaggcaaatcgagcagcaattaaagcc
atgttggttaataaagttggtgacataggcttgcttttagcaatgtttcttctttgaaa
aacttttgggtctttagatttttcttctgtttttaatttagtttctccttctaaaggag
ttttttttatttgtttatttttattttttggggtaatgggtaagtcagctcaattaggg
ttacatacttggctgccggatgcgatggagggttgttgggcctcttaattaaaaatttg
attaaaacaaaccactatgcacaggaaagacaattgttcaccagtgggcaataaaatgt
ttgttttaatgcctaagagactttatgtggtctacttttttttatttgattaaagctgt
ttttgttattgttcctttacttattgctgtggcctttttaactttagcagaacgaaaaa
tcttaggatatatgcaaatgagaaaagggccaaatgttgtagggggcgggcttcttcag
ccttttgcagatgggataaaattatttcttaaagaaatgatcatccctcatcaggcaag
tgcttttgtttacttttttgccccagttgcctcttttacattagcttttattgtttggg
gaattcttccttatggaagaggagttggtataagtgattttaatattggtcttttgtgg
gttttagccatttcttctataagtgtttatgctgttttaatgtctgggtgggggagtcg
ttcaaaatatgcttttttaggggctattcgcgcggctgcgcaaatgataagttatgagg
tttcgattgggttgatcttgatttctgttcttttatgtgttggctctttggcttttaat
aaaattgttttggcacaaaattttatttgattctttattcctttttttcctattgttgt
aatgtttttggtttctattttagcagaaacgaatcgtgccccgtttgatttaacggaag
gagaatcggagcttgtttcgggctataatgttgaatatgcctctatgtctttcgcttta
ttttttttagcagagtatgcacatattatttttatgagttgtttgactattcttttgtt
ttttggagggtggttgggtttaccttttggtttgaaagttatttttattgtttgttttt
ttttatgggcacgagcgtcttttcctaggattcgatatgaccagttaatggccctatta
tgaaaagggtatttgccttttagtttgggggttgttctttttgttgctagtgttttgtt
tggatttaatggtccttctccaatataggaatgccattacgaaaggacaatcctatttt
atctccagttaatgggtttctcgtagacttgccctctccttcaaatataagttattttt
gaaattttgggtctttattaggactgtgtttagttttacaaattataacagggtgtttt
ttgtcgatgcattattgttcagatgcgtgtcttgcgtttgcttctattgggcacataat
gcgcgatgttaattatgggtttttattaagatatttacatgcaaatggggcttctttgt
tttttttttgtctttatattcatattggacgagggttatattacggggggtatttgaga
tttcatgtttggagtgttggagttttgctttttttattgactatggcgaccgcttttat
gggttatgttttgccttggggccaaatgtctttttggggggcgactgttattacgaatt
tattatctgcaataccctattttggggtggatattgttcaatgggtttgaggtggcttt
agtgtttctggggctacattaaatcggttttttagtttgcatttcttgcttccttttat
tttggcctttcttgctattattcatttagtttatttacatgttgatgggtcaaataatc
ctgtcggcttaaactcttcgatggacagtgtttcttttcatactttttatacttcgaaa
gatctttttggcttcttttttttattttttttattttttttttttgtttttttttggcc
taatttcttaggagacgcagagaattttattcaggcgaattctttagttactcctgttc
acattcaacccgagtggtactttttatttgcttatgccattttgcgttcaataccaaat
aaattggggggggttgttgctatgttttgtagtattttaattttattttttttacccct
tttacataaaagtgttttaaaaggactgtcttttcgtcctttgggacgaatggcgtttt
ggtttttgatagttaattttggtcttttgacttgaattggggcgcaagtagttgaagag
ccctttattttaattgggcaagttctttcttttttttattttttttattttttagttct
tgtgcctgtattgggtgttttagaaaatcaattattaaaaagaaattaacgaaattttt
cttttcggtggtttaatattaagcttggtgggtttgggctttcgtggttttcttttaaa
gttttctttttttctttttttggtttttttttatttttggttttttgagttagagtgag
caaaaatttttgttttagtagggggtctcgcggtcttacttttattagggccacaaaaa
gaagaacaaacagacattcctattttaaatttacttgttgttttaggggctttttgttt
aatttcttctaaaaattgactttctgtttatttagcaatagagctctctacactttgtt
tttttgttttgattgctagggggtcgggttatagtgcagaggcaggattaaaatatttt
gttttgggggctctttcttctggtttatttttatttggttgtgctttgttgtgtggagc
tgggggcagtgtatatttttattatctagagttgctttttaattccaagcaaagttttt
ctgacgtttgtgtgccgactgggtaccttttaattattgcggctcttttttttaaattg
tctgttgccccttttcacatgtgggttccagatgtttatgagggggcaccaacaaaaac
ggttgtgttattggctatcgtgcctaaaacaggcattttttctcttttattttccattg
gattgcccataagtcttttcttaattggagttgttttttctctttttgttggggcgtta
ggtgctttaaatcaaacaagagtcaaacggcttttggcctatagtgggattggtcatat
ggggtttcttttatggggtttagtaaatggttcttttgagagcctacaagcaagtttgg
tctatctttttatatacatcattatgacaatttgtgttttttctattattttgagtttt
aatgtgtataaaaacttactcattgaattcagtgggctatcccggtttttaccttttct
ttctattacttttggggttgtttttttctctattgctgggatccctccttttgcagggt
ttttaggaaaatgggtggttttattatctggggttctttctaaatctttttttattttt
ttttttgccgttttttgttctgtaattgctggggtttattatgttagaattgtaaaagt
tcttttttttcaaaaaaactctttttttttaattacaacaaaagctttaaaaaaagagc
tcaaactaaattttaagagggggtttttaattggcctttgttttaatttaatttttttt
ctttttttttctccacactttgggttttgtttcacttcccaagtggttatggggttgtt
ttaaaatggaagctcttattttttgtttttttttaagtacaattgtttccgggataatg
gttgtttctgccttaaaccctgtgctttctattttttggctggttcttgtttttgttaa
ttctgcggttttttttctttgattagaggtcgactttcttgccttaatgtttttacttg
tttatgtgggggctattgctgttttgtttttgtttgtagtgatgttattaaatttaaca
gactaccctcctgtttttagagaagaagttgatatgacaaactatatgccagtcgggtt
tctaattggaggtttttttttttcagaaattgcctccagttgatctattatctttcctc
gagttgaaagttgagatttgtcttttccttggtttcttgtttcttatcataatattgag
gcattagggcaggttttgtatatatcttgtttttgtttgttttttttagcaggctttgc
tttattagttgctatggttggtgttattgttttaactcaagaattagaacctttaacta
aaaaacaagatctttttattcaaataaatagataatgagcggctcttcttattttgaac
agtttaatgttgtgtggctatttggtttgacaaactctgctataatgatgtctcttgtc
atttttgtggttttgttgtttttaaaaggaattgatttgattcctaaaagatggcaatc
tttttttgaattagtgtgctttcatttttattctgtggcaaaagagaacttaggtgttg
agggtttaaaattttttccttttattctttctctctttttttttttagtctttttaaac
atctttggtttatgtccttatgtctttaccccaacaactcatattattgtaactcttgg
gttttctttttcgattattatcgggattactctctctgggcttttaaggtttaaaaaag
atttttttagtattttaatgcctagtggggcccctttagttttagctcctcttttggtc
ttaatagaaacggttagttatttttctcgggctatttctttgggggttcgtttggccgc
aaatctttctgctggacatcttttgtttgctatcttagccggttttggtgttattttta
aatcggcaattgtaataatggtttttattacattattagaaattgctgttgcgattatt
caagcttatgttttttgtttattgacaactatttatttggcggacacacttgttttaca
ttaatgagtcttttttggttgattcttttagttggaacaattagtgtgatgggggtttc
gagagaaaaaaaaagtcttttaaaaaaacgagccttagagtggtctttggctattttgt
ttagtgctctggtttcatggggaggatttgatggagaaggacattttcaatttctagaa
ctcgttgaatgagggtcttttttagcttggggccctctcccttttgctttagatggtgt
ctctttgttctttttgcttttaacaacttttttaattccggtttgtattttaataagcc
cgaaatcgacaaagtttttatttaaagagtttttattatgtctattctttttagagatt
ttattggttggtgtttttttagtttttgacctttttttattttatattttttttgaggg
tgttttaataccaatgttttttttaattggtatttgaggttctcgagaagaaaaagtcc
gtgcttctttttatttttttttttttacttttgcagggtcggttttctttttttttgta
atactttttttatatcagtcaactggaacaaccaattatattcttttacttaatacgaa
attgtctttgagtgttcaaaaatgagcgctggttggtgtctttcttagttttgctgtta
aactaccgcttgttcctttccatatttggcttccacaagcgcatgtcgaagctcctgtt
gcaggctctgttattttagcggggattttattaaaactagggggctatggtcttttgcg
tttttcttggcctctttttccagaggcttctttttattgatctccagttattgtttgtt
ttagtgttattgcggttgtttatggggggctgatgacatgtcgtcaaattgattttaaa
cgacttgttgcttattcttctgttgcacacatggggttagtccctttgggcattttcac
acatattatggaggggttggtcggggctgtttttttaatgttagcacatggctttgtta
gttctgctctttttattggagtgacttttttatatgatcgtcatcacacgcgtttaata
aaatattatcggggtctgactttaactatgccactttttgctgtttccatgcttgtttt
gtctttatcaaatatggggctacctttaagttgcaattttgttggggagttcttttctt
tacttgcggcgtttaaatattattatggggttggggcgcttgttgtttttggggttctt
ttttctgctatttattctcttagtttgtttaaccgtatttcttttggaggagggtctaa
ctatcttctttttaatagagatttaaatcgacaagagggctttacaatgtttccttttc
ttataataatttttcttggaggggttgtacctttttttgttattaacttggttaaaaac
agtcttgtttttagcccaattggttagccctttaatttttgaaaggatagtctatgacc
ctctttcttaattagcttcttcaattagctttttgtgttataataggactgtttaaaag
aagatagtttgaaattggcaaaaaatattagaaaagaagtagtgtgggtcctttggttt
tggggattaaaaagcttttggtctgagtaatacatgctagtgtatgcgaacaggtgagg
gtgaaagaaaaagtttatttttttttattgtattaggaaaagaagaggttattttcttc
tttccaaagatgcatggtttaaccacattttcactgaaacaagggaaaacattggcagc
agtaaagaattttatgcaatatacgaaagtaagacataggcagaaccttttaacctgtc
aaattaagtgccagcagacgcggtgaaacttaagggtttgttttttagaaaaagcagaa
agcgtgtaaaggtaaaacatttaaaataaatagaatttttttagtaatggtgcaatatt
aaaagaaaaaaaagaatttttttatgtgaagacaatttattttttttctttaacacgaa
ggttctgggagcgaacaggattagagaccctggtagtcgatacagtaaaagaaagtcgc
ttgagtagtacggtcgcaagattaaaattcaaaaaacttggctgttcattgttatttag
aggagcgtgttgcttaattcgataatccgcgagttaccttaccaaaactggctttttca
ggtgttgcatggccgtcgtcaatttatgtttgatacaataaattaaaccctagaaaggt
tgaagtcaggtaaaattgcccttatgttttggggttaaatgcgctacatttttttttta
ataaaaaaaaagagttcggattgtctttaaaagaggacgattaagttgaatttaatagt
aattgaaaagtagagcgtttcaatgaatttgccgcaatgttagtacaaattgcccgtcg
cctctactgaggtaaacaaagtagagtaagtcgtaacatagtaagggtgagggaactgg
cccttgatgcccaaaggtttaaaatatcaattattaccttgaagttaaaaaattaataa
aagaagtttgtaaggggcgggtctatgatataaattgtaggcggggtaaaagaaacgat
agacttttgtttggttggggggggggtgcggtatcatccatatcatttagcggagccct
ctccatgaccttttttgggggcgacggccgcgttttttttgactatcggcctagtgtct
tttttccattatgggcaacgtttttttttatgattagggcttttagttatggttggagt
tatgtttgtttgatgacaagatgtaatacgagagtctacctttcaagggcatcattctt
taattgtaaaacaaggacttaaatatggtatgcttttatttattctttcagaagtcctt
ttttttttttcttttttttgggctttttttcatagtagtttggcccctgcggtggaatt
gggggtagtatgacctccacaaggtgtctctgcattaaatcctttctctgttcccttat
taaatactgctgtgctattaagttccggggcaacggtgacatgggctcatcatgccatt
gtttgtggggctaaaaaagaagcgcagttgggtttgtttctaacacttttattaggagt
agtctttacaagtttacaggcaattgagtattatgaggctccgtttgctttgtcagatt
ctgtttatggatcaactttttttgttgcaactgggtttcatggattacatgttttaatt
ggaacgacttttttatttgtttgtttttttcgtttgttatcaaatcaatttactcgccg
tcaacatgtgggttttgaggcggcgagttggtactgacattttgttgatgtagtatggc
tatttttatatctatgtatttattgatggggttcttaaaaatgtttcaagacggggcag
aggcttggtgttcgggtcttcaagatatggcagacccagttgttgaagaaactcttttt
tttcatgaacgggtgatgtttttgctggttattattatacctgttgttttgtgacttat
tggtgaggctttaaaaaataagttttatgatcgctttttagttgatggtactttttgag
agattatttgagctataataccggcagttattttagttcttattgcattaccttctctt
aaattgttgtatttgatggatgaagttgtttctcctgctttaaccataaaggcggttgg
acatcagtgatattggtcttatgaatactcagattatgagggggagacattggggtttg
attcttatatgcttcctacatcggatttaactccaggggagaatcgtttgttggaagtt
gacaataaacttattcttccaattttaactcatataaggcttttggttacaggggcgga
tgttttgcattcttttgcggttccttctttagggttaaaaatagatgctgtcccaggtc
gtcttaaccaaacgggggtttttattaaaaggccggggtatttttttggacaatgttct
gagatttgtggtgcaaatcattcttttatgccaattgttataaaaggagtttgggttga
agaatatcttcattatttgaaatgtattataaatacctaattctggtagttcttttatt
tttattggggagctgggggataattttaaatcgaggacattttattattatgattgttt
ccattgagctggttttattatctactttttttttctttttaataaattctaaagaaatt
gatgttttaatagaacaagtgtatatgataatgggtttaacaattgcggccgcggagtc
ttcaattggtctagctattttggttgcttattatcgtattcgagggacaatcgttttaa
aatcttttagttctttacgaggttaaggatgcgtttttttgtcttttgttttttgacaa
ttgttttggcggggttgttttctatggtttctttttttctaggagagaaagtaccagat
cgagaaaaggtttctgcttatgagtgtggttttgtgccatttagttttttgggccgtcc
tttttcaatacgattttttttaataggcattttatttttgatttttgatttagagatta
gttttttttttccttggtgtgttttatataattcaattgccccttttgggttttgaact
atggttgggtttttctttatattaactttaggtttggtctatgagtggttaaagggggg
tttagagtgagagtaaaaaaaaaagagtaaaagaaaaagtcctatctattatgggagta
gtagttataagtatcccaactccggtttctgctttaatccatgcggcaacaatggttac
ggcgggtgtgtttttattaattcgagcatctcctttgtttgatgttgttcctcttatgt
taattattataacaacgattggggttttaacggtgttttttgctggtacaattggtttg
gttcaaaatgatttgaaaaaaataattgcttattctacttgtagtcaactaggatatat
ggttgttgcttgtgggctttctcatttttctactggtttgtttcatttaatgaaccatg
ctttttttaaagctttgttatttttgagtgcgggttctttaatccatgcggtggttgat
gaacaagatgtaaggaaaatgggggggctgtcctcttttcttcctctaacttatatttt
ttttattataggatctttttctttaatggggtttccttttttaacagggttttattcaa
aagatttgattttagagtttgcttttgggcaatattatttaatttttgtttatttactc
gggtgtttctctgttttattaactgcaatatattctattcgtctaatttttttatcttt
tttatccaatacaaacttaaaacggggagtctttttttttcttaaggaaggggagggac
tgcttttagcccccttggggatattggctttgggaagtattttttggggttatttttgt
aaagaaatgatttggtgttttcaaatggggactttccctgtgctttttttaaatattaa
acttcttcctgtttttttaagtttagttggggtttttggagtgcctttttttttttatt
tttttttatctaaaactttgtttttctttttttctatttattgttttttaggctctgct
tgacaaattaattattcttttaattttttttttataaaaaaaatatataaaatcggaca
tataattacaaatttaactcttgataagggggtgttagagcttattggaccaaagggaa
ttgttaattttttgattttacaagtacaaagattaagtagttttcagtctgggcttgtt
tttaattatgctttggttttctttgttggagttgttgtttttatggttttattgtagag
aattcggttaaaagtaagccattggccttcaaagctaaaaatgtaggtgcaagtcctac
tttctctgaaaatgccacagttaaacacaatgatgtttttaaatcaatacgggtgtact
ttttttttgttttttgttcttttatttttttttttgttaatccttttaccccaagtaaa
aaaaaactttttttttagaaaaaaaataagtacaaaggggtttttaaaagagtctcttt
taataaaagaagttgtttttatttgattata
