# Supplementary material for: Conveniently Pre-Tagged and Pre-Packaged: Extended Molecular Identification and Metagenomics Using Complete Metazoan Mitochondrial Genomes
Source: PLoS One. 2012 Dec 14;7(12):e51263. doi: 10.1371/journal.pone.0051263 (PMC3522660; doi:10.1371/journal.pone.0051263)
Supplement: File S2 — Sliding window analyses for Annelida, Cnidaria, Crustacea, Echinodermata, Mollusca, Nematoda, Nemertea, Platyhelminthes and Porifera. For each family, the folder contains the aligned sequences as well as the sliding window analyses by species pair and for all species pair on a single figure. (ZIP) [file pone.0051263.s002.zip › Cnidaria/Faviidae/NC_008162.fst]

>Colpophyllia natans mitochondrion, complete genome.    NC_008162
atgaaaaataattattttattcgttgggttttttctacaaatcataaagacataggtac
tttatatttagtttttggtgttggagcaggtctaattgggactgcttttagtatgctta
tacgactggagctatctgcgccaggcgctatgttaggggatgatcatctttataatgta
attgtaacagcacatgcttttgttatgattttttttttagtaatgccggttatgattgg
ggggtttggaaactggctagtgccattatatattggggcaccggatatggcgttccccc
gattaaataatattagtttttggttattaccacctgctttgtttttattgttaggctct
gcttttgttgaacaaggcgcaggaacgggatgaacggtttatcctcctctttctgatat
ttatgcgcactctgggggttctgttgacatggttatttttagtcttcatttagctgggg
tctcttctatcttaggagcaataaactttattacaacgattttcaacatgcgagctcct
ggtatttcttttaatagaatgcctttgtttgtttggtctattttaataactgctttttt
attacttttatctttgcctgtattagcgggtgcaattactatgttattaacagatcgaa
attttaatacaactttttttgatccttctggagggggagatcctattttattccaacat
ttattttggttttttgggcatcctgaagtttatattttaattttgcctggttttggtat
gatttctcaaataatcccgacttttgttgctaaaaaacaaatttttgggtatttaggga
tggtttatgcaatgctttcaattggtcttcttgggtttattgtttgagcccatcatatg
tttactgttgggatggacgtagatacaagagcctattttactgctgctactatgatcat
agctgtgccaactgggattaaagtttttagttggttggcaactatttatgggggtgttc
ttcggttagatactccaatgctttgagctatggggtttgtttttttatttacaataggc
ggtttaacaggggttatattagcaaatagttctcttgatattgttctacatgatacata
ttatgtagttgcacactttcattatgttctttctatgggggctgtctttgctatttttg
gggggttttattattgaattgggaaaattagtggatattgttataatgaattttatgga
aaaattcacttttgattaatgtttattggggttaatctaaccttttttccacaacattt
tttgggtttagctgggtttccaagacgatattctgattttgcagatgcttttgcgggtt
gaaatttaataagttccttgggttctgttgtttcaattttgggcgttatttggtttcta
tatattgtattggatcttttcgttagagaagagagattcttaggttgagcaaatgggag
ttctttggagtgagttcatctttctcctcctttgtttcatacgtatgaaacactcccct
ttatctcttcctttattttattaaaaaaataatgaaaaaaatgtttacttcttttaatt
ggttcggcgcgatgggtggctacacttgaaagtttttttctgttatatatagtcctcac
tctttaattgtcaaaataatattaggttatggctggttgtatctttgaggaggttttga
tcagccgacgtgcgccattgagttgtattcagcgcaaggcagcccttttctgaccaatt
acgtcaacataacaggtggcgcgattgactatcaagcggcggagttggccgaggcattc
tgcaatcattatgtagatgtgttgggtgtcgagtactacgacctcatgtataacacagc
aaccgagatagcccattcttgtgcattagatgcggttgcccaattgcctcacaattgga
cctcttatttctcatcctcttcaaatcaggagctgggggaacttttcgtatatcatggg
tatatgggaaatataactcctaatattatggatggcaatttttctgagtgaaggaatgg
ttctgcctttatagttaggcctatttttgccaacaatacatatgtattaagggcaattg
gcgaagaattaattaataaatatcatgtccccgtgggggatgtgacttttatttctagg
gatgaaattttggattttactagaagggtattggaggggtcctgctcttcgaaagctac
ttactgttatcaaatgaagagtttatacgctgttgatttacatgatcagatgacttttg
tggatttatctcataatcaaatgcttatgagaccattcaagtagggtttttatttttat
tttgaaaagagggaaaaaggttttgtaagaaagactaagggacagtcttcgggctcata
acccgagaaaagtgagttcgaatctcactcttacaaaaccacctcttaaagaagaaaac
aaaaaaaaaagaagatggctaagataaactaagatcagacgacagacccttcgaaacgg
cgaaaagacgcattagttgttgattctgcggaaaagcgagcctgaggtttgaattgaaa
catcttaataccaagtaaaaatcaaacgagattccgagagtagtggcgagcgaagttgg
agttgtgtaaaaagggatcatagatctagactaaacgttagtttatactgatagtaaga
gtactgtaaaggaaagttgaaagagagttgaaaagagctggaatcttttttttttaagc
agctttaaaacagcgtaccttttgtataatgggtaaaagagattaatttggcatattta
aaaagggaaaattaaaagaagtttttttagtcaaaatacccgaaaccaagtgatttaat
catgaatagtaaacaagaacgaactggtggttgtggcaaaaccctcagaagatttgtga
ttaggggtgaaagaccaatcgaacttggatatagctggttttttgcgaaaactatttaa
gtagtgccctttttgttttattttttttgtaataaaataaaaaatcaaataaaaaaaaa
gtagacaaacaaaaaatgaaaagattttttgttaaaagagaaagctcaaagcagaagtt
aaagtcatttatttctttttagtgtaaaaaaaaaacaaggtctagacaataaaaaagta
ggcttagagccagccatcttttaaaaagtgcgtagttgtttatttaataatttaatttt
ttttttaattttggtggttaaaataaaaccaaaactctgcaaatagaactttttaatag
caaaatataccgtttttcagtagaaacaatttttacatgagtaatctaaatatattatt
tttttttctttatattaccacttttgggttatacaggcccttagaattttttttatggg
aatttttttttaatatattatatcaggaaaaaccaaaaagaggagctgtttttctaact
aaagaaagaaaaaaaaaagagacacatttttttaaggaactcggcaaaagagaacttcg
actgtttaccaaaaacatagctttttgatttttataaaaggtgagacctgccccatggt
tggatctaaaaaagtttgttttgcttattaataaagacaattaaatggccgcggtaaca
ctaactgtgaaaatgtagcgtaaggggatcctcagagtcgacgaccggtatgaatggtg
tcacgaaagtttctctgtcttaaaaaaatacttaatgaaattgaatttgtagtgaagat
gctacattaaaattgtaagacgagaagtccccatggaactttactgagggcctaggatt
tttctataagcgggacagttttgttggggcgacagttttttaaaaagtaacaaaaacga
actatggcgtagcttcaccctgaaaaattttttaagggacatttttggtgtgttttatg
atccgttgtttggaatgaaaaaaataacgaaaacaaataaaagttaccctggggataac
agcgcaataacgtttgagagttaatcaacgacggtgtttgcgacctcgatgttgaattg
cagcgtcctaggaagtagtcactcctaagggttggtttgttcacccattaaagctgtac
atgatttgagttaaaaacgtggtaacacagtttagtttctatctacaatgataaacata
gatattttgttttttagtacgaaaggatcaaaacttaatagttctctaaagacaactat
tctttaaattaggattgcttctaaaaaaaaaaagaaatattttttgtttggttttattt
ttattctctagctattagattagggttttattttagaaaaaaaaagaaacaatttttgt
ttggttttatccatgtatcttttaattttatttttccctttagttggatcaattttaac
tggttgttttggaaggcatataggagaaaagggagcagggattttaacttcatgttgtt
taattatcggtttgtcttattctgttttagttggaatagaagttttatttaattcaacg
gcaacatttcttagattatgaaagtggtttgactctgggttttttcttgttttttttga
tttgcagtttgatggtttagttgcagttatgttgtttgtggtttttcttgtttctactt
tggttcatgttttttctattgcttatatgcgaggggaccctcatgtgcctcggtttatg
gcatacctttctttgtttacctttttaatggtttttttagtcactagcgctaattttct
tcaattgtttattgggtgagaaggagttggtctttgttcttatttattaattaattttt
gattaacaagacttgaggcaaatcgagcagcaattaaagccatgttggttaataaagtt
ggtgacataggcttgcttttagcaatgttccttctttgaaaaacttttgggtctttaga
tttttcttctgtttttaacttggtttctccttctaaggaagttttttttatttgtttat
ttttattttttggggtaatgggtaagtcagctcaattagggttacatacttggctgccg
gatgccatggagggttgttgggcctcttaatcaaaaaattgattaaaaaaaaccactat
gcacaggaaagacaattgttcaccagtgggcaataaaatgtttgttttactgcttaaga
gactttatgtggtctacttttttttatttgattaaagctgtttttgttattgttccttt
acttattgctgtggcctttttaactttagcagaacgaaaaatcttagggtatatgcaaa
tgagaaaagggccaaatgttgtagggggcgggttacttcagccttttgcagatgggata
aaactatttcttaaagaaatggtcattcctcatcaggcaagtgcttttgtttacttttt
tgccccagttgcttcttttacactagcatttattgtttgggggattcttccttatggaa
gaggaattggtataagtgattttaatattggtcttttgtgggttttagccatttcttct
ataagtgtttatgctgttttaatgtctgggtggggaagtcgttcaaaatatgctttttt
aggggctattcgtgcggctgcgcaaatgataagttatgaggtttcgattgggttgatct
tgatttctgttcttttatgcgttggctctttggcttttaacaaaattgttttggcacaa
aattttatttgattctttattcctttttttcctattgttgtaatgtttttggtttctat
tttagcagaaacaaatcgtgccccatttgatttaacggaaggagaatcggagcttgttt
cgggttataatgttgaatatgcctctatgtctttcgctttattttttttagcagagtat
gcacatattatttttatgagttgtttgactattcttttattttttggagggtggttggg
tttaccttttggtttgaaagttgtttttattgtttgtttttttttatgggcacgagctt
cttttcctaggattagatacgaccagttaatggccctattatgaaaggggtatttgcct
tttagtttgggggttgttctttttgttgctagtgttttgtttggatttaacggcccttc
tccaatataggaatgccattacgaaaggacaatcctattttatctccagttaatgggtt
tctcgtggacttgccctctccttcaaatataagttatttttgaaactttgggtctttat
tagggctgtgtttagttttacaaattataacagggtgttttttatcgatgcattattgt
tcagatgcgtgtcttgcgtttgcttctattgggcacataatgcgcgatgttaattatgg
gtttttattaagatatttacatgcaaatggtgcttctttgttttttttttgcctttata
ttcatattggacgagggttatattacggggggtatttgaaataccatgtttggagtgtt
ggagttttgctttttttattgactatggcgactgcttttatgggttatgttttgccttg
gggccaaatgtctttttggggcgcgactgttattacgaatttattatctgcaatacctt
attttggggtggatattgttcaatgggtttgaggtggttttagtgtttctggggccaca
ttaaatcggttttttagtttgcatttcttgcttccttttatcttagcctttcttgctat
tgttcatttagtttatttacatgttgatgggtcaaataatcctatcggcttaaattctt
cgatggactgtgtttcttttcatactttttatacttcgaaagatctttttggtttcttt
tttttattttttttatttttttttattgttttttttttgcctaattttttaggagacgc
agaaaattttattcaggcgaactctttagttactcctgttcacatacaacccgagtggt
actttttatttgcttatgccattttgcgttcaataccaaataaattggggggggttgtt
gctatgttttgtagtattttaattttattttttttacctgttttacataagagtgtttt
aaaaggactgtcttttcgccctttgggacgaatggcgttttggtttttgatagttaact
ttggtcttttgacttgaattgggtcgcaggtagttgaagagccctttattttaattggg
caagttctttcttttttttattttttttattttttagttcttgtgcctgtcttgggcgt
tttagaaaatcaattattaaaaagaaattaacgaaatttttcttttcggtggttttata
ttaagtttggtgggtttgggctttcgtggttttcttttaaagttttctttttttttttt
tttggtttttttttatttttggttttttgagttagagtgagcaaaaatttttgttttag
ttggggggctcgcggttttacttttattagggccaaaaaaagaagaacaaacagatgtt
cctattttaaatttacttgttgttttaggagttttttgtttaatttcttctaaaaattg
actttctgtttatttagcaatagagctctctacactttgtttttttgttttaattgcta
gggggtcgggttatagtgcagaggcagggttaaaatattttgttttgggggctctttct
tctggtttatttttatttggttgtgccttgttgtgtggaactgggggcagtgtatattt
ttattatatagaattactttttaattcaaagcaaagtttttctgacatttgtgtgccga
ttgggtaccttttaattattgcggctcttttttttaaattgtctgttgctccttttcat
atgtgggttccagatgtttatgaaggggcaccaacaaaaacggttgtgttactagctat
cgtgcctaaaacaggcattttttctcttttattttccattggattgcccataagtcttt
tcttaattggagttgttttttctctttttgttggggctctaggtgctttaaatcaaaca
agaatcaaacgacttttggcttatagcgggattggtcatatggggtttcttttatgggg
tttagtaaatggttcttttgagagcttacaagcaagtttggtctatctttttatataca
tcattatgacaatttgtgttttttctattattttaagttttaatgtgtataaaaattta
cttattgaatttagtgggctatcccggcttttaccttttctttctattacttttggggt
tgtttttttttctattgctggggtccctccttttgcagggtttttagggaaatgggtga
ttttattatctggggttctttctaaatctttttttatttttttttttgccgttttttgt
tctgtaatagctggggtttattatgttagaattgtaaaaattcttttttttcaaaaaaa
ctctttttttttaatttcaacaaaagctttaaaaaaagagctcaaattaaattttaaga
gagtttttttaattggcctttgtttttattttattttttttctttttttttctccacat
tttgggttttgtttcacttcccaagtgattatggggttgttttaaaatggaagctctta
ttttttgtttttttttaagtactattgtttctggaataatggttgtttctgccctaaac
cctgtgctttctattttttggctagttcttgtttttgttaattcggcggttttttttct
ttgattagaggtcgactttcttgccttaatgtttttacttgtttatgtgggggctattg
ctgttttgtttttgtttgtagtgatgttattaaatttaacagactatcctccggttttt
agagaagaagttgatatgacaaactatatgccagtcgggtttctaattggaggtttttt
tttttcagaaattgcttcaagttgatctattatctttcctcgagttgaaagttgagatt
tatcttttccttggtttcttgtttcttatcataatattgaggcattagggcaggttttg
tatataccttgtttttgtttattttttttagccggctttgttttattagttgctatggt
tggtgttattgttttaactcaagaattagaacctttaactaaaaaacaagatcttttta
ttcaaataaatagataatgagtggctcttcttattttgaacagtttaatgttgtgtgac
tatttggtttgacaaactctgctataatgatgtttcttgtcatttttgtggttttgttg
tttttaaaaggagttgatttgattcctaaaagatggcaatctttttttgaattagtgtg
ttttcatttttattatgtggcaaaagagaacttaggtgttgaaggcttaaagttttttc
cttttattctttctctctttttttttttagtctttttaaatagctttggtttatgtcct
tatgtttttaccccaacaactcatataattgtaactcttgggttttctttttcgattat
tatcgggattactctctctgggcttttaaggtttaaaaaagatttttttagtattttaa
tgcctagtggggcccctttaattttagcccctcttttggttttaatagaaacggttagt
tatttttctcgggctatttctttgggggttcgtttggccgcaaatctttctgctggaca
tcttttgtttgctattctagccggttttggtgttatttttaaatcggcaattgtaataa
tggtttttattacactattagaaattgctgttgcgattattcaagcttatgttttttgt
ttgttgacaactatttatttggcggacacacttgttttacattaatgagtcttttttgg
ttgattcttttagttggaacaattagtgtgatggaggtttcgagagaaaaaaaaagtct
tttaaaaaaacgagccttagagtggtctttggctattttttttagtgctttggttttat
ggggaggatttgatggagaaggacattttcaatttatagaaaccgttgaatgggggggt
tttttagcttggggccctctcctttttgctttagatggtgtctctttgttttttttgct
tttaacaacttttttaattccgatttgtattttaattagtcagagatcgacaaagtttt
tatttaaagagtttttattatgtctgttctttttagaggttttattggttggtgttttt
ttagtctttgacctttttttgttttatattttttttgagggtgttttaataccaatgtt
ttttttaattggtatttgaggttctcgagaagaaaaagtccgtgcttctttttattttt
ttttttttacttttgcagggtcggttttctttttttttgtaatactttttttatatcag
acaacggggacaactaattattttcttttgcttaatacgaaattgtctttgagtgttca
aaaatgagcgttgattggtgtttttcttagttttgctgtcaaactaccgcttattcctt
tccatatttggcttccacaagcgcatgtcgaagcccctgtcgcaggctctgttatttta
gcggggattttattaaaactaggaggttatggccttttgcgtttttcttggcctctttt
tccagaggcttctttttattgatctccagttattgttttttttagtgttattgcagttg
tttatggggggctgatgacatgtcgtcaaattgattttaaacgacttgttgcttattct
tctgttgcacatatgggattagtccccctaggtattttcacacatattatggaggggtt
agtcggagctgtttttttaatgttagcacatggttttgttagttctgctctttttattg
gagtgacttttttatatgatcgtcatcacacgcgtttaataaaatattatcggggtctg
actttaactatgccattttttgctgtttccatgcttgttttgtctttatcaaatatggg
gttacctttaagttgcaattttgttggggagtttttttctttacttgcggcgtttaaat
attattatggggttggggtgcttgttgtttttggggttcttttttctgctatttattct
cttagtttgtttaaccgtatttcttttggaggagggtctaactatcttctttttaatag
agatttaaatcgacaagagggctttacaatacttccttttcttataataatttttcttg
gaggggttgtacctttttttgttattaatttggttaaaaacagtcttgtttttagccca
attggttaaccctttgatttttgaaaagatagtctatgactctcttttttaattagctt
tttcaattagctttttgagttataataggactgtttaaaagaagatggtttgaaattag
caggaactattagaaaataagtaaagtgggtcctttggttttggggattaaaaagcttt
tggtctgagtaatacatgctagtgtatgcgaacaggtgagggtgaaagaaaaagtttct
ttttttttattgtattaggaaaagaagaggttgttttcttctttccaaagatgcatggt
ttaaccacattttcactgaaacaagggaaaacattggcagcagtaaagaattttatgca
atatacgaaagtaagacataggcagaaccttttaacctgtcaaattaagtgccagcaga
cgcggtgaaacttaagggtttgttttttagaaaaagcagaaagcgtgtaaaggtaaaac
atttaaaataaatagaatttttttagtaatggtgcaatattaaaagaaaaaaaagaatt
ttttatgtgaagacaatttattttttttctttaacacgaaggttctgggagcgaacagg
attagagaccctggtagtcgatacagtaaaagaaagtcgcttgagtagtacggtcgcaa
gattaaaattcaaaaaacttggctgttcattgttatttagaggagcgtgttgcttaatt
cgatagtccgcgagttaccttaccaaaactagctttttcaggtgttgcatggccgtcgt
caatttatgtttgatacaataaattaaaccctagaaaggttgaagtcaggtattattgc
ccttatgttttggggttaaatgcgctacattttttttttaataaaaaaaaagagttcgg
attgtctttaaaagaggataattaagtagaatttaatagtaattgaaaagtagagcgtt
tcaatgaatttgccgcaatgttagtacaaattgcccgtcgcctctactgaggtaaacaa
agtagagtaagtcgtaacatagtaagggtgagggaactggcccttgatgtccaaagatt
aataatatcaattactaccttgtagttaaaaaattaataaaagaatatcgtaaggagcg
gatctatgatataaattgtaggcggggtaaaggtaacgatagacttttgtttggtgggg
gggggtgcgatatcatccatatcatttagcggaaccttctccatgaccttttttggggg
cgacggccgcgttttttttgactattggcttagtgtcttttttccattatgggcaacgt
ttttttttatggttagggtttttagttatggttggagttatgtttgtttgatgacaaga
tgtaatacgagagtctacctttcaagggcatcattctttaattgtaaaacaaggaatta
aatatggtatgcttttatttattctttcagaagtccttttttttttttcttttttttgg
gctttttttcatagtagtttggcccctgcggtggaattgggggtagtatgacccccaca
aggtgtctctgcattaaatcctttctctgttcccttattaaatactgctgtgctattaa
gttccggggcaacggtgacatgggctcatcatgccattgtttgtggggctaaaaaagaa
gcgcagttgggtttgtttttaacacttttgttgggaatagtctttacaagtctacaggc
aattgagtattatgaggctccgtttgctttgtcagattctgtttatggatcaacttttt
ttgttgcaactgggtttcatggactccatgttttaattggaacgacttttttatttgtt
tgtttttttcgtttgttatctaatcaatttactcgccgtcaacatgtgggttttgaggc
ggcgagctggtactgacattttgttgatgtcgtgtggctatttttatatctttgtattt
attgatggggttcttaaaattttttcaaaacgaggcggagatttggtgctcgggtcttg
aagatatggcagacccagttgtcgaagaaaccattttttttcgtgatcgggtgatgatt
ttattggtttttcttgtacttgttgttttgtggtttattggtgaggcttttaaaaataa
attttatgatcgctttttagttgatggtacttttttaaaaattatttgaactataatac
cggctgttatttgattttttattgcattacgcttccttcatttattgtttttgatgggg
gaaatgagtttccctctaccacaggtctatgcgatggaacccagaggcgttgaggaggt
tgaaccactccgatgggacccccaagttgtgccggaggtggaggaggaagagagtgttc
aaccacccactccgcccccgccccctccaccggaacaatatccattattatatcatcca
aatgagctccggtcttttgggttggggcatttagtggatgaaaggcctccctgagctat
ccctcttcaaccaggggaatatcctccaaatatccgtttagttggatcgcaaactcctg
tgagtgaactttttgttcaaacagaatcgcccccgtatgattttcaaccgtattatttt
gttagggacaccccttctacggacattgttccttcaacaggttcttcttccacgatcgt
ctcttcttcaatagattcttcttctatggatcaagttgtcccttcttatgatgtccact
cctcacctcttagaagcgcagggcagattttggctgccaatgttagtgaggagctccct
tctgttccagataacgataggttagaggagccaaattaaaggttaaaatgtgggtttgt
tttttttttttgtgtctttgtatttactaatgaggttcttaaaaatgtttcaagacggg
gcagaggcttggtgtttgggttttcaagatgtggcagacccagtggttgaagaaattgt
tttttttcatgatcgggtgatgtttttattggttattattgttactgttgttttgtggc
ttattggtgaggcttttaaaaataaattttatgatcgctttttagttgatggtactttt
ttagaaattatttgaactataataccggcagttattttagtttttattgcattaccttc
tcttaaattattgtatttaatggatgaagtggtctccccggctttaaccgtaaaggtga
ttggacatcagtgatattggtcttatgaatattcggattatgagggggagacattaggg
tttgattcttacatggttccaacatcagatttaacttcaggggagagtcgtttgttgga
agttgataacaaacttattcttccaattttaactcatataagggttttggttacagggg
cggatgttttgcattcttttgcggttccttctttagggttaaaaatagatgctgttcca
ggtcgtcttaaccaaacgggggtttttattaaaaggccgggagttttttttggacaatg
ttctgagatctgtggtgcaaaccattcttttatgccaattgttataaaaggagtttggg
ttgaagaatatcttcattatttgaaatgtattataaatacctagttctggtggttcttt
tatttttattggggagctggggtataattttaaaccgaggacattttattattatgatt
gtttccattgagctggttttattatctactttttttttctttttaataaattctaaaga
aattgatgttttaatagaacaagtgtatatgataatgggtttaacaattgcggcagccg
aatcttcaattggtctagctattttggttgcttattatcgtattcgagggacaatagtt
ttaaaatcttttagttctttacgaggttaaggatgagtttttttgttttttgttttttg
gcaattgttttagcggggttgttttctattgtttctttttttctaggagagaaagtccc
agatcgagaaaaggtttctgcttatgagtgtggttttgtgccatttagttttttgggcc
gtcctttttcaatacgattttttttaattggcattttatttttaatttttgatttagag
attagttttttttttccttggtgtgttttatataattcaattgccccttttgggttttg
aactatggttgggtttttctttatattaactttaggtttggtctatgagtggttaaaag
ggggtttagagtgagagtaaaaaaaagagtaaaagaaaaagtcctatcttttatgggag
tattagttataagtatcccaactccggtttctgctttaatccatgcagcaacaatggtt
acggcgggtgtgtttttattaattcgagcatctcctttgtttgatgtcgttcctcttat
gttaattattataacaacgattggggttttaacggtgttttttgctggcacaattggtt
tggttcaaaatgatttgaaaaaaataattgcttattctacttgtagtcaactaggatat
atggttgttgcttgtgggctttctcatttttctactggtttgtttcatttaatgaacca
tgctttttttaaagctttgttatttttgagtgcgggttctttaatccatgcggtggttg
atgaacaagatgtaaggaaaatgggggggctttcctcttttcttcctttaacctatgtt
ttttttattataggatctttttctttaatgggacttccttttttaacagggttttattc
aaaagatttgattttagagtttgcttttgggcaattttatttagtttttgtttatttgc
tcgggtgtttctctgtcttattaactgcaatatattctattcgtctaatttttttatct
tttttatccaatacaaacctaaaacgaggagtctttttttttcttaaggaaggggaggg
acttcttttagcccccttggggatattggctttgggaagtattttttggggttattttt
gtaaagaaatgatttgatgttttcaaatggggactttccctgtgctttttttaaatatt
aaacttcttcctgtttttttaagtttagttggggcttttggagtgcttgttttttttta
tttttttttatctaaaactttgtttttctttttttctatttattgttttttaggctctg
cttgacaagttaattatttttttaattttttttttataaaaaaaatatataaaattgga
catataattgcaaatttaactcttgacaagggggtgttagagcttattggaccaaaggg
aattgttaattttttgattttacaagtacaaagattaagtagttttcagtctggtcttg
tttttaattatgctttggtgttctttattggagttgttgtttttatggttttattatag
agaattcggttaaagtaagccattggccttcaaagctaaaaatgtaggtgcaagtccta
ctttctctgaaaatgccacagttaaacacaataatgtttttaaaccaatatgggtgtac
tttttttttattttttgttcttttatttttttttttgtttattcttttacctcaagtaa
aaaaaaatgttttttttagaaaaaaaataagtacaaagggattttcaaaagagtctctt
ttaataaaagaagttgtttttatttgattata
