# Supplementary material for: Conveniently Pre-Tagged and Pre-Packaged: Extended Molecular Identification and Metagenomics Using Complete Metazoan Mitochondrial Genomes
Source: PLoS One. 2012 Dec 14;7(12):e51263. doi: 10.1371/journal.pone.0051263 (PMC3522660; doi:10.1371/journal.pone.0051263)
Supplement: File S2 — Sliding window analyses for Annelida, Cnidaria, Crustacea, Echinodermata, Mollusca, Nematoda, Nemertea, Platyhelminthes and Porifera. For each family, the folder contains the aligned sequences as well as the sliding window analyses by species pair and for all species pair on a single figure. (ZIP) [file pone.0051263.s002.zip › Cnidaria/Pocilloporidae/15_150/figure.dem]

set terminal pdf
set output "allCurves.pdf"
set nokey
#set label "Step = 15 bp, windows = 150 bp"
set yrange [ 0 : 0.6 ]
set xrange [ 0 : 17586 ]
set xlabel "Number of base pairs, starting at COI (Step = 15 bp, window = 150 bp)"
set ylabel "Percentage of difference"
set title "Pocilloporidae"
plot 'Pocillopora_eydouxi_NC_009798_Pocillopora_damicornis_NC_009797.csv' with lines, \
'Pocillopora_eydouxi_NC_009798_Seriatopora_hystrix_NC_010244.csv' with lines, \
'Pocillopora_eydouxi_NC_009798_Seriatopora_caliendrum_NC_010245.csv' with lines, \
'Pocillopora_damicornis_NC_009797_Seriatopora_hystrix_NC_010244.csv' with lines, \
'Pocillopora_damicornis_NC_009797_Seriatopora_caliendrum_NC_010245.csv' with lines, \
'Seriatopora_hystrix_NC_010244_Seriatopora_caliendrum_NC_010245.csv' with lines, 0.1 lc 0 lw 2
