# Supplementary material for: Conveniently Pre-Tagged and Pre-Packaged: Extended Molecular Identification and Metagenomics Using Complete Metazoan Mitochondrial Genomes
Source: PLoS One. 2012 Dec 14;7(12):e51263. doi: 10.1371/journal.pone.0051263 (PMC3522660; doi:10.1371/journal.pone.0051263)
Supplement: File S2 — Sliding window analyses for Annelida, Cnidaria, Crustacea, Echinodermata, Mollusca, Nematoda, Nemertea, Platyhelminthes and Porifera. For each family, the folder contains the aligned sequences as well as the sliding window analyses by species pair and for all species pair on a single figure. (ZIP) [file pone.0051263.s002.zip › Cnidaria/Pocilloporidae/15_150/Pocillopora_damicornis_NC_009797_Seriatopora_hystrix_NC_010244.csv]

0	0.16
15	0.14
30	0.126666666666667
45	0.113333333333333
60	0.0866666666666667
75	0.0733333333333333
90	0.0533333333333333
105	0.0333333333333333
120	0.0333333333333333
135	0.02
150	0.02
165	0.02
180	0.0266666666666667
195	0.0266666666666667
210	0.0266666666666667
225	0.0266666666666667
240	0.02
255	0.02
270	0.0266666666666667
285	0.0266666666666667
300	0.0133333333333333
315	0.0133333333333333
330	0.00666666666666667
345	0.00666666666666667
360	0.00666666666666667
375	0.0133333333333333
390	0.0133333333333333
405	0.0133333333333333
420	0.00666666666666667
435	0.00666666666666667
450	0.0133333333333333
465	0.0133333333333333
480	0.0133333333333333
495	0.0133333333333333
510	0.0133333333333333
525	0.00666666666666667
540	0.00666666666666667
555	0.00666666666666667
570	0.0133333333333333
585	0.0133333333333333
600	0.00666666666666667
615	0.00666666666666667
630	0.00666666666666667
645	0.00666666666666667
660	0.00666666666666667
675	0.0133333333333333
690	0.0133333333333333
705	0.0133333333333333
720	0.0133333333333333
735	0.0133333333333333
750	0.0133333333333333
765	0.0133333333333333
780	0.0133333333333333
795	0.0133333333333333
810	0.0133333333333333
825	0.00666666666666667
840	0.00666666666666667
855	0.00666666666666667
870	0
885	0
900	0
915	0.00666666666666667
930	0.00666666666666667
945	0.00666666666666667
960	0.00666666666666667
975	0.00666666666666667
990	0.00666666666666667
1005	0.00666666666666667
1020	0.00666666666666667
1035	0.00666666666666667
1050	0.00666666666666667
1065	0.00666666666666667
1080	0.00666666666666667
1095	0.00666666666666667
1110	0.00666666666666667
1125	0.00666666666666667
1140	0.0133333333333333
1155	0.0133333333333333
1170	0.0133333333333333
1185	0.02
1200	0.02
1215	0.02
1230	0.0266666666666667
1245	0.0266666666666667
1260	0.0266666666666667
1275	0.0266666666666667
1290	0.02
1305	0.02
1320	0.02
1335	0.02
1350	0.02
1365	0.0133333333333333
1380	0.00666666666666667
1395	0.0133333333333333
1410	0.0133333333333333
1425	0.0133333333333333
1440	0.02
1455	0.02
1470	0.02
1485	0.0266666666666667
1500	0.0266666666666667
1515	0.0266666666666667
1530	0.0266666666666667
1545	0.0266666666666667
1560	0.0333333333333333
1575	0.0333333333333333
1590	0.0266666666666667
1605	0.0333333333333333
1620	0.0466666666666667
1635	0.04
1650	0.04
1665	0.04
1680	0.04
1695	0.0533333333333333
1710	0.0466666666666667
1725	0.0466666666666667
1740	0.0466666666666667
1755	0.04
1770	0.04
1785	0.0333333333333333
1800	0.0333333333333333
1815	0.04
1830	0.04
1845	0.02
1860	0.02
1875	0.02
1890	0.02
1905	0.02
1920	0.0266666666666667
1935	0.0266666666666667
1950	0.0266666666666667
1965	0.02
1980	0.02
1995	0.02
2010	0.02
2025	0.02
2040	0.02
2055	0.02
2070	0.00666666666666667
2085	0.00666666666666667
2100	0.00666666666666667
2115	0.00666666666666667
2130	0.00666666666666667
2145	0.0133333333333333
2160	0.0133333333333333
2175	0.0133333333333333
2190	0.0133333333333333
2205	0.02
2220	0.0133333333333333
2235	0.0133333333333333
2250	0.0133333333333333
2265	0.0133333333333333
2280	0.0133333333333333
2295	0.0133333333333333
2310	0.0133333333333333
2325	0.0133333333333333
2340	0.0133333333333333
2355	0.0133333333333333
2370	0.0133333333333333
2385	0.02
2400	0.0333333333333333
2415	0.0333333333333333
2430	0.04
2445	0.0333333333333333
2460	0.0333333333333333
2475	0.04
2490	0.0466666666666667
2505	0.04
2520	0.04
2535	0.0333333333333333
2550	0.02
2565	0.02
2580	0.0133333333333333
2595	0.0133333333333333
2610	0.0133333333333333
2625	0.00666666666666667
2640	0
2655	0
2670	0
2685	0.00666666666666667
2700	0.00666666666666667
2715	0.02
2730	0.0466666666666667
2745	0.0466666666666667
2760	0.0466666666666667
2775	0.0533333333333333
2790	0.0533333333333333
2805	0.0533333333333333
2820	0.0533333333333333
2835	0.06
2850	0.0666666666666667
2865	0.0533333333333333
2880	0.0333333333333333
2895	0.0333333333333333
2910	0.0333333333333333
2925	0.0266666666666667
2940	0.0266666666666667
2955	0.0333333333333333
2970	0.04
2985	0.0266666666666667
3000	0.02
3015	0.0266666666666667
3030	0.02
3045	0.02
3060	0.02
3075	0.02
3090	0.02
3105	0.0133333333333333
3120	0.00666666666666667
3135	0.00666666666666667
3150	0.0133333333333333
3165	0.0133333333333333
3180	0.0133333333333333
3195	0.0133333333333333
3210	0.0133333333333333
3225	0.0133333333333333
3240	0.0133333333333333
3255	0.0133333333333333
3270	0.0133333333333333
3285	0.0133333333333333
3300	0.00666666666666667
3315	0
3330	0
3345	0
3360	0.00666666666666667
3375	0.00666666666666667
3390	0.0133333333333333
3405	0.0133333333333333
3420	0.0133333333333333
3435	0.0133333333333333
3450	0.0133333333333333
3465	0.0133333333333333
3480	0.0133333333333333
3495	0.0133333333333333
3510	0.0133333333333333
3525	0.0133333333333333
3540	0.00666666666666667
3555	0.0133333333333333
3570	0.0133333333333333
3585	0.0133333333333333
3600	0.0133333333333333
3615	0.0133333333333333
3630	0.0133333333333333
3645	0.0266666666666667
3660	0.02
3675	0.02
3690	0.02
3705	0.0133333333333333
3720	0.0133333333333333
3735	0.0133333333333333
3750	0.02
3765	0.0266666666666667
3780	0.0266666666666667
3795	0.02
3810	0.02
3825	0.02
3840	0.02
3855	0.02
3870	0.0266666666666667
3885	0.0266666666666667
3900	0.02
3915	0.0133333333333333
3930	0.0133333333333333
3945	0.00666666666666667
3960	0.00666666666666667
3975	0.00666666666666667
3990	0.00666666666666667
4005	0.00666666666666667
4020	0.00666666666666667
4035	0.00666666666666667
4050	0.00666666666666667
4065	0.00666666666666667
4080	0.00666666666666667
4095	0.00666666666666667
4110	0.00666666666666667
4125	0.0133333333333333
4140	0.0133333333333333
4155	0.0133333333333333
4170	0.00666666666666667
4185	0.00666666666666667
4200	0.00666666666666667
4215	0.0133333333333333
4230	0.02
4245	0.02
4260	0.02
4275	0.0133333333333333
4290	0.0133333333333333
4305	0.0133333333333333
4320	0.0133333333333333
4335	0.0133333333333333
4350	0.0133333333333333
4365	0.00666666666666667
4380	0
4395	0
4410	0.0133333333333333
4425	0.0266666666666667
4440	0.0266666666666667
4455	0.0333333333333333
4470	0.0333333333333333
4485	0.0333333333333333
4500	0.0333333333333333
4515	0.0333333333333333
4530	0.0333333333333333
4545	0.0333333333333333
4560	0.02
4575	0.00666666666666667
4590	0.00666666666666667
4605	0
4620	0
4635	0
4650	0
4665	0
4680	0
4695	0
4710	0
4725	0
4740	0
4755	0
4770	0
4785	0
4800	0
4815	0
4830	0
4845	0
4860	0.00666666666666667
4875	0.0133333333333333
4890	0.0133333333333333
4905	0.02
4920	0.0266666666666667
4935	0.0266666666666667
4950	0.0266666666666667
4965	0.0266666666666667
4980	0.0266666666666667
4995	0.0266666666666667
5010	0.02
5025	0.0266666666666667
5040	0.0333333333333333
5055	0.0266666666666667
5070	0.0333333333333333
5085	0.0333333333333333
5100	0.0333333333333333
5115	0.0333333333333333
5130	0.04
5145	0.04
5160	0.04
5175	0.0266666666666667
5190	0.02
5205	0.0266666666666667
5220	0.0133333333333333
5235	0.0266666666666667
5250	0.0266666666666667
5265	0.0266666666666667
5280	0.02
5295	0.02
5310	0.02
5325	0.0266666666666667
5340	0.0266666666666667
5355	0.02
5370	0.02
5385	0.00666666666666667
5400	0.00666666666666667
5415	0.00666666666666667
5430	0.00666666666666667
5445	0.00666666666666667
5460	0.0133333333333333
5475	0.00666666666666667
5490	0.00666666666666667
5505	0.0133333333333333
5520	0.0133333333333333
5535	0.0133333333333333
5550	0.0133333333333333
5565	0.0133333333333333
5580	0.0133333333333333
5595	0.0133333333333333
5610	0.00666666666666667
5625	0.00666666666666667
5640	0.00666666666666667
5655	0
5670	0
5685	0.00666666666666667
5700	0.0133333333333333
5715	0.0133333333333333
5730	0.0133333333333333
5745	0.0266666666666667
5760	0.0266666666666667
5775	0.0266666666666667
5790	0.0266666666666667
5805	0.0266666666666667
5820	0.0266666666666667
5835	0.02
5850	0.0133333333333333
5865	0.0133333333333333
5880	0.02
5895	0.00666666666666667
5910	0.00666666666666667
5925	0.00666666666666667
5940	0.00666666666666667
5955	0.0133333333333333
5970	0.0133333333333333
5985	0.0133333333333333
6000	0.0133333333333333
6015	0.0133333333333333
6030	0.00666666666666667
6045	0.0133333333333333
6060	0.02
6075	0.02
6090	0.02
6105	0.0133333333333333
6120	0.0133333333333333
6135	0.0133333333333333
6150	0.0133333333333333
6165	0.0133333333333333
6180	0.0133333333333333
6195	0.00666666666666667
6210	0
6225	0
6240	0.00666666666666667
6255	0.00666666666666667
6270	0.02
6285	0.02
6300	0.02
6315	0.02
6330	0.02
6345	0.02
6360	0.0266666666666667
6375	0.0266666666666667
6390	0.02
6405	0.0266666666666667
6420	0.0133333333333333
6435	0.0133333333333333
6450	0.0133333333333333
6465	0.0266666666666667
6480	0.0333333333333333
6495	0.0333333333333333
6510	0.0266666666666667
6525	0.0266666666666667
6540	0.0333333333333333
6555	0.0266666666666667
6570	0.0266666666666667
6585	0.0266666666666667
6600	0.0266666666666667
6615	0.0133333333333333
6630	0.00666666666666667
6645	0.02
6660	0.02
6675	0.0266666666666667
6690	0.02
6705	0.02
6720	0.02
6735	0.0266666666666667
6750	0.0266666666666667
6765	0.0266666666666667
6780	0.0266666666666667
6795	0.0133333333333333
6810	0.0133333333333333
6825	0.00666666666666667
6840	0.00666666666666667
6855	0.00666666666666667
6870	0.0133333333333333
6885	0.00666666666666667
6900	0.00666666666666667
6915	0.0133333333333333
6930	0.0133333333333333
6945	0.0133333333333333
6960	0.0133333333333333
6975	0.0133333333333333
6990	0.0133333333333333
7005	0.0133333333333333
7020	0.00666666666666667
7035	0.0133333333333333
7050	0.02
7065	0.0133333333333333
7080	0.0133333333333333
7095	0.0133333333333333
7110	0.0133333333333333
7125	0.0133333333333333
7140	0.0133333333333333
7155	0.0133333333333333
7170	0.0133333333333333
7185	0.00666666666666667
7200	0
7215	0.0133333333333333
7230	0.02
7245	0.02
7260	0.02
7275	0.02
7290	0.02
7305	0.0266666666666667
7320	0.0266666666666667
7335	0.0266666666666667
7350	0.0266666666666667
7365	0.0133333333333333
7380	0.00666666666666667
7395	0.00666666666666667
7410	0.00666666666666667
7425	0.00666666666666667
7440	0.00666666666666667
7455	0.00666666666666667
7470	0.00666666666666667
7485	0.00666666666666667
7500	0.00666666666666667
7515	0.0133333333333333
7530	0.0133333333333333
7545	0.0133333333333333
7560	0.0133333333333333
7575	0.0133333333333333
7590	0.0133333333333333
7605	0.00666666666666667
7620	0.0133333333333333
7635	0.0133333333333333
7650	0.0133333333333333
7665	0.00666666666666667
7680	0.00666666666666667
7695	0.00666666666666667
7710	0.00666666666666667
7725	0.00666666666666667
7740	0.00666666666666667
7755	0.00666666666666667
7770	0
7785	0.00666666666666667
7800	0.00666666666666667
7815	0.00666666666666667
7830	0.00666666666666667
7845	0.00666666666666667
7860	0.00666666666666667
7875	0.0133333333333333
7890	0.0133333333333333
7905	0.0133333333333333
7920	0.0133333333333333
7935	0.00666666666666667
7950	0.00666666666666667
7965	0.00666666666666667
7980	0.00666666666666667
7995	0.0266666666666667
8010	0.0266666666666667
8025	0.02
8040	0.02
8055	0.02
8070	0.02
8085	0.02
8100	0.02
8115	0.02
8130	0.0266666666666667
8145	0.00666666666666667
8160	0.00666666666666667
8175	0.00666666666666667
8190	0.02
8205	0.04
8220	0.04
8235	0.04
8250	0.0466666666666667
8265	0.0466666666666667
8280	0.0466666666666667
8295	0.0466666666666667
8310	0.0666666666666667
8325	0.0733333333333333
8340	0.06
8355	0.0466666666666667
8370	0.0466666666666667
8385	0.0466666666666667
8400	0.04
8415	0.0533333333333333
8430	0.0466666666666667
8445	0.0466666666666667
8460	0.0333333333333333
8475	0.0333333333333333
8490	0.0333333333333333
8505	0.0266666666666667
8520	0.04
8535	0.04
8550	0.0466666666666667
8565	0.0333333333333333
8580	0.0333333333333333
8595	0.0466666666666667
8610	0.0533333333333333
8625	0.0666666666666667
8640	0.0666666666666667
8655	0.0666666666666667
8670	0.06
8685	0.06
8700	0.0666666666666667
8715	0.0733333333333333
8730	0.0866666666666667
8745	0.0866666666666667
8760	0.0733333333333333
8775	0.0533333333333333
8790	0.0733333333333333
8805	0.0733333333333333
8820	0.0733333333333333
8835	0.0733333333333333
8850	0.06
8865	0.06
8880	0.06
8895	0.0466666666666667
8910	0.0466666666666667
8925	0.0666666666666667
8940	0.06
8955	0.0933333333333333
8970	0.1
8985	0.12
9000	0.133333333333333
9015	0.126666666666667
9030	0.14
9045	0.186666666666667
9060	0.246666666666667
9075	0.253333333333333
9090	0.273333333333333
9105	0.273333333333333
9120	0.3
9135	0.313333333333333
9150	0.32
9165	0.36
9180	0.346666666666667
9195	0.326666666666667
9210	0.286666666666667
9225	0.293333333333333
9240	0.28
9255	0.286666666666667
9270	0.3
9285	0.293333333333333
9300	0.333333333333333
9315	0.346666666666667
9330	0.4
9345	0.426666666666667
9360	0.453333333333333
9375	0.46
9390	0.5
9405	0.5
9420	0.493333333333333
9435	0.526666666666667
9450	0.506666666666667
9465	0.526666666666667
9480	0.5
9495	0.5
9510	0.493333333333333
9525	0.46
9540	0.413333333333333
9555	0.426666666666667
9570	0.406666666666667
9585	0.393333333333333
9600	0.406666666666667
9615	0.346666666666667
9630	0.306666666666667
9645	0.253333333333333
9660	0.22
9675	0.253333333333333
9690	0.253333333333333
9705	0.22
9720	0.213333333333333
9735	0.186666666666667
9750	0.14
9765	0.126666666666667
9780	0.126666666666667
9795	0.153333333333333
9810	0.153333333333333
9825	0.12
9840	0.126666666666667
9855	0.106666666666667
9870	0.0866666666666667
9885	0.0733333333333333
9900	0.08
9915	0.12
9930	0.133333333333333
9945	0.106666666666667
9960	0.113333333333333
9975	0.113333333333333
9990	0.133333333333333
10005	0.133333333333333
10020	0.133333333333333
10035	0.126666666666667
10050	0.113333333333333
10065	0.0733333333333333
10080	0.06
10095	0.06
10110	0.0466666666666667
10125	0.04
10140	0.04
10155	0.0666666666666667
10170	0.0666666666666667
10185	0.0866666666666667
10200	0.0933333333333333
10215	0.1
10230	0.1
10245	0.1
10260	0.1
10275	0.106666666666667
10290	0.0666666666666667
10305	0.04
10320	0.04
10335	0.0266666666666667
10350	0.0266666666666667
10365	0.02
10380	0.0266666666666667
10395	0.0266666666666667
10410	0.0266666666666667
10425	0.02
10440	0.02
10455	0.0333333333333333
10470	0.04
10485	0.0333333333333333
10500	0.0266666666666667
10515	0.0266666666666667
10530	0.02
10545	0.0266666666666667
10560	0.0266666666666667
10575	0.0266666666666667
10590	0.0266666666666667
10605	0.0133333333333333
10620	0.00666666666666667
10635	0.0133333333333333
10650	0.0133333333333333
10665	0.0133333333333333
10680	0.0133333333333333
10695	0.00666666666666667
10710	0.00666666666666667
10725	0.0133333333333333
10740	0.0133333333333333
10755	0.02
10770	0.02
10785	0.02
10800	0.02
10815	0.02
10830	0.02
10845	0.02
10860	0.02
10875	0.0133333333333333
10890	0.0133333333333333
10905	0.00666666666666667
10920	0.00666666666666667
10935	0.00666666666666667
10950	0.00666666666666667
10965	0.00666666666666667
10980	0.00666666666666667
10995	0.00666666666666667
11010	0.00666666666666667
11025	0.0133333333333333
11040	0.02
11055	0.02
11070	0.02
11085	0.0133333333333333
11100	0.0133333333333333
11115	0.0133333333333333
11130	0.0133333333333333
11145	0.0133333333333333
11160	0.02
11175	0.02
11190	0.0133333333333333
11205	0.02
11220	0.02
11235	0.02
11250	0.02
11265	0.0266666666666667
11280	0.0266666666666667
11295	0.0266666666666667
11310	0.02
11325	0.0133333333333333
11340	0.0133333333333333
11355	0.00666666666666667
11370	0.00666666666666667
11385	0.00666666666666667
11400	0.00666666666666667
11415	0
11430	0
11445	0
11460	0
11475	0
11490	0
11505	0
11520	0
11535	0
11550	0
11565	0
11580	0.00666666666666667
11595	0.00666666666666667
11610	0.0133333333333333
11625	0.0133333333333333
11640	0.0133333333333333
11655	0.02
11670	0.02
11685	0.02
11700	0.0266666666666667
11715	0.0266666666666667
11730	0.02
11745	0.0266666666666667
11760	0.02
11775	0.04
11790	0.0466666666666667
11805	0.04
11820	0.04
11835	0.0466666666666667
11850	0.0933333333333333
11865	0.0933333333333333
11880	0.106666666666667
11895	0.106666666666667
11910	0.106666666666667
11925	0.106666666666667
11940	0.113333333333333
11955	0.133333333333333
11970	0.133333333333333
11985	0.133333333333333
12000	0.08
12015	0.0933333333333333
12030	0.0866666666666667
12045	0.0866666666666667
12060	0.1
12075	0.0866666666666667
12090	0.0866666666666667
12105	0.0733333333333333
12120	0.08
12135	0.08
12150	0.08
12165	0.0733333333333333
12180	0.0666666666666667
12195	0.06
12210	0.0466666666666667
12225	0.0533333333333333
12240	0.0533333333333333
12255	0.0466666666666667
12270	0.0466666666666667
12285	0.04
12300	0.0466666666666667
12315	0.06
12330	0.0733333333333333
12345	0.0733333333333333
12360	0.08
12375	0.0666666666666667
12390	0.0666666666666667
12405	0.0733333333333333
12420	0.0733333333333333
12435	0.08
12450	0.08
12465	0.06
12480	0.06
12495	0.06
12510	0.0533333333333333
12525	0.0666666666666667
12540	0.0533333333333333
12555	0.0533333333333333
12570	0.0466666666666667
12585	0.04
12600	0.0333333333333333
12615	0.0333333333333333
12630	0.0266666666666667
12645	0.0266666666666667
12660	0.0333333333333333
12675	0.02
12690	0.0333333333333333
12705	0.04
12720	0.0533333333333333
12735	0.0666666666666667
12750	0.0666666666666667
12765	0.0666666666666667
12780	0.06
12795	0.06
12810	0.06
12825	0.0666666666666667
12840	0.0533333333333333
12855	0.04
12870	0.0266666666666667
12885	0.0133333333333333
12900	0.0133333333333333
12915	0.0133333333333333
12930	0.02
12945	0.02
12960	0.0133333333333333
12975	0.00666666666666667
12990	0.00666666666666667
13005	0.00666666666666667
13020	0.00666666666666667
13035	0.00666666666666667
13050	0.00666666666666667
13065	0.00666666666666667
13080	0
13095	0
13110	0
13125	0
13140	0
13155	0
13170	0
13185	0
13200	0
13215	0
13230	0
13245	0
13260	0
13275	0
13290	0
13305	0
13320	0
13335	0
13350	0
13365	0
13380	0
13395	0
13410	0.00666666666666667
13425	0.00666666666666667
13440	0.0133333333333333
13455	0.0133333333333333
13470	0.0133333333333333
13485	0.0133333333333333
13500	0.02
13515	0.02
13530	0.02
13545	0.02
13560	0.02
13575	0.02
13590	0.0133333333333333
13605	0.0133333333333333
13620	0.0133333333333333
13635	0.0333333333333333
13650	0.0266666666666667
13665	0.0266666666666667
13680	0.0266666666666667
13695	0.0266666666666667
13710	0.02
13725	0.02
13740	0.02
13755	0.02
13770	0.02
13785	0
13800	0
13815	0
13830	0
13845	0
13860	0
13875	0
13890	0
13905	0
13920	0
13935	0
13950	0
13965	0
13980	0
13995	0
14010	0.00666666666666667
14025	0.0133333333333333
14040	0.0133333333333333
14055	0.0133333333333333
14070	0.0133333333333333
14085	0.02
14100	0.02
14115	0.02
14130	0.0266666666666667
14145	0.0266666666666667
14160	0.02
14175	0.02
14190	0.0333333333333333
14205	0.0333333333333333
14220	0.0333333333333333
14235	0.0266666666666667
14250	0.0266666666666667
14265	0.0266666666666667
14280	0.02
14295	0.0266666666666667
14310	0.0266666666666667
14325	0.02
14340	0.00666666666666667
14355	0.00666666666666667
14370	0.00666666666666667
14385	0.00666666666666667
14400	0.00666666666666667
14415	0.00666666666666667
14430	0.00666666666666667
14445	0
14460	0
14475	0
14490	0
14505	0.00666666666666667
14520	0.00666666666666667
14535	0.0133333333333333
14550	0.02
14565	0.0333333333333333
14580	0.0333333333333333
14595	0.0333333333333333
14610	0.0333333333333333
14625	0.0333333333333333
14640	0.0333333333333333
14655	0.0266666666666667
14670	0.0266666666666667
14685	0.02
14700	0.0133333333333333
14715	0
14730	0
14745	0
14760	0
14775	0.00666666666666667
14790	0.0133333333333333
14805	0.0266666666666667
14820	0.0266666666666667
14835	0.0266666666666667
14850	0.0266666666666667
14865	0.0333333333333333
14880	0.04
14895	0.04
14910	0.04
14925	0.0333333333333333
14940	0.0266666666666667
14955	0.0133333333333333
14970	0.02
14985	0.0266666666666667
15000	0.04
15015	0.0333333333333333
15030	0.0266666666666667
15045	0.0266666666666667
15060	0.0266666666666667
15075	0.0266666666666667
15090	0.0266666666666667
15105	0.0266666666666667
15120	0.02
15135	0.0133333333333333
15150	0
15165	0
15180	0
15195	0
15210	0
15225	0
15240	0
15255	0
15270	0.00666666666666667
15285	0.00666666666666667
15300	0.00666666666666667
15315	0.0133333333333333
15330	0.0133333333333333
15345	0.0133333333333333
15360	0.02
15375	0.0266666666666667
15390	0.0333333333333333
15405	0.04
15420	0.04
15435	0.04
15450	0.0466666666666667
15465	0.0466666666666667
15480	0.0466666666666667
15495	0.0466666666666667
15510	0.04
15525	0.0333333333333333
15540	0.0266666666666667
15555	0.02
15570	0.0133333333333333
15585	0.02
15600	0.02
15615	0.0133333333333333
15630	0.0133333333333333
15645	0.0133333333333333
15660	0.0133333333333333
15675	0.0133333333333333
15690	0.0133333333333333
15705	0.02
15720	0.02
15735	0.02
15750	0.0133333333333333
15765	0.0133333333333333
15780	0.0133333333333333
15795	0.0133333333333333
15810	0.0133333333333333
15825	0.0133333333333333
15840	0.02
15855	0.0133333333333333
15870	0.0133333333333333
15885	0.00666666666666667
15900	0.0133333333333333
15915	0.0133333333333333
15930	0.0133333333333333
15945	0.0133333333333333
15960	0.0133333333333333
15975	0.0133333333333333
15990	0.0133333333333333
16005	0.0266666666666667
16020	0.0266666666666667
16035	0.0333333333333333
16050	0.0333333333333333
16065	0.04
16080	0.04
16095	0.04
16110	0.0466666666666667
16125	0.0533333333333333
16140	0.0466666666666667
16155	0.0333333333333333
16170	0.0333333333333333
16185	0.0266666666666667
16200	0.0333333333333333
16215	0.0533333333333333
16230	0.0866666666666667
16245	0.1
16260	0.113333333333333
16275	0.126666666666667
16290	0.16
16305	0.166666666666667
16320	0.173333333333333
16335	0.18
16350	0.206666666666667
16365	0.193333333333333
16380	0.18
16395	0.18
16410	0.22
16425	0.26
16440	0.273333333333333
16455	0.306666666666667
16470	0.36
16485	0.386666666666667
16500	0.413333333333333
16515	0.413333333333333
16530	0.433333333333333
16545	0.473333333333333
16560	0.453333333333333
16575	0.426666666666667
16590	0.413333333333333
16605	0.433333333333333
16620	0.38
16635	0.346666666666667
16650	0.313333333333333
16665	0.333333333333333
16680	0.34
16695	0.32
16710	0.353333333333333
16725	0.346666666666667
16740	0.333333333333333
16755	0.306666666666667
16770	0.326666666666667
16785	0.38
16800	0.38
16815	0.386666666666667
16830	0.34
16845	0.333333333333333
16860	0.28
16875	0.253333333333333
16890	0.273333333333333
16905	0.3
16920	0.333333333333333
16935	0.346666666666667
16950	0.373333333333333
16965	0.393333333333333
16980	0.446666666666667
16995	0.48
17010	0.506666666666667
17025	0.526666666666667
17040	0.52
17055	0.513333333333333
17070	0.52
17085	0.486666666666667
17100	0.446666666666667
17115	0.406666666666667
17130	0.413333333333333
17145	0.393333333333333
17160	0.4
17175	0.406666666666667
17190	0.4
17205	0.386666666666667
17220	0.353333333333333
17235	0.366666666666667
17250	0.386666666666667
17265	0.406666666666667
17280	0.406666666666667
17295	0.426666666666667
17310	0.413333333333333
17325	0.42
17340	0.433333333333333
17355	0.44
17370	0.48
17385	0.486666666666667
17400	0.466666666666667
17415	0.473333333333333
17430	0.473333333333333
17445	0.413333333333333
17460	0.393333333333333
17475	0.373333333333333
17490	0.346666666666667
17505	0.326666666666667
17520	0.266666666666667
17535	0.24
17550	0.24
17565	0.193333333333333
17580	0.146666666666667
