# Supplementary material for: Conveniently Pre-Tagged and Pre-Packaged: Extended Molecular Identification and Metagenomics Using Complete Metazoan Mitochondrial Genomes
Source: PLoS One. 2012 Dec 14;7(12):e51263. doi: 10.1371/journal.pone.0051263 (PMC3522660; doi:10.1371/journal.pone.0051263)
Supplement: File S2 — Sliding window analyses for Annelida, Cnidaria, Crustacea, Echinodermata, Mollusca, Nematoda, Nemertea, Platyhelminthes and Porifera. For each family, the folder contains the aligned sequences as well as the sliding window analyses by species pair and for all species pair on a single figure. (ZIP) [file pone.0051263.s002.zip › Cnidaria/Pocilloporidae/15_150/Pocillopora_eydouxi_NC_009798_Pocillopora_damicornis_NC_009797.csv]

0	0.00666666666666667
15	0
30	0
45	0
60	0
75	0
90	0
105	0
120	0
135	0
150	0
165	0
180	0
195	0
210	0
225	0
240	0
255	0
270	0
285	0
300	0
315	0
330	0
345	0
360	0
375	0
390	0
405	0
420	0
435	0
450	0
465	0
480	0
495	0
510	0
525	0
540	0
555	0
570	0
585	0
600	0
615	0
630	0
645	0
660	0
675	0
690	0
705	0
720	0
735	0
750	0
765	0
780	0
795	0
810	0
825	0
840	0
855	0
870	0
885	0
900	0
915	0
930	0
945	0
960	0
975	0
990	0
1005	0
1020	0
1035	0.00666666666666667
1050	0.00666666666666667
1065	0.00666666666666667
1080	0.00666666666666667
1095	0.00666666666666667
1110	0.00666666666666667
1125	0.00666666666666667
1140	0.00666666666666667
1155	0.00666666666666667
1170	0.00666666666666667
1185	0
1200	0
1215	0
1230	0
1245	0
1260	0
1275	0
1290	0
1305	0
1320	0
1335	0
1350	0
1365	0
1380	0
1395	0
1410	0
1425	0
1440	0
1455	0
1470	0
1485	0
1500	0
1515	0
1530	0
1545	0
1560	0
1575	0
1590	0
1605	0
1620	0
1635	0
1650	0
1665	0
1680	0
1695	0
1710	0
1725	0
1740	0
1755	0
1770	0
1785	0
1800	0
1815	0
1830	0
1845	0
1860	0
1875	0
1890	0
1905	0
1920	0
1935	0
1950	0
1965	0
1980	0
1995	0
2010	0
2025	0
2040	0
2055	0
2070	0
2085	0
2100	0
2115	0
2130	0
2145	0
2160	0
2175	0
2190	0
2205	0
2220	0
2235	0
2250	0
2265	0
2280	0
2295	0
2310	0
2325	0
2340	0
2355	0
2370	0
2385	0
2400	0
2415	0
2430	0
2445	0
2460	0
2475	0
2490	0
2505	0
2520	0
2535	0
2550	0
2565	0
2580	0
2595	0
2610	0
2625	0
2640	0
2655	0
2670	0
2685	0
2700	0
2715	0
2730	0
2745	0
2760	0
2775	0
2790	0
2805	0
2820	0
2835	0
2850	0
2865	0
2880	0
2895	0
2910	0
2925	0
2940	0
2955	0
2970	0
2985	0
3000	0
3015	0
3030	0
3045	0
3060	0
3075	0
3090	0
3105	0
3120	0
3135	0
3150	0
3165	0
3180	0
3195	0
3210	0
3225	0
3240	0
3255	0
3270	0
3285	0
3300	0
3315	0
3330	0
3345	0
3360	0
3375	0
3390	0
3405	0
3420	0
3435	0
3450	0
3465	0
3480	0
3495	0
3510	0
3525	0
3540	0
3555	0
3570	0
3585	0
3600	0
3615	0
3630	0
3645	0
3660	0
3675	0
3690	0
3705	0
3720	0
3735	0
3750	0
3765	0
3780	0
3795	0
3810	0
3825	0
3840	0
3855	0
3870	0
3885	0
3900	0
3915	0
3930	0
3945	0
3960	0
3975	0
3990	0
4005	0
4020	0
4035	0
4050	0
4065	0
4080	0
4095	0
4110	0
4125	0
4140	0
4155	0
4170	0
4185	0
4200	0
4215	0
4230	0
4245	0
4260	0
4275	0
4290	0
4305	0
4320	0
4335	0
4350	0
4365	0
4380	0
4395	0
4410	0
4425	0
4440	0
4455	0
4470	0
4485	0
4500	0
4515	0
4530	0
4545	0
4560	0
4575	0
4590	0
4605	0
4620	0
4635	0
4650	0
4665	0
4680	0
4695	0
4710	0
4725	0
4740	0
4755	0
4770	0
4785	0
4800	0
4815	0
4830	0
4845	0
4860	0
4875	0
4890	0
4905	0
4920	0
4935	0
4950	0
4965	0
4980	0
4995	0
5010	0
5025	0
5040	0
5055	0
5070	0
5085	0
5100	0
5115	0
5130	0
5145	0
5160	0
5175	0
5190	0
5205	0
5220	0
5235	0
5250	0
5265	0
5280	0
5295	0
5310	0
5325	0
5340	0
5355	0
5370	0
5385	0
5400	0
5415	0
5430	0
5445	0
5460	0
5475	0
5490	0
5505	0
5520	0
5535	0
5550	0
5565	0
5580	0
5595	0
5610	0
5625	0
5640	0
5655	0
5670	0
5685	0
5700	0
5715	0
5730	0
5745	0
5760	0
5775	0
5790	0
5805	0
5820	0
5835	0
5850	0
5865	0
5880	0
5895	0
5910	0.00666666666666667
5925	0.00666666666666667
5940	0.00666666666666667
5955	0.00666666666666667
5970	0.00666666666666667
5985	0.00666666666666667
6000	0.00666666666666667
6015	0.00666666666666667
6030	0.00666666666666667
6045	0.00666666666666667
6060	0
6075	0
6090	0
6105	0
6120	0
6135	0
6150	0
6165	0
6180	0
6195	0
6210	0
6225	0
6240	0
6255	0
6270	0
6285	0
6300	0
6315	0
6330	0
6345	0
6360	0
6375	0
6390	0
6405	0
6420	0
6435	0
6450	0
6465	0
6480	0
6495	0
6510	0
6525	0
6540	0
6555	0
6570	0
6585	0
6600	0
6615	0
6630	0
6645	0
6660	0
6675	0
6690	0
6705	0
6720	0
6735	0
6750	0
6765	0
6780	0
6795	0
6810	0
6825	0
6840	0
6855	0
6870	0
6885	0
6900	0
6915	0
6930	0
6945	0
6960	0
6975	0
6990	0
7005	0
7020	0
7035	0
7050	0
7065	0
7080	0
7095	0
7110	0
7125	0
7140	0
7155	0
7170	0
7185	0
7200	0
7215	0
7230	0
7245	0
7260	0
7275	0
7290	0
7305	0
7320	0
7335	0
7350	0
7365	0
7380	0
7395	0
7410	0
7425	0
7440	0
7455	0
7470	0
7485	0
7500	0
7515	0
7530	0
7545	0
7560	0
7575	0
7590	0
7605	0
7620	0
7635	0
7650	0
7665	0
7680	0
7695	0
7710	0
7725	0
7740	0
7755	0
7770	0
7785	0
7800	0
7815	0
7830	0
7845	0
7860	0
7875	0
7890	0
7905	0
7920	0
7935	0
7950	0
7965	0
7980	0
7995	0
8010	0
8025	0
8040	0
8055	0
8070	0
8085	0
8100	0
8115	0
8130	0
8145	0
8160	0
8175	0
8190	0
8205	0
8220	0
8235	0
8250	0
8265	0
8280	0
8295	0
8310	0
8325	0
8340	0
8355	0
8370	0
8385	0
8400	0
8415	0
8430	0
8445	0
8460	0
8475	0
8490	0
8505	0
8520	0
8535	0
8550	0
8565	0
8580	0
8595	0
8610	0
8625	0
8640	0
8655	0
8670	0
8685	0
8700	0
8715	0
8730	0
8745	0
8760	0
8775	0
8790	0
8805	0
8820	0
8835	0
8850	0
8865	0
8880	0
8895	0
8910	0
8925	0
8940	0.00666666666666667
8955	0.00666666666666667
8970	0.0133333333333333
8985	0.0133333333333333
9000	0.0133333333333333
9015	0.0133333333333333
9030	0.0133333333333333
9045	0.02
9060	0.0266666666666667
9075	0.0266666666666667
9090	0.02
9105	0.0266666666666667
9120	0.02
9135	0.02
9150	0.04
9165	0.04
9180	0.04
9195	0.0333333333333333
9210	0.0266666666666667
9225	0.0266666666666667
9240	0.0266666666666667
9255	0.02
9270	0.02
9285	0.02
9300	0
9315	0
9330	0
9345	0
9360	0
9375	0
9390	0
9405	0
9420	0
9435	0
9450	0
9465	0
9480	0.00666666666666667
9495	0.00666666666666667
9510	0.00666666666666667
9525	0.00666666666666667
9540	0.00666666666666667
9555	0.00666666666666667
9570	0.00666666666666667
9585	0.00666666666666667
9600	0.00666666666666667
9615	0.00666666666666667
9630	0
9645	0
9660	0
9675	0
9690	0
9705	0
9720	0
9735	0
9750	0
9765	0
9780	0
9795	0.00666666666666667
9810	0.00666666666666667
9825	0.00666666666666667
9840	0.00666666666666667
9855	0.00666666666666667
9870	0.00666666666666667
9885	0.00666666666666667
9900	0.00666666666666667
9915	0.00666666666666667
9930	0.00666666666666667
9945	0
9960	0
9975	0
9990	0
10005	0
10020	0
10035	0
10050	0
10065	0
10080	0
10095	0
10110	0
10125	0
10140	0
10155	0
10170	0
10185	0
10200	0
10215	0
10230	0
10245	0
10260	0
10275	0
10290	0
10305	0
10320	0
10335	0
10350	0
10365	0
10380	0
10395	0
10410	0
10425	0
10440	0
10455	0
10470	0
10485	0
10500	0
10515	0
10530	0
10545	0
10560	0
10575	0
10590	0
10605	0
10620	0
10635	0
10650	0
10665	0
10680	0
10695	0
10710	0
10725	0
10740	0
10755	0
10770	0
10785	0
10800	0
10815	0
10830	0
10845	0
10860	0
10875	0
10890	0
10905	0
10920	0
10935	0
10950	0
10965	0
10980	0
10995	0
11010	0
11025	0
11040	0
11055	0
11070	0
11085	0
11100	0
11115	0
11130	0
11145	0
11160	0
11175	0
11190	0
11205	0
11220	0
11235	0
11250	0
11265	0
11280	0
11295	0
11310	0
11325	0
11340	0
11355	0
11370	0
11385	0
11400	0
11415	0
11430	0
11445	0
11460	0
11475	0
11490	0
11505	0
11520	0
11535	0
11550	0
11565	0
11580	0
11595	0
11610	0
11625	0
11640	0
11655	0
11670	0
11685	0
11700	0
11715	0
11730	0
11745	0
11760	0
11775	0
11790	0
11805	0
11820	0
11835	0
11850	0
11865	0
11880	0.00666666666666667
11895	0.00666666666666667
11910	0.00666666666666667
11925	0.00666666666666667
11940	0.00666666666666667
11955	0.00666666666666667
11970	0.00666666666666667
11985	0.00666666666666667
12000	0.00666666666666667
12015	0.00666666666666667
12030	0
12045	0
12060	0
12075	0
12090	0
12105	0
12120	0
12135	0
12150	0
12165	0
12180	0
12195	0
12210	0
12225	0
12240	0
12255	0
12270	0
12285	0
12300	0
12315	0
12330	0
12345	0
12360	0
12375	0
12390	0
12405	0
12420	0
12435	0
12450	0
12465	0
12480	0
12495	0
12510	0
12525	0
12540	0
12555	0
12570	0
12585	0
12600	0
12615	0
12630	0
12645	0
12660	0
12675	0
12690	0
12705	0
12720	0
12735	0
12750	0
12765	0
12780	0
12795	0
12810	0
12825	0
12840	0
12855	0
12870	0
12885	0
12900	0
12915	0
12930	0
12945	0
12960	0
12975	0
12990	0
13005	0
13020	0
13035	0
13050	0
13065	0
13080	0
13095	0
13110	0
13125	0
13140	0
13155	0
13170	0
13185	0
13200	0
13215	0
13230	0
13245	0
13260	0
13275	0
13290	0
13305	0
13320	0
13335	0
13350	0
13365	0
13380	0
13395	0
13410	0
13425	0
13440	0
13455	0
13470	0
13485	0
13500	0
13515	0
13530	0
13545	0
13560	0
13575	0
13590	0
13605	0
13620	0
13635	0
13650	0
13665	0
13680	0
13695	0
13710	0
13725	0
13740	0
13755	0
13770	0
13785	0
13800	0
13815	0
13830	0
13845	0
13860	0
13875	0
13890	0
13905	0
13920	0
13935	0
13950	0
13965	0
13980	0
13995	0
14010	0
14025	0
14040	0
14055	0
14070	0
14085	0
14100	0
14115	0
14130	0
14145	0
14160	0
14175	0
14190	0
14205	0
14220	0
14235	0
14250	0
14265	0
14280	0
14295	0
14310	0
14325	0
14340	0
14355	0
14370	0
14385	0
14400	0
14415	0
14430	0
14445	0
14460	0
14475	0
14490	0
14505	0
14520	0
14535	0
14550	0
14565	0
14580	0
14595	0
14610	0
14625	0
14640	0
14655	0
14670	0
14685	0
14700	0
14715	0
14730	0
14745	0
14760	0
14775	0
14790	0
14805	0.00666666666666667
14820	0.00666666666666667
14835	0.00666666666666667
14850	0.00666666666666667
14865	0.00666666666666667
14880	0.00666666666666667
14895	0.00666666666666667
14910	0.00666666666666667
14925	0.00666666666666667
14940	0.00666666666666667
14955	0
14970	0
14985	0
15000	0
15015	0
15030	0
15045	0
15060	0
15075	0
15090	0
15105	0
15120	0
15135	0
15150	0
15165	0
15180	0
15195	0
15210	0
15225	0
15240	0
15255	0
15270	0
15285	0
15300	0
15315	0
15330	0
15345	0
15360	0
15375	0
15390	0
15405	0
15420	0
15435	0
15450	0
15465	0
15480	0
15495	0
15510	0
15525	0
15540	0
15555	0
15570	0
15585	0
15600	0
15615	0
15630	0
15645	0
15660	0
15675	0
15690	0
15705	0
15720	0
15735	0
15750	0
15765	0
15780	0
15795	0
15810	0
15825	0
15840	0
15855	0
15870	0
15885	0
15900	0
15915	0
15930	0
15945	0
15960	0
15975	0
15990	0
16005	0
16020	0
16035	0
16050	0
16065	0
16080	0
16095	0
16110	0
16125	0
16140	0
16155	0
16170	0
16185	0
16200	0
16215	0
16230	0
16245	0
16260	0
16275	0
16290	0
16305	0
16320	0
16335	0
16350	0
16365	0
16380	0
16395	0
16410	0
16425	0
16440	0
16455	0
16470	0
16485	0
16500	0
16515	0
16530	0
16545	0
16560	0
16575	0.00666666666666667
16590	0.00666666666666667
16605	0.00666666666666667
16620	0.00666666666666667
16635	0.00666666666666667
16650	0.00666666666666667
16665	0.00666666666666667
16680	0.00666666666666667
16695	0.00666666666666667
16710	0.00666666666666667
16725	0
16740	0
16755	0.00666666666666667
16770	0.00666666666666667
16785	0.00666666666666667
16800	0.00666666666666667
16815	0.00666666666666667
16830	0.00666666666666667
16845	0.00666666666666667
16860	0.00666666666666667
16875	0.00666666666666667
16890	0.00666666666666667
16905	0
16920	0
16935	0
16950	0
16965	0.00666666666666667
16980	0.00666666666666667
16995	0.00666666666666667
17010	0.00666666666666667
17025	0.00666666666666667
17040	0.00666666666666667
17055	0.00666666666666667
17070	0.00666666666666667
17085	0.00666666666666667
17100	0.00666666666666667
17115	0
17130	0
17145	0
17160	0
17175	0
17190	0
17205	0.00666666666666667
17220	0.00666666666666667
17235	0.00666666666666667
17250	0.00666666666666667
17265	0.00666666666666667
17280	0.0133333333333333
17295	0.0133333333333333
17310	0.0133333333333333
17325	0.0133333333333333
17340	0.0133333333333333
17355	0.00666666666666667
17370	0.00666666666666667
17385	0.00666666666666667
17400	0.00666666666666667
17415	0.0133333333333333
17430	0.00666666666666667
17445	0.00666666666666667
17460	0.0133333333333333
17475	0.0133333333333333
17490	0.0133333333333333
17505	0.0133333333333333
17520	0.0133333333333333
17535	0.0133333333333333
17550	0.0133333333333333
17565	0.00666666666666667
17580	0.00666666666666667
