# Supplementary material for: Conveniently Pre-Tagged and Pre-Packaged: Extended Molecular Identification and Metagenomics Using Complete Metazoan Mitochondrial Genomes
Source: PLoS One. 2012 Dec 14;7(12):e51263. doi: 10.1371/journal.pone.0051263 (PMC3522660; doi:10.1371/journal.pone.0051263)
Supplement: File S2 — Sliding window analyses for Annelida, Cnidaria, Crustacea, Echinodermata, Mollusca, Nematoda, Nemertea, Platyhelminthes and Porifera. For each family, the folder contains the aligned sequences as well as the sliding window analyses by species pair and for all species pair on a single figure. (ZIP) [file pone.0051263.s002.zip › Cnidaria/Pocilloporidae/15_150/Pocillopora_eydouxi_NC_009798_Seriatopora_caliendrum_NC_010245.csv]

0	0.146666666666667
15	0.133333333333333
30	0.126666666666667
45	0.113333333333333
60	0.0866666666666667
75	0.0733333333333333
90	0.0533333333333333
105	0.04
120	0.04
135	0.0266666666666667
150	0.0266666666666667
165	0.0266666666666667
180	0.04
195	0.04
210	0.04
225	0.04
240	0.0333333333333333
255	0.0266666666666667
270	0.0333333333333333
285	0.0333333333333333
300	0.02
315	0.02
330	0.00666666666666667
345	0.00666666666666667
360	0.00666666666666667
375	0.0133333333333333
390	0.0133333333333333
405	0.0133333333333333
420	0.00666666666666667
435	0.00666666666666667
450	0.0133333333333333
465	0.0133333333333333
480	0.0133333333333333
495	0.0133333333333333
510	0.0133333333333333
525	0.00666666666666667
540	0.00666666666666667
555	0.00666666666666667
570	0.0133333333333333
585	0.0133333333333333
600	0.00666666666666667
615	0.00666666666666667
630	0.00666666666666667
645	0.00666666666666667
660	0.00666666666666667
675	0.0133333333333333
690	0.0133333333333333
705	0.0133333333333333
720	0.0133333333333333
735	0.0133333333333333
750	0.0133333333333333
765	0.0133333333333333
780	0.0133333333333333
795	0.02
810	0.02
825	0.0133333333333333
840	0.0133333333333333
855	0.0133333333333333
870	0.00666666666666667
885	0.00666666666666667
900	0.00666666666666667
915	0.00666666666666667
930	0.00666666666666667
945	0
960	0
975	0
990	0
1005	0
1020	0.00666666666666667
1035	0.0133333333333333
1050	0.0133333333333333
1065	0.02
1080	0.02
1095	0.02
1110	0.02
1125	0.02
1140	0.0266666666666667
1155	0.0266666666666667
1170	0.02
1185	0.02
1200	0.02
1215	0.02
1230	0.0266666666666667
1245	0.0266666666666667
1260	0.0266666666666667
1275	0.0266666666666667
1290	0.02
1305	0.02
1320	0.02
1335	0.02
1350	0.02
1365	0.0133333333333333
1380	0.00666666666666667
1395	0.0133333333333333
1410	0.0133333333333333
1425	0.0133333333333333
1440	0.02
1455	0.02
1470	0.02
1485	0.0266666666666667
1500	0.0266666666666667
1515	0.0266666666666667
1530	0.0266666666666667
1545	0.0266666666666667
1560	0.0333333333333333
1575	0.0333333333333333
1590	0.0266666666666667
1605	0.0333333333333333
1620	0.0533333333333333
1635	0.0466666666666667
1650	0.0466666666666667
1665	0.0466666666666667
1680	0.0466666666666667
1695	0.0666666666666667
1710	0.06
1725	0.06
1740	0.06
1755	0.0533333333333333
1770	0.0466666666666667
1785	0.04
1800	0.04
1815	0.0466666666666667
1830	0.0466666666666667
1845	0.02
1860	0.02
1875	0.02
1890	0.02
1905	0.02
1920	0.02
1935	0.02
1950	0.02
1965	0.02
1980	0.02
1995	0.02
2010	0.02
2025	0.02
2040	0.02
2055	0.02
2070	0.0133333333333333
2085	0.0133333333333333
2100	0.0133333333333333
2115	0.00666666666666667
2130	0.00666666666666667
2145	0.0133333333333333
2160	0.0133333333333333
2175	0.02
2190	0.02
2205	0.0266666666666667
2220	0.02
2235	0.02
2250	0.0266666666666667
2265	0.0266666666666667
2280	0.0266666666666667
2295	0.0266666666666667
2310	0.0266666666666667
2325	0.02
2340	0.0266666666666667
2355	0.0266666666666667
2370	0.0333333333333333
2385	0.04
2400	0.0466666666666667
2415	0.0466666666666667
2430	0.0466666666666667
2445	0.0466666666666667
2460	0.0466666666666667
2475	0.0533333333333333
2490	0.0533333333333333
2505	0.0466666666666667
2520	0.04
2535	0.0333333333333333
2550	0.02
2565	0.02
2580	0.02
2595	0.0133333333333333
2610	0.0133333333333333
2625	0.00666666666666667
2640	0.00666666666666667
2655	0.00666666666666667
2670	0.00666666666666667
2685	0.0133333333333333
2700	0.0133333333333333
2715	0.0266666666666667
2730	0.0533333333333333
2745	0.0533333333333333
2760	0.0533333333333333
2775	0.0533333333333333
2790	0.0466666666666667
2805	0.0466666666666667
2820	0.0466666666666667
2835	0.0533333333333333
2850	0.0533333333333333
2865	0.04
2880	0.02
2895	0.02
2910	0.0266666666666667
2925	0.0266666666666667
2940	0.0266666666666667
2955	0.0333333333333333
2970	0.04
2985	0.0266666666666667
3000	0.0266666666666667
3015	0.04
3030	0.0333333333333333
3045	0.0333333333333333
3060	0.0266666666666667
3075	0.0266666666666667
3090	0.0266666666666667
3105	0.02
3120	0.0133333333333333
3135	0.0133333333333333
3150	0.02
3165	0.0133333333333333
3180	0.0133333333333333
3195	0.0133333333333333
3210	0.0133333333333333
3225	0.0133333333333333
3240	0.0133333333333333
3255	0.0133333333333333
3270	0.0133333333333333
3285	0.0133333333333333
3300	0.00666666666666667
3315	0
3330	0
3345	0
3360	0.00666666666666667
3375	0.00666666666666667
3390	0.0133333333333333
3405	0.0133333333333333
3420	0.0133333333333333
3435	0.0133333333333333
3450	0.0133333333333333
3465	0.0133333333333333
3480	0.0133333333333333
3495	0.0133333333333333
3510	0.0133333333333333
3525	0.0133333333333333
3540	0.00666666666666667
3555	0.0133333333333333
3570	0.0133333333333333
3585	0.0133333333333333
3600	0.0133333333333333
3615	0.0133333333333333
3630	0.0133333333333333
3645	0.02
3660	0.0133333333333333
3675	0.0133333333333333
3690	0.0133333333333333
3705	0.00666666666666667
3720	0.00666666666666667
3735	0.00666666666666667
3750	0.0133333333333333
3765	0.02
3780	0.02
3795	0.02
3810	0.02
3825	0.02
3840	0.02
3855	0.02
3870	0.0266666666666667
3885	0.0266666666666667
3900	0.02
3915	0.0133333333333333
3930	0.0133333333333333
3945	0.00666666666666667
3960	0.00666666666666667
3975	0.00666666666666667
3990	0.00666666666666667
4005	0.00666666666666667
4020	0.00666666666666667
4035	0.00666666666666667
4050	0.00666666666666667
4065	0.00666666666666667
4080	0.00666666666666667
4095	0.00666666666666667
4110	0.00666666666666667
4125	0.0133333333333333
4140	0.0133333333333333
4155	0.0133333333333333
4170	0.00666666666666667
4185	0.00666666666666667
4200	0.00666666666666667
4215	0.0133333333333333
4230	0.02
4245	0.02
4260	0.02
4275	0.0133333333333333
4290	0.0133333333333333
4305	0.0133333333333333
4320	0.0133333333333333
4335	0.0133333333333333
4350	0.0133333333333333
4365	0.00666666666666667
4380	0
4395	0
4410	0.0133333333333333
4425	0.0266666666666667
4440	0.0266666666666667
4455	0.0333333333333333
4470	0.0333333333333333
4485	0.0333333333333333
4500	0.0333333333333333
4515	0.0333333333333333
4530	0.0333333333333333
4545	0.0333333333333333
4560	0.02
4575	0.00666666666666667
4590	0.00666666666666667
4605	0
4620	0
4635	0
4650	0
4665	0
4680	0
4695	0
4710	0
4725	0
4740	0
4755	0
4770	0
4785	0
4800	0
4815	0
4830	0
4845	0
4860	0.00666666666666667
4875	0.0133333333333333
4890	0.0133333333333333
4905	0.02
4920	0.0266666666666667
4935	0.0266666666666667
4950	0.0266666666666667
4965	0.0266666666666667
4980	0.0266666666666667
4995	0.0266666666666667
5010	0.02
5025	0.0266666666666667
5040	0.0333333333333333
5055	0.0266666666666667
5070	0.0333333333333333
5085	0.0333333333333333
5100	0.0333333333333333
5115	0.0333333333333333
5130	0.0333333333333333
5145	0.0333333333333333
5160	0.0333333333333333
5175	0.02
5190	0.02
5205	0.0266666666666667
5220	0.0133333333333333
5235	0.0266666666666667
5250	0.0266666666666667
5265	0.0266666666666667
5280	0.0266666666666667
5295	0.0266666666666667
5310	0.0266666666666667
5325	0.0333333333333333
5340	0.0266666666666667
5355	0.02
5370	0.02
5385	0.00666666666666667
5400	0.00666666666666667
5415	0.00666666666666667
5430	0.00666666666666667
5445	0.00666666666666667
5460	0.0133333333333333
5475	0.00666666666666667
5490	0.00666666666666667
5505	0.0133333333333333
5520	0.0133333333333333
5535	0.0133333333333333
5550	0.0133333333333333
5565	0.0133333333333333
5580	0.0133333333333333
5595	0.0133333333333333
5610	0.00666666666666667
5625	0.00666666666666667
5640	0.00666666666666667
5655	0
5670	0
5685	0.00666666666666667
5700	0.0133333333333333
5715	0.0133333333333333
5730	0.0133333333333333
5745	0.0266666666666667
5760	0.0266666666666667
5775	0.0266666666666667
5790	0.0266666666666667
5805	0.0266666666666667
5820	0.0266666666666667
5835	0.02
5850	0.0133333333333333
5865	0.0133333333333333
5880	0.02
5895	0.00666666666666667
5910	0.0133333333333333
5925	0.0133333333333333
5940	0.0133333333333333
5955	0.02
5970	0.02
5985	0.02
6000	0.02
6015	0.02
6030	0.0133333333333333
6045	0.02
6060	0.02
6075	0.02
6090	0.02
6105	0.0133333333333333
6120	0.0133333333333333
6135	0.0133333333333333
6150	0.0133333333333333
6165	0.0133333333333333
6180	0.0133333333333333
6195	0.00666666666666667
6210	0
6225	0
6240	0.00666666666666667
6255	0.00666666666666667
6270	0.02
6285	0.02
6300	0.02
6315	0.02
6330	0.02
6345	0.02
6360	0.0266666666666667
6375	0.0266666666666667
6390	0.02
6405	0.0266666666666667
6420	0.0133333333333333
6435	0.0133333333333333
6450	0.0133333333333333
6465	0.0266666666666667
6480	0.0333333333333333
6495	0.0333333333333333
6510	0.0266666666666667
6525	0.0266666666666667
6540	0.0333333333333333
6555	0.0333333333333333
6570	0.0333333333333333
6585	0.0333333333333333
6600	0.0333333333333333
6615	0.02
6630	0.0133333333333333
6645	0.0266666666666667
6660	0.0266666666666667
6675	0.0333333333333333
6690	0.0266666666666667
6705	0.02
6720	0.02
6735	0.0266666666666667
6750	0.0266666666666667
6765	0.0266666666666667
6780	0.0266666666666667
6795	0.0133333333333333
6810	0.0133333333333333
6825	0.00666666666666667
6840	0.00666666666666667
6855	0.00666666666666667
6870	0.0133333333333333
6885	0.00666666666666667
6900	0.00666666666666667
6915	0.0133333333333333
6930	0.0133333333333333
6945	0.0133333333333333
6960	0.0133333333333333
6975	0.0133333333333333
6990	0.0133333333333333
7005	0.0133333333333333
7020	0.00666666666666667
7035	0.0133333333333333
7050	0.02
7065	0.0133333333333333
7080	0.0133333333333333
7095	0.0133333333333333
7110	0.0133333333333333
7125	0.0133333333333333
7140	0.0133333333333333
7155	0.0133333333333333
7170	0.0133333333333333
7185	0.00666666666666667
7200	0
7215	0.0133333333333333
7230	0.02
7245	0.02
7260	0.02
7275	0.02
7290	0.02
7305	0.0266666666666667
7320	0.0266666666666667
7335	0.0266666666666667
7350	0.0266666666666667
7365	0.0133333333333333
7380	0.00666666666666667
7395	0.00666666666666667
7410	0.00666666666666667
7425	0.00666666666666667
7440	0.00666666666666667
7455	0.00666666666666667
7470	0.00666666666666667
7485	0.00666666666666667
7500	0.00666666666666667
7515	0.0133333333333333
7530	0.0133333333333333
7545	0.0133333333333333
7560	0.0133333333333333
7575	0.0133333333333333
7590	0.0133333333333333
7605	0.00666666666666667
7620	0.0133333333333333
7635	0.0133333333333333
7650	0.0133333333333333
7665	0.00666666666666667
7680	0.00666666666666667
7695	0.00666666666666667
7710	0.00666666666666667
7725	0.00666666666666667
7740	0.00666666666666667
7755	0.00666666666666667
7770	0
7785	0.00666666666666667
7800	0.00666666666666667
7815	0.00666666666666667
7830	0.00666666666666667
7845	0.00666666666666667
7860	0.00666666666666667
7875	0.0133333333333333
7890	0.0133333333333333
7905	0.0133333333333333
7920	0.0133333333333333
7935	0.00666666666666667
7950	0.00666666666666667
7965	0.00666666666666667
7980	0.00666666666666667
7995	0.0266666666666667
8010	0.0266666666666667
8025	0.02
8040	0.02
8055	0.02
8070	0.02
8085	0.02
8100	0.02
8115	0.02
8130	0.0266666666666667
8145	0.00666666666666667
8160	0.00666666666666667
8175	0.00666666666666667
8190	0.02
8205	0.04
8220	0.04
8235	0.04
8250	0.0466666666666667
8265	0.0466666666666667
8280	0.0533333333333333
8295	0.0533333333333333
8310	0.0733333333333333
8325	0.08
8340	0.0666666666666667
8355	0.0533333333333333
8370	0.0533333333333333
8385	0.0533333333333333
8400	0.0466666666666667
8415	0.06
8430	0.0466666666666667
8445	0.0466666666666667
8460	0.0333333333333333
8475	0.0333333333333333
8490	0.0333333333333333
8505	0.0266666666666667
8520	0.04
8535	0.04
8550	0.0466666666666667
8565	0.0333333333333333
8580	0.0333333333333333
8595	0.0466666666666667
8610	0.0533333333333333
8625	0.0666666666666667
8640	0.0666666666666667
8655	0.0666666666666667
8670	0.06
8685	0.06
8700	0.0666666666666667
8715	0.0733333333333333
8730	0.0866666666666667
8745	0.0933333333333333
8760	0.08
8775	0.06
8790	0.08
8805	0.08
8820	0.08
8835	0.08
8850	0.0666666666666667
8865	0.0733333333333333
8880	0.0733333333333333
8895	0.0533333333333333
8910	0.0666666666666667
8925	0.0866666666666667
8940	0.0866666666666667
8955	0.12
8970	0.126666666666667
8985	0.14
9000	0.166666666666667
9015	0.153333333333333
9030	0.166666666666667
9045	0.213333333333333
9060	0.26
9075	0.266666666666667
9090	0.28
9105	0.286666666666667
9120	0.313333333333333
9135	0.333333333333333
9150	0.326666666666667
9165	0.366666666666667
9180	0.353333333333333
9195	0.333333333333333
9210	0.293333333333333
9225	0.3
9240	0.28
9255	0.286666666666667
9270	0.293333333333333
9285	0.293333333333333
9300	0.326666666666667
9315	0.346666666666667
9330	0.393333333333333
9345	0.413333333333333
9360	0.44
9375	0.446666666666667
9390	0.493333333333333
9405	0.486666666666667
9420	0.486666666666667
9435	0.513333333333333
9450	0.493333333333333
9465	0.506666666666667
9480	0.486666666666667
9495	0.486666666666667
9510	0.466666666666667
9525	0.433333333333333
9540	0.4
9555	0.36
9570	0.34
9585	0.286666666666667
9600	0.28
9615	0.22
9630	0.18
9645	0.133333333333333
9660	0.113333333333333
9675	0.146666666666667
9690	0.133333333333333
9705	0.153333333333333
9720	0.146666666666667
9735	0.16
9750	0.14
9765	0.126666666666667
9780	0.126666666666667
9795	0.146666666666667
9810	0.146666666666667
9825	0.113333333333333
9840	0.12
9855	0.1
9870	0.08
9885	0.0733333333333333
9900	0.08
9915	0.113333333333333
9930	0.126666666666667
9945	0.106666666666667
9960	0.113333333333333
9975	0.113333333333333
9990	0.126666666666667
10005	0.126666666666667
10020	0.126666666666667
10035	0.113333333333333
10050	0.1
10065	0.0666666666666667
10080	0.0533333333333333
10095	0.0533333333333333
10110	0.04
10125	0.0333333333333333
10140	0.04
10155	0.0666666666666667
10170	0.0666666666666667
10185	0.0866666666666667
10200	0.0933333333333333
10215	0.1
10230	0.1
10245	0.1
10260	0.1
10275	0.106666666666667
10290	0.0666666666666667
10305	0.04
10320	0.04
10335	0.0266666666666667
10350	0.0266666666666667
10365	0.02
10380	0.02
10395	0.02
10410	0.02
10425	0.0133333333333333
10440	0.0133333333333333
10455	0.0133333333333333
10470	0.02
10485	0.0133333333333333
10500	0.00666666666666667
10515	0.00666666666666667
10530	0.00666666666666667
10545	0.0133333333333333
10560	0.0133333333333333
10575	0.0133333333333333
10590	0.0133333333333333
10605	0.0133333333333333
10620	0.00666666666666667
10635	0.0133333333333333
10650	0.0133333333333333
10665	0.0133333333333333
10680	0.0133333333333333
10695	0.00666666666666667
10710	0.00666666666666667
10725	0.0133333333333333
10740	0.0133333333333333
10755	0.02
10770	0.02
10785	0.02
10800	0.02
10815	0.02
10830	0.02
10845	0.02
10860	0.02
10875	0.0133333333333333
10890	0.0133333333333333
10905	0.00666666666666667
10920	0.00666666666666667
10935	0.00666666666666667
10950	0.0133333333333333
10965	0.0133333333333333
10980	0.0133333333333333
10995	0.0133333333333333
11010	0.0133333333333333
11025	0.02
11040	0.0333333333333333
11055	0.0333333333333333
11070	0.0333333333333333
11085	0.0266666666666667
11100	0.02
11115	0.02
11130	0.02
11145	0.02
11160	0.0266666666666667
11175	0.0266666666666667
11190	0.0133333333333333
11205	0.02
11220	0.02
11235	0.02
11250	0.02
11265	0.0266666666666667
11280	0.0266666666666667
11295	0.0266666666666667
11310	0.02
11325	0.0133333333333333
11340	0.0133333333333333
11355	0.00666666666666667
11370	0.00666666666666667
11385	0.00666666666666667
11400	0.00666666666666667
11415	0
11430	0
11445	0
11460	0
11475	0
11490	0
11505	0
11520	0
11535	0
11550	0
11565	0
11580	0.00666666666666667
11595	0.00666666666666667
11610	0.0133333333333333
11625	0.0133333333333333
11640	0.0133333333333333
11655	0.02
11670	0.02
11685	0.02
11700	0.0266666666666667
11715	0.0266666666666667
11730	0.02
11745	0.0266666666666667
11760	0.02
11775	0.04
11790	0.04
11805	0.0333333333333333
11820	0.0333333333333333
11835	0.04
11850	0.0666666666666667
11865	0.0666666666666667
11880	0.08
11895	0.08
11910	0.08
11925	0.08
11940	0.0933333333333333
11955	0.12
11970	0.126666666666667
11985	0.126666666666667
12000	0.0933333333333333
12015	0.106666666666667
12030	0.1
12045	0.1
12060	0.113333333333333
12075	0.1
12090	0.106666666666667
12105	0.0866666666666667
12120	0.0866666666666667
12135	0.0866666666666667
12150	0.0933333333333333
12165	0.0866666666666667
12180	0.08
12195	0.0733333333333333
12210	0.06
12225	0.0666666666666667
12240	0.0666666666666667
12255	0.06
12270	0.06
12285	0.0533333333333333
12300	0.06
12315	0.0733333333333333
12330	0.08
12345	0.08
12360	0.0866666666666667
12375	0.0733333333333333
12390	0.0666666666666667
12405	0.0733333333333333
12420	0.0733333333333333
12435	0.08
12450	0.0733333333333333
12465	0.0533333333333333
12480	0.0466666666666667
12495	0.0466666666666667
12510	0.04
12525	0.0533333333333333
12540	0.04
12555	0.04
12570	0.0333333333333333
12585	0.0266666666666667
12600	0.02
12615	0.0266666666666667
12630	0.0333333333333333
12645	0.0333333333333333
12660	0.04
12675	0.0266666666666667
12690	0.04
12705	0.0466666666666667
12720	0.06
12735	0.0733333333333333
12750	0.0733333333333333
12765	0.0666666666666667
12780	0.06
12795	0.06
12810	0.06
12825	0.06
12840	0.0466666666666667
12855	0.0333333333333333
12870	0.02
12885	0.00666666666666667
12900	0.00666666666666667
12915	0.00666666666666667
12930	0.00666666666666667
12945	0.00666666666666667
12960	0
12975	0
12990	0
13005	0
13020	0
13035	0
13050	0
13065	0
13080	0
13095	0
13110	0
13125	0
13140	0
13155	0
13170	0
13185	0
13200	0.00666666666666667
13215	0.0133333333333333
13230	0.0133333333333333
13245	0.0133333333333333
13260	0.0133333333333333
13275	0.0133333333333333
13290	0.0133333333333333
13305	0.0133333333333333
13320	0.0133333333333333
13335	0.0133333333333333
13350	0.00666666666666667
13365	0
13380	0.00666666666666667
13395	0.00666666666666667
13410	0.0133333333333333
13425	0.0133333333333333
13440	0.02
13455	0.02
13470	0.02
13485	0.02
13500	0.0266666666666667
13515	0.0266666666666667
13530	0.02
13545	0.02
13560	0.02
13575	0.02
13590	0.0133333333333333
13605	0.0133333333333333
13620	0.0133333333333333
13635	0.0266666666666667
13650	0.02
13665	0.02
13680	0.02
13695	0.02
13710	0.0133333333333333
13725	0.0133333333333333
13740	0.0133333333333333
13755	0.0133333333333333
13770	0.0133333333333333
13785	0
13800	0
13815	0
13830	0
13845	0
13860	0
13875	0
13890	0
13905	0
13920	0
13935	0
13950	0.00666666666666667
13965	0.00666666666666667
13980	0.00666666666666667
13995	0.00666666666666667
14010	0.0133333333333333
14025	0.0266666666666667
14040	0.0266666666666667
14055	0.0266666666666667
14070	0.0333333333333333
14085	0.0466666666666667
14100	0.04
14115	0.04
14130	0.0466666666666667
14145	0.0466666666666667
14160	0.0466666666666667
14175	0.04
14190	0.0533333333333333
14205	0.0533333333333333
14220	0.0466666666666667
14235	0.0333333333333333
14250	0.0333333333333333
14265	0.0333333333333333
14280	0.0266666666666667
14295	0.0333333333333333
14310	0.0266666666666667
14325	0.02
14340	0.00666666666666667
14355	0.00666666666666667
14370	0.00666666666666667
14385	0.00666666666666667
14400	0.00666666666666667
14415	0.00666666666666667
14430	0.00666666666666667
14445	0
14460	0
14475	0
14490	0
14505	0
14520	0
14535	0
14550	0.00666666666666667
14565	0.02
14580	0.02
14595	0.02
14610	0.02
14625	0.02
14640	0.02
14655	0.02
14670	0.02
14685	0.02
14700	0.0133333333333333
14715	0
14730	0
14745	0.00666666666666667
14760	0.00666666666666667
14775	0.0133333333333333
14790	0.02
14805	0.0266666666666667
14820	0.0266666666666667
14835	0.0266666666666667
14850	0.0266666666666667
14865	0.0333333333333333
14880	0.04
14895	0.0333333333333333
14910	0.0333333333333333
14925	0.0266666666666667
14940	0.02
14955	0.0133333333333333
14970	0.02
14985	0.0266666666666667
15000	0.04
15015	0.0333333333333333
15030	0.0266666666666667
15045	0.0266666666666667
15060	0.0266666666666667
15075	0.0266666666666667
15090	0.0266666666666667
15105	0.0266666666666667
15120	0.02
15135	0.0133333333333333
15150	0
15165	0.00666666666666667
15180	0.00666666666666667
15195	0.00666666666666667
15210	0.00666666666666667
15225	0.00666666666666667
15240	0.00666666666666667
15255	0.00666666666666667
15270	0.0133333333333333
15285	0.0133333333333333
15300	0.0133333333333333
15315	0.00666666666666667
15330	0.00666666666666667
15345	0.00666666666666667
15360	0.0133333333333333
15375	0.0133333333333333
15390	0.02
15405	0.02
15420	0.0133333333333333
15435	0.0133333333333333
15450	0.02
15465	0.0266666666666667
15480	0.0266666666666667
15495	0.0266666666666667
15510	0.02
15525	0.02
15540	0.0133333333333333
15555	0.0133333333333333
15570	0.0133333333333333
15585	0.02
15600	0.02
15615	0.0133333333333333
15630	0.0133333333333333
15645	0.0133333333333333
15660	0.0133333333333333
15675	0.0133333333333333
15690	0.0133333333333333
15705	0.02
15720	0.02
15735	0.02
15750	0.0133333333333333
15765	0.0133333333333333
15780	0.0133333333333333
15795	0.0133333333333333
15810	0.0133333333333333
15825	0.0133333333333333
15840	0.02
15855	0.0133333333333333
15870	0.0133333333333333
15885	0.00666666666666667
15900	0.02
15915	0.02
15930	0.02
15945	0.02
15960	0.02
15975	0.02
15990	0.0133333333333333
16005	0.02
16020	0.02
16035	0.0266666666666667
16050	0.02
16065	0.0266666666666667
16080	0.0266666666666667
16095	0.0266666666666667
16110	0.0333333333333333
16125	0.04
16140	0.04
16155	0.04
16170	0.0466666666666667
16185	0.04
16200	0.0533333333333333
16215	0.0733333333333333
16230	0.106666666666667
16245	0.12
16260	0.133333333333333
16275	0.146666666666667
16290	0.18
16305	0.18
16320	0.18
16335	0.186666666666667
16350	0.206666666666667
16365	0.193333333333333
16380	0.18
16395	0.18
16410	0.22
16425	0.26
16440	0.273333333333333
16455	0.306666666666667
16470	0.36
16485	0.386666666666667
16500	0.413333333333333
16515	0.413333333333333
16530	0.426666666666667
16545	0.466666666666667
16560	0.446666666666667
16575	0.42
16590	0.406666666666667
16605	0.426666666666667
16620	0.373333333333333
16635	0.34
16650	0.306666666666667
16665	0.326666666666667
16680	0.34
16695	0.32
16710	0.353333333333333
16725	0.373333333333333
16740	0.36
16755	0.34
16770	0.36
16785	0.406666666666667
16800	0.406666666666667
16815	0.413333333333333
16830	0.366666666666667
16845	0.36
16860	0.306666666666667
16875	0.253333333333333
16890	0.273333333333333
16905	0.286666666666667
16920	0.32
16935	0.34
16950	0.36
16965	0.38
16980	0.433333333333333
16995	0.466666666666667
17010	0.5
17025	0.52
17040	0.486666666666667
17055	0.48
17070	0.48
17085	0.44
17100	0.4
17115	0.36
17130	0.366666666666667
17145	0.346666666666667
17160	0.346666666666667
17175	0.353333333333333
17190	0.373333333333333
17205	0.373333333333333
17220	0.346666666666667
17235	0.36
17250	0.38
17265	0.4
17280	0.393333333333333
17295	0.413333333333333
17310	0.4
17325	0.406666666666667
17340	0.42
17355	0.42
17370	0.46
17385	0.473333333333333
17400	0.46
17415	0.466666666666667
17430	0.473333333333333
17445	0.413333333333333
17460	0.386666666666667
17475	0.36
17490	0.333333333333333
17505	0.313333333333333
17520	0.253333333333333
17535	0.226666666666667
17550	0.226666666666667
17565	0.18
17580	0.133333333333333
