# Supplementary material for: Conveniently Pre-Tagged and Pre-Packaged: Extended Molecular Identification and Metagenomics Using Complete Metazoan Mitochondrial Genomes
Source: PLoS One. 2012 Dec 14;7(12):e51263. doi: 10.1371/journal.pone.0051263 (PMC3522660; doi:10.1371/journal.pone.0051263)
Supplement: File S2 — Sliding window analyses for Annelida, Cnidaria, Crustacea, Echinodermata, Mollusca, Nematoda, Nemertea, Platyhelminthes and Porifera. For each family, the folder contains the aligned sequences as well as the sliding window analyses by species pair and for all species pair on a single figure. (ZIP) [file pone.0051263.s002.zip › Cnidaria/Pocilloporidae/15_150/Seriatopora_hystrix_NC_010244_Seriatopora_caliendrum_NC_010245.csv]

0	0.00666666666666667
15	0.00666666666666667
30	0
45	0
60	0
75	0
90	0
105	0.00666666666666667
120	0.00666666666666667
135	0.00666666666666667
150	0.00666666666666667
165	0.00666666666666667
180	0.0133333333333333
195	0.0133333333333333
210	0.0133333333333333
225	0.0133333333333333
240	0.0133333333333333
255	0.00666666666666667
270	0.00666666666666667
285	0.00666666666666667
300	0.00666666666666667
315	0.00666666666666667
330	0
345	0
360	0
375	0
390	0
405	0
420	0
435	0
450	0
465	0
480	0
495	0
510	0
525	0
540	0
555	0
570	0
585	0
600	0
615	0
630	0
645	0
660	0
675	0
690	0
705	0
720	0
735	0
750	0
765	0
780	0
795	0.00666666666666667
810	0.00666666666666667
825	0.00666666666666667
840	0.00666666666666667
855	0.00666666666666667
870	0.00666666666666667
885	0.00666666666666667
900	0.00666666666666667
915	0.0133333333333333
930	0.0133333333333333
945	0.00666666666666667
960	0.00666666666666667
975	0.00666666666666667
990	0.00666666666666667
1005	0.00666666666666667
1020	0.0133333333333333
1035	0.0133333333333333
1050	0.0133333333333333
1065	0.00666666666666667
1080	0.00666666666666667
1095	0.00666666666666667
1110	0.00666666666666667
1125	0.00666666666666667
1140	0.00666666666666667
1155	0.00666666666666667
1170	0
1185	0
1200	0
1215	0
1230	0
1245	0
1260	0
1275	0
1290	0
1305	0
1320	0
1335	0
1350	0
1365	0
1380	0
1395	0
1410	0
1425	0
1440	0
1455	0
1470	0
1485	0
1500	0
1515	0
1530	0
1545	0.0133333333333333
1560	0.0133333333333333
1575	0.0133333333333333
1590	0.0133333333333333
1605	0.0133333333333333
1620	0.0333333333333333
1635	0.0333333333333333
1650	0.0333333333333333
1665	0.0333333333333333
1680	0.0333333333333333
1695	0.0266666666666667
1710	0.0266666666666667
1725	0.0266666666666667
1740	0.0266666666666667
1755	0.0266666666666667
1770	0.00666666666666667
1785	0.00666666666666667
1800	0.00666666666666667
1815	0.00666666666666667
1830	0.00666666666666667
1845	0
1860	0
1875	0
1890	0
1905	0
1920	0.00666666666666667
1935	0.00666666666666667
1950	0.00666666666666667
1965	0.0133333333333333
1980	0.0133333333333333
1995	0.0133333333333333
2010	0.0133333333333333
2025	0.0133333333333333
2040	0.0133333333333333
2055	0.0133333333333333
2070	0.00666666666666667
2085	0.00666666666666667
2100	0.00666666666666667
2115	0
2130	0
2145	0
2160	0
2175	0.00666666666666667
2190	0.00666666666666667
2205	0.00666666666666667
2220	0.00666666666666667
2235	0.00666666666666667
2250	0.0133333333333333
2265	0.0133333333333333
2280	0.0133333333333333
2295	0.0133333333333333
2310	0.0133333333333333
2325	0.00666666666666667
2340	0.0133333333333333
2355	0.0133333333333333
2370	0.02
2385	0.02
2400	0.0133333333333333
2415	0.0133333333333333
2430	0.02
2445	0.0266666666666667
2460	0.0266666666666667
2475	0.0266666666666667
2490	0.02
2505	0.02
2520	0.0133333333333333
2535	0.0133333333333333
2550	0.0133333333333333
2565	0.0133333333333333
2580	0.00666666666666667
2595	0
2610	0
2625	0
2640	0.00666666666666667
2655	0.00666666666666667
2670	0.00666666666666667
2685	0.00666666666666667
2700	0.00666666666666667
2715	0.00666666666666667
2730	0.00666666666666667
2745	0.00666666666666667
2760	0.00666666666666667
2775	0.0133333333333333
2790	0.00666666666666667
2805	0.00666666666666667
2820	0.00666666666666667
2835	0.00666666666666667
2850	0.0133333333333333
2865	0.0133333333333333
2880	0.0133333333333333
2895	0.0133333333333333
2910	0.02
2925	0.0133333333333333
2940	0.0133333333333333
2955	0.0133333333333333
2970	0.0133333333333333
2985	0.0133333333333333
3000	0.00666666666666667
3015	0.0133333333333333
3030	0.0133333333333333
3045	0.0133333333333333
3060	0.00666666666666667
3075	0.00666666666666667
3090	0.00666666666666667
3105	0.00666666666666667
3120	0.00666666666666667
3135	0.00666666666666667
3150	0.0133333333333333
3165	0.00666666666666667
3180	0.00666666666666667
3195	0.00666666666666667
3210	0.00666666666666667
3225	0.00666666666666667
3240	0.00666666666666667
3255	0.00666666666666667
3270	0.00666666666666667
3285	0.00666666666666667
3300	0
3315	0
3330	0
3345	0
3360	0
3375	0
3390	0
3405	0
3420	0
3435	0
3450	0
3465	0
3480	0
3495	0
3510	0
3525	0
3540	0
3555	0
3570	0
3585	0
3600	0
3615	0
3630	0
3645	0.00666666666666667
3660	0.00666666666666667
3675	0.00666666666666667
3690	0.00666666666666667
3705	0.00666666666666667
3720	0.00666666666666667
3735	0.00666666666666667
3750	0.00666666666666667
3765	0.00666666666666667
3780	0.00666666666666667
3795	0
3810	0
3825	0
3840	0
3855	0
3870	0
3885	0
3900	0
3915	0
3930	0
3945	0
3960	0
3975	0
3990	0
4005	0
4020	0
4035	0
4050	0
4065	0
4080	0
4095	0
4110	0
4125	0
4140	0
4155	0
4170	0
4185	0
4200	0
4215	0
4230	0
4245	0
4260	0
4275	0
4290	0
4305	0
4320	0
4335	0
4350	0
4365	0
4380	0
4395	0
4410	0
4425	0
4440	0
4455	0
4470	0
4485	0
4500	0
4515	0
4530	0
4545	0
4560	0
4575	0
4590	0
4605	0
4620	0
4635	0
4650	0
4665	0
4680	0
4695	0
4710	0
4725	0
4740	0
4755	0
4770	0
4785	0
4800	0
4815	0
4830	0
4845	0
4860	0
4875	0
4890	0
4905	0
4920	0
4935	0
4950	0
4965	0
4980	0
4995	0
5010	0
5025	0
5040	0
5055	0
5070	0
5085	0
5100	0
5115	0
5130	0.00666666666666667
5145	0.00666666666666667
5160	0.00666666666666667
5175	0.00666666666666667
5190	0.0133333333333333
5205	0.0133333333333333
5220	0.0133333333333333
5235	0.0133333333333333
5250	0.0133333333333333
5265	0.0133333333333333
5280	0.00666666666666667
5295	0.00666666666666667
5310	0.00666666666666667
5325	0.00666666666666667
5340	0
5355	0
5370	0
5385	0
5400	0
5415	0
5430	0
5445	0
5460	0
5475	0
5490	0
5505	0
5520	0
5535	0
5550	0
5565	0
5580	0
5595	0
5610	0
5625	0
5640	0
5655	0
5670	0
5685	0
5700	0
5715	0
5730	0
5745	0
5760	0
5775	0
5790	0
5805	0
5820	0
5835	0
5850	0
5865	0
5880	0
5895	0
5910	0
5925	0
5940	0
5955	0
5970	0
5985	0
6000	0
6015	0
6030	0
6045	0
6060	0
6075	0
6090	0
6105	0
6120	0
6135	0
6150	0
6165	0
6180	0
6195	0
6210	0
6225	0
6240	0
6255	0
6270	0
6285	0
6300	0
6315	0
6330	0
6345	0
6360	0
6375	0
6390	0
6405	0
6420	0
6435	0
6450	0
6465	0
6480	0
6495	0
6510	0
6525	0
6540	0
6555	0.00666666666666667
6570	0.00666666666666667
6585	0.00666666666666667
6600	0.00666666666666667
6615	0.00666666666666667
6630	0.00666666666666667
6645	0.00666666666666667
6660	0.00666666666666667
6675	0.00666666666666667
6690	0.00666666666666667
6705	0
6720	0
6735	0
6750	0
6765	0
6780	0
6795	0
6810	0
6825	0
6840	0
6855	0
6870	0
6885	0
6900	0
6915	0
6930	0
6945	0
6960	0
6975	0
6990	0
7005	0
7020	0
7035	0
7050	0
7065	0
7080	0
7095	0
7110	0
7125	0
7140	0
7155	0
7170	0
7185	0
7200	0
7215	0
7230	0
7245	0
7260	0
7275	0
7290	0
7305	0
7320	0
7335	0
7350	0
7365	0
7380	0
7395	0
7410	0
7425	0
7440	0
7455	0
7470	0
7485	0
7500	0
7515	0
7530	0
7545	0
7560	0
7575	0
7590	0
7605	0
7620	0
7635	0
7650	0
7665	0
7680	0
7695	0
7710	0
7725	0
7740	0
7755	0
7770	0
7785	0
7800	0
7815	0
7830	0
7845	0
7860	0
7875	0
7890	0
7905	0
7920	0
7935	0
7950	0
7965	0
7980	0
7995	0
8010	0
8025	0
8040	0
8055	0
8070	0
8085	0
8100	0
8115	0
8130	0
8145	0
8160	0
8175	0
8190	0
8205	0.00666666666666667
8220	0.00666666666666667
8235	0.00666666666666667
8250	0.00666666666666667
8265	0.00666666666666667
8280	0.0133333333333333
8295	0.0133333333333333
8310	0.0133333333333333
8325	0.0133333333333333
8340	0.0133333333333333
8355	0.00666666666666667
8370	0.00666666666666667
8385	0.00666666666666667
8400	0.00666666666666667
8415	0.00666666666666667
8430	0
8445	0
8460	0
8475	0
8490	0
8505	0
8520	0
8535	0
8550	0
8565	0
8580	0
8595	0
8610	0
8625	0
8640	0
8655	0
8670	0
8685	0
8700	0
8715	0
8730	0.00666666666666667
8745	0.0133333333333333
8760	0.0133333333333333
8775	0.0133333333333333
8790	0.0133333333333333
8805	0.0133333333333333
8820	0.0133333333333333
8835	0.0133333333333333
8850	0.0133333333333333
8865	0.02
8880	0.0133333333333333
8895	0.00666666666666667
8910	0.02
8925	0.0266666666666667
8940	0.0266666666666667
8955	0.0266666666666667
8970	0.0333333333333333
8985	0.04
9000	0.06
9015	0.08
9030	0.08
9045	0.08
9060	0.08
9075	0.0866666666666667
9090	0.0866666666666667
9105	0.0933333333333333
9120	0.0866666666666667
9135	0.08
9150	0.0666666666666667
9165	0.04
9180	0.04
9195	0.04
9210	0.0266666666666667
9225	0.02
9240	0.0266666666666667
9255	0.0266666666666667
9270	0.0333333333333333
9285	0.04
9300	0.0533333333333333
9315	0.0666666666666667
9330	0.0866666666666667
9345	0.0933333333333333
9360	0.1
9375	0.0933333333333333
9390	0.0933333333333333
9405	0.0866666666666667
9420	0.08
9435	0.08
9450	0.0866666666666667
9465	0.08
9480	0.0666666666666667
9495	0.0666666666666667
9510	0.08
9525	0.08
9540	0.0933333333333333
9555	0.0933333333333333
9570	0.12
9585	0.133333333333333
9600	0.146666666666667
9615	0.14
9630	0.133333333333333
9645	0.126666666666667
9660	0.106666666666667
9675	0.106666666666667
9690	0.0866666666666667
9705	0.0866666666666667
9720	0.06
9735	0.04
9750	0
9765	0
9780	0
9795	0.00666666666666667
9810	0.00666666666666667
9825	0.00666666666666667
9840	0.00666666666666667
9855	0.00666666666666667
9870	0.00666666666666667
9885	0.0133333333333333
9900	0.0133333333333333
9915	0.02
9930	0.02
9945	0.0133333333333333
9960	0.0133333333333333
9975	0.0133333333333333
9990	0.02
10005	0.02
10020	0.02
10035	0.0133333333333333
10050	0.0133333333333333
10065	0.00666666666666667
10080	0.00666666666666667
10095	0.00666666666666667
10110	0.00666666666666667
10125	0.00666666666666667
10140	0
10155	0
10170	0
10185	0
10200	0
10215	0
10230	0
10245	0
10260	0
10275	0
10290	0
10305	0
10320	0
10335	0
10350	0
10365	0
10380	0.00666666666666667
10395	0.00666666666666667
10410	0.00666666666666667
10425	0.00666666666666667
10440	0.00666666666666667
10455	0.02
10470	0.02
10485	0.02
10500	0.02
10515	0.02
10530	0.0133333333333333
10545	0.0133333333333333
10560	0.0133333333333333
10575	0.0133333333333333
10590	0.0133333333333333
10605	0
10620	0
10635	0
10650	0
10665	0
10680	0
10695	0
10710	0
10725	0
10740	0
10755	0
10770	0
10785	0
10800	0
10815	0
10830	0
10845	0
10860	0
10875	0
10890	0
10905	0
10920	0
10935	0
10950	0.00666666666666667
10965	0.00666666666666667
10980	0.00666666666666667
10995	0.00666666666666667
11010	0.00666666666666667
11025	0.00666666666666667
11040	0.0133333333333333
11055	0.0133333333333333
11070	0.0133333333333333
11085	0.0133333333333333
11100	0.00666666666666667
11115	0.00666666666666667
11130	0.00666666666666667
11145	0.00666666666666667
11160	0.00666666666666667
11175	0.00666666666666667
11190	0
11205	0
11220	0
11235	0
11250	0
11265	0
11280	0
11295	0
11310	0
11325	0
11340	0
11355	0
11370	0
11385	0
11400	0
11415	0
11430	0
11445	0
11460	0
11475	0
11490	0
11505	0
11520	0
11535	0
11550	0
11565	0
11580	0
11595	0
11610	0
11625	0
11640	0
11655	0
11670	0
11685	0
11700	0
11715	0
11730	0
11745	0
11760	0
11775	0
11790	0.00666666666666667
11805	0.00666666666666667
11820	0.00666666666666667
11835	0.00666666666666667
11850	0.04
11865	0.0533333333333333
11880	0.0533333333333333
11895	0.0533333333333333
11910	0.0533333333333333
11925	0.0533333333333333
11940	0.0466666666666667
11955	0.06
11970	0.0666666666666667
11985	0.0666666666666667
12000	0.0333333333333333
12015	0.02
12030	0.02
12045	0.02
12060	0.02
12075	0.02
12090	0.0266666666666667
12105	0.0133333333333333
12120	0.00666666666666667
12135	0.00666666666666667
12150	0.0133333333333333
12165	0.0133333333333333
12180	0.0133333333333333
12195	0.0133333333333333
12210	0.0133333333333333
12225	0.0133333333333333
12240	0.0133333333333333
12255	0.0133333333333333
12270	0.0133333333333333
12285	0.0133333333333333
12300	0.0133333333333333
12315	0.0133333333333333
12330	0.02
12345	0.02
12360	0.0266666666666667
12375	0.0266666666666667
12390	0.02
12405	0.02
12420	0.02
12435	0.02
12450	0.0133333333333333
12465	0.0133333333333333
12480	0.02
12495	0.02
12510	0.0133333333333333
12525	0.0133333333333333
12540	0.0133333333333333
12555	0.0133333333333333
12570	0.0133333333333333
12585	0.0133333333333333
12600	0.0133333333333333
12615	0.02
12630	0.00666666666666667
12645	0.00666666666666667
12660	0.00666666666666667
12675	0.00666666666666667
12690	0.00666666666666667
12705	0.00666666666666667
12720	0.00666666666666667
12735	0.00666666666666667
12750	0.00666666666666667
12765	0
12780	0
12795	0
12810	0
12825	0.00666666666666667
12840	0.00666666666666667
12855	0.00666666666666667
12870	0.00666666666666667
12885	0.00666666666666667
12900	0.00666666666666667
12915	0.00666666666666667
12930	0.0133333333333333
12945	0.0133333333333333
12960	0.0133333333333333
12975	0.00666666666666667
12990	0.00666666666666667
13005	0.00666666666666667
13020	0.00666666666666667
13035	0.00666666666666667
13050	0.00666666666666667
13065	0.00666666666666667
13080	0
13095	0
13110	0
13125	0
13140	0
13155	0
13170	0
13185	0
13200	0.00666666666666667
13215	0.0133333333333333
13230	0.0133333333333333
13245	0.0133333333333333
13260	0.0133333333333333
13275	0.0133333333333333
13290	0.0133333333333333
13305	0.0133333333333333
13320	0.0133333333333333
13335	0.0133333333333333
13350	0.00666666666666667
13365	0
13380	0.00666666666666667
13395	0.00666666666666667
13410	0.00666666666666667
13425	0.00666666666666667
13440	0.00666666666666667
13455	0.00666666666666667
13470	0.00666666666666667
13485	0.00666666666666667
13500	0.00666666666666667
13515	0.00666666666666667
13530	0
13545	0
13560	0
13575	0
13590	0
13605	0
13620	0
13635	0.00666666666666667
13650	0.00666666666666667
13665	0.00666666666666667
13680	0.00666666666666667
13695	0.00666666666666667
13710	0.00666666666666667
13725	0.00666666666666667
13740	0.00666666666666667
13755	0.00666666666666667
13770	0.00666666666666667
13785	0
13800	0
13815	0
13830	0
13845	0
13860	0
13875	0
13890	0
13905	0
13920	0
13935	0
13950	0.00666666666666667
13965	0.00666666666666667
13980	0.00666666666666667
13995	0.00666666666666667
14010	0.00666666666666667
14025	0.0133333333333333
14040	0.0133333333333333
14055	0.0133333333333333
14070	0.02
14085	0.0266666666666667
14100	0.02
14115	0.02
14130	0.02
14145	0.02
14160	0.0266666666666667
14175	0.02
14190	0.02
14205	0.02
14220	0.0133333333333333
14235	0.00666666666666667
14250	0.00666666666666667
14265	0.00666666666666667
14280	0.00666666666666667
14295	0.00666666666666667
14310	0
14325	0
14340	0
14355	0
14370	0
14385	0
14400	0
14415	0
14430	0
14445	0
14460	0
14475	0
14490	0
14505	0.00666666666666667
14520	0.00666666666666667
14535	0.0133333333333333
14550	0.0133333333333333
14565	0.0133333333333333
14580	0.0133333333333333
14595	0.0133333333333333
14610	0.0133333333333333
14625	0.0133333333333333
14640	0.0133333333333333
14655	0.00666666666666667
14670	0.00666666666666667
14685	0
14700	0
14715	0
14730	0
14745	0.00666666666666667
14760	0.00666666666666667
14775	0.00666666666666667
14790	0.00666666666666667
14805	0.00666666666666667
14820	0.00666666666666667
14835	0.00666666666666667
14850	0.00666666666666667
14865	0.00666666666666667
14880	0.00666666666666667
14895	0
14910	0
14925	0
14940	0
14955	0
14970	0
14985	0
15000	0
15015	0
15030	0
15045	0
15060	0
15075	0
15090	0
15105	0
15120	0
15135	0
15150	0
15165	0.00666666666666667
15180	0.00666666666666667
15195	0.00666666666666667
15210	0.00666666666666667
15225	0.00666666666666667
15240	0.00666666666666667
15255	0.00666666666666667
15270	0.00666666666666667
15285	0.00666666666666667
15300	0.00666666666666667
15315	0.00666666666666667
15330	0.00666666666666667
15345	0.00666666666666667
15360	0.00666666666666667
15375	0.0133333333333333
15390	0.0133333333333333
15405	0.02
15420	0.0266666666666667
15435	0.0266666666666667
15450	0.0266666666666667
15465	0.02
15480	0.02
15495	0.02
15510	0.02
15525	0.0133333333333333
15540	0.0133333333333333
15555	0.00666666666666667
15570	0
15585	0
15600	0
15615	0
15630	0
15645	0
15660	0
15675	0
15690	0
15705	0
15720	0
15735	0
15750	0
15765	0
15780	0
15795	0
15810	0
15825	0
15840	0
15855	0
15870	0
15885	0
15900	0.00666666666666667
15915	0.00666666666666667
15930	0.00666666666666667
15945	0.00666666666666667
15960	0.00666666666666667
15975	0.00666666666666667
15990	0.0133333333333333
16005	0.02
16020	0.02
16035	0.02
16050	0.0133333333333333
16065	0.0133333333333333
16080	0.0133333333333333
16095	0.0133333333333333
16110	0.0133333333333333
16125	0.0133333333333333
16140	0.00666666666666667
16155	0.00666666666666667
16170	0.0133333333333333
16185	0.0133333333333333
16200	0.02
16215	0.02
16230	0.02
16245	0.02
16260	0.02
16275	0.02
16290	0.02
16305	0.0133333333333333
16320	0.00666666666666667
16335	0.00666666666666667
16350	0
16365	0
16380	0
16395	0
16410	0
16425	0
16440	0
16455	0
16470	0
16485	0
16500	0
16515	0
16530	0.00666666666666667
16545	0.00666666666666667
16560	0.00666666666666667
16575	0.00666666666666667
16590	0.0133333333333333
16605	0.0133333333333333
16620	0.0133333333333333
16635	0.0133333333333333
16650	0.0133333333333333
16665	0.0133333333333333
16680	0.00666666666666667
16695	0.00666666666666667
16710	0.00666666666666667
16725	0.00666666666666667
16740	0
16755	0
16770	0
16785	0.00666666666666667
16800	0.00666666666666667
16815	0.00666666666666667
16830	0.00666666666666667
16845	0.00666666666666667
16860	0.00666666666666667
16875	0.00666666666666667
16890	0.00666666666666667
16905	0.0133333333333333
16920	0.0133333333333333
16935	0.00666666666666667
16950	0.0266666666666667
16965	0.0266666666666667
16980	0.0533333333333333
16995	0.0666666666666667
17010	0.0866666666666667
17025	0.0866666666666667
17040	0.0933333333333333
17055	0.0866666666666667
17070	0.0933333333333333
17085	0.1
17100	0.0866666666666667
17115	0.0866666666666667
17130	0.0666666666666667
17145	0.0533333333333333
17160	0.0333333333333333
17175	0.0333333333333333
17190	0.0266666666666667
17205	0.0266666666666667
17220	0.0266666666666667
17235	0.0266666666666667
17250	0.0266666666666667
17265	0.0266666666666667
17280	0.02
17295	0.02
17310	0.02
17325	0.02
17340	0.02
17355	0.02
17370	0.0133333333333333
17385	0.0133333333333333
17400	0.00666666666666667
17415	0.00666666666666667
17430	0.00666666666666667
17445	0.00666666666666667
17460	0.00666666666666667
17475	0.0133333333333333
17490	0.0133333333333333
17505	0.0133333333333333
17520	0.0133333333333333
17535	0.00666666666666667
17550	0.00666666666666667
17565	0.00666666666666667
17580	0.00666666666666667
