# Supplementary material for: Conveniently Pre-Tagged and Pre-Packaged: Extended Molecular Identification and Metagenomics Using Complete Metazoan Mitochondrial Genomes
Source: PLoS One. 2012 Dec 14;7(12):e51263. doi: 10.1371/journal.pone.0051263 (PMC3522660; doi:10.1371/journal.pone.0051263)
Supplement: File S2 — Sliding window analyses for Annelida, Cnidaria, Crustacea, Echinodermata, Mollusca, Nematoda, Nemertea, Platyhelminthes and Porifera. For each family, the folder contains the aligned sequences as well as the sliding window analyses by species pair and for all species pair on a single figure. (ZIP) [file pone.0051263.s002.zip › Cnidaria/Pocilloporidae/45_450/figures.dem]

set terminal pdf
set yrange [ 0 : 0.6 ]
set xrange [ 0 : 17586 ]
set xlabel "Number of base pairs, starting at COI (Step = 45 bp, window = 450 bp)"
set ylabel "Percentage of difference"
set linetype 1 lc rgb "black" lw 4
set output 'Pocillopora_eydouxi_NC_009798_Pocillopora_damicornis_NC_009797.pdf'
plot 'Pocillopora_eydouxi_NC_009798_Pocillopora_damicornis_NC_009797.csv' title 'P. eydouxi_ vs P. damicornis_' with lines,0.1 lc 0 lw 2
set output 'Pocillopora_eydouxi_NC_009798_Seriatopora_hystrix_NC_010244.pdf'
plot 'Pocillopora_eydouxi_NC_009798_Seriatopora_hystrix_NC_010244.csv' title 'P. eydouxi_ vs S. hystrix_' with lines,0.1 lc 0 lw 2
set output 'Pocillopora_eydouxi_NC_009798_Seriatopora_caliendrum_NC_010245.pdf'
plot 'Pocillopora_eydouxi_NC_009798_Seriatopora_caliendrum_NC_010245.csv' title 'P. eydouxi_ vs S. caliendrum_' with lines,0.1 lc 0 lw 2
set output 'Pocillopora_damicornis_NC_009797_Seriatopora_hystrix_NC_010244.pdf'
plot 'Pocillopora_damicornis_NC_009797_Seriatopora_hystrix_NC_010244.csv' title 'P. damicornis_ vs S. hystrix_' with lines,0.1 lc 0 lw 2
set output 'Pocillopora_damicornis_NC_009797_Seriatopora_caliendrum_NC_010245.pdf'
plot 'Pocillopora_damicornis_NC_009797_Seriatopora_caliendrum_NC_010245.csv' title 'P. damicornis_ vs S. caliendrum_' with lines,0.1 lc 0 lw 2
set output 'Seriatopora_hystrix_NC_010244_Seriatopora_caliendrum_NC_010245.pdf'
plot 'Seriatopora_hystrix_NC_010244_Seriatopora_caliendrum_NC_010245.csv' title 'S. hystrix_ vs S. caliendrum_' with lines,0.1 lc 0 lw 2
