# Supplementary material for: Conveniently Pre-Tagged and Pre-Packaged: Extended Molecular Identification and Metagenomics Using Complete Metazoan Mitochondrial Genomes
Source: PLoS One. 2012 Dec 14;7(12):e51263. doi: 10.1371/journal.pone.0051263 (PMC3522660; doi:10.1371/journal.pone.0051263)
Supplement: File S2 — Sliding window analyses for Annelida, Cnidaria, Crustacea, Echinodermata, Mollusca, Nematoda, Nemertea, Platyhelminthes and Porifera. For each family, the folder contains the aligned sequences as well as the sliding window analyses by species pair and for all species pair on a single figure. (ZIP) [file pone.0051263.s002.zip › Cnidaria/Pocilloporidae/45_450/Pocillopora_damicornis_NC_009797_Seriatopora_caliendrum_NC_010245.csv]

0	0.08
45	0.0644444444444444
90	0.0422222222222222
135	0.0288888888888889
180	0.0266666666666667
225	0.0266666666666667
270	0.02
315	0.0155555555555556
360	0.0111111111111111
405	0.0133333333333333
450	0.0111111111111111
495	0.0133333333333333
540	0.0111111111111111
585	0.0111111111111111
630	0.00888888888888889
675	0.00888888888888889
720	0.00888888888888889
765	0.0133333333333333
810	0.0133333333333333
855	0.0133333333333333
900	0.0133333333333333
945	0.0155555555555556
990	0.0155555555555556
1035	0.0177777777777778
1080	0.0177777777777778
1125	0.02
1170	0.02
1215	0.02
1260	0.0244444444444444
1305	0.0244444444444444
1350	0.0311111111111111
1395	0.0355555555555556
1440	0.0355555555555556
1485	0.0377777777777778
1530	0.04
1575	0.0377777777777778
1620	0.04
1665	0.0377777777777778
1710	0.0333333333333333
1755	0.0311111111111111
1800	0.0244444444444444
1845	0.0177777777777778
1890	0.02
1935	0.0177777777777778
1980	0.0177777777777778
2025	0.02
2070	0.0222222222222222
2115	0.0266666666666667
2160	0.0288888888888889
2205	0.0333333333333333
2250	0.0311111111111111
2295	0.0288888888888889
2340	0.0288888888888889
2385	0.0288888888888889
2430	0.04
2475	0.0377777777777778
2520	0.0311111111111111
2565	0.0288888888888889
2610	0.0311111111111111
2655	0.0288888888888889
2700	0.0311111111111111
2745	0.0355555555555556
2790	0.0333333333333333
2835	0.0311111111111111
2880	0.0222222222222222
2925	0.0222222222222222
2970	0.0222222222222222
3015	0.0177777777777778
3060	0.0155555555555556
3105	0.0155555555555556
3150	0.0133333333333333
3195	0.00888888888888889
3240	0.0111111111111111
3285	0.0133333333333333
3330	0.00888888888888889
3375	0.0111111111111111
3420	0.0111111111111111
3465	0.0155555555555556
3510	0.0155555555555556
3555	0.0133333333333333
3600	0.0155555555555556
3645	0.0155555555555556
3690	0.0133333333333333
3735	0.0133333333333333
3780	0.0133333333333333
3825	0.0133333333333333
3870	0.0133333333333333
3915	0.0111111111111111
3960	0.0111111111111111
4005	0.0111111111111111
4050	0.00888888888888889
4095	0.00888888888888889
4140	0.0177777777777778
4185	0.0177777777777778
4230	0.0177777777777778
4275	0.0155555555555556
4320	0.0155555555555556
4365	0.0133333333333333
4410	0.0111111111111111
4455	0.0111111111111111
4500	0.0111111111111111
4545	0.0111111111111111
4590	0.00666666666666667
4635	0.00888888888888889
4680	0.00888888888888889
4725	0.0133333333333333
4770	0.02
4815	0.02
4860	0.02
4905	0.0244444444444444
4950	0.0288888888888889
4995	0.0288888888888889
5040	0.0266666666666667
5085	0.0222222222222222
5130	0.0222222222222222
5175	0.02
5220	0.0155555555555556
5265	0.0155555555555556
5310	0.0155555555555556
5355	0.0111111111111111
5400	0.0111111111111111
5445	0.0155555555555556
5490	0.0133333333333333
5535	0.0133333333333333
5580	0.0155555555555556
5625	0.0133333333333333
5670	0.0133333333333333
5715	0.0133333333333333
5760	0.0177777777777778
5805	0.0177777777777778
5850	0.0133333333333333
5895	0.00888888888888889
5940	0.0111111111111111
5985	0.0155555555555556
6030	0.0133333333333333
6075	0.0155555555555556
6120	0.0155555555555556
6165	0.02
6210	0.0177777777777778
6255	0.0222222222222222
6300	0.0222222222222222
6345	0.0266666666666667
6390	0.0266666666666667
6435	0.0244444444444444
6480	0.0244444444444444
6525	0.0222222222222222
6570	0.0222222222222222
6615	0.02
6660	0.0177777777777778
6705	0.0133333333333333
6750	0.0177777777777778
6795	0.0133333333333333
6840	0.0111111111111111
6885	0.00888888888888889
6930	0.0155555555555556
6975	0.0155555555555556
7020	0.0155555555555556
7065	0.0133333333333333
7110	0.0133333333333333
7155	0.0155555555555556
7200	0.0111111111111111
7245	0.0133333333333333
7290	0.0133333333333333
7335	0.0155555555555556
7380	0.00888888888888889
7425	0.00888888888888889
7470	0.00666666666666667
7515	0.00888888888888889
7560	0.00888888888888889
7605	0.00888888888888889
7650	0.00888888888888889
7695	0.0133333333333333
7740	0.0133333333333333
7785	0.0111111111111111
7830	0.0133333333333333
7875	0.0133333333333333
7920	0.0266666666666667
7965	0.0266666666666667
8010	0.0377777777777778
8055	0.04
8100	0.04
8145	0.0377777777777778
8190	0.0422222222222222
8235	0.0466666666666667
8280	0.0466666666666667
8325	0.0622222222222222
8370	0.0511111111111111
8415	0.0555555555555556
8460	0.0555555555555556
8505	0.0577777777777778
8550	0.06
8595	0.0666666666666667
8640	0.0777777777777778
8685	0.0977777777777778
8730	0.113333333333333
8775	0.146666666666667
8820	0.186666666666667
8865	0.208888888888889
8910	0.217777777777778
8955	0.242222222222222
9000	0.286666666666667
9045	0.333333333333333
9090	0.371111111111111
9135	0.4
9180	0.431111111111111
9225	0.413333333333333
9270	0.388888888888889
9315	0.375555555555556
9360	0.357777777777778
9405	0.353333333333333
9450	0.322222222222222
9495	0.275555555555556
9540	0.235555555555556
9585	0.186666666666667
9630	0.157777777777778
9675	0.135555555555556
9720	0.128888888888889
9765	0.113333333333333
9810	0.111111111111111
9855	0.106666666666667
9900	0.102222222222222
9945	0.0933333333333333
9990	0.0822222222222222
10035	0.0822222222222222
10080	0.0644444444444444
10125	0.0555555555555556
10170	0.0466666666666667
10215	0.0466666666666667
10260	0.0488888888888889
10305	0.0266666666666667
10350	0.0177777777777778
10395	0.0155555555555556
10440	0.0155555555555556
10485	0.0177777777777778
10530	0.0155555555555556
10575	0.0155555555555556
10620	0.0133333333333333
10665	0.0177777777777778
10710	0.0155555555555556
10755	0.0222222222222222
10800	0.02
10845	0.02
10890	0.0222222222222222
10935	0.0177777777777778
10980	0.02
11025	0.02
11070	0.02
11115	0.0155555555555556
11160	0.0155555555555556
11205	0.00888888888888889
11250	0.00888888888888889
11295	0.0111111111111111
11340	0.00888888888888889
11385	0.00888888888888889
11430	0.00888888888888889
11475	0.0177777777777778
11520	0.0177777777777778
11565	0.0311111111111111
11610	0.0377777777777778
11655	0.0577777777777778
11700	0.0622222222222222
11745	0.0688888888888889
11790	0.08
11835	0.0844444444444444
11880	0.0866666666666667
11925	0.0822222222222222
11970	0.0911111111111111
12015	0.0888888888888889
12060	0.0866666666666667
12105	0.0755555555555556
12150	0.0777777777777778
12195	0.0688888888888889
12240	0.06
12285	0.0555555555555556
12330	0.0555555555555556
12375	0.0533333333333333
12420	0.06
12465	0.0533333333333333
12510	0.0511111111111111
12555	0.0422222222222222
12600	0.0355555555555556
12645	0.0355555555555556
12690	0.0311111111111111
12735	0.0288888888888889
12780	0.0244444444444444
12825	0.0222222222222222
12870	0.00666666666666667
12915	0.00666666666666667
12960	0.00444444444444444
13005	0.00444444444444444
13050	0.00444444444444444
13095	0.00666666666666667
13140	0.0111111111111111
13185	0.0111111111111111
13230	0.0133333333333333
13275	0.0155555555555556
13320	0.0155555555555556
13365	0.0155555555555556
13410	0.0155555555555556
13455	0.0155555555555556
13500	0.0155555555555556
13545	0.0133333333333333
13590	0.00888888888888889
13635	0.00888888888888889
13680	0.00888888888888889
13725	0.0133333333333333
13770	0.0177777777777778
13815	0.02
13860	0.0244444444444444
13905	0.0311111111111111
13950	0.0311111111111111
13995	0.0333333333333333
14040	0.0333333333333333
14085	0.0333333333333333
14130	0.0311111111111111
14175	0.0244444444444444
14220	0.02
14265	0.02
14310	0.0155555555555556
14355	0.00888888888888889
14400	0.00888888888888889
14445	0.00888888888888889
14490	0.0133333333333333
14535	0.0177777777777778
14580	0.0222222222222222
14625	0.0222222222222222
14670	0.0244444444444444
14715	0.0244444444444444
14760	0.0244444444444444
14805	0.0244444444444444
14850	0.0244444444444444
14895	0.0244444444444444
14940	0.02
14985	0.0177777777777778
15030	0.0133333333333333
15075	0.0155555555555556
15120	0.0155555555555556
15165	0.0133333333333333
15210	0.0133333333333333
15255	0.0133333333333333
15300	0.0177777777777778
15345	0.0155555555555556
15390	0.0155555555555556
15435	0.0177777777777778
15480	0.0177777777777778
15525	0.0155555555555556
15570	0.0155555555555556
15615	0.0155555555555556
15660	0.0155555555555556
15705	0.0177777777777778
15750	0.0177777777777778
15795	0.02
15840	0.0244444444444444
15885	0.0244444444444444
15930	0.0533333333333333
15975	0.0733333333333333
16020	0.0888888888888889
16065	0.106666666666667
16110	0.137777777777778
16155	0.188888888888889
16200	0.24
16245	0.273333333333333
16290	0.306666666666667
16335	0.326666666666667
16380	0.34
16425	0.366666666666667
16470	0.38
16515	0.402222222222222
16560	0.386666666666667
16605	0.364444444444444
16650	0.371111111111111
16695	0.397777777777778
16740	0.388888888888889
16785	0.411111111111111
16830	0.4
16875	0.395555555555556
16920	0.4
16965	0.397777777777778
17010	0.437777777777778
17055	0.448888888888889
17100	0.435555555555556
17145	0.411111111111111
17190	0.397777777777778
17235	0.375555555555556
17280	0.357777777777778
17325	0.32
17370	0.284444444444444
17415	0.251111111111111
17460	0.2
17505	0.162222222222222
17550	0.113333333333333
