# Supplementary material for: Conveniently Pre-Tagged and Pre-Packaged: Extended Molecular Identification and Metagenomics Using Complete Metazoan Mitochondrial Genomes
Source: PLoS One. 2012 Dec 14;7(12):e51263. doi: 10.1371/journal.pone.0051263 (PMC3522660; doi:10.1371/journal.pone.0051263)
Supplement: File S2 — Sliding window analyses for Annelida, Cnidaria, Crustacea, Echinodermata, Mollusca, Nematoda, Nemertea, Platyhelminthes and Porifera. For each family, the folder contains the aligned sequences as well as the sliding window analyses by species pair and for all species pair on a single figure. (ZIP) [file pone.0051263.s002.zip › Cnidaria/Pocilloporidae/45_450/Pocillopora_damicornis_NC_009797_Seriatopora_hystrix_NC_010244.csv]

0	0.0777777777777778
45	0.06
90	0.0377777777777778
135	0.0244444444444444
180	0.0222222222222222
225	0.0222222222222222
270	0.0177777777777778
315	0.0133333333333333
360	0.0111111111111111
405	0.0133333333333333
450	0.0111111111111111
495	0.0111111111111111
540	0.00888888888888889
585	0.00888888888888889
630	0.00888888888888889
675	0.00888888888888889
720	0.00666666666666667
765	0.0111111111111111
810	0.0111111111111111
855	0.0111111111111111
900	0.0111111111111111
945	0.0155555555555556
990	0.0155555555555556
1035	0.0177777777777778
1080	0.0155555555555556
1125	0.0177777777777778
1170	0.02
1215	0.02
1260	0.0244444444444444
1305	0.0244444444444444
1350	0.0288888888888889
1395	0.0311111111111111
1440	0.0311111111111111
1485	0.0333333333333333
1530	0.0377777777777778
1575	0.0355555555555556
1620	0.04
1665	0.0355555555555556
1710	0.0311111111111111
1755	0.0288888888888889
1800	0.0244444444444444
1845	0.02
1890	0.02
1935	0.0177777777777778
1980	0.0133333333333333
2025	0.0155555555555556
2070	0.0111111111111111
2115	0.0177777777777778
2160	0.02
2205	0.0244444444444444
2250	0.0222222222222222
2295	0.02
2340	0.02
2385	0.02
2430	0.0333333333333333
2475	0.0333333333333333
2520	0.0311111111111111
2565	0.0311111111111111
2610	0.0311111111111111
2655	0.0288888888888889
2700	0.0311111111111111
2745	0.0333333333333333
2790	0.0333333333333333
2835	0.0311111111111111
2880	0.0222222222222222
2925	0.02
2970	0.02
3015	0.0133333333333333
3060	0.0133333333333333
3105	0.0133333333333333
3150	0.0111111111111111
3195	0.00888888888888889
3240	0.0111111111111111
3285	0.0133333333333333
3330	0.00888888888888889
3375	0.0133333333333333
3420	0.0133333333333333
3465	0.0177777777777778
3510	0.0177777777777778
3555	0.0155555555555556
3600	0.0177777777777778
3645	0.0177777777777778
3690	0.0155555555555556
3735	0.0155555555555556
3780	0.0155555555555556
3825	0.0133333333333333
3870	0.0133333333333333
3915	0.0111111111111111
3960	0.0111111111111111
4005	0.0111111111111111
4050	0.00888888888888889
4095	0.00888888888888889
4140	0.0177777777777778
4185	0.0177777777777778
4230	0.0177777777777778
4275	0.0155555555555556
4320	0.0155555555555556
4365	0.0133333333333333
4410	0.0111111111111111
4455	0.0111111111111111
4500	0.0111111111111111
4545	0.0111111111111111
4590	0.00666666666666667
4635	0.00888888888888889
4680	0.00888888888888889
4725	0.0133333333333333
4770	0.02
4815	0.02
4860	0.0222222222222222
4905	0.0244444444444444
4950	0.0288888888888889
4995	0.0288888888888889
5040	0.0266666666666667
5085	0.0222222222222222
5130	0.0222222222222222
5175	0.02
5220	0.0155555555555556
5265	0.0155555555555556
5310	0.0133333333333333
5355	0.0111111111111111
5400	0.0111111111111111
5445	0.0155555555555556
5490	0.0133333333333333
5535	0.0133333333333333
5580	0.0155555555555556
5625	0.0133333333333333
5670	0.0133333333333333
5715	0.0133333333333333
5760	0.0177777777777778
5805	0.0177777777777778
5850	0.0133333333333333
5895	0.00888888888888889
5940	0.0111111111111111
5985	0.0155555555555556
6030	0.0133333333333333
6075	0.0155555555555556
6120	0.0155555555555556
6165	0.02
6210	0.0177777777777778
6255	0.02
6300	0.02
6345	0.0244444444444444
6390	0.0244444444444444
6435	0.0222222222222222
6480	0.0222222222222222
6525	0.02
6570	0.02
6615	0.0177777777777778
6660	0.0155555555555556
6705	0.0133333333333333
6750	0.0177777777777778
6795	0.0133333333333333
6840	0.0111111111111111
6885	0.00888888888888889
6930	0.0155555555555556
6975	0.0155555555555556
7020	0.0155555555555556
7065	0.0133333333333333
7110	0.0133333333333333
7155	0.0155555555555556
7200	0.0111111111111111
7245	0.0133333333333333
7290	0.0133333333333333
7335	0.0155555555555556
7380	0.00888888888888889
7425	0.00888888888888889
7470	0.00666666666666667
7515	0.00888888888888889
7560	0.00888888888888889
7605	0.00888888888888889
7650	0.00888888888888889
7695	0.0133333333333333
7740	0.0133333333333333
7785	0.0111111111111111
7830	0.0133333333333333
7875	0.0133333333333333
7920	0.0266666666666667
7965	0.0266666666666667
8010	0.0355555555555556
8055	0.0377777777777778
8100	0.0377777777777778
8145	0.0355555555555556
8190	0.04
8235	0.0444444444444444
8280	0.0444444444444444
8325	0.06
8370	0.0488888888888889
8415	0.0533333333333333
8460	0.0533333333333333
8505	0.0555555555555556
8550	0.0577777777777778
8595	0.0622222222222222
8640	0.0688888888888889
8685	0.0888888888888889
8730	0.1
8775	0.133333333333333
8820	0.171111111111111
8865	0.195555555555556
8910	0.206666666666667
8955	0.231111111111111
9000	0.277777777777778
9045	0.328888888888889
9090	0.371111111111111
9135	0.4
9180	0.44
9225	0.426666666666667
9270	0.417777777777778
9315	0.426666666666667
9360	0.408888888888889
9405	0.404444444444444
9450	0.371111111111111
9495	0.322222222222222
9540	0.282222222222222
9585	0.231111111111111
9630	0.2
9675	0.173333333333333
9720	0.155555555555556
9765	0.115555555555556
9810	0.113333333333333
9855	0.108888888888889
9900	0.104444444444444
9945	0.0955555555555556
9990	0.0844444444444444
10035	0.0866666666666667
10080	0.0688888888888889
10125	0.06
10170	0.0533333333333333
10215	0.0533333333333333
10260	0.0555555555555556
10305	0.0333333333333333
10350	0.0244444444444444
10395	0.0222222222222222
10440	0.0222222222222222
10485	0.0222222222222222
10530	0.0177777777777778
10575	0.0177777777777778
10620	0.0111111111111111
10665	0.0133333333333333
10710	0.0111111111111111
10755	0.0155555555555556
10800	0.0133333333333333
10845	0.0133333333333333
10890	0.0155555555555556
10935	0.0133333333333333
10980	0.0155555555555556
11025	0.0155555555555556
11070	0.0155555555555556
11115	0.0133333333333333
11160	0.0133333333333333
11205	0.00888888888888889
11250	0.00888888888888889
11295	0.0111111111111111
11340	0.00888888888888889
11385	0.00888888888888889
11430	0.00888888888888889
11475	0.0177777777777778
11520	0.02
11565	0.04
11610	0.0466666666666667
11655	0.0644444444444444
11700	0.0666666666666667
11745	0.0733333333333333
11790	0.0822222222222222
11835	0.0866666666666667
11880	0.0866666666666667
11925	0.0822222222222222
11970	0.0866666666666667
12015	0.0755555555555556
12060	0.0755555555555556
12105	0.0644444444444444
12150	0.0688888888888889
12195	0.0644444444444444
12240	0.0577777777777778
12285	0.0533333333333333
12330	0.0533333333333333
12375	0.0511111111111111
12420	0.06
12465	0.0555555555555556
12510	0.0511111111111111
12555	0.0466666666666667
12600	0.04
12645	0.0377777777777778
12690	0.0333333333333333
12735	0.0311111111111111
12780	0.0288888888888889
12825	0.0266666666666667
12870	0.0111111111111111
12915	0.00666666666666667
12960	0.00444444444444444
13005	0.00222222222222222
13050	0.00222222222222222
13095	0
13140	0.00444444444444444
13185	0.00444444444444444
13230	0.00666666666666667
13275	0.00888888888888889
13320	0.00888888888888889
13365	0.0155555555555556
13410	0.0155555555555556
13455	0.0155555555555556
13500	0.0155555555555556
13545	0.0155555555555556
13590	0.0111111111111111
13635	0.0111111111111111
13680	0.00888888888888889
13725	0.0111111111111111
13770	0.0133333333333333
13815	0.0111111111111111
13860	0.0133333333333333
13905	0.02
13950	0.02
13995	0.0222222222222222
14040	0.0222222222222222
14085	0.0222222222222222
14130	0.0222222222222222
14175	0.0177777777777778
14220	0.0177777777777778
14265	0.0222222222222222
14310	0.02
14355	0.0133333333333333
14400	0.0133333333333333
14445	0.0111111111111111
14490	0.0155555555555556
14535	0.02
14580	0.0244444444444444
14625	0.0244444444444444
14670	0.0244444444444444
14715	0.0222222222222222
14760	0.0222222222222222
14805	0.0222222222222222
14850	0.0222222222222222
14895	0.0222222222222222
14940	0.0177777777777778
14985	0.0155555555555556
15030	0.0133333333333333
15075	0.0177777777777778
15120	0.0222222222222222
15165	0.02
15210	0.02
15255	0.02
15300	0.0244444444444444
15345	0.0244444444444444
15390	0.0244444444444444
15435	0.0266666666666667
15480	0.0244444444444444
15525	0.02
15570	0.0155555555555556
15615	0.0133333333333333
15660	0.0133333333333333
15705	0.02
15750	0.02
15795	0.0222222222222222
15840	0.0266666666666667
15885	0.0222222222222222
15930	0.0488888888888889
15975	0.0688888888888889
16020	0.0844444444444444
16065	0.104444444444444
16110	0.135555555555556
16155	0.182222222222222
16200	0.233333333333333
16245	0.268888888888889
16290	0.302222222222222
16335	0.326666666666667
16380	0.342222222222222
16425	0.368888888888889
16470	0.382222222222222
16515	0.406666666666667
16560	0.391111111111111
16605	0.371111111111111
16650	0.38
16695	0.404444444444444
16740	0.402222222222222
16785	0.431111111111111
16830	0.422222222222222
16875	0.417777777777778
16920	0.422222222222222
16965	0.422222222222222
17010	0.462222222222222
17055	0.473333333333333
17100	0.457777777777778
17145	0.433333333333333
17190	0.415555555555556
17235	0.386666666666667
17280	0.366666666666667
17325	0.328888888888889
17370	0.293333333333333
17415	0.253333333333333
17460	0.202222222222222
17505	0.16
17550	0.111111111111111
