# Supplementary material for: Conveniently Pre-Tagged and Pre-Packaged: Extended Molecular Identification and Metagenomics Using Complete Metazoan Mitochondrial Genomes
Source: PLoS One. 2012 Dec 14;7(12):e51263. doi: 10.1371/journal.pone.0051263 (PMC3522660; doi:10.1371/journal.pone.0051263)
Supplement: File S2 — Sliding window analyses for Annelida, Cnidaria, Crustacea, Echinodermata, Mollusca, Nematoda, Nemertea, Platyhelminthes and Porifera. For each family, the folder contains the aligned sequences as well as the sliding window analyses by species pair and for all species pair on a single figure. (ZIP) [file pone.0051263.s002.zip › Cnidaria/Pocilloporidae/45_450/Pocillopora_eydouxi_NC_009798_Pocillopora_damicornis_NC_009797.csv]

0	0.00222222222222222
45	0
90	0
135	0
180	0
225	0
270	0
315	0
360	0
405	0
450	0
495	0
540	0
585	0
630	0
675	0
720	0
765	0.00222222222222222
810	0.00222222222222222
855	0.00222222222222222
900	0.00222222222222222
945	0.00222222222222222
990	0.00222222222222222
1035	0.00222222222222222
1080	0.00222222222222222
1125	0.00222222222222222
1170	0.00222222222222222
1215	0
1260	0
1305	0
1350	0
1395	0
1440	0
1485	0
1530	0
1575	0
1620	0
1665	0
1710	0
1755	0
1800	0
1845	0
1890	0
1935	0
1980	0
2025	0
2070	0
2115	0
2160	0
2205	0
2250	0
2295	0
2340	0
2385	0
2430	0
2475	0
2520	0
2565	0
2610	0
2655	0
2700	0
2745	0
2790	0
2835	0
2880	0
2925	0
2970	0
3015	0
3060	0
3105	0
3150	0
3195	0
3240	0
3285	0
3330	0
3375	0
3420	0
3465	0
3510	0
3555	0
3600	0
3645	0
3690	0
3735	0
3780	0
3825	0
3870	0
3915	0
3960	0
4005	0
4050	0
4095	0
4140	0
4185	0
4230	0
4275	0
4320	0
4365	0
4410	0
4455	0
4500	0
4545	0
4590	0
4635	0
4680	0
4725	0
4770	0
4815	0
4860	0
4905	0
4950	0
4995	0
5040	0
5085	0
5130	0
5175	0
5220	0
5265	0
5310	0
5355	0
5400	0
5445	0
5490	0
5535	0
5580	0
5625	0.00222222222222222
5670	0.00222222222222222
5715	0.00222222222222222
5760	0.00222222222222222
5805	0.00222222222222222
5850	0.00222222222222222
5895	0.00222222222222222
5940	0.00222222222222222
5985	0.00222222222222222
6030	0.00222222222222222
6075	0
6120	0
6165	0
6210	0
6255	0
6300	0
6345	0
6390	0
6435	0
6480	0
6525	0
6570	0
6615	0
6660	0
6705	0
6750	0
6795	0
6840	0
6885	0
6930	0
6975	0
7020	0
7065	0
7110	0
7155	0
7200	0
7245	0
7290	0
7335	0
7380	0
7425	0
7470	0
7515	0
7560	0
7605	0
7650	0
7695	0
7740	0
7785	0
7830	0
7875	0
7920	0
7965	0
8010	0
8055	0
8100	0
8145	0
8190	0
8235	0
8280	0
8325	0
8370	0
8415	0
8460	0
8505	0
8550	0
8595	0
8640	0.00222222222222222
8685	0.00444444444444444
8730	0.00444444444444444
8775	0.00888888888888889
8820	0.0133333333333333
8865	0.02
8910	0.02
8955	0.02
9000	0.02
9045	0.02
9090	0.0177777777777778
9135	0.0155555555555556
9180	0.0177777777777778
9225	0.0133333333333333
9270	0.00888888888888889
9315	0.00222222222222222
9360	0.00222222222222222
9405	0.00222222222222222
9450	0.00222222222222222
9495	0.00444444444444444
9540	0.00444444444444444
9585	0.00444444444444444
9630	0.00222222222222222
9675	0.00222222222222222
9720	0.00222222222222222
9765	0.00222222222222222
9810	0.00222222222222222
9855	0.00222222222222222
9900	0.00222222222222222
9945	0
9990	0
10035	0
10080	0
10125	0
10170	0
10215	0
10260	0
10305	0
10350	0
10395	0
10440	0
10485	0
10530	0
10575	0
10620	0
10665	0
10710	0
10755	0
10800	0
10845	0
10890	0
10935	0
10980	0
11025	0
11070	0
11115	0
11160	0
11205	0
11250	0
11295	0
11340	0
11385	0
11430	0
11475	0
11520	0
11565	0
11610	0.00222222222222222
11655	0.00222222222222222
11700	0.00222222222222222
11745	0.00222222222222222
11790	0.00222222222222222
11835	0.00222222222222222
11880	0.00222222222222222
11925	0.00222222222222222
11970	0.00222222222222222
12015	0.00222222222222222
12060	0
12105	0
12150	0
12195	0
12240	0
12285	0
12330	0
12375	0
12420	0
12465	0
12510	0
12555	0
12600	0
12645	0
12690	0
12735	0
12780	0
12825	0
12870	0
12915	0
12960	0
13005	0
13050	0
13095	0
13140	0
13185	0
13230	0
13275	0
13320	0
13365	0
13410	0
13455	0
13500	0
13545	0
13590	0
13635	0
13680	0
13725	0
13770	0
13815	0
13860	0
13905	0
13950	0
13995	0
14040	0
14085	0
14130	0
14175	0
14220	0
14265	0
14310	0
14355	0
14400	0
14445	0
14490	0
14535	0.00222222222222222
14580	0.00222222222222222
14625	0.00222222222222222
14670	0.00222222222222222
14715	0.00222222222222222
14760	0.00222222222222222
14805	0.00222222222222222
14850	0.00222222222222222
14895	0.00222222222222222
14940	0.00222222222222222
14985	0
15030	0
15075	0
15120	0
15165	0
15210	0
15255	0
15300	0
15345	0
15390	0
15435	0
15480	0
15525	0
15570	0
15615	0
15660	0
15705	0
15750	0
15795	0
15840	0
15885	0
15930	0
15975	0
16020	0
16065	0
16110	0
16155	0
16200	0
16245	0
16290	0.00222222222222222
16335	0.00222222222222222
16380	0.00222222222222222
16425	0.00222222222222222
16470	0.00444444444444444
16515	0.00444444444444444
16560	0.00444444444444444
16605	0.00444444444444444
16650	0.00444444444444444
16695	0.00666666666666667
16740	0.00444444444444444
16785	0.00666666666666667
16830	0.00666666666666667
16875	0.00666666666666667
16920	0.00666666666666667
16965	0.00666666666666667
17010	0.00888888888888889
17055	0.00888888888888889
17100	0.00888888888888889
17145	0.00888888888888889
17190	0.0111111111111111
17235	0.00888888888888889
17280	0.00888888888888889
17325	0.00888888888888889
17370	0.00666666666666667
17415	0.00666666666666667
17460	0.00444444444444444
17505	0.00444444444444444
17550	0.00444444444444444
