# Supplementary material for: Conveniently Pre-Tagged and Pre-Packaged: Extended Molecular Identification and Metagenomics Using Complete Metazoan Mitochondrial Genomes
Source: PLoS One. 2012 Dec 14;7(12):e51263. doi: 10.1371/journal.pone.0051263 (PMC3522660; doi:10.1371/journal.pone.0051263)
Supplement: File S2 — Sliding window analyses for Annelida, Cnidaria, Crustacea, Echinodermata, Mollusca, Nematoda, Nemertea, Platyhelminthes and Porifera. For each family, the folder contains the aligned sequences as well as the sliding window analyses by species pair and for all species pair on a single figure. (ZIP) [file pone.0051263.s002.zip › Cnidaria/Pocilloporidae/45_450/Seriatopora_hystrix_NC_010244_Seriatopora_caliendrum_NC_010245.csv]

0	0.00888888888888889
45	0.00666666666666667
90	0.00666666666666667
135	0.00444444444444444
180	0.00444444444444444
225	0.00444444444444444
270	0.00222222222222222
315	0.00222222222222222
360	0
405	0
450	0
495	0.00222222222222222
540	0.00222222222222222
585	0.00222222222222222
630	0.00444444444444444
675	0.00444444444444444
720	0.00666666666666667
765	0.00666666666666667
810	0.00666666666666667
855	0.00666666666666667
900	0.00666666666666667
945	0.00444444444444444
990	0.00444444444444444
1035	0.00444444444444444
1080	0.00222222222222222
1125	0.00222222222222222
1170	0
1215	0
1260	0.00444444444444444
1305	0.00444444444444444
1350	0.0111111111111111
1395	0.0133333333333333
1440	0.0133333333333333
1485	0.0133333333333333
1530	0.0155555555555556
1575	0.0155555555555556
1620	0.0177777777777778
1665	0.02
1710	0.0155555555555556
1755	0.0155555555555556
1800	0.00888888888888889
1845	0.00666666666666667
1890	0.00888888888888889
1935	0.00888888888888889
1980	0.00888888888888889
2025	0.00888888888888889
2070	0.0111111111111111
2115	0.00888888888888889
2160	0.0133333333333333
2205	0.0133333333333333
2250	0.0133333333333333
2295	0.0133333333333333
2340	0.0133333333333333
2385	0.0133333333333333
2430	0.0111111111111111
2475	0.0133333333333333
2520	0.00888888888888889
2565	0.0111111111111111
2610	0.00888888888888889
2655	0.00888888888888889
2700	0.00888888888888889
2745	0.0111111111111111
2790	0.00888888888888889
2835	0.00888888888888889
2880	0.0111111111111111
2925	0.00888888888888889
2970	0.00888888888888889
3015	0.00666666666666667
3060	0.00444444444444444
3105	0.00444444444444444
3150	0.00444444444444444
3195	0.00222222222222222
3240	0.00222222222222222
3285	0.00222222222222222
3330	0
3375	0.00222222222222222
3420	0.00222222222222222
3465	0.00222222222222222
3510	0.00222222222222222
3555	0.00222222222222222
3600	0.00222222222222222
3645	0.00222222222222222
3690	0.00222222222222222
3735	0.00222222222222222
3780	0.00222222222222222
3825	0
3870	0
3915	0
3960	0
4005	0
4050	0
4095	0
4140	0
4185	0
4230	0
4275	0
4320	0
4365	0
4410	0
4455	0
4500	0
4545	0
4590	0
4635	0
4680	0
4725	0
4770	0
4815	0
4860	0.00222222222222222
4905	0.00444444444444444
4950	0.00444444444444444
4995	0.00444444444444444
5040	0.00444444444444444
5085	0.00444444444444444
5130	0.00444444444444444
5175	0.00444444444444444
5220	0.00444444444444444
5265	0.00444444444444444
5310	0.00222222222222222
5355	0
5400	0
5445	0
5490	0
5535	0
5580	0
5625	0
5670	0
5715	0
5760	0
5805	0
5850	0
5895	0
5940	0
5985	0
6030	0
6075	0
6120	0
6165	0
6210	0
6255	0.00222222222222222
6300	0.00222222222222222
6345	0.00222222222222222
6390	0.00222222222222222
6435	0.00222222222222222
6480	0.00222222222222222
6525	0.00222222222222222
6570	0.00222222222222222
6615	0.00222222222222222
6660	0.00222222222222222
6705	0
6750	0
6795	0
6840	0
6885	0
6930	0
6975	0
7020	0
7065	0
7110	0
7155	0
7200	0
7245	0
7290	0
7335	0
7380	0
7425	0
7470	0
7515	0
7560	0
7605	0
7650	0
7695	0
7740	0
7785	0
7830	0
7875	0
7920	0.00222222222222222
7965	0.00222222222222222
8010	0.00444444444444444
8055	0.00444444444444444
8100	0.00444444444444444
8145	0.00444444444444444
8190	0.00444444444444444
8235	0.00444444444444444
8280	0.00444444444444444
8325	0.00444444444444444
8370	0.00222222222222222
8415	0.00222222222222222
8460	0.00444444444444444
8505	0.00444444444444444
8550	0.00444444444444444
8595	0.00666666666666667
8640	0.0133333333333333
8685	0.0177777777777778
8730	0.0333333333333333
8775	0.0444444444444444
8820	0.0466666666666667
8865	0.0488888888888889
8910	0.0444444444444444
8955	0.0511111111111111
9000	0.0622222222222222
9045	0.0733333333333333
9090	0.0711111111111111
9135	0.0688888888888889
9180	0.0688888888888889
9225	0.0688888888888889
9270	0.0822222222222222
9315	0.1
9360	0.1
9405	0.0933333333333333
9450	0.0822222222222222
9495	0.0711111111111111
9540	0.0666666666666667
9585	0.0666666666666667
9630	0.0533333333333333
9675	0.0422222222222222
9720	0.0288888888888889
9765	0.00888888888888889
9810	0.00888888888888889
9855	0.00888888888888889
9900	0.00888888888888889
9945	0.00666666666666667
9990	0.00666666666666667
10035	0.00444444444444444
10080	0.00444444444444444
10125	0.00444444444444444
10170	0.00666666666666667
10215	0.00666666666666667
10260	0.00666666666666667
10305	0.00666666666666667
10350	0.00666666666666667
10395	0.00666666666666667
10440	0.00666666666666667
10485	0.00888888888888889
10530	0.00666666666666667
10575	0.00666666666666667
10620	0.00222222222222222
10665	0.00444444444444444
10710	0.00444444444444444
10755	0.00666666666666667
10800	0.00666666666666667
10845	0.00666666666666667
10890	0.00666666666666667
10935	0.00444444444444444
10980	0.00444444444444444
11025	0.00444444444444444
11070	0.00444444444444444
11115	0.00222222222222222
11160	0.00222222222222222
11205	0
11250	0
11295	0
11340	0
11385	0
11430	0
11475	0
11520	0.00222222222222222
11565	0.0177777777777778
11610	0.0177777777777778
11655	0.0222222222222222
11700	0.0244444444444444
11745	0.0244444444444444
11790	0.0266666666666667
11835	0.0266666666666667
11880	0.0288888888888889
11925	0.0288888888888889
11970	0.0288888888888889
12015	0.0155555555555556
12060	0.02
12105	0.0177777777777778
12150	0.0155555555555556
12195	0.02
12240	0.0177777777777778
12285	0.0177777777777778
12330	0.0177777777777778
12375	0.0177777777777778
12420	0.0155555555555556
12465	0.0133333333333333
12510	0.00888888888888889
12555	0.00888888888888889
12600	0.00888888888888889
12645	0.00666666666666667
12690	0.00666666666666667
12735	0.00666666666666667
12780	0.00444444444444444
12825	0.00444444444444444
12870	0.00444444444444444
12915	0.00888888888888889
12960	0.00888888888888889
13005	0.00666666666666667
13050	0.00666666666666667
13095	0.00666666666666667
13140	0.00666666666666667
13185	0.00666666666666667
13230	0.00666666666666667
13275	0.00666666666666667
13320	0.00666666666666667
13365	0.00444444444444444
13410	0.00444444444444444
13455	0.00444444444444444
13500	0.00444444444444444
13545	0.00222222222222222
13590	0.00222222222222222
13635	0.00222222222222222
13680	0.00444444444444444
13725	0.00666666666666667
13770	0.00888888888888889
13815	0.00888888888888889
13860	0.0111111111111111
13905	0.0111111111111111
13950	0.0111111111111111
13995	0.0111111111111111
14040	0.0111111111111111
14085	0.0111111111111111
14130	0.00888888888888889
14175	0.00666666666666667
14220	0.00666666666666667
14265	0.00666666666666667
14310	0.00444444444444444
14355	0.00444444444444444
14400	0.00444444444444444
14445	0.00666666666666667
14490	0.00666666666666667
14535	0.00666666666666667
14580	0.00666666666666667
14625	0.00666666666666667
14670	0.00444444444444444
14715	0.00222222222222222
14760	0.00222222222222222
14805	0.00222222222222222
14850	0.00222222222222222
14895	0.00222222222222222
14940	0.00222222222222222
14985	0.00222222222222222
15030	0.00444444444444444
15075	0.00666666666666667
15120	0.0111111111111111
15165	0.0111111111111111
15210	0.0111111111111111
15255	0.0111111111111111
15300	0.0111111111111111
15345	0.00888888888888889
15390	0.00888888888888889
15435	0.00888888888888889
15480	0.00666666666666667
15525	0.00444444444444444
15570	0
15615	0.00222222222222222
15660	0.00222222222222222
15705	0.00666666666666667
15750	0.00666666666666667
15795	0.00666666666666667
15840	0.00666666666666667
15885	0.0111111111111111
15930	0.0133333333333333
15975	0.0133333333333333
16020	0.0133333333333333
16065	0.0111111111111111
16110	0.0111111111111111
16155	0.00666666666666667
16200	0.00666666666666667
16245	0.00888888888888889
16290	0.0111111111111111
16335	0.00666666666666667
16380	0.00444444444444444
16425	0.00444444444444444
16470	0.00444444444444444
16515	0.00666666666666667
16560	0.00666666666666667
16605	0.00888888888888889
16650	0.0155555555555556
16695	0.0266666666666667
16740	0.0333333333333333
16785	0.0377777777777778
16830	0.0422222222222222
16875	0.0422222222222222
16920	0.0444444444444444
16965	0.0466666666666667
17010	0.0466666666666667
17055	0.0466666666666667
17100	0.0422222222222222
17145	0.0288888888888889
17190	0.0222222222222222
17235	0.0177777777777778
17280	0.0155555555555556
17325	0.0155555555555556
17370	0.0133333333333333
17415	0.0111111111111111
17460	0.0111111111111111
17505	0.0111111111111111
17550	0.00888888888888889
