# Supplementary material for: Conveniently Pre-Tagged and Pre-Packaged: Extended Molecular Identification and Metagenomics Using Complete Metazoan Mitochondrial Genomes
Source: PLoS One. 2012 Dec 14;7(12):e51263. doi: 10.1371/journal.pone.0051263 (PMC3522660; doi:10.1371/journal.pone.0051263)
Supplement: File S2 — Sliding window analyses for Annelida, Cnidaria, Crustacea, Echinodermata, Mollusca, Nematoda, Nemertea, Platyhelminthes and Porifera. For each family, the folder contains the aligned sequences as well as the sliding window analyses by species pair and for all species pair on a single figure. (ZIP) [file pone.0051263.s002.zip › Cnidaria/Pocilloporidae/NC_009797.fst]

>Pocillopora damicornis mitochondrion, complete genome.    NC_009797
atgctttctggttattgaactcgatgggtgttttctacaaatcataaggacattggtac
tttgtatttaatcttcggagcaggagctggtttaattggaactgcttttagtatgctta
tacgattggagctttctgcgccgggggcgatgttaggagatgatcatctttataatgta
attgttacagcacatgcttttattatgattttttttttggttatgccggtcatgattgg
gggatttggtaattgattagtcccattatatattggggcgccggatatggcgtttcctc
gattaaacaatattagtttttgacttttgcctcctgcgctttttttattattaggctct
gcttttattgaacaaggggcggggacggggtgaacagtttatcctcctctttctagtat
tcaagcacactccggaggttctgttgatatggttatttttagtcttcatttagctgggg
tttcttctattttaggtgctattaactttattactacaatttttaatatgcgagccccg
ggtgtgtcttttaataaactacctttatttgtttgatctattttaataacagctttttt
attacttttatctttacctgttttagctggtgctattactatgttgttaacagatagaa
actttaatacgacttttttcgatccagcgggtggcggggacccaatattatttcagcat
ttattttgattctttgggcatccagaagtttatattttaattttgcctggttttggtat
gatttctcaaataatcccgacttttgttgctaaaaaacaagtttttgggtatttaggaa
tggtttatgccatgctttctattgggcttcttggatttattgtttgagctcatcatatg
tttactgttgggatggatgtagatacaagagcatattttactgctgctactatgattat
tgctgtgccaactgggattaaagtttttagttggttggcaactatttatggaggtgttc
ttaggttagagactccaatgctttgagctatggggtttgtttttttatttacagttggt
ggtttaactggggttgtgttagcaaatagttctcttgatattgttctacatgatacata
ttatgtagttgcgcattttcattatgttctttctatgggggctgtttttgctatttttg
gggggttttactattgaattggcaaaataagtggttattgttataatgaattttttggg
aaagttcatttttgattaatgtttatcggggttaatctaacttttttccctcaacattt
tttaggtttagcaggatttccaagacgatattcggattatgcagatgcttttttgggtt
gaaatttaataagttctttagggtctattatttctattttgagtgttgtttggttttta
tatattgtttttgatctttttgttacagaagaaaaatttttgggttgaaaagaaggatt
ttctttagaatgaattcattcttctccccccttatttcatacttatgaggagttgccct
ttgtacaaaaagtaaataatttttagaatagtgccgggtttatataccggttttgtaag
aaagacaaagggttagtcattgggttcatgccccaaccaagtgagttcgaatctctctc
ttacacaaaataaaaattataaaaaaaaaagaggataactaagataaactaaaattaga
cgatttttttcgaaatggcgttcagttgcttattggttgtttcttcagaaaagtgattt
ttttttatttgaattgaaacatcttattactaagtaaaaatcaaacgagattccgagag
tagtggagagtgaaattggagttgtgcttgtggtggtcatagatcttgcttaaacatta
gtttatactgataatgaaagtactgtaaaggaaagttgaaagagagttgaaaggaattt
gaatcttttatttttgaagtagctttaaaaaagcgtaccttttgtataatgggtaaaag
agatttatttggcatatttaaaatggaaaattttaagtaatttttttttagtcaaattt
cccgaaaccaagtgatttaatcatgaattgtgtgagcaaaaactggtgattgtggcaaa
aatctcagaaaatttgtgattaggggtgaaaggctaatcgaacttggaaatagctggtt
ttctgcgaaaactatttaagtagtgttctttttttttttattttaattgtcattttaaa
aaaaacaaaaataaaaaaaaagtaaacaaacaataaatgaaaagattttttgttaaaag
agaaagctcaaatcagaagctattgtcatttttttttttttagtttaaaaaaaaattaa
atttagacaataaaaatgtaggcttggaaccagccatcttttaaaaagtacgtagttgt
ttatttaaaaattttaagtttttttataattttgatggttaaaataaaacagaagctct
gaaaataattatatatttcgtagcagaataaattgttttcgatatctccctagtttgaa
attttttttcttaatacatcgtgttcagttgtaataatttttacataagtaatctaaat
attatttttttttcttaagattaccttagtcaagggtaatacagtttctaaaaaagaaa
ttttttatgaagattttttataaaaatatataatatcgggaaaagaaaaaaaaaagaac
tgtttttctaattaaagaaagaaaaaaaaaaagaaaaacatttttttaaggaactcggc
aaagttaaacttcgactgtttaccaaaaacatagctttttgatttttataaaaggtgaa
acctgcccgatggttgaatcttaatatgtttgttccgcttactaataaagacaattaaa
tggccgcggtaacactgactgtgataatgtagcgtaatcaattgtcaattaattgttga
ccggtatgaatggtatcccgaaagtttttctgtcttaaaaaaatattcaatgaaattaa
atctgtagtgaagatgctacattttaattgttagacgagaagtccccatggagctttac
tgtaagcttatatatataatttttttttttttataagtaagacagttttgttggggcga
cagttttttaaaaagtaacgaaaatgagctatgacgcatgtttaactttgaaatttttt
tattgatgagacatttttggtgtgttttttgatccgttattttgaatgaaaaaaataac
gaaaacaaataaaagttaccctggggataacagcgcaataatgtttgagagttaatcaa
cgacagtgtttgcgacctcgatgttgaattgtaacgtcctacggtgtagtcactcgtaa
gggttggtttgttcatccattaaagttatacatgatttgagttaaaagcgtggtgacac
agcttggtttctatctacaattagaaaacaaaaatatgttgttttttcgtacgaaagga
tcaaaaatcaatagttctcttaatataactattctttaaattaggattgtttctaaaaa
taaaaagaaatatttttgtttgttgtttttattaatgtatcttttagttttattttttc
ctttaattggagctgttttaacaggttgttttggaagaaaaatcggagaaagaggagcg
gggattttaacttcaagttgtttagtttttagtttatcttattcttttttaatcgcgat
tgaagttttatttaattcaacaacaacgtatttgaaattatgaaaatgatttgattcgg
ggttgtttgttgttttttttggttttcaatttgatggtttagtagttattatgttattt
gttgtttttattgtttctactttggttcatattttttctattgcttatatgcggggaga
tcctcatattcctcgatttatgacatatctttctttgtttacttttttaatggttttat
tggtaactagcgataattttcttcaattatttattgggtgagaaggggttggtctttgt
tcttatttattaattaatttttgattaactcgattagaggcaaatagagctgctattaa
agcaatgttagtgaatagaattggtgatattgggttgcttttagcaatgtttttacttt
gggatctttttggatctctagatttttctactatttttaattctatttttttttctaat
caaatattttttatttgtttatttttattttttggggttatgggaaaatctgctcaatt
aggattacatacttggttaccggatgcaatggaaggttattgggccttttaattaaaaa
attaattaaaaaaattactatacattaaaaaaacaatttgttagtaaaatatttgttta
ttaatggacaataaaatatttattttaatgtctaagagactttatgtgatttacttttt
tttatttgattaaatctattattattattattcctttacttattgctgttgcattttta
actttagcagaacgaaaaattttagggtatatgcaaataagaaaagggccaaatgttgt
tgggggagggcttcttcaaccttttgcagatggggtgaaattgtttattaaagaaatga
ttcttccccatcaagcaaataaatttgtttatcttttggctccagttatatcttttaca
ttagctttctttgtttgaggttttcttccttatgagaaaggagtgagtattagtgattt
taaaattagtcttttatgaattttggctatttcttctattagtgtttatgcaattttaa
tgtctggatgaggaagtaagtctaaatatgcttttttgggtgctattcgggcggcggct
caaatgattagttatgaggtttcaattgggctaattcttatttcggttttattatgtgt
tggttctttaagtgttactgaaattgttttagcgcaaaataatggtatttggttttttt
ttccactatttcctgttacaataatgttttttgcttcgattttagcagagaccaatcgt
gctccttttgatttaacagaaggagagtcagagcttgtttcgggatataatgttgagta
tgcttcgatgtcttttgctttattttttcttgctgaatatgcccatattattttaatga
gttgtttaacaacgattttttttgggggaggatggctttctccgattccagattttaag
ggtggggcgggctggtttggttttaaagttgtttttattatttttttttttatttgagt
aagggcttcatttcctcgaattcgatatgatcagcttatggctttgttatgaaaagggt
atttgcctttaagtttaggaatggtcatctttgtggctagtgttctctttgggtttaat
ggtccccctcctatttaaaatattttaattaattattatgaaaaaaaaaaagaactaac
agatttgcaagtgccattacgaaaaaaaaatcctattttatttttaatcaacggatttt
tagttgatttggtttctccttctaacattacttatttatgaaattttggatctttattg
ggattgtgtttgattttacagatagtgactgggtgttttttgtctatgcactattgttc
tgatgttaattttgcttttgcttcaattggtcatattatgcgagatgttaattatgggt
ttttattaagatatcttcatgctaacggtgcttctttgttttttttttgtctttatgtt
catattggtcgaagtttatattatggggggtatttaaaatttcatgtttgaagcattgg
agttgttatttttttattaacaatggctattgcctttatgggctatgttttgccttgag
gacaaatgtctttttgaggggcaactgtaataacgaatttattatctgctattccttat
tttgggattgatattgttcagtgagtgtgaggcgggtttagtgtttctaatgcaacatt
aaatcggttttttagtttacattttttacttccttttattttagtttttcttgttattc
ttcatttagtttatttacatgttgatgggtctaataattcaacaggattaaattcttca
attgacggagtttcattccatactttttatacatcaaaagatttttttggttttttttt
tcttttttttttattttgtttttttgttttttttttgcctaatttattaggagatgctg
aaaattttattcaagcgaattctttggttactccggttcatattcaaccagaatgatat
tttttatttgcttatgcaatattacgttctataccaaataaattaggtggggttattgc
aatgttttgtagtatttttattttattttttttatctattttacatcaaagtcttttaa
agggacttttttttcgtcctttaggtcgaattgccttttggtttttaattattgatttt
gctttattaacttgaattggatcacaagttgtagaagaaccttttattttaattggtca
aatactttcttttttttattttttttattttttagttttaataccagttttgggtatta
ttgaaaatcaattattaaataaaaattaatgaaatttttgttttaggcggttttctttt
gagcttcgtggttttaagtcttcgttattttcttttaaaactttctcttttttatttat
tattatttttttttttttttttttttaaattagaatggggaaagcttttggttttaatt
ggttcttttgctgtctttcttttatttggaccaaaaaaagaagaacaaacagatgtccc
tattttaagtttaattattatttttggagttttttgtttaatttcttcaagtaattgac
tttctatttatttaaccattgagctttttactctttgtttttttattttgattgctcga
gggtctggttatagtgtggaagcaggattaaaatattttattttgggtgctctttcttc
tggtttatttttatttgggtgtgctttattatgtggtattggggcgaatatacactttt
ctcatatagaacttctttttaattcaaaacaaattttttctgctgtttcgataccaatt
gggtatcttttaattattgttgctcttttttttaaattatcagttgctccttttcatat
gtgagttcctgatgtttatgaggggggacctactaaaattattctattattggctattg
ttccaaaaatagggtttttttctcttataatttcaattggattgcctgtaaattttttt
tttttagggattcttttttctttgtttgttggagctttgggtgctttaaatcaaactaa
aataaaacgacttttggcttatagtgggattggtcatatgggctttattttatgaggtt
tggaaaatggttcttttgaaagtttacaagctagtcttgtttatctttttatatatatt
gtgaagacaatttgtgctttttctattatattaagttttaatgtttataaaaatttact
tgttgaatttagtggactttctcgatacttaccttttttttcgattactttaggtgttc
tttttttttctattgcaggaattcctccttttgctggcttttttggaaaatgatttatt
ttgttatctggaattctttctaaatcatattttatctttttttttgctgttttttgttc
tgttatagctggggtttattatattcgaattataaaaatacttttttttcaaaaaaatt
cttttcttttaattacaattaaagttttaaaaaaagaatctaaattaaattttaaaaaa
gtttttttaattggtttttgtttttattttattctttttttttttctttctccacattt
tctttttttttttttttctcaaataatttttgatttattttaaaatggaatttttttct
tttttttttattttggggataattggctcaggagtaatggttgtttcagcgttaaatcc
tgttctttctattttttgattggttcttgtttttataaattctgccgtttttttccttt
tactaggaatagattttcttgctttgatgtttttacttatttatgttggggcaatagct
attttatttttatttgttattatgttattaaatctaactgactaccctcctgttttaaa
aagagaggttgatatgacaaattatataccaattggatttataattgggattttttttt
tttcagaaattgcttcaagtggattacttttgggttcttttcaaatagagaattgagac
ctttcttttccttgatttcttatttcttatcataatattgaggccttagggcagatttt
atatgtttcttgtttttgtttatttcttttggccagttttattttattagttgctatga
tgggtgtgattgtattaactcaagaaacagaatctttaagtaaaaaacaagatcttttt
ttccaaataaataggtaatgaacagttcttcttattttgaacaatttaacatagtgtga
ttgtttggttttacgaattcaacaataatgatgacttttgtaattattgtagttttatt
attttttaaaggaattgaattaattccaaaaagatggcagtcggtttatgaatgtctag
aaaattatttttattatataacagtgcaaaatttaagtaatgtgggtttaatatatttt
tcttttattgtttccctttttgtttttttagtttttttaaatattttaggtttatgtcc
ttatgtttttactccgacaactcatattattgttactcttgggttttctttttctattg
ttattggagtaactttttctggattttataaatttaaaaaagatttttttagtatttta
atgcctagtggggctcctttaatcttggcaccacttttaattttaatagaaacagtaag
ttatatttctagggctgtttctttggggattcgtttagcagcaaatctttctgccgggc
atcttttatttgcaattttggcaggatttggtctggtttttaaatttgcaatgtttata
atggtgtttattacgctattagaggtggcagttgcaataatacaggcctatgtgttttg
tctgttggtacaaatttatttaacagatacaatttttttacattaaaaatgacagccgt
agaaatttttttatgcacaattgtaggtatatcgttaacggtgaattatggatttggta
ttgggtgatatggtagttcttctcaagcctggttaaggcaccaaatgggcatagacggt
gcagagagggtccatccttgagcttattttaattatgtgcgccagcattctattgctcg
taatgttggggtacaagtgaatctagattcaactgaaggaccaaatgatgttggggtac
aagtgaatcaagagtctgaacagtctgtggatgttgtttttatagaattggaagggcga
agggtccccgtaaggggggtgaatctacatgttgagcggcgtggttatttggataatcg
gtctaatcaagaaggtgttgagaatagtttaggagatcaatttgaagatgtggcttttt
taggggggagtacaagtacacttacaccagaaagtgtaaataggggcgctccaagtggt
aatataagaaatgtattaagtgattcattaatagagaggagaggccaagaccaaacttt
aagtgaaataaaggtagaaacacctccaggtgcttcaaggggtggccgatgagccagta
taaatcaaggtgaggctttaagagaaaacaaggtagaaattggggttttaagagaaaac
aaagtagaaattgatgaggtagttggctcgacttttagttcgatccccttagaggttga
agggatgatggctcatgtgtgaaatcaatttgacatggtgtttaacatattggctgata
agcccctggtaggttgcatttttttttcttaccagcttctaagaataacgaatcaaatg
ccaaacccacgggtttataggtgatttgctttggtgtatcttttatttatttttgttct
tttaatggtttagctgtttgtacgtagtaggataaaaaagtgggacatttttctaggag
tttatttgtatgcgtctggggggattagaataagagtaaaaaaaaactctttaaaagtt
tacaaaaaaagtggggtgttttttttggagtttttttttatgggtccgggaggatttta
aggagaggagaaaaaaaaaactctttaagagtttacaaaaaaagtggggtgtttttttt
ggagtttttttttatgggtccggggggattttaaggagaggagaaaaaaaaaactcttc
cggagtttagaataaaagtgggatatttttctaggagtttatttgtatgcgtctggggg
gattagaatgagagtaaaaataaatctttaggagtttagaatgagagaaaaagttttaa
aatggttcttcgtatttgaattagttaaaaatcaataaaatttttatttaaagaatttt
tttttgtgtttgttattgtaatggttcttatttatttaattgttattatggcattagtt
aacatcatagggacagcgagggagagaaaatgtgttttaaaaaagcgggctttagagtg
gtctttggctttattgtttagtactttagttttttggggtggatttgacggagaaagtc
attttcaattttttagtttagtagaatgaaatatattttctactttagattgaggcccg
attgtttttgcagttgatggtgtttctttggtttttttacttttaacgacttttttaat
tccaatttgtattttaattagccaaaaatcaataaaattcttatttaaagaatttcttt
tgtgcttgttttttttagaatttttattaataggtgttttcatagtgtttgatcttctt
ttgttttatcttttttttgaggggatattaataccaatgttttttttaattggtatttg
aggctctcgagaagaaaaggttcgtgcttctttttatttttttttttttacttttatag
gctctctctttttcttttttataatactttttttatatcaaaggattggaacaacagac
tattttcttttacttaatattaaattatttttaaatattcaaaaatgagccttagtcgg
ggtttttcttagttttgcggtgaaactacctcttattccatttcatatttgattgccac
aagcacatgttgaggctcctgttgcgggctctgttattttggctggaattttattaaaa
ttagggggttatggccttttgcgtttttcttgacctctttttccgggggcttctttata
ttggtctccagttattgttttttttagtgttgttgctgttgtttatggaggtttaatga
catgtcgtcaaattgattttaaacggcttgttgcttactcttctgttgctcatatggga
cttgtgcctttgggtctttttacacatgttatagaggggttaattggggctcttttttt
aatgttggcgcacggatttgttagctctgctctttttattggagtaacttttttgtatg
atcgccatcatactcgtttaataaaatattatcggggtttgactttgacaatgcctctt
tttgttattacaatgttaattttgtctttggcgaacatgggttttcctcttagttgtaa
ttttgttggagagtttttttctttattagcagtctttcaatatcattatggagttggaa
tgtttgttattttaggggttcttttttctgccatttattctcttagtctttttaatcgt
atttcttttggtggaggctctaattatttactttttaatagagacttaagtcgacgaga
gatttttgtaatttttccttttcttttaattatctttttgggggggattgtgccttttc
ctattattgatttaattaaaaatagtcttgtttttagcccggttagttagtcctggggt
tttagggagaaaaaaatatttagtctaggttatacatgctagtgtatgcgaacaggtga
ggataaaataaaaaaattttttttatttgttgtattaaaaaaagaaaagttttttattc
tttttttgaagatgcatagtttaaccacattttcactgaaacaaaagaaaacccttggc
agcagtaatgaattttatgtaatatacgaaagtaagacataggtaggataaaaaaaatc
tgtcaaattaagtgccagccgacgcggtaagacttaaggatttattttttaataaaaag
caaaaagcgtgttaaggattttttaaaaaaaaaaataaatagaatttttttcgtaattg
taatatgttaaaatgaaaaaaagaattttttatatgaagataatttattttttttttct
taaatacgaaggtttggggagcaaataggattaggtaccctggtagtctatacagtaaa
ataatatcgcttgagtagtacggtcgcaagattgaaattcaaaagacttggctgttcat
tgtttattagaggagcgcgtcgcttaattcgattatccgcgagagaccttaccgaagtt
tgaatttattaacaggtgttgcatggccgtcgtcaatttctgtttgagacaaaaagggg
tttaatcctatcaaggttgaagtccggtattatgacccttatatttcggggttaggcgc
gctacatttctctcttagaaaaggaggggttcggattgtttttaaaataagataatgaa
gttgaatttaatagtaattgaaaagtagtgcgtttcaatgaatgttattgcaatgttag
tacaaatagtccgtcgccagcttagaaataggctgtaagtcgtaacatagtaagagtga
gggaactggctcttgatgcagtttcattcgtatcatttggttgagccttctccatggcc
ttttgttggagcaattggctctttttttattactgttggtgcagtggttttttttcatt
atgggtttagtttttttttatatttggggcttttggttgttgttggagttatgtttgtt
tgatgacaagatgttatacgagaatcaacttttcaaggtcaccattctttaattgtaaa
acaagggattaaatatggtatgattttatttattctttcagaaattttgtttttttttt
cttttttttgggctttttttcatagtagtttagcaccggttgttgaacttggagtcgtt
tggcctccacaaggaattgttgcattaaatcccttttctgttcctttattaaatactgc
tgtattattaagttctggggcaacggttacatgggcgcatcatgcaatactttgtggtt
taaaaaaagaggctcaatttgctttatttttaactctttttttgggtgttatgtttacg
gggttgcaagcatttgaatattatgaggcgccttttactttatctgactctgtttatgg
ggccactttttttgttgcgacagggtttcatggactacatgttataattggtacgactt
ttctttttatttgttttttacgtttactctctaatcaatttactcgtcgtcaacatgtt
gggtttgaagccgcgagttgatactggcactttgtcgatgtggtttgattatttttata
tttatgtatttattgatgaggctcataaaaatttctttaatgcaaaatctttttgtttt
tactttttttagatattttataaatgttttggctgggttgtgtgttctctggtttaatc
atctttattattcggatagtccagagacttgacttttagagtttcaagatgttggggat
cctattgtagaagaaattgttttttttcatgaccaagttatgtttttattaattattat
agttactgttgttttatgactttttgttgaagcttttaaaaataagttttatgatcgtc
atttaatcgatggtacatttttagaaattgtttgaacgattattcctgctgttatattg
atttttattgcattgccctctcttaaattattatatttaatggatgaggttatttctcc
agctttgacaattaaagttattgggcatcaatgatattgatcctatgaatattctgatt
atgaaggggatacgttagggtttgattcttatatgattccgacttcggatttagtttct
ggagagaatcgtttgttagaggttgattataaacttttaatccctattcaaacacatat
aagatttttagttactggggcagatgttttacattcttttgcagtgccttctttagggc
taaaaattgatgcggttccgggtcgtctaaatcaaactggtgtttttataaaacgagcc
ggggttttttttggacaatgttctgaaatttgtggggcaaatcattcttttatgcccat
tgtgataaagggagttggtttaaatgaatacgttcaatatttaaattatttaaaatgta
ttataaatacttagttattattattattttatttttattggggagttggggtataattt
taaatagaggacattttattattatgcttgtttctattgaattagttttattatcaact
ttttttttttttttaataagttctaaagaaatagatcttttaatagaacaaatttttat
gattatggggttaactattgctgctgccgaatcttcaattggtttagctattttagttg
catattatagaattcgaggaacaattgttttaaaatcttttagttctttgcgaggataa
tgattaatctttttatttttttttttcttatttttattttggcggggttatttatattt
ctttcttttttgataggggaaaaaattccagatcgagaaaaggtttctgcttatgagtg
tggttttgctccctttaattttttaggacgccctttttcaatacgtttttttttaattg
gtattttattcttgatttttgatttagaaatttcttttttttttccctgatgtgtttta
tataattcgactgctccgtttgggttttgaactatgataggttttttttttgtattagt
tttgggtttgatatatgaatgagtaatggggggattagaatgagagtaaaaataaagta
aaagaaaaagtcctatctattatgaaaataatagaaattttataccaactccggtttct
gctttaattcatgctgcaacgatggttactgcaggtgtttttttattaattcgtgcttc
tcctttatttgatgttgttcctcttatattaattattatttcaatcgttggggttttaa
ccgtgtttattgcaggcacaattggtttagttcaaaatgatttaaaaaaaataatcgct
tattctacttgtagtcaattaggttatatggttgttgcttgtgggctttctcattatgc
aattagtctttttcatcttatgaatcatgcttttttcaaagctttattatttttgagtg
cagggtctcttattcatgcggtaattgatgaacaagacataagaaaaatggggggttta
ttatcttttcttcctttgacttatgttttttttcttataggctctttttctttaatggg
gtttccttttttaacaggattttattcaaaagatttaattttagaatttgcttttggac
aattttatttaatttttgtgtattgattaggttgtttttctgttttattgacaattata
tactctattcgtttaatttatttagtttttttatccaatattaatttaaaacgagcaaa
cattttttttcttaaagaaggagaatttttatttttaattcctttgggcatattaactt
taggaagtgttttttggggctatttaagtaaagaaataatttggtcttttcaaatagat
gttttttcaatactttctttaaaaataaaaatatttccaattttattttgttttattgg
actttttgggacgatatttttttttttttttttttcttctcaaatttttggttatcccc
ttcaggtgatcggatcttctgttttttctctttataatttttttggttctgcttgacaa
ataaattttttttttaattttttctttataaaaaaaatatataaaataggacatcttat
tactaatttaacaattgacaaaggtttattagaggttgttgggcctaggggtgttgttc
aattttttatttttcaaactcaaaagttgagtagtatacaatcggggttggtatttaat
tatgctttagttttttttcttgggatactttttttaatttttgcactttaattaaaatt
tttgaaggggttaagttaagcaaaacagttgactttcaaagttaattatgtaggtggaa
atcttacactctttggatgccacagttagaggtaggtacttataatatacaatattggt
gggggttctcggttttatttttcttgttaatttttttagaagttataatctttcctttt
gtaaagcgtggttgatgaataagacagttcttattggggtgaaccttttttttagggtg
aaaaaaaaattatggaaaaagatttccatgagaactgtcgcaaaatgtttaaaaaaagc
cttttttttgctagtgggattttgtttaaaatatttttttgagttttcttactttaaaa
catctttttgtttaatgattttttttttttttataaaattttgttctaagaagattcgg
gctcgtttagcgatcttttcaccgttgatctttggggatggtgtggaaaaaatggaagt
agatgatgaagagatagtaggagcgtttccatctttaagcttcgtggaggggtgagatg
aagaggtgatagcagcgtttccatgttcagactccgaagagagtatggaaattgatggg
gaagaactacctttggatcccctcccgattagtggagctattagaggagaaaacatagt
ggcacccgtaccagtcatgggagatgcgggtctttcagttcatttttggcgtgcactca
agaacactccatttgaattattggcagaagtttatcggtcaggtgaggagggagaagtt
tattcgtcagatgaggaagacgagttagtagaggtgttacttcagtacggaaaagagat
aacatcaaaagagtcagaggacaaatttttgagtgggctaatagtggaaatggtggaaa
acgtaattgcctaagataaataccagaacagttagtaaacagattattgagtgggtcag
tggacaaagtaggggataacgtggttgggtaaaatatagtgtcggcggcaacggaagtg
gggagggggagagctctcttgctctctaatttgtagtttttgagtggtttgtattattt
ttttttttaattttttctttatgagtctgtcttggtagaggaggcggtttttttagaag
ccccgtctaa
