# Supplementary material for: Conveniently Pre-Tagged and Pre-Packaged: Extended Molecular Identification and Metagenomics Using Complete Metazoan Mitochondrial Genomes
Source: PLoS One. 2012 Dec 14;7(12):e51263. doi: 10.1371/journal.pone.0051263 (PMC3522660; doi:10.1371/journal.pone.0051263)
Supplement: File S2 — Sliding window analyses for Annelida, Cnidaria, Crustacea, Echinodermata, Mollusca, Nematoda, Nemertea, Platyhelminthes and Porifera. For each family, the folder contains the aligned sequences as well as the sliding window analyses by species pair and for all species pair on a single figure. (ZIP) [file pone.0051263.s002.zip › Cnidaria/Pocilloporidae/NC_009798.fst]

>Pocillopora eydouxi mitochondrion, complete genome.    NC_009798
atgctttctagttattgaactcgatgggtgttttctacaaatcataaggacattggtac
tttgtatttaatcttcggagcaggagctggtttaattggaactgcttttagtatgctta
tacgattggagctttctgcgccgggggcgatgttaggagatgatcatctttataatgta
attgttacagcacatgcttttattatgattttttttttggttatgccggtcatgattgg
gggatttggtaattgattagtcccattatatattggggcgccggatatggcgtttcctc
gattaaacaatattagtttttgacttttgcctcctgcgctttttttattattaggctct
gcttttattgaacaaggggcggggacggggtgaacagtttatcctcctctttctagtat
tcaagcacactccggaggttctgttgatatggttatttttagtcttcatttagctgggg
tttcttctattttaggtgctattaactttattactacaatttttaatatgcgagccccg
ggtgtgtcttttaataaactacctttatttgtttgatctattttaataacagctttttt
attacttttatctttacctgttttagctggtgctattactatgttgttaacagatagaa
actttaatacgacttttttcgatccagcgggtggcggggacccaatattatttcagcat
ttattttgattctttgggcatccagaagtttatattttaattttgcctggttttggtat
gatttctcaaataatcccgacttttgttgctaaaaaacaagtttttgggtatttaggaa
tggtttatgccatgctttctattgggcttcttggatttattgtttgagctcatcatatg
tttactgttgggatggatgtagatacaagagcatattttactgctgctactatgattat
tgctgtgccaactgggattaaagtttttagttggttggcaactatttatggaggtgttc
ttaggttagagactccaatgctttgagctatggggtttgtttttttatttacagttggt
ggtttaactggggttgtgttagcaaatagttctcttgatattgttctacatgatacata
ttatgtagttgcgcattttcattatgttctttctatgggggctgtttttgctatttttg
cggggttttactattgaattggcaaaataagtggttattgttataatgaattttttggg
aaagttcatttttgattaatgtttatcggggttaatctaacttttttccctcaacattt
tttaggtttagcaggatttccaagacgatattcggattatgcagatgcttttttgggtt
gaaatttaataagttctttagggtctattatttctattttgagtgttgtttggttttta
tatattgtttttgatctttttgttacagaagaaaaatttttgggttgaaaagaaggatt
ttctttagaatgaattcattcttctccccccttatttcatacttatgaggagttgccct
ttgtacaaaaagtaaataatttttagaatagtgccgggtttatataccggttttgtaag
aaagacaaagggttagtcattgggttcatgccccaaccaagtgagttcgaatctctctc
ttacacaaaataaaaattataaaaaaaaaagaggataactaagataaactaaaattaga
cgatttttttcgaaatggcgttcagttgcttattggttgtttcttcagaaaagtgattt
tttttttatttgaattgaaacatcttattactaagtaaaaatcaaacgagattccgaga
gtagtggagagtgaaattggagttgtgcttgtggtggtcatagatcttgcttaaacatt
agtttatactgataatgaaagtactgtaaaggaaagttgaaagagagttgaaaggaatt
tgaatcttttatttttgaagtagctttaaaaaagcgtaccttttgtataatgggtaaaa
gagatttatttggcatatttaaaatggaaaattttaagtaatttttttttagtcaaatt
tcccgaaaccaagtgatttaatcatgaattgtgtgagcaaaaactggtgattgtggcaa
aaatctcagaaaatttgtgattaggggtgaaaggctaatcgaacttggaaatagctggt
tttctgcgaaaactatttaagtagtgttctttttttttttattttaattgtcattttaa
aaaaaacaaaaataaaaaaaaagtaaacaaacaataaatgaaaagattttttgttaaaa
gagaaagctcaaatcagaagctattgtcatttttttttttttagtttaaaaaaaaatta
aatttagacaataaaaatgtaggcttggaaccagccatcttttaaaaagtacgtagttg
tttatttaaaaattttaagtttttttataattttgatggttaaaataaaacagaagctc
tgaaaataattatatatttcgtagcagaataaattgttttcgatatctccctagtttga
aattttttttcttaatacatcgtgttcagttgtaataatttttacataagtaatctaaa
tattattttttttttcttaagattaccttagtcaagggtaatacagtttctaaaaaaga
aattttttatgaagattttttataaaaatatataatatcgggaaaagaaaaaaaaagaa
ctgtttttctaattaaagaaagaaaaaaaaaaagaaaaacatttttttaaggaactcgg
caaagttaaacttcgactgtttaccaaaaacatagctttttgatttttataaaaggtga
aacctgcccgatggttgaatcttaatatgtttgttccgcttactaataaagacaattaa
atggccgcggtaacactgactgtgataatgtagcgtaatcaattgtcaattaattgttg
accggtatgaatggtatcccgaaagtttttctgtcttaaaaaaatattcaatgaaatta
aatctgtagtgaagatgctacattttaattgttagacgagaagtccccatggagcttta
ctgtaagcttatatatataatttttttttttttataagtaagacagttttgttggggcg
acagttttttaaaaagtaacgaaaatgagctatgacgcatgtttaactttgaaattttt
ttattgatgagacatttttggtgtgttttttgatccgttattttgaatgaaaaaaataa
cgaaaacaaataaaagttaccctggggataacagcgcaataatgtttgagagttaatca
acgacagtgtttgcgacctcgatgttgaattgtaacgtcctacggtgtagtcactcgta
agggttggtttgttcatccattaaagttatacatgatttgagttaaaagcgtggtgaca
cagcttggtttctatctacaattagaaaacaaaaatatgttgttttttcgtacgaaagg
atcaaaaatcaatagttctcttaatataactattctttaaattaggattgtttctaaaa
ataaaaagaaatatttttgtttgttgtttttattaatgtatcttttagttttatttttt
cctttaattggagctgttttaacaggttgttttggaagaaaaatcggagaaagaggagc
ggggattttaacttcaagttgtttagtttttagtttatcttattcttttttaatcgcga
ttgaagttttatttaattcaacaacaacgtatttgaaattatgaaaatgatttgattcg
gggttgtttgttgttttttttggttttcaatttgatggtttagtagttattatgttatt
tgttgtttttattgtttctactttggttcatattttttctattgcttatatgcggggag
atcctcatattcctcgatttatgacatatctttctttgtttacttttttaatggtttta
ttggtaactagcgataattttcttcaattatttattgggtgagaaggggttggtctttg
ttcttatttattaattaatttttgattaactcgattagaggcaaatagagctgctatta
aagcaatgttagtgaatagaattggtgatattgggttgcttttagcaatgtttttactt
tgggatctttttggatctctagatttttctactatttttaattctatttttttttctaa
tcaaatattttttatttgtttatttttattttttggggttatgggaaaatctgctcaat
taggattacatacttggttaccggatgcaatggaaggttattgggccttttaattaaaa
aattaattaaaaaaattactatacattaaaaaaacaatttgttagtaaaatatttgttt
attaatggacaataaaatatttattttaatgtctaagagactttatgtgatttactttt
ttttatttgattaaatctattattattattattcctttacttattgctgttgcattttt
aactttagcagaacgaaaaattttagggtatatgcaaataagaaaagggccaaatgttg
ttgggggagggcttcttcaaccttttgcagatggggtgaaattgtttattaaagaaatg
attcttccccatcaagcaaataaatttgtttatcttttggctccagttatatcttttac
attagctttctttgtttgaggttttcttccttatgagaaaggagtgagtattagtgatt
ttaaaattagtcttttatgaattttggctatttcttctattagtgtttatgcaatttta
atgtctggatgaggaagtaagtctaaatatgcttttttgggtgctattcgggcggcggc
tcaaatgattagttatgaggtttcaattgggctaattcttatttcggttttattatgtg
ttggttctttaagtgttactgaaattgttttagcgcaaaataatggtatttggtttttt
tttccactatttcctgttacaataatgttttttgcttcgattttagcagagaccaatcg
tgctccttttgatttaacagaaggagagtcagagcttgtttcgggatataatgttgagt
atgcttcgatgtcttttgctttattttttcttgctgaatatgcccatattattttaatg
agttgtttaacaacgattttttttgggggaggatggctttctccgattccagattttaa
gggtggggcgggctggtttggttttaaagttgtttttattatttttttttttatttgag
taagggcttcatttcctcgaattcgatatgatcagcttatggctttgttatgaaaaggg
tatttgcctttaagtttaggaatggtcatctttgtggctagtgttctctttgggtttaa
tggtccccctcctatttaaaatattttaattaattattatgaaaaaaaaaaagaactaa
cagatttgcaagtgccattacgaaaaaaaaatcctattttatttttaatcaacggattt
ttagttgatttggtttctccttctaacattacttatttatgaaattttggatctttatt
gggattgtgtttgattttacagatagtgactgggtgttttttgtctatgcactattgtt
ctgatgttaattttgcttttgcttcaattggtcatattatgcgagatgttaattatggg
tttttattaagatatcttcatgctaacggtgcttctttgttttttttttgtctttatgt
tcatattggtcgaagtttatattatggggggtatttaaaatttcatgtttgaagcattg
gagttgttatttttttattaacaatggctattgcctttatgggctatgttttgccttga
ggacaaatgtctttttgaggggcaactgtaataacgaatttattatctgctattcctta
ttttgggattgatattgttcagtgagtgtgaggcgggtttagtgtttctaatgcaacat
taaatcggttttttagtttacattttttacttccttttattttagtttttcttgttatt
cttcatttagtttatttacatgttgatgggtctagtaattcaacaggattaaattcttc
aattgacggagtttcattccatactttttatacatcaaaagatttttttggtttttttt
ttcttttttttttattttgtttttttgttttttttttgcctaatttattaggagatgct
gaaaattttattcaagcgaattctttggttactccggttcatattcaaccagaatgata
ttttttatttgcttatgcaatattacgttctataccaaataaattaggtggggttattg
caatgttttgtagtatttttattttattttttttatctattttacatcaaagtctttta
aagggacttttttttcgtcctttaggtcgaattgccttttggtttttaattattgattt
tgctttattaacttgaattggatcacaagttgtagaagaaccttttattttaattggtc
aaatactttcttttttttattttttttattttttagttttaataccagttttgggtatt
attgaaaatcaattattaaataaaaattaatgaaatttttgttttaggcggttttcttt
tgagcttcgtggttttaagtcttcgttattttcttttaaaactttctcttttttattta
ttattatttttttttttttttttttttaaattagaatggggaaagcttttggttttaat
tggttcttttgctgtctttcttttatttggaccaaaaaaagaagaacaaacagatgtcc
ctattttaagtttaattattatttttggagttttttgtttaatttcttcaagtaattga
ctttctatttatttaaccattgagctttttactctttgtttttttattttgattgctcg
agggtctggttatagtgtggaagcaggattaaaatattttattttgggtgctctttctt
ctggtttatttttatttgggtgtgctttattatgtggtattggggcgaatatacacttt
tctcatatagaacttctttttaattcaaaacaaattttttctgctgtttcgataccaat
tgggtatcttttaattattgttgctcttttttttaaattatcagttgctccttttcata
tgtgagttcctgatgtttatgaggggggacctactaaaattattctattattggctatt
gttccaaaaatagggtttttttctcttataatttcaattggattgcctgtaaatttttt
ttttttagggattcttttttctttgtttgttggagctttgggtgctttaaatcaaacta
aaataaaacgacttttggcttatagtgggattggtcatatgggctttattttatgaggt
ttggaaaatggttcttttgaaagtttacaagctagtcttgtttatctttttatatatat
tgtgaagacaatttgtgctttttctattatattaagttttaatgtttataaaaatttac
ttgttgaatttagtggactttctcgatacttaccttttttttcgattactttaggtgtt
ctttttttttctattgcaggaattcctccttttgctggcttttttggaaaatgatttat
tttgttatctggaattctttctaaatcatattttatctttttttttgctgttttttgtt
ctgttatagctggggtttattatattcgaattataaaaatacttttttttcaaaaaaat
tcttttcttttaattacaattaaagttttaaaaaaagaatctaaattaaattttaaaaa
agtttttttaattggtttttgtttttattttattctttttttttttctttctccacatt
ttctttttttttttttttctcaaataatttttgatttattttaaaatggaatttttttc
ttttttttttattttggggataattggctcaggagtaatggttgtttcagcgttaaatc
ctgttctttctattttttgattggttcttgtttttataaattctgccgtttttttcctt
ttactaggaatagattttcttgctttgatgtttttacttatttatgttggggcaatagc
tattttatttttatttgttattatgttattaaatctaactgactaccctcctgttttaa
aaagagaggttgatatgacaaattatataccaattggatttataattgggatttttttt
ttttcagaaattgcttcaagtggattacttttgggttcttttcaaatagagaattgaga
cctttcttttccttgatttcttatttcttatcataatattgaggccttagggcagattt
tatatgtttcttgtttttgtttatttcttttggccagttttattttattagttgctatg
atgggtgtgattgtattaactcaagaaacagaatctttaagtaaaaaacaagatctttt
tttccaaataaataggtaatgaacagttcttcttattttgaacaatttaacatagtgtg
attgtttggttttacgaattcaacaataatgatgacttttgtaattattgtagttttat
tattttttaaaggaattgaattaattccaaaaagatggcagtcggtttatgaatgtcta
gaaaattatttttattatataacagtgcaaaatttaagtaatgtgggtttaatatattt
ttcttttattgtttccctttttgtttttttagtttttttaaatattttaggtttatgtc
cttatgtttttactccgacaactcatattattgttactcttgggttttctttttctatt
gttattggagtaactttttctggattttataaatttaaaaaagatttttttagtatttt
aatgcctagtggggctcctttaatcttggcaccacttttaattttaatagaaacagtaa
gttatatttctagggctgtttctttggggattcgtttagcagcaaatctttctgccggg
catcttttatttgcaattttggcaggatttggtctggtttttaaatttgcaatgtttat
aatggtgtttattacgctattagaggtggcagttgcaataatccaggcctatgtgtttt
gtctgttggtacaaatttatttaactgatacaatttttttacattaaaaatgacagccg
tagaaatttttttatgcacaattataggtatatcgttaacagtgaattatggatttggt
attgggtgatatagtagctcttctcaagcctggttaaggcaccaaatgggcatagacgg
tacagatatggtccatccttgagcttattttaattatgtgcgccagcattctattgctc
gtaatgttggggtacaagtgaatctagattcaactgaaggaccaaatgatgttggggta
caagtgaatcaagagtctgaacagtctgtggatgttgtttttatagaattggaagggcg
aagggtccccgtaaggggggtgaatctacatgttgagcggcgtggttatttggataatc
ggtctaatcaagaaggtgttgagaatagtttaggagatcaatttgaagatgtggctttt
ttaggggggagtacaagtacacttacaccagaaagtgtaaataggggagctccaagtgg
taatataagaaatgtattaagtgattcattaatagagaggagaggccaagaccaaactt
taagtgaaataaaggtagaaacacctccaggtgcttcaaggggtggccgatgagccagt
ataaatcaaggtgaggctttaagagaaaacaaggtagaaattggggttttaagagaaaa
caaagtagaaattgatgaggtagttggctcgacttttagttcgatccccttagaggttg
aagggatgatggctcatgtgtgaaatcaatttgacatggtgtttaacatattggccgat
aagcccctggtaggttgcatttttttttcttaccagcttctaagaataacgaatcaaat
gccaaacccacgggtttataggtgatttgctttggtgtatcttttatttatttttgttc
ttttaatggtttagctgtttgtacgtagtaggataaaaaagtgggacatttttctagga
gtttatttgtatgcgtctggggggattagaataagagtaaaaaaaaactctttaaaagt
ttacaaaaaaagtggggtgttttttttggagtttttttttatgggtccgggaggatttt
aaggagaggagaaaaaaaaaactctttaagagtttacaaaaaaagtggggtgttttttt
tggagtttttttttatgggtccggggggattttaaggagaggagaaaaaaaaaactctt
ccggagtttagaataaaagtgggatatttttctaggagtttatttgtatgcgtctgggg
ggattagaatgagagtaaaaataaatctttaggagtttagaatgagagaaaaagtttta
aaatggttcttcgtatttgaattagttaaaaatcaataaaatttttatttaaagaattt
ttttttgtgtttgttattgtaatggttcttatttatttaattgttattatggcattagt
taacatcatagggacagcgagggagagaaaatgtgttttaaaaaagcgggctttagagt
ggtctttggctttattgtttagtactttagttttttggggtggatttgacggagaaagt
cattttcaattttttagtttagtagaatgaaatatattttctactttagattgaggccc
gattgtttttgcagttgatggtgtttctttggtttttttacttttaacgacttttttaa
ttccaatttgtattttaattagccaaaaatcaataaaattcttatttaaagaatttctt
ttgtgcttgttttttttagaatttttattaataggtgttttcatagtgtttgatcttct
tttgttttatcttttttttgaggggatattaataccaatgttttttttaattggtattt
gaggctctcgagaagaaaaggttcgtgcttctttttatttttttttttttacttttata
ggctctctctttttcttttttataatactttttttatatcaaaggattggaacaacaga
ctattttcttttacttaatattaaattatttttaaatattcaaaaatgagccttagtcg
gggtttttcttagttttgcggtgaaactacctcttattccatttcatatttgattgcca
caagcacatgttgaggctcctgttgcgggctctgttattttggctggaattttattaaa
attagggggttatggccttttgcgtttttcttgacctctttttccgggggcttctttat
attggtctccagttattgttttttttagtgttgttgctgttgtttatggaggtttaatg
acatgtcgtcaaattgattttaaacggcttgttgcttactcttctgttgctcatatggg
acttgtgcctttgggtctttttacacatgttatagaggggttaattggggctctttttt
taatgttggcgcacggatttgttagctctgctctttttattggagtaacttttttgtat
gatcgccatcatactcgtttaataaaatattatcggggtttgactttgacaatgcctct
ttttgttattacaatgttaattttgtctttggcgaacatgggttttcctcttagttgta
attttgttggagagtttttttctttattagcagtctttcaatatcattatggagttgga
atgtttgttattttaggggttcttttttctgccatttattctcttagtctttttaatcg
tatttcttttggtggaggctctaattatttactttttaatagagacttaagtcgacgag
agatttttgtaatttttccttttcttttaattatctttttgggggggattgtgcctttt
cctattattgatttaattaaaaatagtcttgtttttagcccggttagttagtcctgggg
ttttagggataaaaaaatatttagtctaggttatacatgctagtgtatgcgaacaggtg
aggataaaataaaaaaattttttttatttgttgtattaaaaaaagaaaagttttttatt
ctttttttgaagatgcatagtttaaccacattttcactgaaacaaaagaaaacccttgg
cagcagtaatgaattttatgtaatatacgaaagtaagacataggtaggataaaaaaaat
ctgtcaaattaagtgccagccgacgcggtaagacttaaggatttattttttaataaaaa
gcaaaaagcgtgttaaggattttttaaaaaaaaaaataaatagaatttttttcgtaatt
gtaatatgttaaaatgaaaaaaagaattttttatatgaagataatttattttttttttc
ttaaatacgaaggtttggggagcaaataggattaggtaccctggtagtctatacagtaa
aataatatcgcttgagtagtacggtcgcaagattgaaattcaaaagacttggctgttca
ttgtttattagaggagcgcgtcgcttaattcgattatccgcgagagaccttaccgaagt
ttgaatttattaacaggtgttgcatggccgtcgtcaatttctgtttgagacaaaaaggg
gtttaatcctatcaaggttgaagtccggtattatgacccttatatttcggggttaggcg
cgctacatttctctcttagaaaaggaggggttcggattgtttttaaaataagataatga
agttgaatttaatagtaattgaaaagtagtgcgtttcaatgaatgttattgcaatgtta
gtacaaatagtccgtcgccagcttagaaataggctgtaagtcgtaacatagtaagagtg
agggaactggctcttgatgcagtttcattcgtatcatttggttgagccttctccatggc
cttttgttggagcaattggctctttttttattactgttggtgcagtggttttttttcat
tatgggtttagtttttttttatatttggggcttttggttgttgttggagttatgtttgt
ttgatgacaagatgttatacgagaatcaacttttcaaggtcaccattctttaattgtaa
aacaagggattaaatatggtatgattttatttattctttcagaaattttgttttttttt
tcttttttttgggctttttttcatagtagtttagcaccggttgttgaacttggagtcgt
ttggcctccacaaggaattgttgcattaaatcccttttctgttcctttattaaatactg
ctgtattattaagttctggggcaacggttacatgggcgcatcatgcaatactttgtggt
ttaaaaaaagaggctcaatttgctttatttttaactctttttttgggtgttatgtttac
ggggttgcaagcatttgaatattatgaggcgccttttactttatctgactctgtttatg
gggccactttttttgttgcgacagggtttcatggactacatgttataattggtacgact
tttctttttatttgttttttacgtttactctctaatcaatttactcgtcgtcaacatgt
tgggtttgaagccgcgagttgatactggcactttgtcgatgtggtttgattatttttat
atttatgtatttattgatgaggctcataaaaatttctttaatgcaaaatctttttgttt
ttactttttttagatattttataaatgttttggctgggttgtgtgttctctggtttaat
catctttattattcggatagtccagagacttgacttttagagtttcaagatgttgggga
tcctattgtagaagaaattgttttttttcatgaccaagttatgtttttattaattatta
tagttactgttgttttatgactttttgttgaagcttttaaaaataagttttatgatcgt
catttaatcgatggtacatttttagaaattgtttgaacgattattcctgctgttatatt
gatttttattgcattgccctctcttaaattattatatttaatggatgaggttatttctc
cagctttgacaattaaagttattgggcatcaatgatattgatcctatgaatattctgat
tatgaaggggatacgttagggtttgattcttatatgattccgacttcggatttagtttc
tggagagaatcgtttgttagaggttgattataaacttttaatccctattcaaacacata
taagatttttagttactggggcagatgttttacattcttttgcagtgccttctttaggg
ctaaaaattgatgcggttccgggtcgtctaaatcaaactggtgtttttataaaacgagc
cggggttttttttggacaatgttctgaaatttgtggggcaaatcattcttttatgccca
ttgtgataaagggagttggtttaaatgaatacgttcaatatttaaattatttaaaatgt
attataaatacttagttattattattattttatttttattggggagttggggtataatt
ttaaatagaggacattttattattatgcttgtttctattgaattagttttattatcaac
tttttttttttttttaataagttctaaagaaatagatcttttaatagaacaaattttta
tgattatggggttaactattgctgctgccgaatcttcaattggtttagctattttagtt
gcatattatagaattcgaggaacaattgttttaaaatcttttagttctttgcgaggata
atgattaatctttttatttttttttttcttatttttattttggcggggttatttatatt
tctttcttttttgataggggaaaaaattccagatcgagaaaaggtttctgcttatgagt
gtggttttgctccctttaattttttagggcgccctttttcaatacgtttttttttaatt
ggtattttattcttgatttttgatttagaaatttcttttttttttccctgatgtgtttt
atataattcgactgctccgtttgggttttgaactatgataggttttttttttgtattag
ttttgggtttgatatatgaatgagtaatggggggattagaatgagagtaaaaataaagt
aaaagaaaaagtcctatctattatgaaaataatagaaattttataccaactccggtttc
tgctttaattcatgctgcaacgatggttactgcaggtgtttttttattaattcgtgctt
ctcctttatttgatgttgttcctcttatattaattattatttcaatcgttggggtttta
accgtgtttattgcaggcacaattggtttagttcaaaatgatttaaaaaaaataatcgc
ttattctacttgtagtcaattaggttatatggttgttgcttgtgggctttctcattatg
caattagtctttttcatcttatgaatcatgcttttttcaaagctttattatttttgagt
gcagggtctcttattcatgcggtaattgatgaacaagacataagaaaaatggggggttt
attatcttttcttcctttgacttatgttttttttcttataggctctttttctttaatgg
ggtttccttttttaacaggattttattcaaaagatttaattttagaatttgcttttgga
caattttatttaatttttgtgtattgattaggttgtttttctgttttattgacaattat
atactctattcgtttaatttatttagtttttttatccaatattaatttaaaacgagcaa
acattttttttcttaaagaaggagaatttttatttttaattcctttgggcatattaact
ttaggaagtgttttttggggctatttaagtaaagaaataatttggtcttttcaaataga
tgttttttcaatactttctttaaaaataaaaatatttccaattttattttgttttattg
gactttttgggacgatatttttttttttttttttttcttctcaaatttttggttatccc
cttcaggtgatcggatcttctgttttttctctttataatttttttggttctgcttgaca
aataaattttttttttaattttttctttataaaaaaaatatataaaataggacatctta
ttactaatttaacaattgacaaaggtttattagaggttgttgggcctaggggtgttgtt
caattttttatttttcaaactcaaaagttgagtagtatacaatcggggttggtatttaa
ttatgctttagttttttttcttgggatactttttttaatttttgcactttaattaaaat
ttttgaaggggttaagttaagcaaaacagttgactttcaaagttaattatgtaggtgga
aatcttacactctttggatgccacagttagaggtaggtacttataatatacaatattgg
tgggggttctcggttttatttttcttgttaatttttttagaagttataatctttccttt
tgtaaagcgtggttgatgaataagacagttcttattggggtgaaccttttttttagggt
gaaaaaaaaattatggaaaaagatttccatgagaactgtcgcaaaatgtttaaaaaaag
ccttttttttgctagtgggattttgtttaaaatatttttttgagttttcttactttaaa
acatctttttgtttaatgattttttttttatttataaaattttgttctaagaagattcg
ggctcgtttagcgatcttttcaccgttgatctttggggatggtgtggaaaaaatggaag
tagatgagccaaatgaagagatagtaggagcgcttccatctttaagcttcgtggagggg
tgagatgaagaggtgatagcagcgtttccatgttcagactccgaagagagtatggaaat
tgatggggaagaactacctttggatcccctcccgattagtggagctattagaggagaaa
acatagtggcacccgtaccagccatgggagatgcgggtctttcagttcatttttggcgt
gcactcaagaacactccatttgaattattggcagaagtttatcggtcaggtgagcaggg
agaagtttattcgtcagatgaggaagacgagttagtagaggtgttacttcagtacggaa
aagagataacatcaaaagagtcagaggacaaatttttgagtgggctaatagtggaaatg
gtggaaaacgtaattgtctaagataaataccagaacagttagtaaacagattattgagt
gggtcagtggacaaagtaggggataacgtggttaggtaaaatatagtgtcggcggcaac
ggaagtggggagggggagagctctcttgctctctaatttgtagtttttgagtggtttgt
attatttttttttttaattttttctttatgagtctgtcttggtagaggaggcgattttt
ttagaagccccgtctaa
