# Supplementary material for: Conveniently Pre-Tagged and Pre-Packaged: Extended Molecular Identification and Metagenomics Using Complete Metazoan Mitochondrial Genomes
Source: PLoS One. 2012 Dec 14;7(12):e51263. doi: 10.1371/journal.pone.0051263 (PMC3522660; doi:10.1371/journal.pone.0051263)
Supplement: File S2 — Sliding window analyses for Annelida, Cnidaria, Crustacea, Echinodermata, Mollusca, Nematoda, Nemertea, Platyhelminthes and Porifera. For each family, the folder contains the aligned sequences as well as the sliding window analyses by species pair and for all species pair on a single figure. (ZIP) [file pone.0051263.s002.zip › Cnidaria/Pocilloporidae/NC_010244.fst]

>Seriatopora hystrix mitochondrion, complete genome.    NC_010244
atggtttctagtcattgaattcgatggattttttcaaccaatcataaagatatcggtag
tttgtatctaatttttggtgggggtgctggtttaatcgggacggcgtttagtatgctta
tacgactcgagctttctgcgcccggagcgatgttaggagatgatcatctttataatgta
attgttacagcacatgcttttattatgattttttttttggttatgcccgttatgattgg
ggggtttggtaattgattggtcccattatatattggggcgccggatatggcgtttcccc
gactaaacaatattagtttttgacttttgccccctgcgctttttttattattaggctct
gcttttattgaacaaggggcggggacggggtgaacagtttatcctcctcttgctagtat
tcaagcacactccggaggttcggttgatatggttatttttagtcttcatttagctgggg
tttcttctattttaggtgctataaactttattactacaattttaaatatgcgagccccg
ggtgtgtcttttaataaactacctttatttgtttgatctattttaataacagctttttt
attgcttttatctttacctgttttagctggtgctattactatgttgttaacagatagaa
actttaatacgacttttttcgatccagcgggtggcggggacccaatattatttcagcat
ctattttgattctttgggcatccagaagtttatattttaattttgcctggttttggtat
gatttctcaaataatcccgacttttgttgctaaaaaacaagttttcgggtatttaggaa
tggtttatgccatgctttctattgggcttctgggatttattgtttgagctcatcatatg
tttactgttgggatggatgtagatacaagagcatattttactgctgctactatgattat
tgctgtgccaactgggattaaagtttttagttggttggcaactatttatggaggtgttc
ttaggttagagactccaatgctttgagctatggggtttgtttttttattcacagttggt
ggtttaactggggttgtattagcaaatagttctcttgatattgttctacatgatacata
ttatgtagttgcgcattttcattatgttctttctatgggggctgtttttgctatttttg
ggggattttactattgaattggaaaaataagtggttattgttataatgaattttttggg
aaagttcatttttgattaatgtttatcggggttaatttaacttttttccctcaacattt
tttaggtttagcaggatttccaagacgatactcggattatgcagatgcttttttgggct
gaaatttaataagctctttagggtctattatttctattttgagtgttgtttggttttta
tatattgtttttgatctttttgttacagaagaaaaatttttgggttgaaaagaagggtt
ttctttagaatgaattcattcttctccccccttatttcatacttatgaggagttgcctt
ttgtacaaaaataaataatttttagaatagtgccgggtttatgtaccggttttgtaaga
aagacaaagggttagtcattgggttcatgccccaaataagtgagttcgaatctctctct
tacacaaaataaaaattataaaaaaaaaggaggataactaagataaattaaaattagac
gatttttttcgaaatggcgttcagttgcttattggctgtttttccataaaagtgatttt
tttaatttgaattgaaacatcttattactaagtaaaaatcaaacgagattccgagagtg
gcagagagtgaaattggagttgtgcttgtggtggtcatagatcttgcttaaacattagt
ttatactgataatgagagtactgtaagggaaagttgaaagagagttgaaaggaatttga
attttttatttttaaagtagctttaaaaaagcgtaccttttgtataatgggtaaaagag
atttatttggcatatttaaaatggaaaattttaagtaatttttttttagttaagttccc
cgaaaccaagtgatttaatcatgaattgtgtgagcaaaaactggtgattgtggcaaaaa
tctcagaaaatttgtgattaggggtgaaaggctaatcgaacttggaaatagctggtttt
ctgcgaaaactatttaagtagtgttctttttgtttttattttaattgtcattttaaaaa
aaacaaaaataaaaaaaaaaagtaaacaaacaataaataaaaagattttttgttaaaag
agaaagctcaaatcagaagctattgtcattttttttttctttagtttaaaaaaaaatta
aatttagacaataaaaatgtaggcttggaaccagccatcttttaaaaagtacgtagttg
tttatttaaaaattttaaatttttttataattttgatggttaaaataaaacagaagctc
tgaaaataattatatattttgtagcagaataaattgttttttagtttgaaaaatttttt
ttaatacatcgtattcaattgtaataatttttacataagtaatctaaatattatttttt
tttcttaagactaccttggtcaagggtaatacagtttctaaaaaagaaattttttatga
agattttttataaaatatataatatcgggaaaagaaaaaaaaagaactgtttttctaat
taaagaaagaaaaaaaaaagaaaaacatttttttaaggaactcggcaaagttaaacttc
gactgtttaccaaaaacatagctttttgatctttataaaaggtgaaacctgcccgatgg
ttgtatcttaatgtgtttgtctcgcctgctaataaagacaattaaatggccgcggtaac
accgactgtgataatgtagcgtaatcaattgtcaattaattgttgaccggtatgaatgg
tgccccgaaagtttttctgtcctaaaaaaatattcaatgaaattaaatttgtagtgaag
atgctacattttaattgttagacgagaagtccccatggagctttactgtaagcttatat
atataaatttttttttttataagcaagacagttttgttggggcgacagttttttaaaaa
gtaacgaaaatgaactatgacgcatgtttaactttgaaatttttttaattgatgagaca
tttttggtgtgttttttgatccgttattttgaatgaaaaaaataacgaaaacaaataaa
agttaccctggggataacagcgcaataaygtttgagagttaattaacgacagtgtttgc
gacctcgatgttgaattgtaacgtcctacggtgtagtcactcgtaagggttggtttgtt
catccattaaagttatacatgatttgagttaaaagcgtggtgacacagcttggtttcta
tctacaattagaaaacaaaaatatgttgttttttcgtacgaaaggatcaaaaatcaata
gttcccttaatataactattctttaaattaggattgcttctaaaaataaaaagaaatat
ttttgtttgttgtttttattaatgtatcttttagttttattttttcctttaattggagc
tgttttaacaggttgttttggaagaaaaattggagaaagaggagcggggattttaactt
caagttgtttagtttttagtttgtcttattcttttttaatcgcgattgaagttttattt
aattcaacaacaacgtatttgaaattatgaaaatgatttgattcgggattatttgttgt
tttttttggttttcaatttgatggtttagtagttattatgttatttgttgtttttattg
tttctactttggttcatattttttctattgcttatatgcggggggatcctcatgttcct
cgatttatgacatatctctctttgtttacttttttaatggttttattggtaactagcga
taattttcttcaattatttattgggtgagaaggggttggcctttgttcttatttattaa
ttaatttttgattaactcgattagaggcaaatagagctgctattaaagcaatgttagtg
aatagaattggtgatattgggttgcttttagcaatgtttttactttgggatctttttgg
atctctagatttttctacaatttttaattctatttttttttctaatcaaatatttttta
tttgtttatttttattttttggggttatgggaaaatctgctcaattaggattacatact
tggctaccggatgcaatggaaggttattgggccttttaattaaaaaattaattaaaaaa
attactatacattaaaaaaacaatttattagtaaaataattgtttattaatggacaata
aaatatttattttaatgtctaagagactttatgtgatttacttttttttatttgattaa
atctattattattattattcctttacttattgctgttgcatttttaactttagcagaac
gaaaaattttagggtatatgcaaataagaaaagggccaaatgttgttggaggggggatc
cttcaaccttttgcagatggggtgaaattatttattaaagaaatgattcttccccatca
agcaaataaatttgtttatcttttggctccagttatatcttttacattagctttctttg
tttgaggttttcttccttatgagaaaggagtgagtattagtgattttaaaattagtctt
ttatgaattttggctatttcttctattagtgtttatgcaattttaatgtctggatgagg
aagtaagtctaaatatgcttttttgggtgctattcgggcggcggctcaaatgattagtt
atgaggtttcaattgggctaattcttatttcggttttattatgtgttggttctttaagt
gttactgaaattgttttagcgcaaaataatggtatttggtttttttttccactatttcc
tgttacaataatgttttttgcctcgattttagcagagactaatcgtgctccttttgatt
taacagaaggagagtcggagcttgtttcggggtataatgttgagtatgcctcgatgtct
tttgctttattttttcttgctgaatatgcccatattattttaatgagttgtttaacaac
gattttttttttgggaggatggctttctccgatttcagattttaagggtggggctggat
ggtttggttttaaagttgtttttattatttttttttttatttgagtaagggcttccttt
cctcgaattcgatatgatcagcttatggctttgttatgaaaagggtatttgcctttaag
tttaggaatggtcatttttgtggctagtgttctctttgggtgtaatggcccccctccta
tttaaaatattttaattaattaaagtgccattacgaaaacaaaatcctattttattttt
aatcaacggatttttagttgatttggtttctccttctaacattacttatttatgaaatt
ttggatctttattgggattgtgtttgattttacagatagtcactgggtgttttttgtct
atgcattattgttctgatgttaattttgcttttgcttcaattggtcatatcatgcgaga
tgttaattatgggtttttattaagatatcttcatgctaacggtgcttctttgttttttt
tttgtctttatgttcatattggtcgaagtttatattatggggggtatttaaaatttcat
gtttgaagcattggagttgttatttttttattaacaatggctattgcttttatgggcta
tgttttgccttggggacaaatgtctttttgaggggcaactgtaataactaatttattgt
ctgctattccttattttgggattgatattgttcagtgagtgtgaggcgggtttagtgtt
tctaatgcaacattaaatcggttttttagtttacattttttacttccttttattttagt
ttttcttgttattctccatttagtttatttacatgttgatgggtctaataattcaacag
gattaaattcttcaattgacggagtttcatttcatactttttatacatcaaaagatttt
tttggttttttttttcttttttttttattttgtttttttgttttttttttgccaaattt
attaggagatgctgaaaactttattcaagcgaattctttggttactccggttcatattc
aaccagaatgatattttttatttgcttatgcaatattacgttctataccaaataaatta
ggtggggttattgcaatgttttgtagtatttttattttattttttttatctattttaca
tcaaagtcttttaaaggggcttttttttcgtcctttaggtcggattgcattttggtttt
taattattgattttgctttattaacttgaattggatcacaagttgtagaagaacctttt
attttaattggtcaaatactctcttttttttattttttttattttttagttttaatacc
agttttgggaattattgaaaatcaattattaaataaaaattaatgaaatttttgtttta
gggggttttcttctgagcttcgtcgttttaagtcttcgttattttcttttaaaactttc
tcttttttatttattattatttttttgtttttttttttttaaattagaatggggaaagc
ttttggttttaattggttcttttgctgtctttcttttatttggaccaaaaaaagaagaa
caaacagatgtgcccattttaagtttaattattgtttttggagttttttgtttaatttc
ttcaagtaattgactttctatttatttaaccattgaactttttactctttgttttttta
ttttgattgctcgagggtctggttatagtgtggaagcaggattaaaatattttattttg
ggtgctctttcttctggtttatttttatttgggtgtgctttattatgtggtattggggc
taatatacacttttctcatatagaacttctttttaattcaaaacaagttttttctgctg
tttcgataccaattgggtatcttttaattattgttgctcttttttttaaattatcagtt
gctccttttcatatgtgagttcctgatgtttatgagggggcacctactaaaattgttct
attattggctattgttccaaaaatagggtttttttctcttataatttcaattggattgc
ctgtaaattttttttttttagggattcttttttctttgtttgttggagctttgggtgct
ttaaatcaaactaaaataaaacgacttttggcttatagtggggttggccatatgggctt
tattttatggggtttggaaaatggttcttttgaaagtttacaagctagtcttgtttatc
tttttatatatattgtgatgacaatttgtgctttttctattatattaagttttaatgtt
tataaaaatttacttgttgaatttagtggactttctcgatacttaccttttttttcgat
tactttaggtgttctttttttttctattgcaggaattcctccttttgctggattttttg
gaaaatgatttattttgttatctggaattctttctaaatcatattttattttttttttt
gctgttttttgttctgttatagctggggtttattatattcgaattataaaaatactttt
ttttcaaaaaaattcttttcttttaattacaattaaagctttaaaaaaagaatctaaat
taaattttaaaaaagtttttttaattggtttttgtttttattttattcttttttttttt
ctttctccacattttctttttttttttttttctcaaataatttttgatttattttaaaa
tggaatttttttcttttttttttattttagggataattggctcaggagtaatggttgtt
tcagcgttaaatcctgttctttctattttttgattggttcttgtttttataaattctgc
agtttttttccttttactaggaatagattttcttgctttgatgtttttacttatttatg
ttggggcaatagctattttatttttatttgttattatgttattaaatctaactgactat
cccccggttttaaaaagagaggttgatatgacaaattatataccaattggatttataat
tgggattttttttttttcagaaattgcttcaagtggattatttttgggttcttttcaaa
tagagaattgagatctttcttttccttgatttcttatttcttatcataatattgaggcc
ttagggcagattttatatgtgtctggtttttgtttgcttctgctggccagttttatttt
attagttgctatgattggtgtgattgtattaactcaagaaacagaatttttaagtaaaa
aacaagatcttttttttcaaataaacagataatgaatagttcttcttattttgaacaat
ttaacatagtgtgaatgtttggttttacgaattcaacaataatgatgacttttgtaatt
attgttgttttattactttttaaaggaattgaattaattccaaaaagatggcaatcggt
ttatgaatatctagaaaattatttttattatataacagtgcaaaatttaggaaatgtgg
gtttaatatatttttcttttattgtttcactttttgtttttttagtttttttaaatatt
ttagggttatgtccttacgtctttacaccgacaacgcatatcgttgttactcttgggtt
ttctttttctattgttattggagttactttttctggattttataaatttaaaaaagact
tctttagcattttaatgcctagcggtgctcctttaattttagcaccacttttaatttta
atagaaacagtaagttatatttctcggggggtttctttggggattcgtttagcagcaaa
cctttctgccgggcatcttttatttgcaattttggcaggatttggtttggtttttaaac
tagcaatgtctataatggtgtttattacgctattagaggtagccgttgcgataatacag
gcatatgtattttgtctgctcacattaatttatttagtagacacaattgttctacatta
aaagtgataaaattagagatatgagtgaattagaaattattttttatataatatttttt
gtgtcagcaggtttcaattgaggtttttttgttatgtggtataattcgtcttcccaaag
gtggctccggcatcagatgggtactgatgattgggtgcatcctcataactatataagtt
atgtgcgccgtcatggtattgctgagagacaagtagggcgagaggggtcaaccgaggta
atgtatgtagagtcggggaggcgaccacgaaatgggggtttagaagatggtgagccaga
aagtattgagaacttgagagagtgtgtcgttagggcattacgtcagttagaaagtagag
agaatttgagagagggtgaaactagcgcattaagtgagtcagaaagtagagagaatttg
agagagggtgaaactagcgcattaagtgaggcagaaagtagagacaatttgagggagag
tgtagctagcgcattaagtgagtcagaaagtagaggcgatttaagggagagtgtaacta
gggtattacgtgagtcaagaagccaagacgaaacatatgtatgtgatggcagggtaaac
attgatgaggcagttgaatcgactcttagttcgatctcttttgaggttggagagacgat
ggttcatgtgtgaaatcaatttgacatgctgtttaacatattggcatgtaggcccctgg
taggctgcatttttttatcttaccagcttttaaaaatagcaaatcaaatgccaaaccca
cgggtttataggtgatttgttttggtgtatattttattaatctttgttttttttttccc
ttagttattttagatttatttaacatggtctctggcaagcagaatttgggtggggcatt
agccttaaaggctagaaaagagagcaaaaaatttaatagagttgagaaaaaaagtttta
aaatggttctttgtatttaaattagctaaaaatcaataaaatttttatttaaagagttt
ttttttgtgtttgttattgtaatggttcttatttatttaattgttattatggcattagt
taacatcatagggatagggagggagagaagatgtgttttaaaaaagcgggctttagagt
ggtctttggctttattgtttagtactttagttttttggggcggatttgacggagaaagt
cattttcaattttttagtttagtagaatgaaatatattttctactttagattgaggccc
gattgtttttgcagtcgatggtgtttctttggtttttttacttttaacgacttttttaa
ttccaatttgtattttaattagccaaaaatcaataaaatttttatttaaagaatttctt
ttgtgcttgttttttttagaagttttattaataggtgtttttatagtgtttgatcttct
tttgttttatcttttttttgaggggatattaataccaatgttttttttaattggtattt
gaggctctcgagaagaaaaggttcgtgcttctttttatttttttttttttacttttata
ggctctctcttttttttttttataatactttttttatatcaaaggattggaacaacaga
ctattttcttttacttaatattaaattatttttaaatattcaaaaatgagccttagttg
ggatttttcttagttttgcggtgaaactacctcttattccatttcatatttgattgcca
caagcacatgttgaggctcctgttgcgggctctgttattttggctggaattttattaaa
attagggggctatggccttttccgtttttcttgacctctttttccggggggttctttat
attggtctccagttattgttttttttagtgttgttgctgttgtttatggaggcttaatg
acatgtcgtcaaattgattttaaacggcttgttgcttactcttctgttgctcatatggg
acttgtgcctttgggtctttttacacatgttatagaggggttaattggggctctttttt
taatgttggcgcacggatttgttagctctgctctttttattggagtaacttttttgtat
gatcgccatcatactcgtttaataaaatattatcggggtttgactttgacaatgcctct
ttttgttattacaatgttaattttgtctttggcgaacatgggttttcctcttagttgta
attttgttggagaatttttttctttattagcagtctttcaatatcattacggagttgga
atgtttgttattttaggggttcttttttctgcaatttattctcttagtctttttaatcg
tatttcttttggtggaggatctaattatttactttttaatagagacttaagtcgacgag
agatttctgtaatttttccttttcttttaattatcttggggggagggattgtgcctttt
cctattattgatttaattaaaaatagtcttgtttttagtccggggggttaaggcggagg
atttttcctccagtcttagggaaaaaaaaatatttagtttaggttatacatgctagtgt
gtgcgaatgggtgaggataaaaataaaaaaagttttttttttgttgtattaaaaaaaga
aaagttttttatttttttttttgaagatgcatggtctaaccacattttccctgaaacaa
aagaaaacctttggcagcagtaacaaattttatgaaatatacgaaagtaggacataggt
aagagaaaaaaaatctgtcaaatagaagtgccagcagacgcggtaagacttaaggattt
attttttttataaaaagcaaaaagcgtgttaaggattaaaaaaaaaaataaatagaatt
tttttggtaattgtgaaatgttagaatgaaaaaaagaattttttatatgaaaataattt
attttttttttttttttcttaaagacgaaggttttgagagcaaacaggattagagaccc
tggtagtctatacagtaaaaaaatatcgcttgagtagtacggtcgcaagattaaaattc
aagagacttggctgttcggttgttaattagaggagcgcgccgcttaattcgataatccg
cgagagaccttaccgaagtttgaatctataaacaggtgttgcatggccgtcgtcaattt
ctgtttaagacaaagaggggtttaatcctatcaaggttgaagtcaggtattatgaccct
tatatttcggggttaggcgcgctacatttctctcttagaaaaggaggggttcggattgt
ctttaaaataagataatgaagttggatttaatagtaattgaaaagtagtgcgtttcaat
gaacgtgaaaacaatgttagtacacatagcccgtcgccagcccagaaataggctgtaag
tcgtaacatagtaagagtgagggaactggctcttgatgcagtttcattcgtatcattta
gttgagccttctccatggcctttcgttggagcaattggctctttttttattactgttgg
tgcagtggttttttttcattatgggtttagtttttttttatatttggggcttttggttg
ttgttggagtaatgtttgtttgatgacaagatgttatacgagaatcaacttttcaaggt
caccattctttaattgtaaaacaagggattaaatatggtatgattttatttattctttc
agaaattttgttttttttttcttttttttgggctttttttcatagtagtttagcaccgg
ttgttgaacttggagtcgtttggcctccacaaggaattgttgcattaaatcccttttct
gttcctttattaaatactgctgtattattaagttctggggcaacggttacatgggcgca
tcatgcaatactttgtggtttaaaaaaagaggctcaatttgctttatttttaactcttt
ttttgggtgttatgtttacggggttgcaagcatttgaatattatgaggcgccttttact
ttatctgactctgtttatggggccactttttttgttgcgacagggtttcatggactaca
tgttataattggtactacttttctttttatttgttttttacgtttactttctaatcaat
ttactcgtcgtcaacatgttgggtttgaagccgcgagttgatattggcactttgtcgat
gtggtttgattatttttatatttatgtatttattgatgaggctcataaaaacttcttta
atgcaaaatctttttgtttttataaatgttttggcttggttatgtgtcctctggtttaa
tcatctttattattcggatagtccagagacttgacttttagagtttcaagatgttgggg
atcctattgtagaagaaattgttttttttcatgaccaagttatgtttttattaattatt
atagttactgttgttttatgactttttgttgaagcttttaaaaataagttttatgatcg
tcatttaatcgatggtacatttttagaaattgtttgaacgattattcctgctgttatat
tgatttttattgcattgccctctcttaaattattatatttaatggatgaggttatttct
ccagctttgacaattaaagttattgggcatcaatgatattgatcctatgaatattctga
ttatgaaggagatacgctagggtttgattcttatatgattcctacttcggatttagttt
ctggagagaatcgtttgttagaagttgattataaacttttaattcctattcaaacacat
acaagatttttagttactggggcagatgttttacattcttttgcagttccttctttagg
gttaaaaatcgatgcggttccgggtcgtctaaatcaaactggtgtttttataaaacgag
ccggggttttttttggacaatgttctgaaatttgtggggcaaatcattcttttatgcca
attgtgataaagggagttggtttaaatgaatacgttcaatatttaaattatttaaaatg
tattataaatacttagttattattattattttatttttattggggagttggggtataat
tttaaatagaggacattttattattatgcttgtttctattgaattagttttattatcaa
ctttttttttttttttaataagctctaaagaaatagatcttttaatagaacagattttt
atgattatgggattaactattgctgcggcagaatcttcaattggtttagctattttagt
tgcatattatagaattcgaggaacaattgttttaaaatcttttagttctttgcgaggat
aatgattaatctttttatttttttttttcttatttttattttggcggggttatttatat
ttctttcttttttgataggggaaaaaattccagatcgagaaaaggtttctgcttatgaa
tgtggttttgccccctttaattttttagggcgtcctttttcaatacgtttttttttaat
tggtattttattcttgatttttgatttagaaatctctttttttttcccctgatgtgttt
tatataattcgactgctccgtttgggttttgaactatgataggttttttttttgtatta
gttttgggtttgatatacgaatgagtaatggggggattggaatgagagtaaaaagagag
taaaagaaaaagtcctatctattatgaaaataatagaaattttataccaactccggttt
ctgctttaattcatgctgcaacgatggttactgcaggtgtttttttattaattcgtgct
tctcctttatttgatgttgttcctcttatattaattattatttcaatcgttggggtttt
aaccgtgtttattgcaggcacaattggtttagttcaaaatgatttaaaaaaaataatcg
cttattctacttgtagtcaattaggctatatggttgttgcttgtgggctttctcattat
gcaattagtctctttcatcttatgaatcatgcttttttcaaagctttattatttttgag
tgctgggtctattattcatgcggtagttgatgaacaagacataaggaaaatggggggtt
tattgtcttttcttcctttgacttatgttttttttttgataggctctttttctttaatg
gggtttccttttttaacaggattttattcaaaagatttaattttagaatttgcttttgg
acaattttatttaatttttgtgtattgattaggttgtttttctgttttattaacaatta
catactctattcgtttaatttatttagtttttttatccaatattaatttaaaacgagca
aacattttttttcttaaagaaggagaatttttatttttaattcctttgggtatattaac
tttaggaagtgttttttgaggctatttaagtaaagaaataatttggtcttttcaaatag
atgttttttcaatactttctttaaaaataaaaatatttccaattttattttgttttatt
ggactttttggaacgatatttttttttttttttttttcttctcaaatttttggttatcc
ccttcaggtggtcggatcttctgttttttctctttataatttttttggttctgcttgac
aaataaattttttttttaattttttctttataaaaaaaatayataaaataggacattta
attactaatttaacaattgataaaggtttattagaggttgtcgggcccaggggtgttgt
tcaattttttatttttcaaactcaaaagttgagtagtttacaatcggggttagtattta
attatgctttagttttttttcttgggatactttttttaatttttgcactttaattaaaa
tttttgaaagagttaagttaaagtaaactgttgatcttcaaaatcaacgatgtaggtgc
aagtcccacactctttgagtgcctcagttaaaagtaagcttttataagatacaatattg
atggggtttttcggttttatttttattgttaattttttttgagattgttgtttttcctt
taataaaacgtaattgatggataagaaagttcttaatgaagtgcgatggcgccatctta
acaaaaatttggttacaaaaagaaatttataaaaaaaaaaaaaaagtatggtgtaatat
taaaatgtttgtactttaacttaatttttaattggtttagctattttagttggatatta
taaaatgcaaaaaacaattgttttaaaatcttttgatattaaaaatttatggaagagtt
aagttaaagtaaactgttgatcttcaaaatcaacgatgtaggtgcaagtcccacactct
ttgagtgcctcaaaagtatttagcttttgcaaaaaatagtatgtcttgagttgatatgt
tcaaaattatgtggttgggtagaagtttagttataagagttgcaatactttttattttg
gcattaataatagttatttttagatttaaagtgagttattttataataattgttagtat
attgtataagtgtttaaaaaaaaatttgttcgttcatgctgagggtccgccccgtaagc
gtgctagagttaaaaaaaaaccattgtgaaatatgccaaaaaagattaaaaatgaagta
aaagagagagcccaaaataaagatttgggttatccagctgaggtttaaaaaccattaaa
tttacttgaatttaaatactttacaaaagagcaaaaagacaaattagtggcggtgttaa
ttgagtgagcaaacagtgtcgcggccggagagccaaacgaggggttataaaatgtgtta
atagggtgggcagaaagcgaagtgtctgaagatttaaacgacgaatctgaggagaaccc
cggagaataagtcggcagagtaggaccccggggagtaagtagaggcagggtcatggtct
cctagccccaagtcttgagatagagggttccaagccatagaattcgacataaggggcgt
taggggcaagcccatgatgtcaaatcttgtttcggccgcggtgtactagccccaaatct
tgagataa
