# Supplementary material for: Conveniently Pre-Tagged and Pre-Packaged: Extended Molecular Identification and Metagenomics Using Complete Metazoan Mitochondrial Genomes
Source: PLoS One. 2012 Dec 14;7(12):e51263. doi: 10.1371/journal.pone.0051263 (PMC3522660; doi:10.1371/journal.pone.0051263)
Supplement: File S2 — Sliding window analyses for Annelida, Cnidaria, Crustacea, Echinodermata, Mollusca, Nematoda, Nemertea, Platyhelminthes and Porifera. For each family, the folder contains the aligned sequences as well as the sliding window analyses by species pair and for all species pair on a single figure. (ZIP) [file pone.0051263.s002.zip › Cnidaria/Pocilloporidae/NC_010245.fst]

>Seriatopora caliendrum mitochondrion, complete genome.    NC_010245
atggtttctagtcattgaattcgatgggttttttcaaccaatcataaagatatcggtag
tttgtatctaatttttggtgggggtgctggtttaatcgggacggcrtttagtatgctta
tacgactcgagctttctgcgcccggagcgatgttaggagatgatcatctttataatgta
attgttacagcacatgcttttattatgattttttttttggttatgccrgttatgattgg
ggggyttggtaattgattggtcccattatatattggggcgccggatatggcgtttcccc
gactaaacaatattagtttttgactyttgccccctgcgctttttttattattaggctct
gcttttattgaacaaggggcggggacggggtgaacagtttatcctcctcttgctagtat
tcaagcacactccggaggttcggttgatatggttatttttagtcttcatttagctgggg
tttcttctattttaggtgctataaactttattactacaattttaaatatgcgagccccg
ggtgtgtcttttaataaactacctttatttgtttgatctattttaataacagctttttt
attgcttttatctttacctgttttagctggtgctattactatgttgttaacagatagaa
actttaatacgacttttttcgatccagcgggtggcggggacccaatattatttcagcat
ctattttgattctttgggcatccagaagtttatattttaattttgcctggttttggtat
gatttctcaaataatcccgacttttgttgctaaaaaacaagttttcgggtatttaggaa
tggtttatgccatgctttctattgggcttctgggatttattgtttgagctcatcatatg
tttactgttgggatggatgtagatacaagagcatattttactgctgctactatgrttat
tgctgtgccaactgggattaaagtttttagttggttggcaactatttatggaggtgttc
ttaggttagagactccaatgctttgagctatggggtttgtttttttatttacagttggt
ggtttaactggggttgtattagcaaatagttctcttgatattgttctacatgatacata
ttatgtagttgcgcattttcattatgttctttctatggggrctgttttygctatttttg
ggggattttactattgaattggaaaaataagtggttattgttataatgaattttttggg
aaagttcatttttgattaatgtttatcggggttaatttaacttttttccctcaacattt
tttaggtttagcaggatttccaagacgatactcggattatgcagatgcttttttgggct
gaaatttaataagctctttagggtctattatttctattttgagtgttgtttggttttta
tatattgtttttgatctttttgttacagaagaaaaatttttgggttgaaaagaagggtt
ttctttagaatgaattcattcttctccccccttatttcatacttatgaggagttgcctt
ttgtacaaaaataaataatttttagaatagtgccgggtttatgtaccggttttgtaaga
aagacaaagggttagtcattgggttcatgccccaaataagtgagttcgaatctctctct
tacacaaaataaaaattataaaaaaaaaaagaagataactaagataaattaaaattaga
cgatttttttcgaaatggcgttcagttgcttattggctgtttctccagaaaggtggttt
ttttaatttgaattgaaacatcttattactaagtaaaaatcaaacgagattccgagagc
ggcagagagtgaaattggagttgtgcttgtggtggtcatagatcttgcttaaacattag
tttatactgataatgagagtactgtaagggaaagttgaaagagagttgaaaggaatttg
aattttttatttttgaagtagctttaaaaaagcgtaccttttgtataatgggtaaaaga
gatttatttggcatatttaaaatggaaaattttaagtaatttttttttagttaaattcc
ccgaaaccaagtgatttaatcatgaattgtgtgagcaaaagctggtgattgtggcaaaa
atctcagaaaatttgtgattaggggtgaaaggctaatcgaacttggaaatagctggttt
tctgcgaaaactatttaagtagtgttctttttgtttttattttaattgtcattttaaaa
aaaataaaaataaaaaaaaagtaaacaaacaataaataaaaagattttttgttaaaaga
gaaagctcaaatccgaagctattgtcattttttttctttagtttaaaaaaaaattaaat
ttagacaataaaaatgtaagcttggaaccagccatcttttaaaaagtacgtagttgttt
atttaaaaattttaaatttttttataattttgatggttaaaataaaacagaagctttga
aaataattatatattttgtagcagagtaaattgttttttagtttgaaaaatttttttta
atacatcgtattcagttgtaataatttttacataagtagtctaaatattattttttttt
tcttaagactaccttggtcaagggtaatacagtttctaaaaaagaaattttttatgaag
attttttataaaatatataatatcgggaaaagaaaaaaaaagaactgtttttctaatta
aagaaagaaaaaaaaaagaaaaacatttttttaaggaactcggcaaagctaaacttcga
ctgtttaccaaaaacatagctttttgatctttataaaaggtgaaacctgcccgatggtt
gtatcttaatgtgtttgtctcgcctgctaataaagacaattaaatggccgcggtaacac
tgactgtgataatgtagcgtaatcaattgtcaattaattgttgaccggtatgaatggtg
ccccgaaagtttttctgtcttaaaaaaatattcaatgaaattaaatttgtagtgaagat
gctacattttaattgytagacgagaagtccccatggagctttactgtaagcttatatat
ataaatttttttttttataagcaagacagttttgttggggcgacagttttttaaaaagt
aaygaaaatgaactatgacgcatgtttaactttgaaatttttttaattgatgagacatt
tttggtgtgttttttgatccgttattttgaatgaaaaaaataacgaaaacaaataaaag
ttaccctggggataacagcgcaataacgtttgagagttaattaacgacagtgtttgcga
cctcgatgttgaattgtaacgtcctacggtgtagtcactcgtaagggttggtttgttca
tccattaaagttatacatgatttgagttaaaagcgtggtgacacagcttggtttctatc
tacaattagaaaacaaaaatatgttgttttttcgtacgaaaggatcaaaaatcaatagt
tcccttaatataactattctttaaattaggattgcttctaaaaataaaaagaaatattt
ttgtttgttgtttttattaatgtatcttttagttttattttttcctttaattggagctg
ttttaacaggttgttttggaagaaaaattggagaaagaggagcggggattttaacttca
agttgtttagtttttagtttgtcttattcttttttaatcgcgattgaagttttatttaa
ttcaacaacaacgtatttgaaattatgaaaatgatttgattcgggattgtttgttgttt
tttttggttttcaatttgatggtttagtagttattatgttatttgttgtttttattgtt
tctactttggttcatattttttctattgcttatatgcggggggatcctcatgttcctcg
atttatgacatatctctctttgtttacttttttaatggttttattggtaactagcgata
attttcttcaattatttattgggtgagaaggggttggcctttgttcttatttattaatt
aatttttgattaactcgattagaggcaaatagagctgctattaaagcaatgttagtgaa
tagaattggtgatattgggttgcttttagcaatgtttttactttgggatctttttggat
ctctagatttttctacaatttttaattctatttttttttctaatcaaatattttttatt
tgtttatttttattttttggggttatgggaaaatctgctcaattaggattacatacttg
gctaccggatgcaatggaaggttattgggccttttaattaaaaaattaattaaaaaaat
tactatacattaaaaaaacaatttattagtaaaataattgtttattaatggacaataaa
atatttattttaatgtctaagagactttatgtgatttacttttttttatttgattaaat
ctattattattattattcctttacttattgctgttgcatttttaactttagcagaacga
aaaattttagggtatatgcaaataagaaaagggccaaatgttgttggaggggggatcct
tcaaccttttgcagatggggtgaaattatttattaaagaaatgattcttccccatcaag
caaataaatttgtttatcttttggctccagttatatcttttacattagctttctttgtt
tgaggttttcttccttatgagaaaggagtgagtattagtgattttaaaattagtctttt
atgaattttggctatttcttctattagtgtttatgcaattttaatgtctggatgaggaa
gtaagtctaaatatgcttttttgggtgctattcgggcggcggctcaaatgattagttat
gaggtttcaattgggctaattcttatttcggttttattatgtgttggttctttaagtgt
tactgaaattgttttagcgcaaaataatggtatttggtttttttttccactatttcctg
ttacaataatgttttttgcctcgattttagcagagactaatcgtgctccttttgattta
acagaaggagagtcggagcttgtttcggggtataatgttgagtatgcctcgatgtcttt
tgctttattttttcttgctgaatatgcccatattattttaatgagttgtttaacaacga
ttttttttttgggaggatggctttctccgatttcagattttaagggtggggctggatgg
tttggttttaaagttgtttttattatttttttttttatttgagtaagggcttcatttcc
tcgaattcgatatgatcagcttatggctttgttatgaaaagggtatttgcctctaagtt
taggaatggtcatttttgtggctagtgttctctttgggtgtaatggcccccctcctatt
taaaatattttaattaattaaagtgccattacgaaaacaaaatcctattttatttttaa
tcaacggatttttagttgatttggtttctccttctaacattacttatttatgaaatttt
ggatctttattgggattgtgtttgattttacagatagtcactgggtgttttttgtctat
gcattattgttctgatgttaattttgcttttgcttcaattggtcatatcatgcgagatg
ttaattatgggtttttattaagatatcttcatgctaacggtgcttctttgttttttttt
tgtctttatgttcatattggtcgaagtttatattatggggggtatttaaaatttcatgt
ttgaagcattggagttgttatttttttattaacaatggctattgcttttatgggctatg
ttttgccttggggacaaatgtctttttgaggggcaactgtaataactaatttattgtct
gctattccttattttgggattgatattgttcagtgagtgtgaggcgggtttagtgtttc
taatgcaacattaaatcggttttttagtttacattttttacttccttttattttagttt
ttcttgttattctccatttagtttatttacatgttgatgggtctaataattcaacagga
ttaaattcttcaattgacggagtttcatttcatactttttatacatcaaaagatttttt
tggttttttttttcttttttttttattttgtttttttgttttttttttgccaaatttat
taggagatgctgaaaactttattcaagcgaattctttggttactccggttcatattcaa
ccagaatgatattttttatttgcttatgcaatattacgttctataccaaataaattagg
tggggttattgcaatgttttgtagtatttttattttattttttttatctattttacatc
aaagtcttttaaaggggcttttttttcgtcctttaggtcggattgcattttggttttta
attattgattttgctttattaacttgaattggatcacaagttgtagaagaaccttttat
tttaattggtcaaatactctcttttttttattttttttattttttagttttaataccag
ttttgggaattattgaaaatcaattattaaataaaaattaatgaaatttttgttttagg
gggttttcttctgagcttcgtcgttttaagtcttcgttattttcttttaaaactttctc
ttttttatttattattatttttttgttttttttttttaaaattagaatggggaaagctt
ttggttttaattggttcttttgctgtctttcttttatttggaccaaaaaaagaagaaca
aacagatgtgcccattttaagtttaattattgtttttggagttttttgtttaatttctt
caagtaattgactttctatttatttaaccattgaactttttactctttgtttttttatt
ttgattgctcgagggtctggttatagtgtggaagcaggattaaaatattttattttggg
tgctctttcttctggtttatttttatttgggtgtgctttattatgtggtattggggcta
atatacacttttctcatatagaacttctttttaattcaaaacaagttttttctgctgtt
tcgataccaattgggtatcttttaattattgttgctcttttttttaaattatcagttgc
tccttttcatatgtgagttcctgatgtttatgagggggcacctactaaaattgttctat
tattggctattgttccaaaaatagggtttttttctcttataatttcaattggattgcct
gtaaattttttttttttagggattcttttttctttgtttgttggagctttgggtgcttt
aaatcaaactaaaataaaacgacttttggcttatagtggggttggccatatgggcttta
ttttatggggtttggaaaatggttcttttgaaagtttacaagctagtcttgtttatctt
tttatatatattgtgatgacaatttgtgctttttctattatattaagttttaatgttta
taaaaatttacttgttgaatttagtggactttctcgatacttaccttttttttcgatta
ctttaggtgttctttttttttctattgcaggaattcctccttttgctggattttttgga
aaatgatttattttgttatctggaattctttctaaatcatattttatttttttttttgc
tgttttttgttctgttatagctggggtttattatattcgaattataaaaatactttttt
ttcaaaaaaattcttttcttttaattacaattaaagctttaaaaaaagaatctaaatta
aattttaaaaaagtttttttaattggtttttgtttttattttattctttttttttttct
ttctccacattttctttttttttttttttctcaaataatttttgatttattttaaaatg
gaatttttttcttttttttttattttagggataattggctcaggagtaatggttgtttc
agcgttaaatcctgttctttctattttttgattggttcttgtttttataaattctgcag
tttttttccttttactaggaatagattttcttgctttgatgtttttacttatttatgtt
ggggcaatagctattttatttttatttgttattatgttattaaatctaactgactatcc
cccggttttaaaaagagaggttgatatgacaaattatataccaattggatttataattg
ggattttttttttttcagaaattgcttcaagtggattatttttgggttcttttcaaata
gagaattgagatctttcttttccttgatttcttatttcttatcataatattgaggcctt
agggcagattttatatgtgtctggtttttgtttgcttctcctggccagttttattttat
tagttgctatgattggtgtgattgtattaactcaagaaacagagtttttaagtaaaaaa
caagatcttttttttcaaataaacagataatgaatagttcttcttattttgaacaattt
aacatagtgtgaatgtttggttttacgaattcaacaataatgatgacttttgtaattat
tgttgttttattactttttaaaggaattgaattaattccaaaaagatggcaatcggttt
atgaatatctagaaaattatttttattatataacagtgcaaaatttaggaaatgtgggt
ttaatatatttttcttttattgtttcactttttgtttttttagtttttttaaatatttt
agggttatgtccttacgtctttacaccgacaacgcatatcgttgttactcttgggtttt
ctttttctattgttattggagttactttttctggattttataaatttaaaaaagacttc
tttagcattttaatgcctagcggcgctcctttaattttagcgccacttttaattttaat
agaaacagtaagttatatttctcggggggtttctttggggattcgtttagcagcaaacc
tttctgccgggcatcttttatttgcaattttggcaggatttggtttagtttttaaacta
gcaatgtctataatggtgtttattacgctattggagatagctgttgcgataatacaggc
atatgtattttgtctgctcacattaatttatttagttgacacaattgttttacattaaa
agaaaaaaaatttgagaaatgggggaattagaaattattttttatataatatttatggt
gtcatcaggtttaaattgagggtttgttgttatgtggtataattcgtcctcccaaaggt
ggctccggcatcagatgggtactgatggttgggtgcatcctcataactatataagttat
gtgcgccgtcatggtattgctgagagacaagttgggcgagaggggccaaccgaggcaat
gtatgtagagtcgggggggcggccacgaaattggggtgaagaagatagtgagtcagaaa
gtatcgcgaatttgagagagtgtgtagatagggcaatacgtcagttagaaagtagagaa
aatttgagagagggtgaaactagcgcattaagtgagtcagaaagtagagacaatttgag
ggagagtgtagctaacgcattaagtgagtcagaaagtagaggcgatttaagggagagtg
taactagggtattacgtgagtcaagaagcagagacgaaacgctccggggaggagaggca
gaaacatatgtatgtgatggcagggtaaacattgatgaggcagttgaatcgactcttag
ttcgatctcttttgaggttggagagacgatggttcatgtgtgaaatcaatttgacatgc
tgtttaacatattggcctgtaggcccctggtaggctgcatttttttatcttaccagctt
ttaaaaatagcaaatcaaatgccaaacccacgggtttataggtgatttgttttggtata
tattttattaatctttgttttttttttgccttagttattttagatttatttaacatggt
ctctgggaagcagaatttgggtggggcattagccttaaaggctagaaaagagagcaaaa
aatttaatagagttgagaaaaaaagttttaaaatggttctttgtatttaaattagctaa
aaatcaataaaatttttatttaaagaattttttttgtgtttgttattgtaatggttctt
atttatttaattgttattatggcattagttaacatcatagggacagcgagggagagaag
atgtgttttaaaaaagcgggctttagagtggtctttggctttattgtttagtactttag
ttttttggggcggatttgacggagaaagtcattttcaattttttagtttagtagaatga
aatatattttctactttagattgaggcccgattgtttttgcagtcgatggtgtttcttt
ggtttttttacttttaacgacttttttaattccaatttgtattttaattagccaaaaat
caataaaatttttatttaaagaatttcttttgtgcttgttttttttagaagttttatta
ataggtgtttctatagtgtttgatcttcttttgttttatcttttttttgaggggatatt
aataccaatgttttttttaattggtatttgaggctctcgagaagaaaaggttcgtgctt
ctttttattttttttttttttacttttataggctctctctttttttttttataatactt
tttttataccaaaggattggaacaacagactattttcttttacttaatattaaattatt
tttaaatattcaaaaatgagccttagttgggatttttcttaattttgcggtgaaactac
ctcttattccatttcatatttgattgccacaagcacatgttgaggctcctgttgcgggc
tctgttattttggctggaattttattaaaattagggggctatggccttttccgtttttc
ttgacctctttttccggggggttctttatattggtctccagttattgttttttttagtg
ttgttgctgttgtttatggaggcttaatgacatgtcgtcaaattgattttaaacggctt
gttgcttactcttctgttgctcatatgggacttgtgcctttgggtctttttacacatgt
tatagaggggttaattggggctctttttttaatgttggcgcacggatttgttagctctg
ctctttttattggagtaacttttttgtatgatcgccatcatactcgtttaataaaatat
tatcggggtttgactttgacaatgcctctttttgttattacaatgttaattttgtcttt
ggcgaacatgggttttcctcttagttgtaattttgttggagaatttttttctttattag
cagtctttcaatatcattacggagttggaatgtttgttattttaggggttcttttttct
gcaatttattctcttagtctttttaatcgtatttcttttggtggaggatctaattattt
actttttaatagagacttaagtcgacgagagatttctgtaatttttccttttcttttaa
ttatcttggggggggggattgtgccttttcctattattgatttaattaaaaatagtctt
gtttttagtccggggggttagtctgggggattcgtcctccagtcttagggaaaaaaaaa
tatttagtttaggttatacatgctagtgtgtgcgaatgggtgaggataaaaataaaaaa
aaatttttttttgttgcattaaaaaaagaaaagttttttatttttttttttgaagatgc
atggtctaaccacattttccctgaaacaaaagaaaacctttggcagcagtaacaaattt
tatgaaatatacgaaagttggacataggtaagagaaaaaaaatctgtcaaatagaagtg
ccagcagacgcggtaagacttaagggtttattttttttataaaaagcaaaaagcgtgtt
aaggattaaaaaaaaaaataaatagaatttttttggtaattgtgaaatgttggaatgaa
aaaaagaattttttatatgaaaataatttattttttttttttttttcttgaagacgaag
gttttgagagcaaacaggattagggaccctggtagtctatacagtaaaagaatatcgct
tgagtagtacggtcgcaagattaaaattcaagggacttggctgttcggttgttaattag
aggagcgcgccgcttaattcgataatccgcgagagaccttaccgaagtttgaatttatt
aacaggtgttgcatggccgtcgtcaatttctgtttaagacaaagaggggtttaatccta
tcaaggttgaagtcaggtattatgacccttatatttcggggttaggcgcgctacatttc
tctcttaggaaaggaggggttcggattgtctttaaaataagataatgaagttggattta
atagtaattgaaaagtagtgcgtttcaatgaacgtgaaaacaatgttagtacacatagc
ccgtcgccagcccagaaataggctgtaagtcgtaacatagtaagagtgagggaactggc
tcttgatgcagtttcattcgtatcatttagttgagccttctccatggccttttgttgga
gcaattggctctttttttattactgttggtgcagtggttttttttcattatgggtttag
tttttttttatatttggggcttttggttgttgttggagttatgtttgtttgatgacaag
atgttatacgagaatcaacttttcaaggtcaccattctttaattgtaaaacaagggatt
aaatatggtatgattttatttattctttcagaaattttgttttttttttcttttttttg
ggctttttttcatagtagtttagcaccggttgttgaacttggagtcgtttggcctccac
aaggaattgttgcattaaatcccttttctgttcctttattaaatactgctgtattatta
agttccggggcaacggttacatggacgcatcatgcaatactttgtggtttaaaaaaaga
ggctcaatttgctttatttttaactctttttttgggtgttatgtttacggggttgcaag
catttgaatattatgaggcgccttttactttatctgactctgtttatggggccactttt
tttgttgcgacagggttccatggactacatgttataattggtactacttttctttttat
ttgttttttacgtttactttctaatcaatttactcgtcgtcaacatgttgggtttgaag
ccgcgagttgatattggcactttgtcgatgtggtttgattatttttatatttatgtatt
tattgatgaggctcataaaaacttctttaatgcaaaatctttttgtttttataaatgtt
ttggcttggttatgtgttctctggtttaatcatctttattattcggatagtccagagac
ttgacttttagagtttcaagatgttggggatcctattgtagaagaaattgttttttttc
atgaccaagttatgtttttattaattattatagttactgttgttttatgactttttgtt
gaagcttttaaaaataagttttatgatcgtcatttaatcgatggtacatttttagaaat
tgtttgaacgattattcctgctgttatattgatttttattgcattgccctctcttaaat
tattatatttaatggatgaggttattyctccagctttgacaattaaagttattgggcat
caatgatattgatcctatgaatattctgattatgaaggagatacgctagagtttgattc
ttatatgattcctacttcggatttagtttctggagaaaatcgtttgttagaarttgatt
ataaacttttaattcctattcaaacacatacaagatttttagttactggggcagatgtt
ttacattcttytgcagttccttctttagggttaaaaatcgatgcggttccgggtcgtct
aaatcaaactggtgtttttataaaacgagccggggttttttttggacaatgttctgaaa
tttgtggggcaaatcattcttttatgccaattgtgataaagggagttggtttaaatgaa
tacgttcaatatttaaattatttaaaatgtattataaatacttagttattattattatt
ttatttttattggggagttggggtataattttaaatagaggacattttattattatgct
tgtttctattgaattagttttattatcaactttttttttttttttaataagttctaaag
aaatagatcttttaatagaacaaatttttatgattatgggattaactattgctgcggca
gaatcttcaattggtttagctattttagttgcatattatagaattcgaggaacaattgt
tttaaaatcttttagttctttgcgaggataatgattaatctttttatttttttttttct
tatttttattttggcggggttatttatatttctttcttttttgataggggaaaaaactc
cagatcgagaaaaggtttctgcttatgaatgtggttttgccccctttaattttttaggg
cgtcctttttcaatacgtttttttttaattggtattttattcttgatttttgatttaga
aatctctttttttttcccctgatgtgttttatataattcgactgctccgtttgggtttt
gaactatgataggttttttttttgtattagttttgggtttgatatacgaatgagtaatg
gggggattggaatgagagtaaaaagagagtaaaagaaaaagtcctatctattatgaaaa
taatagaaattttataccaactccggtttctgctttaattcatgctgcaacgatggtta
ctgcaggtgtttttttattaattcgtgcttctcctttatttgatgttgttcctcttata
ttaattgttatttcaatcgttggggttttaaccgtgtttattgcaggcacaattggttt
agttcaaaatgatttaaaaaaaataatcgcttattctacttgtagtcaattaggctata
tggttgttgcttgtgggctttctcattatgcaattagtctttttcatcttatgaatcat
gcttttttcaaagctttattatttttgagtgctgggtctcttattcatgcggtagttga
tgaacaagacataagaaaaatggggggtttattatcttttcttcctttgacttatgttt
tttttttgataggctctttttctttaatggggtttccttttttaacaggattttattca
aaagatttaattttagaatttgcttttggacaattttatttaatttttgtgtattgatt
aggttgtttttctgttttattaacaattacatactctattcgtttaatttatttagttt
ttttatccaatattaatttaaaacgagcaaacattttttttcttaaagaaggagaattt
ttatttttaattcctttgggtatattaactttaggaagtgttttttgaggctatttaag
taaagaaataatttggtcttttcaaatagatgttttttcaatactttctttaaaaataa
aaatatttccaattttattttgttttattggactttttggaacgatatttttttttttt
tttttttcttctcaaatttttggttatccccttcaggtggtcagatcttctgttttttt
tctttataatttttttggttctgcttgacaaataaattttttttttaattttttcttta
taaaaaaaatatataaaataggacatctaattactaatttaacaattgataaaggttta
ttagaggttgtcgggcccaggggtgttgttcaattttttatttttcaaactcaaaagtt
gagtagtttacaatcggggttagtatttaattatgctttagttttttttcttgggatat
tttttttaatttttgtactttaattaaaatttttgaaagagttgagttaaagtaaactg
ttgatcttcaaaatcaacgatgtaggtgcaagtcccacactctttgagtgcctcagtta
aaagtaagcttttataagatacaatattgatggggtttttcggttttatttttattgtt
aattttttttgagattgttgtttttcctttaataaaacgtaattgatggataagaaagt
tcttaatgaagtgcgatggcgccatcttaacaaaaatttggttacaaaaagaaatttat
aaaaaaaaaaaaaaagtatggtgtaatattaaaatgtttgtactttaacttaattttta
attggtttagctattttagttagatattataaaatgcaaaaaacaattgttttaaaatc
ttttgatattaaaaatttctggaagagttaagttaaagtactttaattaaaatttttga
aagagttaagttaaagtaaactgttgatcttcaaaatcaacgatgtaggtgcaagtccc
acactctttgagtgcctcaaaagtatttagcttttgcaaaaaatagtatgtcttgagtt
gatatgttcaaaattatgtggttgggtaaaagtttagttataagagttgcaatactttt
tattttggatttaaagtgagttattttataataagtgtttaaaaaaaaatttgtttgtt
catgctgagggtccgccccgtaagcgtgctagagttgaagaagaaccattgtgaaatat
gccggagaagattgaaaatgaagtagaagggggagccgaaaatgaagatttgggttatc
tagcattaaatttacttgaatttgaatactttacagaagagcaagaagacgaattagtg
gcggtgttaattgagtgagcaaacagtgtggcggccggagagccaaacgaggggttata
aaatgtgttaatagggtgggcagaaagcgaagtgtctgaagattcaaacgacgaatcag
aggagaaccccggggaataagtcggcagagtaggaccccggggagtaagtagaggcagg
gtcatggtctcctagccccaagtcttgagatagagggttctaagccatagaattcgaca
taaggggcgttaggggcaagcccatggtgtcaaatcttgtttcggccgcggtgtactag
ccccaaatcttgagataa
