# Supplementary material for: Conveniently Pre-Tagged and Pre-Packaged: Extended Molecular Identification and Metagenomics Using Complete Metazoan Mitochondrial Genomes
Source: PLoS One. 2012 Dec 14;7(12):e51263. doi: 10.1371/journal.pone.0051263 (PMC3522660; doi:10.1371/journal.pone.0051263)
Supplement: File S2 — Sliding window analyses for Annelida, Cnidaria, Crustacea, Echinodermata, Mollusca, Nematoda, Nemertea, Platyhelminthes and Porifera. For each family, the folder contains the aligned sequences as well as the sliding window analyses by species pair and for all species pair on a single figure. (ZIP) [file pone.0051263.s002.zip › Cnidaria/Pocilloporidae/NC_011160.fst]

>Madracis mirabilis mitochondrion, complete genome.    NC_011160
atgctttctggttattgaactcgatgagtgttttctactaatcataaggacattggcac
actgtatttagtctttggaggaggggccggtttaattggaactgcttttagtatgctta
tccgactggagctttctgcgccaggggcgatgttaggagatgatcatctttataatgta
attgttacagcacatgcttttattatgattttttttttggttatgccggttatgattgg
ggggttcggtaattgattagttccattatatattggagcaccggatatggcgtttcctc
gattaaacaatattagtttttgacttttgccccctgcgctttttttattattaggctct
gcttttattgaacaaggagcggggacggggtgaaccgtttatccccctcttgctagtat
tcaagcacactccgggggttctgttgatatggttatttttagtcttcacttagctgggg
tttcttctattttaggggcgattaactttattactacaatttttaatatgcgggccccc
agtgtgttttttaataaattacctttatttgtttgatctattttaataacagctttttt
attacttttatctttaccggttttagctggtgctattactatgttgttaacagatagaa
actttaatacgacttttttcgatccagcgggtggtggggacccaatattatttcagcat
ttattttggttctttgggcatcctgaagtttatattttaattttgcctggttttggcat
gatttctcaaataatcccgacttttgttgctaaaaaacaaatttttgggtacttaggaa
tggtttatgccatgctctctattgggcttcttggatttattgtctgagcccatcatatg
tttactgttgggatggatgttgatacaagagcatattttactgctgccactatgattat
tgctgtgccaactgggattaaagtttttagttggttggcaactatttatggaggtgttc
ttaggttagatactccaatgctttgggctatggggtttgtttttttatttacagttggt
ggtttaactggagttgtattagcaaatagttctcttgatattgttctacatgacacata
ttatgtagttgcgcattttcattatgttctttctatgggggctgtttttgctatttttg
gggggttttactattgaattggaaaaataagcggctattgttataatgaattttttggg
aaagttcatttttgattaatgtttatcggggttaatctaacttttttccctcaacattt
tttaggtttagcagggtttccccgacgatattcggattatacggatgcttttttgggct
gaaattccattagttctttggggtctattatttctattttgggtgttatttggtttttt
tatcttgtttttgatctttttgttacagaagaaacctttttaggttgaaaagaaggggt
ttctttagagtgaaaacactcttctccctcggaatttcatacttataaagaattgccct
ttgtaccaaaagtaaatagtttttcttcggcctcggaaaaagcaattatataaggtgtt
ctcgaagtaatctgaaggttcttttttgagcggcttgagcttgaataagagcacattag
caaatcgttctcttgatacatattgtgctggtatgaagaggatatgtcagtctttgtgg
ttggtgccggttttatacaccggttttgtaagaaagacgaaaggtaagtcgttgggttc
atgccccaaaaaagtgagttcgaatctcgctcttacacgtaataaaaattataaaaaaa
aagaggacaactaagataaactaaaattagacgatttttttcgaaatggcgcttagttg
ctttattggccgtttctccagaaaagtgattttttaatttgaattgaaacatcttatta
ccaagtaaaaatcaaacgagattccgagagtggcggagagtgaaattggagctgtgctt
gtggtggtcatagaccttgcttaaatattagtttatactgatagtgagagtactgtaaa
ggaaagttgaaagagagttgaaaagagtttgaattttttatttttgaagtagcttttga
aaggcgtaccttttgtataatgggtaaaagagatttatttggcatatttaaagcggaaa
gttttaagtaattttttttttagtcaaattccccgaaaccaagtgatttaatcatgaat
tgtgttagcaaaaactggtgattgtggcaaaaatctcagaaaatttgtgattaggggtg
aaaggccaatcgaacttggaaatagctggttttctgcgaaaactatttaagtagtgttc
ttttttttttattctaattgtcattttaaaaaaaacaaaaataaaataaaagtaaacaa
acaataaatgaaaagattttttgttaaaagagaaagctcaaattagaagctattgtcat
ttttttttctttagtttaaaaaaaaattaaatttagacaataaaaatgtaggcttggaa
ccagccatcttttaaaaagtacgtagttgtttatttaaaaattttaacttttttttata
attttggtggcttaaataaaacaaaagctctgaaaataattatatatttcgtagcagaa
taaattgttttcgatccttgagttgattccaaaatcccttttagtttgaaatcggatcc
agttgtaataatttttacataagtaatctaaatattatttttttttcttaatactacct
ctaagaggataacacagtttctaaaaaagaaattttttatgaagattttttataaaaat
atataatatcgggaaaagaaaaaaaaagaactgtttttctaattaaagaaagaaaaaaa
aaaagaaaaacatttttttaaggaattcggcaaagttaagcttcgactgtttaccaaaa
acatagctttttgatttttataaaaggtgaaacctgcccgatggttgtatcttaatatg
tttgtcccgcctactaataaagacaattaaatggccgcggtaacactgactgtgataat
gtagcgcaatcaattgtcaattaattgttgaccggtatgaatggtatcccgaaagtttt
tctgtcttaaaaaaatattcaatgaaattaaatctgtagtgaagatgctacattttaat
tgttagacgagaagtccccatggagctttactgtaagcttatatatataaattttctct
tttataagcaagacagttttgttggggcgacagttttttaaaaagtaacgaaaatgaac
tatgacgcatgtttaactttgaaatttttttattgatgagacatttttggtgtgttttt
tgatccgttattttgagtgaaaaaaataacgaaaacaaataaaagttaccctggggata
acagcgcaataacgtttgagagttaattaacgacagtgtttgcgacctcgatgttgaat
tgtaacgtcctacggtgtagtcactcgtaagggttggtttgttcatccattacagttat
acatgatttgagttaaaagcgtggtgacacagcttggtttctatctacaattagaaaac
aaaaatatgttgttttttcgtacgaaaggatcaaaaatcaatagttctcttaatacaac
tattctttaaattaggattgcttctaaaaataaaaagaaatatttttgtttgttggcca
tctacgattagaacataaaattttattaatgtatcttttagttttattttttcctttaa
ttggagctattttaaccggttgttttggaagaaaaattggagaaagaggggcggggatt
ttaacttcaagttgtttagttttaagtttatcttattcttttttaatcgcgattgaagt
tttatttaattcaacaacaacgtatttgaaattatgaaaatgatttgattcgggattgt
ttgttgttttttttggttttcaatttgatggtttagtagttattatgttatttgttgtt
tttattgtttctgctttggtccatattttttctattgcttatatgcggggggacccgca
cattccccgatttatgacatatctttctttgtttacttttttaatggttttattggtaa
ctagcgataattttcttcaattatttattgggtgagaaggggttggtctttgttcttat
ttattaattaatttttgattaactcgattagaggcaaatagagctgctattaaagcaat
gttagtgaatagaattggtgatattgggttgcttttagcaatgtttttactttgggatc
ttttcgggtctctagatttttctactatttttaattctatttttttttctaatcaaatg
ttttttatttgtttatttttattttttggggttatggggaaatctgctcaattaggatt
acacacttggttgccggatgcaatggaaggttattgggccttttaattaaaaaattaat
taaaaaaattactatacattaaaaaaacaattcattaataaaataattgtttattaatg
gacaataaaatatttattttaatgtctaagagactttatgtgatttacttttttttatt
tgattaagtctattattattattattcctttacttattgctgttgcatttttaacttta
gcagaacgaaaaattttagggtatatgcaagtaagaaaggggccaaatgttgttggagg
ggggcttcttcaaccttttgcagatggggtgaagttatttattaaagaaatgattctcc
cccatcaagcaaataaatttgtttatcttttggctccagttatatcttttacattagct
ttctttgtttggggttttattccttatgagaaaggagtgggtattagtgattttaaaat
tagtcttttatgaattttagctatttcttctattagtgtttatgctattttaatgtctg
gatgaggaagtcggtcgaaatatgcttttttgggtgctattcgggctgcggctcaaatg
ataagttatgaggtttcaattgggctaattcttatttcggttttattatgtgttggttc
tttaagtatcactgaaattgttttagcgcaaaataatggtatttggtttttttttccat
tatttcctgttacaataatgttttttgcctcgattttggcagagaccaatcgtgctcct
tttgatttaacagaaggagagtcagaacttgtttcgggatataatgttgagtatgcctc
gatgtcttttgctttattttttcttgctgaatatgcccatattattttaatgagttgtt
taacaacgattttttttttgggaggatggctttctccgagttcatattttaaaggtggg
gcgggatgatttggttttaaagttgtttttattatttttttttttatttgagtaagggc
ctcctttcctcgaattcgatatgatcagcttatggctttgttatgaaaggggtatttgc
ctttaagtttaggaatggtcatttttgtggctagtgttctctttgggtttaatggcccc
cctcctatttaaaatatttggggaaagaactaagagatttttaagtgccattacgaaaa
aaaaatcctattttattttttatcaatgggtttttagttgatttggtttctccttctaa
cattacttatttatgaaattttggatctttattgggattgtgtttggttttacagatag
tcacggggtgttttttgtctatgcattattgttctgatgttaattttgcttttacttca
attggtcatatcatgcgagatgttaattatgggtttttattaagatatcttcatgctaa
cggtgcttctttgttttttttttgtctttatgttcatattggtcgaggtttatattatg
gggggtatttaaaatttcatgtttgaagcattggggttgttatttttttatttacaatg
gctaccgcctttatgggttatgttttgccttgaggacaaatgtctttttgaggggcaac
tgtaataactaatttattatctgctattccttattttggggttgatattgttcagtgag
tgtgaggcgggtttagtgtctctggtgcaacattaaatcggttttttagtttacatttt
ttacttccttttattttagtttttcttgttgttcttcatttagtttatttacatgttga
tgggtctaataattcaacaggattaaactcttcaattgacggagtttcattccatactt
tttatacatcaaaagatttttttgggtttttttttcttttttttttattttgttttttt
gttttttttttgccaaatttgctaggggatgttgaaaattttattcaagctaattcttt
ggttactccggttcatattcaaccagaatgatattttttatttgcttatgcaatattac
gttctataccaaataaattaggtggggttattgcaatgttttgtagtatttttatttta
ttttttttatttattttacatcaaagttttttaaaggggcttttttttcgtcctttagg
tcgaattgcattttgatttttaattattgattttgctttattaacttgaattggttcac
aagttgtagaagaaccttttattttaattggtcaaatactttcttttttttattttttt
tattttttagttttaataccaatttttggtattrttgaaaatcaattattaaataaaaa
ttaatgaaatttttgttttagggggttttcttttgagcttcgtggttttaagtcttcgt
tattttcttttaaaactttctcttttttatttattattatttttttgtttttttttttt
ttaaaattagagtggggaaagcttttggttttaattggttcttttgctgtctttctttt
atttgggccaaaaaaaaaagaacaaacagatgtgcccattttaagtttaattattgttt
ttggggttttttgtttaatttcttcaagtaattggctttctatttatttaaccattgaa
ctttttactctttgtttttttattttgattgctcgagggtctggttatagtgtggaagc
aggattaaaatattttattttgggtgctctttcttctggtttatttttatttgggtgtg
ctttattatgtggtattggggctaatatacacttttctcatatagaacttctttttaat
tcaaaacaagttttttctgctgtttcggtaccaattgggtatcttttaattattgttgc
tcttttttttaaattatcagttgctccttttcatatgtgagttcctgatgtttatgagg
gggcacctactaaaattgttcttttattggctgttgttccaaaaatagggtttttttct
cttataatttcaattggattgcctgtaaatttctttttggggggggttcttttttcttt
gtttgttggagccctgggtgccttaaatcaaactaaaataaaacgacttttggcttata
gtgggattggccatatgggctttattttatgaggcctggaaaatggttcttttgaaggt
ttacaggcgagtcttgtttatctttttatatatgttgtgatgacaatttgtgctttttc
tattatattaagttttaatgtttataaaaatttacttgttgaattcagtggactttctc
gatacttaccttttttttcgactactttaggtgttctttttttttctattgcaggaatc
cctccttttgctggattttttggaaaatgatttattttgttatctggaattctttctaa
atcatattttatttttttttttgctgttttttgttctgttatagccggggtttattata
ttcgaattataaaaatacttttttttcaaaagaattcttttcttttaattacaatcaaa
gttttaaaaaaagaatctaaattaaattttaaaaaagtttttttaattggtttttgttt
ttattttattctttttttttttgtctctccacattttctttttttttttttttctcaaa
taatttttgatttgttttaaaatggaatttttttcttttttttttattttagggataat
tggttccggggtaatggttgtttcagcgttaaatcctgttctttctattttttgattgg
ttcttgtttttataaattctgcagtttttttccttttgttaggaatagattttcttgct
ttgatgtttttacttatttatgtcggggcaatagcgatcttatttttatttgttattat
gttattaaatctaactgattaccctcctgttttaaaaagagaggtagatatgacaaatt
atataccaattggatttataattggaattttttttttttcagaaatcgcctccagtgga
ttgcttttgggttcttttcaagtagagaattgggacctttcttttccttgatttcttat
ttcttatcataatattgaggcccttgggcatgttttatacgtttcttgtttttgtttat
ttcttttggccagttttattttattagttgctatgattggtgtaattgtattaacccaa
gaaacagaacctttaagtaaaaaacaagatctttttttccaaataaacagataatgaat
agctcttcttattttgaacaatttaacatagtgtgactatttggttttacaaattcaac
aataatgatgacttttgttattattgttgttttattactttttaaaggaattgaattaa
ttccaaaaagatggcaatctgtttatgaatgtatagaaaattatttttattatataaca
atgcaaaatttgggtggtgtgggtttaagatatttttcttttattgtttctctttttgt
ttttttagtttttttaaatattttaggtttatgtccctatgtgtttactccgacaacgc
atattattgttactcttggattttctttttctattgttattggggttactttttctgga
ttttataaatttaaaaaagatttttttagtattttaatgccgagcggggctcctttagt
tttggcgcctctcttaattttaatagagacagtaagttatgtttctcgagctgtttctt
tggggattcgattagccgcgaacctttctgcgggtcatcttttgtttgtcattttggcc
gggtttgggttggtttttaaatttgccatatttataatggtgtttattacgctattaga
gatggcagtggcaataatacaggcctatgtattttgcttgctaacagttgtatatctga
cagacactattattttacattaacatgccagatttagaaattttcttcctttgtttact
gagtggttccgtggttataaattatagtttgtgtttatgttgatattctgcccgggtgc
aaagatggttgctagaaaacatgcaagtagaaccacaagaagacggaagctatcccatt
attcacttttgaactttcatgaaccatgtgcgcaggctcaataatacccgtgaagttgc
gcaaagagaggcccttgaagttgagggccccgtttctgaaccagaggaggtcgtaatac
acatttatgaaaaccccctcgctcggggcgacgtggtactgagaaacgtctatgaaggc
cccgtcagtgaagatgagggcgcaacttcacaagaaataagggggggagttatggagac
ttctctctatgaaagaaaaagcgagctaattgagccgcctttgagttcgccctcttttg
aggggggaggctggatgtcccatatgccacttgaaccgatttttggtttgattcctttt
gagtgcgtagatatactgctccatgggccgctgatttctttaatttttttgtatttaag
acttctgtgctatgcggatcaaatggtaaatccacgagcttttagactgtttctacttg
ggtattttttgtttcttgttgtcattttggttttgatttagttttgattgtttgcggat
agccccgtctcttgttggagagggggaattttttttgaagagggggaatgtttttgagt
taacgcctgggctcgttgctaagtttgtaatgaaattgagaaagtgatgaaattgagaa
aggggtcttttatataatgtattatagttgctgtaaattctttttattaaaacaatggt
tcttttttatttaattctttttatcggaatacttaatgtaatgggggtgtctcgggaaa
aaaaaaatcttttaaaaaaacgggccttagaatgatctttggctctattttttagtgct
ttagttttttggagcgggtttgatggagaaggtcattttcaattttttagtttagtaga
atgaaatatattttctattttagattggggcccgattgtttttgctgtagatggtgttt
ctttggtttttttacttttaacgacttttttaattccaatttgtattttaattagccaa
aaatcaataaaatttttatttaaagaatttcttttgtgcttgttttttttagaagtttt
attaataggtgtttttatagtgtttgatcttcttttgttttatcttttttttgagggga
tattaataccaatgttttttctaattggtatttgaggctctcgagaagaaaaggttcgt
gcttctttttattttttttttttttacttttataggatctctctttttttttttataat
actttttttatatcaaaggattgggacaacagactattttcttttacttaatattaaat
tatttttaagtattcaaaaatgagccttagttggggtttttcttagttttgcggtgaaa
ctaccccttattccatttcatatttgattgccacaagcacatgtcaaggctcctgttgc
gggctccgttattttggcgggtattttattaaaattagggggctacggccttttgcgtt
tttcttgacctctttttccgggagcttctttatattggtctccagttattgtttttttt
agtgttgttgctgttgtttatgggggcttaatgacatgtcgtcaaattgattttaaacg
gcttgttgcttactcttctgttgctcatatgggaattgtgcctttgggtctttttacac
atgttatagaggggttaattggggccctttttttaatgttggcgcacgggtttgttagc
tctgctctttttattggagtaacttttttgtatgatcgtcaccatactcgtttaataaa
atattatcggggtttgactttgacaatgcctctttttattattacaatgttaattttgt
ctttggcgaacatgggctttcctcttagttgtaattttgttggagaatttttttcttta
ttagcagtctttcaatatcattatggagttggaatgtttgttatttttggggttctttt
ttctgcaatttattctcttagtctttttaatcgtatttcttttggtggaggatctaatt
atttactttttaatagggatttaagtcgacgagagatttttgtaattcttccttttctt
ttaattatctttttggggggaattgtgccttttcctattattgacttaattaaaaacag
tcttatttttagcccggtgggttagtcctttggttttggggagaaaaaaatgtttagtc
caggttatacatgctagtgtgtgcgaacaggtgaggataaaataaaaaaatttttttta
tttgttgtattaaaaaaagaaaagttttctattctttttttgaagatgcatggtttaac
cacattttcactgaaacaaaagaaaacccttggcagcagtaatgaattttatgtaatat
acgaaagtaagacataggtagaataaaaaaaatctgtcaaattaagtgccagcagacgc
ggtaacacttaaggatttattttttaataaaaagcaaaaagcgtgttaaggattttaaa
aaaaaaaaataaatagaatttttatttcgtaattgtggaatgttaaaatgaaaaaaaga
attttttatatgaaaataatttatttttttttcttaaacacgaaggttttgggagcaaa
caggattagagaccctggtagtctatacagtaaaagaatatcgcttgagtagtacggtc
gcaagattaaaattcaaaaaacttggctgttcattgttaattagaggagcgtgtcgctt
aattcgatgatccgcgagagaccttaccgaagtttgaacttataaacaggtgttgcatg
gccgtcgtcaatttctgtttgagacaaaaagcggtttaatcctatcaaggtcgaagtca
ggtattatgacccttatatttcggggttagatgcgctacatttctctcctagaaaaaga
ggggttcggattgtttttaaaataagacgatgaagttggatttaaaagtaattgaaaag
tagtgcgtttcaatgaattttatggcaatgttagtacaaatcgcccgtcgccagccgag
aaatgggctgtaagtcgtaacatagtaagagtgagggaactggctcttgatgcagtttc
attcatatcatttagttgagccttctccatggccttttgttggagcaattggctctttt
tttattactgttggtgcagtggttttttttcattatgggtttagtttttttttatattt
ggggcttttggttgttgttggagttatgtttgtttgatgacaagatgttatacgagaat
caacttttcaaggtcaccattccttaattgtcaaacaagggattaaatatggtatgatt
ttatttattctttcagaaattttgttttttttttcttttttttgggctttttttcatag
tagtttagcaccggttgttgaacttggagtagtttggcctccacaaggaattgttgcat
taaaccccttttctgttcccttattaaatactgctgtgttattaagttctggggcaacg
gttacatgggcgcaccatgcaatactttgtggtttaaaaaaagaggcccaacttgcttt
atttttaactctttttttgggtgttatgtttacggggttgcaagcatttgagtattatg
aggcgccctttactttatctgactctgtttatggggccactttttttgttgcgacaggg
tttcatggactacatgttataattggaactacttttctatttatttgttttttacgttt
gctctctaatcaatttactcgtcgtcaacacgttgggtttgaggccgcgagttgatact
ggcactttgtcgatgttgtttgattatttttatatttatgtatttattgatgaggctca
taaaaacttctttaatgcaaaatcctttttttcttgcttcttttgggcctcgattaatg
gggacgataaaaaaatttttttctacaattcagaaggcacttttctttatacaagcctt
tttttgggaggtttttaggttattttccgggctttttataaatgttctggcctggttgt
gtgttctcttgtttagtcatctttattattcggatagtccggagacttgactattagag
tttcaagatgttggggacccgattgtagaagaaattgttttttttcatgaccaagttat
gtttttattaattattatagttactgttgttttatgactttttgttgaagcttttacaa
ataagttttatgaccgtcatttaatcgatggcacatttttagagattgtttgaacgatt
atcccggccgttatattaatttttattgcattgccctctcttaaattattatatttaat
ggacgaggttgtttctccggctttgacgattaaagttgttgggcatcaatgatatcgat
cttatgaatattctgattatgaaggggacacgttaaggtttgattcttatatgattccc
acttcagatttagtttctggagagactcgtttgttagaagttgattataaacttttaat
tcctattcaaacacatataagatttttagttactggggcagatgttttacattcttttg
cagtgccttctttagggttaaaaatcgatgcggttcccggtcgtttaaatcaaactggt
gtttttataaaacgagcgggggttttttttggacaatgctctgaaatttgtggggcaaa
tcattcttttatgccaattgtgataaagggagttggtttaaatgaatatgttcaatatt
taaattatttaaaatgtattataaatacctagttattattattattttatttttattgg
ggagttggggtataattttaaatagaggacattttattattatgcttgtttctattgaa
ctagttttattatcaactttttttttttttttaataagttctaaagaaatagacctctt
aatagaacaaatttttatgattatggggttgactattgctgctgcagagtcttctattg
gtttagctattttagttgcatattatagaattcgaggaacaattgttttaaaatctttt
agttctttacgaggataatggttaatctttttattttttttttttttatttttattttg
gcggggttatttatatttctttcttttttgataggggaaaaagttccagaccgagaaaa
ggtttctgcttatgagtgtggttttgctccatttaattttttaggacgccctttttcaa
tacgtttttttttaattggtattctattcttgatttttgatttagaaatttcttttttt
tttccctgatgtgttttatataattcgattgctccgtttgggttttgaactatgatagg
gtttttttttgtactagttttgggtttgatatacgaatgagtgatggggggcctggagt
gagagtagaaagaaagtaaaagaaaaagtcctatctattatgaaaataatagaaatttt
ataccaactccggtttctgctttaattcatgctgcaacgatggttactgcaggtgtttt
tttattaattcgtgcttctcctttatttgatgttgttcctcttatattaattattattt
caatcgttggggttttaactgtgtttattgcaggcacaattggtttagttcaaaatgat
ttaaaaaaaataatcgcctattctacctgtagtcaattaggttatatggttgttgcttg
tgggctttctcactatgcaattagtctgtttcatctaatgaatcatgctttttttaaag
ctttattatttttgagtgcggggtctcttattcatgcggtaattgacgaacaagacata
agaaaaatggggggtttattgtcttttcttcctttaacttacgttttttttcttatagg
ctctttttctttaatggggtttccttttttaacagggttttattcaaaagatttaattt
tagaatttgcttttgggcaattttatttaatttttgtgtattgattaggttgtttttct
gttttattaacaattatatactctattcgtttaatttatttggtttttttgtccaatat
taatttaaaacgagcaaatattttttttcttaaagaaggagactttttatttttaattc
ctttgggcatattaactttagggagtattttttggggctatctaagtaaagaaataatt
tggtcttttcaaatagatattttttcaatactctctttaaaaataaaaatatttccaat
tttattttgttttattggactttttggaacgatatttttttttttctttttttcttctc
aaataggatctggtgttttttctctttatgacttttttggctctgcttgacaaatgaat
tttttttttaattttttttttataaaaaaaatatataaaataggacatcttattactaa
tttaacaattgataaaggtttattagaggttgttgggccgagaggtgttgttcaatttt
ttatttttcaaactcaaagggtgagtagcctgcagtcggggttagtgtttaattatgct
ttagttttttttcttggaatactttttttaatttttgcactttaacttggattcttcag
agggttatgttaatggaaacggttgatcttcaaaatcagctatgtaggtgcaagtctta
cactctttgtatgccgcagttagaagtaacaacttataatgtgcaatattggtggggga
ttattattttatttttattgttaattttattagaagtttttgtatttcctttaataaaa
cgtagttggtcaataagaacatttttaatgaaatgagagtggtctttaataaaagaatt
aaaatttaaagatgaaattgttaagagtttgttttacccctttgggggggctctttaag
gaggttggtcttgcctctcgtttgtacttaactaatcaaaagctaagcaatatgtatcg
ttataaaaactgcattttctgttatgctaagtataattggagcgggagcaggtcttccc
gcctgtatacaactaatcaaaaacgctgaaattcatgatgttgtttgttagaaaatcct
tctttttgattttgggctggtgtttgttttgcaatttttagctatgtcatttggggcat
gttttttggtgagcctctccattgtcaagcgccccggggggatggggagctgccttcac
tactcccccctcccgacctgacagaggcagagcaatttgttgcagaaatgatcgcgcta
ctagtacaaaacgtgcccccggccattaatgtggtcggagagcaagtagttgacggagt
ggcgcaggcagtcgggggtaatgtggccgaagggctggtagttgaaccaccggcagatt
taggcccgcccaatatagtcgagggagttgttgaagaatgagtgggattggacaatgaa
tgagtgatgcaggagatagagcatatagatggggacaacaattaattatgcttttcgtg
gtgttgtccccgcccaatatagtcgagggatttgttgtatcagccccttaaggggcaat
taaaaaaaaatcaaacaa
