# Supplementary material for: Conveniently Pre-Tagged and Pre-Packaged: Extended Molecular Identification and Metagenomics Using Complete Metazoan Mitochondrial Genomes
Source: PLoS One. 2012 Dec 14;7(12):e51263. doi: 10.1371/journal.pone.0051263 (PMC3522660; doi:10.1371/journal.pone.0051263)
Supplement: File S2 — Sliding window analyses for Annelida, Cnidaria, Crustacea, Echinodermata, Mollusca, Nematoda, Nemertea, Platyhelminthes and Porifera. For each family, the folder contains the aligned sequences as well as the sliding window analyses by species pair and for all species pair on a single figure. (ZIP) [file pone.0051263.s002.zip › Cnidaria/Pocilloporidae/NC_011162.fst]

>Stylophora pistillata mitochondrion, complete genome.    NC_011162
atggtttctagttattgaattcgatgaattttttcaaccaatcataaagatattggtag
tttgtatttaatttttggtggaggtgctggtttaattggaacggcgtttagtatgctta
tacgactagagctttctgcgcccggagcgatgttaggagatgatcatctttataatgta
attgttacagcacatgcttttattatgattttttttttggttatgccggttatgattgg
ggggtttggtaattgattggtcccattatatattggggcgccggatatggcgtttcccc
gactaaacaatattagtttttgacttttgccccctgcgctttttttattattaggctct
gcttttattgaacaaggggcggggacgggatgaacagtttatcctcctcttgctagtat
tcaagcacactctggaggttcggttgatatggttatttttagtcttcatttagctgggg
tttcttctattttaggtgctataaactttattactacaattttaaatatgcgagccccg
ggtgtgtcttttaataaactacctttatttgtttgatctattttaataacagctttttt
attacttttatctttacctgttttagctggtgctattactatgttgttaacagatagaa
actttaatacgacttttttcgatccagcgggtggcggggacccaatattatttcagcat
ctattttgattctttgggcatccagaagtttatattttaattttgcctggttttggtat
gatttctcaaataatcccgacttttgttgctaaaaaacaagttttcgggtacttaggaa
tggtttatgccatgctttctattgggcttctgggatttattgtttgagctcatcatatg
tttactgttgggatggatgtagatacaagagcatatttcactgctgctactatgattat
tgctgtgccaactgggattaaagtttttagttggttggcaactatttatggaggtgttc
ttaggttagagactccaatgctttgagctatggggtttgtttttttatttacagttggt
ggtttaactggggttgtattagcaaatagttctcttgatattgttctacatgatacata
ttatgtagttgcgcattttcattatgttctttctatgggggctgtttttgctatttttg
ggggattttactattgaattggaaaaataagtggttattgttataatgaattttttggg
aaagttcatttttgattaatgtttatcggggttaatttaacttttttccctcaacattt
tttaggtttagcaggatttccaagacgatactcggattatgcagatgcttttttgggtt
gaaatttaataagctctttagggtctattatttctattttgagtgttgtttggttttta
tatattgtttttgatctttttgttacagaagaaaaatttttgggttgaaaagaagggtt
ttctttagaatgaattcattcttctccccccttatttcatacttatgaggagttgcctt
ttgtacaaaaataaataatttttagaatagtgccgggtttatataccggttttgtaaga
aagacaaagggttagtcattgggttcatgccccaaataagtgagttcgaatctctctct
tacacaaaataaaaattataaaaaaaaaagaggataactaagataaactaaaattagac
gatttttttcgaaatggcgttcagttgcttattggttgtttctccagaaaagtgatttt
tttaatttgaattgaaacatcttattactaagtaaaaatcaaacgagattccgagagtg
gcggagagtgaaattggagttgtgcttgtggtggtcatagatcttgcttaaacattagt
ttatactgataatgagagtactgtaaaggaaagttgaaagagagttgaaaggaatttga
attttttatttttgaagtagctttaaaaaagcgtaccttttgtataatgggtaaaagag
atttatttggcatatttaaaatggaaaattttaagtaattttttttttagtcaaatttc
ccgaaaccaagtgatttaatcatgaattgtgtgagcaaaaactggtgattgtggcaaaa
atctcagaaaatttgtgattaggggtgaaaggctaatcgaacttggaaatagctggttt
tctgcgaaaactatttaagtagtgttctttttttttttattttaattgtcattttaaaa
aaaacaaaaataaaaaaaaagtaaacaaacaataaatgaaaagattttttgttaaaaga
gaaagctcaaatcagaagctattgtcatttttttttttttagtttaaaaaaaaattaaa
tttagacaataaaaatgtaggcttggaaccagccatcttttaaaaagtacgtagttgtt
tatttaaaaattttaaatttttttataattttgatggttaaaataaaacagaagctctg
aaaataattatatattttgtagcagaataaattgtttttgatatttgagttgatttcaa
aatcttttttagtttgaaaaattttttttaatacatcgtattcagttgtaataattttt
acataagtaatctaaatattattttttttttcttaagattaccttagtcaaggataata
cagtttctaaaaaagaaattttttatgaagattttttataaaaatatataatatcggga
aaagaaaaaaaaaagaactgtttttctaattaaagaaagaaaaaaaaaaagaaaaacat
ttttttaaggaactcggcaaagttaaacttcgactgtttaccaaaaacatagctttttg
atctttataaaaggtgaaacctgcccgatggttgtatcttaatatgtttgtctcgctta
ctaataaagacaattaaatggccgcggtaacactgactgtgataatgtagcgtaatcaa
ttgtcaattaattgttgaccggtatgaatggtaccccgaaagtttttctgtcttaaaaa
aatattcaatgaaattaaatttgtagtgaagatgctacattttaattgttagacgagaa
gtccccatggagctttactgttagcttatatatataatttttttttttttataagcaag
acagttttgttggggcgacagttttttaaaaagtaacgaaaatgaactatgacgcatgt
ttaactttgaaatttttttaattgatgagacatttttggtgtgttttttgatccgttat
tttgaatgaaaaaaataacgaaaacaaataaaagttaccctggggataacagcgcaata
acgtttgagagttaattaacgacagtgtttgcgacctcgatgttgaattgtaacgtcct
acggtgtagtcactcgtaagggttggtttgttcatccattaaagttatacatgatttga
gttaaaagcgtggtgacacagcttggtttctatctacaattagaaaacaaaaatatgtt
gttttttcgtacgaaaggatcaaaaatcaatagttcccttaatataactattctttaaa
ttaggattgcttctaaaaataaaaagaaatatttttgtttgttgtttttattaatgtat
cttttagttttattttttcctttaattggagctgttttaacaggttgttttggaagaaa
aattggagaaagaggagcggggattttaacttcaagttgtttagtttttagtttgtctt
attcttttttaatcgcgattgaagttttatttaattcaacaacaacgtatttgaaatta
tgaaaatgatttgattcgggattgtttgttgttttttttggttttcaatttgatggttt
agtagttattatgttatttgttgtttttattgtttctactttggttcatattttttcta
ttgcttatatgcggggggatcctcatgttcctcgatttatgacatatctttctttgttt
acttttttaatggttttattggtaactagtgataattttcttcaattatttattgggtg
agaaggggttggcctttgttcttatttattaattaatttttgattaactcgattagagg
caaatagagctgctattaaagcaatgttagtgaatagaattggtgatattgggttgctt
ttagcaatgtttttactttgggatctttttggatctctagatttttctacaatttttaa
ttctatttttttttctaatcaaatattttttatttgtttatttttattttttggggtta
tgggcaaatctgctcaattaggattacatacttggttaccggatgcaatggaaggttat
tgggccttttaattaaaaaattaattaaaaaaattactatacattaaaaaaacaattta
ttagtaaaataattgtttattaatggacaataaaatatttattttaatgtctaagagac
tttatgtgatttacttttttttatttgattaaatctattattattattattcctttact
tattgctgttgcatttttaactttagcagaacgaaaaattttagggtatatgcaaataa
gaaaaggaccaaatgttgttggaggggggcttcttcaaccttttgcagatggggtgaaa
ttatttattaaagaaatgattcttccccatcaagcaaataaatttgtttatcttttggc
tccagttatatcttttacattagctttctttgtttgaggttttcttccttatgagaaag
gagtgagtattagtgattttaaaattagtcttttatgaattttggctatttcttctatt
agtgtttatgcaattttaatgtctggatgaggaagtaagtctaaatatgcttttttggg
tgctattcgggcggcggctcaaatgattagttatgaggtttcaattgggctaattctta
tttcggttttattatgtgttggttctttaagtgttactgaaattgttttagcgcaaaat
aatggtatttggtttttttttccactatttcctgttacaataatgttttttgcctcgat
tttagcagagactaatcgtgctccttttgatttaacagaaggagagtcagagcttgttt
cgggatataatgttgagtatgcttcgatgtcttttgctttattttttcttgctgaatat
gcacatattattttaatgagttgtttaacaacgattttttttttgggaggatggctttc
tccgattccagattttaagggtggggctggatggtttggttttaaagttgtttttatta
tttttttttttatttgagtaagggcttcatttcctcgaattcgatatgatcagcttatg
gctttgttatgaaaagggtatttgcctttaagtttaggaatggtcatttttgtggctag
tgttctctttgggtttaatggcccccctcctatttaaaatattttaattaattattatg
aaaaaaaaaaagaactaacagatttgcaagtgccattacgaaaaaaaaatcctatttta
tttttaatcaacggatttttagttgatttggtttctccttctaacattacttatttatg
aaattttggatctttattgggattgtgtttgattttacagatagtcactgggtgttttt
tgtctatgcattattgttctgatgttaattttgcttttgcttcaattggtcatatcatg
cgagatgttaattatgggtttttattaagatatcttcatgctaacggtgcttctttgtt
ttttttttgtctttatgtttatattggtcgaagtttatattatggggggtatttaaaat
ttcatgtttgaagcattggagttgttatttttttattaacaatggcgattgcctttatg
ggctatgttttgccttggggacaaatgtctttttgaggggcaactgtaataactaattt
attgtctgctattccttattttgggattgatattgttcagtgagtgtgaggcgggttta
gtgtttcaaatgcaacattaaatcggttttttagtttacattttttacttccttttatt
ttagtttttcttgttattcttcatttagtttatttacatgttgatgggtctaataattc
aacaggattaaattcttcaattgacggggtttcattccatactttttatacatcaaaag
atttttttggttttttttttcttttttttttattttgtttttttgttttttttttgcca
aatttattaggagatgctgaaaattttattcaagcgaattctttggttactccggttca
tattcaaccagaatgatattttttatttgcttatgcartcttacgttctataccaaata
aattaggtggggttattgcaatgttttgtagtatttttattttattttttttatctatt
ttacatcaaagtcttttaaaggggcttttttttcgtcctttaggtcgaattgcattttg
gtttttaattattgattttgctttattaacttgaattggatcacaagttgtagaagaac
cttttattttaattggtcaaatactttcttttttttattttttttattttttagtttta
ataccagttttgggtattattgaaaatcaattattaaataaaaattaatgaaatttttg
ttttagggggttttcttttgagcttcgtggttttaagtcttcgttattttcttttaaaa
ctttctcttttttatttattattatttttttgtttttttttttttaaattagaatgggg
aaagcttttggttttaattggttcttttgctgtctttcttttatttggaccaaaaaaag
aagaacaaacagatgtgcctattttaagtttaattattgtttttggagttttttgttta
atttcttcaagtaattgactttctatttatttaaccattgaactttttactctttgttt
ttttattttgattgctcgagggtctggttatagtgtggaagcaggattaaaatatttta
ttttgggtgctctttcttctggtttatttttatttgggtgtgctttattatgtggtatt
ggggctaatatacacttttctcatatagaacttctttttaattcaaaacaagttttttc
tgctgtttcgataccaattgggtatcttttaattattgttgctcttttttttaaattat
cagttgctccttttcatatgtgagttcctgatgtttatgagggggcacctactaaaatt
gttctattattggctattgttccaaaaatagggtttttttctcttataatttcaattgg
attgcctgtaaattttttttttttagggattcttttttctttgtttgttggagctttgg
gtgctttaaatcaaactaaaataaaacgacttttggcttatagtgggattggtcatatg
ggctttattttatgaggtttggaaaatggttcttttgaaagtttacaagctagtcttgt
ttatctttttatatatattgtgatgacaatttgtgctttttctattatattaagtttta
atgtttataaaaatttgctcgttgaatttagtggactttctcgatacttaccttttttt
tcgattactttaggtgttctttttttttctattgcaggaattcctccttttgctggatt
ttttggaaaatgatttattttgttatctggaattctttctaaatcatattttatttttt
tttttgctgttttttgttctgttatagctggggtttattatattcgaattataaaaata
cttttttttcaaaaaaattcttttcttttaattacaattaaagctttaaaaaaagaatc
taaattaaattttaaaaaagtttttttaattggtttttgtttttattttattctttttt
tttttctttctccacattttctttttttttttttttctcaaataatttttgatttattt
taaaatggaatttttttcttttttttttattttagggataattggctcaggagtaatgg
ttgtttcagcgttaaatcctgttctttctattttttgattggttcttgtttttataaat
tctgcagtttttttccttttactaggaatagattttcttgctttgatgtttttacttat
ttatgttggggcaatagctattttatttttatttgttattatgttattaaatctaactg
actatcctccggttttaaaaagagaggttgatatgacaaattatataccaattggattt
ataattgggattttttttttttcagaaattgcttcaagtgggttatttttgggttcttt
tcaaatagagaattgagacctttcttttccttgatttcttatttcttatcataatattg
aggccttagggcagattttatatgtttcttgtttttgtttatttcttttggccagtttt
attttattagttgctatgattggtgtgattgtattaactcaagaaacagaatttttaag
taaaaaacaagatcttttttttcaaataaatagataatgaatagctcttcttattttga
acaatttaacatagtgtgaatgtttggttttacgaattcaacaataatgatgacttttg
taattattgttgttttattactttttaaaggaattgaattaattccaaaaagatggcaa
tcggtttatgaatatctagaaaattatttttattatataacagtgcaaaatttaggaaa
tgtgggtttaatatatttttcttttattgtttcactttttgtttttttagtttttttaa
atattttaggtttatgtccttatgtcttcacaccgacaacccatattgttattacgctt
ggattttctttttctattgttattggagttactttttctggattttataaatttaaaaa
agacttctttagcattttaatgcctagcggcgctcctttaattttagcgccacttttaa
ttttaatagaaacagtaagttatatttctcgagctgtttctttgggcattcgtttagca
gcaaatctttctgccgggcatcttttatttgcaattttggcaggatttggtttagtttt
taaattagcaatgtctataatggtgtttattacgttattggaggtggccgttgcggtta
tccaagcgtatgtgttttgtctgctgacattaatttatttagcagacacaattttttta
cattaatcatgagcggggtagaaatttttttatgttcattaatgggtgtgtcggtgtgt
tttaattatgcgttcatgatggcttgatacagccagtcttctcaaaggtgacttcagca
tcaaatggatcttccagagaatactgaatacgtgcatccttgaacttattatagttatg
tgcgccgtcatggtattgttcataatggtggtggtgatcggccaagagatgttattttt
atcgatctagaagggcgacaagtgcccttaagaagtcggcgattttttagggtggcgga
gaatgacgagagtttgtgtgataatggtaatcgtttgtgtcatgacgagggtttgtgtg
ataatgatgatcgtttgtgtgttcatggcgagagtttgtgtgatgatgatagtttgtgt
gataatgacgagtttcaagatggggttttgcatttaagtaaaagtgcaagtgagtcaga
aagtagaggtagtttgagggaaagtgtaattaagggattaagtgagtcagaaagtagag
gtagtttgagggaaagtgtaattaagggattaagtgagtcagaaagtagaggtagtttg
agggaaagtgtaattaagggattaagtgattcaagaagcgaagacgaagcgttaagggc
agtagaggtagaaacacatttaagtggtggccagttagcgcgtacaaatcaaggtgagg
cagttgaatcgactcttagttcgatcccttttgaggttgaagggatgatggttcctgtg
tgaaatcaatttgacatgctgtctaacatattgggagataagcccctggtaagctgcat
ttttttatcttaccagcttttaaaaataacaaatcaaatgccaaacccatgggtttata
ggtgatttattttggtatatatttcattaatctttgtttttttaatggtttagttaaca
tggtctctggcaagcagaatttgggtgggtttagaatgagaggggcatgagagccaaaa
aattaatagagttgagagaaaaagttttaaaatggttctttgtatttgaattagctaaa
aatcaataaaatttttatttaaagaatttcttttgtgtttgttattgtaatggttctta
tttatttaattgttattatggcattagttaacatcatagggacagcgagggagagaaga
tgtgttttaaaaaagcgggctttagagtggtctttggctttattgtttagtactttagt
tttttggggtggatttgacggagaaagtcattttcaattttttagtttagtagaatgaa
atatattttctactttagattgaggcccgattgtttttgcagtcgatggtgtttctttg
gtttttttatttttaacgacttttttaattccaatttgtattttaattagccaaaaatc
aataaaatttttatttaaagaatttcttttgtgcttgttttttttagaagttttattaa
taggtgtttttatagtgtttgatcttcttttgttttatcttttttttgaggggatatta
ataccaatgttttttttaattggtatttgaggctctcgagaagaaaaggttcgtgcttc
tttttattttttttttttttacttttataggctctctctttttttttttataatacttt
ttttatatcaaaggattggaacaacagactattttcttttacttaatattaaattattt
ttaaatattcaaaaatgagccttagttgggatttttcttagttttgcagtgaaactacc
tcttattccatttcatatttgattgccacaagcacatgttgaggctcctgttgcgggat
ctgttattttggctggaattttattaaaattagggggttatggccttttgcgtttttct
tgacctctttttccgggggcttctttatattggtctccagttattgttttttttagtgt
tgttgctgttgtttatggaggcttaatgacatgtcgtcaaattgattttaaacggcttg
ttgcttactcttctgttgctcatatgggacttgtgcctttgggtctttttacacatgtt
atagaggggttaattggggctctttttttaatgttggcgcacggatttgttagctctgc
tctttttattggagtaacttttttgtatgatcgccatcatactcgtttaataaaatatt
atcggggtttgactttgacaatgcctctttttgttattacaatgttaattttgtctttg
gcgaacatgggttttcctcttagttgtaattttgttggagaatttttttctttattagc
agtctttcaatatcattatggagttggaatgtttgttattttaggggttcttttttctg
caatttattctcttagtctttttaatcgtatttcttttggtggaggatctaattattta
ctttttaatagagacttaagtcgacgagagatttttgtaatttttccttttcttttaat
tatcttggggggggggattgtgccttttcctattattgatttaattaaaaatagtcttg
tttttagcccggggggttaggtcctcgggttttagggagaaaaaaatatttagtctagg
tgatacatgctagtgtatgcgaacaggtgaggataaaataaaaaaattttttttatttg
ttgtattaaaaaaagaaaagttttttattctttttttgaagatgcatagtttaaccaca
ttttcactgaaacaaaggaaaacctttggcagcagtaacaggttttatgtaatatacga
aagtaagacataggtgggagaaaaaaaatctgtcaaatataagtgccagcagacgcggt
aaaacttaaggatttattttttaataaaaagcaaaaagcgtgttaaggatttttaaaaa
aaaaaaaataaatagaattttttttcgtaattgtgaaatgttggaatgaaaaaaagaat
tttttatatgaaaataatttattttttttttcttaaacacgaaggttttgggagcaaac
aggattagagaccctggtagtctatacagtaaaagaatatcgcttgagtagtacggtcg
caagattgaaattcaaaagacttggctgttcggttgttaattagaggagcgcgtcgctt
aattcgataatccgcgagagaccttaccgaagtttgaatttattaacaggtgttgcatg
gccgtcgtcaatttctgtttgaaacaaaaaggggtttaatcctatcaaggttgaagtca
ggtaatatgacccttatatttcggggttaggcgcgctacatttctctcttagaaaagga
ggggttcggattgtttttaaaataagataatgaagttgtatttaatagtaattgaaaag
tagtgcgtttcaatgaacgtgaaaacaatgttagtacaaatagcccgtcgccagcccag
aaataggctgtaagtcgtaacatagtaagagtgagggaactggctcttgatgcagtttc
attcgtatcatttagttgagccttctccatggccttttgttggagcaattggctctttt
tttattactgttggtgcagtggttttttttcattatgggtttagtttttttttatattt
ggggcttttggttgttgttggagttatgtttgtttgatgacaagatgttatacgagaat
caacttttcaaggtcaccattctttaattgtaaaacaagggattaaatatggtatgatt
ttatttattctttcagaaattttgttttttttttcttttttttgggctttttttcatag
tagtttagcaccggttgttgaacttggagtcgtttggcctccacaaggaattgttgcat
taaatcccttttctgttcctttattaaatactgctgtcttattaagttctggggcaacg
gttacatgggcgcatcatgcaatactttgtggtttaaaaaaagaggctcaatttgcttt
atttttaactctttttttgggtgttatgtttacggggttgcaagcatttgaatattatg
aggcgccttttactttatctgactctgtttatggggccactttttttgttgcgacaggg
tttcatggactacatgttataattggtactacttttctttttatttgttttttacgttt
actctctaatcaatttactcgtcgtcaacatgttgggtttgaggccgcgagttgatact
ggcactttgtcgatgtggtttgattatttttatatttatgtatttattgatgaggctca
taaaaacttctttaatgcaaaatctttttgtttttactttttttagatattttataaat
gttttggcttggttatctgttctctggtttaatcatctttattattcggatagtccaga
gacttgacttttagagtttcaagatgttggggatcctattgtagaagaaattgtttttt
ttcatgaccaagttatgtttttattaattattatagttactgttgttttatgacttttt
gttgaagcttttaaaaataagttttatgatcgtcatttaatcgatggtacatttttaga
aattgtttgaacgattattcctgctgttatattgatttttattgcattgccctctctta
aattattatatttaatggatgaggttatttctccagctttgacaattaaagttattggg
catcaatgatattgatcctatgaatattctgattatgaaggggatacgctagggtttga
ttcttatatgattcctacttcggatttagtttctggagagaatcgtttgttagaagttg
attataaacttttaattcctattcaaacacatataagatttttagttactggggcagat
gttttacattcttttgcagtgccttctttagggttaaaaatcgatgcggttccgggtcg
tctaaatcaaactggtgtttttataaaacgagccggggttttttttggacaatgttctg
aaatttgtggggcaaatcattcttttatgccaattgtgataaagggagttggtttaaat
gaatacgttcaatatttaaattatttaaaatgtattataaatacttagttattattatt
attttatttttattggggagttggggtataattttaaatagaggacattttattattat
gcttgtttctattgaattagttttattatcaactttttttttttttttaataagctcta
aagaaatagatcttttaatagaacaaatttttatgattatgggattaactattgctgcg
gcagaatcttcaattggtttagctattttagttgcatattatagaattcgaggaacaat
tgttttaaaatcttttagttctttgcgaggataatgattaatctttttatttttttttt
tcttatttttattttggcggggttatttatatttctttcttttttgataggggaaaaaa
ttccagatcgagaaaaggtttctgcttatgaatgtggttttgctccctttaatttttta
ggacgccctttttcaatacgtttttttttaattggtattttattcttgatttttgattt
agaaatctcttttttttttccctgatgtgttttatataattcgactgctccgtttgggt
tttgaactatgataggttttttttttgtattagttttgggtttgatatacgaatgagta
atggggggattagaatgagagtaaaaagagagtaaaagaaaaagtcctatctattatga
aaataatagaaattttataccaactccggtttctgctttaattcatgctgcaacgatgg
ttactgcaggtgtttttttattaattcgtgcttctcctttatttgatgttgttcctctt
atattaattattatttcaatcgttggggttttaaccgtgtttattgccggcacaattgg
tttagttcaaaatgatttaaaaaaaataatcgcttattctacttgtagtcaattaggtt
atatggttgttgcttgtgggctttctcattatgcaattagtctttttcatcttatgaat
catgctttttttaaagctttattatttttgagtgcagggtctcttattcatgcggtaat
tgatgaacaagacataagaaaaatggggggtttattatcttttcttcctttgacttatg
ttttttttttgataggctctttttctttaatggggtttccttttttaacaggattttat
tcaaaagatttaattttagaatttgcttttggacaattttatttaatttttgtgtattg
attaggttgtttttctgttttattaacaattatatactctattcgtttaatttatttag
tttttttatccaatattaatttaaaacgagcaaacattttttttcttaaagaaggagaa
tttttatttttaattcctttgggtatattaactttaggaagtgttttttgaggctattt
aagtaaagaaataatttggtcttttcaaatagatgttttttcaatactttctttaaaaa
taaaaatatttccaattttattttgttttattggactttttggaacgatattttttttt
ttttttttttcttctcaaatttttggttatccccttcaggtgatcggatcttctgtttt
ttctctttataatttttttggttctgcttgacaaataaattttttttttaattttttct
ttataaaaaaaatatataaaataggacatctaattactaatttaacaattgataaaggt
ttattagaggttgttgggcctaggggtgttgttcaattttttatttttcaaactcaaaa
gttgagtagtttacaatcggggttagtatttaattatgctttagtcttttttattggga
tactttttttaatttttgcactttaatttaaatttttgaaggagttaagttaaagtaaa
ctgttgatcttcaaaatcaactatgtaggtgcaagtcctacactctttgagtgcctcag
ttaaaagtaagcttttataagatacaatattgatggagtttttcggttttatttttatt
gttaattttttttgagattgttgtttttcctttaataaaacgtaattgatggataagaa
agttcttaatgaagtgcgatggcgccatcttaacaaaaatttggttacaaaaagaaatt
tataaaaaaaaaaaaaaagtatggtgtaatattaaaatttttgaaggagtaaagttaaa
gtaaactgttgatcttcaaaattaactatgtaggtacaagtctttggggcctctccccg
gttcaatctaaaaatgatactcttaaaatatttaattaacttgattgatttattattat
cgaagtgaagaagcgggcattttaactttaaaaaaaattgtttatctttagttggtaga
ttaaaaaggatggggttgagtaacattttagctctaggagcggtaataattttagttat
aggagtcccaaaaatttttattcaatttgatttggaagtgggttgttttgtaagaatta
tttttttattgcgtgaatgttttaaaaaaaaattgtttgttaatgctgagggtccgccc
tgtaaacgtgctagagttgaagaagaaccatcgtcaaatatgcccggggatattgaaaa
tgaagtagtaggcggagccgaaaatgaagaggtagccaacccagtgagtaccggagtcg
gagaaaccgatggagatttgggttattcagctgaggtttgggaagtattaaatggattt
cagaagatcaagaagacgaattagtagagatggtaattgggtgagcaaacagtgtaact
tttttaatttgaattgaaacggtcggagagtcaaacgaggagttagtagatgtgctaag
ggagtgagcagagggtgacgtgtccgaagattcaaacgacgaatcagaagatgacgcgt
ctgaagattcaaacgacgaataagtagaggctttaatatttaagaggtgagaggggcag
gggatatttttttttaatttttagattttgttatgagcttggggcctccccccggctca
atttgtag
