# Supplementary material for: Conveniently Pre-Tagged and Pre-Packaged: Extended Molecular Identification and Metagenomics Using Complete Metazoan Mitochondrial Genomes
Source: PLoS One. 2012 Dec 14;7(12):e51263. doi: 10.1371/journal.pone.0051263 (PMC3522660; doi:10.1371/journal.pone.0051263)
Supplement: File S2 — Sliding window analyses for Annelida, Cnidaria, Crustacea, Echinodermata, Mollusca, Nematoda, Nemertea, Platyhelminthes and Porifera. For each family, the folder contains the aligned sequences as well as the sliding window analyses by species pair and for all species pair on a single figure. (ZIP) [file pone.0051263.s002.zip › Cnidaria/Pocilloporidae/Pocilloporidae.fas]

>Pocillopora eydouxi mitochondrion, complete genome.    NC_009798
ATGCTTTCTAGTTATTGAACTCGATGGGTGTTTTCTACAAATCATAAGGACATTGGTACT
TTGTATTTAATCTTCGGAGCAGGAGCTGGTTTAATTGGAACTGCTTTTAGTATGCTTATA
CGATTGGAGCTTTCTGCGCCGGGGGCGATGTTAGGAGATGATCATCTTTATAATGTAATT
GTTACAGCACATGCTTTTATTATGATTTTTTTTTTGGTTATGCCGGTCATGATTGGGGGA
TTTGGTAATTGATTAGTCCCATTATATATTGGGGCGCCGGATATGGCGTTTCCTCGATTA
AACAATATTAGTTTTTGACTTTTGCCTCCTGCGCTTTTTTTATTATTAGGCTCTGCTTTT
ATTGAACAAGGGGCGGGGACGGGGTGAACAGTTTATCCTCCTCTTTCTAGTATTCAAGCA
CACTCCGGAGGTTCTGTTGATATGGTTATTTTTAGTCTTCATTTAGCTGGGGTTTCTTCT
ATTTTAGGTGCTATTAACTTTATTACTACAATTTTTAATATGCGAGCCCCGGGTGTGTCT
TTTAATAAACTACCTTTATTTGTTTGATCTATTTTAATAACAGCTTTTTTATTACTTTTA
TCTTTACCTGTTTTAGCTGGTGCTATTACTATGTTGTTAACAGATAGAAACTTTAATACG
ACTTTTTTCGATCCAGCGGGTGGCGGGGACCCAATATTATTTCAGCATTTATTTTGATTC
TTTGGGCATCCAGAAGTTTATATTTTAATTTTGCCTGGTTTTGGTATGATTTCTCAAATA
ATCCCGACTTTTGTTGCTAAAAAACAAGTTTTTGGGTATTTAGGAATGGTTTATGCCATG
CTTTCTATTGGGCTTCTTGGATTTATTGTTTGAGCTCATCATATGTTTACTGTTGGGATG
GATGTAGATACAAGAGCATATTTTACTGCTGCTACTATGATTATTGCTGTGCCAACTGGG
ATTAAAGTTTTTAGTTGGTTGGCAACTATTTATGGAGGTGTTCTTAGGTTAGAGACTCCA
ATGCTTTGAGCTATGGGGTTTGTTTTTTTATTTACAGTTGGTGGTTTAACTGGGGTTGTG
TTAGCAAATAGTTCTCTTGATATTGTTCTACATGATACATATTATGTAGTTGCGCATTTT
CATTATGTTCTTTCTATGGGGGCTGTTTTTGCTATTTTTGCGGGGTTTTACTATTGAATT
GGCAAAATAAGTGGTTATTGTTATAATGAATTTTTTGGGAAAGTTCATTTTTGATTAATG
TTTATCGGGGTTAATCTAACTTTTTTCCCTCAACATTTTTTAGGTTTAGCAGGATTTCCA
AGACGATATTCGGATTATGCAGATGCTTTTTTGGGTTGAAATTTAATAAGTTCTTTAGGG
TCTATTATTTCTATTTTGAGTGTTGTTTGGTTTTTATATATTGTTTTTGATCTTTTTGTT
ACAGAAGAAAAATTTTTGGGTTGAAAAGAAGGATTTTCTTTAGAATGAATTCATTCTTCT
CCCCCCTTATTTCATACTTATGAGGAGTTGCCCTTTGTACAAAAAGTAAATAATTTTTAG
AATAGTGCCGGGTTTATATACCGGTTTTGTAAGAAAGACAAAGGGTTAGTCATTGGGTTC
ATGCCCCAACCAAGTGAGTTCGAATCTCTCTCTTACACAAAATAAAAATTATAAAAAAAA
AA-GAGGATAACTAAGATAAACTAAAATTAGACGATTTTTTTCGAAATGGCGTTCAGTTG
CTTATTGGTTGTTTCTTCAGAAAAGTGATTTTTTTTTTATTTGAATTGAAACATCTTATT
ACTAAGTAAAAATCAAACGAGATTCCGAGAGTAGTGGAGAGTGAAATTGGAGTTGTGCTT
GTGGTGGTCATAGATCTTGCTTAAACATTAGTTTATACTGATAATGAAAGTACTGTAAAG
GAAAGTTGAAAGAGAGTTGAAAGGAATTTGAATCTTTTATTTTTGAAGTAGCTTTAAAAA
AGCGTACCTTTTGTATAATGGGTAAAAGAGATTTATTTGGCATATTTAAAATGGAAAATT
TTAAGTAATTTTTTTTTAGTCAAATTTCCCGAAACCAAGTGATTTAATCATGAATTGTGT
GAGCAAAAACTGGTGATTGTGGCAAAAATCTCAGAAAATTTGTGATTAGGGGTGAAAGGC
TAATCGAACTTGGAAATAGCTGGTTTTCTGCGAAAACTATTTAAGTAGTGTTCTTTTTTT
TTTTATTTTAATTGTCATTTTAAAAAAAACAAAAATAAAAAAAAA--GTAAACAAACAAT
AAATGAAAAGATTTTTTGTTAAAAGAGAAAGCTCAAATCAGAAGCTATTGTCATTTTTTT
TT-TTTTAGTTTAAAAAAAAATTAAATTTAGACAATAAAAATGTAGGCTTGGAACCAGCC
ATCTTTTAAAAAGTACGTAGTTGTTTATTTAAAAATTTTAAGTTTTTTTATAATTTTGAT
GGTTAAAATAAAACAGAAGCTCTGAAAATAATTATATATTTCGTAGCAGAATAAATTGTT
TTCGATATCTCCCTAGTTTGAAATTTTTTTTCTTAATACATCGTGTTCAGTTGTAATAAT
TTTTACATAAGTAATCTAAATATTATTTTTTTTTTCTTAAGATTACCTTAGTCAAGGGTA
ATACAGTTTCTAAAAAAGAAATTTTTTATGAAGATTTTTTATAAAAATATATAATATCGG
GAAAAGAAAAAAAAA-GAACTGTTTTTCTAATTAAAGAAAGAAAAAAAAAAAGAAAAACA
TTTTTTTAAGGAACTCGGCAAAGTTAAACTTCGACTGTTTACCAAAAACATAGCTTTTTG
ATTTTTATAAAAGGTGAAACCTGCCCGATGGTTGAATCTTAATATGTTTGTTCCGCTTAC
TAATAAAGACAATTAAATGGCCGCGGTAACACTGACTGTGATAATGTAGCGTAATCAATT
GTCAATTAATTGTTGACCGGTATGAATGGTATCCCGAAAGTTTTTCTGTCTTAAAAAAAT
ATTCAATGAAATTAAATCTGTAGTGAAGATGCTACATTTTAATTGTTAGACGAGAAGTCC
CCATGGAGCTTTACTGTAAGCTTATATATATAATTTTTTTTTTTTTATAAGTAAGACAGT
TTTGTTGGGGCGACAGTTTTTTAAAAAGTAACGAAAATGAGCTATGACGCATGTTTAACT
TTGAAATTTTTTTA-TTGATGAGACATTTTTGGTGTGTTTTTTGATCCGTTATTTTGAAT
GAAAAAAATAACGAAAACAAATAAAAGTTACCCTGGGGATAACAGCGCAATAATGTTTGA
GAGTTAATCAACGACAGTGTTTGCGACCTCGATGTTGAATTGTAACGTCCTACGGTGTAG
TCACTCGTAAGGGTTGGTTTGTTCATCCATTAAAGTTATACATGATTTGAGTTAAAAGCG
TGGTGACACAGCTTGGTTTCTATCTACAATTAGAAAACAAAAATATGTTGTTTTTTCGTA
CGAAAGGATCAAAAATCAATAGTTCTCTTAATATAACTATTCTTTAAATTAGGATTGTTT
CTAAAAATAAAAAGAAATATTTTTGTTTGTTGTTTTTATTAATGTATCTTTTAGTTTTAT
TTTTTCCTTTAATTGGAGCTGTTTTAACAGGTTGTTTTGGAAGAAAAATCGGAGAAAGAG
GAGCGGGGATTTTAACTTCAAGTTGTTTAGTTTTTAGTTTATCTTATTCTTTTTTAATCG
CGATTGAAGTTTTATTTAATTCAACAACAACGTATTTGAAATTATGAAAATGATTTGATT
CGGGGTTGTTTGTTGTTTTTTTTGGTTTTCAATTTGATGGTTTAGTAGTTATTATGTTAT
TTGTTGTTTTTATTGTTTCTACTTTGGTTCATATTTTTTCTATTGCTTATATGCGGGGAG
ATCCTCATATTCCTCGATTTATGACATATCTTTCTTTGTTTACTTTTTTAATGGTTTTAT
TGGTAACTAGCGATAATTTTCTTCAATTATTTATTGGGTGAGAAGGGGTTGGTCTTTGTT
CTTATTTATTAATTAATTTTTGATTAACTCGATTAGAGGCAAATAGAGCTGCTATTAAAG
CAATGTTAGTGAATAGAATTGGTGATATTGGGTTGCTTTTAGCAATGTTTTTACTTTGGG
ATCTTTTTGGATCTCTAGATTTTTCTACTATTTTTAATTCTATTTTTTTTTCTAATCAAA
TATTTTTTATTTGTTTATTTTTATTTTTTGGGGTTATGGGAAAATCTGCTCAATTAGGAT
TACATACTTGGTTACCGGATGCAATGGAAGGTTATTGGGCCTTTTAATTAAAAAATTAAT
TAAAAAAATTACTATACATTAAAAAAACAATTTGTTAGTAAAATATTTGTTTATTAATGG
ACAATAAAATATTTATTTTAATGTCTAAGAGACTTTATGTGATTTACTTTTTTTTATTTG
ATTAAATCTATTATTATTATTATTCCTTTACTTATTGCTGTTGCATTTTTAACTTTAGCA
GAACGAAAAATTTTAGGGTATATGCAAATAAGAAAAGGGCCAAATGTTGTTGGGGGAGGG
CTTCTTCAACCTTTTGCAGATGGGGTGAAATTGTTTATTAAAGAAATGATTCTTCCCCAT
CAAGCAAATAAATTTGTTTATCTTTTGGCTCCAGTTATATCTTTTACATTAGCTTTCTTT
GTTTGAGGTTTTCTTCCTTATGAGAAAGGAGTGAGTATTAGTGATTTTAAAATTAGTCTT
TTATGAATTTTGGCTATTTCTTCTATTAGTGTTTATGCAATTTTAATGTCTGGATGAGGA
AGTAAGTCTAAATATGCTTTTTTGGGTGCTATTCGGGCGGCGGCTCAAATGATTAGTTAT
GAGGTTTCAATTGGGCTAATTCTTATTTCGGTTTTATTATGTGTTGGTTCTTTAAGTGTT
ACTGAAATTGTTTTAGCGCAAAATAATGGTATTTGGTTTTTTTTTCCACTATTTCCTGTT
ACAATAATGTTTTTTGCTTCGATTTTAGCAGAGACCAATCGTGCTCCTTTTGATTTAACA
GAAGGAGAGTCAGAGCTTGTTTCGGGATATAATGTTGAGTATGCTTCGATGTCTTTTGCT
TTATTTTTTCTTGCTGAATATGCCCATATTATTTTAATGAGTTGTTTAACAACGATTTTT
TTTGGGGGAGGATGGCTTTCTCCGATTCCAGATTTTAAGGGTGGGGCGGGCTGGTTTGGT
TTTAAAGTTGTTTTTATTATTTTTTTTTTTATTTGAGTAAGGGCTTCATTTCCTCGAATT
CGATATGATCAGCTTATGGCTTTGTTATGAAAAGGGTATTTGCCTTTAAGTTTAGGAATG
GTCATCTTTGTGGCTAGTGTTCTCTTTGGGTTTAATGGTCCCCCTCCTATTTAAAATATT
TTAATTAATTATTATGAAAAAAAAAAAGAACTAACAGATTTGCAAGTGCCATTACGAAAA
AAAAATCCTATTTTATTTTTAATCAACGGATTTTTAGTTGATTTGGTTTCTCCTTCTAAC
ATTACTTATTTATGAAATTTTGGATCTTTATTGGGATTGTGTTTGATTTTACAGATAGTG
ACTGGGTGTTTTTTGTCTATGCACTATTGTTCTGATGTTAATTTTGCTTTTGCTTCAATT
GGTCATATTATGCGAGATGTTAATTATGGGTTTTTATTAAGATATCTTCATGCTAACGGT
GCTTCTTTGTTTTTTTTTTGTCTTTATGTTCATATTGGTCGAAGTTTATATTATGGGGGG
TATTTAAAATTTCATGTTTGAAGCATTGGAGTTGTTATTTTTTTATTAACAATGGCTATT
GCCTTTATGGGCTATGTTTTGCCTTGAGGACAAATGTCTTTTTGAGGGGCAACTGTAATA
ACGAATTTATTATCTGCTATTCCTTATTTTGGGATTGATATTGTTCAGTGAGTGTGAGGC
GGGTTTAGTGTTTCTAATGCAACATTAAATCGGTTTTTTAGTTTACATTTTTTACTTCCT
TTTATTTTAGTTTTTCTTGTTATTCTTCATTTAGTTTATTTACATGTTGATGGGTCTAGT
AATTCAACAGGATTAAATTCTTCAATTGACGGAGTTTCATTCCATACTTTTTATACATCA
AAAGATTTTTTTGGTTTTTTTTTTCTTTTTTTTTTATTTTGTTTTTTTGTTTTTTTTTTG
CCTAATTTATTAGGAGATGCTGAAAATTTTATTCAAGCGAATTCTTTGGTTACTCCGGTT
CATATTCAACCAGAATGATATTTTTTATTTGCTTATGCAATATTACGTTCTATACCAAAT
AAATTAGGTGGGGTTATTGCAATGTTTTGTAGTATTTTTATTTTATTTTTTTTATCTATT
TTACATCAAAGTCTTTTAAAGGGACTTTTTTTTCGTCCTTTAGGTCGAATTGCCTTTTGG
TTTTTAATTATTGATTTTGCTTTATTAACTTGAATTGGATCACAAGTTGTAGAAGAACCT
TTTATTTTAATTGGTCAAATACTTTCTTTTTTTTATTTTTTTTATTTTTTAGTTTTAATA
CCAGTTTTGGGTATTATTGAAAATCAATTATTAAATAAAAATTAATGAAATTTTTGTTTT
AGGCGGTTTTCTTTTGAGCTTCGTGGTTTTAAGTCTTCGTTATTTTCTTTTAAAACTTTC
TCTTTTTTATTTATTATTATTTTTTTTTTTTTTTTTTTTTAAATTAGAATGGGGAAAGCT
TTTGGTTTTAATTGGTTCTTTTGCTGTCTTTCTTTTATTTGGACCAAAAAAAGAAGAACA
AACAGATGTCCCTATTTTAAGTTTAATTATTATTTTTGGAGTTTTTTGTTTAATTTCTTC
AAGTAATTGACTTTCTATTTATTTAACCATTGAGCTTTTTACTCTTTGTTTTTTTATTTT
GATTGCTCGAGGGTCTGGTTATAGTGTGGAAGCAGGATTAAAATATTTTATTTTGGGTGC
TCTTTCTTCTGGTTTATTTTTATTTGGGTGTGCTTTATTATGTGGTATTGGGGCGAATAT
ACACTTTTCTCATATAGAACTTCTTTTTAATTCAAAACAAATTTTTTCTGCTGTTTCGAT
ACCAATTGGGTATCTTTTAATTATTGTTGCTCTTTTTTTTAAATTATCAGTTGCTCCTTT
TCATATGTGAGTTCCTGATGTTTATGAGGGGGGACCTACTAAAATTATTCTATTATTGGC
TATTGTTCCAAAAATAGGGTTTTTTTCTCTTATAATTTCAATTGGATTGCCTGTAAATTT
TTTTTTTTTAGGGATTCTTTTTTCTTTGTTTGTTGGAGCTTTGGGTGCTTTAAATCAAAC
TAAAATAAAACGACTTTTGGCTTATAGTGGGATTGGTCATATGGGCTTTATTTTATGAGG
TTTGGAAAATGGTTCTTTTGAAAGTTTACAAGCTAGTCTTGTTTATCTTTTTATATATAT
TGTGAAGACAATTTGTGCTTTTTCTATTATATTAAGTTTTAATGTTTATAAAAATTTACT
TGTTGAATTTAGTGGACTTTCTCGATACTTACCTTTTTTTTCGATTACTTTAGGTGTTCT
TTTTTTTTCTATTGCAGGAATTCCTCCTTTTGCTGGCTTTTTTGGAAAATGATTTATTTT
GTTATCTGGAATTCTTTCTAAATCATATTTTATCTTTTTTTTTGCTGTTTTTTGTTCTGT
TATAGCTGGGGTTTATTATATTCGAATTATAAAAATACTTTTTTTTCAAAAAAATTCTTT
TCTTTTAATTACAATTAAAGTTTTAAAAAAAGAATCTAAATTAAATTTTAAAAAAGTTTT
TTTAATTGGTTTTTGTTTTTATTTTATTCTTTTTTTTTTTCTTTCTCCACATTTTCTTTT
TTTTTTTTTTTCTCAAATAATTTTTGATTTATTTTAAAATGGAATTTTTTTCTTTTTTTT
TTATTTTGGGGATAATTGGCTCAGGAGTAATGGTTGTTTCAGCGTTAAATCCTGTTCTTT
CTATTTTTTGATTGGTTCTTGTTTTTATAAATTCTGCCGTTTTTTTCCTTTTACTAGGAA
TAGATTTTCTTGCTTTGATGTTTTTACTTATTTATGTTGGGGCAATAGCTATTTTATTTT
TATTTGTTATTATGTTATTAAATCTAACTGACTACCCTCCTGTTTTAAAAAGAGAGGTTG
ATATGACAAATTATATACCAATTGGATTTATAATTGGGATTTTTTTTTTTTCAGAAATTG
CTTCAAGTGGATTACTTTTGGGTTCTTTTCAAATAGAGAATTGAGACCTTTCTTTTCCTT
GATTTCTTATTTCTTATCATAATATTGAGGCCTTAGGGCAGATTTTATATGTTTCTTGTT
TTTGTTTATTTCTTTTGGCCAGTTTTATTTTATTAGTTGCTATGATGGGTGTGATTGTAT
TAACTCAAGAAACAGAATCTTTAAGTAAAAAACAAGATCTTTTTTTCCAAATAAATAGGT
AATGAACAGTTCTTCTTATTTTGAACAATTTAACATAGTGTGATTGTTTGGTTTTACGAA
TTCAACAATAATGATGACTTTTGTAATTATTGTAGTTTTATTATTTTTTAAAGGAATTGA
ATTAATTCCAAAAAGATGGCAGTCGGTTTATGAATGTCTAGAAAATTATTTTTATTATAT
AACAGTGCAAAATTTAAGTAATGTGGGTTTAATATATTTTTCTTTTATTGTTTCCCTTTT
TGTTTTTTTAGTTTTTTTAAATATTTTAGGTTTATGTCCTTATGTTTTTACTCCGACAAC
TCATATTATTGTTACTCTTGGGTTTTCTTTTTCTATTGTTATTGGAGTAACTTTTTCTGG
ATTTTATAAATTTAAAAAAGATTTTTTTAGTATTTTAATGCCTAGTGGGGCTCCTTTAAT
CTTGGCACCACTTTTAATTTTAATAGAAACAGTAAGTTATATTTCTAGGGCTGTTTCTTT
GGGGATTCGTTTAGCAGCAAATCTTTCTGCCGGGCATCTTTTATTTGCAATTTTGGCAGG
ATTTGGTCTGGTTTTTAAATTTGCAATGTTTATAATGGTGTTTATTACGCTATTAGAGGT
GGCAGTTGCAATAATCCAGGCCTATGTGTTTTGTCTGTTGGTACAAATTTATTTAACTGA
TACAATTTTTTTACATTAAAAATGACA-----------------GCCGTAGAAATTTTTT
TATGCACAATTATAGGTATATCGTTAACAGTGAATTATGGATTTGGTATTGGGTGATATA
GTAGCTCTTCTCAAGCCTGGTTAAGGCACCAAATGGGCATAGACGGTACAGATATGGTCC
ATCCTTGAGCTTATTTTAATTATGTGCGCCAGCATTCTATTGCTCGTAATGTTGGGGTAC
AAGTGAATCTAGATTCAACTGAAGGACCAAATGATGTTGGGGTACAAGTGAATCAAGAGT
CTGAACAGTCTGTGGATGTTGTTTTTATAGAATTGGAAGGGCGAAGGGTCCCCGTAAGGG
GGGTGAATCTACATGTTGAGCGGCGTGGTTATTTGGATAATCGGTCTAATCAAGAAGGTG
TTGAGAATAGTTTAGGAGATCAATTTGAAGATGTGGCTTTTTTAGGGGGGAGTACAAGTA
CACTTACACCAGAAAGTGTAAATAGGGGAGCTCCAAGTGGTAATATAAGAAATGTATTAA
GTGATTCATTAATAGAGAGGAGAGGCCAAGACCAAACTTTAAGTGAAATAAAGGTAGAAA
CACCTCCAGGTGCTTCAAGGGGTGGCCGATGAGCCAGTATAAATCAAGGTGAGGCTTTAA
GAGAAAACAAGGTAGAAATTGGGGTTTTAAGAGAAAACAAAGTAGAAATTGATGAGGTAG
TTGGCTCGACTTTTAGTTCGATCCCCTTAGAGGTTGAAGGGATGATGGCTCATGTGTGAA
ATCAATTTGACATGGTGTTTAACATATTGGCCGATAAGCCCCTGGTAGGTTGCATTTTTT
TTTCTTACCAGCTTCTAAGAATAACGAATCAAATGCCAAACCCACGGGTTTATAGGTGAT
TTGCTTTGGTGTATCTTTTATTTATTTTTGTTCTTTTAATGGTTTAGCTGTTTGTACGTA
GTAGGATAAAAAAGTGGGACATTTTTCTAGGAGTTTATTTGTATGCGTCTGGGGGGATTA
GAATAAGAGTAAAAAAAAACTCTTTAAAAGTTTACAAAAAAAGTGGGGTGTTTTTTTTGG
AGTTTTTTTTTATGGGTCCGGGAGGATTTTAAGGAGAGGAGAAAAAAAAAACTCTTTAAG
AGTTTACAAAAAAAGTGGGGTGTTTTTTTTGGAGTTTTTTTTTATGGGTCCGGGGGGATT
TTAAGGAGAGGAGAAAAAAAAAACTCTTCCGGAGTTTAGAATAAAAGTGGGATATTTTTC
TAGGAGTTTATTTGTATGCGTCTGGGGGGATTAGAATGAGAGTAAAAATAAATCTTTAGG
AGTTTAGAATGAGAGAAAAAGTTTTAAAATGGTTCTTCGTATTTGAATTAGTTAAAAATC
AATAAAATTTTTATTTAAAGAATTTTTTTTTGTGTTTGTTATTGTAATGGTTCTTATTTA
TTTAATTGTTATTATGGCATTAGTTAACATCATAGGGACAGCGAGGGAGAGAAAATGTGT
TTTAAAAAAGCGGGCTTTAGAGTGGTCTTTGGCTTTATTGTTTAGTACTTTAGTTTTTTG
GGGTGGATTTGACGGAGAAAGTCATTTTCAATTTTTTAGTTTAGTAGAATGAAATATATT
TTCTACTTTAGATTGAGGCCCGATTGTTTTTGCAGTTGATGGTGTTTCTTTGGTTTTTTT
ACTTTTAACGACTTTTTTAATTCCAATTTGTATTTTAATTAGCCAAAAATCAATAAAATT
CTTATTTAAAGAATTTCTTTTGTGCTTGTTTTTTTTAGAATTTTTATTAATAGGTGTTTT
CATAGTGTTTGATCTTCTTTTGTTTTATCTTTTTTTTGAGGGGATATTAATACCAATGTT
TTTTTTAATTGGTATTTGAGGCTCTCGAGAAGAAAAGGTTCGTGCTTCTTTTTATTTTTT
TTTTTTT-ACTTTTATAGGCTCTCTCTTTTTCTTTTTTATAATACTTTTTTTATATCAAA
GGATTGGAACAACAGACTATTTTCTTTTACTTAATATTAAATTATTTTTAAATATTCAAA
AATGAGCCTTAGTCGGGGTTTTTCTTAGTTTTGCGGTGAAACTACCTCTTATTCCATTTC
ATATTTGATTGCCACAAGCACATGTTGAGGCTCCTGTTGCGGGCTCTGTTATTTTGGCTG
GAATTTTATTAAAATTAGGGGGTTATGGCCTTTTGCGTTTTTCTTGACCTCTTTTTCCGG
GGGCTTCTTTATATTGGTCTCCAGTTATTGTTTTTTTTAGTGTTGTTGCTGTTGTTTATG
GAGGTTTAATGACATGTCGTCAAATTGATTTTAAACGGCTTGTTGCTTACTCTTCTGTTG
CTCATATGGGACTTGTGCCTTTGGGTCTTTTTACACATGTTATAGAGGGGTTAATTGGGG
CTCTTTTTTTAATGTTGGCGCACGGATTTGTTAGCTCTGCTCTTTTTATTGGAGTAACTT
TTTTGTATGATCGCCATCATACTCGTTTAATAAAATATTATCGGGGTTTGACTTTGACAA
TGCCTCTTTTTGTTATTACAATGTTAATTTTGTCTTTGGCGAACATGGGTTTTCCTCTTA
GTTGTAATTTTGTTGGAGAGTTTTTTTCTTTATTAGCAGTCTTTCAATATCATTATGGAG
TTGGAATGTTTGTTATTTTAGGGGTTCTTTTTTCTGCCATTTATTCTCTTAGTCTTTTTA
ATCGTATTTCTTTTGGTGGAGGCTCTAATTATTTACTTTTTAATAGAGACTTAAGTCGAC
GAGAGATTTTTGTAATTTTTCCTTTTCTTTTAATTATCTTTTTGGGGGGGATTGTGCCTT
TTCCTATTATTGATTTAATTAAAAATAGTCTTGTTTTTAGCCCGGTTAGTTAGTCCTGGG
G-------------TTTTAGGGATAAAAAAATATTTAGTCTAGGTTATACATGCTAGTGT
ATGCGAACAGGTGAGGATAAAATAAAAAAATTTTTTTTATTTGTTGTATTAAAAAAAGAA
AAGTTTTTTATTCTTTTTTT-GAAGATGCATAGTTTAACCACATTTTCACTGAAACAAAA
GAAAACCCTTGGCAGCAGTAATGAATTTTATGTAATATACGAAAGTAAGACATAGGTAGG
ATAAAAAAAATCTGTCAAATT-AAGTGCCAGCCGACGCGGTAAGACTTAAGGATTTATTT
TTTA-ATAAAAAGCAAAAAGCGTGTTAAGGATTTTTTAAAAAAAAAAATAAATAGAATTT
TTTTCGTAATTGTAATATGTTAAAATGAAAAAAAGAATTTTTTATATGAAGATAATTTAT
TTTTTTTT------TCTTAAATACGAAGGTTTGGGGAGCAAATAGGATTAGGTACCCTGG
TAGTCTATACAGTAAAATAATATCGCTTGAGTAGTACGGTCGCAAGATTGAAATTCAAAA
GACTTGGCTGTTCA-TTGTTTATTAGAGGAGCGCGTCGCTTAATTCGATTATCCGCGAGA
GACCTTACCGAAGTTTGAATTTATTAACAGGTGTTGCATGGCCGTCGTCAATTTCTGTTT
GAGACAAAAAGGGGTTTAATCCTATCAAGGTTGAAGTCCGGTATTATGACCCTTATATTT
CGGGGTTAGGCGCGCTACATTTCTCTCTTAGAAAAGGAGGGGTTCGGATTGTTTTTAAAA
TAAGATAATGAAGTTGAATTTAATAGTAATTGAAAAGTAGTGCGTTTCAATGAATGTTAT
TGCAATGTTAGTACAAATAGTCCGTCGCCAGCTTAGAAATAGGCTGTAAGTCGTAACATA
GTAAGAGTGAGGGAACTGGCTCTTGATGCAGTTTCATTCGTATCATTTGGTTGAGCCTTC
TCCATGGCCTTTTGTTGGAGCAATTGGCTCTTTTTTTATTACTGTTGGTGCAGTGGTTTT
TTTTCATTATGGGTTTAGTTTTTTTTTATATTTGGGGCTTTTGGTTGTTGTTGGAGTTAT
GTTTGTTTGATGACAAGATGTTATACGAGAATCAACTTTTCAAGGTCACCATTCTTTAAT
TGTAAAACAAGGGATTAAATATGGTATGATTTTATTTATTCTTTCAGAAATTTTGTTTTT
TTTTTCTTTTTTTTGGGCTTTTTTTCATAGTAGTTTAGCACCGGTTGTTGAACTTGGAGT
CGTTTGGCCTCCACAAGGAATTGTTGCATTAAATCCCTTTTCTGTTCCTTTATTAAATAC
TGCTGTATTATTAAGTTCTGGGGCAACGGTTACATGGGCGCATCATGCAATACTTTGTGG
TTTAAAAAAAGAGGCTCAATTTGCTTTATTTTTAACTCTTTTTTTGGGTGTTATGTTTAC
GGGGTTGCAAGCATTTGAATATTATGAGGCGCCTTTTACTTTATCTGACTCTGTTTATGG
GGCCACTTTTTTTGTTGCGACAGGGTTTCATGGACTACATGTTATAATTGGTACGACTTT
TCTTTTTATTTGTTTTTTACGTTTACTCTCTAATCAATTTACTCGTCGTCAACATGTTGG
GTTTGAAGCCGCGAGTTGATACTGGCACTTTGTCGATGTGGTTTGATTATTTTTATATTT
ATGTATTTATTGATGAGGCTCATAAAAATTTCTTTAATGCAAAATCTTTTTGTTTTTACT
TTTTTTAGATATTTTATAAATGTTTTGGCTGGGTTGTGTGTTCTCTGGTTTAATCATCTT
TATTATTCGGATAGTCCAGAGACTTGACTTTTAGAGTTTCAAGATGTTGGGGATCCTATT
GTAGAAGAAATTGTTTTTTTTCATGACCAAGTTATGTTTTTATTAATTATTATAGTTACT
GTTGTTTTATGACTTTTTGTTGAAGCTTTTAAAAATAAGTTTTATGATCGTCATTTAATC
GATGGTACATTTTTAGAAATTGTTTGAACGATTATTCCTGCTGTTATATTGATTTTTATT
GCATTGCCCTCTCTTAAATTATTATATTTAATGGATGAGGTTATTTCTCCAGCTTTGACA
ATTAAAGTTATTGGGCATCAATGATATTGATCCTATGAATATTCTGATTATGAAGGGGAT
ACGTTAGGGTTTGATTCTTATATGATTCCGACTTCGGATTTAGTTTCTGGAGAGAATCGT
TTGTTAGAGGTTGATTATAAACTTTTAATCCCTATTCAAACACATATAAGATTTTTAGTT
ACTGGGGCAGATGTTTTACATTCTTTTGCAGTGCCTTCTTTAGGGCTAAAAATTGATGCG
GTTCCGGGTCGTCTAAATCAAACTGGTGTTTTTATAAAACGAGCCGGGGTTTTTTTTGGA
CAATGTTCTGAAATTTGTGGGGCAAATCATTCTTTTATGCCCATTGTGATAAAGGGAGTT
GGTTTAAATGAATACGTTCAATATTTAAATTATTTAAAATGTATTATAAATACTTAGTTA
TTATTATTATTTTATTTTTATTGGGGAGTTGGGGTATAATTTTAAATAGAGGACATTTTA
TTATTATGCTTGTTTCTATTGAATTAGTTTTATTATCAACTTTTTTTTTTTTTTTAATAA
GTTCTAAAGAAATAGATCTTTTAATAGAACAAATTTTTATGATTATGGGGTTAACTATTG
CTGCTGCCGAATCTTCAATTGGTTTAGCTATTTTAGTTGCATATTATAGAATTCGAGGAA
CAATTGTTTTAAAATCTTTTAGTTCTTTGCGAGGATAATGATTAATCTTTTTATTTTTTT
TTTTCTTATTTTTATTTTGGCGGGGTTATTTATATTTCTTTCTTTTTTGATAGGGGAAAA
AATTCCAGATCGAGAAAAGGTTTCTGCTTATGAGTGTGGTTTTGCTCCCTTTAATTTTTT
AGGGCGCCCTTTTTCAATACGTTTTTTTTTAATTGGTATTTTATTCTTGATTTTTGATTT
AGAAATTTCTTTTTTTTTTCCCTGATGTGTTTTATATAATTCGACTGCTCCGTTTGGGTT
TTGAACTATGATAGGTTTTTTTTTTGTATTAGTTTTGGGTTTGATATATGAATGAGTAAT
GGGGGGATTAGAATGAGAGTAAAAATAAAGTAAAAGAAAAAGTCCTATCTATTATGAAAA
TAATAGAAATTTTATACCAACTCCGGTTTCTGCTTTAATTCATGCTGCAACGATGGTTAC
TGCAGGTGTTTTTTTATTAATTCGTGCTTCTCCTTTATTTGATGTTGTTCCTCTTATATT
AATTATTATTTCAATCGTTGGGGTTTTAACCGTGTTTATTGCAGGCACAATTGGTTTAGT
TCAAAATGATTTAAAAAAAATAATCGCTTATTCTACTTGTAGTCAATTAGGTTATATGGT
TGTTGCTTGTGGGCTTTCTCATTATGCAATTAGTCTTTTTCATCTTATGAATCATGCTTT
TTTCAAAGCTTTATTATTTTTGAGTGCAGGGTCTCTTATTCATGCGGTAATTGATGAACA
AGACATAAGAAAAATGGGGGGTTTATTATCTTTTCTTCCTTTGACTTATGTTTTTTTTCT
TATAGGCTCTTTTTCTTTAATGGGGTTTCCTTTTTTAACAGGATTTTATTCAAAAGATTT
AATTTTAGAATTTGCTTTTGGACAATTTTATTTAATTTTTGTGTATTGATTAGGTTGTTT
TTCTGTTTTATTGACAATTATATACTCTATTCGTTTAATTTATTTAGTTTTTTTATCCAA
TATTAATTTAAAACGAGCAAACATTTTTTTTCTTAAAGAAGGAGAATTTTTATTTTTAAT
TCCTTTGGGCATATTAACTTTAGGAAGTGTTTTTTGGGGCTATTTAAGTAAAGAAATAAT
TTGGTCTTTTCAAATAGATGTTTTTTCAATACTTTCTTTAAAAATAAAAATATTTCCAAT
TTTATTTTGTTTTATTGGACTTTTTGGGACGATATTTTTTTTTTTTTTTTTTTCTTCTCA
AATTTTTGGTTATCCCCTTCAGGTGATCGGATCTTCTGTTTTTTCTCTTTATAATTTTTT
TGGTTCTGCTTGACAAATAAATTTTTTTTTTAATTTTTTCTTTATAAAAAAAATATATAA
AATAGGACATCTTATTACTAATTTAACAATTGACAAAGGTTTATTAGAGGTTGTTGGGCC
TAGGGGTGTTGTTCAATTTTTTATTTTTCAAACTCAAAAGTTGAGTAGTATACAATCGGG
GTTGGTATTTAATTATGCTTTAGTTTTTTTTCTTGGGATACTTTTTTTAATTTTTGCACT
TTAATTAAAATTTTTGAAGGGGTTAAGTTAAGCAAAACAGTTGACTTTCAAAGTTAATTA
TGTAGGTGGAAATCTTACACTCTTTGGATGCCACAGTTAGAGGTAGGTACTTATAATATA
CAATATTGGTGGGGGTTCTCGGTTTTATTTTTCTTGTTAATTTTTTTAGAAGTTATAATC
TTTCCTTTTGTAAAGCGTGGTTGATGAATAAGACAGTTCTTATTGGGGTG-AACCTTTTT
TTTAGGGTGAAAAAAAAATTATGGAAAAAGATTTCCATGAGAACTGTCGCAAAATGTTTA
AAAA--AAGCCTTTTTTTTGCTAGTGGGATTTT-----GTTTAAAATATTTTTTTGAGTT
TTCTTACTTTAAAACATCTTTTTGTTTAATGATTTTTTTTTTATTTATAAAATTTTGTTC
TAAGAAGATTCGGGCTC------------------------------------GTTTAGC
GATCTTTTCA-CCGTTGATCTTTGGGGATGGTGTG--------GAAAAAATGGAAGTAGA
TGAGCCAAATGAAGAGATAGTAGG---AGCGCTTCCATCTTTAAGCTT-CGTGGAGGGGT
GAGA-TGAAGAGGTGATAGCAGCGTT--TCCATGTTCAGAC-------------------
---TCCGAAGAGAGT------ATGGAAAT-------------------TGATGGGGAAGA
ACTACCTTTGGATCCCCTCCCGATTAGTGGAGCTATTAGAGGAGAAAACATAGTGGCACC
CGTACCAGCCATGGGAGATGCGGGTCTTTCAGTTCATTTTTGGCGTGCACTCAAGAACAC
TCCATTTGAATTAT-TGGCAGAAGTTTAT---CGGTCAGGTGAGCAGGGAGAAGTTTATT
CGTCAGATGAG---GAAGACGAGTTAGTAGAGGTGTTACTTCAGTACGGAAAAGAGATAA
CATCAAAAGAGTCAGAGGACAAATTTTTGAGTGGGCTAATAGTGGAAATGGTGGAAAACG
TAATTGTCTAAGATAAATACCAGAACAGTTAGTAAACAGATTATTGAGTGGGTCAGTGGA
CAAAGTAGGGGATAACGTGGTTAGGTAAAATATAGTGTCGGCGGC---AACGGAAGTGGG
GAGGGGGAGAGCTCTCTTGCTCTCTAATTTGTAGTTTTTGAGTGGTTTGTATTATTTTTT
TTTTTAATTTTTTCTTTATGAGTCTGTCTTGGTAGAGGAGGCGATTTTTTTAGAAGCCCC
GTCTAA
>Pocillopora damicornis mitochondrion, complete genome.    NC_009797
ATGCTTTCTGGTTATTGAACTCGATGGGTGTTTTCTACAAATCATAAGGACATTGGTACT
TTGTATTTAATCTTCGGAGCAGGAGCTGGTTTAATTGGAACTGCTTTTAGTATGCTTATA
CGATTGGAGCTTTCTGCGCCGGGGGCGATGTTAGGAGATGATCATCTTTATAATGTAATT
GTTACAGCACATGCTTTTATTATGATTTTTTTTTTGGTTATGCCGGTCATGATTGGGGGA
TTTGGTAATTGATTAGTCCCATTATATATTGGGGCGCCGGATATGGCGTTTCCTCGATTA
AACAATATTAGTTTTTGACTTTTGCCTCCTGCGCTTTTTTTATTATTAGGCTCTGCTTTT
ATTGAACAAGGGGCGGGGACGGGGTGAACAGTTTATCCTCCTCTTTCTAGTATTCAAGCA
CACTCCGGAGGTTCTGTTGATATGGTTATTTTTAGTCTTCATTTAGCTGGGGTTTCTTCT
ATTTTAGGTGCTATTAACTTTATTACTACAATTTTTAATATGCGAGCCCCGGGTGTGTCT
TTTAATAAACTACCTTTATTTGTTTGATCTATTTTAATAACAGCTTTTTTATTACTTTTA
TCTTTACCTGTTTTAGCTGGTGCTATTACTATGTTGTTAACAGATAGAAACTTTAATACG
ACTTTTTTCGATCCAGCGGGTGGCGGGGACCCAATATTATTTCAGCATTTATTTTGATTC
TTTGGGCATCCAGAAGTTTATATTTTAATTTTGCCTGGTTTTGGTATGATTTCTCAAATA
ATCCCGACTTTTGTTGCTAAAAAACAAGTTTTTGGGTATTTAGGAATGGTTTATGCCATG
CTTTCTATTGGGCTTCTTGGATTTATTGTTTGAGCTCATCATATGTTTACTGTTGGGATG
GATGTAGATACAAGAGCATATTTTACTGCTGCTACTATGATTATTGCTGTGCCAACTGGG
ATTAAAGTTTTTAGTTGGTTGGCAACTATTTATGGAGGTGTTCTTAGGTTAGAGACTCCA
ATGCTTTGAGCTATGGGGTTTGTTTTTTTATTTACAGTTGGTGGTTTAACTGGGGTTGTG
TTAGCAAATAGTTCTCTTGATATTGTTCTACATGATACATATTATGTAGTTGCGCATTTT
CATTATGTTCTTTCTATGGGGGCTGTTTTTGCTATTTTTGGGGGGTTTTACTATTGAATT
GGCAAAATAAGTGGTTATTGTTATAATGAATTTTTTGGGAAAGTTCATTTTTGATTAATG
TTTATCGGGGTTAATCTAACTTTTTTCCCTCAACATTTTTTAGGTTTAGCAGGATTTCCA
AGACGATATTCGGATTATGCAGATGCTTTTTTGGGTTGAAATTTAATAAGTTCTTTAGGG
TCTATTATTTCTATTTTGAGTGTTGTTTGGTTTTTATATATTGTTTTTGATCTTTTTGTT
ACAGAAGAAAAATTTTTGGGTTGAAAAGAAGGATTTTCTTTAGAATGAATTCATTCTTCT
CCCCCCTTATTTCATACTTATGAGGAGTTGCCCTTTGTACAAAAAGTAAATAATTTTTAG
AATAGTGCCGGGTTTATATACCGGTTTTGTAAGAAAGACAAAGGGTTAGTCATTGGGTTC
ATGCCCCAACCAAGTGAGTTCGAATCTCTCTCTTACACAAAATAAAAATTATAAAAAAAA
AA-GAGGATAACTAAGATAAACTAAAATTAGACGATTTTTTTCGAAATGGCGTTCAGTTG
CTTATTGGTTGTTTCTTCAGAAAAGTGATTTTTTTTT-ATTTGAATTGAAACATCTTATT
ACTAAGTAAAAATCAAACGAGATTCCGAGAGTAGTGGAGAGTGAAATTGGAGTTGTGCTT
GTGGTGGTCATAGATCTTGCTTAAACATTAGTTTATACTGATAATGAAAGTACTGTAAAG
GAAAGTTGAAAGAGAGTTGAAAGGAATTTGAATCTTTTATTTTTGAAGTAGCTTTAAAAA
AGCGTACCTTTTGTATAATGGGTAAAAGAGATTTATTTGGCATATTTAAAATGGAAAATT
TTAAGTAATTTTTTTTTAGTCAAATTTCCCGAAACCAAGTGATTTAATCATGAATTGTGT
GAGCAAAAACTGGTGATTGTGGCAAAAATCTCAGAAAATTTGTGATTAGGGGTGAAAGGC
TAATCGAACTTGGAAATAGCTGGTTTTCTGCGAAAACTATTTAAGTAGTGTTCTTTTTTT
TTTTATTTTAATTGTCATTTTAAAAAAAACAAAAATAAAAAAAAA--GTAAACAAACAAT
AAATGAAAAGATTTTTTGTTAAAAGAGAAAGCTCAAATCAGAAGCTATTGTCATTTTTTT
TT-TTTTAGTTTAAAAAAAAATTAAATTTAGACAATAAAAATGTAGGCTTGGAACCAGCC
ATCTTTTAAAAAGTACGTAGTTGTTTATTTAAAAATTTTAAGTTTTTTTATAATTTTGAT
GGTTAAAATAAAACAGAAGCTCTGAAAATAATTATATATTTCGTAGCAGAATAAATTGTT
TTCGATATCTCCCTAGTTTGAAATTTTTTTTCTTAATACATCGTGTTCAGTTGTAATAAT
TTTTACATAAGTAATCTAAATATTATTTTTTTTT-CTTAAGATTACCTTAGTCAAGGGTA
ATACAGTTTCTAAAAAAGAAATTTTTTATGAAGATTTTTTATAAAAATATATAATATCGG
GAAAAGAAAAAAAAAAGAACTGTTTTTCTAATTAAAGAAAGAAAAAAAAAAAGAAAAACA
TTTTTTTAAGGAACTCGGCAAAGTTAAACTTCGACTGTTTACCAAAAACATAGCTTTTTG
ATTTTTATAAAAGGTGAAACCTGCCCGATGGTTGAATCTTAATATGTTTGTTCCGCTTAC
TAATAAAGACAATTAAATGGCCGCGGTAACACTGACTGTGATAATGTAGCGTAATCAATT
GTCAATTAATTGTTGACCGGTATGAATGGTATCCCGAAAGTTTTTCTGTCTTAAAAAAAT
ATTCAATGAAATTAAATCTGTAGTGAAGATGCTACATTTTAATTGTTAGACGAGAAGTCC
CCATGGAGCTTTACTGTAAGCTTATATATATAATTTTTTTTTTTTTATAAGTAAGACAGT
TTTGTTGGGGCGACAGTTTTTTAAAAAGTAACGAAAATGAGCTATGACGCATGTTTAACT
TTGAAATTTTTTTA-TTGATGAGACATTTTTGGTGTGTTTTTTGATCCGTTATTTTGAAT
GAAAAAAATAACGAAAACAAATAAAAGTTACCCTGGGGATAACAGCGCAATAATGTTTGA
GAGTTAATCAACGACAGTGTTTGCGACCTCGATGTTGAATTGTAACGTCCTACGGTGTAG
TCACTCGTAAGGGTTGGTTTGTTCATCCATTAAAGTTATACATGATTTGAGTTAAAAGCG
TGGTGACACAGCTTGGTTTCTATCTACAATTAGAAAACAAAAATATGTTGTTTTTTCGTA
CGAAAGGATCAAAAATCAATAGTTCTCTTAATATAACTATTCTTTAAATTAGGATTGTTT
CTAAAAATAAAAAGAAATATTTTTGTTTGTTGTTTTTATTAATGTATCTTTTAGTTTTAT
TTTTTCCTTTAATTGGAGCTGTTTTAACAGGTTGTTTTGGAAGAAAAATCGGAGAAAGAG
GAGCGGGGATTTTAACTTCAAGTTGTTTAGTTTTTAGTTTATCTTATTCTTTTTTAATCG
CGATTGAAGTTTTATTTAATTCAACAACAACGTATTTGAAATTATGAAAATGATTTGATT
CGGGGTTGTTTGTTGTTTTTTTTGGTTTTCAATTTGATGGTTTAGTAGTTATTATGTTAT
TTGTTGTTTTTATTGTTTCTACTTTGGTTCATATTTTTTCTATTGCTTATATGCGGGGAG
ATCCTCATATTCCTCGATTTATGACATATCTTTCTTTGTTTACTTTTTTAATGGTTTTAT
TGGTAACTAGCGATAATTTTCTTCAATTATTTATTGGGTGAGAAGGGGTTGGTCTTTGTT
CTTATTTATTAATTAATTTTTGATTAACTCGATTAGAGGCAAATAGAGCTGCTATTAAAG
CAATGTTAGTGAATAGAATTGGTGATATTGGGTTGCTTTTAGCAATGTTTTTACTTTGGG
ATCTTTTTGGATCTCTAGATTTTTCTACTATTTTTAATTCTATTTTTTTTTCTAATCAAA
TATTTTTTATTTGTTTATTTTTATTTTTTGGGGTTATGGGAAAATCTGCTCAATTAGGAT
TACATACTTGGTTACCGGATGCAATGGAAGGTTATTGGGCCTTTTAATTAAAAAATTAAT
TAAAAAAATTACTATACATTAAAAAAACAATTTGTTAGTAAAATATTTGTTTATTAATGG
ACAATAAAATATTTATTTTAATGTCTAAGAGACTTTATGTGATTTACTTTTTTTTATTTG
ATTAAATCTATTATTATTATTATTCCTTTACTTATTGCTGTTGCATTTTTAACTTTAGCA
GAACGAAAAATTTTAGGGTATATGCAAATAAGAAAAGGGCCAAATGTTGTTGGGGGAGGG
CTTCTTCAACCTTTTGCAGATGGGGTGAAATTGTTTATTAAAGAAATGATTCTTCCCCAT
CAAGCAAATAAATTTGTTTATCTTTTGGCTCCAGTTATATCTTTTACATTAGCTTTCTTT
GTTTGAGGTTTTCTTCCTTATGAGAAAGGAGTGAGTATTAGTGATTTTAAAATTAGTCTT
TTATGAATTTTGGCTATTTCTTCTATTAGTGTTTATGCAATTTTAATGTCTGGATGAGGA
AGTAAGTCTAAATATGCTTTTTTGGGTGCTATTCGGGCGGCGGCTCAAATGATTAGTTAT
GAGGTTTCAATTGGGCTAATTCTTATTTCGGTTTTATTATGTGTTGGTTCTTTAAGTGTT
ACTGAAATTGTTTTAGCGCAAAATAATGGTATTTGGTTTTTTTTTCCACTATTTCCTGTT
ACAATAATGTTTTTTGCTTCGATTTTAGCAGAGACCAATCGTGCTCCTTTTGATTTAACA
GAAGGAGAGTCAGAGCTTGTTTCGGGATATAATGTTGAGTATGCTTCGATGTCTTTTGCT
TTATTTTTTCTTGCTGAATATGCCCATATTATTTTAATGAGTTGTTTAACAACGATTTTT
TTTGGGGGAGGATGGCTTTCTCCGATTCCAGATTTTAAGGGTGGGGCGGGCTGGTTTGGT
TTTAAAGTTGTTTTTATTATTTTTTTTTTTATTTGAGTAAGGGCTTCATTTCCTCGAATT
CGATATGATCAGCTTATGGCTTTGTTATGAAAAGGGTATTTGCCTTTAAGTTTAGGAATG
GTCATCTTTGTGGCTAGTGTTCTCTTTGGGTTTAATGGTCCCCCTCCTATTTAAAATATT
TTAATTAATTATTATGAAAAAAAAAAAGAACTAACAGATTTGCAAGTGCCATTACGAAAA
AAAAATCCTATTTTATTTTTAATCAACGGATTTTTAGTTGATTTGGTTTCTCCTTCTAAC
ATTACTTATTTATGAAATTTTGGATCTTTATTGGGATTGTGTTTGATTTTACAGATAGTG
ACTGGGTGTTTTTTGTCTATGCACTATTGTTCTGATGTTAATTTTGCTTTTGCTTCAATT
GGTCATATTATGCGAGATGTTAATTATGGGTTTTTATTAAGATATCTTCATGCTAACGGT
GCTTCTTTGTTTTTTTTTTGTCTTTATGTTCATATTGGTCGAAGTTTATATTATGGGGGG
TATTTAAAATTTCATGTTTGAAGCATTGGAGTTGTTATTTTTTTATTAACAATGGCTATT
GCCTTTATGGGCTATGTTTTGCCTTGAGGACAAATGTCTTTTTGAGGGGCAACTGTAATA
ACGAATTTATTATCTGCTATTCCTTATTTTGGGATTGATATTGTTCAGTGAGTGTGAGGC
GGGTTTAGTGTTTCTAATGCAACATTAAATCGGTTTTTTAGTTTACATTTTTTACTTCCT
TTTATTTTAGTTTTTCTTGTTATTCTTCATTTAGTTTATTTACATGTTGATGGGTCTAAT
AATTCAACAGGATTAAATTCTTCAATTGACGGAGTTTCATTCCATACTTTTTATACATCA
AAAGATTTTTTTGGTTTTTTTTTTCTTTTTTTTTTATTTTGTTTTTTTGTTTTTTTTTTG
CCTAATTTATTAGGAGATGCTGAAAATTTTATTCAAGCGAATTCTTTGGTTACTCCGGTT
CATATTCAACCAGAATGATATTTTTTATTTGCTTATGCAATATTACGTTCTATACCAAAT
AAATTAGGTGGGGTTATTGCAATGTTTTGTAGTATTTTTATTTTATTTTTTTTATCTATT
TTACATCAAAGTCTTTTAAAGGGACTTTTTTTTCGTCCTTTAGGTCGAATTGCCTTTTGG
TTTTTAATTATTGATTTTGCTTTATTAACTTGAATTGGATCACAAGTTGTAGAAGAACCT
TTTATTTTAATTGGTCAAATACTTTCTTTTTTTTATTTTTTTTATTTTTTAGTTTTAATA
CCAGTTTTGGGTATTATTGAAAATCAATTATTAAATAAAAATTAATGAAATTTTTGTTTT
AGGCGGTTTTCTTTTGAGCTTCGTGGTTTTAAGTCTTCGTTATTTTCTTTTAAAACTTTC
TCTTTTTTATTTATTATTATTTTTTTTTTTTTTTTTTTTTAAATTAGAATGGGGAAAGCT
TTTGGTTTTAATTGGTTCTTTTGCTGTCTTTCTTTTATTTGGACCAAAAAAAGAAGAACA
AACAGATGTCCCTATTTTAAGTTTAATTATTATTTTTGGAGTTTTTTGTTTAATTTCTTC
AAGTAATTGACTTTCTATTTATTTAACCATTGAGCTTTTTACTCTTTGTTTTTTTATTTT
GATTGCTCGAGGGTCTGGTTATAGTGTGGAAGCAGGATTAAAATATTTTATTTTGGGTGC
TCTTTCTTCTGGTTTATTTTTATTTGGGTGTGCTTTATTATGTGGTATTGGGGCGAATAT
ACACTTTTCTCATATAGAACTTCTTTTTAATTCAAAACAAATTTTTTCTGCTGTTTCGAT
ACCAATTGGGTATCTTTTAATTATTGTTGCTCTTTTTTTTAAATTATCAGTTGCTCCTTT
TCATATGTGAGTTCCTGATGTTTATGAGGGGGGACCTACTAAAATTATTCTATTATTGGC
TATTGTTCCAAAAATAGGGTTTTTTTCTCTTATAATTTCAATTGGATTGCCTGTAAATTT
TTTTTTTTTAGGGATTCTTTTTTCTTTGTTTGTTGGAGCTTTGGGTGCTTTAAATCAAAC
TAAAATAAAACGACTTTTGGCTTATAGTGGGATTGGTCATATGGGCTTTATTTTATGAGG
TTTGGAAAATGGTTCTTTTGAAAGTTTACAAGCTAGTCTTGTTTATCTTTTTATATATAT
TGTGAAGACAATTTGTGCTTTTTCTATTATATTAAGTTTTAATGTTTATAAAAATTTACT
TGTTGAATTTAGTGGACTTTCTCGATACTTACCTTTTTTTTCGATTACTTTAGGTGTTCT
TTTTTTTTCTATTGCAGGAATTCCTCCTTTTGCTGGCTTTTTTGGAAAATGATTTATTTT
GTTATCTGGAATTCTTTCTAAATCATATTTTATCTTTTTTTTTGCTGTTTTTTGTTCTGT
TATAGCTGGGGTTTATTATATTCGAATTATAAAAATACTTTTTTTTCAAAAAAATTCTTT
TCTTTTAATTACAATTAAAGTTTTAAAAAAAGAATCTAAATTAAATTTTAAAAAAGTTTT
TTTAATTGGTTTTTGTTTTTATTTTATTCTTTTTTTTTTTCTTTCTCCACATTTTCTTTT
TTTTTTTTTTTCTCAAATAATTTTTGATTTATTTTAAAATGGAATTTTTTTCTTTTTTTT
TTATTTTGGGGATAATTGGCTCAGGAGTAATGGTTGTTTCAGCGTTAAATCCTGTTCTTT
CTATTTTTTGATTGGTTCTTGTTTTTATAAATTCTGCCGTTTTTTTCCTTTTACTAGGAA
TAGATTTTCTTGCTTTGATGTTTTTACTTATTTATGTTGGGGCAATAGCTATTTTATTTT
TATTTGTTATTATGTTATTAAATCTAACTGACTACCCTCCTGTTTTAAAAAGAGAGGTTG
ATATGACAAATTATATACCAATTGGATTTATAATTGGGATTTTTTTTTTTTCAGAAATTG
CTTCAAGTGGATTACTTTTGGGTTCTTTTCAAATAGAGAATTGAGACCTTTCTTTTCCTT
GATTTCTTATTTCTTATCATAATATTGAGGCCTTAGGGCAGATTTTATATGTTTCTTGTT
TTTGTTTATTTCTTTTGGCCAGTTTTATTTTATTAGTTGCTATGATGGGTGTGATTGTAT
TAACTCAAGAAACAGAATCTTTAAGTAAAAAACAAGATCTTTTTTTCCAAATAAATAGGT
AATGAACAGTTCTTCTTATTTTGAACAATTTAACATAGTGTGATTGTTTGGTTTTACGAA
TTCAACAATAATGATGACTTTTGTAATTATTGTAGTTTTATTATTTTTTAAAGGAATTGA
ATTAATTCCAAAAAGATGGCAGTCGGTTTATGAATGTCTAGAAAATTATTTTTATTATAT
AACAGTGCAAAATTTAAGTAATGTGGGTTTAATATATTTTTCTTTTATTGTTTCCCTTTT
TGTTTTTTTAGTTTTTTTAAATATTTTAGGTTTATGTCCTTATGTTTTTACTCCGACAAC
TCATATTATTGTTACTCTTGGGTTTTCTTTTTCTATTGTTATTGGAGTAACTTTTTCTGG
ATTTTATAAATTTAAAAAAGATTTTTTTAGTATTTTAATGCCTAGTGGGGCTCCTTTAAT
CTTGGCACCACTTTTAATTTTAATAGAAACAGTAAGTTATATTTCTAGGGCTGTTTCTTT
GGGGATTCGTTTAGCAGCAAATCTTTCTGCCGGGCATCTTTTATTTGCAATTTTGGCAGG
ATTTGGTCTGGTTTTTAAATTTGCAATGTTTATAATGGTGTTTATTACGCTATTAGAGGT
GGCAGTTGCAATAATACAGGCCTATGTGTTTTGTCTGTTGGTACAAATTTATTTAACAGA
TACAATTTTTTTACATTAAAAATGACA-----------------GCCGTAGAAATTTTTT
TATGCACAATTGTAGGTATATCGTTAACGGTGAATTATGGATTTGGTATTGGGTGATATG
GTAGTTCTTCTCAAGCCTGGTTAAGGCACCAAATGGGCATAGACGGTGCAGAGAGGGTCC
ATCCTTGAGCTTATTTTAATTATGTGCGCCAGCATTCTATTGCTCGTAATGTTGGGGTAC
AAGTGAATCTAGATTCAACTGAAGGACCAAATGATGTTGGGGTACAAGTGAATCAAGAGT
CTGAACAGTCTGTGGATGTTGTTTTTATAGAATTGGAAGGGCGAAGGGTCCCCGTAAGGG
GGGTGAATCTACATGTTGAGCGGCGTGGTTATTTGGATAATCGGTCTAATCAAGAAGGTG
TTGAGAATAGTTTAGGAGATCAATTTGAAGATGTGGCTTTTTTAGGGGGGAGTACAAGTA
CACTTACACCAGAAAGTGTAAATAGGGGCGCTCCAAGTGGTAATATAAGAAATGTATTAA
GTGATTCATTAATAGAGAGGAGAGGCCAAGACCAAACTTTAAGTGAAATAAAGGTAGAAA
CACCTCCAGGTGCTTCAAGGGGTGGCCGATGAGCCAGTATAAATCAAGGTGAGGCTTTAA
GAGAAAACAAGGTAGAAATTGGGGTTTTAAGAGAAAACAAAGTAGAAATTGATGAGGTAG
TTGGCTCGACTTTTAGTTCGATCCCCTTAGAGGTTGAAGGGATGATGGCTCATGTGTGAA
ATCAATTTGACATGGTGTTTAACATATTGGCTGATAAGCCCCTGGTAGGTTGCATTTTTT
TTTCTTACCAGCTTCTAAGAATAACGAATCAAATGCCAAACCCACGGGTTTATAGGTGAT
TTGCTTTGGTGTATCTTTTATTTATTTTTGTTCTTTTAATGGTTTAGCTGTTTGTACGTA
GTAGGATAAAAAAGTGGGACATTTTTCTAGGAGTTTATTTGTATGCGTCTGGGGGGATTA
GAATAAGAGTAAAAAAAAACTCTTTAAAAGTTTACAAAAAAAGTGGGGTGTTTTTTTTGG
AGTTTTTTTTTATGGGTCCGGGAGGATTTTAAGGAGAGGAGAAAAAAAAAACTCTTTAAG
AGTTTACAAAAAAAGTGGGGTGTTTTTTTTGGAGTTTTTTTTTATGGGTCCGGGGGGATT
TTAAGGAGAGGAGAAAAAAAAAACTCTTCCGGAGTTTAGAATAAAAGTGGGATATTTTTC
TAGGAGTTTATTTGTATGCGTCTGGGGGGATTAGAATGAGAGTAAAAATAAATCTTTAGG
AGTTTAGAATGAGAGAAAAAGTTTTAAAATGGTTCTTCGTATTTGAATTAGTTAAAAATC
AATAAAATTTTTATTTAAAGAATTTTTTTTTGTGTTTGTTATTGTAATGGTTCTTATTTA
TTTAATTGTTATTATGGCATTAGTTAACATCATAGGGACAGCGAGGGAGAGAAAATGTGT
TTTAAAAAAGCGGGCTTTAGAGTGGTCTTTGGCTTTATTGTTTAGTACTTTAGTTTTTTG
GGGTGGATTTGACGGAGAAAGTCATTTTCAATTTTTTAGTTTAGTAGAATGAAATATATT
TTCTACTTTAGATTGAGGCCCGATTGTTTTTGCAGTTGATGGTGTTTCTTTGGTTTTTTT
ACTTTTAACGACTTTTTTAATTCCAATTTGTATTTTAATTAGCCAAAAATCAATAAAATT
CTTATTTAAAGAATTTCTTTTGTGCTTGTTTTTTTTAGAATTTTTATTAATAGGTGTTTT
CATAGTGTTTGATCTTCTTTTGTTTTATCTTTTTTTTGAGGGGATATTAATACCAATGTT
TTTTTTAATTGGTATTTGAGGCTCTCGAGAAGAAAAGGTTCGTGCTTCTTTTTATTTTTT
TTTTTTT-ACTTTTATAGGCTCTCTCTTTTTCTTTTTTATAATACTTTTTTTATATCAAA
GGATTGGAACAACAGACTATTTTCTTTTACTTAATATTAAATTATTTTTAAATATTCAAA
AATGAGCCTTAGTCGGGGTTTTTCTTAGTTTTGCGGTGAAACTACCTCTTATTCCATTTC
ATATTTGATTGCCACAAGCACATGTTGAGGCTCCTGTTGCGGGCTCTGTTATTTTGGCTG
GAATTTTATTAAAATTAGGGGGTTATGGCCTTTTGCGTTTTTCTTGACCTCTTTTTCCGG
GGGCTTCTTTATATTGGTCTCCAGTTATTGTTTTTTTTAGTGTTGTTGCTGTTGTTTATG
GAGGTTTAATGACATGTCGTCAAATTGATTTTAAACGGCTTGTTGCTTACTCTTCTGTTG
CTCATATGGGACTTGTGCCTTTGGGTCTTTTTACACATGTTATAGAGGGGTTAATTGGGG
CTCTTTTTTTAATGTTGGCGCACGGATTTGTTAGCTCTGCTCTTTTTATTGGAGTAACTT
TTTTGTATGATCGCCATCATACTCGTTTAATAAAATATTATCGGGGTTTGACTTTGACAA
TGCCTCTTTTTGTTATTACAATGTTAATTTTGTCTTTGGCGAACATGGGTTTTCCTCTTA
GTTGTAATTTTGTTGGAGAGTTTTTTTCTTTATTAGCAGTCTTTCAATATCATTATGGAG
TTGGAATGTTTGTTATTTTAGGGGTTCTTTTTTCTGCCATTTATTCTCTTAGTCTTTTTA
ATCGTATTTCTTTTGGTGGAGGCTCTAATTATTTACTTTTTAATAGAGACTTAAGTCGAC
GAGAGATTTTTGTAATTTTTCCTTTTCTTTTAATTATCTTTTTGGGGGGGATTGTGCCTT
TTCCTATTATTGATTTAATTAAAAATAGTCTTGTTTTTAGCCCGGTTAGTTAGTCCTGGG
G-------------TTTTAGGGAGAAAAAAATATTTAGTCTAGGTTATACATGCTAGTGT
ATGCGAACAGGTGAGGATAAAATAAAAAAATTTTTTTTATTTGTTGTATTAAAAAAAGAA
AAGTTTTTTATTCTTTTTTT-GAAGATGCATAGTTTAACCACATTTTCACTGAAACAAAA
GAAAACCCTTGGCAGCAGTAATGAATTTTATGTAATATACGAAAGTAAGACATAGGTAGG
ATAAAAAAAATCTGTCAAATT-AAGTGCCAGCCGACGCGGTAAGACTTAAGGATTTATTT
TTTA-ATAAAAAGCAAAAAGCGTGTTAAGGATTTTTTAAAAAAAAAAATAAATAGAATTT
TTTTCGTAATTGTAATATGTTAAAATGAAAAAAAGAATTTTTTATATGAAGATAATTTAT
TTTTTTTT------TCTTAAATACGAAGGTTTGGGGAGCAAATAGGATTAGGTACCCTGG
TAGTCTATACAGTAAAATAATATCGCTTGAGTAGTACGGTCGCAAGATTGAAATTCAAAA
GACTTGGCTGTTCA-TTGTTTATTAGAGGAGCGCGTCGCTTAATTCGATTATCCGCGAGA
GACCTTACCGAAGTTTGAATTTATTAACAGGTGTTGCATGGCCGTCGTCAATTTCTGTTT
GAGACAAAAAGGGGTTTAATCCTATCAAGGTTGAAGTCCGGTATTATGACCCTTATATTT
CGGGGTTAGGCGCGCTACATTTCTCTCTTAGAAAAGGAGGGGTTCGGATTGTTTTTAAAA
TAAGATAATGAAGTTGAATTTAATAGTAATTGAAAAGTAGTGCGTTTCAATGAATGTTAT
TGCAATGTTAGTACAAATAGTCCGTCGCCAGCTTAGAAATAGGCTGTAAGTCGTAACATA
GTAAGAGTGAGGGAACTGGCTCTTGATGCAGTTTCATTCGTATCATTTGGTTGAGCCTTC
TCCATGGCCTTTTGTTGGAGCAATTGGCTCTTTTTTTATTACTGTTGGTGCAGTGGTTTT
TTTTCATTATGGGTTTAGTTTTTTTTTATATTTGGGGCTTTTGGTTGTTGTTGGAGTTAT
GTTTGTTTGATGACAAGATGTTATACGAGAATCAACTTTTCAAGGTCACCATTCTTTAAT
TGTAAAACAAGGGATTAAATATGGTATGATTTTATTTATTCTTTCAGAAATTTTGTTTTT
TTTTTCTTTTTTTTGGGCTTTTTTTCATAGTAGTTTAGCACCGGTTGTTGAACTTGGAGT
CGTTTGGCCTCCACAAGGAATTGTTGCATTAAATCCCTTTTCTGTTCCTTTATTAAATAC
TGCTGTATTATTAAGTTCTGGGGCAACGGTTACATGGGCGCATCATGCAATACTTTGTGG
TTTAAAAAAAGAGGCTCAATTTGCTTTATTTTTAACTCTTTTTTTGGGTGTTATGTTTAC
GGGGTTGCAAGCATTTGAATATTATGAGGCGCCTTTTACTTTATCTGACTCTGTTTATGG
GGCCACTTTTTTTGTTGCGACAGGGTTTCATGGACTACATGTTATAATTGGTACGACTTT
TCTTTTTATTTGTTTTTTACGTTTACTCTCTAATCAATTTACTCGTCGTCAACATGTTGG
GTTTGAAGCCGCGAGTTGATACTGGCACTTTGTCGATGTGGTTTGATTATTTTTATATTT
ATGTATTTATTGATGAGGCTCATAAAAATTTCTTTAATGCAAAATCTTTTTGTTTTTACT
TTTTTTAGATATTTTATAAATGTTTTGGCTGGGTTGTGTGTTCTCTGGTTTAATCATCTT
TATTATTCGGATAGTCCAGAGACTTGACTTTTAGAGTTTCAAGATGTTGGGGATCCTATT
GTAGAAGAAATTGTTTTTTTTCATGACCAAGTTATGTTTTTATTAATTATTATAGTTACT
GTTGTTTTATGACTTTTTGTTGAAGCTTTTAAAAATAAGTTTTATGATCGTCATTTAATC
GATGGTACATTTTTAGAAATTGTTTGAACGATTATTCCTGCTGTTATATTGATTTTTATT
GCATTGCCCTCTCTTAAATTATTATATTTAATGGATGAGGTTATTTCTCCAGCTTTGACA
ATTAAAGTTATTGGGCATCAATGATATTGATCCTATGAATATTCTGATTATGAAGGGGAT
ACGTTAGGGTTTGATTCTTATATGATTCCGACTTCGGATTTAGTTTCTGGAGAGAATCGT
TTGTTAGAGGTTGATTATAAACTTTTAATCCCTATTCAAACACATATAAGATTTTTAGTT
ACTGGGGCAGATGTTTTACATTCTTTTGCAGTGCCTTCTTTAGGGCTAAAAATTGATGCG
GTTCCGGGTCGTCTAAATCAAACTGGTGTTTTTATAAAACGAGCCGGGGTTTTTTTTGGA
CAATGTTCTGAAATTTGTGGGGCAAATCATTCTTTTATGCCCATTGTGATAAAGGGAGTT
GGTTTAAATGAATACGTTCAATATTTAAATTATTTAAAATGTATTATAAATACTTAGTTA
TTATTATTATTTTATTTTTATTGGGGAGTTGGGGTATAATTTTAAATAGAGGACATTTTA
TTATTATGCTTGTTTCTATTGAATTAGTTTTATTATCAACTTTTTTTTTTTTTTTAATAA
GTTCTAAAGAAATAGATCTTTTAATAGAACAAATTTTTATGATTATGGGGTTAACTATTG
CTGCTGCCGAATCTTCAATTGGTTTAGCTATTTTAGTTGCATATTATAGAATTCGAGGAA
CAATTGTTTTAAAATCTTTTAGTTCTTTGCGAGGATAATGATTAATCTTTTTATTTTTTT
TTTTCTTATTTTTATTTTGGCGGGGTTATTTATATTTCTTTCTTTTTTGATAGGGGAAAA
AATTCCAGATCGAGAAAAGGTTTCTGCTTATGAGTGTGGTTTTGCTCCCTTTAATTTTTT
AGGACGCCCTTTTTCAATACGTTTTTTTTTAATTGGTATTTTATTCTTGATTTTTGATTT
AGAAATTTCTTTTTTTTTTCCCTGATGTGTTTTATATAATTCGACTGCTCCGTTTGGGTT
TTGAACTATGATAGGTTTTTTTTTTGTATTAGTTTTGGGTTTGATATATGAATGAGTAAT
GGGGGGATTAGAATGAGAGTAAAAATAAAGTAAAAGAAAAAGTCCTATCTATTATGAAAA
TAATAGAAATTTTATACCAACTCCGGTTTCTGCTTTAATTCATGCTGCAACGATGGTTAC
TGCAGGTGTTTTTTTATTAATTCGTGCTTCTCCTTTATTTGATGTTGTTCCTCTTATATT
AATTATTATTTCAATCGTTGGGGTTTTAACCGTGTTTATTGCAGGCACAATTGGTTTAGT
TCAAAATGATTTAAAAAAAATAATCGCTTATTCTACTTGTAGTCAATTAGGTTATATGGT
TGTTGCTTGTGGGCTTTCTCATTATGCAATTAGTCTTTTTCATCTTATGAATCATGCTTT
TTTCAAAGCTTTATTATTTTTGAGTGCAGGGTCTCTTATTCATGCGGTAATTGATGAACA
AGACATAAGAAAAATGGGGGGTTTATTATCTTTTCTTCCTTTGACTTATGTTTTTTTTCT
TATAGGCTCTTTTTCTTTAATGGGGTTTCCTTTTTTAACAGGATTTTATTCAAAAGATTT
AATTTTAGAATTTGCTTTTGGACAATTTTATTTAATTTTTGTGTATTGATTAGGTTGTTT
TTCTGTTTTATTGACAATTATATACTCTATTCGTTTAATTTATTTAGTTTTTTTATCCAA
TATTAATTTAAAACGAGCAAACATTTTTTTTCTTAAAGAAGGAGAATTTTTATTTTTAAT
TCCTTTGGGCATATTAACTTTAGGAAGTGTTTTTTGGGGCTATTTAAGTAAAGAAATAAT
TTGGTCTTTTCAAATAGATGTTTTTTCAATACTTTCTTTAAAAATAAAAATATTTCCAAT
TTTATTTTGTTTTATTGGACTTTTTGGGACGATATTTTTTTTTTTTTTTTTTTCTTCTCA
AATTTTTGGTTATCCCCTTCAGGTGATCGGATCTTCTGTTTTTTCTCTTTATAATTTTTT
TGGTTCTGCTTGACAAATAAATTTTTTTTTTAATTTTTTCTTTATAAAAAAAATATATAA
AATAGGACATCTTATTACTAATTTAACAATTGACAAAGGTTTATTAGAGGTTGTTGGGCC
TAGGGGTGTTGTTCAATTTTTTATTTTTCAAACTCAAAAGTTGAGTAGTATACAATCGGG
GTTGGTATTTAATTATGCTTTAGTTTTTTTTCTTGGGATACTTTTTTTAATTTTTGCACT
TTAATTAAAATTTTTGAAGGGGTTAAGTTAAGCAAAACAGTTGACTTTCAAAGTTAATTA
TGTAGGTGGAAATCTTACACTCTTTGGATGCCACAGTTAGAGGTAGGTACTTATAATATA
CAATATTGGTGGGGGTTCTCGGTTTTATTTTTCTTGTTAATTTTTTTAGAAGTTATAATC
TTTCCTTTTGTAAAGCGTGGTTGATGAATAAGACAGTTCTTATTGGGGTG-AACCTTTTT
TTTAGGGTGAAAAAAAAATTATGGAAAAAGATTTCCATGAGAACTGTCGCAAAATGTTTA
AAAA--AAGCCTTTTTTTTGCTAGTGGGATTTT-----GTTTAAAATATTTTTTTGAGTT
TTCTTACTTTAAAACATCTTTTTGTTTAATGATTTTTTTTTTTTTTATAAAATTTTGTTC
TAAGAAGATTCGGGCTC------------------------------------GTTTAGC
GATCTTTTCA-CCGTTGATCTTTGGGGATGGTGTG--------GAAAAAATGGAAGTAGA
TGA------TGAAGAGATAGTAGG---AGCGTTTCCATCTTTAAGCTT-CGTGGAGGGGT
GAGA-TGAAGAGGTGATAGCAGCGTT--TCCATGTTCAGAC-------------------
---TCCGAAGAGAGT------ATGGAAAT-------------------TGATGGGGAAGA
ACTACCTTTGGATCCCCTCCCGATTAGTGGAGCTATTAGAGGAGAAAACATAGTGGCACC
CGTACCAGTCATGGGAGATGCGGGTCTTTCAGTTCATTTTTGGCGTGCACTCAAGAACAC
TCCATTTGAATTAT-TGGCAGAAGTTTAT---CGGTCAGGTGAGGAGGGAGAAGTTTATT
CGTCAGATGAG---GAAGACGAGTTAGTAGAGGTGTTACTTCAGTACGGAAAAGAGATAA
CATCAAAAGAGTCAGAGGACAAATTTTTGAGTGGGCTAATAGTGGAAATGGTGGAAAACG
TAATTGCCTAAGATAAATACCAGAACAGTTAGTAAACAGATTATTGAGTGGGTCAGTGGA
CAAAGTAGGGGATAACGTGGTTGGGTAAAATATAGTGTCGGCGGC---AACGGAAGTGGG
GAGGGGGAGAGCTCTCTTGCTCTCTAATTTGTAGTTTTTGAGTGGTTTGTATTATTTTTT
TTTTTAATTTTTTCTTTATGAGTCTGTCTTGGTAGAGGAGGCGGTTTTTTTAGAAGCCCC
GTCTAA
>Seriatopora hystrix mitochondrion, complete genome.    NC_010244
ATGGTTTCTAGTCATTGAATTCGATGGATTTTTTCAACCAATCATAAAGATATCGGTAGT
TTGTATCTAATTTTTGGTGGGGGTGCTGGTTTAATCGGGACGGCGTTTAGTATGCTTATA
CGACTCGAGCTTTCTGCGCCCGGAGCGATGTTAGGAGATGATCATCTTTATAATGTAATT
GTTACAGCACATGCTTTTATTATGATTTTTTTTTTGGTTATGCCCGTTATGATTGGGGGG
TTTGGTAATTGATTGGTCCCATTATATATTGGGGCGCCGGATATGGCGTTTCCCCGACTA
AACAATATTAGTTTTTGACTTTTGCCCCCTGCGCTTTTTTTATTATTAGGCTCTGCTTTT
ATTGAACAAGGGGCGGGGACGGGGTGAACAGTTTATCCTCCTCTTGCTAGTATTCAAGCA
CACTCCGGAGGTTCGGTTGATATGGTTATTTTTAGTCTTCATTTAGCTGGGGTTTCTTCT
ATTTTAGGTGCTATAAACTTTATTACTACAATTTTAAATATGCGAGCCCCGGGTGTGTCT
TTTAATAAACTACCTTTATTTGTTTGATCTATTTTAATAACAGCTTTTTTATTGCTTTTA
TCTTTACCTGTTTTAGCTGGTGCTATTACTATGTTGTTAACAGATAGAAACTTTAATACG
ACTTTTTTCGATCCAGCGGGTGGCGGGGACCCAATATTATTTCAGCATCTATTTTGATTC
TTTGGGCATCCAGAAGTTTATATTTTAATTTTGCCTGGTTTTGGTATGATTTCTCAAATA
ATCCCGACTTTTGTTGCTAAAAAACAAGTTTTCGGGTATTTAGGAATGGTTTATGCCATG
CTTTCTATTGGGCTTCTGGGATTTATTGTTTGAGCTCATCATATGTTTACTGTTGGGATG
GATGTAGATACAAGAGCATATTTTACTGCTGCTACTATGATTATTGCTGTGCCAACTGGG
ATTAAAGTTTTTAGTTGGTTGGCAACTATTTATGGAGGTGTTCTTAGGTTAGAGACTCCA
ATGCTTTGAGCTATGGGGTTTGTTTTTTTATTCACAGTTGGTGGTTTAACTGGGGTTGTA
TTAGCAAATAGTTCTCTTGATATTGTTCTACATGATACATATTATGTAGTTGCGCATTTT
CATTATGTTCTTTCTATGGGGGCTGTTTTTGCTATTTTTGGGGGATTTTACTATTGAATT
GGAAAAATAAGTGGTTATTGTTATAATGAATTTTTTGGGAAAGTTCATTTTTGATTAATG
TTTATCGGGGTTAATTTAACTTTTTTCCCTCAACATTTTTTAGGTTTAGCAGGATTTCCA
AGACGATACTCGGATTATGCAGATGCTTTTTTGGGCTGAAATTTAATAAGCTCTTTAGGG
TCTATTATTTCTATTTTGAGTGTTGTTTGGTTTTTATATATTGTTTTTGATCTTTTTGTT
ACAGAAGAAAAATTTTTGGGTTGAAAAGAAGGGTTTTCTTTAGAATGAATTCATTCTTCT
CCCCCCTTATTTCATACTTATGAGGAGTTGCCTTTTGTACAAAAA-TAAATAATTTTTAG
AATAGTGCCGGGTTTATGTACCGGTTTTGTAAGAAAGACAAAGGGTTAGTCATTGGGTTC
ATGCCCCAAATAAGTGAGTTCGAATCTCTCTCTTACACAAAATAAAAATTATAAAAAAAA
AG-GAGGATAACTAAGATAAATTAAAATTAGACGATTTTTTTCGAAATGGCGTTCAGTTG
CTTATTGGCTGTTTTTCCATAAAAGTGATTTTTTTA--ATTTGAATTGAAACATCTTATT
ACTAAGTAAAAATCAAACGAGATTCCGAGAGTGGCAGAGAGTGAAATTGGAGTTGTGCTT
GTGGTGGTCATAGATCTTGCTTAAACATTAGTTTATACTGATAATGAGAGTACTGTAAGG
GAAAGTTGAAAGAGAGTTGAAAGGAATTTGAATTTTTTATTTTTAAAGTAGCTTTAAAAA
AGCGTACCTTTTGTATAATGGGTAAAAGAGATTTATTTGGCATATTTAAAATGGAAAATT
TTAAGTAATTTTTTTTTAGTTAAGTTCCCCGAAACCAAGTGATTTAATCATGAATTGTGT
GAGCAAAAACTGGTGATTGTGGCAAAAATCTCAGAAAATTTGTGATTAGGGGTGAAAGGC
TAATCGAACTTGGAAATAGCTGGTTTTCTGCGAAAACTATTTAAGTAGTGTTCTTTTTGT
TTTTATTTTAATTGTCATTTTAAAAAAAACAAAAATAAAAAAAAAAAGTAAACAAACAAT
AAATAAAAAGATTTTTTGTTAAAAGAGAAAGCTCAAATCAGAAGCTATTGTCATTTTTTT
TTTCTTTAGTTTAAAAAAAAATTAAATTTAGACAATAAAAATGTAGGCTTGGAACCAGCC
ATCTTTTAAAAAGTACGTAGTTGTTTATTTAAAAATTTTAAATTTTTTTATAATTTTGAT
GGTTAAAATAAAACAGAAGCTCTGAAAATAATTATATATTTTGTAGCAGAATAAATTGTT
TTT----------TAGTTTGAAAAATTTTTT-TTAATACATCGTATTCAATTGTAATAAT
TTTTACATAAGTAATCTAAATATTATTTTTTTTT-CTTAAGACTACCTTGGTCAAGGGTA
ATACAGTTTCTAAAAAAGAAATTTTTTATGAAGATTTTTTATAAAA-TATATAATATCGG
GAAAAGAAAAAAAAA-GAACTGTTTTTCTAATTAAAGAAAGAAAAAAAAAA-GAAAAACA
TTTTTTTAAGGAACTCGGCAAAGTTAAACTTCGACTGTTTACCAAAAACATAGCTTTTTG
ATCTTTATAAAAGGTGAAACCTGCCCGATGGTTGTATCTTAATGTGTTTGTCTCGCCTGC
TAATAAAGACAATTAAATGGCCGCGGTAACACCGACTGTGATAATGTAGCGTAATCAATT
GTCAATTAATTGTTGACCGGTATGAATGGTGCCCCGAAAGTTTTTCTGTCCTAAAAAAAT
ATTCAATGAAATTAAATTTGTAGTGAAGATGCTACATTTTAATTGTTAGACGAGAAGTCC
CCATGGAGCTTTACTGTAAGCTTATATATATAAATTTTTTTTTTT-ATAAGCAAGACAGT
TTTGTTGGGGCGACAGTTTTTTAAAAAGTAACGAAAATGAACTATGACGCATGTTTAACT
TTGAAATTTTTTTAATTGATGAGACATTTTTGGTGTGTTTTTTGATCCGTTATTTTGAAT
GAAAAAAATAACGAAAACAAATAAAAGTTACCCTGGGGATAACAGCGCAATAAYGTTTGA
GAGTTAATTAACGACAGTGTTTGCGACCTCGATGTTGAATTGTAACGTCCTACGGTGTAG
TCACTCGTAAGGGTTGGTTTGTTCATCCATTAAAGTTATACATGATTTGAGTTAAAAGCG
TGGTGACACAGCTTGGTTTCTATCTACAATTAGAAAACAAAAATATGTTGTTTTTTCGTA
CGAAAGGATCAAAAATCAATAGTTCCCTTAATATAACTATTCTTTAAATTAGGATTGCTT
CTAAAAATAAAAAGAAATATTTTTGTTTGTTGTTTTTATTAATGTATCTTTTAGTTTTAT
TTTTTCCTTTAATTGGAGCTGTTTTAACAGGTTGTTTTGGAAGAAAAATTGGAGAAAGAG
GAGCGGGGATTTTAACTTCAAGTTGTTTAGTTTTTAGTTTGTCTTATTCTTTTTTAATCG
CGATTGAAGTTTTATTTAATTCAACAACAACGTATTTGAAATTATGAAAATGATTTGATT
CGGGATTATTTGTTGTTTTTTTTGGTTTTCAATTTGATGGTTTAGTAGTTATTATGTTAT
TTGTTGTTTTTATTGTTTCTACTTTGGTTCATATTTTTTCTATTGCTTATATGCGGGGGG
ATCCTCATGTTCCTCGATTTATGACATATCTCTCTTTGTTTACTTTTTTAATGGTTTTAT
TGGTAACTAGCGATAATTTTCTTCAATTATTTATTGGGTGAGAAGGGGTTGGCCTTTGTT
CTTATTTATTAATTAATTTTTGATTAACTCGATTAGAGGCAAATAGAGCTGCTATTAAAG
CAATGTTAGTGAATAGAATTGGTGATATTGGGTTGCTTTTAGCAATGTTTTTACTTTGGG
ATCTTTTTGGATCTCTAGATTTTTCTACAATTTTTAATTCTATTTTTTTTTCTAATCAAA
TATTTTTTATTTGTTTATTTTTATTTTTTGGGGTTATGGGAAAATCTGCTCAATTAGGAT
TACATACTTGGCTACCGGATGCAATGGAAGGTTATTGGGCCTTTTAATTAAAAAATTAAT
TAAAAAAATTACTATACATTAAAAAAACAATTTATTAGTAAAATAATTGTTTATTAATGG
ACAATAAAATATTTATTTTAATGTCTAAGAGACTTTATGTGATTTACTTTTTTTTATTTG
ATTAAATCTATTATTATTATTATTCCTTTACTTATTGCTGTTGCATTTTTAACTTTAGCA
GAACGAAAAATTTTAGGGTATATGCAAATAAGAAAAGGGCCAAATGTTGTTGGAGGGGGG
ATCCTTCAACCTTTTGCAGATGGGGTGAAATTATTTATTAAAGAAATGATTCTTCCCCAT
CAAGCAAATAAATTTGTTTATCTTTTGGCTCCAGTTATATCTTTTACATTAGCTTTCTTT
GTTTGAGGTTTTCTTCCTTATGAGAAAGGAGTGAGTATTAGTGATTTTAAAATTAGTCTT
TTATGAATTTTGGCTATTTCTTCTATTAGTGTTTATGCAATTTTAATGTCTGGATGAGGA
AGTAAGTCTAAATATGCTTTTTTGGGTGCTATTCGGGCGGCGGCTCAAATGATTAGTTAT
GAGGTTTCAATTGGGCTAATTCTTATTTCGGTTTTATTATGTGTTGGTTCTTTAAGTGTT
ACTGAAATTGTTTTAGCGCAAAATAATGGTATTTGGTTTTTTTTTCCACTATTTCCTGTT
ACAATAATGTTTTTTGCCTCGATTTTAGCAGAGACTAATCGTGCTCCTTTTGATTTAACA
GAAGGAGAGTCGGAGCTTGTTTCGGGGTATAATGTTGAGTATGCCTCGATGTCTTTTGCT
TTATTTTTTCTTGCTGAATATGCCCATATTATTTTAATGAGTTGTTTAACAACGATTTTT
TTTTTGGGAGGATGGCTTTCTCCGATTTCAGATTTTAAGGGTGGGGCTGGATGGTTTGGT
TTTAAAGTTGTTTTTATTATTTTTTTTTTTATTTGAGTAAGGGCTTCCTTTCCTCGAATT
CGATATGATCAGCTTATGGCTTTGTTATGAAAAGGGTATTTGCCTTTAAGTTTAGGAATG
GTCATTTTTGTGGCTAGTGTTCTCTTTGGGTGTAATGGCCCCCCTCCTATTTAAAATATT
TTAATTAATTA--------------------------------AAGTGCCATTACGAAAA
CAAAATCCTATTTTATTTTTAATCAACGGATTTTTAGTTGATTTGGTTTCTCCTTCTAAC
ATTACTTATTTATGAAATTTTGGATCTTTATTGGGATTGTGTTTGATTTTACAGATAGTC
ACTGGGTGTTTTTTGTCTATGCATTATTGTTCTGATGTTAATTTTGCTTTTGCTTCAATT
GGTCATATCATGCGAGATGTTAATTATGGGTTTTTATTAAGATATCTTCATGCTAACGGT
GCTTCTTTGTTTTTTTTTTGTCTTTATGTTCATATTGGTCGAAGTTTATATTATGGGGGG
TATTTAAAATTTCATGTTTGAAGCATTGGAGTTGTTATTTTTTTATTAACAATGGCTATT
GCTTTTATGGGCTATGTTTTGCCTTGGGGACAAATGTCTTTTTGAGGGGCAACTGTAATA
ACTAATTTATTGTCTGCTATTCCTTATTTTGGGATTGATATTGTTCAGTGAGTGTGAGGC
GGGTTTAGTGTTTCTAATGCAACATTAAATCGGTTTTTTAGTTTACATTTTTTACTTCCT
TTTATTTTAGTTTTTCTTGTTATTCTCCATTTAGTTTATTTACATGTTGATGGGTCTAAT
AATTCAACAGGATTAAATTCTTCAATTGACGGAGTTTCATTTCATACTTTTTATACATCA
AAAGATTTTTTTGGTTTTTTTTTTCTTTTTTTTTTATTTTGTTTTTTTGTTTTTTTTTTG
CCAAATTTATTAGGAGATGCTGAAAACTTTATTCAAGCGAATTCTTTGGTTACTCCGGTT
CATATTCAACCAGAATGATATTTTTTATTTGCTTATGCAATATTACGTTCTATACCAAAT
AAATTAGGTGGGGTTATTGCAATGTTTTGTAGTATTTTTATTTTATTTTTTTTATCTATT
TTACATCAAAGTCTTTTAAAGGGGCTTTTTTTTCGTCCTTTAGGTCGGATTGCATTTTGG
TTTTTAATTATTGATTTTGCTTTATTAACTTGAATTGGATCACAAGTTGTAGAAGAACCT
TTTATTTTAATTGGTCAAATACTCTCTTTTTTTTATTTTTTTTATTTTTTAGTTTTAATA
CCAGTTTTGGGAATTATTGAAAATCAATTATTAAATAAAAATTAATGAAATTTTTGTTTT
AGGGGGTTTTCTTCTGAGCTTCGTCGTTTTAAGTCTTCGTTATTTTCTTTTAAAACTTTC
TCTTTTTTATTTATTATTATTTTTTTGTTTTTTTTTTTTTAAATTAGAATGGGGAAAGCT
TTTGGTTTTAATTGGTTCTTTTGCTGTCTTTCTTTTATTTGGACCAAAAAAAGAAGAACA
AACAGATGTGCCCATTTTAAGTTTAATTATTGTTTTTGGAGTTTTTTGTTTAATTTCTTC
AAGTAATTGACTTTCTATTTATTTAACCATTGAACTTTTTACTCTTTGTTTTTTTATTTT
GATTGCTCGAGGGTCTGGTTATAGTGTGGAAGCAGGATTAAAATATTTTATTTTGGGTGC
TCTTTCTTCTGGTTTATTTTTATTTGGGTGTGCTTTATTATGTGGTATTGGGGCTAATAT
ACACTTTTCTCATATAGAACTTCTTTTTAATTCAAAACAAGTTTTTTCTGCTGTTTCGAT
ACCAATTGGGTATCTTTTAATTATTGTTGCTCTTTTTTTTAAATTATCAGTTGCTCCTTT
TCATATGTGAGTTCCTGATGTTTATGAGGGGGCACCTACTAAAATTGTTCTATTATTGGC
TATTGTTCCAAAAATAGGGTTTTTTTCTCTTATAATTTCAATTGGATTGCCTGTAAATTT
TTTTTTTTTAGGGATTCTTTTTTCTTTGTTTGTTGGAGCTTTGGGTGCTTTAAATCAAAC
TAAAATAAAACGACTTTTGGCTTATAGTGGGGTTGGCCATATGGGCTTTATTTTATGGGG
TTTGGAAAATGGTTCTTTTGAAAGTTTACAAGCTAGTCTTGTTTATCTTTTTATATATAT
TGTGATGACAATTTGTGCTTTTTCTATTATATTAAGTTTTAATGTTTATAAAAATTTACT
TGTTGAATTTAGTGGACTTTCTCGATACTTACCTTTTTTTTCGATTACTTTAGGTGTTCT
TTTTTTTTCTATTGCAGGAATTCCTCCTTTTGCTGGATTTTTTGGAAAATGATTTATTTT
GTTATCTGGAATTCTTTCTAAATCATATTTTATTTTTTTTTTTGCTGTTTTTTGTTCTGT
TATAGCTGGGGTTTATTATATTCGAATTATAAAAATACTTTTTTTTCAAAAAAATTCTTT
TCTTTTAATTACAATTAAAGCTTTAAAAAAAGAATCTAAATTAAATTTTAAAAAAGTTTT
TTTAATTGGTTTTTGTTTTTATTTTATTCTTTTTTTTTTTCTTTCTCCACATTTTCTTTT
TTTTTTTTTTTCTCAAATAATTTTTGATTTATTTTAAAATGGAATTTTTTTCTTTTTTTT
TTATTTTAGGGATAATTGGCTCAGGAGTAATGGTTGTTTCAGCGTTAAATCCTGTTCTTT
CTATTTTTTGATTGGTTCTTGTTTTTATAAATTCTGCAGTTTTTTTCCTTTTACTAGGAA
TAGATTTTCTTGCTTTGATGTTTTTACTTATTTATGTTGGGGCAATAGCTATTTTATTTT
TATTTGTTATTATGTTATTAAATCTAACTGACTATCCCCCGGTTTTAAAAAGAGAGGTTG
ATATGACAAATTATATACCAATTGGATTTATAATTGGGATTTTTTTTTTTTCAGAAATTG
CTTCAAGTGGATTATTTTTGGGTTCTTTTCAAATAGAGAATTGAGATCTTTCTTTTCCTT
GATTTCTTATTTCTTATCATAATATTGAGGCCTTAGGGCAGATTTTATATGTGTCTGGTT
TTTGTTTGCTTCTGCTGGCCAGTTTTATTTTATTAGTTGCTATGATTGGTGTGATTGTAT
TAACTCAAGAAACAGAATTTTTAAGTAAAAAACAAGATCTTTTTTTTCAAATAAACAGAT
AATGAATAGTTCTTCTTATTTTGAACAATTTAACATAGTGTGAATGTTTGGTTTTACGAA
TTCAACAATAATGATGACTTTTGTAATTATTGTTGTTTTATTACTTTTTAAAGGAATTGA
ATTAATTCCAAAAAGATGGCAATCGGTTTATGAATATCTAGAAAATTATTTTTATTATAT
AACAGTGCAAAATTTAGGAAATGTGGGTTTAATATATTTTTCTTTTATTGTTTCACTTTT
TGTTTTTTTAGTTTTTTTAAATATTTTAGGGTTATGTCCTTACGTCTTTACACCGACAAC
GCATATCGTTGTTACTCTTGGGTTTTCTTTTTCTATTGTTATTGGAGTTACTTTTTCTGG
ATTTTATAAATTTAAAAAAGACTTCTTTAGCATTTTAATGCCTAGCGGTGCTCCTTTAAT
TTTAGCACCACTTTTAATTTTAATAGAAACAGTAAGTTATATTTCTCGGGGGGTTTCTTT
GGGGATTCGTTTAGCAGCAAACCTTTCTGCCGGGCATCTTTTATTTGCAATTTTGGCAGG
ATTTGGTTTGGTTTTTAAACTAGCAATGTCTATAATGGTGTTTATTACGCTATTAGAGGT
AGCCGTTGCGATAATACAGGCATATGTATTTTGTCTGCTCACATTAATTTATTTAGTAGA
CACAATTGTTCTACATTAAAAGTGATAAAATTAGAGATATGAGTGAATTAGAAATTATTT
TTTATATAATATTTTTTGTGTCAGCAGGTTTCAATTGAGGTTTTTTTGTTATGTGGTATA
ATTCGTCTTCCCAAAGGTGGCTCCGGCATCAGATGGGTACTGATGATT------GGGTGC
ATCCTCATAACTATATAAGTTATGTGCGCCGTCATGGTATTGCT---------GAGAGAC
AAGTAGGGCGAGA---------GGGGTCAACCGAGGT-AATGTATGTA-GAGTCGGGGAG
GCGACCAC------GAAATGGGGGTTTAGAAGATGGTGAGCCAGAAAGTATTGAGAACTT
GAGAGAGTGTGTCGTTAGGGCATTACG-TCAGTTAGAAAGTAGAGAGAATTTGAGAGAGG
GTGAAACTAGCGCATTAAGTGAGTCAGAAAGTAGAGAGAATTTGAGAGAGGGTGAAACTA
GCGCATTAAGTGAGGCAGAAAGTAGAGACAATTTGAGGGAGAGTGTAGCTAGCGCATTAA
GTGAGTCA------GAAAGTAGAGGC---GATTTAAGGGAGAGTGTAACTAGGGTA----
---TTACGTGAGTCAAGAAGCCAAGACGA------AACATA-------------------
-------------------------TGTATGTGATGGCAGGGTAAACATTGATGAGGCAG
TTGAATCGACTCTTAGTTCGATCTCTTTTGAGGTTGGAGAGACGATGGTTCATGTGTGAA
ATCAATTTGACATGCTGTTTAACATATTGGCATGTAGGCCCCTGGTAGGCTGCATTTTTT
TATCTTACCAGCTTTTAAAAATAGCAAATCAAATGCCAAACCCACGGGTTTATAGGTGAT
TTGTTTTGGTGTATATTTTATTAATCTTTGTTTTTTTTTTCCCTTAGTTATTT-----TA
G-------------------ATTTATTTAA-----------CATG-GTCTCTGGCAAGCA
GAAT----------------------------------------------------TTGG
------------------------------------------------------------
--------------GTGGGGCATTAGCCTTAAAGGCT-----------------------
----AGAAAAGAGAGCAAAAAA------------TTTAA---------------------
-------------------------------TAGAGT-----------------------
---------TGAGAAAAAAAGTTTTAAAATGGTTCTTTGTATTTAAATTAGCTAAAAATC
AATAAAATTTTTATTTAAAGAGTTTTTTTTTGTGTTTGTTATTGTAATGGTTCTTATTTA
TTTAATTGTTATTATGGCATTAGTTAACATCATAGGGATAGGGAGGGAGAGAAGATGTGT
TTTAAAAAAGCGGGCTTTAGAGTGGTCTTTGGCTTTATTGTTTAGTACTTTAGTTTTTTG
GGGCGGATTTGACGGAGAAAGTCATTTTCAATTTTTTAGTTTAGTAGAATGAAATATATT
TTCTACTTTAGATTGAGGCCCGATTGTTTTTGCAGTCGATGGTGTTTCTTTGGTTTTTTT
ACTTTTAACGACTTTTTTAATTCCAATTTGTATTTTAATTAGCCAAAAATCAATAAAATT
TTTATTTAAAGAATTTCTTTTGTGCTTGTTTTTTTTAGAAGTTTTATTAATAGGTGTTTT
TATAGTGTTTGATCTTCTTTTGTTTTATCTTTTTTTTGAGGGGATATTAATACCAATGTT
TTTTTTAATTGGTATTTGAGGCTCTCGAGAAGAAAAGGTTCGTGCTTCTTTTTATTTTTT
TTTTTTT-ACTTTTATAGGCTCTCTCTTTTTTTTTTTTATAATACTTTTTTTATATCAAA
GGATTGGAACAACAGACTATTTTCTTTTACTTAATATTAAATTATTTTTAAATATTCAAA
AATGAGCCTTAGTTGGGATTTTTCTTAGTTTTGCGGTGAAACTACCTCTTATTCCATTTC
ATATTTGATTGCCACAAGCACATGTTGAGGCTCCTGTTGCGGGCTCTGTTATTTTGGCTG
GAATTTTATTAAAATTAGGGGGCTATGGCCTTTTCCGTTTTTCTTGACCTCTTTTTCCGG
GGGGTTCTTTATATTGGTCTCCAGTTATTGTTTTTTTTAGTGTTGTTGCTGTTGTTTATG
GAGGCTTAATGACATGTCGTCAAATTGATTTTAAACGGCTTGTTGCTTACTCTTCTGTTG
CTCATATGGGACTTGTGCCTTTGGGTCTTTTTACACATGTTATAGAGGGGTTAATTGGGG
CTCTTTTTTTAATGTTGGCGCACGGATTTGTTAGCTCTGCTCTTTTTATTGGAGTAACTT
TTTTGTATGATCGCCATCATACTCGTTTAATAAAATATTATCGGGGTTTGACTTTGACAA
TGCCTCTTTTTGTTATTACAATGTTAATTTTGTCTTTGGCGAACATGGGTTTTCCTCTTA
GTTGTAATTTTGTTGGAGAATTTTTTTCTTTATTAGCAGTCTTTCAATATCATTACGGAG
TTGGAATGTTTGTTATTTTAGGGGTTCTTTTTTCTGCAATTTATTCTCTTAGTCTTTTTA
ATCGTATTTCTTTTGGTGGAGGATCTAATTATTTACTTTTTAATAGAGACTTAAGTCGAC
GAGAGATTTCTGTAATTTTTCCTTTTCTTTTAATTATCTTGGGGGGAGGGATTGTGCCTT
TTCCTATTATTGATTTAATTAAAAATAGTCTTGTTTTTAGTCCGGGGGGTTAAGGCGGAG
GATTTTTCCTCCAGTCTTAGGGAAAAAAAAATATTTAGTTTAGGTTATACATGCTAGTGT
GTGCGAATGGGTGAGGATAAAAATAAAAAAAGTTTTTTTTTTGTTGTATTAAAAAAAGAA
AAGTTTTTTATTTTTTTTTTTGAAGATGCATGGTCTAACCACATTTTCCCTGAAACAAAA
GAAAACCTTTGGCAGCAGTAACAAATTTTATGAAATATACGAAAGTAGGACATAGGTAAG
AGAAAAAAAATCTGTCAAATAGAAGTGCCAGCAGACGCGGTAAGACTTAAGGATTTATTT
TTTTTATAAAAAGCAAAAAGCGTGTTAAGGATT----AAAAAAAAAAATAAATAGAATTT
TTTTGGTAATTGTGAAATGTTAGAATGAAAAAAAGAATTTTTTATATGAAAATAATTTAT
TTTTTTTTTTTTTTTCTTAAAGACGAAGGTTTTGAGAGCAAACAGGATTAGAGACCCTGG
TAGTCTATACAGTAAAAAAATATCGCTTGAGTAGTACGGTCGCAAGATTAAAATTCAAGA
GACTTGGCTGTTCGGTTGTTAATTAGAGGAGCGCGCCGCTTAATTCGATAATCCGCGAGA
GACCTTACCGAAGTTTGAATCTATAAACAGGTGTTGCATGGCCGTCGTCAATTTCTGTTT
AAGACAAAGAGGGGTTTAATCCTATCAAGGTTGAAGTCAGGTATTATGACCCTTATATTT
CGGGGTTAGGCGCGCTACATTTCTCTCTTAGAAAAGGAGGGGTTCGGATTGTCTTTAAAA
TAAGATAATGAAGTTGGATTTAATAGTAATTGAAAAGTAGTGCGTTTCAATGAACGTGAA
AACAATGTTAGTACACATAGCCCGTCGCCAGCCCAGAAATAGGCTGTAAGTCGTAACATA
GTAAGAGTGAGGGAACTGGCTCTTGATGCAGTTTCATTCGTATCATTTAGTTGAGCCTTC
TCCATGGCCTTTCGTTGGAGCAATTGGCTCTTTTTTTATTACTGTTGGTGCAGTGGTTTT
TTTTCATTATGGGTTTAGTTTTTTTTTATATTTGGGGCTTTTGGTTGTTGTTGGAGTAAT
GTTTGTTTGATGACAAGATGTTATACGAGAATCAACTTTTCAAGGTCACCATTCTTTAAT
TGTAAAACAAGGGATTAAATATGGTATGATTTTATTTATTCTTTCAGAAATTTTGTTTTT
TTTTTCTTTTTTTTGGGCTTTTTTTCATAGTAGTTTAGCACCGGTTGTTGAACTTGGAGT
CGTTTGGCCTCCACAAGGAATTGTTGCATTAAATCCCTTTTCTGTTCCTTTATTAAATAC
TGCTGTATTATTAAGTTCTGGGGCAACGGTTACATGGGCGCATCATGCAATACTTTGTGG
TTTAAAAAAAGAGGCTCAATTTGCTTTATTTTTAACTCTTTTTTTGGGTGTTATGTTTAC
GGGGTTGCAAGCATTTGAATATTATGAGGCGCCTTTTACTTTATCTGACTCTGTTTATGG
GGCCACTTTTTTTGTTGCGACAGGGTTTCATGGACTACATGTTATAATTGGTACTACTTT
TCTTTTTATTTGTTTTTTACGTTTACTTTCTAATCAATTTACTCGTCGTCAACATGTTGG
GTTTGAAGCCGCGAGTTGATATTGGCACTTTGTCGATGTGGTTTGATTATTTTTATATTT
ATGTATTTATTGATGAGGCTCATAAAAACTTCTTTAATGCAAAATCTTTTTGTTTTTA--
----------------TAAATGTTTTGGCTTGGTTATGTGTCCTCTGGTTTAATCATCTT
TATTATTCGGATAGTCCAGAGACTTGACTTTTAGAGTTTCAAGATGTTGGGGATCCTATT
GTAGAAGAAATTGTTTTTTTTCATGACCAAGTTATGTTTTTATTAATTATTATAGTTACT
GTTGTTTTATGACTTTTTGTTGAAGCTTTTAAAAATAAGTTTTATGATCGTCATTTAATC
GATGGTACATTTTTAGAAATTGTTTGAACGATTATTCCTGCTGTTATATTGATTTTTATT
GCATTGCCCTCTCTTAAATTATTATATTTAATGGATGAGGTTATTTCTCCAGCTTTGACA
ATTAAAGTTATTGGGCATCAATGATATTGATCCTATGAATATTCTGATTATGAAGGAGAT
ACGCTAGGGTTTGATTCTTATATGATTCCTACTTCGGATTTAGTTTCTGGAGAGAATCGT
TTGTTAGAAGTTGATTATAAACTTTTAATTCCTATTCAAACACATACAAGATTTTTAGTT
ACTGGGGCAGATGTTTTACATTCTTTTGCAGTTCCTTCTTTAGGGTTAAAAATCGATGCG
GTTCCGGGTCGTCTAAATCAAACTGGTGTTTTTATAAAACGAGCCGGGGTTTTTTTTGGA
CAATGTTCTGAAATTTGTGGGGCAAATCATTCTTTTATGCCAATTGTGATAAAGGGAGTT
GGTTTAAATGAATACGTTCAATATTTAAATTATTTAAAATGTATTATAAATACTTAGTTA
TTATTATTATTTTATTTTTATTGGGGAGTTGGGGTATAATTTTAAATAGAGGACATTTTA
TTATTATGCTTGTTTCTATTGAATTAGTTTTATTATCAACTTTTTTTTTTTTTTTAATAA
GCTCTAAAGAAATAGATCTTTTAATAGAACAGATTTTTATGATTATGGGATTAACTATTG
CTGCGGCAGAATCTTCAATTGGTTTAGCTATTTTAGTTGCATATTATAGAATTCGAGGAA
CAATTGTTTTAAAATCTTTTAGTTCTTTGCGAGGATAATGATTAATCTTTTTATTTTTTT
TTTTCTTATTTTTATTTTGGCGGGGTTATTTATATTTCTTTCTTTTTTGATAGGGGAAAA
AATTCCAGATCGAGAAAAGGTTTCTGCTTATGAATGTGGTTTTGCCCCCTTTAATTTTTT
AGGGCGTCCTTTTTCAATACGTTTTTTTTTAATTGGTATTTTATTCTTGATTTTTGATTT
AGAAATCTCTTTTTTTTTCCCCTGATGTGTTTTATATAATTCGACTGCTCCGTTTGGGTT
TTGAACTATGATAGGTTTTTTTTTTGTATTAGTTTTGGGTTTGATATACGAATGAGTAAT
GGGGGGATTGGAATGAGAGTAAAAAGAGAGTAAAAGAAAAAGTCCTATCTATTATGAAAA
TAATAGAAATTTTATACCAACTCCGGTTTCTGCTTTAATTCATGCTGCAACGATGGTTAC
TGCAGGTGTTTTTTTATTAATTCGTGCTTCTCCTTTATTTGATGTTGTTCCTCTTATATT
AATTATTATTTCAATCGTTGGGGTTTTAACCGTGTTTATTGCAGGCACAATTGGTTTAGT
TCAAAATGATTTAAAAAAAATAATCGCTTATTCTACTTGTAGTCAATTAGGCTATATGGT
TGTTGCTTGTGGGCTTTCTCATTATGCAATTAGTCTCTTTCATCTTATGAATCATGCTTT
TTTCAAAGCTTTATTATTTTTGAGTGCTGGGTCTATTATTCATGCGGTAGTTGATGAACA
AGACATAAGGAAAATGGGGGGTTTATTGTCTTTTCTTCCTTTGACTTATGTTTTTTTTTT
GATAGGCTCTTTTTCTTTAATGGGGTTTCCTTTTTTAACAGGATTTTATTCAAAAGATTT
AATTTTAGAATTTGCTTTTGGACAATTTTATTTAATTTTTGTGTATTGATTAGGTTGTTT
TTCTGTTTTATTAACAATTACATACTCTATTCGTTTAATTTATTTAGTTTTTTTATCCAA
TATTAATTTAAAACGAGCAAACATTTTTTTTCTTAAAGAAGGAGAATTTTTATTTTTAAT
TCCTTTGGGTATATTAACTTTAGGAAGTGTTTTTTGAGGCTATTTAAGTAAAGAAATAAT
TTGGTCTTTTCAAATAGATGTTTTTTCAATACTTTCTTTAAAAATAAAAATATTTCCAAT
TTTATTTTGTTTTATTGGACTTTTTGGAACGATATTTTTTTTTTTTTTTTTTTCTTCTCA
AATTTTTGGTTATCCCCTTCAGGTGGTCGGATCTTCTGTTTTTTCTCTTTATAATTTTTT
TGGTTCTGCTTGACAAATAAATTTTTTTTTTAATTTTTTCTTTATAAAAAAAATAYATAA
AATAGGACATTTAATTACTAATTTAACAATTGATAAAGGTTTATTAGAGGTTGTCGGGCC
CAGGGGTGTTGTTCAATTTTTTATTTTTCAAACTCAAAAGTTGAGTAGTTTACAATCGGG
GTTAGTATTTAATTATGCTTTAGTTTTTTTTCTTGGGATACTTTTTTTAATTTTTGCACT
TTAATTAAAATTTTTGAAAGAGTTAAGTTAAAGTAAACTGTTGATCTTCAAAATCAACGA
TGTAGGTGCAAGTCCCACACTCTTTGAGTGCCTCAGTTAAAAGTAAGCTTTTATAAGATA
CAATATTGATGGGGTTTTTCGGTTTTATTTTTATTGTTAATTTTTTTTGAGATTGTTGTT
TTTCCTTTAATAAAACGTAATTGATGGATAAGAAAGTTCTTAATGAAGTGCGATGGCGCC
ATCTTAACAAAAATTTGGTTACAAAAAGAAATTTATAAAAAAAAAAAAAAAGTATGGTGT
AATATTAAAATGTTTGTACTTTAACTTAATTTTTAATTGGTTTAGCTATTTTAGTTGGAT
ATTATAAAATGCAAAAAACAATTGTTTTAAAATCTTTTGATA--TTAAAAATTTATGGAA
GAGTTAAGTTAAAGTA-------------------------------------AACTGTT
GATCTTCAAAATCAACGATGTAGGTGCAAGTCCCACACTCTTTGAGTGCCTCAAAAGTAT
TTAGCTTTTGCAAAAAATAGTATGTCTTGAGTTGATATGTTCAAAATTATGTGGTTGGGT
AGAAGTTTAGTTATAAGAGTTGCAATACTTTTTATTTTGGCATTAATAATAGTTATTTTT
AGATTTAAAGTGAGTTATTTTATAATAATTGTTAGTATATTGTATAAGTGTTTAAAAAAA
AATTTGTTCGTTCATGCTGAGGGTCCGCCCCGTAAGCGTGCTAGAGT-TAAAAAAAAACC
ATTGTGAAATATGCCAAAAAAGA--TTAAAAATGAAGTAAAAGAGAGAGCCCAAAATAAA
G--ATTTGGGTTATCCAGCTGAGGTTTAAAAACCATTAAATTTACTTGAATTTAAATACT
TTACAAAAGAGCAAAAAGACAAATTAGTGGCGGTGTTAATTGAGTGAGCAAACAGTGTCG
CGGCCGGAGAGCCAAACGAGGGGTTATAAAATGTGTTAATAGGGTG---GGCAGAAAGCG
AAGTGTCTGAAGATTTAAAC--GACGAATCTG--AGGAGAACCCCGGA-GAATAAGTCGG
CAGAGTAGGACCCCGGGGAGTAAGTAGAGGCAGGGTCATGGTCTCCTAGCCCCAAGTCTT
GAGATAGAGGGTTCCAA-GCCATAGAATTCG-ACATAAGGGGCGTTAGGGGCAAGCCCAT
GATGTCAAATCTTGTTT------CGGCCGCGGTGTACTAGCCCCAAATCTTGAGATAA--
------
>Seriatopora caliendrum mitochondrion, complete genome.    NC_010245
ATGGTTTCTAGTCATTGAATTCGATGGGTTTTTTCAACCAATCATAAAGATATCGGTAGT
TTGTATCTAATTTTTGGTGGGGGTGCTGGTTTAATCGGGACGGCRTTTAGTATGCTTATA
CGACTCGAGCTTTCTGCGCCCGGAGCGATGTTAGGAGATGATCATCTTTATAATGTAATT
GTTACAGCACATGCTTTTATTATGATTTTTTTTTTGGTTATGCCRGTTATGATTGGGGGG
YTTGGTAATTGATTGGTCCCATTATATATTGGGGCGCCGGATATGGCGTTTCCCCGACTA
AACAATATTAGTTTTTGACTYTTGCCCCCTGCGCTTTTTTTATTATTAGGCTCTGCTTTT
ATTGAACAAGGGGCGGGGACGGGGTGAACAGTTTATCCTCCTCTTGCTAGTATTCAAGCA
CACTCCGGAGGTTCGGTTGATATGGTTATTTTTAGTCTTCATTTAGCTGGGGTTTCTTCT
ATTTTAGGTGCTATAAACTTTATTACTACAATTTTAAATATGCGAGCCCCGGGTGTGTCT
TTTAATAAACTACCTTTATTTGTTTGATCTATTTTAATAACAGCTTTTTTATTGCTTTTA
TCTTTACCTGTTTTAGCTGGTGCTATTACTATGTTGTTAACAGATAGAAACTTTAATACG
ACTTTTTTCGATCCAGCGGGTGGCGGGGACCCAATATTATTTCAGCATCTATTTTGATTC
TTTGGGCATCCAGAAGTTTATATTTTAATTTTGCCTGGTTTTGGTATGATTTCTCAAATA
ATCCCGACTTTTGTTGCTAAAAAACAAGTTTTCGGGTATTTAGGAATGGTTTATGCCATG
CTTTCTATTGGGCTTCTGGGATTTATTGTTTGAGCTCATCATATGTTTACTGTTGGGATG
GATGTAGATACAAGAGCATATTTTACTGCTGCTACTATGRTTATTGCTGTGCCAACTGGG
ATTAAAGTTTTTAGTTGGTTGGCAACTATTTATGGAGGTGTTCTTAGGTTAGAGACTCCA
ATGCTTTGAGCTATGGGGTTTGTTTTTTTATTTACAGTTGGTGGTTTAACTGGGGTTGTA
TTAGCAAATAGTTCTCTTGATATTGTTCTACATGATACATATTATGTAGTTGCGCATTTT
CATTATGTTCTTTCTATGGGGRCTGTTTTYGCTATTTTTGGGGGATTTTACTATTGAATT
GGAAAAATAAGTGGTTATTGTTATAATGAATTTTTTGGGAAAGTTCATTTTTGATTAATG
TTTATCGGGGTTAATTTAACTTTTTTCCCTCAACATTTTTTAGGTTTAGCAGGATTTCCA
AGACGATACTCGGATTATGCAGATGCTTTTTTGGGCTGAAATTTAATAAGCTCTTTAGGG
TCTATTATTTCTATTTTGAGTGTTGTTTGGTTTTTATATATTGTTTTTGATCTTTTTGTT
ACAGAAGAAAAATTTTTGGGTTGAAAAGAAGGGTTTTCTTTAGAATGAATTCATTCTTCT
CCCCCCTTATTTCATACTTATGAGGAGTTGCCTTTTGTACAAAAA-TAAATAATTTTTAG
AATAGTGCCGGGTTTATGTACCGGTTTTGTAAGAAAGACAAAGGGTTAGTCATTGGGTTC
ATGCCCCAAATAAGTGAGTTCGAATCTCTCTCTTACACAAAATAAAAATTATAAAAAAAA
AAAGAAGATAACTAAGATAAATTAAAATTAGACGATTTTTTTCGAAATGGCGTTCAGTTG
CTTATTGGCTGTTTCTCCAGAAAGGTGGTTTTTTTA--ATTTGAATTGAAACATCTTATT
ACTAAGTAAAAATCAAACGAGATTCCGAGAGCGGCAGAGAGTGAAATTGGAGTTGTGCTT
GTGGTGGTCATAGATCTTGCTTAAACATTAGTTTATACTGATAATGAGAGTACTGTAAGG
GAAAGTTGAAAGAGAGTTGAAAGGAATTTGAATTTTTTATTTTTGAAGTAGCTTTAAAAA
AGCGTACCTTTTGTATAATGGGTAAAAGAGATTTATTTGGCATATTTAAAATGGAAAATT
TTAAGTAATTTTTTTTTAGTTAAATTCCCCGAAACCAAGTGATTTAATCATGAATTGTGT
GAGCAAAAGCTGGTGATTGTGGCAAAAATCTCAGAAAATTTGTGATTAGGGGTGAAAGGC
TAATCGAACTTGGAAATAGCTGGTTTTCTGCGAAAACTATTTAAGTAGTGTTCTTTTTGT
TTTTATTTTAATTGTCATTTTAAAAAAAATAAAAATAAAAAAAAA--GTAAACAAACAAT
AAATAAAAAGATTTTTTGTTAAAAGAGAAAGCTCAAATCCGAAGCTATTGTCATTTTTTT
T--CTTTAGTTTAAAAAAAAATTAAATTTAGACAATAAAAATGTAAGCTTGGAACCAGCC
ATCTTTTAAAAAGTACGTAGTTGTTTATTTAAAAATTTTAAATTTTTTTATAATTTTGAT
GGTTAAAATAAAACAGAAGCTTTGAAAATAATTATATATTTTGTAGCAGAGTAAATTGTT
TTT----------TAGTTTGAAAAATTTTTT-TTAATACATCGTATTCAGTTGTAATAAT
TTTTACATAAGTAGTCTAAATATTATTTTTTTTTTCTTAAGACTACCTTGGTCAAGGGTA
ATACAGTTTCTAAAAAAGAAATTTTTTATGAAGATTTTTTATAAAA-TATATAATATCGG
GAAAAGAAAAAAAAA-GAACTGTTTTTCTAATTAAAGAAAGAAAAAAAAAA-GAAAAACA
TTTTTTTAAGGAACTCGGCAAAGCTAAACTTCGACTGTTTACCAAAAACATAGCTTTTTG
ATCTTTATAAAAGGTGAAACCTGCCCGATGGTTGTATCTTAATGTGTTTGTCTCGCCTGC
TAATAAAGACAATTAAATGGCCGCGGTAACACTGACTGTGATAATGTAGCGTAATCAATT
GTCAATTAATTGTTGACCGGTATGAATGGTGCCCCGAAAGTTTTTCTGTCTTAAAAAAAT
ATTCAATGAAATTAAATTTGTAGTGAAGATGCTACATTTTAATTGYTAGACGAGAAGTCC
CCATGGAGCTTTACTGTAAGCTTATATATATAAATTTTTTTTTTT-ATAAGCAAGACAGT
TTTGTTGGGGCGACAGTTTTTTAAAAAGTAAYGAAAATGAACTATGACGCATGTTTAACT
TTGAAATTTTTTTAATTGATGAGACATTTTTGGTGTGTTTTTTGATCCGTTATTTTGAAT
GAAAAAAATAACGAAAACAAATAAAAGTTACCCTGGGGATAACAGCGCAATAACGTTTGA
GAGTTAATTAACGACAGTGTTTGCGACCTCGATGTTGAATTGTAACGTCCTACGGTGTAG
TCACTCGTAAGGGTTGGTTTGTTCATCCATTAAAGTTATACATGATTTGAGTTAAAAGCG
TGGTGACACAGCTTGGTTTCTATCTACAATTAGAAAACAAAAATATGTTGTTTTTTCGTA
CGAAAGGATCAAAAATCAATAGTTCCCTTAATATAACTATTCTTTAAATTAGGATTGCTT
CTAAAAATAAAAAGAAATATTTTTGTTTGTTGTTTTTATTAATGTATCTTTTAGTTTTAT
TTTTTCCTTTAATTGGAGCTGTTTTAACAGGTTGTTTTGGAAGAAAAATTGGAGAAAGAG
GAGCGGGGATTTTAACTTCAAGTTGTTTAGTTTTTAGTTTGTCTTATTCTTTTTTAATCG
CGATTGAAGTTTTATTTAATTCAACAACAACGTATTTGAAATTATGAAAATGATTTGATT
CGGGATTGTTTGTTGTTTTTTTTGGTTTTCAATTTGATGGTTTAGTAGTTATTATGTTAT
TTGTTGTTTTTATTGTTTCTACTTTGGTTCATATTTTTTCTATTGCTTATATGCGGGGGG
ATCCTCATGTTCCTCGATTTATGACATATCTCTCTTTGTTTACTTTTTTAATGGTTTTAT
TGGTAACTAGCGATAATTTTCTTCAATTATTTATTGGGTGAGAAGGGGTTGGCCTTTGTT
CTTATTTATTAATTAATTTTTGATTAACTCGATTAGAGGCAAATAGAGCTGCTATTAAAG
CAATGTTAGTGAATAGAATTGGTGATATTGGGTTGCTTTTAGCAATGTTTTTACTTTGGG
ATCTTTTTGGATCTCTAGATTTTTCTACAATTTTTAATTCTATTTTTTTTTCTAATCAAA
TATTTTTTATTTGTTTATTTTTATTTTTTGGGGTTATGGGAAAATCTGCTCAATTAGGAT
TACATACTTGGCTACCGGATGCAATGGAAGGTTATTGGGCCTTTTAATTAAAAAATTAAT
TAAAAAAATTACTATACATTAAAAAAACAATTTATTAGTAAAATAATTGTTTATTAATGG
ACAATAAAATATTTATTTTAATGTCTAAGAGACTTTATGTGATTTACTTTTTTTTATTTG
ATTAAATCTATTATTATTATTATTCCTTTACTTATTGCTGTTGCATTTTTAACTTTAGCA
GAACGAAAAATTTTAGGGTATATGCAAATAAGAAAAGGGCCAAATGTTGTTGGAGGGGGG
ATCCTTCAACCTTTTGCAGATGGGGTGAAATTATTTATTAAAGAAATGATTCTTCCCCAT
CAAGCAAATAAATTTGTTTATCTTTTGGCTCCAGTTATATCTTTTACATTAGCTTTCTTT
GTTTGAGGTTTTCTTCCTTATGAGAAAGGAGTGAGTATTAGTGATTTTAAAATTAGTCTT
TTATGAATTTTGGCTATTTCTTCTATTAGTGTTTATGCAATTTTAATGTCTGGATGAGGA
AGTAAGTCTAAATATGCTTTTTTGGGTGCTATTCGGGCGGCGGCTCAAATGATTAGTTAT
GAGGTTTCAATTGGGCTAATTCTTATTTCGGTTTTATTATGTGTTGGTTCTTTAAGTGTT
ACTGAAATTGTTTTAGCGCAAAATAATGGTATTTGGTTTTTTTTTCCACTATTTCCTGTT
ACAATAATGTTTTTTGCCTCGATTTTAGCAGAGACTAATCGTGCTCCTTTTGATTTAACA
GAAGGAGAGTCGGAGCTTGTTTCGGGGTATAATGTTGAGTATGCCTCGATGTCTTTTGCT
TTATTTTTTCTTGCTGAATATGCCCATATTATTTTAATGAGTTGTTTAACAACGATTTTT
TTTTTGGGAGGATGGCTTTCTCCGATTTCAGATTTTAAGGGTGGGGCTGGATGGTTTGGT
TTTAAAGTTGTTTTTATTATTTTTTTTTTTATTTGAGTAAGGGCTTCATTTCCTCGAATT
CGATATGATCAGCTTATGGCTTTGTTATGAAAAGGGTATTTGCCTCTAAGTTTAGGAATG
GTCATTTTTGTGGCTAGTGTTCTCTTTGGGTGTAATGGCCCCCCTCCTATTTAAAATATT
TTAATTAATTA--------------------------------AAGTGCCATTACGAAAA
CAAAATCCTATTTTATTTTTAATCAACGGATTTTTAGTTGATTTGGTTTCTCCTTCTAAC
ATTACTTATTTATGAAATTTTGGATCTTTATTGGGATTGTGTTTGATTTTACAGATAGTC
ACTGGGTGTTTTTTGTCTATGCATTATTGTTCTGATGTTAATTTTGCTTTTGCTTCAATT
GGTCATATCATGCGAGATGTTAATTATGGGTTTTTATTAAGATATCTTCATGCTAACGGT
GCTTCTTTGTTTTTTTTTTGTCTTTATGTTCATATTGGTCGAAGTTTATATTATGGGGGG
TATTTAAAATTTCATGTTTGAAGCATTGGAGTTGTTATTTTTTTATTAACAATGGCTATT
GCTTTTATGGGCTATGTTTTGCCTTGGGGACAAATGTCTTTTTGAGGGGCAACTGTAATA
ACTAATTTATTGTCTGCTATTCCTTATTTTGGGATTGATATTGTTCAGTGAGTGTGAGGC
GGGTTTAGTGTTTCTAATGCAACATTAAATCGGTTTTTTAGTTTACATTTTTTACTTCCT
TTTATTTTAGTTTTTCTTGTTATTCTCCATTTAGTTTATTTACATGTTGATGGGTCTAAT
AATTCAACAGGATTAAATTCTTCAATTGACGGAGTTTCATTTCATACTTTTTATACATCA
AAAGATTTTTTTGGTTTTTTTTTTCTTTTTTTTTTATTTTGTTTTTTTGTTTTTTTTTTG
CCAAATTTATTAGGAGATGCTGAAAACTTTATTCAAGCGAATTCTTTGGTTACTCCGGTT
CATATTCAACCAGAATGATATTTTTTATTTGCTTATGCAATATTACGTTCTATACCAAAT
AAATTAGGTGGGGTTATTGCAATGTTTTGTAGTATTTTTATTTTATTTTTTTTATCTATT
TTACATCAAAGTCTTTTAAAGGGGCTTTTTTTTCGTCCTTTAGGTCGGATTGCATTTTGG
TTTTTAATTATTGATTTTGCTTTATTAACTTGAATTGGATCACAAGTTGTAGAAGAACCT
TTTATTTTAATTGGTCAAATACTCTCTTTTTTTTATTTTTTTTATTTTTTAGTTTTAATA
CCAGTTTTGGGAATTATTGAAAATCAATTATTAAATAAAAATTAATGAAATTTTTGTTTT
AGGGGGTTTTCTTCTGAGCTTCGTCGTTTTAAGTCTTCGTTATTTTCTTTTAAAACTTTC
TCTTTTTTATTTATTATTATTTTTTTGTTTTTTTTTTTTAAAATTAGAATGGGGAAAGCT
TTTGGTTTTAATTGGTTCTTTTGCTGTCTTTCTTTTATTTGGACCAAAAAAAGAAGAACA
AACAGATGTGCCCATTTTAAGTTTAATTATTGTTTTTGGAGTTTTTTGTTTAATTTCTTC
AAGTAATTGACTTTCTATTTATTTAACCATTGAACTTTTTACTCTTTGTTTTTTTATTTT
GATTGCTCGAGGGTCTGGTTATAGTGTGGAAGCAGGATTAAAATATTTTATTTTGGGTGC
TCTTTCTTCTGGTTTATTTTTATTTGGGTGTGCTTTATTATGTGGTATTGGGGCTAATAT
ACACTTTTCTCATATAGAACTTCTTTTTAATTCAAAACAAGTTTTTTCTGCTGTTTCGAT
ACCAATTGGGTATCTTTTAATTATTGTTGCTCTTTTTTTTAAATTATCAGTTGCTCCTTT
TCATATGTGAGTTCCTGATGTTTATGAGGGGGCACCTACTAAAATTGTTCTATTATTGGC
TATTGTTCCAAAAATAGGGTTTTTTTCTCTTATAATTTCAATTGGATTGCCTGTAAATTT
TTTTTTTTTAGGGATTCTTTTTTCTTTGTTTGTTGGAGCTTTGGGTGCTTTAAATCAAAC
TAAAATAAAACGACTTTTGGCTTATAGTGGGGTTGGCCATATGGGCTTTATTTTATGGGG
TTTGGAAAATGGTTCTTTTGAAAGTTTACAAGCTAGTCTTGTTTATCTTTTTATATATAT
TGTGATGACAATTTGTGCTTTTTCTATTATATTAAGTTTTAATGTTTATAAAAATTTACT
TGTTGAATTTAGTGGACTTTCTCGATACTTACCTTTTTTTTCGATTACTTTAGGTGTTCT
TTTTTTTTCTATTGCAGGAATTCCTCCTTTTGCTGGATTTTTTGGAAAATGATTTATTTT
GTTATCTGGAATTCTTTCTAAATCATATTTTATTTTTTTTTTTGCTGTTTTTTGTTCTGT
TATAGCTGGGGTTTATTATATTCGAATTATAAAAATACTTTTTTTTCAAAAAAATTCTTT
TCTTTTAATTACAATTAAAGCTTTAAAAAAAGAATCTAAATTAAATTTTAAAAAAGTTTT
TTTAATTGGTTTTTGTTTTTATTTTATTCTTTTTTTTTTTCTTTCTCCACATTTTCTTTT
TTTTTTTTTTTCTCAAATAATTTTTGATTTATTTTAAAATGGAATTTTTTTCTTTTTTTT
TTATTTTAGGGATAATTGGCTCAGGAGTAATGGTTGTTTCAGCGTTAAATCCTGTTCTTT
CTATTTTTTGATTGGTTCTTGTTTTTATAAATTCTGCAGTTTTTTTCCTTTTACTAGGAA
TAGATTTTCTTGCTTTGATGTTTTTACTTATTTATGTTGGGGCAATAGCTATTTTATTTT
TATTTGTTATTATGTTATTAAATCTAACTGACTATCCCCCGGTTTTAAAAAGAGAGGTTG
ATATGACAAATTATATACCAATTGGATTTATAATTGGGATTTTTTTTTTTTCAGAAATTG
CTTCAAGTGGATTATTTTTGGGTTCTTTTCAAATAGAGAATTGAGATCTTTCTTTTCCTT
GATTTCTTATTTCTTATCATAATATTGAGGCCTTAGGGCAGATTTTATATGTGTCTGGTT
TTTGTTTGCTTCTCCTGGCCAGTTTTATTTTATTAGTTGCTATGATTGGTGTGATTGTAT
TAACTCAAGAAACAGAGTTTTTAAGTAAAAAACAAGATCTTTTTTTTCAAATAAACAGAT
AATGAATAGTTCTTCTTATTTTGAACAATTTAACATAGTGTGAATGTTTGGTTTTACGAA
TTCAACAATAATGATGACTTTTGTAATTATTGTTGTTTTATTACTTTTTAAAGGAATTGA
ATTAATTCCAAAAAGATGGCAATCGGTTTATGAATATCTAGAAAATTATTTTTATTATAT
AACAGTGCAAAATTTAGGAAATGTGGGTTTAATATATTTTTCTTTTATTGTTTCACTTTT
TGTTTTTTTAGTTTTTTTAAATATTTTAGGGTTATGTCCTTACGTCTTTACACCGACAAC
GCATATCGTTGTTACTCTTGGGTTTTCTTTTTCTATTGTTATTGGAGTTACTTTTTCTGG
ATTTTATAAATTTAAAAAAGACTTCTTTAGCATTTTAATGCCTAGCGGCGCTCCTTTAAT
TTTAGCGCCACTTTTAATTTTAATAGAAACAGTAAGTTATATTTCTCGGGGGGTTTCTTT
GGGGATTCGTTTAGCAGCAAACCTTTCTGCCGGGCATCTTTTATTTGCAATTTTGGCAGG
ATTTGGTTTAGTTTTTAAACTAGCAATGTCTATAATGGTGTTTATTACGCTATTGGAGAT
AGCTGTTGCGATAATACAGGCATATGTATTTTGTCTGCTCACATTAATTTATTTAGTTGA
CACAATTGTTTTACATTAAAAGAAAAAAAATTTGAGAAATGGGGGAATTAGAAATTATTT
TTTATATAATATTTATGGTGTCATCAGGTTTAAATTGAGGGTTTGTTGTTATGTGGTATA
ATTCGTCCTCCCAAAGGTGGCTCCGGCATCAGATGGGTACTGATGGTT------GGGTGC
ATCCTCATAACTATATAAGTTATGTGCGCCGTCATGGTATTGCT---------GAGAGAC
AAGTTGGGCGAGA---------GGGGCCAACCGAGGC-AATGTATGTA-GAGTCGGGGGG
GCGGCCAC------GAAATTGGGGTGAAGAAGATAGTGAGTCAGAAAGTATCGCGAATTT
GAGAGAGTGTGTAGATAGGGCAATACG-TCAGTTAGAAAGTAGAGAAAATTTGAGAGAGG
GTGAAACTAGCGCATTAAGTGAGTCAGAAAGTAGAGACAATTTGAGGGAGAGTGTAGCTA
ACGCATTAAGTGAGTCAGAAAGTAGAGGCGATTTAAGGGAGAGTGTAACTAGGGTATTAC
GTGAGTCA------AGAAGCAGAGAC---GA---------------------AACG----
---CTCCGGG------GAGGAGAGGCAGA------AACATA-------------------
-------------------------TGTATGTGATGGCAGGGTAAACATTGATGAGGCAG
TTGAATCGACTCTTAGTTCGATCTCTTTTGAGGTTGGAGAGACGATGGTTCATGTGTGAA
ATCAATTTGACATGCTGTTTAACATATTGGCCTGTAGGCCCCTGGTAGGCTGCATTTTTT
TATCTTACCAGCTTTTAAAAATAGCAAATCAAATGCCAAACCCACGGGTTTATAGGTGAT
TTGTTTTGGTATATATTTTATTAATCTTTGTTTTTTTTTTGCCTTAGTTATTT-----TA
G-------------------ATTTATTTAA-----------CATG-GTCTCTGGGAAGCA
GAAT----------------------------------------------------TTGG
------------------------------------------------------------
--------------GTGGGGCATTAGCCTTAAAGGCT-----------------------
----AGAAAAGAGAGCAAAAAA------------TTTAA---------------------
-------------------------------TAGAGT-----------------------
---------TGAGAAAAAAAGTTTTAAAATGGTTCTTTGTATTTAAATTAGCTAAAAATC
AATAAAATTTTTATTTAAAGAATTTTTTTT-GTGTTTGTTATTGTAATGGTTCTTATTTA
TTTAATTGTTATTATGGCATTAGTTAACATCATAGGGACAGCGAGGGAGAGAAGATGTGT
TTTAAAAAAGCGGGCTTTAGAGTGGTCTTTGGCTTTATTGTTTAGTACTTTAGTTTTTTG
GGGCGGATTTGACGGAGAAAGTCATTTTCAATTTTTTAGTTTAGTAGAATGAAATATATT
TTCTACTTTAGATTGAGGCCCGATTGTTTTTGCAGTCGATGGTGTTTCTTTGGTTTTTTT
ACTTTTAACGACTTTTTTAATTCCAATTTGTATTTTAATTAGCCAAAAATCAATAAAATT
TTTATTTAAAGAATTTCTTTTGTGCTTGTTTTTTTTAGAAGTTTTATTAATAGGTGTTTC
TATAGTGTTTGATCTTCTTTTGTTTTATCTTTTTTTTGAGGGGATATTAATACCAATGTT
TTTTTTAATTGGTATTTGAGGCTCTCGAGAAGAAAAGGTTCGTGCTTCTTTTTATTTTTT
TTTTTTTTACTTTTATAGGCTCTCTCTTTTTTTTTTT-ATAATACTTTTTTTATACCAAA
GGATTGGAACAACAGACTATTTTCTTTTACTTAATATTAAATTATTTTTAAATATTCAAA
AATGAGCCTTAGTTGGGATTTTTCTTAATTTTGCGGTGAAACTACCTCTTATTCCATTTC
ATATTTGATTGCCACAAGCACATGTTGAGGCTCCTGTTGCGGGCTCTGTTATTTTGGCTG
GAATTTTATTAAAATTAGGGGGCTATGGCCTTTTCCGTTTTTCTTGACCTCTTTTTCCGG
GGGGTTCTTTATATTGGTCTCCAGTTATTGTTTTTTTTAGTGTTGTTGCTGTTGTTTATG
GAGGCTTAATGACATGTCGTCAAATTGATTTTAAACGGCTTGTTGCTTACTCTTCTGTTG
CTCATATGGGACTTGTGCCTTTGGGTCTTTTTACACATGTTATAGAGGGGTTAATTGGGG
CTCTTTTTTTAATGTTGGCGCACGGATTTGTTAGCTCTGCTCTTTTTATTGGAGTAACTT
TTTTGTATGATCGCCATCATACTCGTTTAATAAAATATTATCGGGGTTTGACTTTGACAA
TGCCTCTTTTTGTTATTACAATGTTAATTTTGTCTTTGGCGAACATGGGTTTTCCTCTTA
GTTGTAATTTTGTTGGAGAATTTTTTTCTTTATTAGCAGTCTTTCAATATCATTACGGAG
TTGGAATGTTTGTTATTTTAGGGGTTCTTTTTTCTGCAATTTATTCTCTTAGTCTTTTTA
ATCGTATTTCTTTTGGTGGAGGATCTAATTATTTACTTTTTAATAGAGACTTAAGTCGAC
GAGAGATTTCTGTAATTTTTCCTTTTCTTTTAATTATCTTGGGGGGGGGGATTGTGCCTT
TTCCTATTATTGATTTAATTAAAAATAGTCTTGTTTTTAGTCCGGGGGGTTAGTCTGGGG
GATTCGTCCTCCAGTCTTAGGGAAAAAAAAATATTTAGTTTAGGTTATACATGCTAGTGT
GTGCGAATGGGTGAGGATAAAAATAAAAAAAAATTTTTTTTTGTTGCATTAAAAAAAGAA
AAGTTTTTTATTTTTTTTTTTGAAGATGCATGGTCTAACCACATTTTCCCTGAAACAAAA
GAAAACCTTTGGCAGCAGTAACAAATTTTATGAAATATACGAAAGTTGGACATAGGTAAG
AGAAAAAAAATCTGTCAAATAGAAGTGCCAGCAGACGCGGTAAGACTTAAGGGTTTATTT
TTTTTATAAAAAGCAAAAAGCGTGTTAAGGATT----AAAAAAAAAAATAAATAGAATTT
TTTTGGTAATTGTGAAATGTTGGAATGAAAAAAAGAATTTTTTATATGAAAATAATTTAT
TTTTTTTTTTTTTTTCTTGAAGACGAAGGTTTTGAGAGCAAACAGGATTAGGGACCCTGG
TAGTCTATACAGTAAAAGAATATCGCTTGAGTAGTACGGTCGCAAGATTAAAATTCAAGG
GACTTGGCTGTTCGGTTGTTAATTAGAGGAGCGCGCCGCTTAATTCGATAATCCGCGAGA
GACCTTACCGAAGTTTGAATTTATTAACAGGTGTTGCATGGCCGTCGTCAATTTCTGTTT
AAGACAAAGAGGGGTTTAATCCTATCAAGGTTGAAGTCAGGTATTATGACCCTTATATTT
CGGGGTTAGGCGCGCTACATTTCTCTCTTAGGAAAGGAGGGGTTCGGATTGTCTTTAAAA
TAAGATAATGAAGTTGGATTTAATAGTAATTGAAAAGTAGTGCGTTTCAATGAACGTGAA
AACAATGTTAGTACACATAGCCCGTCGCCAGCCCAGAAATAGGCTGTAAGTCGTAACATA
GTAAGAGTGAGGGAACTGGCTCTTGATGCAGTTTCATTCGTATCATTTAGTTGAGCCTTC
TCCATGGCCTTTTGTTGGAGCAATTGGCTCTTTTTTTATTACTGTTGGTGCAGTGGTTTT
TTTTCATTATGGGTTTAGTTTTTTTTTATATTTGGGGCTTTTGGTTGTTGTTGGAGTTAT
GTTTGTTTGATGACAAGATGTTATACGAGAATCAACTTTTCAAGGTCACCATTCTTTAAT
TGTAAAACAAGGGATTAAATATGGTATGATTTTATTTATTCTTTCAGAAATTTTGTTTTT
TTTTTCTTTTTTTTGGGCTTTTTTTCATAGTAGTTTAGCACCGGTTGTTGAACTTGGAGT
CGTTTGGCCTCCACAAGGAATTGTTGCATTAAATCCCTTTTCTGTTCCTTTATTAAATAC
TGCTGTATTATTAAGTTCCGGGGCAACGGTTACATGGACGCATCATGCAATACTTTGTGG
TTTAAAAAAAGAGGCTCAATTTGCTTTATTTTTAACTCTTTTTTTGGGTGTTATGTTTAC
GGGGTTGCAAGCATTTGAATATTATGAGGCGCCTTTTACTTTATCTGACTCTGTTTATGG
GGCCACTTTTTTTGTTGCGACAGGGTTCCATGGACTACATGTTATAATTGGTACTACTTT
TCTTTTTATTTGTTTTTTACGTTTACTTTCTAATCAATTTACTCGTCGTCAACATGTTGG
GTTTGAAGCCGCGAGTTGATATTGGCACTTTGTCGATGTGGTTTGATTATTTTTATATTT
ATGTATTTATTGATGAGGCTCATAAAAACTTCTTTAATGCAAAATCTTTTTGTTTTTA--
----------------TAAATGTTTTGGCTTGGTTATGTGTTCTCTGGTTTAATCATCTT
TATTATTCGGATAGTCCAGAGACTTGACTTTTAGAGTTTCAAGATGTTGGGGATCCTATT
GTAGAAGAAATTGTTTTTTTTCATGACCAAGTTATGTTTTTATTAATTATTATAGTTACT
GTTGTTTTATGACTTTTTGTTGAAGCTTTTAAAAATAAGTTTTATGATCGTCATTTAATC
GATGGTACATTTTTAGAAATTGTTTGAACGATTATTCCTGCTGTTATATTGATTTTTATT
GCATTGCCCTCTCTTAAATTATTATATTTAATGGATGAGGTTATTYCTCCAGCTTTGACA
ATTAAAGTTATTGGGCATCAATGATATTGATCCTATGAATATTCTGATTATGAAGGAGAT
ACGCTAGAGTTTGATTCTTATATGATTCCTACTTCGGATTTAGTTTCTGGAGAAAATCGT
TTGTTAGAARTTGATTATAAACTTTTAATTCCTATTCAAACACATACAAGATTTTTAGTT
ACTGGGGCAGATGTTTTACATTCTTYTGCAGTTCCTTCTTTAGGGTTAAAAATCGATGCG
GTTCCGGGTCGTCTAAATCAAACTGGTGTTTTTATAAAACGAGCCGGGGTTTTTTTTGGA
CAATGTTCTGAAATTTGTGGGGCAAATCATTCTTTTATGCCAATTGTGATAAAGGGAGTT
GGTTTAAATGAATACGTTCAATATTTAAATTATTTAAAATGTATTATAAATACTTAGTTA
TTATTATTATTTTATTTTTATTGGGGAGTTGGGGTATAATTTTAAATAGAGGACATTTTA
TTATTATGCTTGTTTCTATTGAATTAGTTTTATTATCAACTTTTTTTTTTTTTTTAATAA
GTTCTAAAGAAATAGATCTTTTAATAGAACAAATTTTTATGATTATGGGATTAACTATTG
CTGCGGCAGAATCTTCAATTGGTTTAGCTATTTTAGTTGCATATTATAGAATTCGAGGAA
CAATTGTTTTAAAATCTTTTAGTTCTTTGCGAGGATAATGATTAATCTTTTTATTTTTTT
TTTTCTTATTTTTATTTTGGCGGGGTTATTTATATTTCTTTCTTTTTTGATAGGGGAAAA
AACTCCAGATCGAGAAAAGGTTTCTGCTTATGAATGTGGTTTTGCCCCCTTTAATTTTTT
AGGGCGTCCTTTTTCAATACGTTTTTTTTTAATTGGTATTTTATTCTTGATTTTTGATTT
AGAAATCTCTTTTTTTTTCCCCTGATGTGTTTTATATAATTCGACTGCTCCGTTTGGGTT
TTGAACTATGATAGGTTTTTTTTTTGTATTAGTTTTGGGTTTGATATACGAATGAGTAAT
GGGGGGATTGGAATGAGAGTAAAAAGAGAGTAAAAGAAAAAGTCCTATCTATTATGAAAA
TAATAGAAATTTTATACCAACTCCGGTTTCTGCTTTAATTCATGCTGCAACGATGGTTAC
TGCAGGTGTTTTTTTATTAATTCGTGCTTCTCCTTTATTTGATGTTGTTCCTCTTATATT
AATTGTTATTTCAATCGTTGGGGTTTTAACCGTGTTTATTGCAGGCACAATTGGTTTAGT
TCAAAATGATTTAAAAAAAATAATCGCTTATTCTACTTGTAGTCAATTAGGCTATATGGT
TGTTGCTTGTGGGCTTTCTCATTATGCAATTAGTCTTTTTCATCTTATGAATCATGCTTT
TTTCAAAGCTTTATTATTTTTGAGTGCTGGGTCTCTTATTCATGCGGTAGTTGATGAACA
AGACATAAGAAAAATGGGGGGTTTATTATCTTTTCTTCCTTTGACTTATGTTTTTTTTTT
GATAGGCTCTTTTTCTTTAATGGGGTTTCCTTTTTTAACAGGATTTTATTCAAAAGATTT
AATTTTAGAATTTGCTTTTGGACAATTTTATTTAATTTTTGTGTATTGATTAGGTTGTTT
TTCTGTTTTATTAACAATTACATACTCTATTCGTTTAATTTATTTAGTTTTTTTATCCAA
TATTAATTTAAAACGAGCAAACATTTTTTTTCTTAAAGAAGGAGAATTTTTATTTTTAAT
TCCTTTGGGTATATTAACTTTAGGAAGTGTTTTTTGAGGCTATTTAAGTAAAGAAATAAT
TTGGTCTTTTCAAATAGATGTTTTTTCAATACTTTCTTTAAAAATAAAAATATTTCCAAT
TTTATTTTGTTTTATTGGACTTTTTGGAACGATATTTTTTTTTTTTTTTTTTTCTTCTCA
AATTTTTGGTTATCCCCTTCAGGTGGTCAGATCTTCTGTTTTTTTTCTTTATAATTTTTT
TGGTTCTGCTTGACAAATAAATTTTTTTTTTAATTTTTTCTTTATAAAAAAAATATATAA
AATAGGACATCTAATTACTAATTTAACAATTGATAAAGGTTTATTAGAGGTTGTCGGGCC
CAGGGGTGTTGTTCAATTTTTTATTTTTCAAACTCAAAAGTTGAGTAGTTTACAATCGGG
GTTAGTATTTAATTATGCTTTAGTTTTTTTTCTTGGGATATTTTTTTTAATTTTTGTACT
TTAATTAAAATTTTTGAAAGAGTTGAGTTAAAGTAAACTGTTGATCTTCAAAATCAACGA
TGTAGGTGCAAGTCCCACACTCTTTGAGTGCCTCAGTTAAAAGTAAGCTTTTATAAGATA
CAATATTGATGGGGTTTTTCGGTTTTATTTTTATTGTTAATTTTTTTTGAGATTGTTGTT
TTTCCTTTAATAAAACGTAATTGATGGATAAGAAAGTTCTTAATGAAGTGCGATGGCGCC
ATCTTAACAAAAATTTGGTTACAAAAAGAAATTTATAAAAAAAAAAAAAAAGTATGGTGT
AATATTAAAATGTTTGTACTTTAACTTAATTTTTAATTGGTTTAGCTATTTTAGTTAGAT
ATTATAAAATGCAAAAAACAATTGTTTTAAAATCTTTTGATA--TTAAAAATTTCTGGAA
GAGTTAAGTTAAAGTACTTTAATTAAAATTTTTGAAAGAGTTAAGTTAAAGTAAACTGTT
GATCTTCAAAATCAACGATGTAGGTGCAAGTCCCACACTCTTTGAGTGCCTCAAAAGTAT
TTAGCTTTTGCAAAAAATAGTATGTCTTGAGTTGATATGTTCAAAATTATGTGGTTGGGT
AAAAGTTTAGTTATAAGAGTTGCAATACTTTTTATTTTGG--------------------
--ATTTAAAGTGAGTTATTTTATAATAA-------------------GTGTTTAAAAAAA
AATTTGTTTGTTCATGCTGAGGGTCCGCCCCGTAAGCGTGCTAGAGT-TGAAGAAGAACC
ATTGTGAAATATGCCGGAGAAGA--TTGAAAATGAAGTAGAAGGGGGAGCCGAAAATGAA
G--ATTTGGGTTATCTAGC---------------ATTAAATTTACTTGAATTTGAATACT
TTACAGAAGAGCAAGAAGACGAATTAGTGGCGGTGTTAATTGAGTGAGCAAACAGTGTGG
CGGCCGGAGAGCCAAACGAGGGGTTATAAAATGTGTTAATAGGGTG---GGCAGAAAGCG
AAGTGTCTGAAGATTCAAAC--GACGAATCAG--AGGAGAACCCCGGG-GAATAAGTCGG
CAGAGTAGGACCCCGGGGAGTAAGTAGAGGCAGGGTCATGGTCTCCTAGCCCCAAGTCTT
GAGATAGAGGGTTCTAA-GCCATAGAATTCG-ACATAAGGGGCGTTAGGGGCAAGCCCAT
GGTGTCAAATCTTGTTT------CGGCCGCGGTGTACTAGCCCCAAATCTTGAGATAA--
------
