# Supplementary material for: Conveniently Pre-Tagged and Pre-Packaged: Extended Molecular Identification and Metagenomics Using Complete Metazoan Mitochondrial Genomes
Source: PLoS One. 2012 Dec 14;7(12):e51263. doi: 10.1371/journal.pone.0051263 (PMC3522660; doi:10.1371/journal.pone.0051263)
Supplement: File S2 — Sliding window analyses for Annelida, Cnidaria, Crustacea, Echinodermata, Mollusca, Nematoda, Nemertea, Platyhelminthes and Porifera. For each family, the folder contains the aligned sequences as well as the sliding window analyses by species pair and for all species pair on a single figure. (ZIP) [file pone.0051263.s002.zip › Cnidaria/Poritidae/15_150/Porites_okinawensis_NC_015644_Goniopora_columna_NC_015643.csv]

0	0.0266666666666667
15	0.0266666666666667
30	0.02
45	0.02
60	0.02
75	0.02
90	0.02
105	0.02
120	0.02
135	0.0333333333333333
150	0.0333333333333333
165	0.0333333333333333
180	0.0333333333333333
195	0.0266666666666667
210	0.0266666666666667
225	0.0266666666666667
240	0.0266666666666667
255	0.02
270	0.0133333333333333
285	0.00666666666666667
300	0.00666666666666667
315	0.0133333333333333
330	0.02
345	0.0266666666666667
360	0.0266666666666667
375	0.0333333333333333
390	0.0466666666666667
405	0.0466666666666667
420	0.0466666666666667
435	0.0466666666666667
450	0.0466666666666667
465	0.04
480	0.0333333333333333
495	0.0266666666666667
510	0.0266666666666667
525	0.0266666666666667
540	0.02
555	0.02
570	0.02
585	0.0133333333333333
600	0.0133333333333333
615	0.0133333333333333
630	0.0133333333333333
645	0.02
660	0.02
675	0.0133333333333333
690	0.00666666666666667
705	0.0133333333333333
720	0.0133333333333333
735	0.0133333333333333
750	0.0133333333333333
765	0.0133333333333333
780	0.02
795	0.0133333333333333
810	0.0133333333333333
825	0.02
840	0.0333333333333333
855	0.0266666666666667
870	0.0333333333333333
885	0.0466666666666667
900	0.0466666666666667
915	0.0533333333333333
930	0.0466666666666667
945	0.06
960	0.08
975	0.08
990	0.0733333333333333
1005	0.0866666666666667
1020	0.08
1035	0.08
1050	0.0866666666666667
1065	0.0866666666666667
1080	0.0866666666666667
1095	0.0933333333333333
1110	0.08
1125	0.0733333333333333
1140	0.0666666666666667
1155	0.0666666666666667
1170	0.08
1185	0.0666666666666667
1200	0.08
1215	0.0733333333333333
1230	0.0733333333333333
1245	0.0866666666666667
1260	0.08
1275	0.1
1290	0.106666666666667
1305	0.106666666666667
1320	0.0933333333333333
1335	0.1
1350	0.0866666666666667
1365	0.0866666666666667
1380	0.0933333333333333
1395	0.06
1410	0.06
1425	0.04
1440	0.0466666666666667
1455	0.0533333333333333
1470	0.06
1485	0.06
1500	0.0533333333333333
1515	0.0533333333333333
1530	0.06
1545	0.0733333333333333
1560	0.0733333333333333
1575	0.08
1590	0.0666666666666667
1605	0.0466666666666667
1620	0.04
1635	0.0333333333333333
1650	0.04
1665	0.04
1680	0.0533333333333333
1695	0.0533333333333333
1710	0.06
1725	0.0533333333333333
1740	0.0533333333333333
1755	0.06
1770	0.06
1785	0.06
1800	0.0533333333333333
1815	0.06
1830	0.04
1845	0.0266666666666667
1860	0.02
1875	0.02
1890	0.0266666666666667
1905	0.0266666666666667
1920	0.0266666666666667
1935	0.0266666666666667
1950	0.0333333333333333
1965	0.0466666666666667
1980	0.0466666666666667
1995	0.0533333333333333
2010	0.06
2025	0.06
2040	0.0533333333333333
2055	0.0466666666666667
2070	0.0466666666666667
2085	0.0533333333333333
2100	0.0466666666666667
2115	0.0266666666666667
2130	0.02
2145	0.02
2160	0.0266666666666667
2175	0.0266666666666667
2190	0.0266666666666667
2205	0.0333333333333333
2220	0.0333333333333333
2235	0.0266666666666667
2250	0.0266666666666667
2265	0.0266666666666667
2280	0.0266666666666667
2295	0.02
2310	0.0266666666666667
2325	0.0266666666666667
2340	0.0266666666666667
2355	0.02
2370	0.0266666666666667
2385	0.0266666666666667
2400	0.04
2415	0.0533333333333333
2430	0.0533333333333333
2445	0.06
2460	0.04
2475	0.04
2490	0.04
2505	0.04
2520	0.04
2535	0.04
2550	0.0466666666666667
2565	0.0466666666666667
2580	0.0533333333333333
2595	0.0466666666666667
2610	0.0466666666666667
2625	0.0533333333333333
2640	0.06
2655	0.06
2670	0.0533333333333333
2685	0.0533333333333333
2700	0.0333333333333333
2715	0.02
2730	0.0266666666666667
2745	0.0266666666666667
2760	0.0266666666666667
2775	0.02
2790	0.0133333333333333
2805	0.0133333333333333
2820	0.0133333333333333
2835	0.0133333333333333
2850	0.02
2865	0.02
2880	0.0133333333333333
2895	0.0133333333333333
2910	0.0133333333333333
2925	0.0133333333333333
2940	0.0133333333333333
2955	0.0133333333333333
2970	0.0133333333333333
2985	0.0266666666666667
3000	0.02
3015	0.02
3030	0.0133333333333333
3045	0.02
3060	0.02
3075	0.0266666666666667
3090	0.0266666666666667
3105	0.0266666666666667
3120	0.0266666666666667
3135	0.0133333333333333
3150	0.0133333333333333
3165	0.02
3180	0.02
3195	0.0133333333333333
3210	0.02
3225	0.0133333333333333
3240	0.0133333333333333
3255	0.0266666666666667
3270	0.04
3285	0.0533333333333333
3300	0.0533333333333333
3315	0.0466666666666667
3330	0.0466666666666667
3345	0.0466666666666667
3360	0.04
3375	0.04
3390	0.0533333333333333
3405	0.04
3420	0.0266666666666667
3435	0.0133333333333333
3450	0.0133333333333333
3465	0.0133333333333333
3480	0.0133333333333333
3495	0.0133333333333333
3510	0.0133333333333333
3525	0.0133333333333333
3540	0
3555	0
3570	0
3585	0
3600	0
3615	0.00666666666666667
3630	0.0133333333333333
3645	0.0133333333333333
3660	0.0133333333333333
3675	0.0133333333333333
3690	0.0133333333333333
3705	0.02
3720	0.02
3735	0.02
3750	0.02
3765	0.0133333333333333
3780	0.00666666666666667
3795	0.0133333333333333
3810	0.0133333333333333
3825	0.02
3840	0.0266666666666667
3855	0.02
3870	0.02
3885	0.0266666666666667
3900	0.0266666666666667
3915	0.0266666666666667
3930	0.0333333333333333
3945	0.0266666666666667
3960	0.0266666666666667
3975	0.02
3990	0.0333333333333333
4005	0.0333333333333333
4020	0.0333333333333333
4035	0.0266666666666667
4050	0.0266666666666667
4065	0.0266666666666667
4080	0.02
4095	0.0266666666666667
4110	0.0266666666666667
4125	0.0266666666666667
4140	0.00666666666666667
4155	0.00666666666666667
4170	0.00666666666666667
4185	0.00666666666666667
4200	0.00666666666666667
4215	0.00666666666666667
4230	0.00666666666666667
4245	0
4260	0.02
4275	0.02
4290	0.02
4305	0.02
4320	0.0266666666666667
4335	0.0466666666666667
4350	0.0466666666666667
4365	0.0466666666666667
4380	0.0466666666666667
4395	0.0466666666666667
4410	0.0266666666666667
4425	0.0266666666666667
4440	0.0466666666666667
4455	0.0466666666666667
4470	0.04
4485	0.02
4500	0.0266666666666667
4515	0.0266666666666667
4530	0.0266666666666667
4545	0.0266666666666667
4560	0.0266666666666667
4575	0.0266666666666667
4590	0.00666666666666667
4605	0.00666666666666667
4620	0.00666666666666667
4635	0.00666666666666667
4650	0
4665	0
4680	0
4695	0
4710	0
4725	0
4740	0
4755	0
4770	0
4785	0.00666666666666667
4800	0.00666666666666667
4815	0.00666666666666667
4830	0.00666666666666667
4845	0.00666666666666667
4860	0.00666666666666667
4875	0.0133333333333333
4890	0.0133333333333333
4905	0.0266666666666667
4920	0.0333333333333333
4935	0.04
4950	0.0666666666666667
4965	0.0933333333333333
4980	0.1
4995	0.126666666666667
5010	0.126666666666667
5025	0.12
5040	0.126666666666667
5055	0.113333333333333
5070	0.113333333333333
5085	0.1
5100	0.08
5115	0.0866666666666667
5130	0.0866666666666667
5145	0.06
5160	0.06
5175	0.06
5190	0.06
5205	0.0666666666666667
5220	0.06
5235	0.06
5250	0.0533333333333333
5265	0.0266666666666667
5280	0.02
5295	0.02
5310	0.02
5325	0.02
5340	0.0133333333333333
5355	0.00666666666666667
5370	0.00666666666666667
5385	0.02
5400	0.02
5415	0.02
5430	0.0266666666666667
5445	0.0266666666666667
5460	0.0266666666666667
5475	0.0266666666666667
5490	0.0333333333333333
5505	0.04
5520	0.0533333333333333
5535	0.04
5550	0.04
5565	0.0333333333333333
5580	0.0333333333333333
5595	0.0333333333333333
5610	0.0333333333333333
5625	0.0333333333333333
5640	0.0333333333333333
5655	0.0266666666666667
5670	0.0266666666666667
5685	0.0333333333333333
5700	0.04
5715	0.04
5730	0.0333333333333333
5745	0.04
5760	0.0533333333333333
5775	0.06
5790	0.06
5805	0.06
5820	0.0466666666666667
5835	0.04
5850	0.0333333333333333
5865	0.0333333333333333
5880	0.0333333333333333
5895	0.0266666666666667
5910	0.0133333333333333
5925	0.00666666666666667
5940	0
5955	0
5970	0
5985	0
6000	0.00666666666666667
6015	0.0133333333333333
6030	0.0133333333333333
6045	0.0133333333333333
6060	0.02
6075	0.0266666666666667
6090	0.0266666666666667
6105	0.0266666666666667
6120	0.0266666666666667
6135	0.0333333333333333
6150	0.0333333333333333
6165	0.0333333333333333
6180	0.0533333333333333
6195	0.0533333333333333
6210	0.0466666666666667
6225	0.04
6240	0.04
6255	0.04
6270	0.0466666666666667
6285	0.04
6300	0.0333333333333333
6315	0.0266666666666667
6330	0.02
6345	0.02
6360	0.0266666666666667
6375	0.04
6390	0.0466666666666667
6405	0.0466666666666667
6420	0.04
6435	0.0666666666666667
6450	0.0733333333333333
6465	0.08
6480	0.0666666666666667
6495	0.0733333333333333
6510	0.0666666666666667
6525	0.0533333333333333
6540	0.0533333333333333
6555	0.0533333333333333
6570	0.0533333333333333
6585	0.0266666666666667
6600	0.02
6615	0.0133333333333333
6630	0.02
6645	0.0133333333333333
6660	0.0133333333333333
6675	0.02
6690	0.0133333333333333
6705	0.0133333333333333
6720	0.0133333333333333
6735	0.0266666666666667
6750	0.0266666666666667
6765	0.0266666666666667
6780	0.0266666666666667
6795	0.0333333333333333
6810	0.04
6825	0.0333333333333333
6840	0.0333333333333333
6855	0.04
6870	0.0466666666666667
6885	0.0333333333333333
6900	0.0333333333333333
6915	0.0333333333333333
6930	0.0266666666666667
6945	0.02
6960	0.0133333333333333
6975	0.0133333333333333
6990	0.02
7005	0.02
7020	0.02
7035	0.02
7050	0.02
7065	0.02
7080	0.0333333333333333
7095	0.0466666666666667
7110	0.0533333333333333
7125	0.06
7140	0.06
7155	0.06
7170	0.0533333333333333
7185	0.0533333333333333
7200	0.0533333333333333
7215	0.0533333333333333
7230	0.04
7245	0.0266666666666667
7260	0.02
7275	0.02
7290	0.0133333333333333
7305	0.00666666666666667
7320	0.00666666666666667
7335	0.00666666666666667
7350	0.00666666666666667
7365	0.0133333333333333
7380	0.0133333333333333
7395	0.0133333333333333
7410	0.0133333333333333
7425	0.0133333333333333
7440	0.0133333333333333
7455	0.0133333333333333
7470	0.02
7485	0.0266666666666667
7500	0.0266666666666667
7515	0.0266666666666667
7530	0.0333333333333333
7545	0.04
7560	0.04
7575	0.0333333333333333
7590	0.0333333333333333
7605	0.0333333333333333
7620	0.0333333333333333
7635	0.04
7650	0.04
7665	0.0333333333333333
7680	0.0266666666666667
7695	0.0466666666666667
7710	0.0466666666666667
7725	0.0533333333333333
7740	0.0666666666666667
7755	0.08
7770	0.08
7785	0.0733333333333333
7800	0.0733333333333333
7815	0.0733333333333333
7830	0.0866666666666667
7845	0.0733333333333333
7860	0.0866666666666667
7875	0.1
7890	0.0866666666666667
7905	0.08
7920	0.0933333333333333
7935	0.0933333333333333
7950	0.0933333333333333
7965	0.0933333333333333
7980	0.08
7995	0.0866666666666667
8010	0.0733333333333333
8025	0.0533333333333333
8040	0.06
8055	0.0533333333333333
8070	0.0333333333333333
8085	0.0266666666666667
8100	0.0266666666666667
8115	0.0333333333333333
8130	0.0333333333333333
8145	0.0133333333333333
8160	0.0133333333333333
8175	0.0266666666666667
8190	0.0266666666666667
8205	0.0266666666666667
8220	0.0466666666666667
8235	0.06
8250	0.0666666666666667
8265	0.06
8280	0.06
8295	0.06
8310	0.06
8325	0.0466666666666667
8340	0.04
8355	0.0466666666666667
8370	0.0266666666666667
8385	0.04
8400	0.0333333333333333
8415	0.0333333333333333
8430	0.0333333333333333
8445	0.0466666666666667
8460	0.0466666666666667
8475	0.0466666666666667
8490	0.0533333333333333
8505	0.0666666666666667
8520	0.0866666666666667
8535	0.0666666666666667
8550	0.08
8565	0.0933333333333333
8580	0.1
8595	0.0933333333333333
8610	0.1
8625	0.106666666666667
8640	0.106666666666667
8655	0.0866666666666667
8670	0.0666666666666667
8685	0.0666666666666667
8700	0.06
8715	0.0466666666666667
8730	0.04
8745	0.0333333333333333
8760	0.0266666666666667
8775	0.02
8790	0.0133333333333333
8805	0.02
8820	0.0266666666666667
8835	0.0333333333333333
8850	0.0266666666666667
8865	0.0266666666666667
8880	0.0266666666666667
8895	0.0266666666666667
8910	0.0266666666666667
8925	0.0266666666666667
8940	0.0333333333333333
8955	0.04
8970	0.0333333333333333
8985	0.02
9000	0.0466666666666667
9015	0.0466666666666667
9030	0.0533333333333333
9045	0.0533333333333333
9060	0.06
9075	0.0666666666666667
9090	0.06
9105	0.0466666666666667
9120	0.06
9135	0.06
9150	0.0333333333333333
9165	0.0333333333333333
9180	0.0333333333333333
9195	0.0333333333333333
9210	0.0266666666666667
9225	0.0266666666666667
9240	0.0266666666666667
9255	0.0266666666666667
9270	0.0133333333333333
9285	0.02
9300	0.0333333333333333
9315	0.04
9330	0.04
9345	0.04
9360	0.04
9375	0.0333333333333333
9390	0.04
9405	0.0466666666666667
9420	0.0466666666666667
9435	0.04
9450	0.04
9465	0.04
9480	0.0466666666666667
9495	0.0466666666666667
9510	0.0533333333333333
9525	0.0666666666666667
9540	0.0666666666666667
9555	0.0666666666666667
9570	0.0666666666666667
9585	0.0666666666666667
9600	0.06
9615	0.0533333333333333
9630	0.0466666666666667
9645	0.0533333333333333
9660	0.0466666666666667
9675	0.0333333333333333
9690	0.0266666666666667
9705	0.02
9720	0.02
9735	0.0266666666666667
9750	0.0266666666666667
9765	0.0333333333333333
9780	0.0266666666666667
9795	0.0266666666666667
9810	0.0266666666666667
9825	0.0266666666666667
9840	0.0266666666666667
9855	0.0266666666666667
9870	0.0266666666666667
9885	0.0266666666666667
9900	0.02
9915	0.02
9930	0.02
9945	0.02
9960	0.0266666666666667
9975	0.0266666666666667
9990	0.0266666666666667
10005	0.0266666666666667
10020	0.0266666666666667
10035	0.0333333333333333
10050	0.0333333333333333
10065	0.0266666666666667
10080	0.0266666666666667
10095	0.02
10110	0.0133333333333333
10125	0.0266666666666667
10140	0.0266666666666667
10155	0.0333333333333333
10170	0.04
10185	0.04
10200	0.04
10215	0.04
10230	0.04
10245	0.04
10260	0.04
10275	0.0333333333333333
10290	0.0333333333333333
10305	0.0266666666666667
10320	0.02
10335	0.00666666666666667
10350	0.00666666666666667
10365	0.00666666666666667
10380	0.0133333333333333
10395	0.0266666666666667
10410	0.0266666666666667
10425	0.02
10440	0.0266666666666667
10455	0.0266666666666667
10470	0.0266666666666667
10485	0.0333333333333333
10500	0.0333333333333333
10515	0.04
10530	0.0333333333333333
10545	0.02
10560	0.02
10575	0.0266666666666667
10590	0.02
10605	0.02
10620	0.0333333333333333
10635	0.0333333333333333
10650	0.0333333333333333
10665	0.0333333333333333
10680	0.04
10695	0.0466666666666667
10710	0.0533333333333333
10725	0.06
10740	0.06
10755	0.06
10770	0.0466666666666667
10785	0.0533333333333333
10800	0.06
10815	0.0733333333333333
10830	0.0733333333333333
10845	0.0666666666666667
10860	0.0666666666666667
10875	0.06
10890	0.0733333333333333
10905	0.0733333333333333
10920	0.0733333333333333
10935	0.06
10950	0.0533333333333333
10965	0.0333333333333333
10980	0.0266666666666667
10995	0.0266666666666667
11010	0.0333333333333333
11025	0.0266666666666667
11040	0.0266666666666667
11055	0.04
11070	0.04
11085	0.04
11100	0.04
11115	0.0466666666666667
11130	0.0466666666666667
11145	0.0533333333333333
11160	0.04
11175	0.0533333333333333
11190	0.06
11205	0.0666666666666667
11220	0.08
11235	0.08
11250	0.0866666666666667
11265	0.1
11280	0.106666666666667
11295	0.12
11310	0.133333333333333
11325	0.133333333333333
11340	0.126666666666667
11355	0.113333333333333
11370	0.113333333333333
11385	0.113333333333333
11400	0.113333333333333
11415	0.1
11430	0.113333333333333
11445	0.1
11460	0.1
11475	0.106666666666667
11490	0.1
11505	0.0933333333333333
11520	0.08
11535	0.0933333333333333
11550	0.0933333333333333
11565	0.0933333333333333
11580	0.0733333333333333
11595	0.0666666666666667
11610	0.06
11625	0.0466666666666667
11640	0.04
11655	0.0533333333333333
11670	0.06
11685	0.06
11700	0.0666666666666667
11715	0.08
11730	0.08
11745	0.08
11760	0.0866666666666667
11775	0.0933333333333333
11790	0.106666666666667
11805	0.1
11820	0.0933333333333333
11835	0.1
11850	0.0933333333333333
11865	0.08
11880	0.0866666666666667
11895	0.0866666666666667
11910	0.08
11925	0.0733333333333333
11940	0.06
11955	0.0533333333333333
11970	0.06
11985	0.04
12000	0.0333333333333333
12015	0.0266666666666667
12030	0.02
12045	0.02
12060	0.02
12075	0.02
12090	0.02
12105	0.02
12120	0.0133333333333333
12135	0.0133333333333333
12150	0.02
12165	0.02
12180	0.0266666666666667
12195	0.0266666666666667
12210	0.02
12225	0.0266666666666667
12240	0.04
12255	0.04
12270	0.0466666666666667
12285	0.0466666666666667
12300	0.04
12315	0.0533333333333333
12330	0.0533333333333333
12345	0.0533333333333333
12360	0.0533333333333333
12375	0.04
12390	0.0466666666666667
12405	0.06
12420	0.0533333333333333
12435	0.06
12450	0.06
12465	0.0666666666666667
12480	0.06
12495	0.0666666666666667
12510	0.0733333333333333
12525	0.08
12540	0.06
12555	0.0533333333333333
12570	0.0533333333333333
12585	0.0466666666666667
12600	0.0533333333333333
12615	0.04
12630	0.04
12645	0.0333333333333333
12660	0.0266666666666667
12675	0.0333333333333333
12690	0.04
12705	0.04
12720	0.04
12735	0.06
12750	0.0533333333333333
12765	0.0533333333333333
12780	0.0533333333333333
12795	0.0533333333333333
12810	0.0533333333333333
12825	0.04
12840	0.0333333333333333
12855	0.0266666666666667
12870	0.0266666666666667
12885	0.00666666666666667
12900	0.00666666666666667
12915	0.00666666666666667
12930	0.00666666666666667
12945	0.00666666666666667
12960	0.02
12975	0.02
12990	0.02
13005	0.0266666666666667
13020	0.0266666666666667
13035	0.0333333333333333
13050	0.0333333333333333
13065	0.0266666666666667
13080	0.0266666666666667
13095	0.0333333333333333
13110	0.02
13125	0.02
13140	0.0266666666666667
13155	0.0266666666666667
13170	0.04
13185	0.04
13200	0.04
13215	0.0466666666666667
13230	0.0466666666666667
13245	0.0466666666666667
13260	0.0466666666666667
13275	0.0466666666666667
13290	0.06
13305	0.0533333333333333
13320	0.0533333333333333
13335	0.0466666666666667
13350	0.0466666666666667
13365	0.04
13380	0.04
13395	0.0333333333333333
13410	0.0333333333333333
13425	0.0333333333333333
13440	0.02
13455	0.02
13470	0.00666666666666667
13485	0.0133333333333333
13500	0.0133333333333333
13515	0.0133333333333333
13530	0.0133333333333333
13545	0.0133333333333333
13560	0.0133333333333333
13575	0.0133333333333333
13590	0.00666666666666667
13605	0.00666666666666667
13620	0.00666666666666667
13635	0.02
13650	0.02
13665	0.02
13680	0.02
13695	0.02
13710	0.02
13725	0.0333333333333333
13740	0.0333333333333333
13755	0.0333333333333333
13770	0.04
13785	0.02
13800	0.02
13815	0.02
13830	0.02
13845	0.0266666666666667
13860	0.0266666666666667
13875	0.0133333333333333
13890	0.0133333333333333
13905	0.0133333333333333
13920	0.00666666666666667
13935	0.0133333333333333
13950	0.0133333333333333
13965	0.0133333333333333
13980	0.0133333333333333
13995	0.00666666666666667
14010	0.00666666666666667
14025	0.00666666666666667
14040	0.00666666666666667
14055	0.00666666666666667
14070	0.00666666666666667
14085	0
14100	0
14115	0
14130	0
14145	0
14160	0
14175	0
14190	0
14205	0
14220	0.0133333333333333
14235	0.0133333333333333
14250	0.0266666666666667
14265	0.0333333333333333
14280	0.0333333333333333
14295	0.0333333333333333
14310	0.0333333333333333
14325	0.0333333333333333
14340	0.0333333333333333
14355	0.0333333333333333
14370	0.02
14385	0.02
14400	0.00666666666666667
14415	0
14430	0
14445	0
14460	0
14475	0
14490	0
14505	0.00666666666666667
14520	0.02
14535	0.04
14550	0.04
14565	0.06
14580	0.06
14595	0.0666666666666667
14610	0.08
14625	0.0866666666666667
14640	0.0866666666666667
14655	0.0933333333333333
14670	0.08
14685	0.06
14700	0.08
14715	0.0866666666666667
14730	0.0866666666666667
14745	0.08
14760	0.0666666666666667
14775	0.0666666666666667
14790	0.08
14805	0.0733333333333333
14820	0.0733333333333333
14835	0.0733333333333333
14850	0.0533333333333333
14865	0.0266666666666667
14880	0.0266666666666667
14895	0.0266666666666667
14910	0.0266666666666667
14925	0.0266666666666667
14940	0.0133333333333333
14955	0.00666666666666667
14970	0.02
14985	0.0266666666666667
15000	0.0333333333333333
15015	0.0333333333333333
15030	0.0333333333333333
15045	0.0466666666666667
15060	0.0533333333333333
15075	0.0533333333333333
15090	0.0533333333333333
15105	0.0533333333333333
15120	0.0466666666666667
15135	0.0466666666666667
15150	0.04
15165	0.04
15180	0.04
15195	0.0266666666666667
15210	0.02
15225	0.0133333333333333
15240	0.0133333333333333
15255	0.02
15270	0.0133333333333333
15285	0.00666666666666667
15300	0.02
15315	0.02
15330	0.02
15345	0.02
15360	0.02
15375	0.02
15390	0.02
15405	0.0133333333333333
15420	0.02
15435	0.0266666666666667
15450	0.0133333333333333
15465	0.0266666666666667
15480	0.0266666666666667
15495	0.0266666666666667
15510	0.0333333333333333
15525	0.0333333333333333
15540	0.04
15555	0.0533333333333333
15570	0.0466666666666667
15585	0.04
15600	0.04
15615	0.0266666666666667
15630	0.0333333333333333
15645	0.04
15660	0.0333333333333333
15675	0.0466666666666667
15690	0.06
15705	0.0466666666666667
15720	0.0533333333333333
15735	0.06
15750	0.0666666666666667
15765	0.0666666666666667
15780	0.06
15795	0.0533333333333333
15810	0.0533333333333333
15825	0.0466666666666667
15840	0.0266666666666667
15855	0.0333333333333333
15870	0.0333333333333333
15885	0.0266666666666667
15900	0.0266666666666667
15915	0.0266666666666667
15930	0.0333333333333333
15945	0.04
15960	0.0466666666666667
15975	0.04
15990	0.06
16005	0.0533333333333333
16020	0.0466666666666667
16035	0.06
16050	0.06
16065	0.0666666666666667
16080	0.06
16095	0.0533333333333333
16110	0.0533333333333333
16125	0.06
16140	0.0533333333333333
16155	0.0533333333333333
16170	0.0533333333333333
16185	0.0466666666666667
16200	0.04
16215	0.04
16230	0.04
16245	0.0533333333333333
16260	0.0666666666666667
16275	0.06
16290	0.0533333333333333
16305	0.0533333333333333
16320	0.0533333333333333
16335	0.06
16350	0.06
16365	0.0533333333333333
16380	0.0533333333333333
16395	0.0466666666666667
16410	0.0266666666666667
16425	0.0266666666666667
16440	0.02
16455	0.02
16470	0.02
16485	0.0133333333333333
16500	0.02
16515	0.02
16530	0.02
16545	0.0133333333333333
16560	0.0133333333333333
16575	0.0133333333333333
16590	0.02
16605	0.0266666666666667
16620	0.0266666666666667
16635	0.02
16650	0.0133333333333333
16665	0.0133333333333333
16680	0.0133333333333333
16695	0.0133333333333333
16710	0.0133333333333333
16725	0.02
16740	0.04
16755	0.04
16770	0.04
16785	0.04
16800	0.04
16815	0.04
16830	0.04
16845	0.04
16860	0.0533333333333333
16875	0.0666666666666667
16890	0.0466666666666667
16905	0.0466666666666667
16920	0.06
16935	0.06
16950	0.0666666666666667
16965	0.0666666666666667
16980	0.0666666666666667
16995	0.0666666666666667
17010	0.0533333333333333
17025	0.0333333333333333
17040	0.0266666666666667
17055	0.02
17070	0.00666666666666667
17085	0.0133333333333333
17100	0.00666666666666667
17115	0.00666666666666667
17130	0.0133333333333333
17145	0.0133333333333333
17160	0.0266666666666667
17175	0.04
17190	0.0466666666666667
17205	0.0466666666666667
17220	0.0466666666666667
17235	0.04
17250	0.0466666666666667
17265	0.0466666666666667
17280	0.0533333333333333
17295	0.0533333333333333
17310	0.04
17325	0.0266666666666667
17340	0.02
17355	0.0266666666666667
17370	0.0266666666666667
17385	0.0333333333333333
17400	0.0266666666666667
17415	0.0333333333333333
17430	0.0266666666666667
17445	0.0333333333333333
17460	0.0333333333333333
17475	0.0333333333333333
17490	0.0333333333333333
17505	0.0333333333333333
17520	0.04
17535	0.04
17550	0.04
17565	0.0466666666666667
17580	0.04
17595	0.0333333333333333
17610	0.0333333333333333
17625	0.0333333333333333
17640	0.0333333333333333
17655	0.0266666666666667
17670	0.0266666666666667
17685	0.02
17700	0.02
17715	0.00666666666666667
17730	0.00666666666666667
17745	0.00666666666666667
17760	0.00666666666666667
17775	0.0133333333333333
17790	0.0266666666666667
17805	0.0266666666666667
17820	0.0266666666666667
17835	0.0266666666666667
17850	0.0266666666666667
17865	0.0266666666666667
17880	0.0266666666666667
17895	0.0333333333333333
17910	0.0333333333333333
17925	0.0333333333333333
17940	0.02
17955	0.0266666666666667
17970	0.0266666666666667
17985	0.04
18000	0.04
18015	0.0466666666666667
18030	0.0533333333333333
18045	0.0533333333333333
18060	0.0666666666666667
18075	0.06
18090	0.0666666666666667
18105	0.0666666666666667
18120	0.06
18135	0.06
18150	0.06
18165	0.0533333333333333
18180	0.0666666666666667
18195	0.0666666666666667
18210	0.0533333333333333
18225	0.0533333333333333
18240	0.0533333333333333
18255	0.0466666666666667
18270	0.0533333333333333
18285	0.04
18300	0.04
18315	0.04
18330	0.02
18345	0.0133333333333333
18360	0.0133333333333333
18375	0.02
18390	0.0133333333333333
18405	0.0133333333333333
18420	0.0133333333333333
18435	0.02
18450	0.02
18465	0.02
18480	0.0266666666666667
18495	0.0266666666666667
18510	0.0266666666666667
18525	0.02
18540	0.0333333333333333
18555	0.0466666666666667
18570	0.0466666666666667
18585	0.04
18600	0.0466666666666667
18615	0.0466666666666667
18630	0.04
18645	0.04
18660	0.04
18675	0.0466666666666667
18690	0.04
18705	0.0266666666666667
18720	0.02
18735	0.02
18750	0.02
18765	0.0266666666666667
18780	0.0266666666666667
