# Supplementary material for: Conveniently Pre-Tagged and Pre-Packaged: Extended Molecular Identification and Metagenomics Using Complete Metazoan Mitochondrial Genomes
Source: PLoS One. 2012 Dec 14;7(12):e51263. doi: 10.1371/journal.pone.0051263 (PMC3522660; doi:10.1371/journal.pone.0051263)
Supplement: File S2 — Sliding window analyses for Annelida, Cnidaria, Crustacea, Echinodermata, Mollusca, Nematoda, Nemertea, Platyhelminthes and Porifera. For each family, the folder contains the aligned sequences as well as the sliding window analyses by species pair and for all species pair on a single figure. (ZIP) [file pone.0051263.s002.zip › Cnidaria/Poritidae/15_150/Porites_okinawensis_NC_015644_Porites_porites_NC_008166.csv]

0	0.00666666666666667
15	0.00666666666666667
30	0.00666666666666667
45	0.00666666666666667
60	0.00666666666666667
75	0.00666666666666667
90	0.0133333333333333
105	0.0133333333333333
120	0.00666666666666667
135	0.0133333333333333
150	0.02
165	0.02
180	0.0266666666666667
195	0.0266666666666667
210	0.0266666666666667
225	0.04
240	0.0333333333333333
255	0.0333333333333333
270	0.0333333333333333
285	0.0333333333333333
300	0.0266666666666667
315	0.0333333333333333
330	0.0333333333333333
345	0.0333333333333333
360	0.0333333333333333
375	0.02
390	0.02
405	0.02
420	0.02
435	0.0133333333333333
450	0.0133333333333333
465	0.00666666666666667
480	0
495	0
510	0
525	0
540	0
555	0
570	0
585	0
600	0
615	0
630	0
645	0
660	0
675	0
690	0
705	0
720	0
735	0
750	0
765	0
780	0
795	0
810	0
825	0
840	0
855	0
870	0
885	0.00666666666666667
900	0.00666666666666667
915	0.00666666666666667
930	0.00666666666666667
945	0.00666666666666667
960	0.00666666666666667
975	0.00666666666666667
990	0.00666666666666667
1005	0.00666666666666667
1020	0.0133333333333333
1035	0.0133333333333333
1050	0.02
1065	0.02
1080	0.02
1095	0.0266666666666667
1110	0.0333333333333333
1125	0.04
1140	0.04
1155	0.04
1170	0.0333333333333333
1185	0.0266666666666667
1200	0.0266666666666667
1215	0.0266666666666667
1230	0.0266666666666667
1245	0.02
1260	0.02
1275	0.02
1290	0.02
1305	0.02
1320	0.02
1335	0.02
1350	0.02
1365	0.02
1380	0.02
1395	0.02
1410	0.0133333333333333
1425	0.00666666666666667
1440	0.02
1455	0.02
1470	0.0266666666666667
1485	0.0333333333333333
1500	0.04
1515	0.04
1530	0.0466666666666667
1545	0.0466666666666667
1560	0.0466666666666667
1575	0.0466666666666667
1590	0.0333333333333333
1605	0.0333333333333333
1620	0.0266666666666667
1635	0.02
1650	0.00666666666666667
1665	0.00666666666666667
1680	0
1695	0.00666666666666667
1710	0.00666666666666667
1725	0.00666666666666667
1740	0.00666666666666667
1755	0.00666666666666667
1770	0.00666666666666667
1785	0.00666666666666667
1800	0.00666666666666667
1815	0.00666666666666667
1830	0.0133333333333333
1845	0.00666666666666667
1860	0.00666666666666667
1875	0.00666666666666667
1890	0.00666666666666667
1905	0.00666666666666667
1920	0.00666666666666667
1935	0.00666666666666667
1950	0.00666666666666667
1965	0.00666666666666667
1980	0
1995	0
2010	0
2025	0
2040	0
2055	0.00666666666666667
2070	0.00666666666666667
2085	0.0133333333333333
2100	0.0133333333333333
2115	0.0133333333333333
2130	0.0133333333333333
2145	0.0133333333333333
2160	0.0133333333333333
2175	0.0133333333333333
2190	0.0133333333333333
2205	0.0133333333333333
2220	0.0133333333333333
2235	0.00666666666666667
2250	0.00666666666666667
2265	0.00666666666666667
2280	0.00666666666666667
2295	0.00666666666666667
2310	0.0133333333333333
2325	0.0133333333333333
2340	0.0133333333333333
2355	0.00666666666666667
2370	0.00666666666666667
2385	0.00666666666666667
2400	0.00666666666666667
2415	0.0133333333333333
2430	0.0133333333333333
2445	0.0133333333333333
2460	0.00666666666666667
2475	0.00666666666666667
2490	0.00666666666666667
2505	0.00666666666666667
2520	0.00666666666666667
2535	0.00666666666666667
2550	0.00666666666666667
2565	0
2580	0
2595	0
2610	0
2625	0
2640	0
2655	0
2670	0
2685	0
2700	0.00666666666666667
2715	0.00666666666666667
2730	0.00666666666666667
2745	0.00666666666666667
2760	0.0133333333333333
2775	0.0133333333333333
2790	0.0133333333333333
2805	0.0133333333333333
2820	0.0133333333333333
2835	0.0133333333333333
2850	0.00666666666666667
2865	0.00666666666666667
2880	0.00666666666666667
2895	0.00666666666666667
2910	0
2925	0
2940	0
2955	0
2970	0
2985	0.00666666666666667
3000	0.00666666666666667
3015	0.00666666666666667
3030	0.00666666666666667
3045	0.00666666666666667
3060	0.00666666666666667
3075	0.00666666666666667
3090	0.00666666666666667
3105	0.00666666666666667
3120	0.00666666666666667
3135	0
3150	0
3165	0.00666666666666667
3180	0.00666666666666667
3195	0.00666666666666667
3210	0.00666666666666667
3225	0.00666666666666667
3240	0.00666666666666667
3255	0.00666666666666667
3270	0.0133333333333333
3285	0.0133333333333333
3300	0.0133333333333333
3315	0.00666666666666667
3330	0.00666666666666667
3345	0.00666666666666667
3360	0.00666666666666667
3375	0.00666666666666667
3390	0.00666666666666667
3405	0.00666666666666667
3420	0
3435	0
3450	0.00666666666666667
3465	0.00666666666666667
3480	0.0266666666666667
3495	0.04
3510	0.04
3525	0.0533333333333333
3540	0.0533333333333333
3555	0.0533333333333333
3570	0.0533333333333333
3585	0.0533333333333333
3600	0.0466666666666667
3615	0.0533333333333333
3630	0.0333333333333333
3645	0.02
3660	0.02
3675	0.00666666666666667
3690	0.00666666666666667
3705	0.00666666666666667
3720	0.00666666666666667
3735	0.00666666666666667
3750	0.00666666666666667
3765	0
3780	0
3795	0
3810	0
3825	0.00666666666666667
3840	0.00666666666666667
3855	0.00666666666666667
3870	0.00666666666666667
3885	0.00666666666666667
3900	0.00666666666666667
3915	0.00666666666666667
3930	0.00666666666666667
3945	0.00666666666666667
3960	0.00666666666666667
3975	0
3990	0
4005	0.00666666666666667
4020	0.00666666666666667
4035	0.00666666666666667
4050	0.00666666666666667
4065	0.00666666666666667
4080	0.00666666666666667
4095	0.00666666666666667
4110	0.00666666666666667
4125	0.00666666666666667
4140	0.00666666666666667
4155	0
4170	0
4185	0
4200	0
4215	0
4230	0
4245	0
4260	0
4275	0.00666666666666667
4290	0.00666666666666667
4305	0.0133333333333333
4320	0.0133333333333333
4335	0.0133333333333333
4350	0.0133333333333333
4365	0.0133333333333333
4380	0.0133333333333333
4395	0.0133333333333333
4410	0.0133333333333333
4425	0.00666666666666667
4440	0.02
4455	0.0133333333333333
4470	0.0133333333333333
4485	0.0133333333333333
4500	0.02
4515	0.02
4530	0.02
4545	0.02
4560	0.02
4575	0.02
4590	0.00666666666666667
4605	0.00666666666666667
4620	0.00666666666666667
4635	0.00666666666666667
4650	0
4665	0
4680	0
4695	0
4710	0
4725	0
4740	0.0266666666666667
4755	0.0266666666666667
4770	0.0266666666666667
4785	0.0266666666666667
4800	0.0266666666666667
4815	0.0333333333333333
4830	0.0333333333333333
4845	0.04
4860	0.0466666666666667
4875	0.0466666666666667
4890	0.02
4905	0.0266666666666667
4920	0.0266666666666667
4935	0.0333333333333333
4950	0.04
4965	0.0466666666666667
4980	0.0533333333333333
4995	0.0533333333333333
5010	0.0466666666666667
5025	0.0466666666666667
5040	0.0466666666666667
5055	0.04
5070	0.0466666666666667
5085	0.04
5100	0.04
5115	0.0333333333333333
5130	0.0333333333333333
5145	0.0266666666666667
5160	0.0266666666666667
5175	0.0333333333333333
5190	0.0333333333333333
5205	0.0333333333333333
5220	0.0266666666666667
5235	0.0266666666666667
5250	0.02
5265	0.02
5280	0.0133333333333333
5295	0.0133333333333333
5310	0.0133333333333333
5325	0.00666666666666667
5340	0.00666666666666667
5355	0.00666666666666667
5370	0.00666666666666667
5385	0.00666666666666667
5400	0.00666666666666667
5415	0
5430	0
5445	0
5460	0
5475	0
5490	0
5505	0
5520	0.0133333333333333
5535	0.0133333333333333
5550	0.02
5565	0.02
5580	0.02
5595	0.02
5610	0.02
5625	0.02
5640	0.02
5655	0.02
5670	0.00666666666666667
5685	0.02
5700	0.0133333333333333
5715	0.0133333333333333
5730	0.0133333333333333
5745	0.0133333333333333
5760	0.02
5775	0.0266666666666667
5790	0.0333333333333333
5805	0.0333333333333333
5820	0.0333333333333333
5835	0.02
5850	0.02
5865	0.02
5880	0.02
5895	0.0266666666666667
5910	0.02
5925	0.0133333333333333
5940	0.00666666666666667
5955	0.00666666666666667
5970	0.00666666666666667
5985	0.00666666666666667
6000	0.00666666666666667
6015	0.0133333333333333
6030	0.0133333333333333
6045	0.0133333333333333
6060	0.0133333333333333
6075	0.0133333333333333
6090	0.0133333333333333
6105	0.0133333333333333
6120	0.0133333333333333
6135	0.0133333333333333
6150	0.0133333333333333
6165	0.00666666666666667
6180	0.00666666666666667
6195	0
6210	0
6225	0
6240	0
6255	0
6270	0
6285	0.00666666666666667
6300	0.00666666666666667
6315	0.00666666666666667
6330	0.00666666666666667
6345	0.00666666666666667
6360	0.00666666666666667
6375	0.00666666666666667
6390	0.02
6405	0.0266666666666667
6420	0.0266666666666667
6435	0.02
6450	0.02
6465	0.02
6480	0.02
6495	0.02
6510	0.02
6525	0.02
6540	0.0133333333333333
6555	0.00666666666666667
6570	0.00666666666666667
6585	0.00666666666666667
6600	0.00666666666666667
6615	0.00666666666666667
6630	0.00666666666666667
6645	0.00666666666666667
6660	0.00666666666666667
6675	0.00666666666666667
6690	0
6705	0
6720	0
6735	0
6750	0
6765	0
6780	0.00666666666666667
6795	0.00666666666666667
6810	0.00666666666666667
6825	0.00666666666666667
6840	0.00666666666666667
6855	0.00666666666666667
6870	0.00666666666666667
6885	0.00666666666666667
6900	0.00666666666666667
6915	0.00666666666666667
6930	0
6945	0
6960	0
6975	0
6990	0
7005	0.00666666666666667
7020	0.00666666666666667
7035	0.00666666666666667
7050	0.00666666666666667
7065	0.00666666666666667
7080	0.0133333333333333
7095	0.0133333333333333
7110	0.0133333333333333
7125	0.02
7140	0.02
7155	0.0133333333333333
7170	0.0133333333333333
7185	0.02
7200	0.02
7215	0.02
7230	0.0133333333333333
7245	0.0266666666666667
7260	0.0266666666666667
7275	0.0266666666666667
7290	0.0266666666666667
7305	0.0266666666666667
7320	0.0266666666666667
7335	0.02
7350	0.02
7365	0.02
7380	0.02
7395	0.00666666666666667
7410	0.00666666666666667
7425	0
7440	0
7455	0
7470	0
7485	0
7500	0
7515	0
7530	0
7545	0
7560	0
7575	0
7590	0
7605	0
7620	0
7635	0.00666666666666667
7650	0.00666666666666667
7665	0.00666666666666667
7680	0.00666666666666667
7695	0.0266666666666667
7710	0.0266666666666667
7725	0.0266666666666667
7740	0.0266666666666667
7755	0.0266666666666667
7770	0.0266666666666667
7785	0.02
7800	0.02
7815	0.02
7830	0.02
7845	0
7860	0.00666666666666667
7875	0.00666666666666667
7890	0.00666666666666667
7905	0.00666666666666667
7920	0.00666666666666667
7935	0.00666666666666667
7950	0.00666666666666667
7965	0.00666666666666667
7980	0.00666666666666667
7995	0.0133333333333333
8010	0.00666666666666667
8025	0.00666666666666667
8040	0.00666666666666667
8055	0.00666666666666667
8070	0.00666666666666667
8085	0.0133333333333333
8100	0.0133333333333333
8115	0.0133333333333333
8130	0.0133333333333333
8145	0.00666666666666667
8160	0.00666666666666667
8175	0.00666666666666667
8190	0.00666666666666667
8205	0.00666666666666667
8220	0.0133333333333333
8235	0.0133333333333333
8250	0.0133333333333333
8265	0.0133333333333333
8280	0.0133333333333333
8295	0.0133333333333333
8310	0.0133333333333333
8325	0.0133333333333333
8340	0.0133333333333333
8355	0.0133333333333333
8370	0.00666666666666667
8385	0.00666666666666667
8400	0.00666666666666667
8415	0.00666666666666667
8430	0.00666666666666667
8445	0.00666666666666667
8460	0.0133333333333333
8475	0.0133333333333333
8490	0.0133333333333333
8505	0.0266666666666667
8520	0.0466666666666667
8535	0.04
8550	0.04
8565	0.04
8580	0.04
8595	0.04
8610	0.0466666666666667
8625	0.0466666666666667
8640	0.0466666666666667
8655	0.0333333333333333
8670	0.0133333333333333
8685	0.02
8700	0.02
8715	0.02
8730	0.02
8745	0.02
8760	0.00666666666666667
8775	0.00666666666666667
8790	0.00666666666666667
8805	0.00666666666666667
8820	0.00666666666666667
8835	0.00666666666666667
8850	0.00666666666666667
8865	0.00666666666666667
8880	0.00666666666666667
8895	0.00666666666666667
8910	0.00666666666666667
8925	0.00666666666666667
8940	0.00666666666666667
8955	0.00666666666666667
8970	0.00666666666666667
8985	0
9000	0.00666666666666667
9015	0.00666666666666667
9030	0.00666666666666667
9045	0.00666666666666667
9060	0.0133333333333333
9075	0.02
9090	0.02
9105	0.02
9120	0.02
9135	0.02
9150	0.0133333333333333
9165	0.0133333333333333
9180	0.0133333333333333
9195	0.0133333333333333
9210	0.00666666666666667
9225	0
9240	0
9255	0
9270	0
9285	0
9300	0.00666666666666667
9315	0.00666666666666667
9330	0.00666666666666667
9345	0.00666666666666667
9360	0.0133333333333333
9375	0.0133333333333333
9390	0.0133333333333333
9405	0.0133333333333333
9420	0.0133333333333333
9435	0.0133333333333333
9450	0.00666666666666667
9465	0.00666666666666667
9480	0.00666666666666667
9495	0.00666666666666667
9510	0
9525	0
9540	0
9555	0
9570	0
9585	0
9600	0
9615	0
9630	0.00666666666666667
9645	0.00666666666666667
9660	0.00666666666666667
9675	0.00666666666666667
9690	0.00666666666666667
9705	0.00666666666666667
9720	0.00666666666666667
9735	0.00666666666666667
9750	0.00666666666666667
9765	0.00666666666666667
9780	0
9795	0
9810	0
9825	0
9840	0
9855	0
9870	0
9885	0
9900	0
9915	0
9930	0
9945	0
9960	0
9975	0
9990	0
10005	0
10020	0
10035	0.0133333333333333
10050	0.0133333333333333
10065	0.02
10080	0.02
10095	0.02
10110	0.02
10125	0.02
10140	0.02
10155	0.02
10170	0.02
10185	0.00666666666666667
10200	0.0133333333333333
10215	0.00666666666666667
10230	0.00666666666666667
10245	0.00666666666666667
10260	0.00666666666666667
10275	0.00666666666666667
10290	0.00666666666666667
10305	0.00666666666666667
10320	0.00666666666666667
10335	0.00666666666666667
10350	0
10365	0
10380	0
10395	0
10410	0
10425	0
10440	0.00666666666666667
10455	0.00666666666666667
10470	0.00666666666666667
10485	0.0133333333333333
10500	0.0133333333333333
10515	0.0133333333333333
10530	0.0133333333333333
10545	0.0133333333333333
10560	0.0133333333333333
10575	0.0133333333333333
10590	0.00666666666666667
10605	0.00666666666666667
10620	0.0133333333333333
10635	0.00666666666666667
10650	0.00666666666666667
10665	0.0133333333333333
10680	0.0133333333333333
10695	0.0133333333333333
10710	0.0133333333333333
10725	0.0133333333333333
10740	0.0133333333333333
10755	0.0133333333333333
10770	0.00666666666666667
10785	0.00666666666666667
10800	0.00666666666666667
10815	0
10830	0.00666666666666667
10845	0.00666666666666667
10860	0.00666666666666667
10875	0.0133333333333333
10890	0.0133333333333333
10905	0.0133333333333333
10920	0.02
10935	0.02
10950	0.0266666666666667
10965	0.0266666666666667
10980	0.0266666666666667
10995	0.0333333333333333
11010	0.0333333333333333
11025	0.0266666666666667
11040	0.0266666666666667
11055	0.0266666666666667
11070	0.0266666666666667
11085	0.0266666666666667
11100	0.02
11115	0.02
11130	0.0133333333333333
11145	0.00666666666666667
11160	0.00666666666666667
11175	0.00666666666666667
11190	0.00666666666666667
11205	0.00666666666666667
11220	0.00666666666666667
11235	0.00666666666666667
11250	0.00666666666666667
11265	0.00666666666666667
11280	0.00666666666666667
11295	0.00666666666666667
11310	0.00666666666666667
11325	0.00666666666666667
11340	0.00666666666666667
11355	0.0133333333333333
11370	0.0133333333333333
11385	0.0133333333333333
11400	0.0133333333333333
11415	0.0133333333333333
11430	0.02
11445	0.02
11460	0.02
11475	0.02
11490	0.0266666666666667
11505	0.02
11520	0.0133333333333333
11535	0.0133333333333333
11550	0.0133333333333333
11565	0.0133333333333333
11580	0.00666666666666667
11595	0.00666666666666667
11610	0.00666666666666667
11625	0.00666666666666667
11640	0
11655	0.0133333333333333
11670	0.0133333333333333
11685	0.0133333333333333
11700	0.02
11715	0.0266666666666667
11730	0.0266666666666667
11745	0.0266666666666667
11760	0.0333333333333333
11775	0.0333333333333333
11790	0.04
11805	0.0266666666666667
11820	0.0266666666666667
11835	0.0266666666666667
11850	0.02
11865	0.0133333333333333
11880	0.0133333333333333
11895	0.0133333333333333
11910	0.00666666666666667
11925	0.00666666666666667
11940	0.00666666666666667
11955	0.00666666666666667
11970	0.0133333333333333
11985	0.0133333333333333
12000	0.02
12015	0.02
12030	0.02
12045	0.02
12060	0.02
12075	0.02
12090	0.0133333333333333
12105	0.0133333333333333
12120	0.00666666666666667
12135	0.00666666666666667
12150	0.00666666666666667
12165	0.00666666666666667
12180	0.00666666666666667
12195	0.00666666666666667
12210	0.00666666666666667
12225	0.00666666666666667
12240	0.00666666666666667
12255	0.00666666666666667
12270	0.00666666666666667
12285	0.00666666666666667
12300	0
12315	0
12330	0
12345	0
12360	0
12375	0
12390	0.00666666666666667
12405	0.0133333333333333
12420	0.0133333333333333
12435	0.0133333333333333
12450	0.02
12465	0.02
12480	0.02
12495	0.02
12510	0.02
12525	0.02
12540	0.0133333333333333
12555	0.00666666666666667
12570	0.00666666666666667
12585	0.00666666666666667
12600	0
12615	0
12630	0
12645	0
12660	0
12675	0.0133333333333333
12690	0.0133333333333333
12705	0.0133333333333333
12720	0.0133333333333333
12735	0.02
12750	0.02
12765	0.02
12780	0.02
12795	0.02
12810	0.0266666666666667
12825	0.0133333333333333
12840	0.0133333333333333
12855	0.0133333333333333
12870	0.0133333333333333
12885	0.00666666666666667
12900	0.00666666666666667
12915	0.02
12930	0.02
12945	0.02
12960	0.0133333333333333
12975	0.0133333333333333
12990	0.0133333333333333
13005	0.0133333333333333
13020	0.0133333333333333
13035	0.02
13050	0.02
13065	0.00666666666666667
13080	0.00666666666666667
13095	0.00666666666666667
13110	0.00666666666666667
13125	0.00666666666666667
13140	0.0133333333333333
13155	0.0133333333333333
13170	0.0133333333333333
13185	0.00666666666666667
13200	0.0133333333333333
13215	0.0133333333333333
13230	0.0133333333333333
13245	0.02
13260	0.02
13275	0.0266666666666667
13290	0.02
13305	0.02
13320	0.0333333333333333
13335	0.04
13350	0.0333333333333333
13365	0.0333333333333333
13380	0.0333333333333333
13395	0.0266666666666667
13410	0.0333333333333333
13425	0.0266666666666667
13440	0.0266666666666667
13455	0.0266666666666667
13470	0.02
13485	0.02
13500	0.02
13515	0.02
13530	0.02
13545	0.02
13560	0.02
13575	0.02
13590	0.02
13605	0.02
13620	0.0133333333333333
13635	0.00666666666666667
13650	0.00666666666666667
13665	0.00666666666666667
13680	0.00666666666666667
13695	0.00666666666666667
13710	0
13725	0.0133333333333333
13740	0.0133333333333333
13755	0.0133333333333333
13770	0.0133333333333333
13785	0.0133333333333333
13800	0.0133333333333333
13815	0.0133333333333333
13830	0.0133333333333333
13845	0.0133333333333333
13860	0.0133333333333333
13875	0
13890	0.00666666666666667
13905	0.00666666666666667
13920	0.00666666666666667
13935	0.00666666666666667
13950	0.00666666666666667
13965	0.00666666666666667
13980	0.00666666666666667
13995	0.00666666666666667
14010	0.00666666666666667
14025	0.00666666666666667
14040	0
14055	0
14070	0
14085	0
14100	0
14115	0
14130	0
14145	0
14160	0
14175	0
14190	0
14205	0
14220	0
14235	0
14250	0.00666666666666667
14265	0.00666666666666667
14280	0.00666666666666667
14295	0.00666666666666667
14310	0.00666666666666667
14325	0.00666666666666667
14340	0.00666666666666667
14355	0.00666666666666667
14370	0.00666666666666667
14385	0.00666666666666667
14400	0
14415	0
14430	0
14445	0
14460	0.00666666666666667
14475	0.00666666666666667
14490	0.00666666666666667
14505	0.00666666666666667
14520	0.00666666666666667
14535	0.0133333333333333
14550	0.0133333333333333
14565	0.0266666666666667
14580	0.0266666666666667
14595	0.0266666666666667
14610	0.02
14625	0.02
14640	0.02
14655	0.02
14670	0.02
14685	0.02
14700	0.02
14715	0.0133333333333333
14730	0.0133333333333333
14745	0.0133333333333333
14760	0.0133333333333333
14775	0.0133333333333333
14790	0.0133333333333333
14805	0.0133333333333333
14820	0.0133333333333333
14835	0.00666666666666667
14850	0.00666666666666667
14865	0
14880	0
14895	0
14910	0
14925	0
14940	0
14955	0
14970	0.00666666666666667
14985	0.00666666666666667
15000	0.00666666666666667
15015	0.00666666666666667
15030	0.0133333333333333
15045	0.0266666666666667
15060	0.0266666666666667
15075	0.0266666666666667
15090	0.0266666666666667
15105	0.0266666666666667
15120	0.02
15135	0.02
15150	0.02
15165	0.02
15180	0.0133333333333333
15195	0
15210	0
15225	0
15240	0
15255	0
15270	0
15285	0
15300	0
15315	0
15330	0
15345	0
15360	0
15375	0
15390	0
15405	0.00666666666666667
15420	0.0133333333333333
15435	0.0133333333333333
15450	0.0133333333333333
15465	0.0133333333333333
15480	0.0133333333333333
15495	0.0133333333333333
15510	0.0133333333333333
15525	0.0133333333333333
15540	0.0133333333333333
15555	0.00666666666666667
15570	0
15585	0
15600	0
15615	0.00666666666666667
15630	0.0133333333333333
15645	0.0133333333333333
15660	0.0133333333333333
15675	0.0133333333333333
15690	0.0133333333333333
15705	0.0133333333333333
15720	0.0133333333333333
15735	0.0133333333333333
15750	0.0133333333333333
15765	0.00666666666666667
15780	0
15795	0
15810	0
15825	0.0133333333333333
15840	0.0133333333333333
15855	0.0266666666666667
15870	0.0266666666666667
15885	0.0266666666666667
15900	0.0266666666666667
15915	0.0266666666666667
15930	0.0266666666666667
15945	0.0266666666666667
15960	0.0333333333333333
15975	0.02
15990	0.0266666666666667
16005	0.02
16020	0.02
16035	0.02
16050	0.0266666666666667
16065	0.0266666666666667
16080	0.0266666666666667
16095	0.0266666666666667
16110	0.02
16125	0.02
16140	0.02
16155	0.0133333333333333
16170	0.0133333333333333
16185	0.0133333333333333
16200	0.00666666666666667
16215	0.00666666666666667
16230	0.00666666666666667
16245	0.00666666666666667
16260	0.0133333333333333
16275	0.0133333333333333
16290	0.00666666666666667
16305	0.00666666666666667
16320	0.00666666666666667
16335	0.00666666666666667
16350	0.00666666666666667
16365	0.00666666666666667
16380	0.00666666666666667
16395	0.00666666666666667
16410	0
16425	0
16440	0
16455	0
16470	0
16485	0
16500	0
16515	0
16530	0
16545	0
16560	0
16575	0
16590	0
16605	0
16620	0
16635	0
16650	0
16665	0
16680	0
16695	0
16710	0
16725	0
16740	0
16755	0
16770	0
16785	0
16800	0
16815	0
16830	0
16845	0
16860	0
16875	0
16890	0
16905	0
16920	0
16935	0
16950	0
16965	0.0266666666666667
16980	0.0266666666666667
16995	0.0266666666666667
17010	0.0266666666666667
17025	0.0266666666666667
17040	0.0266666666666667
17055	0.0266666666666667
17070	0.0333333333333333
17085	0.0333333333333333
17100	0.0333333333333333
17115	0.00666666666666667
17130	0.00666666666666667
17145	0.00666666666666667
17160	0.00666666666666667
17175	0.00666666666666667
17190	0.0133333333333333
17205	0.0133333333333333
17220	0.00666666666666667
17235	0.00666666666666667
17250	0.0133333333333333
17265	0.0133333333333333
17280	0.02
17295	0.02
17310	0.02
17325	0.02
17340	0.0133333333333333
17355	0.02
17370	0.02
17385	0.0266666666666667
17400	0.02
17415	0.0266666666666667
17430	0.0266666666666667
17445	0.0266666666666667
17460	0.0266666666666667
17475	0.0266666666666667
17490	0.0266666666666667
17505	0.02
17520	0.0266666666666667
17535	0.02
17550	0.02
17565	0.02
17580	0.0133333333333333
17595	0.0133333333333333
17610	0.0133333333333333
17625	0.0133333333333333
17640	0.0133333333333333
17655	0.0133333333333333
17670	0.00666666666666667
17685	0.00666666666666667
17700	0.00666666666666667
17715	0
17730	0
17745	0
17760	0
17775	0
17790	0
17805	0
17820	0
17835	0
17850	0
17865	0
17880	0
17895	0
17910	0
17925	0
17940	0.00666666666666667
17955	0.0133333333333333
17970	0.0133333333333333
17985	0.0133333333333333
18000	0.0133333333333333
18015	0.0266666666666667
18030	0.0266666666666667
18045	0.0333333333333333
18060	0.0333333333333333
18075	0.0333333333333333
18090	0.0266666666666667
18105	0.02
18120	0.02
18135	0.02
18150	0.02
18165	0.00666666666666667
18180	0.00666666666666667
18195	0
18210	0
18225	0
18240	0
18255	0
18270	0
18285	0
18300	0
18315	0.00666666666666667
18330	0.00666666666666667
18345	0.00666666666666667
18360	0.00666666666666667
18375	0.00666666666666667
18390	0.00666666666666667
18405	0.00666666666666667
18420	0.00666666666666667
18435	0.00666666666666667
18450	0.00666666666666667
18465	0
18480	0
18495	0
18510	0
18525	0.00666666666666667
18540	0.0133333333333333
18555	0.0133333333333333
18570	0.0133333333333333
18585	0.0133333333333333
18600	0.0133333333333333
18615	0.0133333333333333
18630	0.02
18645	0.02
18660	0.02
18675	0.0133333333333333
18690	0.00666666666666667
18705	0.00666666666666667
18720	0.00666666666666667
18735	0.00666666666666667
18750	0.00666666666666667
18765	0.0133333333333333
18780	0.00666666666666667
