# Supplementary material for: Conveniently Pre-Tagged and Pre-Packaged: Extended Molecular Identification and Metagenomics Using Complete Metazoan Mitochondrial Genomes
Source: PLoS One. 2012 Dec 14;7(12):e51263. doi: 10.1371/journal.pone.0051263 (PMC3522660; doi:10.1371/journal.pone.0051263)
Supplement: File S2 — Sliding window analyses for Annelida, Cnidaria, Crustacea, Echinodermata, Mollusca, Nematoda, Nemertea, Platyhelminthes and Porifera. For each family, the folder contains the aligned sequences as well as the sliding window analyses by species pair and for all species pair on a single figure. (ZIP) [file pone.0051263.s002.zip › Cnidaria/Poritidae/15_150/Porites_porites_NC_008166_Goniopora_columna_NC_015643.csv]

0	0.02
15	0.02
30	0.0133333333333333
45	0.0133333333333333
60	0.0133333333333333
75	0.0133333333333333
90	0.02
105	0.02
120	0.0266666666666667
135	0.04
150	0.0466666666666667
165	0.0466666666666667
180	0.0533333333333333
195	0.0466666666666667
210	0.0466666666666667
225	0.06
240	0.0533333333333333
255	0.0466666666666667
270	0.04
285	0.0266666666666667
300	0.02
315	0.02
330	0.0133333333333333
345	0.02
360	0.02
375	0.0133333333333333
390	0.0266666666666667
405	0.0266666666666667
420	0.0266666666666667
435	0.0333333333333333
450	0.0333333333333333
465	0.0333333333333333
480	0.0333333333333333
495	0.0266666666666667
510	0.0266666666666667
525	0.0266666666666667
540	0.02
555	0.02
570	0.02
585	0.0133333333333333
600	0.0133333333333333
615	0.0133333333333333
630	0.0133333333333333
645	0.02
660	0.02
675	0.0133333333333333
690	0.00666666666666667
705	0.0133333333333333
720	0.0133333333333333
735	0.0133333333333333
750	0.0133333333333333
765	0.0133333333333333
780	0.02
795	0.0133333333333333
810	0.0133333333333333
825	0.02
840	0.0333333333333333
855	0.0266666666666667
870	0.0333333333333333
885	0.04
900	0.04
915	0.0466666666666667
930	0.04
945	0.0533333333333333
960	0.0733333333333333
975	0.0733333333333333
990	0.0666666666666667
1005	0.08
1020	0.08
1035	0.0933333333333333
1050	0.0933333333333333
1065	0.0933333333333333
1080	0.0933333333333333
1095	0.0933333333333333
1110	0.0733333333333333
1125	0.0733333333333333
1140	0.0666666666666667
1155	0.0666666666666667
1170	0.0733333333333333
1185	0.0533333333333333
1200	0.0666666666666667
1215	0.06
1230	0.06
1245	0.08
1260	0.0866666666666667
1275	0.106666666666667
1290	0.113333333333333
1305	0.113333333333333
1320	0.1
1335	0.106666666666667
1350	0.106666666666667
1365	0.106666666666667
1380	0.113333333333333
1395	0.08
1410	0.0733333333333333
1425	0.0466666666666667
1440	0.0666666666666667
1455	0.0733333333333333
1470	0.0866666666666667
1485	0.08
1500	0.08
1515	0.08
1530	0.0933333333333333
1545	0.106666666666667
1560	0.106666666666667
1575	0.113333333333333
1590	0.0866666666666667
1605	0.0666666666666667
1620	0.0533333333333333
1635	0.0533333333333333
1650	0.0466666666666667
1665	0.0466666666666667
1680	0.0533333333333333
1695	0.0533333333333333
1710	0.06
1725	0.0533333333333333
1740	0.0533333333333333
1755	0.06
1770	0.06
1785	0.06
1800	0.0533333333333333
1815	0.06
1830	0.0466666666666667
1845	0.0333333333333333
1860	0.0266666666666667
1875	0.0266666666666667
1890	0.0333333333333333
1905	0.0333333333333333
1920	0.0333333333333333
1935	0.0333333333333333
1950	0.04
1965	0.0533333333333333
1980	0.0466666666666667
1995	0.0533333333333333
2010	0.06
2025	0.06
2040	0.0533333333333333
2055	0.0533333333333333
2070	0.0533333333333333
2085	0.0666666666666667
2100	0.06
2115	0.04
2130	0.0333333333333333
2145	0.0333333333333333
2160	0.04
2175	0.04
2190	0.04
2205	0.0466666666666667
2220	0.0466666666666667
2235	0.0333333333333333
2250	0.0333333333333333
2265	0.0333333333333333
2280	0.0333333333333333
2295	0.0266666666666667
2310	0.0266666666666667
2325	0.0266666666666667
2340	0.0266666666666667
2355	0.0133333333333333
2370	0.02
2385	0.02
2400	0.0333333333333333
2415	0.0533333333333333
2430	0.0533333333333333
2445	0.06
2460	0.0466666666666667
2475	0.0466666666666667
2490	0.0466666666666667
2505	0.0466666666666667
2520	0.0466666666666667
2535	0.0466666666666667
2550	0.0533333333333333
2565	0.0466666666666667
2580	0.0533333333333333
2595	0.0466666666666667
2610	0.0466666666666667
2625	0.0533333333333333
2640	0.06
2655	0.06
2670	0.0533333333333333
2685	0.0533333333333333
2700	0.04
2715	0.0266666666666667
2730	0.0333333333333333
2745	0.0333333333333333
2760	0.04
2775	0.0333333333333333
2790	0.0266666666666667
2805	0.0266666666666667
2820	0.0266666666666667
2835	0.0266666666666667
2850	0.0266666666666667
2865	0.0266666666666667
2880	0.02
2895	0.02
2910	0.0133333333333333
2925	0.0133333333333333
2940	0.0133333333333333
2955	0.0133333333333333
2970	0.0133333333333333
2985	0.0333333333333333
3000	0.0266666666666667
3015	0.0266666666666667
3030	0.02
3045	0.0266666666666667
3060	0.0266666666666667
3075	0.0333333333333333
3090	0.0333333333333333
3105	0.0333333333333333
3120	0.0333333333333333
3135	0.0133333333333333
3150	0.0133333333333333
3165	0.0133333333333333
3180	0.0133333333333333
3195	0.00666666666666667
3210	0.0133333333333333
3225	0.00666666666666667
3240	0.00666666666666667
3255	0.02
3270	0.04
3285	0.0533333333333333
3300	0.0533333333333333
3315	0.0533333333333333
3330	0.0533333333333333
3345	0.0533333333333333
3360	0.0466666666666667
3375	0.0466666666666667
3390	0.06
3405	0.0466666666666667
3420	0.0266666666666667
3435	0.0133333333333333
3450	0.02
3465	0.02
3480	0.04
3495	0.0533333333333333
3510	0.0533333333333333
3525	0.0666666666666667
3540	0.0533333333333333
3555	0.0533333333333333
3570	0.0533333333333333
3585	0.0533333333333333
3600	0.0466666666666667
3615	0.06
3630	0.0466666666666667
3645	0.0333333333333333
3660	0.0333333333333333
3675	0.02
3690	0.02
3705	0.0266666666666667
3720	0.0266666666666667
3735	0.0266666666666667
3750	0.0266666666666667
3765	0.0133333333333333
3780	0.00666666666666667
3795	0.0133333333333333
3810	0.0133333333333333
3825	0.0133333333333333
3840	0.02
3855	0.0133333333333333
3870	0.0133333333333333
3885	0.02
3900	0.02
3915	0.02
3930	0.0266666666666667
3945	0.02
3960	0.02
3975	0.02
3990	0.0333333333333333
4005	0.04
4020	0.04
4035	0.0333333333333333
4050	0.0333333333333333
4065	0.0333333333333333
4080	0.0266666666666667
4095	0.0333333333333333
4110	0.0333333333333333
4125	0.0333333333333333
4140	0.0133333333333333
4155	0.00666666666666667
4170	0.00666666666666667
4185	0.00666666666666667
4200	0.00666666666666667
4215	0.00666666666666667
4230	0.00666666666666667
4245	0
4260	0.02
4275	0.0266666666666667
4290	0.0266666666666667
4305	0.0333333333333333
4320	0.04
4335	0.06
4350	0.06
4365	0.06
4380	0.06
4395	0.06
4410	0.04
4425	0.0333333333333333
4440	0.0666666666666667
4455	0.06
4470	0.0533333333333333
4485	0.0333333333333333
4500	0.0466666666666667
4515	0.0466666666666667
4530	0.0466666666666667
4545	0.0466666666666667
4560	0.0466666666666667
4575	0.0466666666666667
4590	0.0133333333333333
4605	0.0133333333333333
4620	0.0133333333333333
4635	0.0133333333333333
4650	0
4665	0
4680	0
4695	0
4710	0
4725	0
4740	0.0266666666666667
4755	0.0266666666666667
4770	0.0266666666666667
4785	0.0333333333333333
4800	0.0333333333333333
4815	0.04
4830	0.04
4845	0.0466666666666667
4860	0.0533333333333333
4875	0.06
4890	0.0333333333333333
4905	0.04
4920	0.0533333333333333
4935	0.0533333333333333
4950	0.0866666666666667
4965	0.0933333333333333
4980	0.0933333333333333
4995	0.106666666666667
5010	0.1
5025	0.0933333333333333
5040	0.1
5055	0.0933333333333333
5070	0.08
5085	0.0733333333333333
5100	0.0466666666666667
5115	0.06
5130	0.0733333333333333
5145	0.0533333333333333
5160	0.0533333333333333
5175	0.06
5190	0.06
5205	0.0666666666666667
5220	0.0666666666666667
5235	0.0666666666666667
5250	0.06
5265	0.0333333333333333
5280	0.02
5295	0.02
5310	0.02
5325	0.0133333333333333
5340	0.00666666666666667
5355	0
5370	0
5385	0.0133333333333333
5400	0.0133333333333333
5415	0.02
5430	0.0266666666666667
5445	0.0266666666666667
5460	0.0266666666666667
5475	0.0266666666666667
5490	0.0333333333333333
5505	0.04
5520	0.0533333333333333
5535	0.04
5550	0.0466666666666667
5565	0.04
5580	0.04
5595	0.04
5610	0.04
5625	0.04
5640	0.04
5655	0.0333333333333333
5670	0.0333333333333333
5685	0.0466666666666667
5700	0.0466666666666667
5715	0.0466666666666667
5730	0.04
5745	0.0466666666666667
5760	0.0533333333333333
5775	0.0533333333333333
5790	0.0466666666666667
5805	0.0466666666666667
5820	0.0333333333333333
5835	0.02
5850	0.0133333333333333
5865	0.0133333333333333
5880	0.0133333333333333
5895	0.0133333333333333
5910	0.00666666666666667
5925	0.00666666666666667
5940	0.00666666666666667
5955	0.00666666666666667
5970	0.00666666666666667
5985	0.00666666666666667
6000	0.0133333333333333
6015	0.0133333333333333
6030	0.0133333333333333
6045	0.0133333333333333
6060	0.02
6075	0.0266666666666667
6090	0.0266666666666667
6105	0.0266666666666667
6120	0.0266666666666667
6135	0.0333333333333333
6150	0.0333333333333333
6165	0.04
6180	0.06
6195	0.0533333333333333
6210	0.0466666666666667
6225	0.04
6240	0.04
6255	0.04
6270	0.0466666666666667
6285	0.0466666666666667
6300	0.04
6315	0.0333333333333333
6330	0.0266666666666667
6345	0.0266666666666667
6360	0.0333333333333333
6375	0.0466666666666667
6390	0.06
6405	0.0666666666666667
6420	0.06
6435	0.08
6450	0.0866666666666667
6465	0.0933333333333333
6480	0.08
6495	0.0866666666666667
6510	0.08
6525	0.0666666666666667
6540	0.0666666666666667
6555	0.06
6570	0.06
6585	0.0333333333333333
6600	0.0266666666666667
6615	0.02
6630	0.0266666666666667
6645	0.02
6660	0.02
6675	0.0266666666666667
6690	0.0133333333333333
6705	0.0133333333333333
6720	0.0133333333333333
6735	0.0266666666666667
6750	0.0266666666666667
6765	0.0266666666666667
6780	0.02
6795	0.0266666666666667
6810	0.0333333333333333
6825	0.0266666666666667
6840	0.0266666666666667
6855	0.0333333333333333
6870	0.04
6885	0.0266666666666667
6900	0.0266666666666667
6915	0.0266666666666667
6930	0.0266666666666667
6945	0.02
6960	0.0133333333333333
6975	0.0133333333333333
6990	0.02
7005	0.02
7020	0.02
7035	0.02
7050	0.02
7065	0.02
7080	0.0266666666666667
7095	0.04
7110	0.0466666666666667
7125	0.0466666666666667
7140	0.0466666666666667
7155	0.0466666666666667
7170	0.04
7185	0.0466666666666667
7200	0.0466666666666667
7215	0.0466666666666667
7230	0.04
7245	0.0333333333333333
7260	0.0266666666666667
7275	0.0266666666666667
7290	0.02
7305	0.0133333333333333
7320	0.0133333333333333
7335	0.00666666666666667
7350	0.00666666666666667
7365	0.0133333333333333
7380	0.0133333333333333
7395	0.00666666666666667
7410	0.00666666666666667
7425	0.0133333333333333
7440	0.0133333333333333
7455	0.0133333333333333
7470	0.02
7485	0.0266666666666667
7500	0.0266666666666667
7515	0.0266666666666667
7530	0.0333333333333333
7545	0.04
7560	0.04
7575	0.0333333333333333
7590	0.0333333333333333
7605	0.0333333333333333
7620	0.0333333333333333
7635	0.0333333333333333
7650	0.0333333333333333
7665	0.0266666666666667
7680	0.02
7695	0.02
7710	0.02
7725	0.0266666666666667
7740	0.04
7755	0.0533333333333333
7770	0.0533333333333333
7785	0.0533333333333333
7800	0.0533333333333333
7815	0.0533333333333333
7830	0.0666666666666667
7845	0.0733333333333333
7860	0.0933333333333333
7875	0.106666666666667
7890	0.0933333333333333
7905	0.0866666666666667
7920	0.1
7935	0.1
7950	0.1
7965	0.1
7980	0.0866666666666667
7995	0.1
8010	0.08
8025	0.06
8040	0.0666666666666667
8055	0.06
8070	0.04
8085	0.04
8100	0.04
8115	0.0466666666666667
8130	0.0466666666666667
8145	0.02
8160	0.02
8175	0.0333333333333333
8190	0.0333333333333333
8205	0.0333333333333333
8220	0.0466666666666667
8235	0.0466666666666667
8250	0.0533333333333333
8265	0.0466666666666667
8280	0.0466666666666667
8295	0.0466666666666667
8310	0.0466666666666667
8325	0.0333333333333333
8340	0.0266666666666667
8355	0.0333333333333333
8370	0.02
8385	0.0333333333333333
8400	0.0266666666666667
8415	0.0266666666666667
8430	0.0266666666666667
8445	0.04
8460	0.0466666666666667
8475	0.0466666666666667
8490	0.0533333333333333
8505	0.06
8520	0.06
8535	0.0466666666666667
8550	0.06
8565	0.0733333333333333
8580	0.08
8595	0.0733333333333333
8610	0.0733333333333333
8625	0.08
8640	0.08
8655	0.0666666666666667
8670	0.0666666666666667
8685	0.0733333333333333
8700	0.0666666666666667
8715	0.0533333333333333
8730	0.0466666666666667
8745	0.04
8760	0.0333333333333333
8775	0.0266666666666667
8790	0.02
8805	0.0266666666666667
8820	0.0333333333333333
8835	0.0266666666666667
8850	0.02
8865	0.02
8880	0.02
8895	0.02
8910	0.02
8925	0.02
8940	0.0266666666666667
8955	0.0333333333333333
8970	0.0266666666666667
8985	0.02
9000	0.04
9015	0.04
9030	0.0466666666666667
9045	0.0466666666666667
9060	0.0466666666666667
9075	0.0466666666666667
9090	0.04
9105	0.0266666666666667
9120	0.04
9135	0.04
9150	0.02
9165	0.02
9180	0.02
9195	0.02
9210	0.02
9225	0.0266666666666667
9240	0.0266666666666667
9255	0.0266666666666667
9270	0.0133333333333333
9285	0.02
9300	0.04
9315	0.0466666666666667
9330	0.0466666666666667
9345	0.0466666666666667
9360	0.0533333333333333
9375	0.0466666666666667
9390	0.0533333333333333
9405	0.06
9420	0.06
9435	0.0533333333333333
9450	0.0466666666666667
9465	0.0466666666666667
9480	0.0533333333333333
9495	0.0533333333333333
9510	0.0533333333333333
9525	0.0666666666666667
9540	0.0666666666666667
9555	0.0666666666666667
9570	0.0666666666666667
9585	0.0666666666666667
9600	0.06
9615	0.0533333333333333
9630	0.0466666666666667
9645	0.0533333333333333
9660	0.0466666666666667
9675	0.0333333333333333
9690	0.0266666666666667
9705	0.02
9720	0.02
9735	0.0266666666666667
9750	0.0266666666666667
9765	0.0333333333333333
9780	0.0266666666666667
9795	0.0266666666666667
9810	0.0266666666666667
9825	0.0266666666666667
9840	0.0266666666666667
9855	0.0266666666666667
9870	0.0266666666666667
9885	0.0266666666666667
9900	0.02
9915	0.02
9930	0.02
9945	0.02
9960	0.0266666666666667
9975	0.0266666666666667
9990	0.0266666666666667
10005	0.0266666666666667
10020	0.0266666666666667
10035	0.02
10050	0.02
10065	0.02
10080	0.02
10095	0.0133333333333333
10110	0.00666666666666667
10125	0.02
10140	0.02
10155	0.0266666666666667
10170	0.0333333333333333
10185	0.0466666666666667
10200	0.0533333333333333
10215	0.0466666666666667
10230	0.0466666666666667
10245	0.0466666666666667
10260	0.0466666666666667
10275	0.04
10290	0.04
10305	0.0333333333333333
10320	0.0266666666666667
10335	0.0133333333333333
10350	0.00666666666666667
10365	0.00666666666666667
10380	0.0133333333333333
10395	0.0266666666666667
10410	0.0266666666666667
10425	0.02
10440	0.02
10455	0.02
10470	0.02
10485	0.0333333333333333
10500	0.0333333333333333
10515	0.04
10530	0.0333333333333333
10545	0.02
10560	0.02
10575	0.0266666666666667
10590	0.0266666666666667
10605	0.0266666666666667
10620	0.0333333333333333
10635	0.0266666666666667
10650	0.0266666666666667
10665	0.0333333333333333
10680	0.04
10695	0.0466666666666667
10710	0.0533333333333333
10725	0.06
10740	0.06
10755	0.06
10770	0.0533333333333333
10785	0.06
10800	0.0666666666666667
10815	0.0733333333333333
10830	0.08
10845	0.0733333333333333
10860	0.0733333333333333
10875	0.06
10890	0.0733333333333333
10905	0.0733333333333333
10920	0.08
10935	0.0666666666666667
10950	0.0666666666666667
10965	0.0466666666666667
10980	0.04
10995	0.0466666666666667
11010	0.0533333333333333
11025	0.0533333333333333
11040	0.0533333333333333
11055	0.0666666666666667
11070	0.0666666666666667
11085	0.0666666666666667
11100	0.06
11115	0.0666666666666667
11130	0.06
11145	0.06
11160	0.0466666666666667
11175	0.06
11190	0.0666666666666667
11205	0.0733333333333333
11220	0.0733333333333333
11235	0.0733333333333333
11250	0.08
11265	0.0933333333333333
11280	0.1
11295	0.113333333333333
11310	0.126666666666667
11325	0.126666666666667
11340	0.12
11355	0.1
11370	0.1
11385	0.1
11400	0.1
11415	0.0866666666666667
11430	0.106666666666667
11445	0.0933333333333333
11460	0.0933333333333333
11475	0.1
11490	0.0866666666666667
11505	0.0866666666666667
11520	0.08
11535	0.0933333333333333
11550	0.0933333333333333
11565	0.0933333333333333
11580	0.0666666666666667
11595	0.06
11610	0.0533333333333333
11625	0.04
11640	0.04
11655	0.0533333333333333
11670	0.06
11685	0.06
11700	0.06
11715	0.08
11730	0.08
11745	0.08
11760	0.0866666666666667
11775	0.0933333333333333
11790	0.113333333333333
11805	0.106666666666667
11820	0.1
11835	0.106666666666667
11850	0.106666666666667
11865	0.0866666666666667
11880	0.0933333333333333
11895	0.0933333333333333
11910	0.0866666666666667
11925	0.08
11940	0.0666666666666667
11955	0.06
11970	0.06
11985	0.04
12000	0.04
12015	0.0333333333333333
12030	0.0266666666666667
12045	0.0266666666666667
12060	0.0266666666666667
12075	0.0266666666666667
12090	0.02
12105	0.02
12120	0.02
12135	0.02
12150	0.0133333333333333
12165	0.0133333333333333
12180	0.02
12195	0.02
12210	0.0133333333333333
12225	0.02
12240	0.0333333333333333
12255	0.0333333333333333
12270	0.04
12285	0.04
12300	0.04
12315	0.0533333333333333
12330	0.0533333333333333
12345	0.0533333333333333
12360	0.0533333333333333
12375	0.04
12390	0.0466666666666667
12405	0.0533333333333333
12420	0.0466666666666667
12435	0.0533333333333333
12450	0.06
12465	0.0666666666666667
12480	0.06
12495	0.0666666666666667
12510	0.0733333333333333
12525	0.08
12540	0.06
12555	0.06
12570	0.06
12585	0.0533333333333333
12600	0.0533333333333333
12615	0.04
12630	0.04
12645	0.0333333333333333
12660	0.0266666666666667
12675	0.0333333333333333
12690	0.04
12705	0.04
12720	0.04
12735	0.0533333333333333
12750	0.0466666666666667
12765	0.0466666666666667
12780	0.0466666666666667
12795	0.0466666666666667
12810	0.0533333333333333
12825	0.04
12840	0.0333333333333333
12855	0.0266666666666667
12870	0.0266666666666667
12885	0.0133333333333333
12900	0.0133333333333333
12915	0.0133333333333333
12930	0.0133333333333333
12945	0.0133333333333333
12960	0.02
12975	0.02
12990	0.02
13005	0.0266666666666667
13020	0.0266666666666667
13035	0.04
13050	0.04
13065	0.0333333333333333
13080	0.0333333333333333
13095	0.04
13110	0.0266666666666667
13125	0.0266666666666667
13140	0.04
13155	0.04
13170	0.0533333333333333
13185	0.0466666666666667
13200	0.0533333333333333
13215	0.06
13230	0.06
13245	0.0666666666666667
13260	0.0666666666666667
13275	0.0733333333333333
13290	0.08
13305	0.0733333333333333
13320	0.0733333333333333
13335	0.0733333333333333
13350	0.0666666666666667
13365	0.06
13380	0.06
13395	0.0466666666666667
13410	0.0533333333333333
13425	0.0466666666666667
13440	0.0333333333333333
13455	0.0333333333333333
13470	0.0266666666666667
13485	0.02
13500	0.02
13515	0.02
13530	0.02
13545	0.02
13560	0.02
13575	0.02
13590	0.0133333333333333
13605	0.0133333333333333
13620	0.00666666666666667
13635	0.0266666666666667
13650	0.0266666666666667
13665	0.0266666666666667
13680	0.0266666666666667
13695	0.0266666666666667
13710	0.02
13725	0.02
13740	0.02
13755	0.02
13770	0.0266666666666667
13785	0.00666666666666667
13800	0.00666666666666667
13815	0.00666666666666667
13830	0.00666666666666667
13845	0.0133333333333333
13860	0.0133333333333333
13875	0.0133333333333333
13890	0.02
13905	0.02
13920	0.0133333333333333
13935	0.02
13950	0.02
13965	0.02
13980	0.02
13995	0.0133333333333333
14010	0.0133333333333333
14025	0.0133333333333333
14040	0.00666666666666667
14055	0.00666666666666667
14070	0.00666666666666667
14085	0
14100	0
14115	0
14130	0
14145	0
14160	0
14175	0
14190	0
14205	0
14220	0.0133333333333333
14235	0.0133333333333333
14250	0.02
14265	0.0266666666666667
14280	0.0266666666666667
14295	0.0266666666666667
14310	0.0266666666666667
14325	0.0266666666666667
14340	0.0266666666666667
14355	0.0266666666666667
14370	0.0133333333333333
14385	0.0133333333333333
14400	0.00666666666666667
14415	0
14430	0
14445	0
14460	0.00666666666666667
14475	0.00666666666666667
14490	0.00666666666666667
14505	0.0133333333333333
14520	0.0266666666666667
14535	0.0533333333333333
14550	0.0533333333333333
14565	0.0733333333333333
14580	0.0733333333333333
14595	0.08
14610	0.0866666666666667
14625	0.0933333333333333
14640	0.0933333333333333
14655	0.1
14670	0.0866666666666667
14685	0.0666666666666667
14700	0.0866666666666667
14715	0.0866666666666667
14730	0.0866666666666667
14745	0.08
14760	0.0666666666666667
14775	0.0666666666666667
14790	0.08
14805	0.0733333333333333
14820	0.0733333333333333
14835	0.0666666666666667
14850	0.0466666666666667
14865	0.0266666666666667
14880	0.0266666666666667
14895	0.0266666666666667
14910	0.0266666666666667
14925	0.0266666666666667
14940	0.0133333333333333
14955	0.00666666666666667
14970	0.0133333333333333
14985	0.02
15000	0.0266666666666667
15015	0.0266666666666667
15030	0.0333333333333333
15045	0.04
15060	0.0466666666666667
15075	0.0466666666666667
15090	0.0466666666666667
15105	0.0466666666666667
15120	0.0466666666666667
15135	0.0466666666666667
15150	0.04
15165	0.04
15180	0.0333333333333333
15195	0.0266666666666667
15210	0.02
15225	0.0133333333333333
15240	0.0133333333333333
15255	0.02
15270	0.0133333333333333
15285	0.00666666666666667
15300	0.02
15315	0.02
15330	0.02
15345	0.02
15360	0.02
15375	0.02
15390	0.02
15405	0.02
15420	0.02
15435	0.0266666666666667
15450	0.0133333333333333
15465	0.0266666666666667
15480	0.0266666666666667
15495	0.0266666666666667
15510	0.0333333333333333
15525	0.0333333333333333
15540	0.04
15555	0.0466666666666667
15570	0.0466666666666667
15585	0.04
15600	0.04
15615	0.0333333333333333
15630	0.0466666666666667
15645	0.0533333333333333
15660	0.0466666666666667
15675	0.06
15690	0.0733333333333333
15705	0.06
15720	0.0666666666666667
15735	0.0733333333333333
15750	0.08
15765	0.0733333333333333
15780	0.06
15795	0.0533333333333333
15810	0.0533333333333333
15825	0.06
15840	0.04
15855	0.0466666666666667
15870	0.0466666666666667
15885	0.04
15900	0.04
15915	0.04
15930	0.0466666666666667
15945	0.0533333333333333
15960	0.0533333333333333
15975	0.0333333333333333
15990	0.0466666666666667
16005	0.0466666666666667
16020	0.04
16035	0.0533333333333333
16050	0.0466666666666667
16065	0.0533333333333333
16080	0.0466666666666667
16095	0.04
16110	0.0466666666666667
16125	0.0533333333333333
16140	0.0466666666666667
16155	0.04
16170	0.04
16185	0.0333333333333333
16200	0.0333333333333333
16215	0.0333333333333333
16230	0.0333333333333333
16245	0.0466666666666667
16260	0.0533333333333333
16275	0.0466666666666667
16290	0.0466666666666667
16305	0.0466666666666667
16320	0.0466666666666667
16335	0.0533333333333333
16350	0.0533333333333333
16365	0.0466666666666667
16380	0.0466666666666667
16395	0.04
16410	0.0266666666666667
16425	0.0266666666666667
16440	0.02
16455	0.02
16470	0.02
16485	0.0133333333333333
16500	0.02
16515	0.02
16530	0.02
16545	0.0133333333333333
16560	0.0133333333333333
16575	0.0133333333333333
16590	0.02
16605	0.0266666666666667
16620	0.0266666666666667
16635	0.02
16650	0.0133333333333333
16665	0.0133333333333333
16680	0.0133333333333333
16695	0.0133333333333333
16710	0.0133333333333333
16725	0.02
16740	0.04
16755	0.04
16770	0.04
16785	0.04
16800	0.04
16815	0.04
16830	0.04
16845	0.04
16860	0.0533333333333333
16875	0.0666666666666667
16890	0.0466666666666667
16905	0.0466666666666667
16920	0.06
16935	0.06
16950	0.0666666666666667
16965	0.0933333333333333
16980	0.0933333333333333
16995	0.0933333333333333
17010	0.08
17025	0.06
17040	0.0533333333333333
17055	0.0466666666666667
17070	0.04
17085	0.0466666666666667
17100	0.04
17115	0.0133333333333333
17130	0.02
17145	0.02
17160	0.0333333333333333
17175	0.0466666666666667
17190	0.0466666666666667
17205	0.0466666666666667
17220	0.04
17235	0.0333333333333333
17250	0.0333333333333333
17265	0.0333333333333333
17280	0.0333333333333333
17295	0.0333333333333333
17310	0.02
17325	0.00666666666666667
17340	0.00666666666666667
17355	0.00666666666666667
17370	0.00666666666666667
17385	0.02
17400	0.02
17415	0.02
17430	0.0266666666666667
17445	0.0333333333333333
17460	0.0333333333333333
17475	0.0333333333333333
17490	0.0333333333333333
17505	0.04
17520	0.04
17535	0.0333333333333333
17550	0.0333333333333333
17565	0.0533333333333333
17580	0.04
17595	0.0333333333333333
17610	0.0333333333333333
17625	0.0333333333333333
17640	0.0333333333333333
17655	0.0266666666666667
17670	0.0333333333333333
17685	0.0266666666666667
17700	0.0266666666666667
17715	0.00666666666666667
17730	0.00666666666666667
17745	0.00666666666666667
17760	0.00666666666666667
17775	0.0133333333333333
17790	0.0266666666666667
17805	0.0266666666666667
17820	0.0266666666666667
17835	0.0266666666666667
17850	0.0266666666666667
17865	0.0266666666666667
17880	0.0266666666666667
17895	0.0333333333333333
17910	0.0333333333333333
17925	0.0333333333333333
17940	0.0266666666666667
17955	0.0333333333333333
17970	0.0333333333333333
17985	0.0466666666666667
18000	0.0466666666666667
18015	0.0533333333333333
18030	0.06
18045	0.0533333333333333
18060	0.0666666666666667
18075	0.06
18090	0.06
18105	0.06
18120	0.0533333333333333
18135	0.0533333333333333
18150	0.0533333333333333
18165	0.0466666666666667
18180	0.06
18195	0.0666666666666667
18210	0.0533333333333333
18225	0.0533333333333333
18240	0.0533333333333333
18255	0.0466666666666667
18270	0.0533333333333333
18285	0.04
18300	0.04
18315	0.0466666666666667
18330	0.0266666666666667
18345	0.02
18360	0.02
18375	0.0266666666666667
18390	0.02
18405	0.02
18420	0.02
18435	0.0266666666666667
18450	0.0266666666666667
18465	0.02
18480	0.0266666666666667
18495	0.0266666666666667
18510	0.0266666666666667
18525	0.0266666666666667
18540	0.0333333333333333
18555	0.0466666666666667
18570	0.0466666666666667
18585	0.04
18600	0.04
18615	0.04
18630	0.04
18645	0.04
18660	0.04
18675	0.04
18690	0.04
18705	0.0266666666666667
18720	0.02
18735	0.02
18750	0.0266666666666667
18765	0.0266666666666667
18780	0.02
