# Supplementary material for: Conveniently Pre-Tagged and Pre-Packaged: Extended Molecular Identification and Metagenomics Using Complete Metazoan Mitochondrial Genomes
Source: PLoS One. 2012 Dec 14;7(12):e51263. doi: 10.1371/journal.pone.0051263 (PMC3522660; doi:10.1371/journal.pone.0051263)
Supplement: File S2 — Sliding window analyses for Annelida, Cnidaria, Crustacea, Echinodermata, Mollusca, Nematoda, Nemertea, Platyhelminthes and Porifera. For each family, the folder contains the aligned sequences as well as the sliding window analyses by species pair and for all species pair on a single figure. (ZIP) [file pone.0051263.s002.zip › Cnidaria/Poritidae/45_450/Porites_okinawensis_NC_015644_Goniopora_columna_NC_015643.csv]

0	0.0244444444444444
45	0.0288888888888889
90	0.0355555555555556
135	0.0333333333333333
180	0.0333333333333333
225	0.0355555555555556
270	0.0333333333333333
315	0.0288888888888889
360	0.0311111111111111
405	0.0333333333333333
450	0.0311111111111111
495	0.0288888888888889
540	0.0288888888888889
585	0.0333333333333333
630	0.0355555555555556
675	0.0444444444444444
720	0.0488888888888889
765	0.0577777777777778
810	0.0644444444444444
855	0.0666666666666667
900	0.0777777777777778
945	0.0866666666666667
990	0.0888888888888889
1035	0.0911111111111111
1080	0.0933333333333333
1125	0.08
1170	0.0911111111111111
1215	0.0844444444444444
1260	0.0844444444444444
1305	0.0844444444444444
1350	0.0755555555555556
1395	0.0733333333333333
1440	0.0666666666666667
1485	0.0577777777777778
1530	0.0577777777777778
1575	0.0577777777777778
1620	0.0444444444444444
1665	0.0511111111111111
1710	0.0488888888888889
1755	0.0444444444444444
1800	0.0444444444444444
1845	0.0355555555555556
1890	0.0377777777777778
1935	0.0377777777777778
1980	0.0333333333333333
2025	0.04
2070	0.0377777777777778
2115	0.0377777777777778
2160	0.0333333333333333
2205	0.0333333333333333
2250	0.04
2295	0.0444444444444444
2340	0.0444444444444444
2385	0.0422222222222222
2430	0.0466666666666667
2475	0.04
2520	0.0377777777777778
2565	0.0311111111111111
2610	0.0311111111111111
2655	0.0311111111111111
2700	0.0266666666666667
2745	0.0222222222222222
2790	0.02
2835	0.02
2880	0.0177777777777778
2925	0.02
2970	0.0311111111111111
3015	0.0333333333333333
3060	0.0311111111111111
3105	0.0355555555555556
3150	0.0311111111111111
3195	0.0266666666666667
3240	0.0244444444444444
3285	0.0244444444444444
3330	0.0266666666666667
3375	0.0244444444444444
3420	0.0177777777777778
3465	0.0133333333333333
3510	0.0155555555555556
3555	0.0155555555555556
3600	0.02
3645	0.0222222222222222
3690	0.0288888888888889
3735	0.0288888888888889
3780	0.0244444444444444
3825	0.0266666666666667
3870	0.0222222222222222
3915	0.0222222222222222
3960	0.0266666666666667
4005	0.0222222222222222
4050	0.0266666666666667
4095	0.0244444444444444
4140	0.0244444444444444
4185	0.0244444444444444
4230	0.0266666666666667
4275	0.0244444444444444
4320	0.0244444444444444
4365	0.0244444444444444
4410	0.0177777777777778
4455	0.0177777777777778
4500	0.0111111111111111
4545	0.0111111111111111
4590	0.00666666666666667
4635	0.0177777777777778
4680	0.0355555555555556
4725	0.0466666666666667
4770	0.0511111111111111
4815	0.0644444444444444
4860	0.0666666666666667
4905	0.0733333333333333
4950	0.0711111111111111
4995	0.0733333333333333
5040	0.0733333333333333
5085	0.0688888888888889
5130	0.0533333333333333
5175	0.0422222222222222
5220	0.0466666666666667
5265	0.0333333333333333
5310	0.0333333333333333
5355	0.0288888888888889
5400	0.0377777777777778
5445	0.0377777777777778
5490	0.0466666666666667
5535	0.04
5580	0.0355555555555556
5625	0.0355555555555556
5670	0.0266666666666667
5715	0.0311111111111111
5760	0.0311111111111111
5805	0.0311111111111111
5850	0.0266666666666667
5895	0.0333333333333333
5940	0.0222222222222222
5985	0.0244444444444444
6030	0.0288888888888889
6075	0.0355555555555556
6120	0.04
6165	0.0488888888888889
6210	0.0511111111111111
6255	0.0511111111111111
6300	0.0466666666666667
6345	0.0422222222222222
6390	0.0444444444444444
6435	0.0466666666666667
6480	0.0444444444444444
6525	0.0422222222222222
6570	0.0422222222222222
6615	0.0288888888888889
6660	0.0266666666666667
6705	0.0288888888888889
6750	0.0311111111111111
6795	0.0355555555555556
6840	0.04
6885	0.0377777777777778
6930	0.0355555555555556
6975	0.0333333333333333
7020	0.0288888888888889
7065	0.0311111111111111
7110	0.0288888888888889
7155	0.0266666666666667
7200	0.0288888888888889
7245	0.0266666666666667
7290	0.02
7335	0.0244444444444444
7380	0.0244444444444444
7425	0.0333333333333333
7470	0.0444444444444444
7515	0.0444444444444444
7560	0.0577777777777778
7605	0.0644444444444444
7650	0.0688888888888889
7695	0.0688888888888889
7740	0.0711111111111111
7785	0.0644444444444444
7830	0.0666666666666667
7875	0.06
7920	0.06
7965	0.0644444444444444
8010	0.0511111111111111
8055	0.0444444444444444
8100	0.0444444444444444
8145	0.0422222222222222
8190	0.0422222222222222
8235	0.0577777777777778
8280	0.0666666666666667
8325	0.0688888888888889
8370	0.06
8415	0.0577777777777778
8460	0.0577777777777778
8505	0.0577777777777778
8550	0.0555555555555556
8595	0.0511111111111111
8640	0.0511111111111111
8685	0.04
8730	0.04
8775	0.0377777777777778
8820	0.04
8865	0.0355555555555556
8910	0.0377777777777778
8955	0.0377777777777778
9000	0.0377777777777778
9045	0.0422222222222222
9090	0.0422222222222222
9135	0.04
9180	0.04
9225	0.0422222222222222
9270	0.0422222222222222
9315	0.0444444444444444
9360	0.0466666666666667
9405	0.0444444444444444
9450	0.0422222222222222
9495	0.0422222222222222
9540	0.04
9585	0.04
9630	0.0311111111111111
9675	0.0288888888888889
9720	0.0244444444444444
9765	0.0266666666666667
9810	0.0222222222222222
9855	0.0288888888888889
9900	0.0311111111111111
9945	0.0266666666666667
9990	0.0288888888888889
10035	0.0266666666666667
10080	0.0266666666666667
10125	0.0266666666666667
10170	0.0288888888888889
10215	0.0288888888888889
10260	0.0311111111111111
10305	0.0266666666666667
10350	0.0266666666666667
10395	0.0333333333333333
10440	0.0377777777777778
10485	0.0444444444444444
10530	0.0555555555555556
10575	0.0555555555555556
10620	0.0577777777777778
10665	0.0555555555555556
10710	0.06
10755	0.0688888888888889
10800	0.0644444444444444
10845	0.0622222222222222
10890	0.0666666666666667
10935	0.0711111111111111
10980	0.0688888888888889
11025	0.08
11070	0.0866666666666667
11115	0.0888888888888889
11160	0.0977777777777778
11205	0.0955555555555556
11250	0.1
11295	0.0977777777777778
11340	0.0911111111111111
11385	0.0911111111111111
11430	0.0911111111111111
11475	0.0844444444444444
11520	0.08
11565	0.0866666666666667
11610	0.0755555555555556
11655	0.0688888888888889
11700	0.0644444444444444
11745	0.0622222222222222
11790	0.0622222222222222
11835	0.0511111111111111
11880	0.0444444444444444
11925	0.04
11970	0.04
12015	0.0355555555555556
12060	0.0333333333333333
12105	0.0422222222222222
12150	0.0422222222222222
12195	0.0511111111111111
12240	0.0511111111111111
12285	0.0533333333333333
12330	0.0533333333333333
12375	0.0533333333333333
12420	0.0511111111111111
12465	0.0533333333333333
12510	0.0511111111111111
12555	0.04
12600	0.0377777777777778
12645	0.0333333333333333
12690	0.0333333333333333
12735	0.0355555555555556
12780	0.0311111111111111
12825	0.0288888888888889
12870	0.0333333333333333
12915	0.0288888888888889
12960	0.0311111111111111
13005	0.0377777777777778
13050	0.0422222222222222
13095	0.0377777777777778
13140	0.0355555555555556
13185	0.0333333333333333
13230	0.0333333333333333
13275	0.0311111111111111
13320	0.0222222222222222
13365	0.0244444444444444
13410	0.0222222222222222
13455	0.02
13500	0.0177777777777778
13545	0.02
13590	0.0177777777777778
13635	0.0177777777777778
13680	0.0177777777777778
13725	0.0177777777777778
13770	0.0177777777777778
13815	0.0111111111111111
13860	0.0111111111111111
13905	0.00666666666666667
13950	0.0133333333333333
13995	0.0133333333333333
14040	0.0133333333333333
14085	0.0111111111111111
14130	0.0111111111111111
14175	0.0111111111111111
14220	0.0177777777777778
14265	0.0333333333333333
14310	0.04
14355	0.0466666666666667
14400	0.0444444444444444
14445	0.0511111111111111
14490	0.0577777777777778
14535	0.06
14580	0.06
14625	0.0622222222222222
14670	0.06
14715	0.0488888888888889
14760	0.0488888888888889
14805	0.0444444444444444
14850	0.0444444444444444
14895	0.0377777777777778
14940	0.0311111111111111
14985	0.0311111111111111
15030	0.0355555555555556
15075	0.0333333333333333
15120	0.0311111111111111
15165	0.0333333333333333
15210	0.0288888888888889
15255	0.0333333333333333
15300	0.0266666666666667
15345	0.0288888888888889
15390	0.04
15435	0.0422222222222222
15480	0.04
15525	0.0444444444444444
15570	0.0466666666666667
15615	0.0422222222222222
15660	0.0466666666666667
15705	0.0466666666666667
15750	0.0533333333333333
15795	0.0511111111111111
15840	0.0488888888888889
15885	0.0466666666666667
15930	0.0488888888888889
15975	0.0577777777777778
16020	0.0555555555555556
16065	0.0577777777777778
16110	0.0533333333333333
16155	0.0466666666666667
16200	0.0444444444444444
16245	0.0422222222222222
16290	0.0355555555555556
16335	0.0355555555555556
16380	0.0311111111111111
16425	0.02
16470	0.0288888888888889
16515	0.0244444444444444
16560	0.0266666666666667
16605	0.0377777777777778
16650	0.04
16695	0.04
16740	0.0377777777777778
16785	0.0377777777777778
16830	0.04
16875	0.0466666666666667
16920	0.0377777777777778
16965	0.04
17010	0.04
17055	0.0311111111111111
17100	0.0266666666666667
17145	0.0333333333333333
17190	0.0333333333333333
17235	0.0377777777777778
17280	0.04
17325	0.0311111111111111
17370	0.0311111111111111
17415	0.0288888888888889
17460	0.0266666666666667
17505	0.0311111111111111
17550	0.0311111111111111
17595	0.0266666666666667
17640	0.0288888888888889
17685	0.0311111111111111
17730	0.0311111111111111
17775	0.0377777777777778
17820	0.04
17865	0.0444444444444444
17910	0.0511111111111111
17955	0.0466666666666667
18000	0.0466666666666667
18045	0.0444444444444444
18090	0.0444444444444444
18135	0.04
18180	0.0377777777777778
18225	0.0311111111111111
18270	0.0377777777777778
18315	0.0355555555555556
18360	0.0266666666666667
18405	0.0288888888888889
18450	0.0266666666666667
18495	0.0333333333333333
18540	0.0311111111111111
18585	0.0288888888888889
18630	0.0311111111111111
18675	0.0355555555555556
18720	0.0244444444444444
18765	0.0222222222222222
