# Supplementary material for: Conveniently Pre-Tagged and Pre-Packaged: Extended Molecular Identification and Metagenomics Using Complete Metazoan Mitochondrial Genomes
Source: PLoS One. 2012 Dec 14;7(12):e51263. doi: 10.1371/journal.pone.0051263 (PMC3522660; doi:10.1371/journal.pone.0051263)
Supplement: File S2 — Sliding window analyses for Annelida, Cnidaria, Crustacea, Echinodermata, Mollusca, Nematoda, Nemertea, Platyhelminthes and Porifera. For each family, the folder contains the aligned sequences as well as the sliding window analyses by species pair and for all species pair on a single figure. (ZIP) [file pone.0051263.s002.zip › Cnidaria/Poritidae/45_450/Porites_okinawensis_NC_015644_Porites_porites_NC_008166.csv]

0	0.02
45	0.0244444444444444
90	0.0244444444444444
135	0.0222222222222222
180	0.0222222222222222
225	0.0244444444444444
270	0.0222222222222222
315	0.0177777777777778
360	0.0155555555555556
405	0.0111111111111111
450	0.00888888888888889
495	0.00444444444444444
540	0.00444444444444444
585	0.00444444444444444
630	0.00444444444444444
675	0.00222222222222222
720	0.00444444444444444
765	0.00888888888888889
810	0.0133333333333333
855	0.0155555555555556
900	0.0177777777777778
945	0.0177777777777778
990	0.0222222222222222
1035	0.02
1080	0.0222222222222222
1125	0.0222222222222222
1170	0.0266666666666667
1215	0.0288888888888889
1260	0.0266666666666667
1305	0.0244444444444444
1350	0.0222222222222222
1395	0.0244444444444444
1440	0.02
1485	0.02
1530	0.02
1575	0.02
1620	0.0133333333333333
1665	0.00666666666666667
1710	0.00444444444444444
1755	0.00666666666666667
1800	0.00888888888888889
1845	0.00666666666666667
1890	0.00666666666666667
1935	0.00888888888888889
1980	0.00666666666666667
2025	0.0111111111111111
2070	0.0111111111111111
2115	0.0133333333333333
2160	0.0133333333333333
2205	0.0111111111111111
2250	0.00888888888888889
2295	0.00888888888888889
2340	0.00888888888888889
2385	0.00666666666666667
2430	0.00888888888888889
2475	0.00666666666666667
2520	0.00666666666666667
2565	0.00444444444444444
2610	0.00444444444444444
2655	0.00444444444444444
2700	0.00666666666666667
2745	0.00666666666666667
2790	0.00666666666666667
2835	0.00666666666666667
2880	0.00666666666666667
2925	0.00444444444444444
2970	0.00666666666666667
3015	0.00666666666666667
3060	0.00666666666666667
3105	0.00666666666666667
3150	0.00666666666666667
3195	0.0177777777777778
3240	0.0222222222222222
3285	0.0222222222222222
3330	0.0222222222222222
3375	0.0222222222222222
3420	0.02
3465	0.02
3510	0.02
3555	0.0222222222222222
3600	0.02
3645	0.00888888888888889
3690	0.00444444444444444
3735	0.00666666666666667
3780	0.00444444444444444
3825	0.00444444444444444
3870	0.00444444444444444
3915	0.00444444444444444
3960	0.00444444444444444
4005	0.00666666666666667
4050	0.00666666666666667
4095	0.00666666666666667
4140	0.0111111111111111
4185	0.00888888888888889
4230	0.0111111111111111
4275	0.0111111111111111
4320	0.0111111111111111
4365	0.0111111111111111
4410	0.0111111111111111
4455	0.0177777777777778
4500	0.0177777777777778
4545	0.0222222222222222
4590	0.02
4635	0.0244444444444444
4680	0.0311111111111111
4725	0.0333333333333333
4770	0.0355555555555556
4815	0.04
4860	0.0422222222222222
4905	0.0333333333333333
4950	0.0333333333333333
4995	0.0311111111111111
5040	0.0288888888888889
5085	0.0244444444444444
5130	0.0155555555555556
5175	0.0133333333333333
5220	0.0155555555555556
5265	0.0133333333333333
5310	0.0111111111111111
5355	0.00888888888888889
5400	0.0133333333333333
5445	0.0111111111111111
5490	0.0177777777777778
5535	0.0177777777777778
5580	0.0177777777777778
5625	0.02
5670	0.0155555555555556
5715	0.0155555555555556
5760	0.0177777777777778
5805	0.0177777777777778
5850	0.0133333333333333
5895	0.0133333333333333
5940	0.00666666666666667
5985	0.00888888888888889
6030	0.00888888888888889
6075	0.00666666666666667
6120	0.0133333333333333
6165	0.0111111111111111
6210	0.00888888888888889
6255	0.0111111111111111
6300	0.0111111111111111
6345	0.0111111111111111
6390	0.0111111111111111
6435	0.00888888888888889
6480	0.0111111111111111
6525	0.0111111111111111
6570	0.00444444444444444
6615	0.00444444444444444
6660	0.00444444444444444
6705	0.00444444444444444
6750	0.00444444444444444
6795	0.00666666666666667
6840	0.00888888888888889
6885	0.0111111111111111
6930	0.00888888888888889
6975	0.0155555555555556
7020	0.0155555555555556
7065	0.0155555555555556
7110	0.0155555555555556
7155	0.0133333333333333
7200	0.0133333333333333
7245	0.0111111111111111
7290	0.00888888888888889
7335	0.00888888888888889
7380	0.00888888888888889
7425	0.00888888888888889
7470	0.00888888888888889
7515	0.00888888888888889
7560	0.0111111111111111
7605	0.0111111111111111
7650	0.0111111111111111
7695	0.0133333333333333
7740	0.0133333333333333
7785	0.0133333333333333
7830	0.0133333333333333
7875	0.00666666666666667
7920	0.00888888888888889
7965	0.0111111111111111
8010	0.00888888888888889
8055	0.00888888888888889
8100	0.0111111111111111
8145	0.00888888888888889
8190	0.0111111111111111
8235	0.02
8280	0.02
8325	0.0244444444444444
8370	0.0222222222222222
8415	0.0222222222222222
8460	0.0222222222222222
8505	0.0222222222222222
8550	0.0222222222222222
8595	0.0222222222222222
8640	0.02
8685	0.00888888888888889
8730	0.0111111111111111
8775	0.0111111111111111
8820	0.0111111111111111
8865	0.00888888888888889
8910	0.00888888888888889
8955	0.00888888888888889
9000	0.00888888888888889
9045	0.00888888888888889
9090	0.0111111111111111
9135	0.0111111111111111
9180	0.00888888888888889
9225	0.00444444444444444
9270	0.00444444444444444
9315	0.00444444444444444
9360	0.00666666666666667
9405	0.00666666666666667
9450	0.00444444444444444
9495	0.00444444444444444
9540	0.00222222222222222
9585	0.00222222222222222
9630	0.00222222222222222
9675	0.00222222222222222
9720	0.00222222222222222
9765	0.00888888888888889
9810	0.00666666666666667
9855	0.00666666666666667
9900	0.00888888888888889
9945	0.00888888888888889
9990	0.00888888888888889
10035	0.00888888888888889
10080	0.00888888888888889
10125	0.00888888888888889
10170	0.0111111111111111
10215	0.00666666666666667
10260	0.00666666666666667
10305	0.00666666666666667
10350	0.00666666666666667
10395	0.00888888888888889
10440	0.00888888888888889
10485	0.00888888888888889
10530	0.0111111111111111
10575	0.0133333333333333
10620	0.0133333333333333
10665	0.0133333333333333
10710	0.0177777777777778
10755	0.0177777777777778
10800	0.0177777777777778
10845	0.0155555555555556
10890	0.0155555555555556
10935	0.0177777777777778
10980	0.0155555555555556
11025	0.0133333333333333
11070	0.0155555555555556
11115	0.0133333333333333
11160	0.0111111111111111
11205	0.0133333333333333
11250	0.0111111111111111
11295	0.0111111111111111
11340	0.0111111111111111
11385	0.0133333333333333
11430	0.0177777777777778
11475	0.02
11520	0.0177777777777778
11565	0.0177777777777778
11610	0.0155555555555556
11655	0.0155555555555556
11700	0.02
11745	0.02
11790	0.02
11835	0.0155555555555556
11880	0.0133333333333333
11925	0.0111111111111111
11970	0.00888888888888889
12015	0.0111111111111111
12060	0.0111111111111111
12105	0.0133333333333333
12150	0.0111111111111111
12195	0.0111111111111111
12240	0.0111111111111111
12285	0.0111111111111111
12330	0.00888888888888889
12375	0.0133333333333333
12420	0.0133333333333333
12465	0.0133333333333333
12510	0.0155555555555556
12555	0.0111111111111111
12600	0.00888888888888889
12645	0.0133333333333333
12690	0.0133333333333333
12735	0.0155555555555556
12780	0.0155555555555556
12825	0.0111111111111111
12870	0.0133333333333333
12915	0.0133333333333333
12960	0.0133333333333333
13005	0.0155555555555556
13050	0.0222222222222222
13095	0.0177777777777778
13140	0.02
13185	0.0222222222222222
13230	0.0222222222222222
13275	0.0244444444444444
13320	0.0222222222222222
13365	0.02
13410	0.0177777777777778
13455	0.02
13500	0.0155555555555556
13545	0.0155555555555556
13590	0.0155555555555556
13635	0.0111111111111111
13680	0.0111111111111111
13725	0.00888888888888889
13770	0.00888888888888889
13815	0.00888888888888889
13860	0.00888888888888889
13905	0.00444444444444444
13950	0.00444444444444444
13995	0.00444444444444444
14040	0.00222222222222222
14085	0.00222222222222222
14130	0.00222222222222222
14175	0.00444444444444444
14220	0.00444444444444444
14265	0.0111111111111111
14310	0.0111111111111111
14355	0.0111111111111111
14400	0.0111111111111111
14445	0.0133333333333333
14490	0.0133333333333333
14535	0.0133333333333333
14580	0.0133333333333333
14625	0.0111111111111111
14670	0.0133333333333333
14715	0.00666666666666667
14760	0.0133333333333333
14805	0.0133333333333333
14850	0.0111111111111111
14895	0.00888888888888889
14940	0.00888888888888889
14985	0.00888888888888889
15030	0.00888888888888889
15075	0.00888888888888889
15120	0.0111111111111111
15165	0.0111111111111111
15210	0.00444444444444444
15255	0.00444444444444444
15300	0.00444444444444444
15345	0.00888888888888889
15390	0.00888888888888889
15435	0.00888888888888889
15480	0.00888888888888889
15525	0.0133333333333333
15570	0.0133333333333333
15615	0.0133333333333333
15660	0.0155555555555556
15705	0.0222222222222222
15750	0.0244444444444444
15795	0.02
15840	0.0222222222222222
15885	0.0222222222222222
15930	0.0222222222222222
15975	0.02
16020	0.0155555555555556
16065	0.0155555555555556
16110	0.0133333333333333
16155	0.00666666666666667
16200	0.00444444444444444
16245	0.00444444444444444
16290	0.00222222222222222
16335	0.00222222222222222
16380	0.00222222222222222
16425	0
16470	0
16515	0
16560	0
16605	0
16650	0
16695	0.00888888888888889
16740	0.00888888888888889
16785	0.0111111111111111
16830	0.0111111111111111
16875	0.0111111111111111
16920	0.0133333333333333
16965	0.0155555555555556
17010	0.0177777777777778
17055	0.02
17100	0.0222222222222222
17145	0.0177777777777778
17190	0.0177777777777778
17235	0.0177777777777778
17280	0.02
17325	0.02
17370	0.0177777777777778
17415	0.0155555555555556
17460	0.0133333333333333
17505	0.0111111111111111
17550	0.00888888888888889
17595	0.00444444444444444
17640	0.00666666666666667
17685	0.00666666666666667
17730	0.00888888888888889
17775	0.0111111111111111
17820	0.0111111111111111
17865	0.0111111111111111
17910	0.0111111111111111
17955	0.0111111111111111
18000	0.0111111111111111
18045	0.0133333333333333
18090	0.0133333333333333
18135	0.0111111111111111
18180	0.00666666666666667
18225	0.00666666666666667
18270	0.00888888888888889
18315	0.00888888888888889
18360	0.0111111111111111
18405	0.0111111111111111
18450	0.0111111111111111
18495	0.0133333333333333
18540	0.0111111111111111
18585	0.0111111111111111
18630	0.0133333333333333
18675	0.0155555555555556
18720	0.0155555555555556
18765	0.02
