# Supplementary material for: Conveniently Pre-Tagged and Pre-Packaged: Extended Molecular Identification and Metagenomics Using Complete Metazoan Mitochondrial Genomes
Source: PLoS One. 2012 Dec 14;7(12):e51263. doi: 10.1371/journal.pone.0051263 (PMC3522660; doi:10.1371/journal.pone.0051263)
Supplement: File S2 — Sliding window analyses for Annelida, Cnidaria, Crustacea, Echinodermata, Mollusca, Nematoda, Nemertea, Platyhelminthes and Porifera. For each family, the folder contains the aligned sequences as well as the sliding window analyses by species pair and for all species pair on a single figure. (ZIP) [file pone.0051263.s002.zip › Cnidaria/Poritidae/45_450/Porites_porites_NC_008166_Goniopora_columna_NC_015643.csv]

0	0.0288888888888889
45	0.0288888888888889
90	0.0355555555555556
135	0.04
180	0.04
225	0.0444444444444444
270	0.04
315	0.0333333333333333
360	0.0333333333333333
405	0.0311111111111111
450	0.0311111111111111
495	0.0333333333333333
540	0.0333333333333333
585	0.0333333333333333
630	0.0355555555555556
675	0.0422222222222222
720	0.0488888888888889
765	0.0577777777777778
810	0.06
855	0.0644444444444444
900	0.0733333333333333
945	0.0822222222222222
990	0.0888888888888889
1035	0.0933333333333333
1080	0.0977777777777778
1125	0.0844444444444444
1170	0.1
1215	0.0955555555555556
1260	0.102222222222222
1305	0.1
1350	0.0933333333333333
1395	0.0911111111111111
1440	0.08
1485	0.0711111111111111
1530	0.0711111111111111
1575	0.0711111111111111
1620	0.0511111111111111
1665	0.0555555555555556
1710	0.0511111111111111
1755	0.0488888888888889
1800	0.0511111111111111
1845	0.0422222222222222
1890	0.0444444444444444
1935	0.0466666666666667
1980	0.04
2025	0.0466666666666667
2070	0.0444444444444444
2115	0.0466666666666667
2160	0.0422222222222222
2205	0.04
2250	0.0444444444444444
2295	0.0488888888888889
2340	0.0488888888888889
2385	0.0444444444444444
2430	0.0511111111111111
2475	0.0466666666666667
2520	0.0444444444444444
2565	0.0355555555555556
2610	0.0355555555555556
2655	0.0355555555555556
2700	0.0333333333333333
2745	0.0288888888888889
2790	0.0266666666666667
2835	0.0266666666666667
2880	0.02
2925	0.02
2970	0.0333333333333333
3015	0.0355555555555556
3060	0.0333333333333333
3105	0.0377777777777778
3150	0.0333333333333333
3195	0.04
3240	0.0422222222222222
3285	0.0422222222222222
3330	0.0488888888888889
3375	0.0466666666666667
3420	0.0377777777777778
3465	0.0333333333333333
3510	0.0355555555555556
3555	0.0333333333333333
3600	0.0355555555555556
3645	0.0266666666666667
3690	0.0288888888888889
3735	0.0311111111111111
3780	0.0244444444444444
3825	0.0266666666666667
3870	0.0222222222222222
3915	0.0222222222222222
3960	0.0266666666666667
4005	0.0288888888888889
4050	0.0333333333333333
4095	0.0311111111111111
4140	0.0355555555555556
4185	0.0333333333333333
4230	0.0377777777777778
4275	0.0355555555555556
4320	0.0355555555555556
4365	0.0355555555555556
4410	0.0288888888888889
4455	0.0355555555555556
4500	0.0288888888888889
4545	0.0333333333333333
4590	0.0266666666666667
4635	0.0355555555555556
4680	0.0466666666666667
4725	0.0555555555555556
4770	0.0577777777777778
4815	0.0688888888888889
4860	0.0733333333333333
4905	0.0711111111111111
4950	0.0688888888888889
4995	0.0644444444444444
5040	0.0622222222222222
5085	0.06
5130	0.0488888888888889
5175	0.04
5220	0.0466666666666667
5265	0.0377777777777778
5310	0.0355555555555556
5355	0.0288888888888889
5400	0.04
5445	0.0422222222222222
5490	0.0444444444444444
5535	0.0377777777777778
5580	0.0333333333333333
5625	0.0355555555555556
5670	0.0266666666666667
5715	0.0266666666666667
5760	0.0288888888888889
5805	0.0288888888888889
5850	0.0222222222222222
5895	0.0288888888888889
5940	0.0244444444444444
5985	0.0288888888888889
6030	0.0333333333333333
6075	0.0377777777777778
6120	0.0466666666666667
6165	0.0577777777777778
6210	0.0577777777777778
6255	0.06
6300	0.0555555555555556
6345	0.0511111111111111
6390	0.0533333333333333
6435	0.0533333333333333
6480	0.0488888888888889
6525	0.0466666666666667
6570	0.0422222222222222
6615	0.0288888888888889
6660	0.0266666666666667
6705	0.0266666666666667
6750	0.0288888888888889
6795	0.0311111111111111
6840	0.0333333333333333
6885	0.0333333333333333
6930	0.0333333333333333
6975	0.0311111111111111
7020	0.0266666666666667
7065	0.0288888888888889
7110	0.0266666666666667
7155	0.0244444444444444
7200	0.0266666666666667
7245	0.0266666666666667
7290	0.0222222222222222
7335	0.0222222222222222
7380	0.0222222222222222
7425	0.0244444444444444
7470	0.0355555555555556
7515	0.0355555555555556
7560	0.0511111111111111
7605	0.0577777777777778
7650	0.0622222222222222
7695	0.0644444444444444
7740	0.0666666666666667
7785	0.0644444444444444
7830	0.0666666666666667
7875	0.0666666666666667
7920	0.0644444444444444
7965	0.0666666666666667
8010	0.0511111111111111
8055	0.0444444444444444
8100	0.0422222222222222
8145	0.0377777777777778
8190	0.04
8235	0.0444444444444444
8280	0.0533333333333333
8325	0.0555555555555556
8370	0.0488888888888889
8415	0.0511111111111111
8460	0.0511111111111111
8505	0.0511111111111111
8550	0.0488888888888889
8595	0.0444444444444444
8640	0.0422222222222222
8685	0.04
8730	0.0377777777777778
8775	0.0311111111111111
8820	0.0333333333333333
8865	0.0266666666666667
8910	0.0288888888888889
8955	0.0288888888888889
9000	0.0333333333333333
9045	0.0377777777777778
9090	0.04
9135	0.0377777777777778
9180	0.04
9225	0.0466666666666667
9270	0.0466666666666667
9315	0.0488888888888889
9360	0.0511111111111111
9405	0.0488888888888889
9450	0.0444444444444444
9495	0.0444444444444444
9540	0.04
9585	0.04
9630	0.0311111111111111
9675	0.0288888888888889
9720	0.0244444444444444
9765	0.0244444444444444
9810	0.02
9855	0.0266666666666667
9900	0.0311111111111111
9945	0.0266666666666667
9990	0.0288888888888889
10035	0.0266666666666667
10080	0.0266666666666667
10125	0.0266666666666667
10170	0.0266666666666667
10215	0.0311111111111111
10260	0.0333333333333333
10305	0.0288888888888889
10350	0.0244444444444444
10395	0.0333333333333333
10440	0.0377777777777778
10485	0.0444444444444444
10530	0.0577777777777778
10575	0.0555555555555556
10620	0.0622222222222222
10665	0.06
10710	0.0688888888888889
10755	0.0777777777777778
10800	0.0777777777777778
10845	0.0733333333333333
10890	0.0777777777777778
10935	0.08
10980	0.0755555555555556
11025	0.0888888888888889
11070	0.0888888888888889
11115	0.0888888888888889
11160	0.0955555555555556
11205	0.0911111111111111
11250	0.0933333333333333
11295	0.0911111111111111
11340	0.0844444444444444
11385	0.0866666666666667
11430	0.0866666666666667
11475	0.08
11520	0.0822222222222222
11565	0.0888888888888889
11610	0.0755555555555556
11655	0.0733333333333333
11700	0.0688888888888889
11745	0.0666666666666667
11790	0.0666666666666667
11835	0.0555555555555556
11880	0.0466666666666667
11925	0.0422222222222222
11970	0.04
12015	0.0333333333333333
12060	0.0311111111111111
12105	0.0355555555555556
12150	0.0377777777777778
12195	0.0466666666666667
12240	0.0466666666666667
12285	0.0488888888888889
12330	0.0511111111111111
12375	0.0511111111111111
12420	0.0488888888888889
12465	0.0511111111111111
12510	0.0511111111111111
12555	0.0422222222222222
12600	0.0377777777777778
12645	0.0333333333333333
12690	0.0333333333333333
12735	0.0377777777777778
12780	0.0333333333333333
12825	0.0311111111111111
12870	0.0377777777777778
12915	0.0377777777777778
12960	0.04
13005	0.0488888888888889
13050	0.0555555555555556
13095	0.0511111111111111
13140	0.0511111111111111
13185	0.0466666666666667
13230	0.0466666666666667
13275	0.0466666666666667
13320	0.0355555555555556
13365	0.0355555555555556
13410	0.0311111111111111
13455	0.0222222222222222
13500	0.02
13545	0.0222222222222222
13590	0.02
13635	0.02
13680	0.02
13725	0.0177777777777778
13770	0.0177777777777778
13815	0.0111111111111111
13860	0.0111111111111111
13905	0.0111111111111111
13950	0.0133333333333333
13995	0.0133333333333333
14040	0.0111111111111111
14085	0.00888888888888889
14130	0.00888888888888889
14175	0.0111111111111111
14220	0.0177777777777778
14265	0.0355555555555556
14310	0.0422222222222222
14355	0.0488888888888889
14400	0.0511111111111111
14445	0.0555555555555556
14490	0.0622222222222222
14535	0.0644444444444444
14580	0.0644444444444444
14625	0.0644444444444444
14670	0.06
14715	0.0466666666666667
14760	0.0466666666666667
14805	0.0422222222222222
14850	0.04
14895	0.0355555555555556
14940	0.0288888888888889
14985	0.0288888888888889
15030	0.0333333333333333
15075	0.0311111111111111
15120	0.0311111111111111
15165	0.0333333333333333
15210	0.0288888888888889
15255	0.0333333333333333
15300	0.0266666666666667
15345	0.0333333333333333
15390	0.0444444444444444
15435	0.0466666666666667
15480	0.0444444444444444
15525	0.0533333333333333
15570	0.0555555555555556
15615	0.0511111111111111
15660	0.0533333333333333
15705	0.0555555555555556
15750	0.06
15795	0.0533333333333333
15840	0.0488888888888889
15885	0.0466666666666667
15930	0.0488888888888889
15975	0.0511111111111111
16020	0.0488888888888889
16065	0.0511111111111111
16110	0.0488888888888889
16155	0.04
16200	0.04
16245	0.0377777777777778
16290	0.0333333333333333
16335	0.0333333333333333
16380	0.0288888888888889
16425	0.02
16470	0.0288888888888889
16515	0.0244444444444444
16560	0.0266666666666667
16605	0.0377777777777778
16650	0.04
16695	0.0488888888888889
16740	0.0466666666666667
16785	0.0488888888888889
16830	0.0511111111111111
16875	0.0577777777777778
16920	0.0466666666666667
16965	0.0466666666666667
17010	0.0444444444444444
17055	0.0333333333333333
17100	0.0311111111111111
17145	0.0288888888888889
17190	0.0288888888888889
17235	0.0288888888888889
17280	0.0333333333333333
17325	0.0244444444444444
17370	0.0266666666666667
17415	0.0266666666666667
17460	0.0266666666666667
17505	0.0333333333333333
17550	0.0311111111111111
17595	0.0266666666666667
17640	0.0311111111111111
17685	0.0355555555555556
17730	0.0333333333333333
17775	0.0377777777777778
17820	0.04
17865	0.0444444444444444
17910	0.0511111111111111
17955	0.0466666666666667
18000	0.0466666666666667
18045	0.0466666666666667
18090	0.0466666666666667
18135	0.0422222222222222
18180	0.04
18225	0.0377777777777778
18270	0.0422222222222222
18315	0.0377777777777778
18360	0.0311111111111111
18405	0.0333333333333333
18450	0.0311111111111111
18495	0.0311111111111111
18540	0.0266666666666667
18585	0.0244444444444444
18630	0.0288888888888889
18675	0.0333333333333333
18720	0.0266666666666667
18765	0.0311111111111111
