# Supplementary material for: Conveniently Pre-Tagged and Pre-Packaged: Extended Molecular Identification and Metagenomics Using Complete Metazoan Mitochondrial Genomes
Source: PLoS One. 2012 Dec 14;7(12):e51263. doi: 10.1371/journal.pone.0051263 (PMC3522660; doi:10.1371/journal.pone.0051263)
Supplement: File S2 — Sliding window analyses for Annelida, Cnidaria, Crustacea, Echinodermata, Mollusca, Nematoda, Nemertea, Platyhelminthes and Porifera. For each family, the folder contains the aligned sequences as well as the sliding window analyses by species pair and for all species pair on a single figure. (ZIP) [file pone.0051263.s002.zip › Cnidaria/Poritidae/NC_008166.fst]

>Porites porites mitochondrion, complete genome.    NC_008166
atgaaaagtttatatttaattcgctgggcgttttctactaaccataaagacattggtac
gttatatttagtatttgggattggggcaggtatgctcggtacagccttcagtatgttaa
taagattagagctctcggctccgggggctatgttaggagacgatcatctttataatgta
attgttacagcacacgcttttattatgatcttttttttggttatgccagtaatgatagg
gggatttgggaattggttggttccattatatattggggcgcctgatatggcttttccac
ggcttaataacattagtttttggctgttaccccctgctttaatattgttattaggttct
gcttttgtcgaacaaggagcgggtaccggatgaacggtttatcctcctctatctagcat
tcaggcccattctggcggggcggtggatatggctatttttagtctccacttagctgggg
cgtcctcgattttgggtgcaatgaattttataacaactatatttaatatgagggcccct
gggctaacgttgaatagaatgcccttatttgtgtggtcaatcttgatcactgctttttt
attattattgtctttgcccgtattagcgggggccataaccatgcttttaacggatagaa
actttaatactactttctttgatcccgcaggggggggagatccgattttatttcaacat
ttgttttggttctttgggcatcctgaagtttatattttaatattacctggctttggaat
gatttctcaaataataccaacttttgttgctaaaaagcaaatttttggatacttaggta
tggtttatgcaatgctttcaattggtattttaggttttattgtgtgggcccatcatatg
tttacggttgtttttagccattgaaaatagtaatatttttgagctttgtcctgctatat
actggcaaaatcttttgaaaacaaatgtttggccgacaagatttttatcttataaatta
aggcggcaaagattgggttttcctagggtcaatcagtgggaaactaagaccctttttgg
tggatctttttttttctgagaaagaggagttttagggtccttagagactgcatgcagga
gatttagacttaataatcagtttttaatttcgcaagatttttattgatgaatggggttt
gtggaaattgttggctggggttttattaccaaaaaaaagttttatggtgtcagaggctt
tggtataatgttttcaatctggcgtagtgtaggggaggctcagcttctttattacataa
aatgccgatttgaaaatggacatgtgggctttttaaagtcgaatgtctcagaaaggttt
tatcttatagataaaaagcctacacttagtttggggtttttattggcttttactttggg
tggctctcaggggggctttcctgttgggttttttgaaaattgatttgtggggcaagttg
atggcgggggtctttttattattaattttaagcatagtgggaagaagggtgctcaaaaa
gaagtcgttttgttttttgtaatggcacaaggtcttaaagattgatttgttttggagca
acttaaaggtggattaagtggggggtatcggtttaataaaaaagataatttttatattt
gagagggaaatcagagggggtttttgattagggccataaatctttttaagaaacattct
ttatgaactaagaaaaaaatagcttttttaaagtgatgaaaagtaaatgaaaaatttta
aaacgaaagaagaggttgagattaaggtacagtccaagctcggataagttccgacgtgg
gggggatttctataatggtttccttaatatattagtgggatggatgtggacacaagagc
atattttactgcagcaactatgattattgctgtgccaactggaataaaagtgtttagtt
ggctggccactatctttggaggaactttaagattagacactcctatgctttgggcaatg
gggtttgtttttttatttacattgggtggtttgactggagttgtattagcaaatagttc
tttggatgttgttttacatgacacatattatgttgtggctcattttcattatgtgctct
ctatgggagccgtttttgctatttttggtgggttttatttttgagtagggaaaataacg
gggtattgttataatgagctctatggcaaggtccatttttggttaatgtttataggtgt
caatttgacttttttccctcaacattttttgggcttgtcgggcttcccaagacggtatt
ctgattttgcagattcttttgctggttggaatttggttagctctttgggctctactatt
tcaataataggagtcatttttttcatatatattatttatgatatctatgtttgagaaga
gcaatttgttggttgaactgatgagggcgatgagagttggacttctttagaatgggttc
atgtttctcctcctttagttcacacatatgaggaattaccttttattaaagagaatgag
gtatagccaaatgcgtaaacttcttatttggttttaactgtgttggacgcttatttgtt
aattgatagttttgtgatttaattagggggccggcgagctcatgtagagaagacgaatg
gtgagtcatcgggctcatgccccgaagaagtgggttcgattcccacctctacacttttg
ggtaaaaaggaaaaagagataaagggaaaactaagataggctaaattggacgggagatt
cgaaagagcgaagaagaagctttaaactcgtgtttcaatgcggagacgcaatgaagaga
actgaaaaatgaaatatcttagtatcagaagggtacaaagaaatcaaacgagattccgt
aagtagcggcgagcgaaagcggaggagtccagaaagtgagtaaatagtggaagaaagga
gttcacatatctaagactaaatgttagtcctatactgaaagcgtgagtactgtgaagga
aagttgaaagagacttgaaaagatctggaaatttgtcttttaaagcagctgtaaaacag
cgtaccttttgtataatgggtttacgagatatcgtttggcaaatttaaataaactttct
tgcggataaaatgtaggtgaagagaagtcgagaaggctctttagtcaaattacccgaaa
ccaagtgatctaaccatgggcagttttaaagaacgaaccggtggttgtggcaaaaacct
cggatgacctgtggataggggggaaagcccaatcggacttggagatagctggttttctg
cgaaaactatgtaagtagtgcgttcacatagggcattgtgttaataaaaaaatagaaaa
aaaatgaacagaagaacattaatttgttagactatttaattctttttatttagcgctct
attaaaattttagggtaaaggcctattgctttaagggggatagactttgaaggtaaaat
ttgaagtggacagacagacagggggcgaataggtccgttgtcaaaaggggagagcccaa
atcagaaattaaagttacagattcaataattaagtgtaaaaggagtctgggatttagac
aatgaagaggtaggcttaggaccagccatcttaaaaagaatgcgtagtagttcactcaa
gaattctttttctccaaaaattatggtggctaaaaattgaactgaaattctgagggcag
taagaagtttgcttggtagtagaacagactgttatatggtggtgagaacccaagaatca
gaagagataatgtgaacatgagtaaaaaaattgttgcttcatctcccctggttaccaag
cctaagggtttgggtgaaacagcctctaaggaggttaccgatgggtgataataataaac
gcataaagtgccaggaaataattataaataaatattactgttgcaaactaacacaagtg
ggagatagtgagggggaaagtttttttaaggaactcggcaaatttttagctctcattag
agggtttaaacacaaggcctcggctgtttaccaaaaacatagctttttgctaatatgaa
ggtagaagtatgaaaggtgagacctgcccaatggttgtatctaaaagggttggtaaagc
caactttataaagactattaaatggccgcggtaacactgaccgtgataatgtagcgtaa
tcaatagtcaattaattgttggccggtatgaatggtgtcacgagggtctcactgtctta
agaaaatgtccagtgaaattgaatttgtagtgaagatgctacatccaaattgttagaca
agaagtccccatggaactttactggaaacttatgtggcttaaattaatttatttcttac
aaataagtagttttaaaatgtggtgttaacctcttggattagttggggttagaaaagct
cactcttttattttaagaaagctaactcaaaaacttatgtctttgggattggataagtg
ggacagtttggttggggcgaccgcctttaaaaaagtaacgaaggcgggcttaagatata
tttttagttatgtctgactgcgaagggggaatcctaagccggcacttatttttaggtgg
gtttaagtgacccgttaatttagggtgatatagttaacgataaacaaataaaagttacc
ctggggataacagcgcaataacgtttgagagttttcaattgacgacgatgtttgcgacc
tcgatgttgaattgcggcatcctggggtgcagtcgctcccaagggttggtctgttcgtc
cattaaagccgtacatgatttgagttaaaagcgtggtaacacagcttggtttctatcta
caatttgaagaaacattgatataactattttcgggtacggaagaatggaaaaattagtg
gttctcttatttttataagttacaatcaattgattgactcggatactttttgaaggggt
tttttggttaattgctgatttcttctaaagtatgaaactaatatcaagttgtttaaagt
tctgaagaggaattgtttattattaggggttttatctgattgggtttggtttttaatta
tattttaatgacattaattggtgttgttatatgggtttggggggagaaaataatagctc
actaacgccccaggagttagacatgataacttgtcatattgtgccttgctcatcagaat
tatgagaaacaaagatttagggtgtatatttgtattttgtttattttagtggtgggcgc
cctggctgccggtgtcggaggaagaaaattaggagaaaaaggtgctggaattttaactt
caagctgtttaattataagtttatcttggtctattttagtattttatgaagtagtttta
agtttttctacgacacatataaaattatgaaggtggttagactctgatctattaactgt
ttattttggcttacaatttgatagtttagtcgcgattatgttacttgttgttacaacaa
tctctactttagttcatattttttctacagcatatatggcgggggaccctcatattcct
cgttttatgtcttatttgtctctctttacatttttaatggttatattagtcagtagcga
caattatgtacaattgtttattggttgagagggggttggtttatgttcttatcttttaa
taaacttttgattaactagaattgaagcaaataaagcggccataaaagccatgttagtt
aatcgagtgggggatatggggctgatcttagccatgtttattattttggatcgttttgg
gtctttagagttttcttctgtgtttaatatggttgttgtctctgccccatcgagcgata
ttactctaatttgtttgttattgtttgtgggggcggttggaaagtctgcacagttgggg
ttgcatacttggttgccggatgctatggagggtaaatgttgggcccttttatctaagta
attaattagaaatattgagtcactgtatgctgggaggactttgaatagttgaaagtcta
tttatatttaataagagttttaacaataggaagtttatccgcaggtaacaaaattggag
gtaagtaactaaatttaatagattggtttattaagtttaagagtaaaagattagagttt
aaaatttaatcgaaattagaatgctttcattattggaacctccgagactttttgtgatt
ctactttatatattaaagtaaacttcgattgtgagcttttttttaagtgagtttgaata
atcaactttaaaatgttcgtggtaatagttcatttacttttaaaaatattaatggtcgt
agttccattgcttatcacagtagcttatttaactttagccgaacgaaaggttctaggat
atatgcaggctagaaaagggccaaatgtagtggggatcgctggattagctcagcctttt
gcggatggcataaaattatttaccaaagaaatggtcattccgcatcaaactaattggtt
tatttatataatggccccagtaatttcttttgccttggctttaattgtttgaggggttg
taccttatgagagaggggttttaataagtgatttaaaaataggggttttgtatattttg
gcggtttcttcgataagtgtctatgcgatattaatgtccgggtgggcgagtaattctaa
atatgcttttttgggggcgattcgggccgctgctcaaatgattagttatgaagtttcga
ttgggttgatccttatttcggttctattgtgtgttggctctttaagtgttactgagatc
gttttagcgcaaaatagtggaatttggtttttttttcctttatttcctgttacaataat
gttttttgtttcagctttggcggagacaaatcgagccccctttgatttaacagaaggag
agtcggagttagtgtcggggtataacgttgagtacgcttcaatgtcttttgctttattt
tttcttgctgaatatgctcatattatattgatgagttgtttaacaactatctttttttt
ggggggttgactttctccggtaaaatatttaaaaggtggggccgagtggtttggtctaa
aagctgcttttataattttactctttatttgagtaagggcttcctttcctcgaattcgg
tatgatcagcttatggctctgttatgaaaagcgtatttacctttaagtttaggggtggt
aacttttgtggctagtgttcttttggggtttaatggcccgcctccgatctaagatattt
gttgtttaaagtatttaattggtttaagtctaaagactattctttagataaatttgttt
agttgggttttttactattaaaaacgttagaagtttaattctggggggctttcctatgc
cactgcgcaaagagaatccgcttttatctccgatgaatggtgtcttggtagatttatcg
actccttcaaatataagttatatgtgaaattttggttctttattaggattgtgtttagg
tttgcagatcataacagggtgctttttgtccatgcattattgtgcagatgttggtttgg
cttttgcatcggtaggacatattatgcgcgatgttaactatgggtttttattaagatat
tttcatgctaatggagcttctctgttttttttatgtctttatcttcatattgggagagg
tttgtattatgggagttatacgaaagcctcggtttggcgagttggtgtcgtaatatttc
ttttgacgatggcgacggcttttatgggctatgtgttaccttgaggtcaaatgtctttt
tggggggcgacagttattacaaatttattgtcagctttgccctatgtggggaccgatat
tgtgcaatgagtctgaggggggtttagtgtctctggggctacgcttactagatttttta
gtcttcattttcttttcccctttcttttagctattttagctggagttcatattgtgtat
ttacatgtagaggggtcaaatagtcctgtaggttctaagtctcctgtggataatgtggt
ttttcatgtttactatacatcaaaggattgatatggaatagtaattacgcttatgttat
tgagtgttgttgtgtatttggcgccaaatttattaggcgacccagaaaattttattcaa
gctaactcgttggtaactccagtgcacattcagcctgagtggtattttttatttgctta
tgcaatcttgcgttcaataccgaataaactcgggggagttgtggctatgttttcaagta
tattaattttattgtttttcccattacttcatcgaagttgattaagaggtttgcccttt
cgtccatttgggcgtatagctttttgatttttaatagtggacttttttcttcttacttg
aatagggtcgcttgtagtggaagagccttttatattaattgggcagttagtctctcttt
tttatttttcttattttcttatttgaattcctttgttaggggaattagaaaaccaacta
ttgtttttttgaaaatgggaggataatccgtcgtaatagtggcggggggactcctcctg
tacctctctaccctttttcattatcaggggcagagaagcgaaatgcataagtcgaagca
ggcctcgtacagccggttctagaagtaccggccgaaagcgagccgagtttagagagttc
agttcttcggaattactttgtaaagctgcctctatggggaaaaatgggggttgagtatc
gctttgtggatggggtgggtggtcagtgaactttttgtattaggtgttttgacgttggg
tataatggttgttagtatgaatagttttgttttaaaactatcgattttagtgttattaa
ttataagtgaatggggcgggggcctttcttttttatttgaatatttgtcgagttttttt
tttgaattatctgtgggtgggttgttgaccgtaaatggttgaactgaaactaataagtt
aattattatcataggttctattgctgttttattgatggtggacacggaaaagctaattt
tcccaaaggtttttggggaacgagttccggatatttttattcaaacgaatgcgcactta
cccattttaaacttaatggtggcattaggaagtctttgtttagtttcttcaagtaattg
actttctgtttatttggccattgaattatctactctttctctttttattttggtcgctc
aaaaggggggatctgggcaaagtgccgaagctggtttaaaatattttgtattaggtgca
ctttcatctggtctgtttttatttgggtgtgctttattgtgtggatttacgggaggggt
tcatattccatatataaatttagcattgaacccggggtttgatttttctgagatcagag
ttcctatcggtagtttgttaattgtggtctcccttttatttaagttgtctgctgcaccc
tttcatatgtgggcgccagatgtttatgatggagcaccgacaacggcgacggctttatt
ggctatagttcctaaggttggttatttttctattttggtttcaattgggtcggcggtta
atatgctattagttgggactcttttttcgttggttgtgggagctctcggtgctttaaat
caaaccaaagttaaacggttgttagcctacagtggagtagggcatatggggtttgtgct
ttggggaatagaggttgggtcatttgagagtattcaagctagtttaacatatatgattt
tatatgtgataatgtctatttgtgtttttgctataatattagctttaggcaccgtaaga
agtttgattgtagagtttagcgggctttccaggagattgcctgttttagctttgacctt
ggctttgacttttctttcgatcgcggggatccctcctttagtggggtttttgggtaagt
ggttggttttattgtctggggtggtcaatcaatattatttagtctttattttggccgtg
gtgtgttctgttgtggctggtgtctattatgttagaatagtcaaaattatttattttca
agctagtttttctcttttgattagctcaaaggtgctaagaaaagaaaattgaataaatt
taagaaaagctttgttaattggtgctggtttgtatgttattggatttacaatgctctct
cctaatttatggttgcaattagcccattgggctgtaggaggattattttaaaaaaaggt
aaacttgattggggtggctttttatatactaggatttggaattattggttctggaatta
tggtcatatcagcgctcaatcccattcattcaattttttggttggttgttgtctttact
ggctctgcggtattttttctttggctgggaatagcttttgttgctttaatgtttttaat
aatttatgtgggggctattgctattttatttttgtttgtaattatgctattgaatttaa
cagattttccccctgcttttcgattgggtggggaggcagatatgacaaattacgttcct
attggattacttattggaaccttttttttttcagaagtcgcttccagttgattaataat
aggtggctcttatacccatcgagctttttttggggctgaaataagcagggcttgagatt
tggcaactccttggtttttaatgaagtatcaaaatatggaggcgcttggacgaattttg
tatataacctgttattatttatttattttggccagttttgtccttttagtggccatgat
aggggcaatagtattaacacaagaagtggggtctgaagtaggccctttggtcaaaagac
aagatattttttttcaaacaagtcggtaaaaactgaatggaaagaatttcatttaaaga
ttagtttagctttaattgttttggggttgtgttttagatattaatgaatggtgcttatt
ttgatcaatttaaaatagtgactctgatcgccttgactaattcatcaatgatgatgata
ttagcagtggttgtggttttattattgtttaaggggattcaattaatcccgaaaagatg
gcaatccattattgagttaatctatgatcatcttcatggtgtcgtaaaagataatctag
ggtctgaggggttaaagtattttcctttgattatttctctctttttttttattgtgttt
ttgaatgtgttgggtttatttccttatgtttttactccgactgttcatattgtagttac
attgggtttatctttttcaataatcataggcgtaacgttagctggtttttggagattta
agtgggatttttttagtgtttttatgccgagtggggctcctttgggtctagcccctctt
ttggtgctaatagaaacactaagttttttctccagggctatttcattaggagttcgttt
ggcggctaatttgtcggccgggcatctattgtttgctattttagcagggtttgggttta
atatgttaattgcaagtggactcgcgggggttttgcccttgttaataatggtttttata
acattattagaagtagctgttgcagtaattcaggcttatgttttttgtttattagctac
tatttatttggcggatacaattgtactccattagttggaaagtgatatcttttgattag
ttttaagatttaaagtttaaggttttattgtggagggagggaaggtctggtttaaaaaa
atttttcaaaaaatttcggccaaaaatctttacaaatagataagaagatggctaattgt
gcgttcatatcggacgtttaggtgttttgttgaaataattagcgcctggctgctaaatg
ggctcttaatatctccaaggtagagtaagttactatggtggagcgagccaagagtgtat
aatgtttggtttaaataatggattaagtctagttttttttttgctctttatggggataa
ttaatgtgatgaaggtttcgagagaggataatgtaaaattaaaaagagttgcgttagaa
tggtctttggcgattttgcttggtgctttggttttatggggggcttttgatttagaggg
acaatttcaaactataaatcgaatagaatgggtcatttctccgggcttaaattttcaat
ggggtccggggttttttgctttagacggggcctctttgtttttttttgttttaactaca
ctattgataccaatttgtattttaattagttgaaagtcaattaaacatttgtttaaaga
atttttgttgtgtttattatttttagaggctttattaattggagtgtttttagtgcttg
acttacttctattttatattttatttgagggcatattgatccctatgttccttttgatt
ggtgtttgaggttcaagagaagaaaaggtacgtgcctcttattatttttttttttatac
tttcgcgggatcggtgtttatgcttttgggcatctttcaattatatagtgtcacaggaa
ccaccgactatcaaatattattaaatataaagttgcctgttattactcaaaaatgagtg
ctagctgggttttttcttagtttagcggttaaaattcctcaaataccatttcatatttg
gcttccccaagctcacgtggaagcgcccgtctctggttcagtaatattggcgggaatat
tattaaagttagggggctatgggtttttaagattttcttggccgattttgcctgctgcc
tccgagtattttgctcctctaattattatgttgggtgttgtagctgttatttatggggg
cttactgacttgtcgacaagtggactttaagcggcttattgcttattcttcggtggcgc
atatggggctggttcctttgggtttatttacccatacaattgaggggctggtggcggcg
gttttcatgatgttagcgcacgggtttgttagttcagccctttttattgctattactta
tttatatgagcgtcatcacactcgtcttattaaatattatcggggaattacccttacaa
tgcctatttttgtttgtataatgttaattttatcattaactaacatgggcattccttta
agttgtaattttgttggggagtttttttcgttgttagctgcggttgagtataatttggg
gcttggggtgttggctacttcgggcatggtttggtctgcggcgtattctctttatttat
ataatcgaattagttttggggcagcctctaactatctcctttatattagagacttaaat
aggcgggaggtattggccatctcccctttagtaatagccgttgtcgtttttggaatatt
tccttttgtactcatagaccctataaagaatggggttatctttagtccagggggggctt
aaatgtttggttttttgagagttgaaagtcctttggttttggggaagataaaagataag
tgacctccaaaatacatgctagtatctaaagattggtcttcaaactttagagtgcgaac
aggtgaggaaaaccggagtccaagtttggctgggccggattcgtattaggtagaagggg
gtgtaaaggaccaccttgcttatgatgcggggctttagttaggagccacattttcactg
agacaaggggcaagctcaaatggggtgttggcccccgaggcagcagtaaagaattttgt
gcaatatacgaaagtaagacacagagagggcaccttttctagtccgtcaaattaagtgc
cagcagacgcggtgaaacttaagggctagtcttataggcaaaagcgtaaagggtgtgat
aggccgttttatttaagagagtaaatggaatttttttctgtaatggtggtatgtgtaga
taggaaaaagaactttagacgtgaagactatttacttctaagattataatgtgttggct
aaaacacgagagtgtggggagcaaacaggattaggtaccctggtagtccatactgtcaa
taatgaaaaagatgtgaagcaattctaaaaggtaagaacttttccgcttgagtagtacg
atcgcaagattaaaattcaaaaaacttggctgttcactgttttgattagaggagcgtgt
cgtttaattcgatagtccgcgagagaccttacccaaacttgaatccctcattgacaggt
attgcatggccgtcgtcaatttgtgtattaaacataaaacaaattcaacccagtggttt
gtctattggatgaagtcaggtcttattgtcctaatgtttggggattagatgcgctacat
ttttttatacaatgggaaactttgaatgtgaaacccaaaaataagagttcggaaggtgc
ctggaatataacggaaagttggatttaatagtaattgaaaagtagagcgtttcaatgaa
atttattcagtgttagtacaaattgcccgtcgcctttgcttagaaaggttgtttggttg
cccctcaagagggttcctaatatcttcgaggtagagtaagtcgtaacatagtgagggtg
agggaactggcccttggtggacagtgaagagaagtactcttttacgttgtccaaaaaat
taaaagaaagaatgctaatgccgtaaatgttggaggcttgaatcacccttgtgccagct
ttactggtttaaatttggtgaattctttgggttctattattgatttttgggaaggccta
ataaaaacttatttttattatggggcttggttattagtttgataatgcgaactgtttta
tgtcatccttatcatttggtggagccttctccttgacctcttttgggggcggggggagc
tttgtttataactgtgggtagtgttatatattttcattatggtttaagtcaaattatgt
atttgggagttttgataattgtgataattatgttcgtttgatgacaagatgttattaga
gagtcgacttttcaggggcatcattctttaatagttaaacaaggtataaaatatggaat
gcttttatttatactctcggaagttctttttttcttttcttttttttgagctttttttc
atagtagtctggcaccagctgttgaattgggtgtggcttgacctcctcaaggggttcat
cctttagactctttttcagttcctttgttaaacactgctattttattaagttctggggg
tactgttacttgggcccatcatgctatagttagtggaaaaagagaagaggcaattttgg
gtttatctttaactgttttacttggtgttttattcacggggttacaagcaattgagtat
tatgaggctccttttgctatctcggattcggtttatgggtctactttttttatggcgac
cgggtttcatggttttcatgttataattggaactacctttttaactgtttgtttgatta
gattaaaatttaatcaatttacttgtcgtcaacatgtcgggtttgaggcggcgagttgg
tattggcattttgtggatgtggtgtgattatttttatatctttgtatttattggtgggg
ctcatagtttttagtgggttattttaaaaaattaagagcaaaatgttaaataatttttt
ttatattgtaaatgtatgtggaaagaaggatataccggaaccttgacacttgggtttgc
aagatgcggccgacccagtgatggaggagataattttttttcatgatcagattatgttt
ttattgattgttattgtagtagtagtgttgtggttgttggttgaggctttaaatggtaa
gtattatgatagagatttggttgatgggactttattagaaatagtttggactataatcc
cagctgtaatattggtttttatcgcttctccttctttaaaattattgtatttgatggat
gaggttgtgggtccggctttaacaattaaagccatcggacatcaatggtattggtctta
tgaatactctgattatcaggaacaaacgttagagtttgattcttatatgattccaacgt
cggatttaaatagtggtgactttaggttattagaagtagataatagattggtcgttcct
attaatacacatgtgagaattttagtgactggggcagatgttttacattcatttgctgt
ccctgccttgggtgtaaaaatggatgcgattccgggtcggttgaatcaagttggtattt
ttattaaaagaccagggacgttttatggtcaatgttcagaaatttgtggggcaaaccat
tcttttatgcctattgtaatcgaggcggtttcattagatcggtacatcaattgaatatt
gtctttatctaaggaatagtttatttatgaaaaaataagtgtattctttctaattgttg
gataaataaaatagtgtactataagtatataattgttatcgttatattattattattgg
ggggctgaggagtagttcttaatagagggcattttattataatgataatttctattgaa
ttaattttattagcggctttttttttgtttttaattaattctattgaagtagatctttt
aatagaacaaatttttacaattatgggcttaacaatcgctgcggcggagtcggccattg
gtttagctattatggttgcgtattatcgaataagaggaacaataattttaaaatctttt
agttcactgcggggttaaaaaaagttattacggtgattttagattattttggtcttttc
gttttattggtttttagtgtagttctttccgcgcttttttctggtgcttcttatttttt
aggggtaaaacaaccggatcgagagaaagtttcggcttatgaatgtggatttgagcctt
ttggtattccaggacgccctttttcagttcggttttttttagttggtattttattttta
atttttgatttagaaatatcttttcttttcccctggtgcgtcctctttaatcaaatttc
ccctttcgggttttgagttatggtggtgtttttaggagttttaactttgggtttactct
atgagtgaattaaaggcgggttggagtgagaataggtgaagatgtaaaagcctttaaca
aagtaaataagttgtaaagtagaagagaaagtcctgtctattatgtgaataatcgtgta
tcgaaaaaattttaataccaactccggtgtccgccttaatccatgctgcgaccatggtg
acggcgggtgtttttttattaattagatcttctcctctttttgaacaagctccatttgc
tttaatgattgtaataattgttgggtctttaacggtacttttggccgctaccgttgggg
tggttcaaaatgatttaaaaaaagttattgcttattcgacttgtagtcaattggggtat
atggtggtggcctgtgggatttcccattactccataagtttatttcatttaatgaacca
tgctttttttaaagctttattgttcttaagtgcggggtctgttattcatgctttgtctg
atgaacaagatataagaaagatgggggggctgattaagttgattcctcttacttatatt
ctggttgttattggctctttatctttaatggggtttccttatttaacagggttttattc
taaagatttgattttagagttggcttttgaacaatactatttaacttttgcttattgat
tggggggtttttcggccttacttaccactctttattcgattcgattggtttatttaact
tttttatctaataccaattctagaaaagctatttttagacatgcacatgagggttcttg
gaatttagttttgcctttaataatattagctttggggagtcttttcgtgggttatttga
cgaaagaggtggtttggtcttttcaaataacatctcctccagttgtctctctccccatt
aagttattgccggtttcccttagtttggggggagcggtgttagttattgttctttattt
ttattcagtgcctttttttaaggtgccttcgtttataggccgaataagctatacttttt
tatactctgcttggcagtttaactatgttcttaattattttttagccaaaaaggcatgg
aaggggggtcatcaaatttcatatcgaactatggataaaggtatactagagttagtggg
tcctaaggggatatctaattttttgattgagttggctcgaggtcttagtaacttacaat
cgggcctagtttttaactatgctttagttatattaattggtgttgccatattcatttgg
ggagttgtttagtttttttttgagaaatgtcttttgataagaaaattaatcgagggggt
taggttaaagtagaccgttagccttcaaagctaaaaatgtgggtgcaagtcccgcactc
cctgatttaattagttttggttatattttagttgaaatgccacaattggatactaccgt
gtatttaactcaatatagatgaactttacttgttttgtttttattatttttttttttgg
tgttttttgttttacccacgattaaaattaattggctaataagaaagtcggtgataaaa
agtaaggctgttttagggggggatttggagctaactaaagaagttgtttttatttggag
gcatgttcttcgataatttaaatatcttaaatatttattttagtaattattattgtcgt
ttcccctatttggtttgggttgtttttataattatgttcgttaacgagaaaaaaagtaa
aaaa
