# Supplementary material for: Conveniently Pre-Tagged and Pre-Packaged: Extended Molecular Identification and Metagenomics Using Complete Metazoan Mitochondrial Genomes
Source: PLoS One. 2012 Dec 14;7(12):e51263. doi: 10.1371/journal.pone.0051263 (PMC3522660; doi:10.1371/journal.pone.0051263)
Supplement: File S2 — Sliding window analyses for Annelida, Cnidaria, Crustacea, Echinodermata, Mollusca, Nematoda, Nemertea, Platyhelminthes and Porifera. For each family, the folder contains the aligned sequences as well as the sliding window analyses by species pair and for all species pair on a single figure. (ZIP) [file pone.0051263.s002.zip › Cnidaria/Poritidae/NC_015643.fst]

>Goniopora columna mitochondrion, complete genome.    NC_015643
atgaaaagtttatatgtaattcgctgggcgttttcaactaaccataaagacattggtac
gttatatttagtatttgggattggggcaggtatgctcggcacagccttcagtatgttaa
taagattagagctctcggctccgggggctatgttaggagacgatcatctttataatgta
attgttacggcacacgcttttattatgatcttttttttggttatgccagtgatgatagg
gggatttggaaattggttggttccactatatattggggcccccgatatggctttcccac
ggcttaataacattagtttttggctgttgccccctgctttaatattgttattaggttct
gcttttgttgaacaaggggcgggtaccggatgaacggtttatcctcctctgtctagcat
tcaggcccattctggcggggcggtggatatggctatttttagtctccacttagctgggg
cgtcctctattttgggcgcaatgaattttataacaactatatttaatatgcgggctcct
gggataacgttgaatagaatgcctttatttgtgtggtctatcttgattactgctttttt
attattattgtctttgcccgtattagcgggggccataaccatgcttttaacggacagaa
actttaatacaactttctttgaccccgcaggggggggggatccgattttatttcaacat
ttgttttggttctttgggcatcctgaagtttatattttaatattacctggctttggaat
gatttctcaaataataccagcttttgttgctaaaaagcaaatttttggatacttaggta
tggtttatgcaatgctttcaattggaatattaggttttattgtgtgggcccatcatatg
tttacggttgtttttagccattgaaaataataatatttttgaaccttgtcctgctatat
actggcaaaatcttttgaaaactaatgtttggccaacaagatctttatcttataaatta
aggcggcaaaaattggtttttccttgggtcaatcagtgggaaactaagaccttttttgg
tggatctttttttttctgaaaaaaaggagttttggggtccttaaaaactgcatgcagga
aatttaaacttaataatcattttttaatttcccaagatttttcttgatggattgggttt
gttgaaattgttggctggggttttattacaaaaaaaaagttttatggtgtaagaggttt
tggtataatgttttcaatctggcgtagtgtgggggaggctcagcttctttattacataa
agtgtcgattggagaatggacatgtgggctttttaaagtcgaatttatcagaaaggttt
tatcttacagataaaaagcctaaactgggcctgggctttttactggcttttactctggg
ctgttctcaggggggctttcccgttggtctttttgaaagttgatttgtggggcttgttg
atggcgggggccattttattattaattttaagcatagtgggaagaagggtgcccaaaaa
gaagtcgttttgttttttgtaatggcacaaggtcttaaagacagattcgtcttggggca
actaaaagaggaattaagtggggtttatcggtttaataaaaaagataacttttatcttt
gagagggaaatcagaggggagttttggttagagcaataaatctttttaagaaacattct
ttatgaactaaaagaaaaatagcttttttaaagtgatgaaaagtaaatgaaaaatttta
aaacgaaagaagaggttgggattaaggtacagtccaagctcggattaattccggcgcgg
ggggatctctatagtggttcccttaatatattagtgggatggatgtggacacaagagca
tattttactgcggcaactatgattattgctgtgccaactggaataaaagtgtttagttg
gctcgccactatctttgggggaactttgagattagacactcctatgctttgggcaatgg
ggtttgtttttttatttacattgggcggtttgactggtgttgtattagcaaatagttct
ttggatgttgttttacatgatacatattatgttgtagcccactttcattatgtgctttc
tatgggggccgtttttgctatttttggggggttttatttttgagtagggaaaataacgg
ggtattgttataatgagctatatggcaaggtccatttttggataatgttcataggtgtc
aatttgacttttttccctcaacattttttgggcttggcgggctttccaagacgatattc
ggattttgcagattcttttgctggttggaatttggttagttctttgggttctactattt
caataataggagtcatttttttcatatatattatttatgatatctatgtttgagaagag
caatttgttggttgaactgatgagggcgacgaaagttgggcttctttagaatgggttca
tgtttctcctcctttagttcacacatacgaggaattaccttttattaaagagaatgaag
tatagcaaaatgcgcagacatcttatttggttttaactgtgttggacgcttgtttgtta
attgatagttttatgatttaattaggggggccggcgagctcatgtagagaagacgaatg
gtaagtcatcgggctcatgccccgaagaaggaggttcaattcccccctctacaatttta
ggtaaaagggaaaagagataaagggaaaactaagataggctaaattggacgggaaattc
gaaaaagcgaagaagaagctttaaactcgtgtttcaatgcggagacgcaatgaagagaa
ctgaaaaatgaaacatcttagtatcagaagggtgcagagaaatcaaacgagattccgta
agtagcggggagcgaaagcggaggagtccagaaagtgagtaaatagtggaagaaaggag
ttcacatatctaagactaaatgttagtcctatactgaaagcgcgagtactgtgaaggaa
agttgaaagagatttgaaaagatctggaaatttgtcttttaaagcagctgtaaaacagc
gtaccttttgtataatgggtttacgagatatcgtttggcaaatttaaataaactttttt
gcaaataaaaatgtaggtgaagagaagtcgagaagactctttagtcaaatttcccgaaa
ccaagtgatctaaccatgggcagtttaaaagaacgaaccggtggttgtggcaaaaacct
cggatgacctgtggataggggggaaagcccaatcggacttggagatagctggttttctg
cgaaaactatgtaagtagtgcgttcacatagggcattgtgttaatgaaaaaatagagaa
aaaaatgaatagaagaacattaatccgttggactatttaattttttttatttgacgcct
tattaaaattttagggtaaaggcctattgctttaagggggatagactttgaaggtaaaa
tttgaagtggacagacagacagggggcgaataggtccgttgtcaaagggggggagccca
aatcagaaattaaagttacagatcaataattaagtgtaaaaggagtatgggatttagac
aatgaagaggtaggcttggagccagccatctttgaaagaatgcgtagtagttcactcaa
gaactctttttccccaaaaattatggtggctaaaaattgaactgaaattctgagggcag
taagaagtttgcttggtagtagaacagactgttaggtggtggtgagaaccccagaatca
gaagagataatgtgaacatgagtaaaaaaattgttgcttcatctcccctggttaccaag
cttaagagtttgggtgaaacagcctctaaggaggttaccgatgggtgataataataaac
gcataaagtgccaggaaataattataaataaatattactgttgcgaactaacacaagtg
ggagatagtgagggggaaagttttcttaaggaactcggcaaatttttagctctcattag
agggctaaccacaaggcctcggctgtttaccaaaaacatagctttttgctaatacgaag
gtagaagtatgaaaggtgagacctgcccaatggttgtatctaaaagggttggtaaagct
agccttataaagacaattaaatggccgcggtaacactgaccgtgataatgtagcgtaat
caatagtcaattaattgttggccggtatgaatggtgtcacgagggtctcgctgtcttaa
gaaaatgtccagtgaaattgaatttgtagtgaagatgctacatccaaattgttagacaa
gaagtccccatggaactttactggaaacttatgtggcttaaattaatttatttcttaca
aataagtagttttaaaatgtggtgttagccccttggataaattggggttagaaaagctc
actcttttattttaagaaagccaactcaaaaatttatgtctttggggtgtgataagtgg
gacagtttggttggggcgaccgcctttaaaaaagtaacgaaggcgggcttaagatatat
ttttagttatgtctgactgcgaaggggggaccctgagcagacacttatttttttaggtg
ggtttaagtgacccgttaatttagggtgaaatagttaacgattaacaaataaaagttac
cctggggataacagcgcaataacgtttgagagttttcattgacgacgatgtttgcgacc
tcgatgttgaattgcggcatcctggggtgcagtcgctcccaagggttggtctgttcgtc
cattaaagccgtacatgatttgagttaaaagcgtggtaacacagcttggtttctatcta
caatttgaagaaacattgatataactattttctagtacgaaaggatcgaaaaattagtg
gttctcttatttttataagttacaatcaatggattgactcggatactttttgaaggggt
cttttggttaattgctgattgcttctaaagtatgaaacttatatcaagttgtttgaagt
tctgaagaggaattgtttattattgggggttttatctaattgggtttgttttttaatta
tgttttagttacactgattagtgttgttatatttgtttggggggttttgtctgatgggg
gaggggggtccgtgtctcattcgatgtattaagtggagttctaatagcccactaacgcc
ccaggagttagacatgataatgtcagagataacttgtcatattgtgcctggctcaccag
agtttggagaaacaaagatccagggtgtatatttgtattttgtttattttagtggtggg
cgcccttgccgccggtgtcgggggaagaaaaataggagaaaaaggtgctggaattttaa
cttcaagctgtttaattataagtttatcttggtctattttagtattttatgaagtagtt
ttaagtttttctacgacacatataaaattatgaaggtggttggactctgatctattaac
tgtttattttggtttacaatttgatagtttggttgcgattatgttacttgttgttacaa
cagtctctactttagttcatatcttttcaacagcatatatggcgggggaccctcatatt
cctcgttttatgtcttatttatctctctttacatttttgatggttgtattagtcagcag
cgacaattatgtacaattgtttatcggttgagagggggttggtttatgttcttatctct
taataaacttttgattaactagaattgaagcaaataaagcggccataaaagccatgcta
gttaatcgagtgggggatatggggttgatattagctatgtttgttattttagatcgttt
tggctctttagagttttcttctgtgtttaatatggttgttgtttctgccccatctagcg
atataactctaatttgtttgttattgtttgtgggggcggttggaaagtctgcacagttg
gggttgcatacttggttgccggatgctatggagggtaaatgttgggcccttttatctaa
gtaattaattagaattattgagtcactgtatgctgggaggactttgaatagttgaaagt
ctatttatatttaataagagttttaacaataggaagtttatccgcaggtaacaaaatgg
gaggtaagtaactaaatttaatagattggtttattaagtttaagagtaagagattagag
tttaagatttgatcgaaattagaatgctttcattattggaacctccgagactttttgtg
attctactttatatattaaagttaacttcggttgtgagcttttttaagtgggtttgaca
aagcaactttaaaatgttcgtggtaatagttcatttacttttaaaaatattaatggtcg
tagttccattgcttatcacagtagcttatttaactttggccgaacgaaaggttttagga
tatatgcaggctagaaaagggccaaatgtagtgggaattgctggattagctcagccttt
tgcggatggtataaagctatttaccaaagagatggtaattccgcatcaaactaatttat
ttatttatataatggctccagtgctctcttttgctttggctttaattgtttggggggtt
gtaccttatgagagagggattttaataagcgatttaaaaataggggttttgtatatttt
ggctgtttcttcaataagtgtctatgcgatattaatgtccgggtgggcgagtaattcta
aatatgcttttttgggggcgattcgggccgccgctcaaatgataagttatgaagtttcg
attgggttgatccttatttcggttttattgtgtgttggctctttaagtgttactgagat
cgttttagcgcaaaatagtgggatttggtttgtttttcctttatttcctgttacaataa
tgttttttgtttcagctttagcggagactaatcgagctccctttgatttaacagaagga
gagtcggagttagtgtcggggtataacgtagagtacgcttcgatgtcttttgctttatt
ttttcttgctgaatatgctcatattatattgatgagttgtttaacaactatcttttttt
tgggggggtgactttctccggtaaaatatttaaaaggtggagccgagtggtttggtcta
aaagccgcttttataatcttactctttatttgagtaagggcttcctttcctcgaattcg
gtatgatcagcttatggctttgttatgaaaggggtatttacctttaagtttgggggtgg
taacttttgtggccagtgttcttttggggtttaatggtccgcctccgatctaagatatt
tgttgtttgaaatatttaattggtttaagtctaaagactattctttagataaatttgtt
tagtttgtttttactattaaaaacgttagaagtttaattctgggggtttcctatgccac
tgcgcaaagagaatccgcttttatctccgatgaatggtgtcttggtagatttatcgtct
ccttcaaatataagttatatgtgaaattttggttctttattaggattgtgtttaggttt
gcaaatcataacagggtgctttttgtccatgcattattgtgcagatgttggcttggctt
ttgcatcagtaggacatattatgcgcgatgttaattatgggtttttattgagatatttt
catgctaatggggcttctctgttttttttatgtctttatcttcatattgggagaggttt
gtattatgggagttatacgaaagccccggtttggggagttggtgtcgtaatatttcttt
tgacgatggcgacggcttttatgggctatgtgttaccttggggtcaaatgtctttttgg
ggagcgacagttattacaaatctattgtcggctctgccctatgtagggactgatattgt
gcaatgagtttgaggggggtttagtgtctctggggctacgcttactagattctttagtc
tccattttctctttccctttcttttagtcgttttgggtgtagttcatattgtgtattta
catgtcgaggggtcaaatagtccggtggggtctaagtcccctgtggataatgtggtttt
tcatgtttactatacatcaaaggattgatatggaatggtggttgcgcttatgttattga
gtgttgttgtgtatttggcgccaaatttattaggtgacccagaaaattttattcaagct
aactcgttggtgactccagtgcacattcagcctgagtgatattttttatttgcttatgc
aatcttgcgttcaataccgaataaactcgggggagttgtggctatgttttttagcatat
taattttatggtttttcccattacttcaccgaagttgactaagaggcttgccctttcgt
ccatttggacgtatagctttttgatttttaatagtggacttttttcttcttacttgaat
agggtcgcttgtagtggaagagccttttatattaattgggcagttggtctctctttttt
atttttcttattttcttgtttgggttcctttgttaggggaattagaaaaccaactattg
tttttttgaaaatgggagggggatggtccgtcgtaatagtcgcgggggactcctcctgt
gcctctctaccctttttcattataaggagcagagaagcgaaatgcattagtcgaagcag
gtctcgcacagccggttcttgaagtgccggccgaaatcgagccgagtttagagggttca
gttcttcggaattaatttataaagctgcctccatggggaaaatcttttccgcttaaaaa
tgggggttgagtatcgctttattgatggggtgagtggtcagtgaactttttgtattagg
tgttttgacgttgggtataatggttgttagtatgaatagttttgttttaaaactatcga
ttttagtgttattaattataagtgaatggggagggggccttttttttttatttgaatat
ctgtcgagttttttttttgaattatctgtgggtgggttgttgaccgtaaatggttgaac
tgaaactaataagttaattattatcataggttctattgccgttttattgatggtggata
cagaaaagctaattttcccaaaggtttttggggaacgagctccggacgtttttattcaa
acgaatgcgcacttgcccattttaaacttaatggtggcattaggaagtctttgtttagt
ttcttcaagtaattgactttctgtttatttggccattgaattgtccactctttctcttt
ttattttggtcgctcaaaaggggggatctgggcaaagtgctgaagctggtttaaaatat
tttgtattaggtgcactttcatctggtctatttttatttgggtgtgctttattgtgtgg
atttacgggaggggttcatattccatatataaacttagcattaaatccggggcttgact
tttctgagatcagagttcctatcggcagtttgttaattgtggtatcccttttatttaag
ttgtctgctgcaccctttcatatgtgagcgccggatgtttatgatggagcaccgacaac
ggcgacggctttattggccatagtgcctaaggttggctatttttcaattttagtttcaa
ttgggtcggcggttaatatgttattagttggagctcttttttcgttgcttgtgggagct
ctcggtgctttaaaccaaaccaaagttaaacggttgttagcctacagtggggtagggca
tatggggtttgtgctttgggggatagaggttgggtcatttgagagcattcaagctagtt
taacatatatgattttatatgtgataatgtctatttgtgtttttgctataatattagct
ttaggcactgtaagaagtttgatcgtagagtttagcgggctctccaggagattgcctgt
tttagccttgaccttggctttgacttttctttcgatcgcggggatccctcctttagtgg
ggtttttgggtaagtggttggttttattgtctggggtggtaaatcaatattatttagtc
tttattttggccgtgatgtgttctgttgtggctggtgtttattatgttagaatagttaa
aattatttattttcaagctagtttttctcttttgattagctcaaaggtgctaagaaaag
aaaattgaataaatttaagaaaagctttgttaattggtgctggtttgtatgtcattgga
tttacaatgctctctcctaatttatggttgcaattagcccactgggctgttggaggatt
attttaaaaaaaggtaaatttgattggggtagctttttatatactaggccttggaattg
ttggttctggaattatggtcatatcagcgctcaatcccattcattcaattttttggttg
gttgttgtctttactggctctgcggttttttttctttggctgggaatagcttttgttgc
tttaatgtttttaataatttatgtgggggctattgctattttatttttgtttgtaatta
tgttattgaatttaacagactttccccccgcttttcgattgggtggggaggcagatatg
acaaattacgttcctattggattacttattggaaccttttttttttcagaagttgcttc
aagttgattaataataggtggctcttatactcatcgagctttttttggggctgaaataa
gcaaggcttgagatttggccactccttggtttttaatgaagtatcaaaatatggaggcg
cttgggcgaattttgtatatagcctgttattatttatttattttggccagtcttgtact
tttagtggccatgataggagcgatagtattaacacaagaagtgggatctgaagtaggtc
ctctggtcaaaagacaagatattttttttcaaacaagtcggtaaaaactgagtggaaag
aattttgtttaaagattagtcttccgacttagccgggctttgtctgggggttgtgtttt
agatattaatgaacggtgcttattttgatcaatttaaaatagtgtctttgatcgccttg
actaattcatcaatgatgatgatcttagcagtggttgtgattttattattatttaaggg
gattcaattaatcccgaaaaggtggcaatctattattgagctaatctacgaccatcttc
atggtgtcgtaaaagatagtttaggggccgaggggctaaagtattttcctttaattgtt
tctctctttttttttattgtgtttttgaatgtgttgggcttatttccttatgtttttac
cccgactgttcatattgtagttacattgggcttgtctttttcaatagtcataggtgtta
ctttagctgggctttggagatttaagtgagatttttttagtgtttttatgccgagtggc
gcccctttgggtttggcccctctcttggtggcagtagaaacagtaagttatttcttcag
ggcaatttcactaggagttcgtttggctgcaaatttgtcggccgggcatctactgtttg
ctattttagcagggtttgggtttaatatattaattgcaagtgggctcgtaggggtcttc
cccctattaataatggtttttataacactgttagaaatggcggttgcagtaattcaggc
ttatgttttttgtttattaactactatttatttggcagacacaattgtacttcattagt
tggaaagggatatcttttgattagttttaagatttaaagtttaaggttttattgtgggg
ggagggaaggtctggtttaacaaaatttttcaaagaaatttcggcaaaaagtcttaaca
aatagataagatgatggctagttatgcgttcatatcgggcgcttgggtggtttgttgaa
ataattagcgcctggctgctaaatgagctcttaatacctccgaagtagagtaagttgct
atggggggggcgagcaaagagtgtataatgtttggtttaaatagtgggttaagcctagt
cttttttttgctttttatggggataattaatgtaatgaaggtttcgagagaggatagtg
taaaattaaaaagagttgcgttagagtggtctttggcgactttgcttggtgctttggtt
ttatggggggcttttgatttagagggacaatttcaaattataaatcgaatagaatgggt
catttctccgggcttaaattttcaatgggggccggggttttttgctttagatggggcct
ctttgtttttttttgttttaactacactattgataccaatttgtattttaattagttga
aagtcaattaaacatttgtttaaagaatttttgttgtgtttattgtttttagaggcttt
attaattggagtgtttttagtgcttgatctactcctgttttatattttatttgagggca
tattgatccccatgttccttttgattggtgtttgaggttcaagagaagaaaaggtgcgc
gcctcttattattttttcttttatactttcgcgggatcggtgtttatgcttttgggcat
ctttcaattgtatagtataacaggaacaaccgactatcaaatattattaaatataaagt
tacctgttactactcaaaaatgggtgttggctgggttttttcttagtttagcggttaaa
atccctcaaataccctttcatatttggctgccccaagctcacgtggaagcgcctgtctc
tggttcagtaatattggcgggaatattattaaagttagggggctatggctttttaagat
tttcttgaccgattttgcctgctgcctccgagtattttgctcctctaattattatgttg
agtgttgtggctattatttatgggggcctactgacttgtcgacaagtggactttaaacg
gcttattgcctattcttcggtggcgcatatggggctggtccctttgggtttatttaccc
atacaattgaggggctggtggcggcagttttcatgatgttagcgcacgggtttgttagt
tcagccctttttattgctattacttatttatatgagcgtcatcacactcgtcttattaa
atattatcgtggagttacccttacaatgcctatttttgtttgtataatgctgattttat
cattaactaacatgggcattcctttaagttgtaattttgttggagagtttttttcgttg
ttagctgctgttgaatataatttggggcttggggtgttggctacttcgggcatggtttg
gtctgcggcatattctctttatttatataatcgaattagttttggggcggcctccaact
atctcctttttattagagacttaaaccggcgggagttattggccatctctcctttagta
atagccgttgtagtttttggaatatttccttttgtaattatagaccctataaagaatgg
ggttatctttagcccagggggggcttaattatctaaagatttaactgtttagtgttttt
tgagcgtcgaaagtcctttggttttggggaagataaaagataagtgacctccaaaatac
atgctagtatctaaagattggtctccaaactttagagtgcgaacaggtgaggaaacccg
gagtccaagtttggctgggccggagtcgtattaggtagaagggggtgtaaaggaccacc
ttgcttatgatgcggggctttagttaggagccacattttcactgagacaaggggaaagc
tcaaatggggtgttggcccccgaggcagcagtaaagaattttgtgcaatatacgaaagt
aagacacagagagggcacattacctagtccgtcaaattaagtgccagcagacgcggtga
aacttaagggctagtcttataggcaaaagcgtaaagggtgtgataggccgttttattta
agagagtaaatggaatttttctgtaacggtggtatgtgtaaataggaaaaagaacttta
gacgtgaagactatttacttctaagattataatgtgttggctaaaacacgagagtatgg
ggagcaaacaggattaggtaccctggtagtccatactgtaaataatgaaaaagatgtga
agcaattctaaaaggtaaaaacttttccgcttgagtagtacgatcgcaagattaaaatt
caaaaaacttggctgttcactgttttgattagaggagcgtgtcgtttaattcgatagtc
cgcgagagaccttacccaaacttgaatccctcattgacaggtattgcatggccgtcgtc
aatttgtgtattaaacataaaacaaattcaacccagtggtttgtctattggatgaagtc
aggtcttattgtcctaatgtttggggattagatgcgctacatttttttatacaatggga
aactttaagtgtgaaacccaaaaataagagttcggaaggtgcctgtaatataacgggaa
gttggatttaatagtaattgaaaagtagagcgtttcaatgaaatttattcagtgttagt
acaaattgcccgtcgcctttgcttagaaaggttgtttggttgcccctcaagagggttcc
taatatcttcgaggtagagtaagtcgtaacatagtgagggtgagggaactggcccttgg
tggacagtgaaaagaagtactcttttacgttgtccaaaaaaaattaaaagaaagaatgc
taataccgtaagtgttggagacttgaggcacacttgtaccagctttactggttggaatt
tggttagttctttgggttctattattgattttggggaggcccaattaaaacttactttt
attatggggcttggttattagtttggtgatgcgaactgttttatgtcatccttatcatt
tagtggagccttctccttgaccctgtttaggggggggaggagctttgtttataactgtg
ggtagtgttatatattttcattatggtttaggtcaaattatgtatttgggaatcttgat
aattatgataattatgttcgtttgatgacaagatgttattagagagtcgacttttcagg
ggcatcattctttaatagttaaacaaggaataaaatatggaatgcttttatttatactc
tcagaagttctttttttcttttcttttttttgagctttttttcatagtagtctggcgcc
agctgttgagttgggtgtggtttgacctcctcaaggggttcatcctttagattcttttt
cagtgcctttgttaaacactgctgttttattaagctctgggggtactgttacttgggcc
catcatgctatagttagtggaaagagagaagaggcaattctgggtttgtctttaactgt
ttttcttggtgttttatttacggggttacaagcaattgagtattatgaggctccttttg
ctatctcggattcggtttatgggtctactttttttatggcgactgggtttcatggtttt
catgttataattggaactacctttttgaccgtttgtttgattagattaaaatttaatca
atttacttgtcgtcaacatgtcgggtttgaggcggcgagttggtattggcactttgtgg
atgtggtgtggttatttttatatctttgtatttattggtggggttcatagttttttagt
gggttatttaaaaaaataaagagcaaatgttaaataattttttttatattgtaaatata
tgtggaaagaaggatataccggaaccttgacaattgggtttgcaggaggcggccgaccc
agtgatggaggagataattttttttcatgatcagattatgtttttactgattgttattg
tgatagtagtgttgtggttgctggttgaggctttaaatggtaaatattatgacagagat
ttaattgacggaactttattagaaatagtttggactgtaatcccggctgtaatattggt
ttttatcgcctctccttctttaaaattattgtatttgatggatgaggttgtgggtcctg
ctttaacaattaaagcaattgggcatcaatggtattggtcttatgaatactccgattat
caggaagaaacgttagagtttgattcttatatgattccgacgtcggatttaaatagtgg
tgactttaggttactagaagtagacaatagattggtcgttcctataaatacacatgtga
gagttctagtgactggtgcggatgttttacattcatttgctgtccctgcactgggtgta
aaaatggatgcgattccgggtcggttaaatcaagttggtatttttattaaaagaccagg
gacgttttacggtcaatgttccgaaatttgtggggcgaaccattcttttatgcctattg
taatcgaggcggtttcattagatcggtatatcaattgaatattgtctttgtctaaggag
tagtttatttataaaaataagtgtattttttttagctgttggataaatcaaatagtgta
ctataaatatataattgttatcgttatattattattattggggggctgaggagtggttc
taaatagagggcattttattataatgataatttctattgaattaattttattggcggct
ttttttttgtttttaattaattctattgaagtagatcttttaatagaacaaatttttac
aattatgggcttaacaatcgctgcggcggagtcggctattggtttagccattatggttg
cgtattatcgaataagaggaacaataattttaaaatcttttagttcactgcggggttaa
aaaaaaaagttattacggtgatcttagattattttagtcttttcgttttattggttttt
agtgtagttctttccgcgcttttttctggtgcttcttattttttaggggtaaaacaacc
ggatcgagagaaagtttcggcttatgaatgtgggtttgagccttttggagtgcccggac
ggcctttttcagttcggttttttttagttggtattttatttttaatttttgatttagaa
atatcttttcttttcccctggtgcgtcctctttaatcaaatttctccttttgggttttg
ggttatgatagtgtttttaggggttttaactttggggttactctatgagtggataaaag
gcgggttggagtgagaataggcgaagatgtaaaacctttttaaaaagtaaataagttgt
aaagtagaagagaaagtcctgtctattatgtgaataatcgtgtatcgaaaaattttaat
accaactccggtgtccgccttaatccatgcggctaccatggtgacggcgggtgtttttt
tattaattagatcttctcctttttttgaacaagctccatttgctttaatggttgtaatc
attgttgggtctcttacggtacttttggccgctaccgttggggtggttcaaaatgattt
aaaaaaagttattgcttattcgacttgtagtcaattggggtatatggtggtggcctgtg
ggatctcccattactccataagtttatttcatttaatgaaccatgctttttttaaagct
ttattgttcttaagtgcggggtctgttattcatgctttgtctgacgaacaggatataag
aaagatgggggggctgattaagttaattccccttacttatattatggttgttattggct
ctttatctttaatggggtttccttatttaacagggttttattctaaagatttaatttta
gagttggcttttgaacaatattatttaacttttgcttattgactgggagggttttcggc
cttacttaccactctttattcgattcgattggtttatttaacttttttatctaatacca
attctagaaaagctatttttagacatgcgcatgagggttcttggaatttagttttgcct
ttaataatattagctttggggagtcttttcgtgggttatttggcgaaagaggtggtttg
gtcttttcaaataacatctcccccagttgtttctctccctattaagttattgccggttt
cccttagtttagggggagcggtgttagttattgttctttatttttattcagtgcctttt
tttaaggtgccttcgtttatgggccgaataagctatacttttttatactctgcttggca
atttaactatgtccttaattattttttagcgaagaaggcatggaaggggggccaccaaa
tttcatatcgaactatggataaagggatactagagttggtgggtcctaaggggatatct
aattttttgattgaattagctcgaggtcttagtaacttacaatcggggctagtttttaa
ttatgctttagttatattaattggtgttgctatgttcatttggggagttgtttagtttt
ttttgagagttgtcttctgataaaaaaattaatcgagggggttaggttaaagtagaccg
ttagccttcaaagctaaaagtgtgggtgcaagtcccgcactccctgacttaattagttt
tggttatattttagttgaaatgccacaattagatactaccgtgtatttaactcaatata
gatgaactttacttgttttgtttttattgttttttttattggtgttttttgttttaccc
acgattaaagttaattggctaataagaaagtcggtaataaaaagtaaggctgttttagg
gggggatttggagctaattaaagaagttgtttttatttggaggcatgttcttcgataat
ttaaacatcttaaatatttattttggtaatcatcattgtcgtttcccttatttggtttg
ggttgtttcttagtcttttgtttttataattatgttcgttaacgagaaaaaaaaagtaa
aaaa
