# Supplementary material for: Conveniently Pre-Tagged and Pre-Packaged: Extended Molecular Identification and Metagenomics Using Complete Metazoan Mitochondrial Genomes
Source: PLoS One. 2012 Dec 14;7(12):e51263. doi: 10.1371/journal.pone.0051263 (PMC3522660; doi:10.1371/journal.pone.0051263)
Supplement: File S2 — Sliding window analyses for Annelida, Cnidaria, Crustacea, Echinodermata, Mollusca, Nematoda, Nemertea, Platyhelminthes and Porifera. For each family, the folder contains the aligned sequences as well as the sliding window analyses by species pair and for all species pair on a single figure. (ZIP) [file pone.0051263.s002.zip › Cnidaria/Poritidae/NC_015644.fst]

>Porites okinawensis mitochondrion, complete genome.    NC_015644
atgaaaagtttatatttaattcgctgggcgttttctactaaccataaagacattggtac
gttatatttagtatttgggattggggcaggtatgctcggtacagcttttagtatgttaa
taagattagagctctcggctccgggggctatgttaggagacgatcatctttataatgta
attgttacagcacacgcttttattatgatcttttttttggttatgccagtgatgatagg
gggatttgggaattggttggttccattatatattggggcacctgatatggctttcccac
ggcttaataacattagtttttggctgttgccccctgctttaatattgttattaggttct
gcttttgttgaacaaggggcgggtaccggatgaacggtttatcctcctctatctagcat
tcaggcccattctggtggggcggtggatatggctatttttagtctccatttagctgggg
tgtcctcgattttgggtgcaatgaattttataacaactatatttaatatgagggcccct
gggctaacgttgaatagaatgcccttatttgtgtggtctatcttgatcactgctttttt
attattattgtctttgcccgtattagcgggggccataaccatgcttttaacggacagaa
actttaatactactttctttgatcctgcaggggggggagatccgattttatttcaacat
ttgttttggttctttgggcatcctgaagtttatattttaatattacctggctttggaat
gatttctcaaataataccaacttttgttgctaaaaagcaaatttttggatacttaggta
tggtttatgcaatgctttcaattggtattttaggttttattgtgtgggcccatcatatg
tttacggttgtttttagccattgaaaatagtaatatttttgagctttgtcctgctatat
actggcaaaatcttttgaaaacaaatgtttggccgacaagatttttatcttataaatta
aggcggcaaagattgggtttttctagggtcaatcagtgggaaactaagaccctttttgg
tggatctttttttttctgagaaagaggagttttagggtccttagagactgcatgcagga
gatttagacttaataatcagtttttaatttcgcaagatttttcttgatgaatggggttt
gttgagattgttggctggggttttattaccaaaaaaaagttttatggtgtcagaggctt
tgatataatgttttcaatttggcgtagtgtgggggaggctcagcttctttattacataa
aatgccgatttgaaaatggacatgtgggctttttaaagtcaaatgtctcagaaaggttt
tatcttatagataaaaagcctacacttagtttggggtttttactggcttttactttggg
ttgctctcaggggggctttcctgttgggttttttgaaaattgatttgtggggcaagttg
atggcgggggtcattttattattaattttaagcatagtgggaagaagggtgctcaaaaa
gaagtcgttttgttttttgtaatggcacaaggtcttaaagattgattcgtcttggagca
acttaaaggtggattaagtggggtgtatcgatttaataaaaaagataacttttatcttt
gagagggaaatcagaggggggttttgattagggccataaatctttttaagaaacattct
ttatgaactaagaaaaaaatagcttttttaaagtgatgaaaagtaaatgaaaaatttta
aaacgaaagaagaggttgagattaaggtacagtccaagctcggataagttccgacgtgg
ggggaatttctataatggtttccttaatatattagtgggatggatgtggacacaagagc
atattttactgcagcaactatgattattgctgtgccaactggaataaaagtgtttagtt
ggctggccactatctttggaggaactttgagattagacactcctatgctttgggcaatg
gggtttgtttttttatttacattgggtggtttgactggagttgtattagcaaatagttc
tttggatgttgttttacatgacacatattatgttgtggctcattttcattatgtgctct
ctatgggagccgtttttgctatttttggtgggttttatttttgagtagggaaaataacg
gggtattgttataatgagctatatggcaaggtccatttttggttaatgttcataggtgt
caatttgacttttttccctcaacattttttgggcttgtcgggcttcccaagacggtatt
ctgattttgcagattcttttgctggttggaatttggttagttctttgggctctactatt
tcaataataggagtcatttttttcatatatattatttatgatatctatgtttgagaaga
gcaatttgttggttgaactgatgagggtgatgagagttgggcttctttagaatgggttc
atgtttctcctcctttagttcacacatatgaggaattaccttttattaaagagaatgag
gtatagccaaatgcgtaaacatcttatttggttttaactgtgttggacgcttatttgtt
aattgatagttttgtgatttaattagggggccggcgagctcatgtagagaagacgaatg
gtgagtcatcgggctcatgccccgaagaagtgggttcgattcccacctctacacttttg
ggtaaaaaggaaaaagagataaagggaaaactaagataggctaaattggacgggagatt
cgaaagagcgaagaagaagctttaaactcgtgtttcaatgcggagacgcaatgaagaga
actgaaaaatgaaacatcttagtatcagaagggtacaaagaaatcaaacgagattccgt
aagtagcggggagcgaaagcggaggagtccagaaagtgagtaaatagtggaagaaagga
gttcacatatctaagactaaatgttagtcctatactgaaagcgtgagtactgtgaagga
aagttgaaagagacttgaaaagatctggaaatttgtcttttaaagcagctgtaaaacag
cgtaccttttgtataatgggtttacgagatatcgtttggcaaatttaaataaactttct
tgcagataaaatgtaggtgaagagaagtcgagaaggctctttagtcaaattacccgaaa
ccaagtgatctaaccatgggcagttttaaagaacgaaccggtggttgtggcaaaaacct
cggatgacctgtggataggggggaaagcccaatcggacttggagatagctggttttcta
cgaaaactatgtaagtagtgcgttcacatagggcattgtgttaataaaaaaatagaaaa
aaaatgaacagaagaacattaatttgttagactatttaattctttttatttaacgctct
attaaaattttagggtaaaggcctattgctttaagggggatagactttgaaggtaaaat
ttgaagtggacagacagacagggggcgaataggtccgttgtcaaaaggggagagcccaa
atcagaaattaaagttacagattcaataattaagtgtaaaaggagtatgggatttagac
aatgaagaggtaggcttggagccagccatctttgaaagaatgcgtagtagttcactcaa
gaactctttttccccaaaaattatggtggctaaaaattgaactgaaattctgagggcag
taagaagtttgcttggtagtagaacagactgttagatggtggtgagaacccaagaatca
gaagagataatgtgaacatgagtaaaaaaattgttgcttcatctcccctggttaccaag
cctaagggtttgggtgaaacagcctctaaggaggttaccgatgggtgataataataaac
gcataaagtgccaggaaataattataaataaatattactgttgcaaactaacacaagtg
ggagatagtgaggggaaaagtttttttaaggaactcggcaaatttttagctctcattag
agggtttaaacacaaggcctcggctgtttaccaaaaacatagctttttgctaatatgaa
ggtagaagtatgaaaggtgagacctgcccaatggttgtatctaaaagggttggtaaagc
caactttataaagacaattaaatggccgcggtaacactgaccgtgataatgtagcgtaa
tcaatagtcaattaattgttggccggtatgaatggtgtcacgagggtctcactgtctta
agaaaatgtccagtgaaattgaatttgtagtgaagatgctacatccaaattgttagaca
agaagtccccatggaactttactggaaacttatgtggcttaaattaatttatttcttac
aaataagtagttttaaaatgtggtgttaacctcttggattaattggggttagaaaagct
cactcttttattttaagaaagccaactcaaaaacttatgtctttgggattggataagtg
ggacagtttggttggggcgaccgcctttaaaaaagtaacgaaggcgggcttaagatata
tttttagttatgtctgactgcgaagggggaatcctgagcaggcacttatttttaggtgg
gtttaagtgacccgttaatttagggtgaaatagttaacgataaacaaataaaagttacc
ctggggataacagcgcaataacgtttgagagttttcattgacgacgatgtttgcgacct
cgatgttgaattgcggcatcctggggtgcagtcgctcccaagggttggtctgttcgtcc
attaaagccgtacatgatttgagttaaaagcgtggtaacacagcttggtttctatctac
aatttgaagaaacattgatataactattttctagtacgaaaggatcgaaaaattagtgg
ttctcttatttttataagttacaatcaattgattgactcggatactttttgaaggggtc
ttttggttaattgctgattgcttctaaagtatgaaacttatatcaagttgtttaaagtt
ctgaagaggaattgtttattatcagggtttggtttttaattatactttaattacattaa
ttggtattgttatacgggttgggggggggaagtaaataatagctcactaacgccccagg
agttagatatgataacttgtcatattgtgcctagctcattagaattatgagaaacaaag
atctagggtgtatatttgtattttgtttattttagtggtgggcgcccttgctgccggtg
tcggaggaagaaaattaggagaaaaaggtgctggaattttaacttcaagctgtttaatt
ataagtttatcttggtccattttagtattttatgaagtagttttaagtttttctacgac
acatataaaattatgaaggtggttagactctgatctattaactgtttattttggcttac
aatttgatagtttagtcgcgattatgttacttgttgttacaacaatctctactttagtt
catattttttctacagcatatatggcgggggaccctcatattcctcgttttatgtctta
tttgtctctctttacatttttaatggttgtattagttagtagcgacaattatgtacaat
tgtttatcggttgagagggggttggtttatgttcttatcttttaataaacttttgatta
actagaattgaagcaaataaagcggccataaaagccatgttagttaatcgagtggggga
tatggggctgatcttagcaatgtttgttattttggatcgttttgggtctttagagtttt
cttctgtgtttaatatggttgttgtctctgccccatcgagtgatattactttaatttgt
ttgttgttgtttgtgggggcggttggaaagtctgcacagttggggttgcatacttggtt
gccggatgctatggagggtaaatgttgggcccttttatctaagtaattaattagaatta
ttgagtcactgtatgctgggaggactttgaatagttgaaagtctatttatatttaataa
gagttttaacaataggaagtttatccgcaggtaacaaaattggaggtaagtaattaaat
ttaatagattggtttattaagtttaagagtaagagattagagtttaaaatttaatcgaa
attagaatgctttcattattggaacctccgagactttttgtgattctactttatatatt
aaagtaaacttcgattgtgagcttttttttaagtgagtttgaataatcaactttaaaat
gttcgtggtaatagttcatttacttttaaaaatattaatggtcgtagttccattgctta
tcacagtagcttatttaactttagccgaacgaaaggttttaggatatatgcaggctaga
aaagggccaaatgtagtggggatcgctggattagctcagccttttgcggatggcataaa
attatttaccaaagagatggtgattccgcatcaaactaatttgtttatttatataatgg
ccccagtaatttcttttgccttggctttaattgtttgaggggttgtaccttatgagaga
ggggttttaataagtgatttaaaaataggggttttgtatattttggctgtttcttcgat
aagtgtctatgcgatattaatgtccgggtgggcgagtaattctaaatatgcttttttgg
gggcgattcgggccgctgctcaaatgattagttatgaagtttcgattgggttgatcctt
atttcggttctattgtgtgttggctctttaagtgttactgagatcgttttagcgcaaaa
tagtggaatttggtttttttttcctttatttcctgttacaataatgttttttgtttcgg
ctttggcggagacaaatcgagccccctttgatttaacagaaggagagtcggagttagtg
tcggggtataacgttgagtacgcttcaatgtcttttgctttattttttcttgctgaata
tgctcatattatattgatgagttgtttaacaactatcttttttttggggggttgacttt
ctccggtaaaatatttaaaaggtggggccgagtggtttggtctaaaagcggcttttata
attttactctttatttgagtaagggcttcctttcctcgaattcggtatgatcagcttat
ggctctattatgaaaagcgtatttacctttaagtttaggggtagtaacttttgtggcta
gtgttcttttggggtttaatggcccgcctccgatctaagatatttgttgtttgaagtat
ttaattggtttaagtctaaagactattctttagataaatttgtttagtttgttttttta
ctattaaaaacgttaaaagtttaattctggggggctttcctatgccactgcgcaaagag
aatccgcttttatctccgatgaatggtgtcttggtagatttatcgactccttcaaatat
aagttatatgtgaaattttggttctttattaggattgtgtttaggtttgcagatcataa
cagggtgctttttgtccatgcattattgtgcagatgttggtttggcttttgcatcggta
ggacatattatgcgcgatgttaactatgggtttttattaagatattttcatgctaatgg
agcttctctgttttttttatgtctttatcttcatattgggagaggtttgtattatggga
gttatacgaaagcctcggtttggcgggttggtgtcgtaatatttcttttgacgatggcg
acggcttttatgggctatgtattgccttgaggccaaatgtctttttggggggcgacagt
tattacaaatttattgtcagctttgccctatgtggggaccgatattgtgcaatgagtct
gaggggggtttagtgtctctggggctacgcttactagattttttagtcttcattttctt
ttcccctttcttttagccattttagctggagttcatattgtgtatttacatgtagaggg
gtcaaatagtcctgtaggttctaagtctcctgtggataatgtggtttttcatgtttact
atacatcaaaggattgatatggaatagtagttacgcttatgttattgagtgttgttgtg
tatttggcgccaaatttattaggcgacccagaaaattttattcaagctaactcgttggt
gactccagtgcacattcagcctgagtggtattttttatttgcttatgcaatcttgcgtt
caataccgaataaactcgggggagttgtggctatgttttcaagtatattaattttattg
tttttcccattacttcatcgaatttgattgagaggtttgccctttcgtccatttgggcg
tatagctttttgatttttaatagtggacttttttcttcttacttgaatagggtcgcttg
tagtggaagagccttttatattaattgggcagttagtctctcttttttatttttcttat
tttctgatttgaattcctttgttaggggaattagaaaaccaactattgtttttttgaaa
atgggaggataatccgtcgtaatagtcgcggggggactcctcctgtacctctctaccct
tttttattattaggggcagagaaatgaaacgcataagtcgaagcaggcctcgtacagcc
ggttctagaagtaccggccgaaagcgagccgagtttagagagttcagttcttcggaatt
catttgtaaagctgcctctatggggaaaaatgggggttgagtatcgctttgttgatggg
gtgggtggtcagtgaactttttgtattaggtgttttgacgttgggtataatggttgtta
gtatgaatagttttgttttaaaactatcgattttagtgttattaattataagtgaatgg
ggcgggggcctttcttttttatttaaatatttgtcgagttttttttttgaattatctgt
gggtgggttgttgaccgtaaatggttgaactgaaactaataagttaattattatcatag
gttctattgctgttttattgatggtggacacggaaaagctaattttcccaaaggttttt
ggggaacgagttcctgatatttttattcaaacgaatgcgcacttacccattttaaactt
aatggtggcattaggaagtctctgcttagtttcttcaagtaattgactttctgtttatt
tggccattgaattatctactctttctctttttattttggtcgctcaaaaggggggatct
gggcaaagtgccgaagctggtttaaaatattttgtattaggtgcactttcatctggtct
gtttttatttgggtgtgctttattgtgtggatttacgggaggggttcatattccatata
taaatttagcattgaatccggggtttgatttttctgagatcagagttcctatcggtagt
ttgttaattgtggtatcccttttatttaagttgtctgctgcaccctttcatatgtgggc
gccagatgtttatgatggagcaccgacaacggcgacggctttattggctatagttccta
aggttggttatttttctattttggtttcaattgggtcggcggttaatatgctattagtt
gggactcttttttcgttggttgtgggagctctcggtgctttaaatcaaaccaaagttaa
acggttgttagcctacagtggagtagggcatatggggtttgtgctttggggcatagagg
ttgggtcatttgagagtattcaagctagtttaacatatatgattttatatgtgataatg
tctatttgtgtttttgctataatattagctttaggcaccgtaagaagtttgattgtaga
gtttagcgggctttccaggagattgcctgttttagctttgaccttggctttgacttttc
tttcgatcgcggggatccctcctttagtggggtttttgggtaagtggttggttttattg
tctggggtggtcaatcaatattatttagtctttattttggccgtggtgtgttctgttgt
ggctggtgtctattatgttagaatagtcaaaattatttattttcaagctagtttttctc
ttttgattagctcaaaggtgctaagaaaagaaaattgaataaatttaaggaaggctttg
ttaattggtgctggtttgtatgtcattggatttacaatgctctctcctaatttatggtt
gcaattagcccattgggctgtaggaggattattttaaaaaaaggtaaacttgattgggg
tggctttttatatactaggatttggaattgttggttctggaattatggtcatatcagcg
ctcaatcccattcattcaattttttggttggttgttgtctttactggctctgcggtatt
ttttctttggctgggaatagcttttgttgctttaatgtttttaataatttatgtggggg
ctattgctattttatttttgtttgtaattatgctattgaatttaacagattttccccct
gcttttcgattgggtggggaggcagatatgacaaattatgttcctattggattacttat
tggaaccttttttttttcagaagtcgcttcaagttgattaataataggtggctcttata
cccatcgagctttttttggggctgaaataagcagggcttgagatttggcaactccttgg
tttttaatgaagtatcaaaatatggaggcgcttggacgcattttgtatataacctgtta
ttatttatttattttggccagttttgtacttttagtggccatgataggggcaatagtat
taacacaagaagtggggtctgaagtaggccctttggtcaaaagacaagatatttttttt
caaacaagtcggtaaaaactgaatggaaagaatttcatttaaagattagtttagcttta
attgtttgggggttgtgttttagatattaatgaatggtgcttattttgatcagtttaaa
atagtgactctgatcgccttgactaattcatcaatgatgatgatcttagcagtggttgt
ggttttattattatttaaggggattcaattaatcccgaaaaggtggcaatctattattg
agttaatctatgatcatcttcatggtgtcgtaaaagataatctagggtctgaggggtta
aagtattttcctttaattatttctctctttttttttattgtgtttttgaatgtgttggg
tttatttccttatgtttttactccgactgttcatattgtagttacattgggtttatctt
tttcaataatcataggcgtaacgttagctggtttttggaggtttaagtgggattttttt
agtgtttttatgccgagtggggctcctttgggtctagcccctcttttggtgctaataga
aacactaagttttttctccagggctatttcattaggagttcgtttggcggctaatttgt
cggcagggcatttattgtttgctattttagcagggtttgggtttaatatgttaattgca
agtggactcgtgggggttttgcccttgttaataatggtttttataacattattagaagt
agctgttgcagtaattcaagcttatgttttttgtttattagctactatttatttggcgg
atacaattgtactccattagttggaaagtgatatcttttgattagttttaagatttaaa
gtttaaggttttattgtggagggagggaaggtctggtttaaaaaaatttttcaaaaaat
ttgggcaaaaaatctttacaaatagataagaagatggctaattgtgcgttcatctcgga
cgtttgggtgttttgttgaaataattagcgcctggctgctaaatgggctcttaataact
ccaaggtagagtaagttactatggtggggcgagccaagagtgtataatgtttggtttaa
ataatggattaagtctagttttttttttgctctttatggggataattaatgtgatgaag
gtttcgagagaggataatgtaaaattaaaaagagttgcgttagaatggtctttggcgac
tttgcttggtgctttggttttatgaggggcttttgatttagagggacaatttcaaatta
taaatcgaatagaatgggtcatttctccgggcttaaattttcaatggggtccggggttt
tttgctttagacggggcctctttgtttttttttgttttaactacactattgataccaat
ttgtattttaattagttgaaagtcaataaaacatttgtttaaagaatttttgttgtgtt
tattatttttagaggctttattaattggagtgtttttagtgcttgacttacttctattt
tatattttatttgagggcatattgatccctatgttccttttgattggtgtttgaggttc
aagagaaaaaaaggtacgtgcctcttattatttttttttttatactttcgcgggatcgg
tgtttatgcttttgggcatctttcaattatatagtgttacaggaaccactgactatcaa
atattattaaatataaagttgcctgttactactcaaaaatgagtgctagctgggttttt
tcttagtttagcggttaaaattcctcaaataccatttcatatttggcttccccaagctc
acgtggaagcgcccgtctctggttcagtaatattggcgggaatattattaaagttaggg
ggctatgggtttttaagattttcttggccgattttgcctgctgcctccgagtattttgc
tcctctaattattatgttaggtgttgtggctgttatttatgggggcttactgacttgtc
gacaagtggactttaagcggctcattgcttattcttcggtggcgcatatggggctggtt
cctttgggtttatttacccatacaattgaggggctggtggcggcagttttcatgatgtt
agcgcacgggtttgttagttcagccctttttattgctattacttatttatatgagcgtc
atcacactcgtcttattaaatactatcgtggaattacccttacaatgcctatttttgtt
tgtataatgttaattttatcattaactaacatgggcattcctttaagttgtaattttgt
tggggagtttttttcgttgttagctgctgttgagtataatttggggcttggggtgttgg
ctacttcgggcatggtttggtctgcggcgtattctctttatttatataatcgaattagt
tttggggcggcctctaactatctcctttatattagagacttaaataggcgggaggtatt
ggccatctctcctttagtaatagccgttgtcgtttttggaatatttccttttgtactta
tagaccctataaagaatggggttatctttagcccagggggggcttaaatgttttatttt
ttgagagtcgaaagtcctttggttttggggaagataaaagataagtgacctccaaaata
catgctagtatctaaagattggtctccaaactttagagtgcgaacaggtgaggaaaacc
ggagtccaagtttggctgggccggagtcgtattaggtagaagggggtgtaacggaccac
cttgcttatgatgcggggctttagttaggagccacattttcactgagacaaggggaaag
ctcaaatggggtgttggcccccgaggcagcagtaaagaattttgtgcaatatacgaaag
taagacacagagagggcaccttttctagtccgtcaaattaagtgccagcagacgcggtg
aaacttaagggctagtcttataggcaaaagcgtaaagggtgtgataggccgccttattt
aagagagtaaatggaatttttctgtaatggtggtatgtgtaaataggaaaaagaacttt
agacgtgaagactatttacttctaagattataatgtgttggctaaaacacgagagtgtg
gggagcaaacaggattaggtaccctggtagtccatactgtaaataatgaaaaagatgtg
aagcaattctaaaaggtaagaacttttccgcttgagtagtacgatcgcaagattaaaat
tcaaaaaacttggctgttcactgttttgattagaggagcgtgtcgtttaattcgatagt
ccgcgagagaccttacccaaacttgaatccctcattgacaggtattgcatggccgtcgt
caatttgtgtattaaacataaaacaaattcaacccagtggtttgtctattggatgaagt
caggtcttattgtcctaatgtttggggattagatgcgctacatttttttatacaatggg
aaactttgaatgtgaaacccaaaaataagagttcggaaggtgtctggaatataacggaa
agttggatttaatagtaattgaaaagtagagcgtttcaatgaaatttattcagtgttag
tacaaattgcccgtcgcctttgcttagaaaggttgtttggttgcccctcaagagggttc
ctaatatcttcgaggtagagtaagtcgtaacatagtgagggtgagggaactggcccttg
gtggacagtgaaaagaagtactcttttacgttgtccaaaaaattaaaagaaagaatgct
aatgccgtaaatgttggaggcttgaatcacccttgtaccagctttactggtttaaattt
ggttcattctttgggttctattattgatttttgggaaggcctaataaaaacttattttt
attatggggcttggttattagtttgataatgcgaactgttttatgtcatccttatcatt
tagtggagccttctccttgacctcttttgggagcggggggagctttgtttataactgtg
ggtagtgttatatattttcattatggtttaagtcaaattatgtatttgggagttttgat
aattgtgataattatgttcgtttgatgacaagatgttattagagagtcgacttttcagg
ggcatcattctttaatagttaaacaaggtataaaatatggaatgcttttatttatactc
tcggaagttctttttttcttttcttttttttgagctttttttcatagtagtcttgcacc
agctgttgaattgggtgtggcttgacctcctcaaggggttcatcctttagattcttttt
cagtccccttgttaaacactgctattttattaagttctgggggtactgttacttgggcc
catcatgctatagttagtggaaaaagagaagaggcaattttgggtttatctttaactgt
tttacttggtgttttattcacggggttacaagcaattgagtattatgaggctccttttg
ctatctcggattcggtttatgggtctactttttttatggcgaccgggtttcatggtttt
catgttataattggaactacctttttaactgtttgtttgattagattaaaatttaatca
atttacttgtcgtcaacatgtcgggtttgaggcggcgagttggtattggcattttgtgg
atgtggtgtggttatttttatatctttgtatctattggtggggctcatagtttttagtg
ggttattttaaaaaattaagagtaaaatgttaaataattttttttatattgtaaatgta
tgtggaaagaaggatataccggaaccttgacacttgggtttgcaagatgcggccgaccc
agtgatggaggagataattttttttcatgatcagattatgtttttactgattgttattg
tggtagtagtgttgtggttgttggttgaggctttaaatggtaagtattatgatagagat
ttggttgatgggactttattagaaatagtttggactataatcccagctgtaatattggt
ttttatcgcttctccttctttaaaattattgtatttgatggatgaggttgtgggtccgg
ctttaacaattaaagcaattggacatcaatggtattggtcttatgaatattccgattat
caggaacaaacgttagagtttgattcttatatgattccaacgtcggatttaaatagtgg
tgactttaggttattagaagtagataatagattggtggttcctattaatacacatgtga
gaattttagtaactggtgcggatgttttacattcatttgctgtccctgccttgggtgta
aaaatggatgcggttccgggtcggttgaatcaagttggtatttttattaaaagaccagg
gacgttttatggtcaatgttcagaaatttgtggggcaaatcattcttttatgcctattg
taatcgaggcggtttcattagatcggtacatcaattgaatattgtctttatctaaggaa
tagtttatttatgaaaaaataagtgtattctttctaattgttgaataaataaaatagtg
tactataagtatataattgttatcgttatattattattattggggggctgaggagtagt
tcttaatagagggcattttattataatgataatttctattgaattaattttattagcgg
ctttttttttgtttttaattaattctattgaagtagatcttttaatagaacaaattttt
acaattatgggcttaacaatcgctgcggcggagtcggccattggtttagctattatggt
tgcgtattatcgaataagaggaacaataattttaaaatcttttagttcactgcggggtt
aaaaaaagttattacggtgattttagattattttggtcttttcgttttattggttttta
gtgtagttctttccgcgcttttttctggtgcttcttattttttaggggtaaaacaaccg
gatcgagagaaagtttcggcttatgaatgtggatttgagccttttggtattccaggacg
ccctttttcagttcggttttttttagttggtattttatttttaatttttgatttagaaa
tatcttttcttttcccctggtgcgtcctctttaatcaaatttcccctttcgggttttga
gttatggtggtgtttttaggagttttaactttgggtttactctatgagtgaattaaagg
cgggttggagtgagaataggtgaagatgtaaaacctttttaaaaagtaaataagttgta
aagtagaagagaaagtcctgtctattatgtgaataatcgtgtatcgaaaaaattttaat
accaactccggtgtccgccttaatccatgcggcgaccatggtgacggcgggtgtttttt
tattaattagatcttctcctctttttgaacaagctccatttgctttaatgattgtaata
attgttgggtctttaacggtacttttggctgctaccgttggggtggttcaaaatgattt
aaaaaaagttattgcttattcaacttgtagtcaattggggtatatggtggtggcctgtg
gaatttcccattactccataagtttatttcatttaatgaaccatgctttttttaaagct
ttattgtttttaagtgcggggtctgttattcatgctttgtctgacgaacaagatataag
aaagatgggggggttgattaagttaattcctcttacttatattctggttgttattggct
ctttatctttaatggggtttccttatttaacagggttttattctaaagatttgatttta
gagttggcctttgaacaatactatttaacttttgcttattgattgggggggttttcggc
cttacttaccactctttattcgattcgattggtttatttaacttttttatctaatacca
attctagaaaagctatttttagacatgcacatgagggttcttggaatttagttttgcct
ttaataatattagctttggggagtcttttcgtgggttatttgacgaaagaggtggtttg
gtcttttcaaataacatctcctccagttgtctctctccccattaagttattgccggttt
cccttagtttggggggagcggtgttagttattgttctttatttttattcagtgcctttt
tttaaggtgccttcgtttataggccgaataagctatacttttttatactctgcttggca
gtttaactatgtccttaattattttttagcaaaaaaggcatggaaggggggtcatcaaa
tttcatatcgaactatggataaaggggtactagagttagtgggtcctaaggggatctct
aattttttgattgagttggctcgaggtcttagtaacttacaatcgggcctagtttttaa
ctatgctttagttatattaattggtgttgccatattcatttggggagttgtttagtttt
ttttgagaaatgtcttttgataagaaaattaatcgagggggttaggttaaagtagaccg
ttagccttcaaagctaaaaatgtgggtgcaagtcccgcactccctgatttaattagttt
tggttatattttagttgaaatgccacaattagatactaccgtgtatttaactcaatata
gatgaactttacttgttttgtttttattattttttttattggtgttttttgttttaccc
acgattaaaattaattggctaataagaaagtcggtgataaaaagtaaggctgttttagg
gggggatttggagctaactaaagaagttgtttttatttggaggcatgttcttcgataat
ttaaacatcttaaatgtttattttagtaattattattgtcgtttcccctatttggtttg
ggttgtttcttagttttttgtttttataattatgttcgttaacgagaaaaaaaaataaa
aaa
