# Supplementary material for: Conveniently Pre-Tagged and Pre-Packaged: Extended Molecular Identification and Metagenomics Using Complete Metazoan Mitochondrial Genomes
Source: PLoS One. 2012 Dec 14;7(12):e51263. doi: 10.1371/journal.pone.0051263 (PMC3522660; doi:10.1371/journal.pone.0051263)
Supplement: File S2 — Sliding window analyses for Annelida, Cnidaria, Crustacea, Echinodermata, Mollusca, Nematoda, Nemertea, Platyhelminthes and Porifera. For each family, the folder contains the aligned sequences as well as the sliding window analyses by species pair and for all species pair on a single figure. (ZIP) [file pone.0051263.s002.zip › Cnidaria/Poritidae/Poritidae.fas]

>Porites okinawensis mitochondrion, complete genome.    NC_015644
ATGAAAAGTTTATATTTAATTCGCTGGGCGTTTTCTACTAACCATAAAGACATTGGTACG
TTATATTTAGTATTTGGGATTGGGGCAGGTATGCTCGGTACAGCTTTTAGTATGTTAATA
AGATTAGAGCTCTCGGCTCCGGGGGCTATGTTAGGAGACGATCATCTTTATAATGTAATT
GTTACAGCACACGCTTTTATTATGATCTTTTTTTTGGTTATGCCAGTGATGATAGGGGGA
TTTGGGAATTGGTTGGTTCCATTATATATTGGGGCACCTGATATGGCTTTCCCACGGCTT
AATAACATTAGTTTTTGGCTGTTGCCCCCTGCTTTAATATTGTTATTAGGTTCTGCTTTT
GTTGAACAAGGGGCGGGTACCGGATGAACGGTTTATCCTCCTCTATCTAGCATTCAGGCC
CATTCTGGTGGGGCGGTGGATATGGCTATTTTTAGTCTCCATTTAGCTGGGGTGTCCTCG
ATTTTGGGTGCAATGAATTTTATAACAACTATATTTAATATGAGGGCCCCTGGGCTAACG
TTGAATAGAATGCCCTTATTTGTGTGGTCTATCTTGATCACTGCTTTTTTATTATTATTG
TCTTTGCCCGTATTAGCGGGGGCCATAACCATGCTTTTAACGGACAGAAACTTTAATACT
ACTTTCTTTGATCCTGCAGGGGGGGGAGATCCGATTTTATTTCAACATTTGTTTTGGTTC
TTTGGGCATCCTGAAGTTTATATTTTAATATTACCTGGCTTTGGAATGATTTCTCAAATA
ATACCAACTTTTGTTGCTAAAAAGCAAATTTTTGGATACTTAGGTATGGTTTATGCAATG
CTTTCAATTGGTATTTTAGGTTTTATTGTGTGGGCCCATCATATGTTTACGGTTGTTTTT
AGCCATTGAAAATAGTAATATTTTTGAGCTTTGTCCTGCTATATACTGGCAAAATCTTTT
GAAAACAAATGTTTGGCCGACAAGATTTTTATCTTATAAATTAAGGCGGCAAAGATTGGG
TTTTTCTAGGGTCAATCAGTGGGAAACTAAGACCCTTTTTGGTGGATCTTTTTTTTTCTG
AGAAAGAGGAGTTTTAGGGTCCTTAGAGACTGCATGCAGGAGATTTAGACTTAATAATCA
GTTTTTAATTTCGCAAGATTTTTCTTGATGAATGGGGTTTGTTGAGATTGTTGGCTGGGG
TTTTATTACCAAAAAAAAGTTTTATGGTGTCAGAGGCTTTGATATAATGTTTTCAATTTG
GCGTAGTGTGGGGGAGGCTCAGCTTCTTTATTACATAAAATGCCGATTTGAAAATGGACA
TGTGGGCTTTTTAAAGTCAAATGTCTCAGAAAGGTTTTATCTTATAGATAAAAAGCCTAC
ACTTAGTTTGGGGTTTTTACTGGCTTTTACTTTGGGTTGCTCTCAGGGGGGCTTTCCTGT
TGGGTTTTTTGAAAATTGATTTGTGGGGCAAGTTGATGGCGGGGGTCATTTTATTATTAA
TTTTAAGCATAGTGGGAAGAAGGGTGCTCAAAAAGAAGTCGTTTTGTTTTTTGTAATGGC
ACAAGGTCTTAAAGATTGATTCGTCTTGGAGCAACTTAAAGGTGGATTAAGTGGGGTGTA
TCGATTTAATAAAAAAGATAACTTTTATCTTTGAGAGGGAAATCAGAGGGGGGTTTTGAT
TAGGGCCATAAATCTTTTTAAGAAACATTCTTTATGAACTAAGAAAAAAATAGCTTTTTT
AAAGTGATGAAAAGTAAATGAAAAATTTTAAAACGAAAGAAGAGGTTGAGATTAAGGTAC
AGTCCAAGCTCGGATAAGTTCCGACGTGGGGGGAATTTCTATAATGGTTTCCTTAATATA
TTAGTGGGATGGATGTGGACACAAGAGCATATTTTACTGCAGCAACTATGATTATTGCTG
TGCCAACTGGAATAAAAGTGTTTAGTTGGCTGGCCACTATCTTTGGAGGAACTTTGAGAT
TAGACACTCCTATGCTTTGGGCAATGGGGTTTGTTTTTTTATTTACATTGGGTGGTTTGA
CTGGAGTTGTATTAGCAAATAGTTCTTTGGATGTTGTTTTACATGACACATATTATGTTG
TGGCTCATTTTCATTATGTGCTCTCTATGGGAGCCGTTTTTGCTATTTTTGGTGGGTTTT
ATTTTTGAGTAGGGAAAATAACGGGGTATTGTTATAATGAGCTATATGGCAAGGTCCATT
TTTGGTTAATGTTCATAGGTGTCAATTTGACTTTTTTCCCTCAACATTTTTTGGGCTTGT
CGGGCTTCCCAAGACGGTATTCTGATTTTGCAGATTCTTTTGCTGGTTGGAATTTGGTTA
GTTCTTTGGGCTCTACTATTTCAATAATAGGAGTCATTTTTTTCATATATATTATTTATG
ATATCTATGTTTGAGAAGAGCAATTTGTTGGTTGAACTGATGAGGGTGATGAGAGTTGGG
CTTCTTTAGAATGGGTTCATGTTTCTCCTCCTTTAGTTCACACATATGAGGAATTACCTT
TTATTAAAGAGAATGAGGTATAGCCAAATGCGTAAACATCTTATTTGGTTTTAACTGTGT
TGGACGCTTATTTGTTAATTGATAGTTTTGTGATTTAATTAGGGGG-CCGGCGAGCTCAT
GTAGAGAAGACGAATGGTGAGTCATCGGGCTCATGCCCCGAAGAAGTGGGTTCGATTCCC
ACCTCTACACTTTTGGGTAAAAAGGAAAAAGAGATAAAGGGAAAACTAAGATAGGCTAAA
TTGGACGGGAGATTCGAAAGAGCGAAGAAGAAGCTTTAAACTCGTGTTTCAATGCGGAGA
CGCAATGAAGAGAACTGAAAAATGAAACATCTTAGTATCAGAAGGGTACAAAGAAATCAA
ACGAGATTCCGTAAGTAGCGGGGAGCGAAAGCGGAGGAGTCCAGAAAGTGAGTAAATAGT
GGAAGAAAGGAGTTCACATATCTAAGACTAAATGTTAGTCCTATACTGAAAGCGTGAGTA
CTGTGAAGGAAAGTTGAAAGAGACTTGAAAAGATCTGGAAATTTGTCTTTTAAAGCAGCT
GTAAAACAGCGTACCTTTTGTATAATGGGTTTACGAGATATCGTTTGGCAAATTTAAATA
AACTTTCTTGCAGATAAAA-TGTAGGTGAAGAGAAGTCGAGAAGGCTCTTTAGTCAAATT
ACCCGAAACCAAGTGATCTAACCATGGGCAGTTTTAAAGAACGAACCGGTGGTTGTGGCA
AAAACCTCGGATGACCTGTGGATAGGGGGGAAAGCCCAATCGGACTTGGAGATAGCTGGT
TTTCTACGAAAACTATGTAAGTAGTGCGTTCACATAGGGCATTGTGTTAATAAAAAAATA
GA-AAAAAAATGAACAGAAGAACATTAATTTGTTAGACTATTTAATTCTTTTTATTTAAC
GCTCTATTAAAATTTTAGGGTAAAGGCCTATTGCTTTAAGGGGGATAGACTTTGAAGGTA
AAATTTGAAGTGGACAGACAGACAGGGGGCGAATAGGTCCGTTGTCAAAAGGGGAGAGCC
CAAATCAGAAATTAAAGTTACAGATTCAATAATTAAGTGTAAAAGGAGTATGGGATTTAG
ACAATGAAGAGGTAGGCTTGGAGCCAGCCATCTTTGAAAGAATGCGTAGTAGTTCACTCA
AGAACTCTTTTTCCCCAAAAATTATGGTGGCTAAAAATTGAACTGAAATTCTGAGGGCAG
TAAGAAGTTTGCTTGGTAGTAGAACAGACTGTTAGATGGTGGTGAGAACCCAAGAATCAG
AAGAGATAATGTGAACATGAGTAAAAAAATTGTTGCTTCATCTCCCCTGGTTACCAAGCC
TAAGGGTTTGGGTGAAACAGCCTCTAAGGAGGTTACCGATGGGTGATAATAATAAACGCA
TAAAGTGCCAGGAAATAATTATAAATAAATATTACTGTTGCAAACTAACACAAGTGGGAG
ATAGTGAGGGGAAAAGTTTTTTTAAGGAACTCGGCAAATTTTTAGCTCTCATTAGAGGGT
TTAAACACAAGGCCTCGGCTGTTTACCAAAAACATAGCTTTTTGCTAATATGAAGGTAGA
AGTATGAAAGGTGAGACCTGCCCAATGGTTGTATCTAAAAGGGTTGGTAAAGCCAACTTT
ATAAAGACAATTAAATGGCCGCGGTAACACTGACCGTGATAATGTAGCGTAATCAATAGT
CAATTAATTGTTGGCCGGTATGAATGGTGTCACGAGGGTCTCACTGTCTTAAGAAAATGT
CCAGTGAAATTGAATTTGTAGTGAAGATGCTACATCCAAATTGTTAGACAAGAAGTCCCC
ATGGAACTTTACTGGAAACTTATGTGGCTTAAATTAATTTATTTCTTACAAATAAGTAGT
TTTAAAATGTGGTGTTAACCTCTTGGATTAATTGGGGTTAGAAAAGCTCACTCTTTTATT
TTAAGAAAGCCAACTCAAAAACTTATGTCTTTGGGATTGGATAAGTGGGACAGTTTGGTT
GGGGCGACCGCCTTTAAAAAAGTAACGAAGGCGGGCTTAAGATATATTTTTAGTTATGTC
TGACTGCGAAGGGGGAATCCTGAGCAGGCACTTATTTTT--AGGTGGGTTTAAGTGACCC
GTTAATTTAGGGTGAAATAGTTAACGATAAACAAATAAAAGTTACCCTGGGGATAACAGC
GCAATAACGTTTGAGAGTTTTCA-TTGACGACGATGTTTGCGACCTCGATGTTGAATTGC
GGCATCCTGGGGTGCAGTCGCTCCCAAGGGTTGGTCTGTTCGTCCATTAAAGCCGTACAT
GATTTGAGTTAAAAGCGTGGTAACACAGCTTGGTTTCTATCTACAATTTGAAGAAACATT
GATATAACTATTTTCTAGTACGAAAGGATCGAAAAATTAGTGGTTCTCTTATTTTTATAA
GTTACAATCAATTGATTGACTCGGATACTTTTTGAAGGGGTCTTTTGGTTAATTGCTGAT
TGCTTCTAAAGTATGAAACTTATATCAAGTTGTTTAAAGTTCTGAAGAGGAATTGTTTAT
TATCAGGG----------------TTTGGTTTTTAATTATACTTTAATTACATTAATTGG
TATTGTTATACGGGTTGGGGGGG-------------GGAAGTAAA---------------
-------------------TAATAGCTCACTAACGCCCCAGGAGTTAGATATGATAA---
---------CTTGTCATATTGTGCCTAGCTCATTAGAATTATGAGAAACAAAGATCTAGG
GTGTATATTTGTATTTTGTTTATTTTAGTGGTGGGCGCCCTTGCTGCCGGTGTCGGAGGA
AGAAAATTAGGAGAAAAAGGTGCTGGAATTTTAACTTCAAGCTGTTTAATTATAAGTTTA
TCTTGGTCCATTTTAGTATTTTATGAAGTAGTTTTAAGTTTTTCTACGACACATATAAAA
TTATGAAGGTGGTTAGACTCTGATCTATTAACTGTTTATTTTGGCTTACAATTTGATAGT
TTAGTCGCGATTATGTTACTTGTTGTTACAACAATCTCTACTTTAGTTCATATTTTTTCT
ACAGCATATATGGCGGGGGACCCTCATATTCCTCGTTTTATGTCTTATTTGTCTCTCTTT
ACATTTTTAATGGTTGTATTAGTTAGTAGCGACAATTATGTACAATTGTTTATCGGTTGA
GAGGGGGTTGGTTTATGTTCTTATCTTTTAATAAACTTTTGATTAACTAGAATTGAAGCA
AATAAAGCGGCCATAAAAGCCATGTTAGTTAATCGAGTGGGGGATATGGGGCTGATCTTA
GCAATGTTTGTTATTTTGGATCGTTTTGGGTCTTTAGAGTTTTCTTCTGTGTTTAATATG
GTTGTTGTCTCTGCCCCATCGAGTGATATTACTTTAATTTGTTTGTTGTTGTTTGTGGGG
GCGGTTGGAAAGTCTGCACAGTTGGGGTTGCATACTTGGTTGCCGGATGCTATGGAGGGT
AAATGTTGGGCCCTTTTATCTAAGTAATTAATTAGAATTATTGAGTCACTGTATGCTGGG
AGGACTTTGAATAGTTGAAAGTCTATTTATATTTAATAAGAGTTTTAACAATAGGAAGTT
TATCCGCAGGTAACAAAATTGGAGGTAAGTAATTAAATTTAATAGATTGGTTTATTAAGT
TTAAGAGTAAGAGATTAGAGTTTAAAATTTAATCGAAATTAGAATGCTTTCATTATTGGA
ACCTCCGAGACTTTTTGTGATTCTACTTTATATATTAAAGTAAACTTCGATTGTGAGCTT
TTTTTTAAGTGAGTTTGAATAATCAACTTTAAAATGTTCGTGGTAATAGTTCATTTACTT
TTAAAAATATTAATGGTCGTAGTTCCATTGCTTATCACAGTAGCTTATTTAACTTTAGCC
GAACGAAAGGTTTTAGGATATATGCAGGCTAGAAAAGGGCCAAATGTAGTGGGGATCGCT
GGATTAGCTCAGCCTTTTGCGGATGGCATAAAATTATTTACCAAAGAGATGGTGATTCCG
CATCAAACTAATTTGTTTATTTATATAATGGCCCCAGTAATTTCTTTTGCCTTGGCTTTA
ATTGTTTGAGGGGTTGTACCTTATGAGAGAGGGGTTTTAATAAGTGATTTAAAAATAGGG
GTTTTGTATATTTTGGCTGTTTCTTCGATAAGTGTCTATGCGATATTAATGTCCGGGTGG
GCGAGTAATTCTAAATATGCTTTTTTGGGGGCGATTCGGGCCGCTGCTCAAATGATTAGT
TATGAAGTTTCGATTGGGTTGATCCTTATTTCGGTTCTATTGTGTGTTGGCTCTTTAAGT
GTTACTGAGATCGTTTTAGCGCAAAATAGTGGAATTTGGTTTTTTTTTCCTTTATTTCCT
GTTACAATAATGTTTTTTGTTTCGGCTTTGGCGGAGACAAATCGAGCCCCCTTTGATTTA
ACAGAAGGAGAGTCGGAGTTAGTGTCGGGGTATAACGTTGAGTACGCTTCAATGTCTTTT
GCTTTATTTTTTCTTGCTGAATATGCTCATATTATATTGATGAGTTGTTTAACAACTATC
TTTTTTTTGGGGGGTTGACTTTCTCCGGTAAAATATTTAAAAGGTGGGGCCGAGTGGTTT
GGTCTAAAAGCGGCTTTTATAATTTTACTCTTTATTTGAGTAAGGGCTTCCTTTCCTCGA
ATTCGGTATGATCAGCTTATGGCTCTATTATGAAAAGCGTATTTACCTTTAAGTTTAGGG
GTAGTAACTTTTGTGGCTAGTGTTCTTTTGGGGTTTAATGGCCCGCCTCCGATCTAAGAT
ATTTGTTGTTTGAAGTATTTAATTGGTTTAAGTCTAAAGACTATTCTTTAGATAAATTTG
TTTAGTTTGTTTTTTTACTATTAAAAACGTTAAAAGTTTAATTCTGGGGGGCTTTCCTAT
GCCACTGCGCAAAGAGAATCCGCTTTTATCTCCGATGAATGGTGTCTTGGTAGATTTATC
GACTCCTTCAAATATAAGTTATATGTGAAATTTTGGTTCTTTATTAGGATTGTGTTTAGG
TTTGCAGATCATAACAGGGTGCTTTTTGTCCATGCATTATTGTGCAGATGTTGGTTTGGC
TTTTGCATCGGTAGGACATATTATGCGCGATGTTAACTATGGGTTTTTATTAAGATATTT
TCATGCTAATGGAGCTTCTCTGTTTTTTTTATGTCTTTATCTTCATATTGGGAGAGGTTT
GTATTATGGGAGTTATACGAAAGCCTCGGTTTGGCGGGTTGGTGTCGTAATATTTCTTTT
GACGATGGCGACGGCTTTTATGGGCTATGTATTGCCTTGAGGCCAAATGTCTTTTTGGGG
GGCGACAGTTATTACAAATTTATTGTCAGCTTTGCCCTATGTGGGGACCGATATTGTGCA
ATGAGTCTGAGGGGGGTTTAGTGTCTCTGGGGCTACGCTTACTAGATTTTTTAGTCTTCA
TTTTCTTTTCCCCTTTCTTTTAGCCATTTTAGCTGGAGTTCATATTGTGTATTTACATGT
AGAGGGGTCAAATAGTCCTGTAGGTTCTAAGTCTCCTGTGGATAATGTGGTTTTTCATGT
TTACTATACATCAAAGGATTGATATGGAATAGTAGTTACGCTTATGTTATTGAGTGTTGT
TGTGTATTTGGCGCCAAATTTATTAGGCGACCCAGAAAATTTTATTCAAGCTAACTCGTT
GGTGACTCCAGTGCACATTCAGCCTGAGTGGTATTTTTTATTTGCTTATGCAATCTTGCG
TTCAATACCGAATAAACTCGGGGGAGTTGTGGCTATGTTTTCAAGTATATTAATTTTATT
GTTTTTCCCATTACTTCATCGAATTTGATTGAGAGGTTTGCCCTTTCGTCCATTTGGGCG
TATAGCTTTTTGATTTTTAATAGTGGACTTTTTTCTTCTTACTTGAATAGGGTCGCTTGT
AGTGGAAGAGCCTTTTATATTAATTGGGCAGTTAGTCTCTCTTTTTTATTTTTCTTATTT
TCTGATTTGAATTCCTTTGTTAGGGGAATTAGAAAACCAACTATTGTTTTTTTGAAAATG
GGAGG---ATAATCCGTCGTAATAGTCGCGGGGGGACTCCTCCTGTACCTCTCTACCCTT
TTTTATTATTAGGGGCAGAGAAATGAAACGCATAAGTCGAAGCAGGCCTCGTACAGCCGG
TTCTAGAAGTACCGGCCGAAAGCGAGCCGAGTTTAGAGAGTTCAGTTCTTCGGAATTCAT
TTGTAAAGCTGCCTCTATGGGGAAAA----------------ATGGGGGTTGAGTATCGC
TTTGTTGATGGGGTGGGTGGTCAGTGAACTTTTTGTATTAGGTGTTTTGACGTTGGGTAT
AATGGTTGTTAGTATGAATAGTTTTGTTTTAAAACTATCGATTTTAGTGTTATTAATTAT
AAGTGAATGGGGCGGGGGCCTTTCTTTTTTATTTAAATATTTGTCGAGTTTTTTTTTTGA
ATTATCTGTGGGTGGGTTGTTGACCGTAAATGGTTGAACTGAAACTAATAAGTTAATTAT
TATCATAGGTTCTATTGCTGTTTTATTGATGGTGGACACGGAAAAGCTAATTTTCCCAAA
GGTTTTTGGGGAACGAGTTCCTGATATTTTTATTCAAACGAATGCGCACTTACCCATTTT
AAACTTAATGGTGGCATTAGGAAGTCTCTGCTTAGTTTCTTCAAGTAATTGACTTTCTGT
TTATTTGGCCATTGAATTATCTACTCTTTCTCTTTTTATTTTGGTCGCTCAAAAGGGGGG
ATCTGGGCAAAGTGCCGAAGCTGGTTTAAAATATTTTGTATTAGGTGCACTTTCATCTGG
TCTGTTTTTATTTGGGTGTGCTTTATTGTGTGGATTTACGGGAGGGGTTCATATTCCATA
TATAAATTTAGCATTGAATCCGGGGTTTGATTTTTCTGAGATCAGAGTTCCTATCGGTAG
TTTGTTAATTGTGGTATCCCTTTTATTTAAGTTGTCTGCTGCACCCTTTCATATGTGGGC
GCCAGATGTTTATGATGGAGCACCGACAACGGCGACGGCTTTATTGGCTATAGTTCCTAA
GGTTGGTTATTTTTCTATTTTGGTTTCAATTGGGTCGGCGGTTAATATGCTATTAGTTGG
GACTCTTTTTTCGTTGGTTGTGGGAGCTCTCGGTGCTTTAAATCAAACCAAAGTTAAACG
GTTGTTAGCCTACAGTGGAGTAGGGCATATGGGGTTTGTGCTTTGGGGCATAGAGGTTGG
GTCATTTGAGAGTATTCAAGCTAGTTTAACATATATGATTTTATATGTGATAATGTCTAT
TTGTGTTTTTGCTATAATATTAGCTTTAGGCACCGTAAGAAGTTTGATTGTAGAGTTTAG
CGGGCTTTCCAGGAGATTGCCTGTTTTAGCTTTGACCTTGGCTTTGACTTTTCTTTCGAT
CGCGGGGATCCCTCCTTTAGTGGGGTTTTTGGGTAAGTGGTTGGTTTTATTGTCTGGGGT
GGTCAATCAATATTATTTAGTCTTTATTTTGGCCGTGGTGTGTTCTGTTGTGGCTGGTGT
CTATTATGTTAGAATAGTCAAAATTATTTATTTTCAAGCTAGTTTTTCTCTTTTGATTAG
CTCAAAGGTGCTAAGAAAAGAAAATTGAATAAATTTAAGGAAGGCTTTGTTAATTGGTGC
TGGTTTGTATGTCATTGGATTTACAATGCTCTCTCCTAATTTATGGTTGCAATTAGCCCA
TTGGGCTGTAGGAGGATTATTTTAAAAAAAGGTAAACTTGATTGGGGTGGCTTTTTATAT
ACTAGGATTTGGAATTGTTGGTTCTGGAATTATGGTCATATCAGCGCTCAATCCCATTCA
TTCAATTTTTTGGTTGGTTGTTGTCTTTACTGGCTCTGCGGTATTTTTTCTTTGGCTGGG
AATAGCTTTTGTTGCTTTAATGTTTTTAATAATTTATGTGGGGGCTATTGCTATTTTATT
TTTGTTTGTAATTATGCTATTGAATTTAACAGATTTTCCCCCTGCTTTTCGATTGGGTGG
GGAGGCAGATATGACAAATTATGTTCCTATTGGATTACTTATTGGAACCTTTTTTTTTTC
AGAAGTCGCTTCAAGTTGATTAATAATAGGTGGCTCTTATACCCATCGAGCTTTTTTTGG
GGCTGAAATAAGCAGGGCTTGAGATTTGGCAACTCCTTGGTTTTTAATGAAGTATCAAAA
TATGGAGGCGCTTGGACGCATTTTGTATATAACCTGTTATTATTTATTTATTTTGGCCAG
TTTTGTACTTTTAGTGGCCATGATAGGGGCAATAGTATTAACACAAGAAGTGGGGTCTGA
AGTAGGCCCTTTGGTCAAAAGACAAGATATTTTTTTTCAAACAAGTCGGTAAAAACTGAA
TGGAAAGAATTTCATTTAAAGATTAGTTTAGC--TTTAA-------TTGTTTGGGGGTTG
TGTTTTAGATATTAATGAATGGTGCTTATTTTGATCAGTTTAAAATAGTGACTCTGATCG
CCTTGACTAATTCATCAATGATGATGATCTTAGCAGTGGTTGTGGTTTTATTATTATTTA
AGGGGATTCAATTAATCCCGAAAAGGTGGCAATCTATTATTGAGTTAATCTATGATCATC
TTCATGGTGTCGTAAAAGATAATCTAGGGTCTGAGGGGTTAAAGTATTTTCCTTTAATTA
TTTCTCTCTTTTTTTTTATTGTGTTTTTGAATGTGTTGGGTTTATTTCCTTATGTTTTTA
CTCCGACTGTTCATATTGTAGTTACATTGGGTTTATCTTTTTCAATAATCATAGGCGTAA
CGTTAGCTGGTTTTTGGAGGTTTAAGTGGGATTTTTTTAGTGTTTTTATGCCGAGTGGGG
CTCCTTTGGGTCTAGCCCCTCTTTTGGTGCTAATAGAAACACTAAGTTTTTTCTCCAGGG
CTATTTCATTAGGAGTTCGTTTGGCGGCTAATTTGTCGGCAGGGCATTTATTGTTTGCTA
TTTTAGCAGGGTTTGGGTTTAATATGTTAATTGCAAGTGGACTCGTGGGGGTTTTGCCCT
TGTTAATAATGGTTTTTATAACATTATTAGAAGTAGCTGTTGCAGTAATTCAAGCTTATG
TTTTTTGTTTATTAGCTACTATTTATTTGGCGGATACAATTGTACTCCATTAGTTGGAAA
GTGATATCTTTTGATTAGTTTTAAGATTTAAAGTTTAAGGTTTTATTGTGGAGGGAGGGA
AGGTCTGGTTTAAAAAAATTTTTCAAA-AAATTTGGGCAAAAAATCTTTACAAATAGATA
AGAAGATGGCTAATTGTGCGTTCATCTCGGACGTTTGGGTGTTTTGTTGAAATAATTAGC
GCCTGGCTGCTAAATGGGCTCTTAATAACTCCAAGGTAGAGTAAGTTACTATGGTGGGG-
CGAGCCAAGAGTGTATAATGTTTGGTTTAAATAATGGATTAAGTCTAGTTTTTTTTTTGC
TCTTTATGGGGATAATTAATGTGATGAAGGTTTCGAGAGAGGATAATGTAAAATTAAAAA
GAGTTGCGTTAGAATGGTCTTTGGCGACTTTGCTTGGTGCTTTGGTTTTATGAGGGGCTT
TTGATTTAGAGGGACAATTTCAAATTATAAATCGAATAGAATGGGTCATTTCTCCGGGCT
TAAATTTTCAATGGGGTCCGGGGTTTTTTGCTTTAGACGGGGCCTCTTTGTTTTTTTTTG
TTTTAACTACACTATTGATACCAATTTGTATTTTAATTAGTTGAAAGTCAATAAAACATT
TGTTTAAAGAATTTTTGTTGTGTTTATTATTTTTAGAGGCTTTATTAATTGGAGTGTTTT
TAGTGCTTGACTTACTTCTATTTTATATTTTATTTGAGGGCATATTGATCCCTATGTTCC
TTTTGATTGGTGTTTGAGGTTCAAGAGAAAAAAAGGTACGTGCCTCTTATTATTTTTTTT
TTTATACTTTCGCGGGATCGGTGTTTATGCTTTTGGGCATCTTTCAATTATATAGTGTTA
CAGGAACCACTGACTATCAAATATTATTAAATATAAAGTTGCCTGTTACTACTCAAAAAT
GAGTGCTAGCTGGGTTTTTTCTTAGTTTAGCGGTTAAAATTCCTCAAATACCATTTCATA
TTTGGCTTCCCCAAGCTCACGTGGAAGCGCCCGTCTCTGGTTCAGTAATATTGGCGGGAA
TATTATTAAAGTTAGGGGGCTATGGGTTTTTAAGATTTTCTTGGCCGATTTTGCCTGCTG
CCTCCGAGTATTTTGCTCCTCTAATTATTATGTTAGGTGTTGTGGCTGTTATTTATGGGG
GCTTACTGACTTGTCGACAAGTGGACTTTAAGCGGCTCATTGCTTATTCTTCGGTGGCGC
ATATGGGGCTGGTTCCTTTGGGTTTATTTACCCATACAATTGAGGGGCTGGTGGCGGCAG
TTTTCATGATGTTAGCGCACGGGTTTGTTAGTTCAGCCCTTTTTATTGCTATTACTTATT
TATATGAGCGTCATCACACTCGTCTTATTAAATACTATCGTGGAATTACCCTTACAATGC
CTATTTTTGTTTGTATAATGTTAATTTTATCATTAACTAACATGGGCATTCCTTTAAGTT
GTAATTTTGTTGGGGAGTTTTTTTCGTTGTTAGCTGCTGTTGAGTATAATTTGGGGCTTG
GGGTGTTGGCTACTTCGGGCATGGTTTGGTCTGCGGCGTATTCTCTTTATTTATATAATC
GAATTAGTTTTGGGGCGGCCTCTAACTATCTCCTTTATATTAGAGACTTAAATAGGCGGG
AGGTATTGGCCATCTCTCCTTTAGTAATAGCCGTTGTCGTTTTTGGAATATTTCCTTTTG
TACTTATAGACCCTATAAAGAATGGGGTTATCTTTAGCCCAGGGGGGGCTTAAATGTTT-
-----------------TATTTTTTGAGAGTCGAAAGTCCTTTGGTTTTGGGGAAGATAA
AAGATAAGTGACCTCCAAAATACATGCTAGTATCTAAAGATTGGTCTCCAAACTTTAGAG
TGCGAACAGGTGAGGAAAACCGGAGTCCAAGTTTGGCTGGGCCGGAGTCGTATTAGGTAG
AAGGGGGTGTAACGGACCACCTTGCTTATGATGCGGGGCTTTAGTTAGGAGCCACATTTT
CACTGAGACAAGGGGAAAGCTCAAATGGGGTGTTGGCCCCCGAGGCAGCAGTAAAGAATT
TTGTGCAATATACGAAAGTAAGACACAGAGAGGGCACCTTTTCTAGTCCGTCAAATTAAG
TGCCAGCAGACGCGGTGAAACTTAAGGGCTAGTCTTATAGGCAAAAGCGTAAAGGGTGTG
ATAGGCCGCCTTATTTAAGAGAGTAAATGGAATTTTT--CTGTAATGGTGGTATGTGTAA
ATAGGAAAAAGAACTTTAGACGTGAAGACTATTTACTTCTAAGATTATAATGTGTTGGCT
AAAACACGAGAGTGTGGGGAGCAAACAGGATTAGGTACCCTGGTAGTCCATACTGTAAAT
AATGAAAAAGATGTGAAGCAATTCTAAAAGGTAAGAACTTTTCCGCTTGAGTAGTACGAT
CGCAAGATTAAAATTCAAAAAACTTGGCTGTTCACTGTTTTGATTAGAGGAGCGTGTCGT
TTAATTCGATAGTCCGCGAGAGACCTTACCCAAACTTGAATCCCTCATTGACAGGTATTG
CATGGCCGTCGTCAATTTGTGTATTAAACATAAAACAAATTCAACCCAGTGGTTTGTCTA
TTGGATGAAGTCAGGTCTTATTGTCCTAATGTTTGGGGATTAGATGCGCTACATTTTTTT
ATACAATGGGAAACTTTGAATGTGAAACCCAAAAATAAGAGTTCGGAAGGTGTCTGGAAT
ATAACGGAAAGTTGGATTTAATAGTAATTGAAAAGTAGAGCGTTTCAATGAAATTTATTC
AGTGTTAGTACAAATTGCCCGTCGCCTTTGCTTAGAAAGGTTGTTTGGTTGCCCCTCAAG
AGGGTTCCTAATATCTTCGAGGTAGAGTAAGTCGTAACATAGTGAGGGTGAGGGAACTGG
CCCTTGGTGGACAGTGAAAAGAAGTACTCTTTTACGTTGTCCAAAAAA--TTAAAAGAAA
GAATGCTAATGCCGTAAATGTTGGAGGCTTGAATCACCCTTGTACCAGCTTTACTGGTTT
AAATTTGGTTCATTCTTTGGGTTCTATTATTGATTTTTGGGAAGGCCTAATAAAAACTTA
TTTTTATTATGGGGCTTGGTTATTAGTTTGATAATGCGAACTGTTTTATGTCATCCTTAT
CATTTAGTGGAGCCTTCTCCTTGACCTCTTTTGGGAGCGGGGGGAGCTTTGTTTATAACT
GTGGGTAGTGTTATATATTTTCATTATGGTTTAAGTCAAATTATGTATTTGGGAGTTTTG
ATAATTGTGATAATTATGTTCGTTTGATGACAAGATGTTATTAGAGAGTCGACTTTTCAG
GGGCATCATTCTTTAATAGTTAAACAAGGTATAAAATATGGAATGCTTTTATTTATACTC
TCGGAAGTTCTTTTTTTCTTTTCTTTTTTTTGAGCTTTTTTTCATAGTAGTCTTGCACCA
GCTGTTGAATTGGGTGTGGCTTGACCTCCTCAAGGGGTTCATCCTTTAGATTCTTTTTCA
GTCCCCTTGTTAAACACTGCTATTTTATTAAGTTCTGGGGGTACTGTTACTTGGGCCCAT
CATGCTATAGTTAGTGGAAAAAGAGAAGAGGCAATTTTGGGTTTATCTTTAACTGTTTTA
CTTGGTGTTTTATTCACGGGGTTACAAGCAATTGAGTATTATGAGGCTCCTTTTGCTATC
TCGGATTCGGTTTATGGGTCTACTTTTTTTATGGCGACCGGGTTTCATGGTTTTCATGTT
ATAATTGGAACTACCTTTTTAACTGTTTGTTTGATTAGATTAAAATTTAATCAATTTACT
TGTCGTCAACATGTCGGGTTTGAGGCGGCGAGTTGGTATTGGCATTTTGTGGATGTGGTG
TGGTTATTTTTATATCTTTGTATCTATTGGTGGGGCTCATAGTTTTT-AGTGGGTTATTT
TAAAAAATTAAGAGTAAAATGTTAAATAATTTTTTTTATATTGTAAATGTATGTGGAAAG
AAGGATATACCGGAACCTTGACACTTGGGTTTGCAAGATGCGGCCGACCCAGTGATGGAG
GAGATAATTTTTTTTCATGATCAGATTATGTTTTTACTGATTGTTATTGTGGTAGTAGTG
TTGTGGTTGTTGGTTGAGGCTTTAAATGGTAAGTATTATGATAGAGATTTGGTTGATGGG
ACTTTATTAGAAATAGTTTGGACTATAATCCCAGCTGTAATATTGGTTTTTATCGCTTCT
CCTTCTTTAAAATTATTGTATTTGATGGATGAGGTTGTGGGTCCGGCTTTAACAATTAAA
GCAATTGGACATCAATGGTATTGGTCTTATGAATATTCCGATTATCAGGAACAAACGTTA
GAGTTTGATTCTTATATGATTCCAACGTCGGATTTAAATAGTGGTGACTTTAGGTTATTA
GAAGTAGATAATAGATTGGTGGTTCCTATTAATACACATGTGAGAATTTTAGTAACTGGT
GCGGATGTTTTACATTCATTTGCTGTCCCTGCCTTGGGTGTAAAAATGGATGCGGTTCCG
GGTCGGTTGAATCAAGTTGGTATTTTTATTAAAAGACCAGGGACGTTTTATGGTCAATGT
TCAGAAATTTGTGGGGCAAATCATTCTTTTATGCCTATTGTAATCGAGGCGGTTTCATTA
GATCGGTACATCAATTGAATATTGTCTTTATCTAAGGAATAGTTTATTTATGAAAAAATA
AGTGTATTCTTTCTAATTGTTGAATAAATAAAATAGTGTACTATAAGTATATAATTGTTA
TCGTTATATTATTATTATTGGGGGGCTGAGGAGTAGTTCTTAATAGAGGGCATTTTATTA
TAATGATAATTTCTATTGAATTAATTTTATTAGCGGCTTTTTTTTTGTTTTTAATTAATT
CTATTGAAGTAGATCTTTTAATAGAACAAATTTTTACAATTATGGGCTTAACAATCGCTG
CGGCGGAGTCGGCCATTGGTTTAGCTATTATGGTTGCGTATTATCGAATAAGAGGAACAA
TAATTTTAAAATCTTTTAGTTCACTGCGGGGTTAAAAAAA---GTTATTACGGTGATTTT
AGATTATTTTGGTCTTTTCGTTTTATTGGTTTTTAGTGTAGTTCTTTCCGCGCTTTTTTC
TGGTGCTTCTTATTTTTTAGGGGTAAAACAACCGGATCGAGAGAAAGTTTCGGCTTATGA
ATGTGGATTTGAGCCTTTTGGTATTCCAGGACGCCCTTTTTCAGTTCGGTTTTTTTTAGT
TGGTATTTTATTTTTAATTTTTGATTTAGAAATATCTTTTCTTTTCCCCTGGTGCGTCCT
CTTTAATCAAATTTCCCCTTTCGGGTTTTGAGTTATGGTGGTGTTTTTAGGAGTTTTAAC
TTTGGGTTTACTCTATGAGTGAATTAAAGGCGGGTTGGAGTGAGAATAGGTGAAGATGTA
AAACCTTTTTAAAAAGTAAATAAGTTGTAAAGTAGAAGAGAAAGTCCTGTCTATTATGTG
AATAATCGTGTATCGAAAAAATTTTAATACCAACTCCGGTGTCCGCCTTAATCCATGCGG
CGACCATGGTGACGGCGGGTGTTTTTTTATTAATTAGATCTTCTCCTCTTTTTGAACAAG
CTCCATTTGCTTTAATGATTGTAATAATTGTTGGGTCTTTAACGGTACTTTTGGCTGCTA
CCGTTGGGGTGGTTCAAAATGATTTAAAAAAAGTTATTGCTTATTCAACTTGTAGTCAAT
TGGGGTATATGGTGGTGGCCTGTGGAATTTCCCATTACTCCATAAGTTTATTTCATTTAA
TGAACCATGCTTTTTTTAAAGCTTTATTGTTTTTAAGTGCGGGGTCTGTTATTCATGCTT
TGTCTGACGAACAAGATATAAGAAAGATGGGGGGGTTGATTAAGTTAATTCCTCTTACTT
ATATTCTGGTTGTTATTGGCTCTTTATCTTTAATGGGGTTTCCTTATTTAACAGGGTTTT
ATTCTAAAGATTTGATTTTAGAGTTGGCCTTTGAACAATACTATTTAACTTTTGCTTATT
GATTGGGGGGGTTTTCGGCCTTACTTACCACTCTTTATTCGATTCGATTGGTTTATTTAA
CTTTTTTATCTAATACCAATTCTAGAAAAGCTATTTTTAGACATGCACATGAGGGTTCTT
GGAATTTAGTTTTGCCTTTAATAATATTAGCTTTGGGGAGTCTTTTCGTGGGTTATTTGA
CGAAAGAGGTGGTTTGGTCTTTTCAAATAACATCTCCTCCAGTTGTCTCTCTCCCCATTA
AGTTATTGCCGGTTTCCCTTAGTTTGGGGGGAGCGGTGTTAGTTATTGTTCTTTATTTTT
ATTCAGTGCCTTTTTTTAAGGTGCCTTCGTTTATAGGCCGAATAAGCTATACTTTTTTAT
ACTCTGCTTGGCAGTTTAACTATGTCCTTAATTATTTTTTAGCAAAAAAGGCATGGAAGG
GGGGTCATCAAATTTCATATCGAACTATGGATAAAGGGGTACTAGAGTTAGTGGGTCCTA
AGGGGATCTCTAATTTTTTGATTGAGTTGGCTCGAGGTCTTAGTAACTTACAATCGGGCC
TAGTTTTTAACTATGCTTTAGTTATATTAATTGGTGTTGCCATATTCATTTGGGGAGTTG
TTTAGTTTTTTTT-GAGAAATGTCTTTTGATAAGAAAATTAATCGAGGGGGTTAGGTTAA
AGTAGACCGTTAGCCTTCAAAGCTAAAAATGTGGGTGCAAGTCCCGCACTCCCTGATTTA
ATTAGTTTTGGTTATATTTTAGTTGAAATGCCACAATTAGATACTACCGTGTATTTAACT
CAATATAGATGAACTTTACTTGTTTTGTTTTTATTATTTTTTTTATTGGTGTTTTTTGTT
TTACCCACGATTAAAATTAATTGGCTAATAAGAAAGTCGGTGATAAAAAGTAAGGCTGTT
TTAGGGGGGGATTTGGAGCTAACTAAAGAAGTTGTTTTTATTTGGAGGCATGTTCTTCGA
TAATTTAAACATCTTAAATGTTTATTTTAGTAATTATTATTGTCGTTTCCCCTATTTGGT
TTGGGTTGTTTCTTAGTTTTTTGTTTTTATAATTATGTTCGTTAACGAGAAAAAAAAA-T
AAAAAA
>Porites porites mitochondrion, complete genome.    NC_008166
ATGAAAAGTTTATATTTAATTCGCTGGGCGTTTTCTACTAACCATAAAGACATTGGTACG
TTATATTTAGTATTTGGGATTGGGGCAGGTATGCTCGGTACAGCCTTCAGTATGTTAATA
AGATTAGAGCTCTCGGCTCCGGGGGCTATGTTAGGAGACGATCATCTTTATAATGTAATT
GTTACAGCACACGCTTTTATTATGATCTTTTTTTTGGTTATGCCAGTAATGATAGGGGGA
TTTGGGAATTGGTTGGTTCCATTATATATTGGGGCGCCTGATATGGCTTTTCCACGGCTT
AATAACATTAGTTTTTGGCTGTTACCCCCTGCTTTAATATTGTTATTAGGTTCTGCTTTT
GTCGAACAAGGAGCGGGTACCGGATGAACGGTTTATCCTCCTCTATCTAGCATTCAGGCC
CATTCTGGCGGGGCGGTGGATATGGCTATTTTTAGTCTCCACTTAGCTGGGGCGTCCTCG
ATTTTGGGTGCAATGAATTTTATAACAACTATATTTAATATGAGGGCCCCTGGGCTAACG
TTGAATAGAATGCCCTTATTTGTGTGGTCAATCTTGATCACTGCTTTTTTATTATTATTG
TCTTTGCCCGTATTAGCGGGGGCCATAACCATGCTTTTAACGGATAGAAACTTTAATACT
ACTTTCTTTGATCCCGCAGGGGGGGGAGATCCGATTTTATTTCAACATTTGTTTTGGTTC
TTTGGGCATCCTGAAGTTTATATTTTAATATTACCTGGCTTTGGAATGATTTCTCAAATA
ATACCAACTTTTGTTGCTAAAAAGCAAATTTTTGGATACTTAGGTATGGTTTATGCAATG
CTTTCAATTGGTATTTTAGGTTTTATTGTGTGGGCCCATCATATGTTTACGGTTGTTTTT
AGCCATTGAAAATAGTAATATTTTTGAGCTTTGTCCTGCTATATACTGGCAAAATCTTTT
GAAAACAAATGTTTGGCCGACAAGATTTTTATCTTATAAATTAAGGCGGCAAAGATTGGG
TTTTCCTAGGGTCAATCAGTGGGAAACTAAGACCCTTTTTGGTGGATCTTTTTTTTTCTG
AGAAAGAGGAGTTTTAGGGTCCTTAGAGACTGCATGCAGGAGATTTAGACTTAATAATCA
GTTTTTAATTTCGCAAGATTTTTATTGATGAATGGGGTTTGTGGAAATTGTTGGCTGGGG
TTTTATTACCAAAAAAAAGTTTTATGGTGTCAGAGGCTTTGGTATAATGTTTTCAATCTG
GCGTAGTGTAGGGGAGGCTCAGCTTCTTTATTACATAAAATGCCGATTTGAAAATGGACA
TGTGGGCTTTTTAAAGTCGAATGTCTCAGAAAGGTTTTATCTTATAGATAAAAAGCCTAC
ACTTAGTTTGGGGTTTTTATTGGCTTTTACTTTGGGTGGCTCTCAGGGGGGCTTTCCTGT
TGGGTTTTTTGAAAATTGATTTGTGGGGCAAGTTGATGGCGGGGGTCTTTTTATTATTAA
TTTTAAGCATAGTGGGAAGAAGGGTGCTCAAAAAGAAGTCGTTTTGTTTTTTGTAATGGC
ACAAGGTCTTAAAGATTGATTTGTTTTGGAGCAACTTAAAGGTGGATTAAGTGGGGGGTA
TCGGTTTAATAAAAAAGATAATTTTTATATTTGAGAGGGAAATCAGAGGGGGTTTTTGAT
TAGGGCCATAAATCTTTTTAAGAAACATTCTTTATGAACTAAGAAAAAAATAGCTTTTTT
AAAGTGATGAAAAGTAAATGAAAAATTTTAAAACGAAAGAAGAGGTTGAGATTAAGGTAC
AGTCCAAGCTCGGATAAGTTCCGACGTGGGGGGGATTTCTATAATGGTTTCCTTAATATA
TTAGTGGGATGGATGTGGACACAAGAGCATATTTTACTGCAGCAACTATGATTATTGCTG
TGCCAACTGGAATAAAAGTGTTTAGTTGGCTGGCCACTATCTTTGGAGGAACTTTAAGAT
TAGACACTCCTATGCTTTGGGCAATGGGGTTTGTTTTTTTATTTACATTGGGTGGTTTGA
CTGGAGTTGTATTAGCAAATAGTTCTTTGGATGTTGTTTTACATGACACATATTATGTTG
TGGCTCATTTTCATTATGTGCTCTCTATGGGAGCCGTTTTTGCTATTTTTGGTGGGTTTT
ATTTTTGAGTAGGGAAAATAACGGGGTATTGTTATAATGAGCTCTATGGCAAGGTCCATT
TTTGGTTAATGTTTATAGGTGTCAATTTGACTTTTTTCCCTCAACATTTTTTGGGCTTGT
CGGGCTTCCCAAGACGGTATTCTGATTTTGCAGATTCTTTTGCTGGTTGGAATTTGGTTA
GCTCTTTGGGCTCTACTATTTCAATAATAGGAGTCATTTTTTTCATATATATTATTTATG
ATATCTATGTTTGAGAAGAGCAATTTGTTGGTTGAACTGATGAGGGCGATGAGAGTTGGA
CTTCTTTAGAATGGGTTCATGTTTCTCCTCCTTTAGTTCACACATATGAGGAATTACCTT
TTATTAAAGAGAATGAGGTATAGCCAAATGCGTAAACTTCTTATTTGGTTTTAACTGTGT
TGGACGCTTATTTGTTAATTGATAGTTTTGTGATTTAATTAGGGGG-CCGGCGAGCTCAT
GTAGAGAAGACGAATGGTGAGTCATCGGGCTCATGCCCCGAAGAAGTGGGTTCGATTCCC
ACCTCTACACTTTTGGGTAAAAAGGAAAAAGAGATAAAGGGAAAACTAAGATAGGCTAAA
TTGGACGGGAGATTCGAAAGAGCGAAGAAGAAGCTTTAAACTCGTGTTTCAATGCGGAGA
CGCAATGAAGAGAACTGAAAAATGAAATATCTTAGTATCAGAAGGGTACAAAGAAATCAA
ACGAGATTCCGTAAGTAGCGGCGAGCGAAAGCGGAGGAGTCCAGAAAGTGAGTAAATAGT
GGAAGAAAGGAGTTCACATATCTAAGACTAAATGTTAGTCCTATACTGAAAGCGTGAGTA
CTGTGAAGGAAAGTTGAAAGAGACTTGAAAAGATCTGGAAATTTGTCTTTTAAAGCAGCT
GTAAAACAGCGTACCTTTTGTATAATGGGTTTACGAGATATCGTTTGGCAAATTTAAATA
AACTTTCTTGCGGATAAAA-TGTAGGTGAAGAGAAGTCGAGAAGGCTCTTTAGTCAAATT
ACCCGAAACCAAGTGATCTAACCATGGGCAGTTTTAAAGAACGAACCGGTGGTTGTGGCA
AAAACCTCGGATGACCTGTGGATAGGGGGGAAAGCCCAATCGGACTTGGAGATAGCTGGT
TTTCTGCGAAAACTATGTAAGTAGTGCGTTCACATAGGGCATTGTGTTAATAAAAAAATA
GA-AAAAAAATGAACAGAAGAACATTAATTTGTTAGACTATTTAATTCTTTTTATTTAGC
GCTCTATTAAAATTTTAGGGTAAAGGCCTATTGCTTTAAGGGGGATAGACTTTGAAGGTA
AAATTTGAAGTGGACAGACAGACAGGGGGCGAATAGGTCCGTTGTCAAAAGGGGAGAGCC
CAAATCAGAAATTAAAGTTACAGATTCAATAATTAAGTGTAAAAGGAGTCTGGGATTTAG
ACAATGAAGAGGTAGGCTTAGGACCAGCCATCTTAAAAAGAATGCGTAGTAGTTCACTCA
AGAATTCTTTTTCTCCAAAAATTATGGTGGCTAAAAATTGAACTGAAATTCTGAGGGCAG
TAAGAAGTTTGCTTGGTAGTAGAACAGACTGTTATATGGTGGTGAGAACCCAAGAATCAG
AAGAGATAATGTGAACATGAGTAAAAAAATTGTTGCTTCATCTCCCCTGGTTACCAAGCC
TAAGGGTTTGGGTGAAACAGCCTCTAAGGAGGTTACCGATGGGTGATAATAATAAACGCA
TAAAGTGCCAGGAAATAATTATAAATAAATATTACTGTTGCAAACTAACACAAGTGGGAG
ATAGTGAGGGGGAAAGTTTTTTTAAGGAACTCGGCAAATTTTTAGCTCTCATTAGAGGGT
TTAAACACAAGGCCTCGGCTGTTTACCAAAAACATAGCTTTTTGCTAATATGAAGGTAGA
AGTATGAAAGGTGAGACCTGCCCAATGGTTGTATCTAAAAGGGTTGGTAAAGCCAACTTT
ATAAAGACTATTAAATGGCCGCGGTAACACTGACCGTGATAATGTAGCGTAATCAATAGT
CAATTAATTGTTGGCCGGTATGAATGGTGTCACGAGGGTCTCACTGTCTTAAGAAAATGT
CCAGTGAAATTGAATTTGTAGTGAAGATGCTACATCCAAATTGTTAGACAAGAAGTCCCC
ATGGAACTTTACTGGAAACTTATGTGGCTTAAATTAATTTATTTCTTACAAATAAGTAGT
TTTAAAATGTGGTGTTAACCTCTTGGATTAGTTGGGGTTAGAAAAGCTCACTCTTTTATT
TTAAGAAAGCTAACTCAAAAACTTATGTCTTTGGGATTGGATAAGTGGGACAGTTTGGTT
GGGGCGACCGCCTTTAAAAAAGTAACGAAGGCGGGCTTAAGATATATTTTTAGTTATGTC
TGACTGCGAAGGGGGAATCCTAAGCCGGCACTTATTTTT--AGGTGGGTTTAAGTGACCC
GTTAATTTAGGGTGATATAGTTAACGATAAACAAATAAAAGTTACCCTGGGGATAACAGC
GCAATAACGTTTGAGAGTTTTCAATTGACGACGATGTTTGCGACCTCGATGTTGAATTGC
GGCATCCTGGGGTGCAGTCGCTCCCAAGGGTTGGTCTGTTCGTCCATTAAAGCCGTACAT
GATTTGAGTTAAAAGCGTGGTAACACAGCTTGGTTTCTATCTACAATTTGAAGAAACATT
GATATAACTATTTTCGGGTACGGAAGAATGGAAAAATTAGTGGTTCTCTTATTTTTATAA
GTTACAATCAATTGATTGACTCGGATACTTTTTGAAGGGGTTTTTTGGTTAATTGCTGAT
TTCTTCTAAAGTATGAAACTAATATCAAGTTGTTTAAAGTTCTGAAGAGGAATTGTTTAT
TATTAGGGGTTTTATCTGATTGGGTTTGGTTTTTAATTATATTTTAATGACATTAATTGG
TGTTGTTATATGGGTTTGGGGGG-------------AGAA---AA---------------
-------------------TAATAGCTCACTAACGCCCCAGGAGTTAGACATGATAA---
---------CTTGTCATATTGTGCCTTGCTCATCAGAATTATGAGAAACAAAGATTTAGG
GTGTATATTTGTATTTTGTTTATTTTAGTGGTGGGCGCCCTGGCTGCCGGTGTCGGAGGA
AGAAAATTAGGAGAAAAAGGTGCTGGAATTTTAACTTCAAGCTGTTTAATTATAAGTTTA
TCTTGGTCTATTTTAGTATTTTATGAAGTAGTTTTAAGTTTTTCTACGACACATATAAAA
TTATGAAGGTGGTTAGACTCTGATCTATTAACTGTTTATTTTGGCTTACAATTTGATAGT
TTAGTCGCGATTATGTTACTTGTTGTTACAACAATCTCTACTTTAGTTCATATTTTTTCT
ACAGCATATATGGCGGGGGACCCTCATATTCCTCGTTTTATGTCTTATTTGTCTCTCTTT
ACATTTTTAATGGTTATATTAGTCAGTAGCGACAATTATGTACAATTGTTTATTGGTTGA
GAGGGGGTTGGTTTATGTTCTTATCTTTTAATAAACTTTTGATTAACTAGAATTGAAGCA
AATAAAGCGGCCATAAAAGCCATGTTAGTTAATCGAGTGGGGGATATGGGGCTGATCTTA
GCCATGTTTATTATTTTGGATCGTTTTGGGTCTTTAGAGTTTTCTTCTGTGTTTAATATG
GTTGTTGTCTCTGCCCCATCGAGCGATATTACTCTAATTTGTTTGTTATTGTTTGTGGGG
GCGGTTGGAAAGTCTGCACAGTTGGGGTTGCATACTTGGTTGCCGGATGCTATGGAGGGT
AAATGTTGGGCCCTTTTATCTAAGTAATTAATTAGAAATATTGAGTCACTGTATGCTGGG
AGGACTTTGAATAGTTGAAAGTCTATTTATATTTAATAAGAGTTTTAACAATAGGAAGTT
TATCCGCAGGTAACAAAATTGGAGGTAAGTAACTAAATTTAATAGATTGGTTTATTAAGT
TTAAGAGTAAAAGATTAGAGTTTAAAATTTAATCGAAATTAGAATGCTTTCATTATTGGA
ACCTCCGAGACTTTTTGTGATTCTACTTTATATATTAAAGTAAACTTCGATTGTGAGCTT
TTTTTTAAGTGAGTTTGAATAATCAACTTTAAAATGTTCGTGGTAATAGTTCATTTACTT
TTAAAAATATTAATGGTCGTAGTTCCATTGCTTATCACAGTAGCTTATTTAACTTTAGCC
GAACGAAAGGTTCTAGGATATATGCAGGCTAGAAAAGGGCCAAATGTAGTGGGGATCGCT
GGATTAGCTCAGCCTTTTGCGGATGGCATAAAATTATTTACCAAAGAAATGGTCATTCCG
CATCAAACTAATTGGTTTATTTATATAATGGCCCCAGTAATTTCTTTTGCCTTGGCTTTA
ATTGTTTGAGGGGTTGTACCTTATGAGAGAGGGGTTTTAATAAGTGATTTAAAAATAGGG
GTTTTGTATATTTTGGCGGTTTCTTCGATAAGTGTCTATGCGATATTAATGTCCGGGTGG
GCGAGTAATTCTAAATATGCTTTTTTGGGGGCGATTCGGGCCGCTGCTCAAATGATTAGT
TATGAAGTTTCGATTGGGTTGATCCTTATTTCGGTTCTATTGTGTGTTGGCTCTTTAAGT
GTTACTGAGATCGTTTTAGCGCAAAATAGTGGAATTTGGTTTTTTTTTCCTTTATTTCCT
GTTACAATAATGTTTTTTGTTTCAGCTTTGGCGGAGACAAATCGAGCCCCCTTTGATTTA
ACAGAAGGAGAGTCGGAGTTAGTGTCGGGGTATAACGTTGAGTACGCTTCAATGTCTTTT
GCTTTATTTTTTCTTGCTGAATATGCTCATATTATATTGATGAGTTGTTTAACAACTATC
TTTTTTTTGGGGGGTTGACTTTCTCCGGTAAAATATTTAAAAGGTGGGGCCGAGTGGTTT
GGTCTAAAAGCTGCTTTTATAATTTTACTCTTTATTTGAGTAAGGGCTTCCTTTCCTCGA
ATTCGGTATGATCAGCTTATGGCTCTGTTATGAAAAGCGTATTTACCTTTAAGTTTAGGG
GTGGTAACTTTTGTGGCTAGTGTTCTTTTGGGGTTTAATGGCCCGCCTCCGATCTAAGAT
ATTTGTTGTTTAAAGTATTTAATTGGTTTAAGTCTAAAGACTATTCTTTAGATAAATTTG
TTTAGTTGGGTTTTTTACTATTAAAAACGTTAGAAGTTTAATTCTGGGGGGCTTTCCTAT
GCCACTGCGCAAAGAGAATCCGCTTTTATCTCCGATGAATGGTGTCTTGGTAGATTTATC
GACTCCTTCAAATATAAGTTATATGTGAAATTTTGGTTCTTTATTAGGATTGTGTTTAGG
TTTGCAGATCATAACAGGGTGCTTTTTGTCCATGCATTATTGTGCAGATGTTGGTTTGGC
TTTTGCATCGGTAGGACATATTATGCGCGATGTTAACTATGGGTTTTTATTAAGATATTT
TCATGCTAATGGAGCTTCTCTGTTTTTTTTATGTCTTTATCTTCATATTGGGAGAGGTTT
GTATTATGGGAGTTATACGAAAGCCTCGGTTTGGCGAGTTGGTGTCGTAATATTTCTTTT
GACGATGGCGACGGCTTTTATGGGCTATGTGTTACCTTGAGGTCAAATGTCTTTTTGGGG
GGCGACAGTTATTACAAATTTATTGTCAGCTTTGCCCTATGTGGGGACCGATATTGTGCA
ATGAGTCTGAGGGGGGTTTAGTGTCTCTGGGGCTACGCTTACTAGATTTTTTAGTCTTCA
TTTTCTTTTCCCCTTTCTTTTAGCTATTTTAGCTGGAGTTCATATTGTGTATTTACATGT
AGAGGGGTCAAATAGTCCTGTAGGTTCTAAGTCTCCTGTGGATAATGTGGTTTTTCATGT
TTACTATACATCAAAGGATTGATATGGAATAGTAATTACGCTTATGTTATTGAGTGTTGT
TGTGTATTTGGCGCCAAATTTATTAGGCGACCCAGAAAATTTTATTCAAGCTAACTCGTT
GGTAACTCCAGTGCACATTCAGCCTGAGTGGTATTTTTTATTTGCTTATGCAATCTTGCG
TTCAATACCGAATAAACTCGGGGGAGTTGTGGCTATGTTTTCAAGTATATTAATTTTATT
GTTTTTCCCATTACTTCATCGAAGTTGATTAAGAGGTTTGCCCTTTCGTCCATTTGGGCG
TATAGCTTTTTGATTTTTAATAGTGGACTTTTTTCTTCTTACTTGAATAGGGTCGCTTGT
AGTGGAAGAGCCTTTTATATTAATTGGGCAGTTAGTCTCTCTTTTTTATTTTTCTTATTT
TCTTATTTGAATTCCTTTGTTAGGGGAATTAGAAAACCAACTATTGTTTTTTTGAAAATG
GGAGG---ATAATCCGTCGTAATAGTGGCGGGGGGACTCCTCCTGTACCTCTCTACCCTT
TTTCATTATCAGGGGCAGAGAAGCGAAATGCATAAGTCGAAGCAGGCCTCGTACAGCCGG
TTCTAGAAGTACCGGCCGAAAGCGAGCCGAGTTTAGAGAGTTCAGTTCTTCGGAATTACT
TTGTAAAGCTGCCTCTATGGGGAAAA----------------ATGGGGGTTGAGTATCGC
TTTGTGGATGGGGTGGGTGGTCAGTGAACTTTTTGTATTAGGTGTTTTGACGTTGGGTAT
AATGGTTGTTAGTATGAATAGTTTTGTTTTAAAACTATCGATTTTAGTGTTATTAATTAT
AAGTGAATGGGGCGGGGGCCTTTCTTTTTTATTTGAATATTTGTCGAGTTTTTTTTTTGA
ATTATCTGTGGGTGGGTTGTTGACCGTAAATGGTTGAACTGAAACTAATAAGTTAATTAT
TATCATAGGTTCTATTGCTGTTTTATTGATGGTGGACACGGAAAAGCTAATTTTCCCAAA
GGTTTTTGGGGAACGAGTTCCGGATATTTTTATTCAAACGAATGCGCACTTACCCATTTT
AAACTTAATGGTGGCATTAGGAAGTCTTTGTTTAGTTTCTTCAAGTAATTGACTTTCTGT
TTATTTGGCCATTGAATTATCTACTCTTTCTCTTTTTATTTTGGTCGCTCAAAAGGGGGG
ATCTGGGCAAAGTGCCGAAGCTGGTTTAAAATATTTTGTATTAGGTGCACTTTCATCTGG
TCTGTTTTTATTTGGGTGTGCTTTATTGTGTGGATTTACGGGAGGGGTTCATATTCCATA
TATAAATTTAGCATTGAACCCGGGGTTTGATTTTTCTGAGATCAGAGTTCCTATCGGTAG
TTTGTTAATTGTGGTCTCCCTTTTATTTAAGTTGTCTGCTGCACCCTTTCATATGTGGGC
GCCAGATGTTTATGATGGAGCACCGACAACGGCGACGGCTTTATTGGCTATAGTTCCTAA
GGTTGGTTATTTTTCTATTTTGGTTTCAATTGGGTCGGCGGTTAATATGCTATTAGTTGG
GACTCTTTTTTCGTTGGTTGTGGGAGCTCTCGGTGCTTTAAATCAAACCAAAGTTAAACG
GTTGTTAGCCTACAGTGGAGTAGGGCATATGGGGTTTGTGCTTTGGGGAATAGAGGTTGG
GTCATTTGAGAGTATTCAAGCTAGTTTAACATATATGATTTTATATGTGATAATGTCTAT
TTGTGTTTTTGCTATAATATTAGCTTTAGGCACCGTAAGAAGTTTGATTGTAGAGTTTAG
CGGGCTTTCCAGGAGATTGCCTGTTTTAGCTTTGACCTTGGCTTTGACTTTTCTTTCGAT
CGCGGGGATCCCTCCTTTAGTGGGGTTTTTGGGTAAGTGGTTGGTTTTATTGTCTGGGGT
GGTCAATCAATATTATTTAGTCTTTATTTTGGCCGTGGTGTGTTCTGTTGTGGCTGGTGT
CTATTATGTTAGAATAGTCAAAATTATTTATTTTCAAGCTAGTTTTTCTCTTTTGATTAG
CTCAAAGGTGCTAAGAAAAGAAAATTGAATAAATTTAAGAAAAGCTTTGTTAATTGGTGC
TGGTTTGTATGTTATTGGATTTACAATGCTCTCTCCTAATTTATGGTTGCAATTAGCCCA
TTGGGCTGTAGGAGGATTATTTTAAAAAAAGGTAAACTTGATTGGGGTGGCTTTTTATAT
ACTAGGATTTGGAATTATTGGTTCTGGAATTATGGTCATATCAGCGCTCAATCCCATTCA
TTCAATTTTTTGGTTGGTTGTTGTCTTTACTGGCTCTGCGGTATTTTTTCTTTGGCTGGG
AATAGCTTTTGTTGCTTTAATGTTTTTAATAATTTATGTGGGGGCTATTGCTATTTTATT
TTTGTTTGTAATTATGCTATTGAATTTAACAGATTTTCCCCCTGCTTTTCGATTGGGTGG
GGAGGCAGATATGACAAATTACGTTCCTATTGGATTACTTATTGGAACCTTTTTTTTTTC
AGAAGTCGCTTCCAGTTGATTAATAATAGGTGGCTCTTATACCCATCGAGCTTTTTTTGG
GGCTGAAATAAGCAGGGCTTGAGATTTGGCAACTCCTTGGTTTTTAATGAAGTATCAAAA
TATGGAGGCGCTTGGACGAATTTTGTATATAACCTGTTATTATTTATTTATTTTGGCCAG
TTTTGTCCTTTTAGTGGCCATGATAGGGGCAATAGTATTAACACAAGAAGTGGGGTCTGA
AGTAGGCCCTTTGGTCAAAAGACAAGATATTTTTTTTCAAACAAGTCGGTAAAAACTGAA
TGGAAAGAATTTCATTTAAAGATTAGTTTAGC--TTTAA-------TTGTTTTGGGGTTG
TGTTTTAGATATTAATGAATGGTGCTTATTTTGATCAATTTAAAATAGTGACTCTGATCG
CCTTGACTAATTCATCAATGATGATGATATTAGCAGTGGTTGTGGTTTTATTATTGTTTA
AGGGGATTCAATTAATCCCGAAAAGATGGCAATCCATTATTGAGTTAATCTATGATCATC
TTCATGGTGTCGTAAAAGATAATCTAGGGTCTGAGGGGTTAAAGTATTTTCCTTTGATTA
TTTCTCTCTTTTTTTTTATTGTGTTTTTGAATGTGTTGGGTTTATTTCCTTATGTTTTTA
CTCCGACTGTTCATATTGTAGTTACATTGGGTTTATCTTTTTCAATAATCATAGGCGTAA
CGTTAGCTGGTTTTTGGAGATTTAAGTGGGATTTTTTTAGTGTTTTTATGCCGAGTGGGG
CTCCTTTGGGTCTAGCCCCTCTTTTGGTGCTAATAGAAACACTAAGTTTTTTCTCCAGGG
CTATTTCATTAGGAGTTCGTTTGGCGGCTAATTTGTCGGCCGGGCATCTATTGTTTGCTA
TTTTAGCAGGGTTTGGGTTTAATATGTTAATTGCAAGTGGACTCGCGGGGGTTTTGCCCT
TGTTAATAATGGTTTTTATAACATTATTAGAAGTAGCTGTTGCAGTAATTCAGGCTTATG
TTTTTTGTTTATTAGCTACTATTTATTTGGCGGATACAATTGTACTCCATTAGTTGGAAA
GTGATATCTTTTGATTAGTTTTAAGATTTAAAGTTTAAGGTTTTATTGTGGAGGGAGGGA
AGGTCTGGTTTAAAAAAATTTTTCAAA-AAATTTCGGCCAAAAATCTTTACAAATAGATA
AGAAGATGGCTAATTGTGCGTTCATATCGGACGTTTAGGTGTTTTGTTGAAATAATTAGC
GCCTGGCTGCTAAATGGGCTCTTAATATCTCCAAGGTAGAGTAAGTTACTATGGTGGAG-
CGAGCCAAGAGTGTATAATGTTTGGTTTAAATAATGGATTAAGTCTAGTTTTTTTTTTGC
TCTTTATGGGGATAATTAATGTGATGAAGGTTTCGAGAGAGGATAATGTAAAATTAAAAA
GAGTTGCGTTAGAATGGTCTTTGGCGATTTTGCTTGGTGCTTTGGTTTTATGGGGGGCTT
TTGATTTAGAGGGACAATTTCAAACTATAAATCGAATAGAATGGGTCATTTCTCCGGGCT
TAAATTTTCAATGGGGTCCGGGGTTTTTTGCTTTAGACGGGGCCTCTTTGTTTTTTTTTG
TTTTAACTACACTATTGATACCAATTTGTATTTTAATTAGTTGAAAGTCAATTAAACATT
TGTTTAAAGAATTTTTGTTGTGTTTATTATTTTTAGAGGCTTTATTAATTGGAGTGTTTT
TAGTGCTTGACTTACTTCTATTTTATATTTTATTTGAGGGCATATTGATCCCTATGTTCC
TTTTGATTGGTGTTTGAGGTTCAAGAGAAGAAAAGGTACGTGCCTCTTATTATTTTTTTT
TTTATACTTTCGCGGGATCGGTGTTTATGCTTTTGGGCATCTTTCAATTATATAGTGTCA
CAGGAACCACCGACTATCAAATATTATTAAATATAAAGTTGCCTGTTATTACTCAAAAAT
GAGTGCTAGCTGGGTTTTTTCTTAGTTTAGCGGTTAAAATTCCTCAAATACCATTTCATA
TTTGGCTTCCCCAAGCTCACGTGGAAGCGCCCGTCTCTGGTTCAGTAATATTGGCGGGAA
TATTATTAAAGTTAGGGGGCTATGGGTTTTTAAGATTTTCTTGGCCGATTTTGCCTGCTG
CCTCCGAGTATTTTGCTCCTCTAATTATTATGTTGGGTGTTGTAGCTGTTATTTATGGGG
GCTTACTGACTTGTCGACAAGTGGACTTTAAGCGGCTTATTGCTTATTCTTCGGTGGCGC
ATATGGGGCTGGTTCCTTTGGGTTTATTTACCCATACAATTGAGGGGCTGGTGGCGGCGG
TTTTCATGATGTTAGCGCACGGGTTTGTTAGTTCAGCCCTTTTTATTGCTATTACTTATT
TATATGAGCGTCATCACACTCGTCTTATTAAATATTATCGGGGAATTACCCTTACAATGC
CTATTTTTGTTTGTATAATGTTAATTTTATCATTAACTAACATGGGCATTCCTTTAAGTT
GTAATTTTGTTGGGGAGTTTTTTTCGTTGTTAGCTGCGGTTGAGTATAATTTGGGGCTTG
GGGTGTTGGCTACTTCGGGCATGGTTTGGTCTGCGGCGTATTCTCTTTATTTATATAATC
GAATTAGTTTTGGGGCAGCCTCTAACTATCTCCTTTATATTAGAGACTTAAATAGGCGGG
AGGTATTGGCCATCTCCCCTTTAGTAATAGCCGTTGTCGTTTTTGGAATATTTCCTTTTG
TACTCATAGACCCTATAAAGAATGGGGTTATCTTTAGTCCAGGGGGGGCTTAAATGTTT-
-----------------GGTTTTTTGAGAGTTGAAAGTCCTTTGGTTTTGGGGAAGATAA
AAGATAAGTGACCTCCAAAATACATGCTAGTATCTAAAGATTGGTCTTCAAACTTTAGAG
TGCGAACAGGTGAGGAAAACCGGAGTCCAAGTTTGGCTGGGCCGGATTCGTATTAGGTAG
AAGGGGGTGTAAAGGACCACCTTGCTTATGATGCGGGGCTTTAGTTAGGAGCCACATTTT
CACTGAGACAAGGGGCAAGCTCAAATGGGGTGTTGGCCCCCGAGGCAGCAGTAAAGAATT
TTGTGCAATATACGAAAGTAAGACACAGAGAGGGCACCTTTTCTAGTCCGTCAAATTAAG
TGCCAGCAGACGCGGTGAAACTTAAGGGCTAGTCTTATAGGCAAAAGCGTAAAGGGTGTG
ATAGGCCGTTTTATTTAAGAGAGTAAATGGAATTTTTTTCTGTAATGGTGGTATGTGTAG
ATAGGAAAAAGAACTTTAGACGTGAAGACTATTTACTTCTAAGATTATAATGTGTTGGCT
AAAACACGAGAGTGTGGGGAGCAAACAGGATTAGGTACCCTGGTAGTCCATACTGTCAAT
AATGAAAAAGATGTGAAGCAATTCTAAAAGGTAAGAACTTTTCCGCTTGAGTAGTACGAT
CGCAAGATTAAAATTCAAAAAACTTGGCTGTTCACTGTTTTGATTAGAGGAGCGTGTCGT
TTAATTCGATAGTCCGCGAGAGACCTTACCCAAACTTGAATCCCTCATTGACAGGTATTG
CATGGCCGTCGTCAATTTGTGTATTAAACATAAAACAAATTCAACCCAGTGGTTTGTCTA
TTGGATGAAGTCAGGTCTTATTGTCCTAATGTTTGGGGATTAGATGCGCTACATTTTTTT
ATACAATGGGAAACTTTGAATGTGAAACCCAAAAATAAGAGTTCGGAAGGTGCCTGGAAT
ATAACGGAAAGTTGGATTTAATAGTAATTGAAAAGTAGAGCGTTTCAATGAAATTTATTC
AGTGTTAGTACAAATTGCCCGTCGCCTTTGCTTAGAAAGGTTGTTTGGTTGCCCCTCAAG
AGGGTTCCTAATATCTTCGAGGTAGAGTAAGTCGTAACATAGTGAGGGTGAGGGAACTGG
CCCTTGGTGGACAGTGAAGAGAAGTACTCTTTTACGTTGTCCAAAAAA--TTAAAAGAAA
GAATGCTAATGCCGTAAATGTTGGAGGCTTGAATCACCCTTGTGCCAGCTTTACTGGTTT
AAATTTGGTGAATTCTTTGGGTTCTATTATTGATTTTTGGGAAGGCCTAATAAAAACTTA
TTTTTATTATGGGGCTTGGTTATTAGTTTGATAATGCGAACTGTTTTATGTCATCCTTAT
CATTTGGTGGAGCCTTCTCCTTGACCTCTTTTGGGGGCGGGGGGAGCTTTGTTTATAACT
GTGGGTAGTGTTATATATTTTCATTATGGTTTAAGTCAAATTATGTATTTGGGAGTTTTG
ATAATTGTGATAATTATGTTCGTTTGATGACAAGATGTTATTAGAGAGTCGACTTTTCAG
GGGCATCATTCTTTAATAGTTAAACAAGGTATAAAATATGGAATGCTTTTATTTATACTC
TCGGAAGTTCTTTTTTTCTTTTCTTTTTTTTGAGCTTTTTTTCATAGTAGTCTGGCACCA
GCTGTTGAATTGGGTGTGGCTTGACCTCCTCAAGGGGTTCATCCTTTAGACTCTTTTTCA
GTTCCTTTGTTAAACACTGCTATTTTATTAAGTTCTGGGGGTACTGTTACTTGGGCCCAT
CATGCTATAGTTAGTGGAAAAAGAGAAGAGGCAATTTTGGGTTTATCTTTAACTGTTTTA
CTTGGTGTTTTATTCACGGGGTTACAAGCAATTGAGTATTATGAGGCTCCTTTTGCTATC
TCGGATTCGGTTTATGGGTCTACTTTTTTTATGGCGACCGGGTTTCATGGTTTTCATGTT
ATAATTGGAACTACCTTTTTAACTGTTTGTTTGATTAGATTAAAATTTAATCAATTTACT
TGTCGTCAACATGTCGGGTTTGAGGCGGCGAGTTGGTATTGGCATTTTGTGGATGTGGTG
TGATTATTTTTATATCTTTGTATTTATTGGTGGGGCTCATAGTTTTT-AGTGGGTTATTT
TAAAAAATTAAGAGCAAAATGTTAAATAATTTTTTTTATATTGTAAATGTATGTGGAAAG
AAGGATATACCGGAACCTTGACACTTGGGTTTGCAAGATGCGGCCGACCCAGTGATGGAG
GAGATAATTTTTTTTCATGATCAGATTATGTTTTTATTGATTGTTATTGTAGTAGTAGTG
TTGTGGTTGTTGGTTGAGGCTTTAAATGGTAAGTATTATGATAGAGATTTGGTTGATGGG
ACTTTATTAGAAATAGTTTGGACTATAATCCCAGCTGTAATATTGGTTTTTATCGCTTCT
CCTTCTTTAAAATTATTGTATTTGATGGATGAGGTTGTGGGTCCGGCTTTAACAATTAAA
GCCATCGGACATCAATGGTATTGGTCTTATGAATACTCTGATTATCAGGAACAAACGTTA
GAGTTTGATTCTTATATGATTCCAACGTCGGATTTAAATAGTGGTGACTTTAGGTTATTA
GAAGTAGATAATAGATTGGTCGTTCCTATTAATACACATGTGAGAATTTTAGTGACTGGG
GCAGATGTTTTACATTCATTTGCTGTCCCTGCCTTGGGTGTAAAAATGGATGCGATTCCG
GGTCGGTTGAATCAAGTTGGTATTTTTATTAAAAGACCAGGGACGTTTTATGGTCAATGT
TCAGAAATTTGTGGGGCAAACCATTCTTTTATGCCTATTGTAATCGAGGCGGTTTCATTA
GATCGGTACATCAATTGAATATTGTCTTTATCTAAGGAATAGTTTATTTATGAAAAAATA
AGTGTATTCTTTCTAATTGTTGGATAAATAAAATAGTGTACTATAAGTATATAATTGTTA
TCGTTATATTATTATTATTGGGGGGCTGAGGAGTAGTTCTTAATAGAGGGCATTTTATTA
TAATGATAATTTCTATTGAATTAATTTTATTAGCGGCTTTTTTTTTGTTTTTAATTAATT
CTATTGAAGTAGATCTTTTAATAGAACAAATTTTTACAATTATGGGCTTAACAATCGCTG
CGGCGGAGTCGGCCATTGGTTTAGCTATTATGGTTGCGTATTATCGAATAAGAGGAACAA
TAATTTTAAAATCTTTTAGTTCACTGCGGGGTTAAAAAAA---GTTATTACGGTGATTTT
AGATTATTTTGGTCTTTTCGTTTTATTGGTTTTTAGTGTAGTTCTTTCCGCGCTTTTTTC
TGGTGCTTCTTATTTTTTAGGGGTAAAACAACCGGATCGAGAGAAAGTTTCGGCTTATGA
ATGTGGATTTGAGCCTTTTGGTATTCCAGGACGCCCTTTTTCAGTTCGGTTTTTTTTAGT
TGGTATTTTATTTTTAATTTTTGATTTAGAAATATCTTTTCTTTTCCCCTGGTGCGTCCT
CTTTAATCAAATTTCCCCTTTCGGGTTTTGAGTTATGGTGGTGTTTTTAGGAGTTTTAAC
TTTGGGTTTACTCTATGAGTGAATTAAAGGCGGGTTGGAGTGAGAATAGGTGAAGATGTA
AAAGCCTTTAACAAAGTAAATAAGTTGTAAAGTAGAAGAGAAAGTCCTGTCTATTATGTG
AATAATCGTGTATCGAAAAAATTTTAATACCAACTCCGGTGTCCGCCTTAATCCATGCTG
CGACCATGGTGACGGCGGGTGTTTTTTTATTAATTAGATCTTCTCCTCTTTTTGAACAAG
CTCCATTTGCTTTAATGATTGTAATAATTGTTGGGTCTTTAACGGTACTTTTGGCCGCTA
CCGTTGGGGTGGTTCAAAATGATTTAAAAAAAGTTATTGCTTATTCGACTTGTAGTCAAT
TGGGGTATATGGTGGTGGCCTGTGGGATTTCCCATTACTCCATAAGTTTATTTCATTTAA
TGAACCATGCTTTTTTTAAAGCTTTATTGTTCTTAAGTGCGGGGTCTGTTATTCATGCTT
TGTCTGATGAACAAGATATAAGAAAGATGGGGGGGCTGATTAAGTTGATTCCTCTTACTT
ATATTCTGGTTGTTATTGGCTCTTTATCTTTAATGGGGTTTCCTTATTTAACAGGGTTTT
ATTCTAAAGATTTGATTTTAGAGTTGGCTTTTGAACAATACTATTTAACTTTTGCTTATT
GATTGGGGGGTTTTTCGGCCTTACTTACCACTCTTTATTCGATTCGATTGGTTTATTTAA
CTTTTTTATCTAATACCAATTCTAGAAAAGCTATTTTTAGACATGCACATGAGGGTTCTT
GGAATTTAGTTTTGCCTTTAATAATATTAGCTTTGGGGAGTCTTTTCGTGGGTTATTTGA
CGAAAGAGGTGGTTTGGTCTTTTCAAATAACATCTCCTCCAGTTGTCTCTCTCCCCATTA
AGTTATTGCCGGTTTCCCTTAGTTTGGGGGGAGCGGTGTTAGTTATTGTTCTTTATTTTT
ATTCAGTGCCTTTTTTTAAGGTGCCTTCGTTTATAGGCCGAATAAGCTATACTTTTTTAT
ACTCTGCTTGGCAGTTTAACTATGTTCTTAATTATTTTTTAGCCAAAAAGGCATGGAAGG
GGGGTCATCAAATTTCATATCGAACTATGGATAAAGGTATACTAGAGTTAGTGGGTCCTA
AGGGGATATCTAATTTTTTGATTGAGTTGGCTCGAGGTCTTAGTAACTTACAATCGGGCC
TAGTTTTTAACTATGCTTTAGTTATATTAATTGGTGTTGCCATATTCATTTGGGGAGTTG
TTTAGTTTTTTTTTGAGAAATGTCTTTTGATAAGAAAATTAATCGAGGGGGTTAGGTTAA
AGTAGACCGTTAGCCTTCAAAGCTAAAAATGTGGGTGCAAGTCCCGCACTCCCTGATTTA
ATTAGTTTTGGTTATATTTTAGTTGAAATGCCACAATTGGATACTACCGTGTATTTAACT
CAATATAGATGAACTTTACTTGTTTTGTTTTTATTATTTTTTTTTTTGGTGTTTTTTGTT
TTACCCACGATTAAAATTAATTGGCTAATAAGAAAGTCGGTGATAAAAAGTAAGGCTGTT
TTAGGGGGGGATTTGGAGCTAACTAAAGAAGTTGTTTTTATTTGGAGGCATGTTCTTCGA
TAATTTAAATATCTTAAATATTTATTTTAGTAATTATTATTGTCGTTTCCCCTATTTGGT
TTGGGTTGTTT---------------TTATAATTATGTTCGTTAACGAGAAAAAAAG--T
AAAAAA
>Goniopora columna mitochondrion, complete genome.    NC_015643
ATGAAAAGTTTATATGTAATTCGCTGGGCGTTTTCAACTAACCATAAAGACATTGGTACG
TTATATTTAGTATTTGGGATTGGGGCAGGTATGCTCGGCACAGCCTTCAGTATGTTAATA
AGATTAGAGCTCTCGGCTCCGGGGGCTATGTTAGGAGACGATCATCTTTATAATGTAATT
GTTACGGCACACGCTTTTATTATGATCTTTTTTTTGGTTATGCCAGTGATGATAGGGGGA
TTTGGAAATTGGTTGGTTCCACTATATATTGGGGCCCCCGATATGGCTTTCCCACGGCTT
AATAACATTAGTTTTTGGCTGTTGCCCCCTGCTTTAATATTGTTATTAGGTTCTGCTTTT
GTTGAACAAGGGGCGGGTACCGGATGAACGGTTTATCCTCCTCTGTCTAGCATTCAGGCC
CATTCTGGCGGGGCGGTGGATATGGCTATTTTTAGTCTCCACTTAGCTGGGGCGTCCTCT
ATTTTGGGCGCAATGAATTTTATAACAACTATATTTAATATGCGGGCTCCTGGGATAACG
TTGAATAGAATGCCTTTATTTGTGTGGTCTATCTTGATTACTGCTTTTTTATTATTATTG
TCTTTGCCCGTATTAGCGGGGGCCATAACCATGCTTTTAACGGACAGAAACTTTAATACA
ACTTTCTTTGACCCCGCAGGGGGGGGGGATCCGATTTTATTTCAACATTTGTTTTGGTTC
TTTGGGCATCCTGAAGTTTATATTTTAATATTACCTGGCTTTGGAATGATTTCTCAAATA
ATACCAGCTTTTGTTGCTAAAAAGCAAATTTTTGGATACTTAGGTATGGTTTATGCAATG
CTTTCAATTGGAATATTAGGTTTTATTGTGTGGGCCCATCATATGTTTACGGTTGTTTTT
AGCCATTGAAAATAATAATATTTTTGAACCTTGTCCTGCTATATACTGGCAAAATCTTTT
GAAAACTAATGTTTGGCCAACAAGATCTTTATCTTATAAATTAAGGCGGCAAAAATTGGT
TTTTCCTTGGGTCAATCAGTGGGAAACTAAGACCTTTTTTGGTGGATCTTTTTTTTTCTG
AAAAAAAGGAGTTTTGGGGTCCTTAAAAACTGCATGCAGGAAATTTAAACTTAATAATCA
TTTTTTAATTTCCCAAGATTTTTCTTGATGGATTGGGTTTGTTGAAATTGTTGGCTGGGG
TTTTATTACAAAAAAAAAGTTTTATGGTGTAAGAGGTTTTGGTATAATGTTTTCAATCTG
GCGTAGTGTGGGGGAGGCTCAGCTTCTTTATTACATAAAGTGTCGATTGGAGAATGGACA
TGTGGGCTTTTTAAAGTCGAATTTATCAGAAAGGTTTTATCTTACAGATAAAAAGCCTAA
ACTGGGCCTGGGCTTTTTACTGGCTTTTACTCTGGGCTGTTCTCAGGGGGGCTTTCCCGT
TGGTCTTTTTGAAAGTTGATTTGTGGGGCTTGTTGATGGCGGGGGCCATTTTATTATTAA
TTTTAAGCATAGTGGGAAGAAGGGTGCCCAAAAAGAAGTCGTTTTGTTTTTTGTAATGGC
ACAAGGTCTTAAAGACAGATTCGTCTTGGGGCAACTAAAAGAGGAATTAAGTGGGGTTTA
TCGGTTTAATAAAAAAGATAACTTTTATCTTTGAGAGGGAAATCAGAGGGGAGTTTTGGT
TAGAGCAATAAATCTTTTTAAGAAACATTCTTTATGAACTAAAAGAAAAATAGCTTTTTT
AAAGTGATGAAAAGTAAATGAAAAATTTTAAAACGAAAGAAGAGGTTGGGATTAAGGTAC
AGTCCAAGCTCGGATTAATTCCGGCGCGGGGGG-ATCTCTATAGTGGTTCCCTTAATATA
TTAGTGGGATGGATGTGGACACAAGAGCATATTTTACTGCGGCAACTATGATTATTGCTG
TGCCAACTGGAATAAAAGTGTTTAGTTGGCTCGCCACTATCTTTGGGGGAACTTTGAGAT
TAGACACTCCTATGCTTTGGGCAATGGGGTTTGTTTTTTTATTTACATTGGGCGGTTTGA
CTGGTGTTGTATTAGCAAATAGTTCTTTGGATGTTGTTTTACATGATACATATTATGTTG
TAGCCCACTTTCATTATGTGCTTTCTATGGGGGCCGTTTTTGCTATTTTTGGGGGGTTTT
ATTTTTGAGTAGGGAAAATAACGGGGTATTGTTATAATGAGCTATATGGCAAGGTCCATT
TTTGGATAATGTTCATAGGTGTCAATTTGACTTTTTTCCCTCAACATTTTTTGGGCTTGG
CGGGCTTTCCAAGACGATATTCGGATTTTGCAGATTCTTTTGCTGGTTGGAATTTGGTTA
GTTCTTTGGGTTCTACTATTTCAATAATAGGAGTCATTTTTTTCATATATATTATTTATG
ATATCTATGTTTGAGAAGAGCAATTTGTTGGTTGAACTGATGAGGGCGACGAAAGTTGGG
CTTCTTTAGAATGGGTTCATGTTTCTCCTCCTTTAGTTCACACATACGAGGAATTACCTT
TTATTAAAGAGAATGAAGTATAGCAAAATGCGCAGACATCTTATTTGGTTTTAACTGTGT
TGGACGCTTGTTTGTTAATTGATAGTTTTATGATTTAATTAGGGGGGCCGGCGAGCTCAT
GTAGAGAAGACGAATGGTAAGTCATCGGGCTCATGCCCCGAAGAAGGAGGTTCAATTCCC
CCCTCTACAATTTTAGGTAAAAGGGAAAA-GAGATAAAGGGAAAACTAAGATAGGCTAAA
TTGGACGGGAAATTCGAAAAAGCGAAGAAGAAGCTTTAAACTCGTGTTTCAATGCGGAGA
CGCAATGAAGAGAACTGAAAAATGAAACATCTTAGTATCAGAAGGGTGCAGAGAAATCAA
ACGAGATTCCGTAAGTAGCGGGGAGCGAAAGCGGAGGAGTCCAGAAAGTGAGTAAATAGT
GGAAGAAAGGAGTTCACATATCTAAGACTAAATGTTAGTCCTATACTGAAAGCGCGAGTA
CTGTGAAGGAAAGTTGAAAGAGATTTGAAAAGATCTGGAAATTTGTCTTTTAAAGCAGCT
GTAAAACAGCGTACCTTTTGTATAATGGGTTTACGAGATATCGTTTGGCAAATTTAAATA
AACTTTTTTGCAAATAAAAATGTAGGTGAAGAGAAGTCGAGAAGACTCTTTAGTCAAATT
TCCCGAAACCAAGTGATCTAACCATGGGCAGTTTAAAAGAACGAACCGGTGGTTGTGGCA
AAAACCTCGGATGACCTGTGGATAGGGGGGAAAGCCCAATCGGACTTGGAGATAGCTGGT
TTTCTGCGAAAACTATGTAAGTAGTGCGTTCACATAGGGCATTGTGTTAATGAAAAAATA
GAGAAAAAAATGAATAGAAGAACATTAATCCGTTGGACTATTTAATTTTTTTTATTTGAC
GCCTTATTAAAATTTTAGGGTAAAGGCCTATTGCTTTAAGGGGGATAGACTTTGAAGGTA
AAATTTGAAGTGGACAGACAGACAGGGGGCGAATAGGTCCGTTGTCAAAGGGGGGGAGCC
CAAATCAGAAATTAAAGTTACAGAT-CAATAATTAAGTGTAAAAGGAGTATGGGATTTAG
ACAATGAAGAGGTAGGCTTGGAGCCAGCCATCTTTGAAAGAATGCGTAGTAGTTCACTCA
AGAACTCTTTTTCCCCAAAAATTATGGTGGCTAAAAATTGAACTGAAATTCTGAGGGCAG
TAAGAAGTTTGCTTGGTAGTAGAACAGACTGTTAGGTGGTGGTGAGAACCCCAGAATCAG
AAGAGATAATGTGAACATGAGTAAAAAAATTGTTGCTTCATCTCCCCTGGTTACCAAGCT
TAAGAGTTTGGGTGAAACAGCCTCTAAGGAGGTTACCGATGGGTGATAATAATAAACGCA
TAAAGTGCCAGGAAATAATTATAAATAAATATTACTGTTGCGAACTAACACAAGTGGGAG
ATAGTGAGGGGGAAAGTTTTCTTAAGGAACTCGGCAAATTTTTAGCTCTCATTAGAGGGC
T-AACCACAAGGCCTCGGCTGTTTACCAAAAACATAGCTTTTTGCTAATACGAAGGTAGA
AGTATGAAAGGTGAGACCTGCCCAATGGTTGTATCTAAAAGGGTTGGTAAAGCTAGCCTT
ATAAAGACAATTAAATGGCCGCGGTAACACTGACCGTGATAATGTAGCGTAATCAATAGT
CAATTAATTGTTGGCCGGTATGAATGGTGTCACGAGGGTCTCGCTGTCTTAAGAAAATGT
CCAGTGAAATTGAATTTGTAGTGAAGATGCTACATCCAAATTGTTAGACAAGAAGTCCCC
ATGGAACTTTACTGGAAACTTATGTGGCTTAAATTAATTTATTTCTTACAAATAAGTAGT
TTTAAAATGTGGTGTTAGCCCCTTGGATAAATTGGGGTTAGAAAAGCTCACTCTTTTATT
TTAAGAAAGCCAACTCAAAAATTTATGTCTTTGGGGTGTGATAAGTGGGACAGTTTGGTT
GGGGCGACCGCCTTTAAAAAAGTAACGAAGGCGGGCTTAAGATATATTTTTAGTTATGTC
TGACTGCGAAGGGGGGACCCTGAGCAGACACTTATTTTTTTAGGTGGGTTTAAGTGACCC
GTTAATTTAGGGTGAAATAGTTAACGATTAACAAATAAAAGTTACCCTGGGGATAACAGC
GCAATAACGTTTGAGAGTTTTCA-TTGACGACGATGTTTGCGACCTCGATGTTGAATTGC
GGCATCCTGGGGTGCAGTCGCTCCCAAGGGTTGGTCTGTTCGTCCATTAAAGCCGTACAT
GATTTGAGTTAAAAGCGTGGTAACACAGCTTGGTTTCTATCTACAATTTGAAGAAACATT
GATATAACTATTTTCTAGTACGAAAGGATCGAAAAATTAGTGGTTCTCTTATTTTTATAA
GTTACAATCAATGGATTGACTCGGATACTTTTTGAAGGGGTCTTTTGGTTAATTGCTGAT
TGCTTCTAAAGTATGAAACTTATATCAAGTTGTTTGAAGTTCTGAAGAGGAATTGTTTAT
TATTGGGGGTTTTATCTAATTGGGTTTGTTTTTTAATTATGTTTTAGTTACACTGATTAG
TGTTGTTATATTTGTTTGGGGGGTTTTGTCTGATGGGGGAGGGGGGTCCGTGTCTCATTC
GATGTATTAAGTGGAGTTCTAATAGCCCACTAACGCCCCAGGAGTTAGACATGATAATGT
CAGAGATAACTTGTCATATTGTGCCTGGCTCACCAGAGTTTGGAGAAACAAAGATCCAGG
GTGTATATTTGTATTTTGTTTATTTTAGTGGTGGGCGCCCTTGCCGCCGGTGTCGGGGGA
AGAAAAATAGGAGAAAAAGGTGCTGGAATTTTAACTTCAAGCTGTTTAATTATAAGTTTA
TCTTGGTCTATTTTAGTATTTTATGAAGTAGTTTTAAGTTTTTCTACGACACATATAAAA
TTATGAAGGTGGTTGGACTCTGATCTATTAACTGTTTATTTTGGTTTACAATTTGATAGT
TTGGTTGCGATTATGTTACTTGTTGTTACAACAGTCTCTACTTTAGTTCATATCTTTTCA
ACAGCATATATGGCGGGGGACCCTCATATTCCTCGTTTTATGTCTTATTTATCTCTCTTT
ACATTTTTGATGGTTGTATTAGTCAGCAGCGACAATTATGTACAATTGTTTATCGGTTGA
GAGGGGGTTGGTTTATGTTCTTATCTCTTAATAAACTTTTGATTAACTAGAATTGAAGCA
AATAAAGCGGCCATAAAAGCCATGCTAGTTAATCGAGTGGGGGATATGGGGTTGATATTA
GCTATGTTTGTTATTTTAGATCGTTTTGGCTCTTTAGAGTTTTCTTCTGTGTTTAATATG
GTTGTTGTTTCTGCCCCATCTAGCGATATAACTCTAATTTGTTTGTTATTGTTTGTGGGG
GCGGTTGGAAAGTCTGCACAGTTGGGGTTGCATACTTGGTTGCCGGATGCTATGGAGGGT
AAATGTTGGGCCCTTTTATCTAAGTAATTAATTAGAATTATTGAGTCACTGTATGCTGGG
AGGACTTTGAATAGTTGAAAGTCTATTTATATTTAATAAGAGTTTTAACAATAGGAAGTT
TATCCGCAGGTAACAAAATGGGAGGTAAGTAACTAAATTTAATAGATTGGTTTATTAAGT
TTAAGAGTAAGAGATTAGAGTTTAAGATTTGATCGAAATTAGAATGCTTTCATTATTGGA
ACCTCCGAGACTTTTTGTGATTCTACTTTATATATTAAAGTTAACTTCGGTTGTGAGCTT
TTT--TAAGTGGGTTTGACAAAGCAACTTTAAAATGTTCGTGGTAATAGTTCATTTACTT
TTAAAAATATTAATGGTCGTAGTTCCATTGCTTATCACAGTAGCTTATTTAACTTTGGCC
GAACGAAAGGTTTTAGGATATATGCAGGCTAGAAAAGGGCCAAATGTAGTGGGAATTGCT
GGATTAGCTCAGCCTTTTGCGGATGGTATAAAGCTATTTACCAAAGAGATGGTAATTCCG
CATCAAACTAATTTATTTATTTATATAATGGCTCCAGTGCTCTCTTTTGCTTTGGCTTTA
ATTGTTTGGGGGGTTGTACCTTATGAGAGAGGGATTTTAATAAGCGATTTAAAAATAGGG
GTTTTGTATATTTTGGCTGTTTCTTCAATAAGTGTCTATGCGATATTAATGTCCGGGTGG
GCGAGTAATTCTAAATATGCTTTTTTGGGGGCGATTCGGGCCGCCGCTCAAATGATAAGT
TATGAAGTTTCGATTGGGTTGATCCTTATTTCGGTTTTATTGTGTGTTGGCTCTTTAAGT
GTTACTGAGATCGTTTTAGCGCAAAATAGTGGGATTTGGTTTGTTTTTCCTTTATTTCCT
GTTACAATAATGTTTTTTGTTTCAGCTTTAGCGGAGACTAATCGAGCTCCCTTTGATTTA
ACAGAAGGAGAGTCGGAGTTAGTGTCGGGGTATAACGTAGAGTACGCTTCGATGTCTTTT
GCTTTATTTTTTCTTGCTGAATATGCTCATATTATATTGATGAGTTGTTTAACAACTATC
TTTTTTTTGGGGGGGTGACTTTCTCCGGTAAAATATTTAAAAGGTGGAGCCGAGTGGTTT
GGTCTAAAAGCCGCTTTTATAATCTTACTCTTTATTTGAGTAAGGGCTTCCTTTCCTCGA
ATTCGGTATGATCAGCTTATGGCTTTGTTATGAAAGGGGTATTTACCTTTAAGTTTGGGG
GTGGTAACTTTTGTGGCCAGTGTTCTTTTGGGGTTTAATGGTCCGCCTCCGATCTAAGAT
ATTTGTTGTTTGAAATATTTAATTGGTTTAAGTCTAAAGACTATTCTTTAGATAAATTTG
TTTAGTTTG--TTTTTACTATTAAAAACGTTAGAAGTTTAATTCTGGGGG--TTTCCTAT
GCCACTGCGCAAAGAGAATCCGCTTTTATCTCCGATGAATGGTGTCTTGGTAGATTTATC
GTCTCCTTCAAATATAAGTTATATGTGAAATTTTGGTTCTTTATTAGGATTGTGTTTAGG
TTTGCAAATCATAACAGGGTGCTTTTTGTCCATGCATTATTGTGCAGATGTTGGCTTGGC
TTTTGCATCAGTAGGACATATTATGCGCGATGTTAATTATGGGTTTTTATTGAGATATTT
TCATGCTAATGGGGCTTCTCTGTTTTTTTTATGTCTTTATCTTCATATTGGGAGAGGTTT
GTATTATGGGAGTTATACGAAAGCCCCGGTTTGGGGAGTTGGTGTCGTAATATTTCTTTT
GACGATGGCGACGGCTTTTATGGGCTATGTGTTACCTTGGGGTCAAATGTCTTTTTGGGG
AGCGACAGTTATTACAAATCTATTGTCGGCTCTGCCCTATGTAGGGACTGATATTGTGCA
ATGAGTTTGAGGGGGGTTTAGTGTCTCTGGGGCTACGCTTACTAGATTCTTTAGTCTCCA
TTTTCTCTTTCCCTTTCTTTTAGTCGTTTTGGGTGTAGTTCATATTGTGTATTTACATGT
CGAGGGGTCAAATAGTCCGGTGGGGTCTAAGTCCCCTGTGGATAATGTGGTTTTTCATGT
TTACTATACATCAAAGGATTGATATGGAATGGTGGTTGCGCTTATGTTATTGAGTGTTGT
TGTGTATTTGGCGCCAAATTTATTAGGTGACCCAGAAAATTTTATTCAAGCTAACTCGTT
GGTGACTCCAGTGCACATTCAGCCTGAGTGATATTTTTTATTTGCTTATGCAATCTTGCG
TTCAATACCGAATAAACTCGGGGGAGTTGTGGCTATGTTTTTTAGCATATTAATTTTATG
GTTTTTCCCATTACTTCACCGAAGTTGACTAAGAGGCTTGCCCTTTCGTCCATTTGGACG
TATAGCTTTTTGATTTTTAATAGTGGACTTTTTTCTTCTTACTTGAATAGGGTCGCTTGT
AGTGGAAGAGCCTTTTATATTAATTGGGCAGTTGGTCTCTCTTTTTTATTTTTCTTATTT
TCTTGTTTGGGTTCCTTTGTTAGGGGAATTAGAAAACCAACTATTGTTTTTTTGAAAATG
GGAGGGGGATGGTCCGTCGTAATAGTCGCGGGGG-ACTCCTCCTGTGCCTCTCTACCCTT
TTTCATTATAAGGAGCAGAGAAGCGAAATGCATTAGTCGAAGCAGGTCTCGCACAGCCGG
TTCTTGAAGTGCCGGCCGAAATCGAGCCGAGTTTAGAGGGTTCAGTTCTTCGGAATTAAT
TTATAAAGCTGCCTCCATGGGGAAAATCTTTTCCGCTTAAAAATGGGGGTTGAGTATCGC
TTTATTGATGGGGTGAGTGGTCAGTGAACTTTTTGTATTAGGTGTTTTGACGTTGGGTAT
AATGGTTGTTAGTATGAATAGTTTTGTTTTAAAACTATCGATTTTAGTGTTATTAATTAT
AAGTGAATGGGGAGGGGGCCTTTTTTTTTTATTTGAATATCTGTCGAGTTTTTTTTTTGA
ATTATCTGTGGGTGGGTTGTTGACCGTAAATGGTTGAACTGAAACTAATAAGTTAATTAT
TATCATAGGTTCTATTGCCGTTTTATTGATGGTGGATACAGAAAAGCTAATTTTCCCAAA
GGTTTTTGGGGAACGAGCTCCGGACGTTTTTATTCAAACGAATGCGCACTTGCCCATTTT
AAACTTAATGGTGGCATTAGGAAGTCTTTGTTTAGTTTCTTCAAGTAATTGACTTTCTGT
TTATTTGGCCATTGAATTGTCCACTCTTTCTCTTTTTATTTTGGTCGCTCAAAAGGGGGG
ATCTGGGCAAAGTGCTGAAGCTGGTTTAAAATATTTTGTATTAGGTGCACTTTCATCTGG
TCTATTTTTATTTGGGTGTGCTTTATTGTGTGGATTTACGGGAGGGGTTCATATTCCATA
TATAAACTTAGCATTAAATCCGGGGCTTGACTTTTCTGAGATCAGAGTTCCTATCGGCAG
TTTGTTAATTGTGGTATCCCTTTTATTTAAGTTGTCTGCTGCACCCTTTCATATGTGAGC
GCCGGATGTTTATGATGGAGCACCGACAACGGCGACGGCTTTATTGGCCATAGTGCCTAA
GGTTGGCTATTTTTCAATTTTAGTTTCAATTGGGTCGGCGGTTAATATGTTATTAGTTGG
AGCTCTTTTTTCGTTGCTTGTGGGAGCTCTCGGTGCTTTAAACCAAACCAAAGTTAAACG
GTTGTTAGCCTACAGTGGGGTAGGGCATATGGGGTTTGTGCTTTGGGGGATAGAGGTTGG
GTCATTTGAGAGCATTCAAGCTAGTTTAACATATATGATTTTATATGTGATAATGTCTAT
TTGTGTTTTTGCTATAATATTAGCTTTAGGCACTGTAAGAAGTTTGATCGTAGAGTTTAG
CGGGCTCTCCAGGAGATTGCCTGTTTTAGCCTTGACCTTGGCTTTGACTTTTCTTTCGAT
CGCGGGGATCCCTCCTTTAGTGGGGTTTTTGGGTAAGTGGTTGGTTTTATTGTCTGGGGT
GGTAAATCAATATTATTTAGTCTTTATTTTGGCCGTGATGTGTTCTGTTGTGGCTGGTGT
TTATTATGTTAGAATAGTTAAAATTATTTATTTTCAAGCTAGTTTTTCTCTTTTGATTAG
CTCAAAGGTGCTAAGAAAAGAAAATTGAATAAATTTAAGAAAAGCTTTGTTAATTGGTGC
TGGTTTGTATGTCATTGGATTTACAATGCTCTCTCCTAATTTATGGTTGCAATTAGCCCA
CTGGGCTGTTGGAGGATTATTTTAAAAAAAGGTAAATTTGATTGGGGTAGCTTTTTATAT
ACTAGGCCTTGGAATTGTTGGTTCTGGAATTATGGTCATATCAGCGCTCAATCCCATTCA
TTCAATTTTTTGGTTGGTTGTTGTCTTTACTGGCTCTGCGGTTTTTTTTCTTTGGCTGGG
AATAGCTTTTGTTGCTTTAATGTTTTTAATAATTTATGTGGGGGCTATTGCTATTTTATT
TTTGTTTGTAATTATGTTATTGAATTTAACAGACTTTCCCCCCGCTTTTCGATTGGGTGG
GGAGGCAGATATGACAAATTACGTTCCTATTGGATTACTTATTGGAACCTTTTTTTTTTC
AGAAGTTGCTTCAAGTTGATTAATAATAGGTGGCTCTTATACTCATCGAGCTTTTTTTGG
GGCTGAAATAAGCAAGGCTTGAGATTTGGCCACTCCTTGGTTTTTAATGAAGTATCAAAA
TATGGAGGCGCTTGGGCGAATTTTGTATATAGCCTGTTATTATTTATTTATTTTGGCCAG
TCTTGTACTTTTAGTGGCCATGATAGGAGCGATAGTATTAACACAAGAAGTGGGATCTGA
AGTAGGTCCTCTGGTCAAAAGACAAGATATTTTTTTTCAAACAAGTCGGTAAAAACTGAG
TGGAAAGAATTTTGTTTAAAGATTAGTCTTCCGACTTAGCCGGGCTTTGTCTGGGGGTTG
TGTTTTAGATATTAATGAACGGTGCTTATTTTGATCAATTTAAAATAGTGTCTTTGATCG
CCTTGACTAATTCATCAATGATGATGATCTTAGCAGTGGTTGTGATTTTATTATTATTTA
AGGGGATTCAATTAATCCCGAAAAGGTGGCAATCTATTATTGAGCTAATCTACGACCATC
TTCATGGTGTCGTAAAAGATAGTTTAGGGGCCGAGGGGCTAAAGTATTTTCCTTTAATTG
TTTCTCTCTTTTTTTTTATTGTGTTTTTGAATGTGTTGGGCTTATTTCCTTATGTTTTTA
CCCCGACTGTTCATATTGTAGTTACATTGGGCTTGTCTTTTTCAATAGTCATAGGTGTTA
CTTTAGCTGGGCTTTGGAGATTTAAGTGAGATTTTTTTAGTGTTTTTATGCCGAGTGGCG
CCCCTTTGGGTTTGGCCCCTCTCTTGGTGGCAGTAGAAACAGTAAGTTATTTCTTCAGGG
CAATTTCACTAGGAGTTCGTTTGGCTGCAAATTTGTCGGCCGGGCATCTACTGTTTGCTA
TTTTAGCAGGGTTTGGGTTTAATATATTAATTGCAAGTGGGCTCGTAGGGGTCTTCCCCC
TATTAATAATGGTTTTTATAACACTGTTAGAAATGGCGGTTGCAGTAATTCAGGCTTATG
TTTTTTGTTTATTAACTACTATTTATTTGGCAGACACAATTGTACTTCATTAGTTGGAAA
GGGATATCTTTTGATTAGTTTTAAGATTTAAAGTTTAAGGTTTTATTGTGGGGGGAGGGA
AGGTCTGGTTTAACAAAATTTTTCAAAGAAATTTCGGCAAAAAGTCTTAACAAATAGATA
AGATGATGGCTAGTTATGCGTTCATATCGGGCGCTTGGGTGGTTTGTTGAAATAATTAGC
GCCTGGCTGCTAAATGAGCTCTTAATACCTCCGAAGTAGAGTAAGTTGCTATGGGGGGGG
CGAGCAAAGAGTGTATAATGTTTGGTTTAAATAGTGGGTTAAGCCTAGTCTTTTTTTTGC
TTTTTATGGGGATAATTAATGTAATGAAGGTTTCGAGAGAGGATAGTGTAAAATTAAAAA
GAGTTGCGTTAGAGTGGTCTTTGGCGACTTTGCTTGGTGCTTTGGTTTTATGGGGGGCTT
TTGATTTAGAGGGACAATTTCAAATTATAAATCGAATAGAATGGGTCATTTCTCCGGGCT
TAAATTTTCAATGGGGGCCGGGGTTTTTTGCTTTAGATGGGGCCTCTTTGTTTTTTTTTG
TTTTAACTACACTATTGATACCAATTTGTATTTTAATTAGTTGAAAGTCAATTAAACATT
TGTTTAAAGAATTTTTGTTGTGTTTATTGTTTTTAGAGGCTTTATTAATTGGAGTGTTTT
TAGTGCTTGATCTACTCCTGTTTTATATTTTATTTGAGGGCATATTGATCCCCATGTTCC
TTTTGATTGGTGTTTGAGGTTCAAGAGAAGAAAAGGTGCGCGCCTCTTATTATTTTTTCT
TTTATACTTTCGCGGGATCGGTGTTTATGCTTTTGGGCATCTTTCAATTGTATAGTATAA
CAGGAACAACCGACTATCAAATATTATTAAATATAAAGTTACCTGTTACTACTCAAAAAT
GGGTGTTGGCTGGGTTTTTTCTTAGTTTAGCGGTTAAAATCCCTCAAATACCCTTTCATA
TTTGGCTGCCCCAAGCTCACGTGGAAGCGCCTGTCTCTGGTTCAGTAATATTGGCGGGAA
TATTATTAAAGTTAGGGGGCTATGGCTTTTTAAGATTTTCTTGACCGATTTTGCCTGCTG
CCTCCGAGTATTTTGCTCCTCTAATTATTATGTTGAGTGTTGTGGCTATTATTTATGGGG
GCCTACTGACTTGTCGACAAGTGGACTTTAAACGGCTTATTGCCTATTCTTCGGTGGCGC
ATATGGGGCTGGTCCCTTTGGGTTTATTTACCCATACAATTGAGGGGCTGGTGGCGGCAG
TTTTCATGATGTTAGCGCACGGGTTTGTTAGTTCAGCCCTTTTTATTGCTATTACTTATT
TATATGAGCGTCATCACACTCGTCTTATTAAATATTATCGTGGAGTTACCCTTACAATGC
CTATTTTTGTTTGTATAATGCTGATTTTATCATTAACTAACATGGGCATTCCTTTAAGTT
GTAATTTTGTTGGAGAGTTTTTTTCGTTGTTAGCTGCTGTTGAATATAATTTGGGGCTTG
GGGTGTTGGCTACTTCGGGCATGGTTTGGTCTGCGGCATATTCTCTTTATTTATATAATC
GAATTAGTTTTGGGGCGGCCTCCAACTATCTCCTTTTTATTAGAGACTTAAACCGGCGGG
AGTTATTGGCCATCTCTCCTTTAGTAATAGCCGTTGTAGTTTTTGGAATATTTCCTTTTG
TAATTATAGACCCTATAAAGAATGGGGTTATCTTTAGCCCAGGGGGGGCTTAATTATCTA
AAGATTTAACTGTTTAGTGTTTTTTGAGCGTCGAAAGTCCTTTGGTTTTGGGGAAGATAA
AAGATAAGTGACCTCCAAAATACATGCTAGTATCTAAAGATTGGTCTCCAAACTTTAGAG
TGCGAACAGGTGAGGAAACCCGGAGTCCAAGTTTGGCTGGGCCGGAGTCGTATTAGGTAG
AAGGGGGTGTAAAGGACCACCTTGCTTATGATGCGGGGCTTTAGTTAGGAGCCACATTTT
CACTGAGACAAGGGGAAAGCTCAAATGGGGTGTTGGCCCCCGAGGCAGCAGTAAAGAATT
TTGTGCAATATACGAAAGTAAGACACAGAGAGGGCACATTACCTAGTCCGTCAAATTAAG
TGCCAGCAGACGCGGTGAAACTTAAGGGCTAGTCTTATAGGCAAAAGCGTAAAGGGTGTG
ATAGGCCGTTTTATTTAAGAGAGTAAATGGAATTTTT--CTGTAACGGTGGTATGTGTAA
ATAGGAAAAAGAACTTTAGACGTGAAGACTATTTACTTCTAAGATTATAATGTGTTGGCT
AAAACACGAGAGTATGGGGAGCAAACAGGATTAGGTACCCTGGTAGTCCATACTGTAAAT
AATGAAAAAGATGTGAAGCAATTCTAAAAGGTAAAAACTTTTCCGCTTGAGTAGTACGAT
CGCAAGATTAAAATTCAAAAAACTTGGCTGTTCACTGTTTTGATTAGAGGAGCGTGTCGT
TTAATTCGATAGTCCGCGAGAGACCTTACCCAAACTTGAATCCCTCATTGACAGGTATTG
CATGGCCGTCGTCAATTTGTGTATTAAACATAAAACAAATTCAACCCAGTGGTTTGTCTA
TTGGATGAAGTCAGGTCTTATTGTCCTAATGTTTGGGGATTAGATGCGCTACATTTTTTT
ATACAATGGGAAACTTTAAGTGTGAAACCCAAAAATAAGAGTTCGGAAGGTGCCTGTAAT
ATAACGGGAAGTTGGATTTAATAGTAATTGAAAAGTAGAGCGTTTCAATGAAATTTATTC
AGTGTTAGTACAAATTGCCCGTCGCCTTTGCTTAGAAAGGTTGTTTGGTTGCCCCTCAAG
AGGGTTCCTAATATCTTCGAGGTAGAGTAAGTCGTAACATAGTGAGGGTGAGGGAACTGG
CCCTTGGTGGACAGTGAAAAGAAGTACTCTTTTACGTTGTCCAAAAAAAATTAAAAGAAA
GAATGCTAATACCGTAAGTGTTGGAGACTTGAGGCACACTTGTACCAGCTTTACTGGTTG
GAATTTGGTTAGTTCTTTGGGTTCTATTATTGATTTT-GGGGAGGCCCAATTAAAACTTA
CTTTTATTATGGGGCTTGGTTATTAGTTTGGTGATGCGAACTGTTTTATGTCATCCTTAT
CATTTAGTGGAGCCTTCTCCTTGACCCTGTTTAGGGGGGGGAGGAGCTTTGTTTATAACT
GTGGGTAGTGTTATATATTTTCATTATGGTTTAGGTCAAATTATGTATTTGGGAATCTTG
ATAATTATGATAATTATGTTCGTTTGATGACAAGATGTTATTAGAGAGTCGACTTTTCAG
GGGCATCATTCTTTAATAGTTAAACAAGGAATAAAATATGGAATGCTTTTATTTATACTC
TCAGAAGTTCTTTTTTTCTTTTCTTTTTTTTGAGCTTTTTTTCATAGTAGTCTGGCGCCA
GCTGTTGAGTTGGGTGTGGTTTGACCTCCTCAAGGGGTTCATCCTTTAGATTCTTTTTCA
GTGCCTTTGTTAAACACTGCTGTTTTATTAAGCTCTGGGGGTACTGTTACTTGGGCCCAT
CATGCTATAGTTAGTGGAAAGAGAGAAGAGGCAATTCTGGGTTTGTCTTTAACTGTTTTT
CTTGGTGTTTTATTTACGGGGTTACAAGCAATTGAGTATTATGAGGCTCCTTTTGCTATC
TCGGATTCGGTTTATGGGTCTACTTTTTTTATGGCGACTGGGTTTCATGGTTTTCATGTT
ATAATTGGAACTACCTTTTTGACCGTTTGTTTGATTAGATTAAAATTTAATCAATTTACT
TGTCGTCAACATGTCGGGTTTGAGGCGGCGAGTTGGTATTGGCACTTTGTGGATGTGGTG
TGGTTATTTTTATATCTTTGTATTTATTGGTGGGGTTCATAGTTTTTTAGTGGGTTATTT
AAAAAAATAAAGAGCAAA-TGTTAAATAATTTTTTTTATATTGTAAATATATGTGGAAAG
AAGGATATACCGGAACCTTGACAATTGGGTTTGCAGGAGGCGGCCGACCCAGTGATGGAG
GAGATAATTTTTTTTCATGATCAGATTATGTTTTTACTGATTGTTATTGTGATAGTAGTG
TTGTGGTTGCTGGTTGAGGCTTTAAATGGTAAATATTATGACAGAGATTTAATTGACGGA
ACTTTATTAGAAATAGTTTGGACTGTAATCCCGGCTGTAATATTGGTTTTTATCGCCTCT
CCTTCTTTAAAATTATTGTATTTGATGGATGAGGTTGTGGGTCCTGCTTTAACAATTAAA
GCAATTGGGCATCAATGGTATTGGTCTTATGAATACTCCGATTATCAGGAAGAAACGTTA
GAGTTTGATTCTTATATGATTCCGACGTCGGATTTAAATAGTGGTGACTTTAGGTTACTA
GAAGTAGACAATAGATTGGTCGTTCCTATAAATACACATGTGAGAGTTCTAGTGACTGGT
GCGGATGTTTTACATTCATTTGCTGTCCCTGCACTGGGTGTAAAAATGGATGCGATTCCG
GGTCGGTTAAATCAAGTTGGTATTTTTATTAAAAGACCAGGGACGTTTTACGGTCAATGT
TCCGAAATTTGTGGGGCGAACCATTCTTTTATGCCTATTGTAATCGAGGCGGTTTCATTA
GATCGGTATATCAATTGAATATTGTCTTTGTCTAAGGAGTAGTTTATTTAT--AAAAATA
AGTGTATTTTTTTTAGCTGTTGGATAAATCAAATAGTGTACTATAAATATATAATTGTTA
TCGTTATATTATTATTATTGGGGGGCTGAGGAGTGGTTCTAAATAGAGGGCATTTTATTA
TAATGATAATTTCTATTGAATTAATTTTATTGGCGGCTTTTTTTTTGTTTTTAATTAATT
CTATTGAAGTAGATCTTTTAATAGAACAAATTTTTACAATTATGGGCTTAACAATCGCTG
CGGCGGAGTCGGCTATTGGTTTAGCCATTATGGTTGCGTATTATCGAATAAGAGGAACAA
TAATTTTAAAATCTTTTAGTTCACTGCGGGGTTAAAAAAAAAAGTTATTACGGTGATCTT
AGATTATTTTAGTCTTTTCGTTTTATTGGTTTTTAGTGTAGTTCTTTCCGCGCTTTTTTC
TGGTGCTTCTTATTTTTTAGGGGTAAAACAACCGGATCGAGAGAAAGTTTCGGCTTATGA
ATGTGGGTTTGAGCCTTTTGGAGTGCCCGGACGGCCTTTTTCAGTTCGGTTTTTTTTAGT
TGGTATTTTATTTTTAATTTTTGATTTAGAAATATCTTTTCTTTTCCCCTGGTGCGTCCT
CTTTAATCAAATTTCTCCTTTTGGGTTTTGGGTTATGATAGTGTTTTTAGGGGTTTTAAC
TTTGGGGTTACTCTATGAGTGGATAAAAGGCGGGTTGGAGTGAGAATAGGCGAAGATGTA
AAACCTTTTTAAAAAGTAAATAAGTTGTAAAGTAGAAGAGAAAGTCCTGTCTATTATGTG
AATAATCGTGTATCGAAAAA-TTTTAATACCAACTCCGGTGTCCGCCTTAATCCATGCGG
CTACCATGGTGACGGCGGGTGTTTTTTTATTAATTAGATCTTCTCCTTTTTTTGAACAAG
CTCCATTTGCTTTAATGGTTGTAATCATTGTTGGGTCTCTTACGGTACTTTTGGCCGCTA
CCGTTGGGGTGGTTCAAAATGATTTAAAAAAAGTTATTGCTTATTCGACTTGTAGTCAAT
TGGGGTATATGGTGGTGGCCTGTGGGATCTCCCATTACTCCATAAGTTTATTTCATTTAA
TGAACCATGCTTTTTTTAAAGCTTTATTGTTCTTAAGTGCGGGGTCTGTTATTCATGCTT
TGTCTGACGAACAGGATATAAGAAAGATGGGGGGGCTGATTAAGTTAATTCCCCTTACTT
ATATTATGGTTGTTATTGGCTCTTTATCTTTAATGGGGTTTCCTTATTTAACAGGGTTTT
ATTCTAAAGATTTAATTTTAGAGTTGGCTTTTGAACAATATTATTTAACTTTTGCTTATT
GACTGGGAGGGTTTTCGGCCTTACTTACCACTCTTTATTCGATTCGATTGGTTTATTTAA
CTTTTTTATCTAATACCAATTCTAGAAAAGCTATTTTTAGACATGCGCATGAGGGTTCTT
GGAATTTAGTTTTGCCTTTAATAATATTAGCTTTGGGGAGTCTTTTCGTGGGTTATTTGG
CGAAAGAGGTGGTTTGGTCTTTTCAAATAACATCTCCCCCAGTTGTTTCTCTCCCTATTA
AGTTATTGCCGGTTTCCCTTAGTTTAGGGGGAGCGGTGTTAGTTATTGTTCTTTATTTTT
ATTCAGTGCCTTTTTTTAAGGTGCCTTCGTTTATGGGCCGAATAAGCTATACTTTTTTAT
ACTCTGCTTGGCAATTTAACTATGTCCTTAATTATTTTTTAGCGAAGAAGGCATGGAAGG
GGGGCCACCAAATTTCATATCGAACTATGGATAAAGGGATACTAGAGTTGGTGGGTCCTA
AGGGGATATCTAATTTTTTGATTGAATTAGCTCGAGGTCTTAGTAACTTACAATCGGGGC
TAGTTTTTAATTATGCTTTAGTTATATTAATTGGTGTTGCTATGTTCATTTGGGGAGTTG
TTTAGTTTTTTTT-GAGAGTTGTCTTCTGATAAAAAAATTAATCGAGGGGGTTAGGTTAA
AGTAGACCGTTAGCCTTCAAAGCTAAAAGTGTGGGTGCAAGTCCCGCACTCCCTGACTTA
ATTAGTTTTGGTTATATTTTAGTTGAAATGCCACAATTAGATACTACCGTGTATTTAACT
CAATATAGATGAACTTTACTTGTTTTGTTTTTATTGTTTTTTTTATTGGTGTTTTTTGTT
TTACCCACGATTAAAGTTAATTGGCTAATAAGAAAGTCGGTAATAAAAAGTAAGGCTGTT
TTAGGGGGGGATTTGGAGCTAATTAAAGAAGTTGTTTTTATTTGGAGGCATGTTCTTCGA
TAATTTAAACATCTTAAATATTTATTTTGGTAATCATCATTGTCGTTTCCCTTATTTGGT
TTGGGTTGTTTCTTAGTCTTTTGTTTTTATAATTATGTTCGTTAACGAGAAAAAAAAAGT
AAAAAA
