# Supplementary material for: Conveniently Pre-Tagged and Pre-Packaged: Extended Molecular Identification and Metagenomics Using Complete Metazoan Mitochondrial Genomes
Source: PLoS One. 2012 Dec 14;7(12):e51263. doi: 10.1371/journal.pone.0051263 (PMC3522660; doi:10.1371/journal.pone.0051263)
Supplement: File S2 — Sliding window analyses for Annelida, Cnidaria, Crustacea, Echinodermata, Mollusca, Nematoda, Nemertea, Platyhelminthes and Porifera. For each family, the folder contains the aligned sequences as well as the sliding window analyses by species pair and for all species pair on a single figure. (ZIP) [file pone.0051263.s002.zip › Crustacea/Acrididae/15_150/Acrida_cinerea_NC_014887_Gomphocerus_sibiricus_tibetanus_NC_015478.csv]

0	0.133333333333333
15	0.12
30	0.126666666666667
45	0.146666666666667
60	0.133333333333333
75	0.126666666666667
90	0.113333333333333
105	0.126666666666667
120	0.106666666666667
135	0.106666666666667
150	0.1
165	0.113333333333333
180	0.1
195	0.1
210	0.106666666666667
225	0.113333333333333
240	0.126666666666667
255	0.126666666666667
270	0.133333333333333
285	0.133333333333333
300	0.14
315	0.12
330	0.126666666666667
345	0.126666666666667
360	0.126666666666667
375	0.12
390	0.113333333333333
405	0.106666666666667
420	0.106666666666667
435	0.12
450	0.12
465	0.126666666666667
480	0.133333333333333
495	0.12
510	0.113333333333333
525	0.12
540	0.133333333333333
555	0.126666666666667
570	0.126666666666667
585	0.113333333333333
600	0.106666666666667
615	0.106666666666667
630	0.106666666666667
645	0.113333333333333
660	0.113333333333333
675	0.0933333333333333
690	0.0733333333333333
705	0.08
720	0.0666666666666667
735	0.06
750	0.0533333333333333
765	0.0666666666666667
780	0.0533333333333333
795	0.0533333333333333
810	0.0533333333333333
825	0.06
840	0.0866666666666667
855	0.1
870	0.12
885	0.12
900	0.126666666666667
915	0.12
930	0.126666666666667
945	0.126666666666667
960	0.14
975	0.14
990	0.133333333333333
1005	0.113333333333333
1020	0.1
1035	0.1
1050	0.1
1065	0.113333333333333
1080	0.133333333333333
1095	0.14
1110	0.12
1125	0.14
1140	0.133333333333333
1155	0.146666666666667
1170	0.146666666666667
1185	0.146666666666667
1200	0.153333333333333
1215	0.14
1230	0.133333333333333
1245	0.12
1260	0.133333333333333
1275	0.106666666666667
1290	0.126666666666667
1305	0.14
1320	0.16
1335	0.16
1350	0.153333333333333
1365	0.153333333333333
1380	0.153333333333333
1395	0.153333333333333
1410	0.14
1425	0.14
1440	0.12
1455	0.113333333333333
1470	0.0933333333333333
1485	0.106666666666667
1500	0.106666666666667
1515	0.113333333333333
1530	0.106666666666667
1545	0.12
1560	0.133333333333333
1575	0.153333333333333
1590	0.16
1605	0.18
1620	0.18
1635	0.18
1650	0.173333333333333
1665	0.16
1680	0.153333333333333
1695	0.133333333333333
1710	0.133333333333333
1725	0.133333333333333
1740	0.126666666666667
1755	0.0866666666666667
1770	0.08
1785	0.0733333333333333
1800	0.08
1815	0.1
1830	0.106666666666667
1845	0.126666666666667
1860	0.14
1875	0.133333333333333
1890	0.14
1905	0.153333333333333
1920	0.18
1935	0.18
1950	0.186666666666667
1965	0.18
1980	0.18
1995	0.186666666666667
2010	0.166666666666667
2025	0.16
2040	0.153333333333333
2055	0.153333333333333
2070	0.126666666666667
2085	0.126666666666667
2100	0.113333333333333
2115	0.1
2130	0.1
2145	0.0866666666666667
2160	0.0866666666666667
2175	0.1
2190	0.0933333333333333
2205	0.0866666666666667
2220	0.1
2235	0.0866666666666667
2250	0.0866666666666667
2265	0.0866666666666667
2280	0.08
2295	0.0933333333333333
2310	0.0933333333333333
2325	0.0866666666666667
2340	0.0933333333333333
2355	0.113333333333333
2370	0.106666666666667
2385	0.113333333333333
2400	0.14
2415	0.173333333333333
2430	0.186666666666667
2445	0.193333333333333
2460	0.2
2475	0.206666666666667
2490	0.213333333333333
2505	0.2
2520	0.213333333333333
2535	0.226666666666667
2550	0.226666666666667
2565	0.2
2580	0.186666666666667
2595	0.16
2610	0.18
2625	0.18
2640	0.166666666666667
2655	0.166666666666667
2670	0.166666666666667
2685	0.16
2700	0.146666666666667
2715	0.146666666666667
2730	0.173333333333333
2745	0.186666666666667
2760	0.186666666666667
2775	0.18
2790	0.193333333333333
2805	0.186666666666667
2820	0.173333333333333
2835	0.18
2850	0.18
2865	0.18
2880	0.153333333333333
2895	0.14
2910	0.113333333333333
2925	0.106666666666667
2940	0.113333333333333
2955	0.113333333333333
2970	0.126666666666667
2985	0.12
3000	0.146666666666667
3015	0.146666666666667
3030	0.14
3045	0.14
3060	0.146666666666667
3075	0.14
3090	0.113333333333333
3105	0.12
3120	0.106666666666667
3135	0.106666666666667
3150	0.0866666666666667
3165	0.08
3180	0.0933333333333333
3195	0.0933333333333333
3210	0.0866666666666667
3225	0.1
3240	0.106666666666667
3255	0.1
3270	0.113333333333333
3285	0.12
3300	0.113333333333333
3315	0.106666666666667
3330	0.113333333333333
3345	0.12
3360	0.12
3375	0.12
3390	0.113333333333333
3405	0.12
3420	0.113333333333333
3435	0.126666666666667
3450	0.113333333333333
3465	0.126666666666667
3480	0.133333333333333
3495	0.133333333333333
3510	0.16
3525	0.153333333333333
3540	0.153333333333333
3555	0.173333333333333
3570	0.18
3585	0.16
3600	0.18
3615	0.18
3630	0.186666666666667
3645	0.2
3660	0.193333333333333
3675	0.193333333333333
3690	0.2
3705	0.186666666666667
3720	0.186666666666667
3735	0.186666666666667
3750	0.18
3765	0.18
3780	0.166666666666667
3795	0.173333333333333
3810	0.166666666666667
3825	0.16
3840	0.18
3855	0.166666666666667
3870	0.146666666666667
3885	0.153333333333333
3900	0.153333333333333
3915	0.146666666666667
3930	0.133333333333333
3945	0.106666666666667
3960	0.0933333333333333
3975	0.113333333333333
3990	0.0933333333333333
4005	0.106666666666667
4020	0.14
4035	0.153333333333333
4050	0.153333333333333
4065	0.16
4080	0.173333333333333
4095	0.173333333333333
4110	0.18
4125	0.173333333333333
4140	0.173333333333333
4155	0.16
4170	0.126666666666667
4185	0.1
4200	0.0933333333333333
4215	0.0866666666666667
4230	0.0933333333333333
4245	0.0933333333333333
4260	0.133333333333333
4275	0.126666666666667
4290	0.146666666666667
4305	0.166666666666667
4320	0.193333333333333
4335	0.206666666666667
4350	0.22
4365	0.226666666666667
4380	0.213333333333333
4395	0.206666666666667
4410	0.173333333333333
4425	0.18
4440	0.166666666666667
4455	0.153333333333333
4470	0.133333333333333
4485	0.12
4500	0.113333333333333
4515	0.106666666666667
4530	0.1
4545	0.106666666666667
4560	0.1
4575	0.106666666666667
4590	0.106666666666667
4605	0.113333333333333
4620	0.113333333333333
4635	0.106666666666667
4650	0.0933333333333333
4665	0.0866666666666667
4680	0.0933333333333333
4695	0.113333333333333
4710	0.106666666666667
4725	0.0933333333333333
4740	0.0933333333333333
4755	0.0733333333333333
4770	0.0666666666666667
4785	0.106666666666667
4800	0.113333333333333
4815	0.12
4830	0.106666666666667
4845	0.08
4860	0.0933333333333333
4875	0.0866666666666667
4890	0.0933333333333333
4905	0.1
4920	0.113333333333333
4935	0.1
4950	0.106666666666667
4965	0.126666666666667
4980	0.16
4995	0.18
5010	0.166666666666667
5025	0.2
5040	0.193333333333333
5055	0.2
5070	0.2
5085	0.206666666666667
5100	0.213333333333333
5115	0.22
5130	0.206666666666667
5145	0.206666666666667
5160	0.226666666666667
5175	0.206666666666667
5190	0.2
5205	0.206666666666667
5220	0.213333333333333
5235	0.186666666666667
5250	0.193333333333333
5265	0.16
5280	0.146666666666667
5295	0.146666666666667
5310	0.133333333333333
5325	0.126666666666667
5340	0.12
5355	0.12
5370	0.12
5385	0.133333333333333
5400	0.113333333333333
5415	0.113333333333333
5430	0.113333333333333
5445	0.1
5460	0.1
5475	0.106666666666667
5490	0.106666666666667
5505	0.0933333333333333
5520	0.0733333333333333
5535	0.0666666666666667
5550	0.06
5565	0.0666666666666667
5580	0.06
5595	0.06
5610	0.0533333333333333
5625	0.0666666666666667
5640	0.08
5655	0.08
5670	0.0866666666666667
5685	0.0733333333333333
5700	0.08
5715	0.08
5730	0.0866666666666667
5745	0.0866666666666667
5760	0.08
5775	0.06
5790	0.0933333333333333
5805	0.0933333333333333
5820	0.1
5835	0.1
5850	0.106666666666667
5865	0.106666666666667
5880	0.113333333333333
5895	0.106666666666667
5910	0.106666666666667
5925	0.1
5940	0.0533333333333333
5955	0.0466666666666667
5970	0.0466666666666667
5985	0.0533333333333333
6000	0.0533333333333333
6015	0.0533333333333333
6030	0.04
6045	0.0466666666666667
6060	0.06
6075	0.0733333333333333
6090	0.08
6105	0.1
6120	0.0866666666666667
6135	0.0866666666666667
6150	0.0866666666666667
6165	0.08
6180	0.08
6195	0.0933333333333333
6210	0.1
6225	0.0933333333333333
6240	0.0933333333333333
6255	0.106666666666667
6270	0.133333333333333
6285	0.126666666666667
6300	0.113333333333333
6315	0.113333333333333
6330	0.133333333333333
6345	0.12
6360	0.126666666666667
6375	0.133333333333333
6390	0.153333333333333
6405	0.133333333333333
6420	0.12
6435	0.133333333333333
6450	0.166666666666667
6465	0.193333333333333
6480	0.193333333333333
6495	0.213333333333333
6510	0.193333333333333
6525	0.213333333333333
6540	0.193333333333333
6555	0.18
6570	0.18
6585	0.18
6600	0.153333333333333
6615	0.146666666666667
6630	0.133333333333333
6645	0.126666666666667
6660	0.133333333333333
6675	0.106666666666667
6690	0.126666666666667
6705	0.153333333333333
6720	0.146666666666667
6735	0.14
6750	0.133333333333333
6765	0.126666666666667
6780	0.126666666666667
6795	0.113333333333333
6810	0.113333333333333
6825	0.12
6840	0.106666666666667
6855	0.08
6870	0.08
6885	0.0866666666666667
6900	0.113333333333333
6915	0.106666666666667
6930	0.1
6945	0.106666666666667
6960	0.0933333333333333
6975	0.08
6990	0.0666666666666667
7005	0.08
7020	0.0733333333333333
7035	0.0666666666666667
7050	0.0466666666666667
7065	0.04
7080	0.04
7095	0.0266666666666667
7110	0.0266666666666667
7125	0.0266666666666667
7140	0.0333333333333333
7155	0.02
7170	0.0266666666666667
7185	0.0266666666666667
7200	0.04
7215	0.0533333333333333
7230	0.0533333333333333
7245	0.0666666666666667
7260	0.0866666666666667
7275	0.1
7290	0.0933333333333333
7305	0.106666666666667
7320	0.106666666666667
7335	0.12
7350	0.12
7365	0.126666666666667
7380	0.133333333333333
7395	0.133333333333333
7410	0.12
7425	0.14
7440	0.173333333333333
7455	0.166666666666667
7470	0.18
7485	0.16
7500	0.16
7515	0.16
7530	0.16
7545	0.173333333333333
7560	0.173333333333333
7575	0.146666666666667
7590	0.14
7605	0.146666666666667
7620	0.14
7635	0.146666666666667
7650	0.126666666666667
7665	0.14
7680	0.16
7695	0.14
7710	0.14
7725	0.146666666666667
7740	0.14
7755	0.133333333333333
7770	0.146666666666667
7785	0.146666666666667
7800	0.173333333333333
7815	0.16
7830	0.166666666666667
7845	0.166666666666667
7860	0.2
7875	0.186666666666667
7890	0.193333333333333
7905	0.206666666666667
7920	0.186666666666667
7935	0.186666666666667
7950	0.16
7965	0.153333333333333
7980	0.126666666666667
7995	0.133333333333333
8010	0.0933333333333333
8025	0.113333333333333
8040	0.0866666666666667
8055	0.0666666666666667
8070	0.0666666666666667
8085	0.08
8100	0.08
8115	0.0733333333333333
8130	0.08
8145	0.08
8160	0.08
8175	0.0866666666666667
8190	0.0866666666666667
8205	0.1
8220	0.0933333333333333
8235	0.08
8250	0.0933333333333333
8265	0.133333333333333
8280	0.14
8295	0.16
8310	0.18
8325	0.166666666666667
8340	0.18
8355	0.166666666666667
8370	0.18
8385	0.173333333333333
8400	0.16
8415	0.12
8430	0.1
8445	0.08
8460	0.08
8475	0.0733333333333333
8490	0.0733333333333333
8505	0.08
8520	0.0866666666666667
8535	0.113333333333333
8550	0.12
8565	0.113333333333333
8580	0.133333333333333
8595	0.146666666666667
8610	0.166666666666667
8625	0.186666666666667
8640	0.206666666666667
8655	0.233333333333333
8670	0.233333333333333
8685	0.213333333333333
8700	0.206666666666667
8715	0.226666666666667
8730	0.22
8745	0.2
8760	0.16
8775	0.16
8790	0.133333333333333
8805	0.14
8820	0.133333333333333
8835	0.126666666666667
8850	0.14
8865	0.126666666666667
8880	0.113333333333333
8895	0.126666666666667
8910	0.153333333333333
8925	0.14
8940	0.153333333333333
8955	0.126666666666667
8970	0.12
8985	0.133333333333333
9000	0.126666666666667
9015	0.14
9030	0.146666666666667
9045	0.146666666666667
9060	0.14
9075	0.14
9090	0.12
9105	0.126666666666667
9120	0.133333333333333
9135	0.12
9150	0.133333333333333
9165	0.133333333333333
9180	0.133333333333333
9195	0.12
9210	0.133333333333333
9225	0.12
9240	0.126666666666667
9255	0.113333333333333
9270	0.1
9285	0.113333333333333
9300	0.106666666666667
9315	0.0933333333333333
9330	0.0866666666666667
9345	0.0933333333333333
9360	0.06
9375	0.0666666666666667
9390	0.0666666666666667
9405	0.0666666666666667
9420	0.0933333333333333
9435	0.0933333333333333
9450	0.1
9465	0.106666666666667
9480	0.126666666666667
9495	0.113333333333333
9510	0.12
9525	0.126666666666667
9540	0.133333333333333
9555	0.133333333333333
9570	0.113333333333333
9585	0.14
9600	0.14
9615	0.146666666666667
9630	0.146666666666667
9645	0.153333333333333
9660	0.166666666666667
9675	0.18
9690	0.166666666666667
9705	0.173333333333333
9720	0.18
9735	0.146666666666667
9750	0.14
9765	0.14
9780	0.126666666666667
9795	0.12
9810	0.12
9825	0.1
9840	0.106666666666667
9855	0.106666666666667
9870	0.1
9885	0.113333333333333
9900	0.106666666666667
9915	0.0933333333333333
9930	0.0933333333333333
9945	0.0933333333333333
9960	0.1
9975	0.0933333333333333
9990	0.106666666666667
10005	0.113333333333333
10020	0.126666666666667
10035	0.106666666666667
10050	0.106666666666667
10065	0.106666666666667
10080	0.1
10095	0.12
10110	0.113333333333333
10125	0.14
10140	0.146666666666667
10155	0.14
10170	0.126666666666667
10185	0.153333333333333
10200	0.153333333333333
10215	0.146666666666667
10230	0.153333333333333
10245	0.14
10260	0.133333333333333
10275	0.14
10290	0.146666666666667
10305	0.133333333333333
10320	0.146666666666667
10335	0.126666666666667
10350	0.126666666666667
10365	0.14
10380	0.146666666666667
10395	0.173333333333333
10410	0.173333333333333
10425	0.166666666666667
10440	0.133333333333333
10455	0.14
10470	0.133333333333333
10485	0.153333333333333
10500	0.153333333333333
10515	0.146666666666667
10530	0.133333333333333
10545	0.106666666666667
10560	0.133333333333333
10575	0.126666666666667
10590	0.126666666666667
10605	0.12
10620	0.113333333333333
10635	0.0866666666666667
10650	0.08
10665	0.08
10680	0.0933333333333333
10695	0.106666666666667
10710	0.08
10725	0.06
10740	0.0666666666666667
10755	0.0733333333333333
10770	0.0666666666666667
10785	0.0866666666666667
10800	0.106666666666667
10815	0.1
10830	0.0866666666666667
10845	0.08
10860	0.08
10875	0.1
10890	0.113333333333333
10905	0.12
10920	0.14
10935	0.12
10950	0.113333333333333
10965	0.113333333333333
10980	0.113333333333333
10995	0.113333333333333
11010	0.113333333333333
11025	0.113333333333333
11040	0.113333333333333
11055	0.126666666666667
11070	0.113333333333333
11085	0.113333333333333
11100	0.1
11115	0.1
11130	0.1
11145	0.106666666666667
11160	0.106666666666667
11175	0.106666666666667
11190	0.0866666666666667
11205	0.0666666666666667
11220	0.06
11235	0.0666666666666667
11250	0.0666666666666667
11265	0.08
11280	0.08
11295	0.06
11310	0.0666666666666667
11325	0.0466666666666667
11340	0.0533333333333333
11355	0.0733333333333333
11370	0.0733333333333333
11385	0.0666666666666667
11400	0.0733333333333333
11415	0.0666666666666667
11430	0.0733333333333333
11445	0.08
11460	0.0666666666666667
11475	0.0666666666666667
11490	0.0933333333333333
11505	0.0933333333333333
11520	0.126666666666667
11535	0.166666666666667
11550	0.166666666666667
11565	0.16
11580	0.16
11595	0.153333333333333
11610	0.166666666666667
11625	0.18
11640	0.153333333333333
11655	0.126666666666667
11670	0.1
11685	0.0666666666666667
11700	0.0666666666666667
11715	0.0733333333333333
11730	0.0866666666666667
11745	0.106666666666667
11760	0.1
11775	0.0866666666666667
11790	0.1
11805	0.1
11820	0.12
11835	0.14
11850	0.16
11865	0.153333333333333
11880	0.173333333333333
11895	0.166666666666667
11910	0.16
11925	0.18
11940	0.193333333333333
11955	0.2
11970	0.193333333333333
11985	0.193333333333333
12000	0.186666666666667
12015	0.2
12030	0.186666666666667
12045	0.186666666666667
12060	0.193333333333333
12075	0.186666666666667
12090	0.16
12105	0.16
12120	0.14
12135	0.126666666666667
12150	0.113333333333333
12165	0.12
12180	0.1
12195	0.106666666666667
12210	0.12
12225	0.12
12240	0.133333333333333
12255	0.14
12270	0.14
12285	0.14
12300	0.153333333333333
12315	0.133333333333333
12330	0.126666666666667
12345	0.12
12360	0.126666666666667
12375	0.126666666666667
12390	0.12
12405	0.126666666666667
12420	0.14
12435	0.16
12450	0.153333333333333
12465	0.166666666666667
12480	0.173333333333333
12495	0.173333333333333
12510	0.146666666666667
12525	0.153333333333333
12540	0.153333333333333
12555	0.133333333333333
12570	0.12
12585	0.0866666666666667
12600	0.0866666666666667
12615	0.113333333333333
12630	0.113333333333333
12645	0.113333333333333
12660	0.113333333333333
12675	0.106666666666667
12690	0.1
12705	0.113333333333333
12720	0.153333333333333
12735	0.18
12750	0.193333333333333
12765	0.186666666666667
12780	0.193333333333333
12795	0.186666666666667
12810	0.2
12825	0.213333333333333
12840	0.22
12855	0.213333333333333
12870	0.186666666666667
12885	0.166666666666667
12900	0.153333333333333
12915	0.133333333333333
12930	0.14
12945	0.14
12960	0.14
12975	0.126666666666667
12990	0.113333333333333
13005	0.12
13020	0.106666666666667
13035	0.113333333333333
13050	0.12
13065	0.12
13080	0.12
13095	0.146666666666667
13110	0.14
13125	0.153333333333333
13140	0.18
13155	0.173333333333333
13170	0.186666666666667
13185	0.18
13200	0.173333333333333
13215	0.16
13230	0.14
13245	0.113333333333333
13260	0.106666666666667
13275	0.0933333333333333
13290	0.0933333333333333
13305	0.0866666666666667
13320	0.0866666666666667
13335	0.113333333333333
13350	0.166666666666667
13365	0.206666666666667
13380	0.206666666666667
13395	0.26
13410	0.28
13425	0.286666666666667
13440	0.28
13455	0.346666666666667
13470	0.353333333333333
13485	0.32
13500	0.293333333333333
13515	0.32
13530	0.373333333333333
13545	0.366666666666667
13560	0.38
13575	0.393333333333333
13590	0.38
13605	0.333333333333333
13620	0.34
13635	0.373333333333333
13650	0.373333333333333
13665	0.326666666666667
13680	0.286666666666667
13695	0.273333333333333
13710	0.26
13725	0.246666666666667
13740	0.246666666666667
13755	0.253333333333333
13770	0.273333333333333
13785	0.253333333333333
13800	0.233333333333333
13815	0.24
13830	0.266666666666667
13845	0.233333333333333
13860	0.226666666666667
13875	0.253333333333333
13890	0.253333333333333
13905	0.233333333333333
13920	0.226666666666667
13935	0.226666666666667
13950	0.24
13965	0.24
13980	0.213333333333333
13995	0.226666666666667
14010	0.24
14025	0.246666666666667
14040	0.286666666666667
14055	0.313333333333333
14070	0.32
14085	0.366666666666667
14100	0.353333333333333
14115	0.373333333333333
14130	0.4
14145	0.386666666666667
14160	0.36
14175	0.313333333333333
14190	0.273333333333333
14205	0.246666666666667
14220	0.22
14235	0.18
14250	0.166666666666667
14265	0.126666666666667
14280	0.0866666666666667
14295	0.08
14310	0.0733333333333333
14325	0.0666666666666667
14340	0.06
14355	0.0666666666666667
14370	0.0533333333333333
14385	0.0733333333333333
14400	0.08
14415	0.08
14430	0.08
14445	0.0866666666666667
14460	0.106666666666667
14475	0.126666666666667
14490	0.166666666666667
14505	0.18
14520	0.186666666666667
14535	0.153333333333333
14550	0.153333333333333
14565	0.18
14580	0.206666666666667
14595	0.26
14610	0.266666666666667
14625	0.266666666666667
14640	0.24
14655	0.22
14670	0.226666666666667
14685	0.226666666666667
14700	0.24
14715	0.22
14730	0.206666666666667
14745	0.16
14760	0.153333333333333
14775	0.153333333333333
14790	0.18
14805	0.213333333333333
14820	0.22
14835	0.213333333333333
14850	0.213333333333333
14865	0.233333333333333
14880	0.233333333333333
14895	0.24
14910	0.233333333333333
14925	0.226666666666667
14940	0.2
14955	0.186666666666667
14970	0.193333333333333
14985	0.233333333333333
15000	0.24
15015	0.246666666666667
15030	0.253333333333333
15045	0.266666666666667
15060	0.286666666666667
15075	0.286666666666667
15090	0.286666666666667
15105	0.28
15120	0.266666666666667
15135	0.24
15150	0.226666666666667
15165	0.233333333333333
15180	0.24
15195	0.22
15210	0.193333333333333
15225	0.186666666666667
15240	0.2
15255	0.193333333333333
15270	0.186666666666667
15285	0.186666666666667
15300	0.206666666666667
15315	0.206666666666667
15330	0.193333333333333
15345	0.206666666666667
15360	0.22
15375	0.213333333333333
15390	0.206666666666667
15405	0.2
15420	0.206666666666667
15435	0.193333333333333
15450	0.173333333333333
15465	0.133333333333333
15480	0.12
15495	0.106666666666667
15510	0.113333333333333
15525	0.126666666666667
15540	0.106666666666667
15555	0.106666666666667
15570	0.0866666666666667
15585	0.0866666666666667
15600	0.0866666666666667
15615	0.0866666666666667
15630	0.0866666666666667
15645	0.0933333333333333
15660	0.0866666666666667
15675	0.0866666666666667
15690	0.0866666666666667
15705	0.106666666666667
15720	0.12
