# Supplementary material for: Conveniently Pre-Tagged and Pre-Packaged: Extended Molecular Identification and Metagenomics Using Complete Metazoan Mitochondrial Genomes
Source: PLoS One. 2012 Dec 14;7(12):e51263. doi: 10.1371/journal.pone.0051263 (PMC3522660; doi:10.1371/journal.pone.0051263)
Supplement: File S2 — Sliding window analyses for Annelida, Cnidaria, Crustacea, Echinodermata, Mollusca, Nematoda, Nemertea, Platyhelminthes and Porifera. For each family, the folder contains the aligned sequences as well as the sliding window analyses by species pair and for all species pair on a single figure. (ZIP) [file pone.0051263.s002.zip › Crustacea/Acrididae/15_150/Acrida_willemsei_NC_011303_Acrida_cinerea_NC_014887.csv]

0	0.0733333333333333
15	0.0733333333333333
30	0.0733333333333333
45	0.0666666666666667
60	0.0533333333333333
75	0.0466666666666667
90	0.0466666666666667
105	0.0466666666666667
120	0.0266666666666667
135	0.00666666666666667
150	0
165	0
180	0
195	0
210	0.00666666666666667
225	0.00666666666666667
240	0.00666666666666667
255	0.0133333333333333
270	0.0133333333333333
285	0.02
300	0.02
315	0.0266666666666667
330	0.04
345	0.0466666666666667
360	0.0466666666666667
375	0.0466666666666667
390	0.0466666666666667
405	0.04
420	0.04
435	0.0466666666666667
450	0.0533333333333333
465	0.0466666666666667
480	0.0333333333333333
495	0.0266666666666667
510	0.0333333333333333
525	0.0466666666666667
540	0.0533333333333333
555	0.0533333333333333
570	0.06
585	0.0466666666666667
600	0.04
615	0.0466666666666667
630	0.0533333333333333
645	0.0533333333333333
660	0.04
675	0.0266666666666667
690	0.02
705	0.02
720	0.0133333333333333
735	0.0133333333333333
750	0.02
765	0.0133333333333333
780	0.00666666666666667
795	0.00666666666666667
810	0.0133333333333333
825	0.0133333333333333
840	0.0133333333333333
855	0.0133333333333333
870	0.02
885	0.02
900	0.02
915	0.02
930	0.02
945	0.02
960	0.0133333333333333
975	0.0133333333333333
990	0.0133333333333333
1005	0.0133333333333333
1020	0.0133333333333333
1035	0.02
1050	0.0133333333333333
1065	0.0133333333333333
1080	0.0133333333333333
1095	0.0133333333333333
1110	0.0133333333333333
1125	0.0133333333333333
1140	0.0133333333333333
1155	0.0133333333333333
1170	0.00666666666666667
1185	0
1200	0
1215	0
1230	0
1245	0
1260	0
1275	0
1290	0.00666666666666667
1305	0.00666666666666667
1320	0.00666666666666667
1335	0.0133333333333333
1350	0.0133333333333333
1365	0.0133333333333333
1380	0.0133333333333333
1395	0.0133333333333333
1410	0.0133333333333333
1425	0.0133333333333333
1440	0.00666666666666667
1455	0.00666666666666667
1470	0.00666666666666667
1485	0
1500	0.0133333333333333
1515	0.0333333333333333
1530	0.04
1545	0.04
1560	0.04
1575	0.04
1590	0.0466666666666667
1605	0.0666666666666667
1620	0.0666666666666667
1635	0.0666666666666667
1650	0.0533333333333333
1665	0.0333333333333333
1680	0.0266666666666667
1695	0.0266666666666667
1710	0.0266666666666667
1725	0.0333333333333333
1740	0.0266666666666667
1755	0.00666666666666667
1770	0.00666666666666667
1785	0.00666666666666667
1800	0.00666666666666667
1815	0.00666666666666667
1830	0.00666666666666667
1845	0.00666666666666667
1860	0.0133333333333333
1875	0.00666666666666667
1890	0.00666666666666667
1905	0.00666666666666667
1920	0.00666666666666667
1935	0.00666666666666667
1950	0.00666666666666667
1965	0.0133333333333333
1980	0.0133333333333333
1995	0.0133333333333333
2010	0.00666666666666667
2025	0.00666666666666667
2040	0.00666666666666667
2055	0.00666666666666667
2070	0.00666666666666667
2085	0.00666666666666667
2100	0.00666666666666667
2115	0
2130	0.00666666666666667
2145	0.00666666666666667
2160	0.00666666666666667
2175	0.00666666666666667
2190	0.00666666666666667
2205	0.00666666666666667
2220	0.00666666666666667
2235	0.0133333333333333
2250	0.0133333333333333
2265	0.0133333333333333
2280	0.0133333333333333
2295	0.0133333333333333
2310	0.0133333333333333
2325	0.0133333333333333
2340	0.0133333333333333
2355	0.02
2370	0.02
2385	0.0133333333333333
2400	0.0133333333333333
2415	0.02
2430	0.0133333333333333
2445	0.0133333333333333
2460	0.0133333333333333
2475	0.02
2490	0.02
2505	0.0133333333333333
2520	0.02
2535	0.02
2550	0.02
2565	0.02
2580	0.02
2595	0.02
2610	0.0266666666666667
2625	0.02
2640	0.02
2655	0.0266666666666667
2670	0.02
2685	0.0266666666666667
2700	0.0266666666666667
2715	0.0266666666666667
2730	0.0333333333333333
2745	0.04
2760	0.0466666666666667
2775	0.0466666666666667
2790	0.0466666666666667
2805	0.0466666666666667
2820	0.0533333333333333
2835	0.0466666666666667
2850	0.0466666666666667
2865	0.04
2880	0.0333333333333333
2895	0.0266666666666667
2910	0.0133333333333333
2925	0.02
2940	0.0266666666666667
2955	0.02
2970	0.02
2985	0.0266666666666667
3000	0.0266666666666667
3015	0.0266666666666667
3030	0.0266666666666667
3045	0.0333333333333333
3060	0.04
3075	0.0533333333333333
3090	0.0466666666666667
3105	0.0466666666666667
3120	0.04
3135	0.0333333333333333
3150	0.0333333333333333
3165	0.04
3180	0.04
3195	0.0333333333333333
3210	0.0266666666666667
3225	0.00666666666666667
3240	0.00666666666666667
3255	0.00666666666666667
3270	0.00666666666666667
3285	0.0133333333333333
3300	0.0133333333333333
3315	0.00666666666666667
3330	0.00666666666666667
3345	0.00666666666666667
3360	0.00666666666666667
3375	0.02
3390	0.02
3405	0.02
3420	0.0266666666666667
3435	0.02
3450	0.02
3465	0.02
3480	0.0266666666666667
3495	0.0333333333333333
3510	0.04
3525	0.04
3540	0.04
3555	0.04
3570	0.0333333333333333
3585	0.0333333333333333
3600	0.0333333333333333
3615	0.04
3630	0.0333333333333333
3645	0.0266666666666667
3660	0.02
3675	0.00666666666666667
3690	0.0133333333333333
3705	0.0133333333333333
3720	0.0133333333333333
3735	0.0133333333333333
3750	0.0133333333333333
3765	0.0133333333333333
3780	0.02
3795	0.02
3810	0.02
3825	0.02
3840	0.0133333333333333
3855	0.0133333333333333
3870	0.0133333333333333
3885	0.0266666666666667
3900	0.0333333333333333
3915	0.0266666666666667
3930	0.02
3945	0.02
3960	0.02
3975	0.02
3990	0.02
4005	0.02
4020	0.02
4035	0.02
4050	0.02
4065	0.02
4080	0.02
4095	0.02
4110	0.0266666666666667
4125	0.0266666666666667
4140	0.0333333333333333
4155	0.0333333333333333
4170	0.0333333333333333
4185	0.02
4200	0.02
4215	0.0266666666666667
4230	0.0266666666666667
4245	0.0333333333333333
4260	0.0466666666666667
4275	0.0466666666666667
4290	0.04
4305	0.0466666666666667
4320	0.0533333333333333
4335	0.06
4350	0.0533333333333333
4365	0.0466666666666667
4380	0.06
4395	0.06
4410	0.04
4425	0.04
4440	0.04
4455	0.0333333333333333
4470	0.0266666666666667
4485	0.02
4500	0.02
4515	0.02
4530	0.00666666666666667
4545	0
4560	0
4575	0
4590	0
4605	0
4620	0
4635	0
4650	0
4665	0
4680	0
4695	0
4710	0
4725	0.00666666666666667
4740	0.00666666666666667
4755	0.00666666666666667
4770	0.00666666666666667
4785	0.00666666666666667
4800	0.00666666666666667
4815	0.00666666666666667
4830	0.00666666666666667
4845	0.00666666666666667
4860	0.00666666666666667
4875	0
4890	0
4905	0
4920	0.00666666666666667
4935	0.00666666666666667
4950	0.00666666666666667
4965	0.00666666666666667
4980	0.0133333333333333
4995	0.0133333333333333
5010	0.0133333333333333
5025	0.0133333333333333
5040	0.02
5055	0.0333333333333333
5070	0.0266666666666667
5085	0.0266666666666667
5100	0.0333333333333333
5115	0.0333333333333333
5130	0.04
5145	0.04
5160	0.04
5175	0.0466666666666667
5190	0.04
5205	0.0333333333333333
5220	0.0333333333333333
5235	0.0333333333333333
5250	0.0266666666666667
5265	0.0266666666666667
5280	0.0133333333333333
5295	0.0133333333333333
5310	0.0133333333333333
5325	0.00666666666666667
5340	0.00666666666666667
5355	0
5370	0
5385	0
5400	0
5415	0
5430	0
5445	0
5460	0.00666666666666667
5475	0.00666666666666667
5490	0.00666666666666667
5505	0.00666666666666667
5520	0.00666666666666667
5535	0.00666666666666667
5550	0.00666666666666667
5565	0.02
5580	0.02
5595	0.02
5610	0.0133333333333333
5625	0.0133333333333333
5640	0.02
5655	0.02
5670	0.02
5685	0.02
5700	0.02
5715	0.00666666666666667
5730	0.00666666666666667
5745	0.00666666666666667
5760	0.00666666666666667
5775	0.00666666666666667
5790	0
5805	0.00666666666666667
5820	0.0133333333333333
5835	0.0133333333333333
5850	0.0133333333333333
5865	0.02
5880	0.0266666666666667
5895	0.0266666666666667
5910	0.0266666666666667
5925	0.0266666666666667
5940	0.0333333333333333
5955	0.0266666666666667
5970	0.0266666666666667
5985	0.0333333333333333
6000	0.0333333333333333
6015	0.0266666666666667
6030	0.02
6045	0.02
6060	0.02
6075	0.0266666666666667
6090	0.02
6105	0.02
6120	0.02
6135	0.0133333333333333
6150	0.02
6165	0.0266666666666667
6180	0.0266666666666667
6195	0.0266666666666667
6210	0.0266666666666667
6225	0.02
6240	0.0266666666666667
6255	0.0266666666666667
6270	0.02
6285	0.02
6300	0.0133333333333333
6315	0.00666666666666667
6330	0.0133333333333333
6345	0.0133333333333333
6360	0.0133333333333333
6375	0.0133333333333333
6390	0.00666666666666667
6405	0.0133333333333333
6420	0.0133333333333333
6435	0.0133333333333333
6450	0.0133333333333333
6465	0.0133333333333333
6480	0.00666666666666667
6495	0.0133333333333333
6510	0.0133333333333333
6525	0.0133333333333333
6540	0.0133333333333333
6555	0.00666666666666667
6570	0.00666666666666667
6585	0.00666666666666667
6600	0.0133333333333333
6615	0.0133333333333333
6630	0.0133333333333333
6645	0.0133333333333333
6660	0.02
6675	0.0266666666666667
6690	0.0266666666666667
6705	0.0333333333333333
6720	0.0333333333333333
6735	0.0333333333333333
6750	0.0266666666666667
6765	0.0266666666666667
6780	0.0266666666666667
6795	0.02
6810	0.02
6825	0.02
6840	0.02
6855	0.0133333333333333
6870	0.0266666666666667
6885	0.0266666666666667
6900	0.0266666666666667
6915	0.0266666666666667
6930	0.0266666666666667
6945	0.04
6960	0.0333333333333333
6975	0.0266666666666667
6990	0.0266666666666667
7005	0.04
7020	0.0266666666666667
7035	0.0266666666666667
7050	0.0266666666666667
7065	0.0266666666666667
7080	0.0266666666666667
7095	0.02
7110	0.02
7125	0.0266666666666667
7140	0.0266666666666667
7155	0.0133333333333333
7170	0.0133333333333333
7185	0.0133333333333333
7200	0.0133333333333333
7215	0.0133333333333333
7230	0.02
7245	0.0133333333333333
7260	0.0133333333333333
7275	0.0133333333333333
7290	0.0133333333333333
7305	0.0133333333333333
7320	0.0133333333333333
7335	0.0133333333333333
7350	0.0133333333333333
7365	0.0133333333333333
7380	0.00666666666666667
7395	0.00666666666666667
7410	0.00666666666666667
7425	0.00666666666666667
7440	0.0133333333333333
7455	0.0133333333333333
7470	0.02
7485	0.02
7500	0.02
7515	0.02
7530	0.02
7545	0.0266666666666667
7560	0.0266666666666667
7575	0.02
7590	0.0133333333333333
7605	0.02
7620	0.0133333333333333
7635	0.02
7650	0.02
7665	0.0266666666666667
7680	0.0266666666666667
7695	0.02
7710	0.02
7725	0.02
7740	0.02
7755	0.02
7770	0.02
7785	0.0133333333333333
7800	0.02
7815	0.0133333333333333
7830	0.0266666666666667
7845	0.0333333333333333
7860	0.0333333333333333
7875	0.0333333333333333
7890	0.04
7905	0.0333333333333333
7920	0.0333333333333333
7935	0.0333333333333333
7950	0.0266666666666667
7965	0.0266666666666667
7980	0.0133333333333333
7995	0.00666666666666667
8010	0.0133333333333333
8025	0.02
8040	0.0133333333333333
8055	0.0333333333333333
8070	0.04
8085	0.0466666666666667
8100	0.0533333333333333
8115	0.0666666666666667
8130	0.0733333333333333
8145	0.0733333333333333
8160	0.0733333333333333
8175	0.08
8190	0.08
8205	0.0666666666666667
8220	0.0666666666666667
8235	0.06
8250	0.0533333333333333
8265	0.0466666666666667
8280	0.04
8295	0.04
8310	0.04
8325	0.0266666666666667
8340	0.0266666666666667
8355	0.0266666666666667
8370	0.0333333333333333
8385	0.0333333333333333
8400	0.04
8415	0.04
8430	0.04
8445	0.0466666666666667
8460	0.06
8475	0.0733333333333333
8490	0.0866666666666667
8505	0.08
8520	0.0733333333333333
8535	0.0866666666666667
8550	0.0866666666666667
8565	0.08
8580	0.08
8595	0.0733333333333333
8610	0.0533333333333333
8625	0.04
8640	0.04
8655	0.0466666666666667
8670	0.0466666666666667
8685	0.0333333333333333
8700	0.0266666666666667
8715	0.0266666666666667
8730	0.0266666666666667
8745	0.0266666666666667
8760	0.0266666666666667
8775	0.0333333333333333
8790	0.02
8805	0.0133333333333333
8820	0.00666666666666667
8835	0.00666666666666667
8850	0.00666666666666667
8865	0.00666666666666667
8880	0.00666666666666667
8895	0.00666666666666667
8910	0.00666666666666667
8925	0
8940	0
8955	0
8970	0
8985	0
9000	0
9015	0
9030	0.0133333333333333
9045	0.0133333333333333
9060	0.02
9075	0.0266666666666667
9090	0.0266666666666667
9105	0.0266666666666667
9120	0.0266666666666667
9135	0.0266666666666667
9150	0.0333333333333333
9165	0.0333333333333333
9180	0.02
9195	0.0266666666666667
9210	0.0266666666666667
9225	0.02
9240	0.02
9255	0.02
9270	0.02
9285	0.02
9300	0.0133333333333333
9315	0.02
9330	0.02
9345	0.0133333333333333
9360	0.00666666666666667
9375	0.00666666666666667
9390	0.00666666666666667
9405	0.00666666666666667
9420	0.0133333333333333
9435	0.0133333333333333
9450	0.02
9465	0.0133333333333333
9480	0.0133333333333333
9495	0.0133333333333333
9510	0.0133333333333333
9525	0.0133333333333333
9540	0.0133333333333333
9555	0.0133333333333333
9570	0.00666666666666667
9585	0.00666666666666667
9600	0
9615	0.00666666666666667
9630	0.00666666666666667
9645	0.00666666666666667
9660	0.00666666666666667
9675	0.00666666666666667
9690	0.00666666666666667
9705	0.0133333333333333
9720	0.02
9735	0.02
9750	0.02
9765	0.0133333333333333
9780	0.0133333333333333
9795	0.0133333333333333
9810	0.0133333333333333
9825	0.0133333333333333
9840	0.02
9855	0.0133333333333333
9870	0.00666666666666667
9885	0.00666666666666667
9900	0.00666666666666667
9915	0.00666666666666667
9930	0.0133333333333333
9945	0.0133333333333333
9960	0.0133333333333333
9975	0.02
9990	0.02
10005	0.0266666666666667
10020	0.0333333333333333
10035	0.0333333333333333
10050	0.0333333333333333
10065	0.0333333333333333
10080	0.0266666666666667
10095	0.0266666666666667
10110	0.0266666666666667
10125	0.02
10140	0.02
10155	0.0266666666666667
10170	0.02
10185	0.02
10200	0.0266666666666667
10215	0.0266666666666667
10230	0.0266666666666667
10245	0.0266666666666667
10260	0.0333333333333333
10275	0.0333333333333333
10290	0.04
10305	0.0266666666666667
10320	0.0266666666666667
10335	0.0266666666666667
10350	0.02
10365	0.02
10380	0.02
10395	0.0333333333333333
10410	0.0266666666666667
10425	0.0333333333333333
10440	0.02
10455	0.02
10470	0.02
10485	0.02
10500	0.0266666666666667
10515	0.0333333333333333
10530	0.04
10545	0.0333333333333333
10560	0.04
10575	0.04
10590	0.04
10605	0.04
10620	0.04
10635	0.0466666666666667
10650	0.04
10665	0.0333333333333333
10680	0.0266666666666667
10695	0.02
10710	0.0133333333333333
10725	0.00666666666666667
10740	0.00666666666666667
10755	0.00666666666666667
10770	0.00666666666666667
10785	0
10800	0.00666666666666667
10815	0.00666666666666667
10830	0.00666666666666667
10845	0.00666666666666667
10860	0.0133333333333333
10875	0.0133333333333333
10890	0.0133333333333333
10905	0.0133333333333333
10920	0.0133333333333333
10935	0.0133333333333333
10950	0.00666666666666667
10965	0.00666666666666667
10980	0.00666666666666667
10995	0.00666666666666667
11010	0
11025	0
11040	0
11055	0
11070	0
11085	0
11100	0
11115	0
11130	0
11145	0
11160	0
11175	0.00666666666666667
11190	0.00666666666666667
11205	0.00666666666666667
11220	0.00666666666666667
11235	0.00666666666666667
11250	0.00666666666666667
11265	0.0133333333333333
11280	0.0133333333333333
11295	0.0133333333333333
11310	0.0133333333333333
11325	0.00666666666666667
11340	0.00666666666666667
11355	0.00666666666666667
11370	0.00666666666666667
11385	0.00666666666666667
11400	0.00666666666666667
11415	0
11430	0
11445	0
11460	0
11475	0
11490	0
11505	0
11520	0
11535	0.00666666666666667
11550	0.0133333333333333
11565	0.0133333333333333
11580	0.02
11595	0.02
11610	0.02
11625	0.02
11640	0.02
11655	0.02
11670	0.0266666666666667
11685	0.0266666666666667
11700	0.0333333333333333
11715	0.04
11730	0.06
11745	0.08
11760	0.1
11775	0.1
11790	0.106666666666667
11805	0.113333333333333
11820	0.133333333333333
11835	0.146666666666667
11850	0.146666666666667
11865	0.153333333333333
11880	0.166666666666667
11895	0.16
11910	0.146666666666667
11925	0.173333333333333
11940	0.193333333333333
11955	0.193333333333333
11970	0.186666666666667
11985	0.2
12000	0.22
12015	0.22
12030	0.2
12045	0.193333333333333
12060	0.193333333333333
12075	0.173333333333333
12090	0.146666666666667
12105	0.146666666666667
12120	0.126666666666667
12135	0.0933333333333333
12150	0.06
12165	0.0466666666666667
12180	0.0266666666666667
12195	0.02
12210	0.0133333333333333
12225	0.00666666666666667
12240	0.0133333333333333
12255	0.00666666666666667
12270	0.00666666666666667
12285	0.00666666666666667
12300	0.0133333333333333
12315	0.0133333333333333
12330	0.0133333333333333
12345	0.0266666666666667
12360	0.0266666666666667
12375	0.0266666666666667
12390	0.02
12405	0.02
12420	0.02
12435	0.02
12450	0.02
12465	0.0266666666666667
12480	0.0266666666666667
12495	0.0133333333333333
12510	0.0133333333333333
12525	0.0266666666666667
12540	0.0266666666666667
12555	0.0266666666666667
12570	0.0266666666666667
12585	0.0266666666666667
12600	0.02
12615	0.0133333333333333
12630	0.0133333333333333
12645	0.0133333333333333
12660	0.0133333333333333
12675	0
12690	0
12705	0
12720	0
12735	0.00666666666666667
12750	0.00666666666666667
12765	0.00666666666666667
12780	0.0133333333333333
12795	0.0133333333333333
12810	0.0133333333333333
12825	0.0133333333333333
12840	0.0133333333333333
12855	0.02
12870	0.0266666666666667
12885	0.02
12900	0.02
12915	0.02
12930	0.0133333333333333
12945	0.0133333333333333
12960	0.0133333333333333
12975	0.0133333333333333
12990	0.0133333333333333
13005	0.00666666666666667
13020	0
13035	0
13050	0
13065	0.00666666666666667
13080	0.00666666666666667
13095	0.00666666666666667
13110	0.00666666666666667
13125	0.00666666666666667
13140	0.00666666666666667
13155	0.00666666666666667
13170	0.00666666666666667
13185	0.00666666666666667
13200	0.00666666666666667
13215	0
13230	0
13245	0
13260	0
13275	0
13290	0.00666666666666667
13305	0.0133333333333333
13320	0.02
13335	0.0333333333333333
13350	0.04
13365	0.04
13380	0.04
13395	0.0466666666666667
13410	0.0466666666666667
13425	0.0466666666666667
13440	0.04
13455	0.04
13470	0.04
13485	0.0266666666666667
13500	0.0333333333333333
13515	0.0333333333333333
13530	0.0333333333333333
13545	0.0266666666666667
13560	0.0266666666666667
13575	0.0266666666666667
13590	0.0266666666666667
13605	0.02
13620	0.02
13635	0.02
13650	0.00666666666666667
13665	0.00666666666666667
13680	0.00666666666666667
13695	0.00666666666666667
13710	0.00666666666666667
13725	0.0133333333333333
13740	0.02
13755	0.0266666666666667
13770	0.02
13785	0.02
13800	0.02
13815	0.02
13830	0.02
13845	0.02
13860	0.0266666666666667
13875	0.02
13890	0.0133333333333333
13905	0.00666666666666667
13920	0.00666666666666667
13935	0.00666666666666667
13950	0.00666666666666667
13965	0.0133333333333333
13980	0.0133333333333333
13995	0.0133333333333333
14010	0.0133333333333333
14025	0.0133333333333333
14040	0.0333333333333333
14055	0.0333333333333333
14070	0.0333333333333333
14085	0.0333333333333333
14100	0.0333333333333333
14115	0.0266666666666667
14130	0.0266666666666667
14145	0.0266666666666667
14160	0.0266666666666667
14175	0.0266666666666667
14190	0.00666666666666667
14205	0.00666666666666667
14220	0.00666666666666667
14235	0.00666666666666667
14250	0.00666666666666667
14265	0.00666666666666667
14280	0.00666666666666667
14295	0.00666666666666667
14310	0
14325	0.00666666666666667
14340	0.00666666666666667
14355	0.00666666666666667
14370	0.00666666666666667
14385	0.00666666666666667
14400	0.00666666666666667
14415	0.00666666666666667
14430	0.00666666666666667
14445	0.00666666666666667
14460	0.00666666666666667
14475	0
14490	0
14505	0
14520	0
14535	0
14550	0
14565	0
14580	0
14595	0
14610	0
14625	0
14640	0
14655	0
14670	0
14685	0
14700	0
14715	0
14730	0
14745	0
14760	0
14775	0
14790	0
14805	0
14820	0
14835	0.00666666666666667
14850	0.0133333333333333
14865	0.0133333333333333
14880	0.0133333333333333
14895	0.0133333333333333
14910	0.02
14925	0.02
14940	0.0266666666666667
14955	0.0266666666666667
14970	0.0266666666666667
14985	0.0333333333333333
15000	0.0266666666666667
15015	0.0266666666666667
15030	0.0266666666666667
15045	0.0333333333333333
15060	0.0266666666666667
15075	0.0266666666666667
15090	0.0333333333333333
15105	0.0466666666666667
15120	0.06
15135	0.0466666666666667
15150	0.06
15165	0.0666666666666667
15180	0.0666666666666667
15195	0.0666666666666667
15210	0.0666666666666667
15225	0.0733333333333333
15240	0.06
15255	0.0466666666666667
15270	0.04
15285	0.04
15300	0.0333333333333333
15315	0.0266666666666667
15330	0.0266666666666667
15345	0.0333333333333333
15360	0.0333333333333333
15375	0.0266666666666667
15390	0.0266666666666667
15405	0.0266666666666667
15420	0.02
15435	0.02
15450	0.0133333333333333
15465	0.0133333333333333
15480	0.0133333333333333
15495	0
15510	0
15525	0
15540	0
15555	0.0133333333333333
15570	0.0133333333333333
15585	0.0133333333333333
15600	0.0133333333333333
15615	0.0133333333333333
15630	0.02
15645	0.0333333333333333
15660	0.04
15675	0.04
15690	0.04
15705	0.0466666666666667
15720	0.0666666666666667
