# Supplementary material for: Conveniently Pre-Tagged and Pre-Packaged: Extended Molecular Identification and Metagenomics Using Complete Metazoan Mitochondrial Genomes
Source: PLoS One. 2012 Dec 14;7(12):e51263. doi: 10.1371/journal.pone.0051263 (PMC3522660; doi:10.1371/journal.pone.0051263)
Supplement: File S2 — Sliding window analyses for Annelida, Cnidaria, Crustacea, Echinodermata, Mollusca, Nematoda, Nemertea, Platyhelminthes and Porifera. For each family, the folder contains the aligned sequences as well as the sliding window analyses by species pair and for all species pair on a single figure. (ZIP) [file pone.0051263.s002.zip › Crustacea/Acrididae/15_150/Acrida_willemsei_NC_011303_Gomphocerus_licenti_NC_013847.csv]

0	0.0933333333333333
15	0.0866666666666667
30	0.0933333333333333
45	0.106666666666667
60	0.1
75	0.1
90	0.0933333333333333
105	0.113333333333333
120	0.106666666666667
135	0.1
150	0.0933333333333333
165	0.113333333333333
180	0.1
195	0.1
210	0.1
225	0.106666666666667
240	0.12
255	0.12
270	0.126666666666667
285	0.12
300	0.133333333333333
315	0.12
330	0.126666666666667
345	0.12
360	0.126666666666667
375	0.12
390	0.113333333333333
405	0.1
420	0.1
435	0.126666666666667
450	0.12
465	0.12
480	0.126666666666667
495	0.12
510	0.126666666666667
525	0.12
540	0.126666666666667
555	0.12
570	0.113333333333333
585	0.0933333333333333
600	0.0933333333333333
615	0.1
630	0.0933333333333333
645	0.1
660	0.0866666666666667
675	0.08
690	0.0666666666666667
705	0.0733333333333333
720	0.0733333333333333
735	0.0666666666666667
750	0.0666666666666667
765	0.0733333333333333
780	0.0666666666666667
795	0.0666666666666667
810	0.06
825	0.0666666666666667
840	0.0933333333333333
855	0.106666666666667
870	0.126666666666667
885	0.133333333333333
900	0.133333333333333
915	0.12
930	0.126666666666667
945	0.133333333333333
960	0.153333333333333
975	0.16
990	0.153333333333333
1005	0.133333333333333
1020	0.106666666666667
1035	0.106666666666667
1050	0.106666666666667
1065	0.126666666666667
1080	0.146666666666667
1095	0.146666666666667
1110	0.133333333333333
1125	0.146666666666667
1140	0.14
1155	0.146666666666667
1170	0.153333333333333
1185	0.153333333333333
1200	0.16
1215	0.146666666666667
1230	0.14
1245	0.126666666666667
1260	0.133333333333333
1275	0.106666666666667
1290	0.12
1305	0.14
1320	0.16
1335	0.146666666666667
1350	0.14
1365	0.133333333333333
1380	0.133333333333333
1395	0.126666666666667
1410	0.113333333333333
1425	0.113333333333333
1440	0.1
1455	0.0933333333333333
1470	0.0733333333333333
1485	0.0933333333333333
1500	0.106666666666667
1515	0.126666666666667
1530	0.113333333333333
1545	0.126666666666667
1560	0.14
1575	0.16
1590	0.173333333333333
1605	0.173333333333333
1620	0.173333333333333
1635	0.173333333333333
1650	0.16
1665	0.14
1680	0.14
1695	0.126666666666667
1710	0.126666666666667
1725	0.133333333333333
1740	0.113333333333333
1755	0.0933333333333333
1770	0.0866666666666667
1785	0.08
1800	0.08
1815	0.1
1830	0.106666666666667
1845	0.126666666666667
1860	0.146666666666667
1875	0.126666666666667
1890	0.14
1905	0.146666666666667
1920	0.173333333333333
1935	0.173333333333333
1950	0.18
1965	0.166666666666667
1980	0.166666666666667
1995	0.166666666666667
2010	0.14
2025	0.133333333333333
2040	0.126666666666667
2055	0.133333333333333
2070	0.106666666666667
2085	0.106666666666667
2100	0.0933333333333333
2115	0.0866666666666667
2130	0.08
2145	0.0733333333333333
2160	0.0733333333333333
2175	0.0933333333333333
2190	0.0866666666666667
2205	0.0866666666666667
2220	0.1
2235	0.0933333333333333
2250	0.0933333333333333
2265	0.1
2280	0.0933333333333333
2295	0.106666666666667
2310	0.106666666666667
2325	0.1
2340	0.106666666666667
2355	0.126666666666667
2370	0.12
2385	0.12
2400	0.153333333333333
2415	0.186666666666667
2430	0.206666666666667
2445	0.22
2460	0.226666666666667
2475	0.233333333333333
2490	0.226666666666667
2505	0.2
2520	0.213333333333333
2535	0.22
2550	0.213333333333333
2565	0.18
2580	0.166666666666667
2595	0.133333333333333
2610	0.133333333333333
2625	0.126666666666667
2640	0.126666666666667
2655	0.133333333333333
2670	0.126666666666667
2685	0.126666666666667
2700	0.113333333333333
2715	0.12
2730	0.133333333333333
2745	0.126666666666667
2760	0.146666666666667
2775	0.133333333333333
2790	0.146666666666667
2805	0.14
2820	0.133333333333333
2835	0.133333333333333
2850	0.133333333333333
2865	0.126666666666667
2880	0.113333333333333
2895	0.12
2910	0.0933333333333333
2925	0.106666666666667
2940	0.106666666666667
2955	0.106666666666667
2970	0.126666666666667
2985	0.126666666666667
3000	0.153333333333333
3015	0.16
3030	0.153333333333333
3045	0.16
3060	0.173333333333333
3075	0.18
3090	0.16
3105	0.166666666666667
3120	0.146666666666667
3135	0.146666666666667
3150	0.126666666666667
3165	0.12
3180	0.126666666666667
3195	0.113333333333333
3210	0.1
3225	0.0933333333333333
3240	0.1
3255	0.0933333333333333
3270	0.1
3285	0.1
3300	0.0866666666666667
3315	0.0733333333333333
3330	0.0866666666666667
3345	0.0933333333333333
3360	0.1
3375	0.1
3390	0.0933333333333333
3405	0.1
3420	0.106666666666667
3435	0.113333333333333
3450	0.113333333333333
3465	0.133333333333333
3480	0.133333333333333
3495	0.133333333333333
3510	0.146666666666667
3525	0.14
3540	0.14
3555	0.16
3570	0.153333333333333
3585	0.146666666666667
3600	0.166666666666667
3615	0.153333333333333
3630	0.166666666666667
3645	0.186666666666667
3660	0.186666666666667
3675	0.193333333333333
3690	0.2
3705	0.186666666666667
3720	0.2
3735	0.2
3750	0.186666666666667
3765	0.186666666666667
3780	0.166666666666667
3795	0.193333333333333
3810	0.186666666666667
3825	0.173333333333333
3840	0.193333333333333
3855	0.18
3870	0.153333333333333
3885	0.146666666666667
3900	0.14
3915	0.14
3930	0.14
3945	0.0933333333333333
3960	0.08
3975	0.1
3990	0.0733333333333333
4005	0.0733333333333333
4020	0.106666666666667
4035	0.133333333333333
4050	0.14
4065	0.146666666666667
4080	0.146666666666667
4095	0.146666666666667
4110	0.153333333333333
4125	0.14
4140	0.153333333333333
4155	0.16
4170	0.133333333333333
4185	0.106666666666667
4200	0.106666666666667
4215	0.106666666666667
4230	0.12
4245	0.126666666666667
4260	0.153333333333333
4275	0.16
4290	0.173333333333333
4305	0.186666666666667
4320	0.2
4335	0.206666666666667
4350	0.213333333333333
4365	0.206666666666667
4380	0.2
4395	0.193333333333333
4410	0.166666666666667
4425	0.173333333333333
4440	0.166666666666667
4455	0.153333333333333
4470	0.14
4485	0.133333333333333
4500	0.14
4515	0.14
4530	0.12
4545	0.12
4560	0.113333333333333
4575	0.1
4590	0.0933333333333333
4605	0.1
4620	0.1
4635	0.0933333333333333
4650	0.0666666666666667
4665	0.06
4680	0.0666666666666667
4695	0.08
4710	0.0733333333333333
4725	0.08
4740	0.08
4755	0.06
4770	0.0533333333333333
4785	0.0933333333333333
4800	0.106666666666667
4815	0.12
4830	0.126666666666667
4845	0.106666666666667
4860	0.133333333333333
4875	0.133333333333333
4890	0.14
4905	0.14
4920	0.166666666666667
4935	0.16
4950	0.16
4965	0.173333333333333
4980	0.193333333333333
4995	0.206666666666667
5010	0.2
5025	0.226666666666667
5040	0.226666666666667
5055	0.233333333333333
5070	0.233333333333333
5085	0.233333333333333
5100	0.246666666666667
5115	0.26
5130	0.253333333333333
5145	0.26
5160	0.273333333333333
5175	0.24
5190	0.226666666666667
5205	0.233333333333333
5220	0.226666666666667
5235	0.2
5250	0.206666666666667
5265	0.173333333333333
5280	0.16
5295	0.16
5310	0.133333333333333
5325	0.133333333333333
5340	0.126666666666667
5355	0.126666666666667
5370	0.126666666666667
5385	0.146666666666667
5400	0.12
5415	0.113333333333333
5430	0.106666666666667
5445	0.0933333333333333
5460	0.106666666666667
5475	0.113333333333333
5490	0.12
5505	0.12
5520	0.106666666666667
5535	0.0933333333333333
5550	0.0866666666666667
5565	0.106666666666667
5580	0.106666666666667
5595	0.106666666666667
5610	0.0866666666666667
5625	0.1
5640	0.113333333333333
5655	0.1
5670	0.0933333333333333
5685	0.0866666666666667
5700	0.0933333333333333
5715	0.0866666666666667
5730	0.0933333333333333
5745	0.0933333333333333
5760	0.0933333333333333
5775	0.0733333333333333
5790	0.0933333333333333
5805	0.106666666666667
5820	0.113333333333333
5835	0.12
5850	0.126666666666667
5865	0.126666666666667
5880	0.126666666666667
5895	0.12
5910	0.126666666666667
5925	0.133333333333333
5940	0.106666666666667
5955	0.113333333333333
5970	0.113333333333333
5985	0.113333333333333
6000	0.113333333333333
6015	0.106666666666667
6030	0.0933333333333333
6045	0.106666666666667
6060	0.113333333333333
6075	0.106666666666667
6090	0.1
6105	0.1
6120	0.1
6135	0.0933333333333333
6150	0.0933333333333333
6165	0.0933333333333333
6180	0.1
6195	0.113333333333333
6210	0.113333333333333
6225	0.113333333333333
6240	0.126666666666667
6255	0.14
6270	0.166666666666667
6285	0.16
6300	0.146666666666667
6315	0.153333333333333
6330	0.166666666666667
6345	0.153333333333333
6360	0.166666666666667
6375	0.186666666666667
6390	0.18
6405	0.166666666666667
6420	0.146666666666667
6435	0.16
6450	0.186666666666667
6465	0.193333333333333
6480	0.2
6495	0.193333333333333
6510	0.166666666666667
6525	0.18
6540	0.173333333333333
6555	0.16
6570	0.153333333333333
6585	0.146666666666667
6600	0.126666666666667
6615	0.133333333333333
6630	0.113333333333333
6645	0.113333333333333
6660	0.126666666666667
6675	0.1
6690	0.113333333333333
6705	0.133333333333333
6720	0.126666666666667
6735	0.126666666666667
6750	0.12
6765	0.113333333333333
6780	0.106666666666667
6795	0.1
6810	0.113333333333333
6825	0.113333333333333
6840	0.0933333333333333
6855	0.0733333333333333
6870	0.1
6885	0.106666666666667
6900	0.126666666666667
6915	0.12
6930	0.133333333333333
6945	0.14
6960	0.12
6975	0.106666666666667
6990	0.106666666666667
7005	0.1
7020	0.0733333333333333
7035	0.0733333333333333
7050	0.06
7065	0.0466666666666667
7080	0.04
7095	0.04
7110	0.0333333333333333
7125	0.04
7140	0.0466666666666667
7155	0.0466666666666667
7170	0.0533333333333333
7185	0.0466666666666667
7200	0.06
7215	0.0733333333333333
7230	0.0733333333333333
7245	0.0866666666666667
7260	0.106666666666667
7275	0.106666666666667
7290	0.1
7305	0.113333333333333
7320	0.12
7335	0.133333333333333
7350	0.133333333333333
7365	0.133333333333333
7380	0.14
7395	0.133333333333333
7410	0.12
7425	0.153333333333333
7440	0.186666666666667
7455	0.18
7470	0.193333333333333
7485	0.173333333333333
7500	0.173333333333333
7515	0.18
7530	0.173333333333333
7545	0.186666666666667
7560	0.186666666666667
7575	0.153333333333333
7590	0.146666666666667
7605	0.14
7620	0.126666666666667
7635	0.126666666666667
7650	0.106666666666667
7665	0.113333333333333
7680	0.146666666666667
7695	0.126666666666667
7710	0.126666666666667
7725	0.133333333333333
7740	0.126666666666667
7755	0.14
7770	0.153333333333333
7785	0.16
7800	0.186666666666667
7815	0.18
7830	0.18
7845	0.186666666666667
7860	0.213333333333333
7875	0.2
7890	0.2
7905	0.2
7920	0.18
7935	0.18
7950	0.16
7965	0.153333333333333
7980	0.12
7995	0.113333333333333
8010	0.0933333333333333
8025	0.113333333333333
8040	0.1
8055	0.106666666666667
8070	0.1
8085	0.106666666666667
8100	0.106666666666667
8115	0.1
8130	0.113333333333333
8145	0.12
8160	0.113333333333333
8175	0.126666666666667
8190	0.12
8205	0.12
8220	0.12
8235	0.113333333333333
8250	0.12
8265	0.146666666666667
8280	0.146666666666667
8295	0.166666666666667
8310	0.186666666666667
8325	0.166666666666667
8340	0.18
8355	0.166666666666667
8370	0.193333333333333
8385	0.186666666666667
8400	0.18
8415	0.146666666666667
8430	0.126666666666667
8445	0.113333333333333
8460	0.126666666666667
8475	0.126666666666667
8490	0.126666666666667
8505	0.126666666666667
8520	0.133333333333333
8535	0.146666666666667
8550	0.146666666666667
8565	0.146666666666667
8580	0.173333333333333
8595	0.18
8610	0.173333333333333
8625	0.186666666666667
8640	0.22
8655	0.26
8670	0.246666666666667
8685	0.24
8700	0.24
8715	0.28
8730	0.266666666666667
8745	0.26
8760	0.26
8775	0.26
8790	0.213333333333333
8805	0.193333333333333
8820	0.193333333333333
8835	0.186666666666667
8850	0.186666666666667
8865	0.166666666666667
8880	0.16
8895	0.146666666666667
8910	0.14
8925	0.126666666666667
8940	0.153333333333333
8955	0.146666666666667
8970	0.133333333333333
8985	0.16
9000	0.16
9015	0.16
9030	0.166666666666667
9045	0.193333333333333
9060	0.186666666666667
9075	0.193333333333333
9090	0.173333333333333
9105	0.166666666666667
9120	0.186666666666667
9135	0.166666666666667
9150	0.18
9165	0.173333333333333
9180	0.166666666666667
9195	0.133333333333333
9210	0.146666666666667
9225	0.14
9240	0.14
9255	0.126666666666667
9270	0.1
9285	0.106666666666667
9300	0.0933333333333333
9315	0.0933333333333333
9330	0.1
9345	0.113333333333333
9360	0.08
9375	0.0666666666666667
9390	0.0666666666666667
9405	0.0733333333333333
9420	0.0866666666666667
9435	0.0866666666666667
9450	0.1
9465	0.1
9480	0.106666666666667
9495	0.1
9510	0.106666666666667
9525	0.113333333333333
9540	0.126666666666667
9555	0.126666666666667
9570	0.12
9585	0.14
9600	0.146666666666667
9615	0.146666666666667
9630	0.146666666666667
9645	0.146666666666667
9660	0.153333333333333
9675	0.18
9690	0.16
9705	0.16
9720	0.16
9735	0.14
9750	0.126666666666667
9765	0.126666666666667
9780	0.113333333333333
9795	0.106666666666667
9810	0.113333333333333
9825	0.0866666666666667
9840	0.1
9855	0.106666666666667
9870	0.106666666666667
9885	0.106666666666667
9900	0.1
9915	0.1
9930	0.0933333333333333
9945	0.0933333333333333
9960	0.0933333333333333
9975	0.0933333333333333
9990	0.1
10005	0.1
10020	0.106666666666667
10035	0.0933333333333333
10050	0.0933333333333333
10065	0.0866666666666667
10080	0.1
10095	0.126666666666667
10110	0.126666666666667
10125	0.146666666666667
10140	0.16
10155	0.173333333333333
10170	0.166666666666667
10185	0.193333333333333
10200	0.186666666666667
10215	0.18
10230	0.173333333333333
10245	0.153333333333333
10260	0.153333333333333
10275	0.166666666666667
10290	0.153333333333333
10305	0.126666666666667
10320	0.133333333333333
10335	0.113333333333333
10350	0.12
10365	0.126666666666667
10380	0.133333333333333
10395	0.146666666666667
10410	0.14
10425	0.12
10440	0.1
10455	0.106666666666667
10470	0.113333333333333
10485	0.133333333333333
10500	0.146666666666667
10515	0.14
10530	0.133333333333333
10545	0.126666666666667
10560	0.166666666666667
10575	0.173333333333333
10590	0.173333333333333
10605	0.166666666666667
10620	0.153333333333333
10635	0.133333333333333
10650	0.113333333333333
10665	0.12
10680	0.126666666666667
10695	0.133333333333333
10710	0.0933333333333333
10725	0.0666666666666667
10740	0.0733333333333333
10755	0.0733333333333333
10770	0.0666666666666667
10785	0.0733333333333333
10800	0.1
10815	0.0933333333333333
10830	0.08
10845	0.0733333333333333
10860	0.0733333333333333
10875	0.0866666666666667
10890	0.1
10905	0.113333333333333
10920	0.133333333333333
10935	0.12
10950	0.113333333333333
10965	0.113333333333333
10980	0.113333333333333
10995	0.113333333333333
11010	0.113333333333333
11025	0.12
11040	0.12
11055	0.133333333333333
11070	0.12
11085	0.12
11100	0.1
11115	0.106666666666667
11130	0.106666666666667
11145	0.113333333333333
11160	0.113333333333333
11175	0.106666666666667
11190	0.0866666666666667
11205	0.0733333333333333
11220	0.0666666666666667
11235	0.08
11250	0.08
11265	0.08
11280	0.08
11295	0.06
11310	0.0666666666666667
11325	0.0533333333333333
11340	0.06
11355	0.0733333333333333
11370	0.0733333333333333
11385	0.06
11400	0.0666666666666667
11415	0.0666666666666667
11430	0.0733333333333333
11445	0.08
11460	0.0666666666666667
11475	0.0666666666666667
11490	0.0933333333333333
11505	0.0933333333333333
11520	0.126666666666667
11535	0.16
11550	0.153333333333333
11565	0.146666666666667
11580	0.153333333333333
11595	0.146666666666667
11610	0.16
11625	0.173333333333333
11640	0.153333333333333
11655	0.126666666666667
11670	0.106666666666667
11685	0.0733333333333333
11700	0.08
11715	0.08
11730	0.0733333333333333
11745	0.0866666666666667
11760	0.0733333333333333
11775	0.06
11790	0.06
11805	0.0666666666666667
11820	0.0666666666666667
11835	0.0733333333333333
11850	0.0866666666666667
11865	0.1
11880	0.113333333333333
11895	0.12
11910	0.113333333333333
11925	0.133333333333333
11940	0.153333333333333
11955	0.146666666666667
11970	0.133333333333333
11985	0.133333333333333
12000	0.153333333333333
12015	0.153333333333333
12030	0.153333333333333
12045	0.146666666666667
12060	0.166666666666667
12075	0.166666666666667
12090	0.14
12105	0.14
12120	0.14
12135	0.146666666666667
12150	0.113333333333333
12165	0.12
12180	0.106666666666667
12195	0.113333333333333
12210	0.12
12225	0.113333333333333
12240	0.133333333333333
12255	0.146666666666667
12270	0.146666666666667
12285	0.146666666666667
12300	0.153333333333333
12315	0.133333333333333
12330	0.126666666666667
12345	0.12
12360	0.126666666666667
12375	0.126666666666667
12390	0.113333333333333
12405	0.12
12420	0.133333333333333
12435	0.153333333333333
12450	0.16
12465	0.166666666666667
12480	0.173333333333333
12495	0.18
12510	0.16
12525	0.146666666666667
12540	0.153333333333333
12555	0.133333333333333
12570	0.12
12585	0.0866666666666667
12600	0.08
12615	0.113333333333333
12630	0.113333333333333
12645	0.0933333333333333
12660	0.0866666666666667
12675	0.0933333333333333
12690	0.08
12705	0.08
12720	0.1
12735	0.126666666666667
12750	0.14
12765	0.113333333333333
12780	0.126666666666667
12795	0.126666666666667
12810	0.133333333333333
12825	0.146666666666667
12840	0.153333333333333
12855	0.153333333333333
12870	0.14
12885	0.113333333333333
12900	0.0933333333333333
12915	0.0933333333333333
12930	0.0866666666666667
12945	0.0866666666666667
12960	0.0933333333333333
12975	0.08
12990	0.0666666666666667
13005	0.08
13020	0.0733333333333333
13035	0.0933333333333333
13050	0.1
13065	0.1
13080	0.0933333333333333
13095	0.113333333333333
13110	0.113333333333333
13125	0.12
13140	0.126666666666667
13155	0.126666666666667
13170	0.126666666666667
13185	0.113333333333333
13200	0.1
13215	0.0866666666666667
13230	0.0866666666666667
13245	0.0733333333333333
13260	0.06
13275	0.0533333333333333
13290	0.0533333333333333
13305	0.0466666666666667
13320	0.0466666666666667
13335	0.06
13350	0.1
13365	0.14
13380	0.16
13395	0.2
13410	0.22
13425	0.226666666666667
13440	0.246666666666667
13455	0.293333333333333
13470	0.333333333333333
13485	0.313333333333333
13500	0.326666666666667
13515	0.34
13530	0.346666666666667
13545	0.353333333333333
13560	0.373333333333333
13575	0.373333333333333
13590	0.353333333333333
13605	0.313333333333333
13620	0.3
13635	0.333333333333333
13650	0.306666666666667
13665	0.26
13680	0.246666666666667
13695	0.226666666666667
13710	0.2
13725	0.213333333333333
13740	0.226666666666667
13755	0.22
13770	0.24
13785	0.213333333333333
13800	0.2
13815	0.226666666666667
13830	0.246666666666667
13845	0.22
13860	0.213333333333333
13875	0.226666666666667
13890	0.226666666666667
13905	0.26
13920	0.246666666666667
13935	0.253333333333333
13950	0.273333333333333
13965	0.26
13980	0.233333333333333
13995	0.226666666666667
14010	0.246666666666667
14025	0.226666666666667
14040	0.253333333333333
14055	0.24
14070	0.246666666666667
14085	0.273333333333333
14100	0.253333333333333
14115	0.26
14130	0.28
14145	0.28
14160	0.246666666666667
14175	0.233333333333333
14190	0.193333333333333
14205	0.18
14220	0.153333333333333
14235	0.126666666666667
14250	0.113333333333333
14265	0.0933333333333333
14280	0.06
14295	0.0666666666666667
14310	0.0666666666666667
14325	0.0733333333333333
14340	0.0666666666666667
14355	0.0666666666666667
14370	0.06
14385	0.0866666666666667
14400	0.1
14415	0.1
14430	0.1
14445	0.1
14460	0.12
14475	0.126666666666667
14490	0.153333333333333
14505	0.166666666666667
14520	0.173333333333333
14535	0.14
14550	0.14
14565	0.166666666666667
14580	0.193333333333333
14595	0.246666666666667
14610	0.253333333333333
14625	0.26
14640	0.246666666666667
14655	0.226666666666667
14670	0.226666666666667
14685	0.246666666666667
14700	0.273333333333333
14715	0.253333333333333
14730	0.24
14745	0.186666666666667
14760	0.18
14775	0.173333333333333
14790	0.206666666666667
14805	0.233333333333333
14820	0.253333333333333
14835	0.233333333333333
14850	0.206666666666667
14865	0.226666666666667
14880	0.226666666666667
14895	0.24
14910	0.24
14925	0.233333333333333
14940	0.22
14955	0.213333333333333
14970	0.213333333333333
14985	0.24
15000	0.26
15015	0.253333333333333
15030	0.26
15045	0.273333333333333
15060	0.286666666666667
15075	0.293333333333333
15090	0.286666666666667
15105	0.273333333333333
15120	0.266666666666667
15135	0.246666666666667
15150	0.24
15165	0.26
15180	0.273333333333333
15195	0.26
15210	0.233333333333333
15225	0.213333333333333
15240	0.22
15255	0.22
15270	0.206666666666667
15285	0.206666666666667
15300	0.22
15315	0.22
15330	0.2
15345	0.206666666666667
15360	0.22
15375	0.22
15390	0.206666666666667
15405	0.2
15420	0.206666666666667
15435	0.193333333333333
15450	0.173333333333333
15465	0.133333333333333
15480	0.12
15495	0.106666666666667
15510	0.113333333333333
15525	0.133333333333333
15540	0.113333333333333
15555	0.126666666666667
15570	0.12
15585	0.12
15600	0.106666666666667
15615	0.106666666666667
15630	0.113333333333333
15645	0.113333333333333
15660	0.1
15675	0.0866666666666667
15690	0.0866666666666667
15705	0.08
15720	0.0866666666666667
