# Supplementary material for: Conveniently Pre-Tagged and Pre-Packaged: Extended Molecular Identification and Metagenomics Using Complete Metazoan Mitochondrial Genomes
Source: PLoS One. 2012 Dec 14;7(12):e51263. doi: 10.1371/journal.pone.0051263 (PMC3522660; doi:10.1371/journal.pone.0051263)
Supplement: File S2 — Sliding window analyses for Annelida, Cnidaria, Crustacea, Echinodermata, Mollusca, Nematoda, Nemertea, Platyhelminthes and Porifera. For each family, the folder contains the aligned sequences as well as the sliding window analyses by species pair and for all species pair on a single figure. (ZIP) [file pone.0051263.s002.zip › Crustacea/Acrididae/15_150/Acrida_willemsei_NC_011303_Gomphocerus_sibiricus_tibetanus_NC_015478.csv]

0	0.1
15	0.1
30	0.106666666666667
45	0.12
60	0.113333333333333
75	0.113333333333333
90	0.1
105	0.113333333333333
120	0.106666666666667
135	0.1
150	0.1
165	0.113333333333333
180	0.1
195	0.1
210	0.1
225	0.106666666666667
240	0.12
255	0.126666666666667
270	0.133333333333333
285	0.126666666666667
300	0.133333333333333
315	0.12
330	0.126666666666667
345	0.12
360	0.126666666666667
375	0.12
390	0.113333333333333
405	0.1
420	0.1
435	0.126666666666667
450	0.12
465	0.12
480	0.126666666666667
495	0.12
510	0.126666666666667
525	0.12
540	0.126666666666667
555	0.12
570	0.113333333333333
585	0.0933333333333333
600	0.0933333333333333
615	0.1
630	0.0933333333333333
645	0.1
660	0.0866666666666667
675	0.08
690	0.0666666666666667
705	0.0733333333333333
720	0.0666666666666667
735	0.06
750	0.06
765	0.0666666666666667
780	0.06
795	0.06
810	0.0533333333333333
825	0.06
840	0.0866666666666667
855	0.1
870	0.126666666666667
885	0.126666666666667
900	0.133333333333333
915	0.126666666666667
930	0.133333333333333
945	0.133333333333333
960	0.153333333333333
975	0.153333333333333
990	0.146666666666667
1005	0.126666666666667
1020	0.1
1035	0.106666666666667
1050	0.1
1065	0.113333333333333
1080	0.133333333333333
1095	0.14
1110	0.12
1125	0.14
1140	0.133333333333333
1155	0.146666666666667
1170	0.153333333333333
1185	0.146666666666667
1200	0.153333333333333
1215	0.14
1230	0.133333333333333
1245	0.12
1260	0.133333333333333
1275	0.106666666666667
1290	0.12
1305	0.133333333333333
1320	0.153333333333333
1335	0.146666666666667
1350	0.14
1365	0.14
1380	0.14
1395	0.14
1410	0.126666666666667
1425	0.126666666666667
1440	0.113333333333333
1455	0.106666666666667
1470	0.0866666666666667
1485	0.106666666666667
1500	0.12
1515	0.126666666666667
1530	0.113333333333333
1545	0.126666666666667
1560	0.14
1575	0.16
1590	0.173333333333333
1605	0.173333333333333
1620	0.173333333333333
1635	0.173333333333333
1650	0.153333333333333
1665	0.14
1680	0.14
1695	0.12
1710	0.12
1725	0.126666666666667
1740	0.113333333333333
1755	0.0933333333333333
1770	0.0866666666666667
1785	0.08
1800	0.0866666666666667
1815	0.106666666666667
1830	0.113333333333333
1845	0.133333333333333
1860	0.14
1875	0.126666666666667
1890	0.133333333333333
1905	0.146666666666667
1920	0.173333333333333
1935	0.173333333333333
1950	0.18
1965	0.166666666666667
1980	0.166666666666667
1995	0.173333333333333
2010	0.16
2025	0.153333333333333
2040	0.146666666666667
2055	0.146666666666667
2070	0.12
2085	0.12
2100	0.106666666666667
2115	0.1
2130	0.0933333333333333
2145	0.08
2160	0.08
2175	0.0933333333333333
2190	0.0866666666666667
2205	0.08
2220	0.0933333333333333
2235	0.0866666666666667
2250	0.0866666666666667
2265	0.0866666666666667
2280	0.08
2295	0.0933333333333333
2310	0.0933333333333333
2325	0.0866666666666667
2340	0.0933333333333333
2355	0.12
2370	0.113333333333333
2385	0.113333333333333
2400	0.14
2415	0.18
2430	0.2
2445	0.206666666666667
2460	0.213333333333333
2475	0.226666666666667
2490	0.233333333333333
2505	0.213333333333333
2520	0.233333333333333
2535	0.246666666666667
2550	0.246666666666667
2565	0.22
2580	0.206666666666667
2595	0.18
2610	0.206666666666667
2625	0.2
2640	0.186666666666667
2655	0.18
2670	0.173333333333333
2685	0.173333333333333
2700	0.16
2715	0.16
2730	0.18
2745	0.186666666666667
2760	0.18
2775	0.173333333333333
2790	0.186666666666667
2805	0.186666666666667
2820	0.18
2835	0.18
2850	0.18
2865	0.173333333333333
2880	0.153333333333333
2895	0.146666666666667
2910	0.12
2925	0.12
2940	0.133333333333333
2955	0.133333333333333
2970	0.146666666666667
2985	0.14
3000	0.166666666666667
3015	0.166666666666667
3030	0.16
3045	0.166666666666667
3060	0.18
3075	0.186666666666667
3090	0.153333333333333
3105	0.16
3120	0.14
3135	0.14
3150	0.12
3165	0.12
3180	0.133333333333333
3195	0.126666666666667
3210	0.113333333333333
3225	0.106666666666667
3240	0.113333333333333
3255	0.106666666666667
3270	0.12
3285	0.12
3300	0.113333333333333
3315	0.1
3330	0.106666666666667
3345	0.113333333333333
3360	0.113333333333333
3375	0.113333333333333
3390	0.106666666666667
3405	0.113333333333333
3420	0.113333333333333
3435	0.133333333333333
3450	0.12
3465	0.133333333333333
3480	0.133333333333333
3495	0.133333333333333
3510	0.153333333333333
3525	0.146666666666667
3540	0.146666666666667
3555	0.166666666666667
3570	0.166666666666667
3585	0.146666666666667
3600	0.166666666666667
3615	0.16
3630	0.173333333333333
3645	0.186666666666667
3660	0.186666666666667
3675	0.186666666666667
3690	0.186666666666667
3705	0.173333333333333
3720	0.173333333333333
3735	0.173333333333333
3750	0.166666666666667
3765	0.166666666666667
3780	0.146666666666667
3795	0.153333333333333
3810	0.146666666666667
3825	0.14
3840	0.166666666666667
3855	0.153333333333333
3870	0.133333333333333
3885	0.126666666666667
3900	0.12
3915	0.12
3930	0.113333333333333
3945	0.0866666666666667
3960	0.0733333333333333
3975	0.0933333333333333
3990	0.0733333333333333
4005	0.0866666666666667
4020	0.12
4035	0.146666666666667
4050	0.153333333333333
4065	0.16
4080	0.173333333333333
4095	0.173333333333333
4110	0.18
4125	0.173333333333333
4140	0.18
4155	0.166666666666667
4170	0.133333333333333
4185	0.106666666666667
4200	0.106666666666667
4215	0.106666666666667
4230	0.113333333333333
4245	0.12
4260	0.146666666666667
4275	0.14
4290	0.153333333333333
4305	0.173333333333333
4320	0.193333333333333
4335	0.2
4350	0.206666666666667
4365	0.206666666666667
4380	0.2
4395	0.193333333333333
4410	0.173333333333333
4425	0.18
4440	0.166666666666667
4455	0.153333333333333
4470	0.14
4485	0.133333333333333
4500	0.126666666666667
4515	0.12
4530	0.106666666666667
4545	0.106666666666667
4560	0.1
4575	0.106666666666667
4590	0.106666666666667
4605	0.113333333333333
4620	0.113333333333333
4635	0.106666666666667
4650	0.0933333333333333
4665	0.0866666666666667
4680	0.0933333333333333
4695	0.113333333333333
4710	0.106666666666667
4725	0.1
4740	0.1
4755	0.08
4770	0.0733333333333333
4785	0.113333333333333
4800	0.12
4815	0.126666666666667
4830	0.113333333333333
4845	0.0866666666666667
4860	0.1
4875	0.0866666666666667
4890	0.0933333333333333
4905	0.1
4920	0.12
4935	0.106666666666667
4950	0.113333333333333
4965	0.133333333333333
4980	0.16
4995	0.18
5010	0.166666666666667
5025	0.2
5040	0.2
5055	0.2
5070	0.193333333333333
5085	0.2
5100	0.213333333333333
5115	0.22
5130	0.22
5145	0.22
5160	0.24
5175	0.213333333333333
5190	0.2
5205	0.206666666666667
5220	0.213333333333333
5235	0.186666666666667
5250	0.186666666666667
5265	0.153333333333333
5280	0.133333333333333
5295	0.133333333333333
5310	0.12
5325	0.12
5340	0.113333333333333
5355	0.12
5370	0.12
5385	0.133333333333333
5400	0.113333333333333
5415	0.113333333333333
5430	0.113333333333333
5445	0.1
5460	0.106666666666667
5475	0.113333333333333
5490	0.113333333333333
5505	0.1
5520	0.08
5535	0.0733333333333333
5550	0.0666666666666667
5565	0.0866666666666667
5580	0.08
5595	0.08
5610	0.0666666666666667
5625	0.08
5640	0.1
5655	0.1
5670	0.106666666666667
5685	0.0933333333333333
5700	0.1
5715	0.0866666666666667
5730	0.0933333333333333
5745	0.0933333333333333
5760	0.0866666666666667
5775	0.0666666666666667
5790	0.0933333333333333
5805	0.1
5820	0.1
5835	0.1
5850	0.106666666666667
5865	0.106666666666667
5880	0.106666666666667
5895	0.1
5910	0.1
5925	0.0933333333333333
5940	0.0533333333333333
5955	0.04
5970	0.04
5985	0.0466666666666667
6000	0.0466666666666667
6015	0.0466666666666667
6030	0.04
6045	0.0466666666666667
6060	0.06
6075	0.0666666666666667
6090	0.0666666666666667
6105	0.0866666666666667
6120	0.0866666666666667
6135	0.0866666666666667
6150	0.08
6165	0.08
6180	0.08
6195	0.0933333333333333
6210	0.1
6225	0.1
6240	0.106666666666667
6255	0.12
6270	0.14
6285	0.133333333333333
6300	0.126666666666667
6315	0.12
6330	0.133333333333333
6345	0.12
6360	0.126666666666667
6375	0.133333333333333
6390	0.146666666666667
6405	0.12
6420	0.106666666666667
6435	0.12
6450	0.153333333333333
6465	0.18
6480	0.186666666666667
6495	0.2
6510	0.18
6525	0.206666666666667
6540	0.186666666666667
6555	0.18
6570	0.18
6585	0.18
6600	0.16
6615	0.153333333333333
6630	0.14
6645	0.133333333333333
6660	0.14
6675	0.1
6690	0.12
6705	0.14
6720	0.133333333333333
6735	0.126666666666667
6750	0.113333333333333
6765	0.106666666666667
6780	0.106666666666667
6795	0.1
6810	0.0933333333333333
6825	0.1
6840	0.0866666666666667
6855	0.0666666666666667
6870	0.0733333333333333
6885	0.08
6900	0.106666666666667
6915	0.1
6930	0.0933333333333333
6945	0.1
6960	0.0933333333333333
6975	0.0866666666666667
6990	0.0733333333333333
7005	0.0733333333333333
7020	0.06
7035	0.0533333333333333
7050	0.0333333333333333
7065	0.0266666666666667
7080	0.0266666666666667
7095	0.02
7110	0.02
7125	0.0266666666666667
7140	0.0333333333333333
7155	0.0333333333333333
7170	0.04
7185	0.04
7200	0.0533333333333333
7215	0.0666666666666667
7230	0.0733333333333333
7245	0.08
7260	0.1
7275	0.1
7290	0.0933333333333333
7305	0.106666666666667
7320	0.106666666666667
7335	0.12
7350	0.12
7365	0.126666666666667
7380	0.126666666666667
7395	0.126666666666667
7410	0.113333333333333
7425	0.146666666666667
7440	0.18
7455	0.173333333333333
7470	0.193333333333333
7485	0.173333333333333
7500	0.173333333333333
7515	0.173333333333333
7530	0.173333333333333
7545	0.186666666666667
7560	0.186666666666667
7575	0.153333333333333
7590	0.146666666666667
7605	0.146666666666667
7620	0.133333333333333
7635	0.133333333333333
7650	0.113333333333333
7665	0.12
7680	0.14
7695	0.12
7710	0.12
7725	0.126666666666667
7740	0.12
7755	0.126666666666667
7770	0.14
7785	0.146666666666667
7800	0.173333333333333
7815	0.166666666666667
7830	0.18
7845	0.186666666666667
7860	0.22
7875	0.206666666666667
7890	0.206666666666667
7905	0.213333333333333
7920	0.193333333333333
7935	0.193333333333333
7950	0.166666666666667
7965	0.16
7980	0.126666666666667
7995	0.126666666666667
8010	0.0933333333333333
8025	0.106666666666667
8040	0.0866666666666667
8055	0.0866666666666667
8070	0.08
8085	0.0866666666666667
8100	0.0933333333333333
8115	0.0866666666666667
8130	0.1
8145	0.1
8160	0.1
8175	0.12
8190	0.12
8205	0.12
8220	0.12
8235	0.113333333333333
8250	0.12
8265	0.16
8280	0.16
8295	0.18
8310	0.2
8325	0.18
8340	0.193333333333333
8355	0.18
8370	0.206666666666667
8385	0.2
8400	0.193333333333333
8415	0.146666666666667
8430	0.126666666666667
8445	0.113333333333333
8460	0.126666666666667
8475	0.133333333333333
8490	0.133333333333333
8505	0.133333333333333
8520	0.133333333333333
8535	0.146666666666667
8550	0.14
8565	0.14
8580	0.16
8595	0.166666666666667
8610	0.166666666666667
8625	0.173333333333333
8640	0.2
8655	0.233333333333333
8670	0.233333333333333
8685	0.226666666666667
8700	0.226666666666667
8715	0.246666666666667
8730	0.24
8745	0.22
8760	0.18
8775	0.186666666666667
8790	0.153333333333333
8805	0.153333333333333
8820	0.14
8835	0.133333333333333
8850	0.146666666666667
8865	0.133333333333333
8880	0.12
8895	0.133333333333333
8910	0.16
8925	0.14
8940	0.153333333333333
8955	0.126666666666667
8970	0.12
8985	0.133333333333333
9000	0.126666666666667
9015	0.14
9030	0.146666666666667
9045	0.146666666666667
9060	0.133333333333333
9075	0.126666666666667
9090	0.106666666666667
9105	0.113333333333333
9120	0.12
9135	0.106666666666667
9150	0.126666666666667
9165	0.126666666666667
9180	0.126666666666667
9195	0.106666666666667
9210	0.12
9225	0.113333333333333
9240	0.12
9255	0.106666666666667
9270	0.0933333333333333
9285	0.106666666666667
9300	0.0933333333333333
9315	0.0866666666666667
9330	0.08
9345	0.0933333333333333
9360	0.0666666666666667
9375	0.0733333333333333
9390	0.0733333333333333
9405	0.0733333333333333
9420	0.0933333333333333
9435	0.0933333333333333
9450	0.106666666666667
9465	0.106666666666667
9480	0.126666666666667
9495	0.113333333333333
9510	0.12
9525	0.126666666666667
9540	0.133333333333333
9555	0.133333333333333
9570	0.12
9585	0.146666666666667
9600	0.14
9615	0.14
9630	0.14
9645	0.146666666666667
9660	0.16
9675	0.173333333333333
9690	0.16
9705	0.16
9720	0.16
9735	0.126666666666667
9750	0.12
9765	0.126666666666667
9780	0.113333333333333
9795	0.106666666666667
9810	0.106666666666667
9825	0.0866666666666667
9840	0.1
9855	0.106666666666667
9870	0.106666666666667
9885	0.12
9900	0.113333333333333
9915	0.1
9930	0.0933333333333333
9945	0.0933333333333333
9960	0.1
9975	0.1
9990	0.1
10005	0.1
10020	0.113333333333333
10035	0.0933333333333333
10050	0.0933333333333333
10065	0.0933333333333333
10080	0.0933333333333333
10095	0.113333333333333
10110	0.106666666666667
10125	0.126666666666667
10140	0.146666666666667
10155	0.16
10170	0.146666666666667
10185	0.173333333333333
10200	0.166666666666667
10215	0.16
10230	0.166666666666667
10245	0.153333333333333
10260	0.153333333333333
10275	0.16
10290	0.146666666666667
10305	0.12
10320	0.133333333333333
10335	0.113333333333333
10350	0.12
10365	0.133333333333333
10380	0.14
10395	0.16
10410	0.153333333333333
10425	0.14
10440	0.12
10455	0.126666666666667
10470	0.12
10485	0.14
10500	0.146666666666667
10515	0.133333333333333
10530	0.126666666666667
10545	0.113333333333333
10560	0.146666666666667
10575	0.153333333333333
10590	0.153333333333333
10605	0.146666666666667
10620	0.14
10635	0.12
10650	0.106666666666667
10665	0.113333333333333
10680	0.12
10695	0.126666666666667
10710	0.0933333333333333
10725	0.0666666666666667
10740	0.0733333333333333
10755	0.08
10770	0.0733333333333333
10785	0.0866666666666667
10800	0.113333333333333
10815	0.106666666666667
10830	0.0933333333333333
10845	0.0866666666666667
10860	0.08
10875	0.1
10890	0.113333333333333
10905	0.12
10920	0.14
10935	0.12
10950	0.106666666666667
10965	0.106666666666667
10980	0.106666666666667
10995	0.106666666666667
11010	0.113333333333333
11025	0.113333333333333
11040	0.113333333333333
11055	0.126666666666667
11070	0.113333333333333
11085	0.113333333333333
11100	0.1
11115	0.1
11130	0.1
11145	0.106666666666667
11160	0.106666666666667
11175	0.1
11190	0.08
11205	0.06
11220	0.0533333333333333
11235	0.06
11250	0.06
11265	0.0666666666666667
11280	0.0666666666666667
11295	0.0466666666666667
11310	0.0533333333333333
11325	0.04
11340	0.0466666666666667
11355	0.0666666666666667
11370	0.0666666666666667
11385	0.06
11400	0.0666666666666667
11415	0.0666666666666667
11430	0.0733333333333333
11445	0.08
11460	0.0666666666666667
11475	0.0666666666666667
11490	0.0933333333333333
11505	0.0933333333333333
11520	0.126666666666667
11535	0.166666666666667
11550	0.16
11565	0.153333333333333
11580	0.16
11595	0.153333333333333
11610	0.166666666666667
11625	0.18
11640	0.153333333333333
11655	0.126666666666667
11670	0.106666666666667
11685	0.0666666666666667
11700	0.0733333333333333
11715	0.0733333333333333
11730	0.0733333333333333
11745	0.0866666666666667
11760	0.0733333333333333
11775	0.06
11790	0.0666666666666667
11805	0.0733333333333333
11820	0.0733333333333333
11835	0.08
11850	0.0933333333333333
11865	0.106666666666667
11880	0.113333333333333
11895	0.12
11910	0.113333333333333
11925	0.133333333333333
11940	0.153333333333333
11955	0.146666666666667
11970	0.133333333333333
11985	0.133333333333333
12000	0.153333333333333
12015	0.153333333333333
12030	0.153333333333333
12045	0.146666666666667
12060	0.166666666666667
12075	0.166666666666667
12090	0.14
12105	0.14
12120	0.14
12135	0.146666666666667
12150	0.113333333333333
12165	0.12
12180	0.106666666666667
12195	0.113333333333333
12210	0.12
12225	0.113333333333333
12240	0.133333333333333
12255	0.146666666666667
12270	0.146666666666667
12285	0.146666666666667
12300	0.153333333333333
12315	0.133333333333333
12330	0.126666666666667
12345	0.12
12360	0.126666666666667
12375	0.126666666666667
12390	0.113333333333333
12405	0.12
12420	0.133333333333333
12435	0.153333333333333
12450	0.16
12465	0.166666666666667
12480	0.173333333333333
12495	0.173333333333333
12510	0.146666666666667
12525	0.14
12540	0.14
12555	0.12
12570	0.106666666666667
12585	0.0733333333333333
12600	0.0666666666666667
12615	0.1
12630	0.1
12645	0.1
12660	0.1
12675	0.106666666666667
12690	0.1
12705	0.113333333333333
12720	0.153333333333333
12735	0.18
12750	0.193333333333333
12765	0.186666666666667
12780	0.2
12795	0.193333333333333
12810	0.206666666666667
12825	0.22
12840	0.226666666666667
12855	0.213333333333333
12870	0.18
12885	0.16
12900	0.146666666666667
12915	0.126666666666667
12930	0.126666666666667
12945	0.126666666666667
12960	0.126666666666667
12975	0.113333333333333
12990	0.1
13005	0.113333333333333
13020	0.106666666666667
13035	0.113333333333333
13050	0.12
13065	0.12
13080	0.12
13095	0.146666666666667
13110	0.14
13125	0.153333333333333
13140	0.18
13155	0.173333333333333
13170	0.186666666666667
13185	0.18
13200	0.173333333333333
13215	0.16
13230	0.14
13245	0.113333333333333
13260	0.106666666666667
13275	0.0933333333333333
13290	0.0866666666666667
13305	0.0866666666666667
13320	0.08
13335	0.1
13350	0.146666666666667
13365	0.186666666666667
13380	0.186666666666667
13395	0.233333333333333
13410	0.253333333333333
13425	0.26
13440	0.26
13455	0.313333333333333
13470	0.333333333333333
13485	0.306666666666667
13500	0.293333333333333
13515	0.32
13530	0.373333333333333
13545	0.373333333333333
13560	0.386666666666667
13575	0.4
13590	0.386666666666667
13605	0.346666666666667
13620	0.346666666666667
13635	0.38
13650	0.373333333333333
13665	0.326666666666667
13680	0.286666666666667
13695	0.273333333333333
13710	0.26
13725	0.253333333333333
13740	0.26
13755	0.26
13770	0.28
13785	0.26
13800	0.24
13815	0.246666666666667
13830	0.273333333333333
13845	0.24
13860	0.226666666666667
13875	0.246666666666667
13890	0.24
13905	0.226666666666667
13920	0.22
13935	0.22
13950	0.233333333333333
13965	0.226666666666667
13980	0.2
13995	0.213333333333333
14010	0.226666666666667
14025	0.233333333333333
14040	0.266666666666667
14055	0.293333333333333
14070	0.3
14085	0.346666666666667
14100	0.333333333333333
14115	0.36
14130	0.386666666666667
14145	0.373333333333333
14160	0.346666666666667
14175	0.3
14190	0.266666666666667
14205	0.24
14220	0.213333333333333
14235	0.173333333333333
14250	0.16
14265	0.12
14280	0.08
14295	0.0733333333333333
14310	0.0733333333333333
14325	0.0733333333333333
14340	0.0666666666666667
14355	0.0733333333333333
14370	0.06
14385	0.08
14400	0.0866666666666667
14415	0.0866666666666667
14430	0.0866666666666667
14445	0.0933333333333333
14460	0.113333333333333
14475	0.126666666666667
14490	0.166666666666667
14505	0.18
14520	0.186666666666667
14535	0.153333333333333
14550	0.153333333333333
14565	0.18
14580	0.206666666666667
14595	0.26
14610	0.266666666666667
14625	0.266666666666667
14640	0.24
14655	0.22
14670	0.226666666666667
14685	0.226666666666667
14700	0.24
14715	0.22
14730	0.206666666666667
14745	0.16
14760	0.153333333333333
14775	0.153333333333333
14790	0.18
14805	0.213333333333333
14820	0.22
14835	0.22
14850	0.213333333333333
14865	0.233333333333333
14880	0.233333333333333
14895	0.24
14910	0.24
14925	0.233333333333333
14940	0.2
14955	0.186666666666667
14970	0.193333333333333
14985	0.22
15000	0.233333333333333
15015	0.24
15030	0.246666666666667
15045	0.26
15060	0.273333333333333
15075	0.273333333333333
15090	0.293333333333333
15105	0.28
15120	0.273333333333333
15135	0.253333333333333
15150	0.246666666666667
15165	0.246666666666667
15180	0.253333333333333
15195	0.24
15210	0.213333333333333
15225	0.2
15240	0.2
15255	0.2
15270	0.186666666666667
15285	0.186666666666667
15300	0.2
15315	0.206666666666667
15330	0.193333333333333
15345	0.2
15360	0.213333333333333
15375	0.213333333333333
15390	0.206666666666667
15405	0.2
15420	0.206666666666667
15435	0.193333333333333
15450	0.173333333333333
15465	0.133333333333333
15480	0.12
15495	0.106666666666667
15510	0.113333333333333
15525	0.126666666666667
15540	0.106666666666667
15555	0.12
15570	0.1
15585	0.1
15600	0.0866666666666667
15615	0.0866666666666667
15630	0.0933333333333333
15645	0.0933333333333333
15660	0.08
15675	0.08
15690	0.08
15705	0.0733333333333333
15720	0.0933333333333333
