# Supplementary material for: Conveniently Pre-Tagged and Pre-Packaged: Extended Molecular Identification and Metagenomics Using Complete Metazoan Mitochondrial Genomes
Source: PLoS One. 2012 Dec 14;7(12):e51263. doi: 10.1371/journal.pone.0051263 (PMC3522660; doi:10.1371/journal.pone.0051263)
Supplement: File S2 — Sliding window analyses for Annelida, Cnidaria, Crustacea, Echinodermata, Mollusca, Nematoda, Nemertea, Platyhelminthes and Porifera. For each family, the folder contains the aligned sequences as well as the sliding window analyses by species pair and for all species pair on a single figure. (ZIP) [file pone.0051263.s002.zip › Crustacea/Acrididae/15_150/Gomphocerus_licenti_NC_013847_Acrida_cinerea_NC_014887.csv]

0	0.12
15	0.106666666666667
30	0.113333333333333
45	0.133333333333333
60	0.12
75	0.113333333333333
90	0.106666666666667
105	0.126666666666667
120	0.106666666666667
135	0.106666666666667
150	0.0933333333333333
165	0.113333333333333
180	0.1
195	0.1
210	0.106666666666667
225	0.113333333333333
240	0.126666666666667
255	0.12
270	0.126666666666667
285	0.126666666666667
300	0.14
315	0.12
330	0.126666666666667
345	0.126666666666667
360	0.126666666666667
375	0.12
390	0.113333333333333
405	0.106666666666667
420	0.106666666666667
435	0.12
450	0.12
465	0.126666666666667
480	0.133333333333333
495	0.12
510	0.113333333333333
525	0.12
540	0.133333333333333
555	0.126666666666667
570	0.126666666666667
585	0.113333333333333
600	0.106666666666667
615	0.106666666666667
630	0.106666666666667
645	0.113333333333333
660	0.113333333333333
675	0.0933333333333333
690	0.0733333333333333
705	0.08
720	0.0733333333333333
735	0.0666666666666667
750	0.06
765	0.0733333333333333
780	0.06
795	0.06
810	0.06
825	0.0666666666666667
840	0.0933333333333333
855	0.106666666666667
870	0.12
885	0.126666666666667
900	0.126666666666667
915	0.113333333333333
930	0.12
945	0.126666666666667
960	0.14
975	0.146666666666667
990	0.14
1005	0.12
1020	0.106666666666667
1035	0.1
1050	0.106666666666667
1065	0.126666666666667
1080	0.146666666666667
1095	0.146666666666667
1110	0.133333333333333
1125	0.146666666666667
1140	0.14
1155	0.146666666666667
1170	0.146666666666667
1185	0.153333333333333
1200	0.16
1215	0.146666666666667
1230	0.14
1245	0.126666666666667
1260	0.133333333333333
1275	0.106666666666667
1290	0.126666666666667
1305	0.146666666666667
1320	0.166666666666667
1335	0.16
1350	0.153333333333333
1365	0.146666666666667
1380	0.146666666666667
1395	0.14
1410	0.126666666666667
1425	0.126666666666667
1440	0.106666666666667
1455	0.1
1470	0.08
1485	0.0933333333333333
1500	0.0933333333333333
1515	0.113333333333333
1530	0.106666666666667
1545	0.12
1560	0.133333333333333
1575	0.153333333333333
1590	0.16
1605	0.18
1620	0.18
1635	0.18
1650	0.18
1665	0.16
1680	0.153333333333333
1695	0.14
1710	0.14
1725	0.14
1740	0.126666666666667
1755	0.0866666666666667
1770	0.08
1785	0.0733333333333333
1800	0.0733333333333333
1815	0.0933333333333333
1830	0.1
1845	0.12
1860	0.146666666666667
1875	0.133333333333333
1890	0.146666666666667
1905	0.153333333333333
1920	0.18
1935	0.18
1950	0.186666666666667
1965	0.18
1980	0.18
1995	0.18
2010	0.146666666666667
2025	0.14
2040	0.133333333333333
2055	0.14
2070	0.113333333333333
2085	0.113333333333333
2100	0.1
2115	0.0866666666666667
2130	0.0866666666666667
2145	0.08
2160	0.08
2175	0.1
2190	0.0933333333333333
2205	0.0933333333333333
2220	0.106666666666667
2235	0.0933333333333333
2250	0.0933333333333333
2265	0.1
2280	0.0933333333333333
2295	0.106666666666667
2310	0.106666666666667
2325	0.1
2340	0.106666666666667
2355	0.12
2370	0.113333333333333
2385	0.12
2400	0.153333333333333
2415	0.18
2430	0.193333333333333
2445	0.206666666666667
2460	0.213333333333333
2475	0.213333333333333
2490	0.206666666666667
2505	0.186666666666667
2520	0.193333333333333
2535	0.2
2550	0.193333333333333
2565	0.16
2580	0.146666666666667
2595	0.113333333333333
2610	0.106666666666667
2625	0.106666666666667
2640	0.106666666666667
2655	0.12
2670	0.12
2685	0.113333333333333
2700	0.1
2715	0.106666666666667
2730	0.126666666666667
2745	0.126666666666667
2760	0.153333333333333
2775	0.14
2790	0.153333333333333
2805	0.146666666666667
2820	0.14
2835	0.146666666666667
2850	0.146666666666667
2865	0.146666666666667
2880	0.126666666666667
2895	0.126666666666667
2910	0.1
2925	0.106666666666667
2940	0.1
2955	0.0933333333333333
2970	0.106666666666667
2985	0.106666666666667
3000	0.133333333333333
3015	0.14
3030	0.133333333333333
3045	0.133333333333333
3060	0.14
3075	0.133333333333333
3090	0.12
3105	0.126666666666667
3120	0.113333333333333
3135	0.113333333333333
3150	0.0933333333333333
3165	0.08
3180	0.0866666666666667
3195	0.08
3210	0.0733333333333333
3225	0.0866666666666667
3240	0.0933333333333333
3255	0.0866666666666667
3270	0.0933333333333333
3285	0.1
3300	0.0866666666666667
3315	0.08
3330	0.0933333333333333
3345	0.1
3360	0.106666666666667
3375	0.106666666666667
3390	0.1
3405	0.106666666666667
3420	0.106666666666667
3435	0.106666666666667
3450	0.106666666666667
3465	0.126666666666667
3480	0.133333333333333
3495	0.14
3510	0.16
3525	0.153333333333333
3540	0.153333333333333
3555	0.173333333333333
3570	0.173333333333333
3585	0.166666666666667
3600	0.186666666666667
3615	0.18
3630	0.186666666666667
3645	0.2
3660	0.193333333333333
3675	0.2
3690	0.213333333333333
3705	0.2
3720	0.213333333333333
3735	0.213333333333333
3750	0.2
3765	0.2
3780	0.186666666666667
3795	0.213333333333333
3810	0.206666666666667
3825	0.193333333333333
3840	0.206666666666667
3855	0.193333333333333
3870	0.166666666666667
3885	0.173333333333333
3900	0.173333333333333
3915	0.166666666666667
3930	0.16
3945	0.113333333333333
3960	0.1
3975	0.12
3990	0.0933333333333333
4005	0.0933333333333333
4020	0.126666666666667
4035	0.14
4050	0.14
4065	0.146666666666667
4080	0.146666666666667
4095	0.146666666666667
4110	0.153333333333333
4125	0.14
4140	0.146666666666667
4155	0.153333333333333
4170	0.126666666666667
4185	0.1
4200	0.0933333333333333
4215	0.0866666666666667
4230	0.1
4245	0.1
4260	0.14
4275	0.146666666666667
4290	0.166666666666667
4305	0.18
4320	0.2
4335	0.213333333333333
4350	0.226666666666667
4365	0.226666666666667
4380	0.213333333333333
4395	0.206666666666667
4410	0.166666666666667
4425	0.173333333333333
4440	0.166666666666667
4455	0.153333333333333
4470	0.133333333333333
4485	0.12
4500	0.126666666666667
4515	0.126666666666667
4530	0.113333333333333
4545	0.12
4560	0.113333333333333
4575	0.1
4590	0.0933333333333333
4605	0.1
4620	0.1
4635	0.0933333333333333
4650	0.0666666666666667
4665	0.06
4680	0.0666666666666667
4695	0.08
4710	0.0733333333333333
4725	0.0733333333333333
4740	0.0733333333333333
4755	0.0533333333333333
4770	0.0466666666666667
4785	0.0866666666666667
4800	0.1
4815	0.113333333333333
4830	0.12
4845	0.1
4860	0.126666666666667
4875	0.133333333333333
4890	0.14
4905	0.14
4920	0.16
4935	0.153333333333333
4950	0.153333333333333
4965	0.166666666666667
4980	0.193333333333333
4995	0.206666666666667
5010	0.2
5025	0.226666666666667
5040	0.22
5055	0.233333333333333
5070	0.24
5085	0.24
5100	0.246666666666667
5115	0.26
5130	0.24
5145	0.246666666666667
5160	0.26
5175	0.233333333333333
5190	0.226666666666667
5205	0.233333333333333
5220	0.226666666666667
5235	0.2
5250	0.213333333333333
5265	0.18
5280	0.173333333333333
5295	0.173333333333333
5310	0.146666666666667
5325	0.14
5340	0.133333333333333
5355	0.126666666666667
5370	0.126666666666667
5385	0.146666666666667
5400	0.12
5415	0.113333333333333
5430	0.106666666666667
5445	0.0933333333333333
5460	0.113333333333333
5475	0.12
5490	0.126666666666667
5505	0.126666666666667
5520	0.113333333333333
5535	0.1
5550	0.0933333333333333
5565	0.1
5580	0.1
5595	0.1
5610	0.0733333333333333
5625	0.0866666666666667
5640	0.0933333333333333
5655	0.08
5670	0.0733333333333333
5685	0.0666666666666667
5700	0.0733333333333333
5715	0.08
5730	0.0866666666666667
5745	0.0866666666666667
5760	0.0866666666666667
5775	0.0666666666666667
5790	0.0933333333333333
5805	0.1
5820	0.113333333333333
5835	0.12
5850	0.126666666666667
5865	0.126666666666667
5880	0.133333333333333
5895	0.126666666666667
5910	0.133333333333333
5925	0.14
5940	0.106666666666667
5955	0.12
5970	0.12
5985	0.12
6000	0.12
6015	0.113333333333333
6030	0.0933333333333333
6045	0.106666666666667
6060	0.113333333333333
6075	0.113333333333333
6090	0.113333333333333
6105	0.113333333333333
6120	0.1
6135	0.0933333333333333
6150	0.0866666666666667
6165	0.08
6180	0.0866666666666667
6195	0.1
6210	0.1
6225	0.0933333333333333
6240	0.1
6255	0.113333333333333
6270	0.146666666666667
6285	0.14
6300	0.133333333333333
6315	0.146666666666667
6330	0.166666666666667
6345	0.153333333333333
6360	0.166666666666667
6375	0.186666666666667
6390	0.186666666666667
6405	0.166666666666667
6420	0.146666666666667
6435	0.16
6450	0.186666666666667
6465	0.193333333333333
6480	0.193333333333333
6495	0.193333333333333
6510	0.166666666666667
6525	0.18
6540	0.173333333333333
6555	0.166666666666667
6570	0.16
6585	0.153333333333333
6600	0.126666666666667
6615	0.133333333333333
6630	0.113333333333333
6645	0.113333333333333
6660	0.126666666666667
6675	0.106666666666667
6690	0.12
6705	0.146666666666667
6720	0.14
6735	0.14
6750	0.14
6765	0.133333333333333
6780	0.126666666666667
6795	0.113333333333333
6810	0.133333333333333
6825	0.133333333333333
6840	0.113333333333333
6855	0.0866666666666667
6870	0.113333333333333
6885	0.12
6900	0.14
6915	0.133333333333333
6930	0.146666666666667
6945	0.166666666666667
6960	0.14
6975	0.12
6990	0.12
7005	0.126666666666667
7020	0.1
7035	0.1
7050	0.0866666666666667
7065	0.0733333333333333
7080	0.0666666666666667
7095	0.0466666666666667
7110	0.04
7125	0.04
7140	0.0466666666666667
7155	0.0333333333333333
7170	0.04
7185	0.0333333333333333
7200	0.0466666666666667
7215	0.06
7230	0.0533333333333333
7245	0.0733333333333333
7260	0.0933333333333333
7275	0.106666666666667
7290	0.1
7305	0.113333333333333
7320	0.12
7335	0.133333333333333
7350	0.133333333333333
7365	0.133333333333333
7380	0.146666666666667
7395	0.14
7410	0.126666666666667
7425	0.146666666666667
7440	0.18
7455	0.173333333333333
7470	0.18
7485	0.16
7500	0.16
7515	0.166666666666667
7530	0.16
7545	0.173333333333333
7560	0.173333333333333
7575	0.146666666666667
7590	0.14
7605	0.14
7620	0.133333333333333
7635	0.14
7650	0.12
7665	0.133333333333333
7680	0.166666666666667
7695	0.146666666666667
7710	0.146666666666667
7725	0.153333333333333
7740	0.146666666666667
7755	0.146666666666667
7770	0.16
7785	0.16
7800	0.186666666666667
7815	0.173333333333333
7830	0.166666666666667
7845	0.166666666666667
7860	0.193333333333333
7875	0.18
7890	0.186666666666667
7905	0.193333333333333
7920	0.173333333333333
7935	0.173333333333333
7950	0.153333333333333
7965	0.146666666666667
7980	0.12
7995	0.12
8010	0.0933333333333333
8025	0.12
8040	0.1
8055	0.0866666666666667
8070	0.0866666666666667
8085	0.0866666666666667
8100	0.08
8115	0.0733333333333333
8130	0.08
8145	0.0866666666666667
8160	0.08
8175	0.0733333333333333
8190	0.0666666666666667
8205	0.08
8220	0.0733333333333333
8235	0.0733333333333333
8250	0.0866666666666667
8265	0.113333333333333
8280	0.12
8295	0.14
8310	0.16
8325	0.153333333333333
8340	0.166666666666667
8355	0.153333333333333
8370	0.166666666666667
8385	0.16
8400	0.146666666666667
8415	0.12
8430	0.1
8445	0.08
8460	0.08
8475	0.0666666666666667
8490	0.0666666666666667
8505	0.0733333333333333
8520	0.0866666666666667
8535	0.113333333333333
8550	0.126666666666667
8565	0.12
8580	0.146666666666667
8595	0.16
8610	0.173333333333333
8625	0.2
8640	0.226666666666667
8655	0.26
8670	0.246666666666667
8685	0.226666666666667
8700	0.22
8715	0.26
8730	0.246666666666667
8745	0.24
8760	0.24
8775	0.233333333333333
8790	0.193333333333333
8805	0.18
8820	0.186666666666667
8835	0.18
8850	0.18
8865	0.16
8880	0.153333333333333
8895	0.14
8910	0.133333333333333
8925	0.126666666666667
8940	0.153333333333333
8955	0.146666666666667
8970	0.133333333333333
8985	0.16
9000	0.16
9015	0.16
9030	0.16
9045	0.186666666666667
9060	0.186666666666667
9075	0.186666666666667
9090	0.166666666666667
9105	0.16
9120	0.18
9135	0.16
9150	0.166666666666667
9165	0.16
9180	0.16
9195	0.133333333333333
9210	0.146666666666667
9225	0.146666666666667
9240	0.146666666666667
9255	0.133333333333333
9270	0.106666666666667
9285	0.113333333333333
9300	0.106666666666667
9315	0.106666666666667
9330	0.113333333333333
9345	0.12
9360	0.08
9375	0.0666666666666667
9390	0.0666666666666667
9405	0.0733333333333333
9420	0.0933333333333333
9435	0.0933333333333333
9450	0.1
9465	0.1
9480	0.106666666666667
9495	0.1
9510	0.106666666666667
9525	0.113333333333333
9540	0.126666666666667
9555	0.126666666666667
9570	0.113333333333333
9585	0.133333333333333
9600	0.146666666666667
9615	0.153333333333333
9630	0.153333333333333
9645	0.153333333333333
9660	0.16
9675	0.186666666666667
9690	0.166666666666667
9705	0.173333333333333
9720	0.18
9735	0.16
9750	0.146666666666667
9765	0.14
9780	0.126666666666667
9795	0.12
9810	0.126666666666667
9825	0.1
9840	0.106666666666667
9855	0.106666666666667
9870	0.1
9885	0.1
9900	0.0933333333333333
9915	0.0933333333333333
9930	0.0933333333333333
9945	0.0933333333333333
9960	0.0933333333333333
9975	0.0866666666666667
9990	0.106666666666667
10005	0.113333333333333
10020	0.12
10035	0.106666666666667
10050	0.106666666666667
10065	0.1
10080	0.106666666666667
10095	0.133333333333333
10110	0.133333333333333
10125	0.16
10140	0.16
10155	0.153333333333333
10170	0.146666666666667
10185	0.173333333333333
10200	0.173333333333333
10215	0.166666666666667
10230	0.16
10245	0.14
10260	0.133333333333333
10275	0.146666666666667
10290	0.153333333333333
10305	0.14
10320	0.146666666666667
10335	0.126666666666667
10350	0.126666666666667
10365	0.133333333333333
10380	0.14
10395	0.16
10410	0.16
10425	0.146666666666667
10440	0.113333333333333
10455	0.12
10470	0.126666666666667
10485	0.146666666666667
10500	0.153333333333333
10515	0.153333333333333
10530	0.14
10545	0.12
10560	0.153333333333333
10575	0.146666666666667
10590	0.146666666666667
10605	0.14
10620	0.126666666666667
10635	0.1
10650	0.0866666666666667
10665	0.0866666666666667
10680	0.1
10695	0.113333333333333
10710	0.08
10725	0.06
10740	0.0666666666666667
10755	0.0666666666666667
10770	0.06
10785	0.0733333333333333
10800	0.0933333333333333
10815	0.0866666666666667
10830	0.0733333333333333
10845	0.0666666666666667
10860	0.0733333333333333
10875	0.0866666666666667
10890	0.1
10905	0.113333333333333
10920	0.133333333333333
10935	0.12
10950	0.12
10965	0.12
10980	0.12
10995	0.12
11010	0.113333333333333
11025	0.12
11040	0.12
11055	0.133333333333333
11070	0.12
11085	0.12
11100	0.1
11115	0.106666666666667
11130	0.106666666666667
11145	0.113333333333333
11160	0.113333333333333
11175	0.113333333333333
11190	0.0933333333333333
11205	0.08
11220	0.0733333333333333
11235	0.0866666666666667
11250	0.0866666666666667
11265	0.0933333333333333
11280	0.0933333333333333
11295	0.0733333333333333
11310	0.08
11325	0.06
11340	0.0666666666666667
11355	0.08
11370	0.08
11385	0.0666666666666667
11400	0.0733333333333333
11415	0.0666666666666667
11430	0.0733333333333333
11445	0.08
11460	0.0666666666666667
11475	0.0666666666666667
11490	0.0933333333333333
11505	0.0933333333333333
11520	0.126666666666667
11535	0.16
11550	0.16
11565	0.153333333333333
11580	0.153333333333333
11595	0.146666666666667
11610	0.16
11625	0.173333333333333
11640	0.153333333333333
11655	0.126666666666667
11670	0.1
11685	0.0733333333333333
11700	0.0733333333333333
11715	0.08
11730	0.0933333333333333
11745	0.113333333333333
11760	0.106666666666667
11775	0.0933333333333333
11790	0.1
11805	0.1
11820	0.12
11835	0.14
11850	0.16
11865	0.153333333333333
11880	0.173333333333333
11895	0.166666666666667
11910	0.16
11925	0.18
11940	0.193333333333333
11955	0.2
11970	0.193333333333333
11985	0.193333333333333
12000	0.186666666666667
12015	0.2
12030	0.193333333333333
12045	0.193333333333333
12060	0.2
12075	0.193333333333333
12090	0.166666666666667
12105	0.166666666666667
12120	0.146666666666667
12135	0.133333333333333
12150	0.12
12165	0.126666666666667
12180	0.1
12195	0.106666666666667
12210	0.12
12225	0.12
12240	0.133333333333333
12255	0.14
12270	0.14
12285	0.14
12300	0.153333333333333
12315	0.133333333333333
12330	0.126666666666667
12345	0.12
12360	0.126666666666667
12375	0.126666666666667
12390	0.12
12405	0.126666666666667
12420	0.14
12435	0.16
12450	0.153333333333333
12465	0.166666666666667
12480	0.173333333333333
12495	0.18
12510	0.16
12525	0.16
12540	0.166666666666667
12555	0.146666666666667
12570	0.133333333333333
12585	0.1
12600	0.1
12615	0.126666666666667
12630	0.126666666666667
12645	0.106666666666667
12660	0.1
12675	0.0933333333333333
12690	0.08
12705	0.08
12720	0.1
12735	0.126666666666667
12750	0.14
12765	0.113333333333333
12780	0.12
12795	0.12
12810	0.126666666666667
12825	0.14
12840	0.146666666666667
12855	0.153333333333333
12870	0.146666666666667
12885	0.12
12900	0.1
12915	0.1
12930	0.1
12945	0.1
12960	0.106666666666667
12975	0.0933333333333333
12990	0.08
13005	0.0866666666666667
13020	0.0733333333333333
13035	0.0933333333333333
13050	0.1
13065	0.1
13080	0.0933333333333333
13095	0.113333333333333
13110	0.113333333333333
13125	0.12
13140	0.126666666666667
13155	0.126666666666667
13170	0.126666666666667
13185	0.113333333333333
13200	0.1
13215	0.0866666666666667
13230	0.0866666666666667
13245	0.0733333333333333
13260	0.06
13275	0.0533333333333333
13290	0.06
13305	0.0466666666666667
13320	0.0533333333333333
13335	0.06
13350	0.106666666666667
13365	0.146666666666667
13380	0.166666666666667
13395	0.213333333333333
13410	0.233333333333333
13425	0.24
13440	0.253333333333333
13455	0.313333333333333
13470	0.353333333333333
13485	0.34
13500	0.34
13515	0.353333333333333
13530	0.36
13545	0.36
13560	0.38
13575	0.38
13590	0.36
13605	0.313333333333333
13620	0.293333333333333
13635	0.326666666666667
13650	0.306666666666667
13665	0.26
13680	0.246666666666667
13695	0.226666666666667
13710	0.2
13725	0.206666666666667
13740	0.213333333333333
13755	0.213333333333333
13770	0.233333333333333
13785	0.206666666666667
13800	0.193333333333333
13815	0.22
13830	0.24
13845	0.213333333333333
13860	0.213333333333333
13875	0.233333333333333
13890	0.24
13905	0.266666666666667
13920	0.253333333333333
13935	0.26
13950	0.28
13965	0.273333333333333
13980	0.246666666666667
13995	0.24
14010	0.26
14025	0.24
14040	0.286666666666667
14055	0.273333333333333
14070	0.28
14085	0.306666666666667
14100	0.286666666666667
14115	0.286666666666667
14130	0.306666666666667
14145	0.306666666666667
14160	0.273333333333333
14175	0.26
14190	0.2
14205	0.186666666666667
14220	0.16
14235	0.133333333333333
14250	0.12
14265	0.1
14280	0.0666666666666667
14295	0.0733333333333333
14310	0.0666666666666667
14325	0.0666666666666667
14340	0.06
14355	0.06
14370	0.0533333333333333
14385	0.08
14400	0.0933333333333333
14415	0.0933333333333333
14430	0.0933333333333333
14445	0.0933333333333333
14460	0.113333333333333
14475	0.126666666666667
14490	0.153333333333333
14505	0.166666666666667
14520	0.173333333333333
14535	0.14
14550	0.14
14565	0.166666666666667
14580	0.193333333333333
14595	0.246666666666667
14610	0.253333333333333
14625	0.26
14640	0.246666666666667
14655	0.226666666666667
14670	0.226666666666667
14685	0.246666666666667
14700	0.273333333333333
14715	0.253333333333333
14730	0.24
14745	0.186666666666667
14760	0.18
14775	0.173333333333333
14790	0.206666666666667
14805	0.233333333333333
14820	0.253333333333333
14835	0.226666666666667
14850	0.206666666666667
14865	0.226666666666667
14880	0.226666666666667
14895	0.24
14910	0.233333333333333
14925	0.226666666666667
14940	0.213333333333333
14955	0.206666666666667
14970	0.206666666666667
14985	0.246666666666667
15000	0.26
15015	0.253333333333333
15030	0.26
15045	0.273333333333333
15060	0.293333333333333
15075	0.3
15090	0.28
15105	0.273333333333333
15120	0.26
15135	0.233333333333333
15150	0.22
15165	0.233333333333333
15180	0.246666666666667
15195	0.226666666666667
15210	0.2
15225	0.186666666666667
15240	0.206666666666667
15255	0.2
15270	0.193333333333333
15285	0.193333333333333
15300	0.213333333333333
15315	0.22
15330	0.2
15345	0.213333333333333
15360	0.226666666666667
15375	0.22
15390	0.206666666666667
15405	0.2
15420	0.206666666666667
15435	0.193333333333333
15450	0.173333333333333
15465	0.133333333333333
15480	0.12
15495	0.106666666666667
15510	0.113333333333333
15525	0.133333333333333
15540	0.113333333333333
15555	0.113333333333333
15570	0.0933333333333333
15585	0.0933333333333333
15600	0.0866666666666667
15615	0.0866666666666667
15630	0.0866666666666667
15645	0.0933333333333333
15660	0.0866666666666667
15675	0.0733333333333333
15690	0.0733333333333333
15705	0.0933333333333333
15720	0.106666666666667
