# Supplementary material for: Conveniently Pre-Tagged and Pre-Packaged: Extended Molecular Identification and Metagenomics Using Complete Metazoan Mitochondrial Genomes
Source: PLoS One. 2012 Dec 14;7(12):e51263. doi: 10.1371/journal.pone.0051263 (PMC3522660; doi:10.1371/journal.pone.0051263)
Supplement: File S2 — Sliding window analyses for Annelida, Cnidaria, Crustacea, Echinodermata, Mollusca, Nematoda, Nemertea, Platyhelminthes and Porifera. For each family, the folder contains the aligned sequences as well as the sliding window analyses by species pair and for all species pair on a single figure. (ZIP) [file pone.0051263.s002.zip › Crustacea/Acrididae/15_150/Gomphocerus_licenti_NC_013847_Gomphocerus_sibiricus_tibetanus_NC_015478.csv]

0	0.02
15	0.02
30	0.02
45	0.02
60	0.02
75	0.02
90	0.0133333333333333
105	0.02
120	0.02
135	0.02
150	0.02
165	0.0133333333333333
180	0.0133333333333333
195	0.0133333333333333
210	0.0133333333333333
225	0.0133333333333333
240	0.0133333333333333
255	0.00666666666666667
270	0.00666666666666667
285	0.00666666666666667
300	0
315	0
330	0
345	0
360	0
375	0
390	0
405	0
420	0
435	0
450	0
465	0
480	0
495	0
510	0
525	0
540	0
555	0
570	0
585	0
600	0
615	0
630	0
645	0
660	0
675	0
690	0
705	0
720	0.00666666666666667
735	0.00666666666666667
750	0.00666666666666667
765	0.00666666666666667
780	0.00666666666666667
795	0.00666666666666667
810	0.00666666666666667
825	0.00666666666666667
840	0.00666666666666667
855	0.00666666666666667
870	0
885	0.00666666666666667
900	0.0133333333333333
915	0.0266666666666667
930	0.0266666666666667
945	0.0333333333333333
960	0.0333333333333333
975	0.04
990	0.04
1005	0.04
1020	0.04
1035	0.0333333333333333
1050	0.0266666666666667
1065	0.0133333333333333
1080	0.0133333333333333
1095	0.00666666666666667
1110	0.0133333333333333
1125	0.00666666666666667
1140	0.00666666666666667
1155	0.0133333333333333
1170	0.0133333333333333
1185	0.02
1200	0.02
1215	0.02
1230	0.0266666666666667
1245	0.0266666666666667
1260	0.0333333333333333
1275	0.0333333333333333
1290	0.0333333333333333
1305	0.0266666666666667
1320	0.0266666666666667
1335	0.02
1350	0.02
1365	0.0266666666666667
1380	0.02
1395	0.0266666666666667
1410	0.0133333333333333
1425	0.0133333333333333
1440	0.0133333333333333
1455	0.0133333333333333
1470	0.0133333333333333
1485	0.0133333333333333
1500	0.0133333333333333
1515	0.0133333333333333
1530	0.0133333333333333
1545	0.0133333333333333
1560	0.0133333333333333
1575	0.0133333333333333
1590	0.0133333333333333
1605	0.0133333333333333
1620	0.0133333333333333
1635	0.0133333333333333
1650	0.02
1665	0.0133333333333333
1680	0.0133333333333333
1695	0.00666666666666667
1710	0.00666666666666667
1725	0.00666666666666667
1740	0.0133333333333333
1755	0.0133333333333333
1770	0.0133333333333333
1785	0.0133333333333333
1800	0.00666666666666667
1815	0.00666666666666667
1830	0.00666666666666667
1845	0.00666666666666667
1860	0.02
1875	0.0266666666666667
1890	0.02
1905	0.0266666666666667
1920	0.0266666666666667
1935	0.0266666666666667
1950	0.0266666666666667
1965	0.0266666666666667
1980	0.0266666666666667
1995	0.0333333333333333
2010	0.02
2025	0.02
2040	0.02
2055	0.0133333333333333
2070	0.0133333333333333
2085	0.0133333333333333
2100	0.0133333333333333
2115	0.0133333333333333
2130	0.0133333333333333
2145	0.00666666666666667
2160	0.00666666666666667
2175	0
2190	0
2205	0.00666666666666667
2220	0.00666666666666667
2235	0.00666666666666667
2250	0.00666666666666667
2265	0.0133333333333333
2280	0.0133333333333333
2295	0.0133333333333333
2310	0.0133333333333333
2325	0.0133333333333333
2340	0.0133333333333333
2355	0.00666666666666667
2370	0.0133333333333333
2385	0.0133333333333333
2400	0.02
2415	0.0133333333333333
2430	0.02
2445	0.0266666666666667
2460	0.0266666666666667
2475	0.0333333333333333
2490	0.0466666666666667
2505	0.0533333333333333
2520	0.0533333333333333
2535	0.0733333333333333
2550	0.0666666666666667
2565	0.0733333333333333
2580	0.08
2595	0.0733333333333333
2610	0.1
2625	0.113333333333333
2640	0.1
2655	0.1
2670	0.113333333333333
2685	0.1
2700	0.1
2715	0.0933333333333333
2730	0.0866666666666667
2745	0.1
2760	0.0733333333333333
2775	0.0666666666666667
2790	0.0666666666666667
2805	0.0733333333333333
2820	0.0666666666666667
2835	0.0666666666666667
2850	0.0666666666666667
2865	0.0733333333333333
2880	0.0666666666666667
2895	0.0533333333333333
2910	0.0533333333333333
2925	0.04
2940	0.0533333333333333
2955	0.04
2970	0.04
2985	0.0333333333333333
3000	0.04
3015	0.04
3030	0.04
3045	0.04
3060	0.0466666666666667
3075	0.0466666666666667
3090	0.0333333333333333
3105	0.0333333333333333
3120	0.02
3135	0.02
3150	0.0133333333333333
3165	0.00666666666666667
3180	0.0133333333333333
3195	0.02
3210	0.0133333333333333
3225	0.0133333333333333
3240	0.0133333333333333
3255	0.0133333333333333
3270	0.02
3285	0.02
3300	0.0266666666666667
3315	0.0266666666666667
3330	0.02
3345	0.02
3360	0.0266666666666667
3375	0.0266666666666667
3390	0.0266666666666667
3405	0.0266666666666667
3420	0.02
3435	0.0333333333333333
3450	0.0333333333333333
3465	0.04
3480	0.04
3495	0.04
3510	0.0333333333333333
3525	0.0333333333333333
3540	0.0333333333333333
3555	0.0333333333333333
3570	0.04
3585	0.0266666666666667
3600	0.0266666666666667
3615	0.02
3630	0.02
3645	0.02
3660	0.02
3675	0.0266666666666667
3690	0.0333333333333333
3705	0.0333333333333333
3720	0.0333333333333333
3735	0.0333333333333333
3750	0.0266666666666667
3765	0.0266666666666667
3780	0.0266666666666667
3795	0.04
3810	0.04
3825	0.0333333333333333
3840	0.0266666666666667
3855	0.0266666666666667
3870	0.02
3885	0.02
3900	0.02
3915	0.02
3930	0.0266666666666667
3945	0.00666666666666667
3960	0.00666666666666667
3975	0.00666666666666667
3990	0.00666666666666667
4005	0.02
4020	0.02
4035	0.02
4050	0.02
4065	0.02
4080	0.02
4095	0.02
4110	0.02
4125	0.0266666666666667
4140	0.0333333333333333
4155	0.0266666666666667
4170	0.0333333333333333
4185	0.0333333333333333
4200	0.0333333333333333
4215	0.04
4230	0.0333333333333333
4245	0.04
4260	0.04
4275	0.04
4290	0.04
4305	0.0333333333333333
4320	0.0266666666666667
4335	0.0266666666666667
4350	0.0266666666666667
4365	0.02
4380	0.02
4395	0.0133333333333333
4410	0.0133333333333333
4425	0.0133333333333333
4440	0.00666666666666667
4455	0.00666666666666667
4470	0.00666666666666667
4485	0.00666666666666667
4500	0.0266666666666667
4515	0.0266666666666667
4530	0.0333333333333333
4545	0.0333333333333333
4560	0.0333333333333333
4575	0.04
4590	0.04
4605	0.04
4620	0.04
4635	0.04
4650	0.02
4665	0.02
4680	0.02
4695	0.0266666666666667
4710	0.0266666666666667
4725	0.0133333333333333
4740	0.0266666666666667
4755	0.0266666666666667
4770	0.0266666666666667
4785	0.0266666666666667
4800	0.0333333333333333
4815	0.04
4830	0.0466666666666667
4845	0.04
4860	0.0466666666666667
4875	0.06
4890	0.0466666666666667
4905	0.0533333333333333
4920	0.06
4935	0.0666666666666667
4950	0.06
4965	0.0533333333333333
4980	0.0466666666666667
4995	0.0533333333333333
5010	0.06
5025	0.06
5040	0.06
5055	0.0533333333333333
5070	0.06
5085	0.0533333333333333
5100	0.0533333333333333
5115	0.06
5130	0.0533333333333333
5145	0.0466666666666667
5160	0.04
5175	0.0266666666666667
5190	0.0266666666666667
5205	0.0266666666666667
5220	0.02
5235	0.02
5250	0.0266666666666667
5265	0.0266666666666667
5280	0.04
5295	0.04
5310	0.04
5325	0.04
5340	0.04
5355	0.0466666666666667
5370	0.04
5385	0.0466666666666667
5400	0.04
5415	0.0333333333333333
5430	0.02
5445	0.0266666666666667
5460	0.0333333333333333
5475	0.0333333333333333
5490	0.04
5505	0.04
5520	0.0466666666666667
5535	0.04
5550	0.04
5565	0.0533333333333333
5580	0.06
5595	0.0533333333333333
5610	0.0466666666666667
5625	0.0466666666666667
5640	0.0533333333333333
5655	0.0533333333333333
5670	0.0533333333333333
5685	0.06
5700	0.06
5715	0.0533333333333333
5730	0.0533333333333333
5745	0.0666666666666667
5760	0.06
5775	0.06
5790	0.0533333333333333
5805	0.0466666666666667
5820	0.04
5835	0.0466666666666667
5850	0.0466666666666667
5865	0.0466666666666667
5880	0.0533333333333333
5895	0.04
5910	0.0466666666666667
5925	0.06
5940	0.06
5955	0.08
5970	0.08
5985	0.0733333333333333
6000	0.0733333333333333
6015	0.0666666666666667
6030	0.0533333333333333
6045	0.06
6060	0.0533333333333333
6075	0.04
6090	0.0333333333333333
6105	0.0133333333333333
6120	0.0133333333333333
6135	0.00666666666666667
6150	0.02
6165	0.02
6180	0.0266666666666667
6195	0.0333333333333333
6210	0.04
6225	0.04
6240	0.0533333333333333
6255	0.0533333333333333
6270	0.06
6285	0.06
6300	0.0466666666666667
6315	0.06
6330	0.06
6345	0.0533333333333333
6360	0.06
6375	0.0866666666666667
6390	0.0866666666666667
6405	0.1
6420	0.106666666666667
6435	0.12
6450	0.14
6465	0.133333333333333
6480	0.133333333333333
6495	0.14
6510	0.133333333333333
6525	0.133333333333333
6540	0.133333333333333
6555	0.126666666666667
6570	0.12
6585	0.12
6600	0.106666666666667
6615	0.113333333333333
6630	0.106666666666667
6645	0.113333333333333
6660	0.12
6675	0.106666666666667
6690	0.12
6705	0.12
6720	0.12
6735	0.12
6750	0.113333333333333
6765	0.12
6780	0.126666666666667
6795	0.113333333333333
6810	0.12
6825	0.113333333333333
6840	0.1
6855	0.1
6870	0.12
6885	0.106666666666667
6900	0.126666666666667
6915	0.12
6930	0.126666666666667
6945	0.14
6960	0.126666666666667
6975	0.12
6990	0.106666666666667
7005	0.1
7020	0.0733333333333333
7035	0.08
7050	0.06
7065	0.0466666666666667
7080	0.04
7095	0.02
7110	0.0133333333333333
7125	0.0133333333333333
7140	0.0133333333333333
7155	0.0133333333333333
7170	0.0133333333333333
7185	0.00666666666666667
7200	0.00666666666666667
7215	0.00666666666666667
7230	0
7245	0.00666666666666667
7260	0.00666666666666667
7275	0.00666666666666667
7290	0.00666666666666667
7305	0.00666666666666667
7320	0.0133333333333333
7335	0.0133333333333333
7350	0.0133333333333333
7365	0.02
7380	0.0266666666666667
7395	0.02
7410	0.02
7425	0.02
7440	0.02
7455	0.02
7470	0.0133333333333333
7485	0.0133333333333333
7500	0.0133333333333333
7515	0.00666666666666667
7530	0
7545	0
7560	0
7575	0
7590	0
7605	0.00666666666666667
7620	0.00666666666666667
7635	0.00666666666666667
7650	0.00666666666666667
7665	0.00666666666666667
7680	0.02
7695	0.02
7710	0.02
7725	0.02
7740	0.02
7755	0.0133333333333333
7770	0.0133333333333333
7785	0.0133333333333333
7800	0.0133333333333333
7815	0.0133333333333333
7830	0.00666666666666667
7845	0.00666666666666667
7860	0.0133333333333333
7875	0.0133333333333333
7890	0.0133333333333333
7905	0.02
7920	0.02
7935	0.02
7950	0.0266666666666667
7965	0.04
7980	0.0333333333333333
7995	0.0533333333333333
8010	0.0533333333333333
8025	0.06
8040	0.0666666666666667
8055	0.06
8070	0.06
8085	0.0733333333333333
8100	0.0666666666666667
8115	0.0533333333333333
8130	0.0533333333333333
8145	0.0333333333333333
8160	0.0266666666666667
8175	0.0266666666666667
8190	0.02
8205	0.02
8220	0.02
8235	0.00666666666666667
8250	0.00666666666666667
8265	0.0266666666666667
8280	0.0266666666666667
8295	0.0266666666666667
8310	0.0266666666666667
8325	0.02
8340	0.02
8355	0.02
8370	0.02
8385	0.02
8400	0.02
8415	0
8430	0
8445	0
8460	0
8475	0.00666666666666667
8490	0.00666666666666667
8505	0.00666666666666667
8520	0.0133333333333333
8535	0.0133333333333333
8550	0.02
8565	0.02
8580	0.0266666666666667
8595	0.0266666666666667
8610	0.0333333333333333
8625	0.0266666666666667
8640	0.0466666666666667
8655	0.06
8670	0.0666666666666667
8685	0.0666666666666667
8700	0.0666666666666667
8715	0.0866666666666667
8730	0.08
8745	0.0933333333333333
8760	0.12
8775	0.146666666666667
8790	0.126666666666667
8805	0.133333333333333
8820	0.14
8835	0.14
8850	0.153333333333333
8865	0.146666666666667
8880	0.153333333333333
8895	0.166666666666667
8910	0.146666666666667
8925	0.146666666666667
8940	0.173333333333333
8955	0.16
8970	0.14
8985	0.153333333333333
9000	0.133333333333333
9015	0.14
9030	0.14
9045	0.133333333333333
9060	0.126666666666667
9075	0.126666666666667
9090	0.106666666666667
9105	0.106666666666667
9120	0.12
9135	0.113333333333333
9150	0.126666666666667
9165	0.113333333333333
9180	0.12
9195	0.1
9210	0.1
9225	0.0866666666666667
9240	0.0933333333333333
9255	0.0933333333333333
9270	0.08
9285	0.0933333333333333
9300	0.0866666666666667
9315	0.1
9330	0.1
9345	0.1
9360	0.0933333333333333
9375	0.0866666666666667
9390	0.0733333333333333
9405	0.0666666666666667
9420	0.0733333333333333
9435	0.0533333333333333
9450	0.0533333333333333
9465	0.0333333333333333
9480	0.02
9495	0.0266666666666667
9510	0.0266666666666667
9525	0.0266666666666667
9540	0.0333333333333333
9555	0.0333333333333333
9570	0.0266666666666667
9585	0.0333333333333333
9600	0.0333333333333333
9615	0.0333333333333333
9630	0.0333333333333333
9645	0.0266666666666667
9660	0.0333333333333333
9675	0.0333333333333333
9690	0.0266666666666667
9705	0.0266666666666667
9720	0.0333333333333333
9735	0.0333333333333333
9750	0.0266666666666667
9765	0.0333333333333333
9780	0.0333333333333333
9795	0.0333333333333333
9810	0.0266666666666667
9825	0.02
9840	0.02
9855	0.02
9870	0.0133333333333333
9885	0.0133333333333333
9900	0.0133333333333333
9915	0.0133333333333333
9930	0.0133333333333333
9945	0.0133333333333333
9960	0.02
9975	0.02
9990	0.0266666666666667
10005	0.0266666666666667
10020	0.0266666666666667
10035	0.02
10050	0.02
10065	0.02
10080	0.0333333333333333
10095	0.04
10110	0.0333333333333333
10125	0.0333333333333333
10140	0.0266666666666667
10155	0.0266666666666667
10170	0.0266666666666667
10185	0.0266666666666667
10200	0.0266666666666667
10215	0.02
10230	0.00666666666666667
10245	0
10260	0
10275	0.00666666666666667
10290	0.00666666666666667
10305	0.00666666666666667
10320	0.0133333333333333
10335	0.0133333333333333
10350	0.0133333333333333
10365	0.02
10380	0.02
10395	0.0266666666666667
10410	0.0266666666666667
10425	0.02
10440	0.02
10455	0.02
10470	0.02
10485	0.02
10500	0.0266666666666667
10515	0.02
10530	0.02
10545	0.0133333333333333
10560	0.02
10575	0.02
10590	0.02
10605	0.02
10620	0.0133333333333333
10635	0.0133333333333333
10650	0.00666666666666667
10665	0.00666666666666667
10680	0.00666666666666667
10695	0.00666666666666667
10710	0
10725	0
10740	0
10755	0.00666666666666667
10770	0.00666666666666667
10785	0.0133333333333333
10800	0.0133333333333333
10815	0.0133333333333333
10830	0.0133333333333333
10845	0.0133333333333333
10860	0.02
10875	0.0266666666666667
10890	0.0266666666666667
10905	0.02
10920	0.02
10935	0.0133333333333333
10950	0.02
10965	0.02
10980	0.02
10995	0.02
11010	0.0133333333333333
11025	0.00666666666666667
11040	0.00666666666666667
11055	0.00666666666666667
11070	0.00666666666666667
11085	0.00666666666666667
11100	0
11115	0.00666666666666667
11130	0.00666666666666667
11145	0.00666666666666667
11160	0.0133333333333333
11175	0.0133333333333333
11190	0.0133333333333333
11205	0.02
11220	0.02
11235	0.0266666666666667
11250	0.0266666666666667
11265	0.02
11280	0.02
11295	0.02
11310	0.0133333333333333
11325	0.0133333333333333
11340	0.0133333333333333
11355	0.00666666666666667
11370	0.00666666666666667
11385	0
11400	0
11415	0
11430	0
11445	0
11460	0
11475	0
11490	0
11505	0
11520	0
11535	0.0133333333333333
11550	0.0133333333333333
11565	0.0133333333333333
11580	0.0133333333333333
11595	0.0133333333333333
11610	0.0133333333333333
11625	0.0133333333333333
11640	0.02
11655	0.02
11670	0.02
11685	0.00666666666666667
11700	0.00666666666666667
11715	0.00666666666666667
11730	0.0133333333333333
11745	0.0133333333333333
11760	0.0133333333333333
11775	0.0133333333333333
11790	0.00666666666666667
11805	0.00666666666666667
11820	0.00666666666666667
11835	0.00666666666666667
11850	0.00666666666666667
11865	0.00666666666666667
11880	0
11895	0
11910	0
11925	0
11940	0
11955	0
11970	0
11985	0
12000	0
12015	0
12030	0.00666666666666667
12045	0.00666666666666667
12060	0.00666666666666667
12075	0.00666666666666667
12090	0.00666666666666667
12105	0.00666666666666667
12120	0.00666666666666667
12135	0.00666666666666667
12150	0.00666666666666667
12165	0.00666666666666667
12180	0
12195	0
12210	0
12225	0
12240	0.00666666666666667
12255	0.00666666666666667
12270	0.00666666666666667
12285	0.00666666666666667
12300	0.00666666666666667
12315	0.00666666666666667
12330	0.00666666666666667
12345	0.00666666666666667
12360	0.00666666666666667
12375	0.00666666666666667
12390	0
12405	0
12420	0
12435	0
12450	0
12465	0
12480	0
12495	0.00666666666666667
12510	0.0133333333333333
12525	0.02
12540	0.0333333333333333
12555	0.0333333333333333
12570	0.0333333333333333
12585	0.0333333333333333
12600	0.0333333333333333
12615	0.0466666666666667
12630	0.0466666666666667
12645	0.0533333333333333
12660	0.0466666666666667
12675	0.0466666666666667
12690	0.0333333333333333
12705	0.0466666666666667
12720	0.0666666666666667
12735	0.0666666666666667
12750	0.0666666666666667
12765	0.0733333333333333
12780	0.0733333333333333
12795	0.0666666666666667
12810	0.08
12825	0.08
12840	0.08
12855	0.0666666666666667
12870	0.0466666666666667
12885	0.0533333333333333
12900	0.06
12915	0.04
12930	0.0466666666666667
12945	0.0466666666666667
12960	0.0333333333333333
12975	0.0333333333333333
12990	0.0333333333333333
13005	0.0333333333333333
13020	0.0333333333333333
13035	0.0333333333333333
13050	0.0466666666666667
13065	0.0666666666666667
13080	0.08
13095	0.0866666666666667
13110	0.0866666666666667
13125	0.0933333333333333
13140	0.113333333333333
13155	0.12
13170	0.133333333333333
13185	0.126666666666667
13200	0.12
13215	0.1
13230	0.0866666666666667
13245	0.08
13260	0.08
13275	0.0733333333333333
13290	0.0666666666666667
13305	0.06
13320	0.0533333333333333
13335	0.0733333333333333
13350	0.0866666666666667
13365	0.12
13380	0.14
13395	0.16
13410	0.166666666666667
13425	0.18
13440	0.173333333333333
13455	0.2
13470	0.22
13485	0.2
13500	0.2
13515	0.193333333333333
13530	0.206666666666667
13545	0.193333333333333
13560	0.193333333333333
13575	0.173333333333333
13590	0.166666666666667
13605	0.146666666666667
13620	0.12
13635	0.12
13650	0.106666666666667
13665	0.0933333333333333
13680	0.06
13695	0.0533333333333333
13710	0.0533333333333333
13725	0.06
13740	0.06
13755	0.0666666666666667
13770	0.08
13785	0.0933333333333333
13800	0.0866666666666667
13815	0.08
13830	0.0866666666666667
13845	0.08
13860	0.0733333333333333
13875	0.0933333333333333
13890	0.12
13905	0.14
13920	0.133333333333333
13935	0.12
13950	0.126666666666667
13965	0.126666666666667
13980	0.113333333333333
13995	0.126666666666667
14010	0.133333333333333
14025	0.12
14040	0.12
14055	0.0933333333333333
14070	0.106666666666667
14085	0.146666666666667
14100	0.146666666666667
14115	0.16
14130	0.18
14145	0.173333333333333
14160	0.166666666666667
14175	0.153333333333333
14190	0.126666666666667
14205	0.14
14220	0.126666666666667
14235	0.0933333333333333
14250	0.0866666666666667
14265	0.0666666666666667
14280	0.0466666666666667
14295	0.04
14310	0.04
14325	0.0466666666666667
14340	0.0466666666666667
14355	0.0266666666666667
14370	0.02
14385	0.0333333333333333
14400	0.0266666666666667
14415	0.0266666666666667
14430	0.0266666666666667
14445	0.0266666666666667
14460	0.0266666666666667
14475	0.02
14490	0.0333333333333333
14505	0.0466666666666667
14520	0.0466666666666667
14535	0.0266666666666667
14550	0.0266666666666667
14565	0.0266666666666667
14580	0.0266666666666667
14595	0.0266666666666667
14610	0.0266666666666667
14625	0.0333333333333333
14640	0.02
14655	0.02
14670	0.04
14685	0.06
14700	0.0733333333333333
14715	0.0866666666666667
14730	0.1
14745	0.113333333333333
14760	0.12
14775	0.126666666666667
14790	0.14
14805	0.14
14820	0.133333333333333
14835	0.113333333333333
14850	0.12
14865	0.113333333333333
14880	0.1
14895	0.0866666666666667
14910	0.08
14925	0.0666666666666667
14940	0.08
14955	0.0666666666666667
14970	0.0533333333333333
14985	0.0533333333333333
15000	0.0333333333333333
15015	0.0466666666666667
15030	0.0466666666666667
15045	0.0466666666666667
15060	0.0466666666666667
15075	0.06
15090	0.0333333333333333
15105	0.0333333333333333
15120	0.0333333333333333
15135	0.0333333333333333
15150	0.0333333333333333
15165	0.02
15180	0.0266666666666667
15195	0.0266666666666667
15210	0.0266666666666667
15225	0.0133333333333333
15240	0.02
15255	0.02
15270	0.02
15285	0.02
15300	0.02
15315	0.0133333333333333
15330	0.00666666666666667
15345	0.00666666666666667
15360	0.00666666666666667
15375	0.00666666666666667
15390	0
15405	0
15420	0
15435	0
15450	0
15465	0
15480	0
15495	0.00666666666666667
15510	0.00666666666666667
15525	0.00666666666666667
15540	0.00666666666666667
15555	0.00666666666666667
15570	0.00666666666666667
15585	0.00666666666666667
15600	0.0133333333333333
15615	0.0133333333333333
15630	0.0133333333333333
15645	0.00666666666666667
15660	0.00666666666666667
15675	0.0133333333333333
15690	0.0133333333333333
15705	0.0133333333333333
15720	0.0133333333333333
