# Supplementary material for: Conveniently Pre-Tagged and Pre-Packaged: Extended Molecular Identification and Metagenomics Using Complete Metazoan Mitochondrial Genomes
Source: PLoS One. 2012 Dec 14;7(12):e51263. doi: 10.1371/journal.pone.0051263 (PMC3522660; doi:10.1371/journal.pone.0051263)
Supplement: File S2 — Sliding window analyses for Annelida, Cnidaria, Crustacea, Echinodermata, Mollusca, Nematoda, Nemertea, Platyhelminthes and Porifera. For each family, the folder contains the aligned sequences as well as the sliding window analyses by species pair and for all species pair on a single figure. (ZIP) [file pone.0051263.s002.zip › Crustacea/Acrididae/45_450/Acrida_cinerea_NC_014887_Gomphocerus_sibiricus_tibetanus_NC_015478.csv]

0	0.131111111111111
45	0.135555555555556
90	0.126666666666667
135	0.128888888888889
180	0.131111111111111
225	0.128888888888889
270	0.135555555555556
315	0.131111111111111
360	0.131111111111111
405	0.117777777777778
450	0.106666666666667
495	0.104444444444444
540	0.108888888888889
585	0.108888888888889
630	0.104444444444444
675	0.108888888888889
720	0.106666666666667
765	0.111111111111111
810	0.12
855	0.135555555555556
900	0.14
945	0.142222222222222
990	0.142222222222222
1035	0.148888888888889
1080	0.155555555555556
1125	0.142222222222222
1170	0.144444444444444
1215	0.146666666666667
1260	0.142222222222222
1305	0.148888888888889
1350	0.148888888888889
1395	0.144444444444444
1440	0.144444444444444
1485	0.126666666666667
1530	0.126666666666667
1575	0.144444444444444
1620	0.151111111111111
1665	0.151111111111111
1710	0.151111111111111
1755	0.135555555555556
1800	0.131111111111111
1845	0.133333333333333
1890	0.128888888888889
1935	0.133333333333333
1980	0.122222222222222
2025	0.117777777777778
2070	0.115555555555556
2115	0.124444444444444
2160	0.131111111111111
2205	0.137777777777778
2250	0.155555555555556
2295	0.153333333333333
2340	0.162222222222222
2385	0.171111111111111
2430	0.186666666666667
2475	0.193333333333333
2520	0.186666666666667
2565	0.18
2610	0.164444444444444
2655	0.16
2700	0.162222222222222
2745	0.16
2790	0.144444444444444
2835	0.137777777777778
2880	0.133333333333333
2925	0.122222222222222
2970	0.122222222222222
3015	0.115555555555556
3060	0.122222222222222
3105	0.12
3150	0.111111111111111
3195	0.122222222222222
3240	0.131111111111111
3285	0.144444444444444
3330	0.153333333333333
3375	0.164444444444444
3420	0.168888888888889
3465	0.173333333333333
3510	0.184444444444444
3555	0.184444444444444
3600	0.18
3645	0.168888888888889
3690	0.166666666666667
3735	0.173333333333333
3780	0.166666666666667
3825	0.157777777777778
3870	0.148888888888889
3915	0.142222222222222
3960	0.148888888888889
4005	0.16
4050	0.171111111111111
4095	0.173333333333333
4140	0.177777777777778
4185	0.155555555555556
4230	0.148888888888889
4275	0.148888888888889
4320	0.155555555555556
4365	0.146666666666667
4410	0.131111111111111
4455	0.115555555555556
4500	0.111111111111111
4545	0.104444444444444
4590	0.102222222222222
4635	0.108888888888889
4680	0.124444444444444
4725	0.131111111111111
4770	0.133333333333333
4815	0.164444444444444
4860	0.171111111111111
4905	0.18
4950	0.182222222222222
4995	0.188888888888889
5040	0.182222222222222
5085	0.188888888888889
5130	0.166666666666667
5175	0.16
5220	0.148888888888889
5265	0.124444444444444
5310	0.106666666666667
5355	0.106666666666667
5400	0.0911111111111111
5445	0.0933333333333333
5490	0.106666666666667
5535	0.0911111111111111
5580	0.0977777777777778
5625	0.0866666666666667
5670	0.0866666666666667
5715	0.0888888888888889
5760	0.0911111111111111
5805	0.0888888888888889
5850	0.0911111111111111
5895	0.0866666666666667
5940	0.0777777777777778
5985	0.0911111111111111
6030	0.0888888888888889
6075	0.104444444444444
6120	0.117777777777778
6165	0.135555555555556
6210	0.146666666666667
6255	0.146666666666667
6300	0.151111111111111
6345	0.16
6390	0.164444444444444
6435	0.16
6480	0.16
6525	0.155555555555556
6570	0.146666666666667
6615	0.137777777777778
6660	0.124444444444444
6705	0.115555555555556
6750	0.108888888888889
6795	0.0955555555555556
6840	0.0844444444444444
6885	0.0733333333333333
6930	0.0755555555555556
6975	0.0777777777777778
7020	0.0755555555555556
7065	0.08
7110	0.0844444444444444
7155	0.106666666666667
7200	0.115555555555556
7245	0.131111111111111
7290	0.14
7335	0.148888888888889
7380	0.157777777777778
7425	0.153333333333333
7470	0.164444444444444
7515	0.16
7560	0.18
7605	0.171111111111111
7650	0.164444444444444
7695	0.157777777777778
7740	0.151111111111111
7785	0.146666666666667
7830	0.133333333333333
7875	0.135555555555556
7920	0.122222222222222
7965	0.128888888888889
8010	0.124444444444444
8055	0.115555555555556
8100	0.113333333333333
8145	0.108888888888889
8190	0.117777777777778
8235	0.126666666666667
8280	0.131111111111111
8325	0.148888888888889
8370	0.173333333333333
8415	0.157777777777778
8460	0.14
8505	0.155555555555556
8550	0.16
8595	0.162222222222222
8640	0.166666666666667
8685	0.16
8730	0.16
8775	0.146666666666667
8820	0.128888888888889
8865	0.133333333333333
8910	0.144444444444444
8955	0.124444444444444
9000	0.124444444444444
9045	0.122222222222222
9090	0.106666666666667
9135	0.111111111111111
9180	0.117777777777778
9225	0.106666666666667
9270	0.104444444444444
9315	0.117777777777778
9360	0.115555555555556
9405	0.124444444444444
9450	0.126666666666667
9495	0.128888888888889
9540	0.135555555555556
9585	0.133333333333333
9630	0.122222222222222
9675	0.124444444444444
9720	0.135555555555556
9765	0.113333333333333
9810	0.111111111111111
9855	0.124444444444444
9900	0.126666666666667
9945	0.122222222222222
9990	0.137777777777778
10035	0.133333333333333
10080	0.137777777777778
10125	0.153333333333333
10170	0.14
10215	0.148888888888889
10260	0.151111111111111
10305	0.133333333333333
10350	0.122222222222222
10395	0.131111111111111
10440	0.111111111111111
10485	0.111111111111111
10530	0.106666666666667
10575	0.0977777777777778
10620	0.111111111111111
10665	0.102222222222222
10710	0.0955555555555556
10755	0.111111111111111
10800	0.111111111111111
10845	0.106666666666667
10890	0.113333333333333
10935	0.108888888888889
10980	0.106666666666667
11025	0.0977777777777778
11070	0.0888888888888889
11115	0.0888888888888889
11160	0.0888888888888889
11205	0.0866666666666667
11250	0.113333333333333
11295	0.106666666666667
11340	0.106666666666667
11385	0.108888888888889
11430	0.115555555555556
11475	0.122222222222222
11520	0.126666666666667
11565	0.14
11610	0.151111111111111
11655	0.148888888888889
11700	0.144444444444444
11745	0.162222222222222
11790	0.16
11835	0.16
11880	0.16
11925	0.168888888888889
11970	0.166666666666667
12015	0.16
12060	0.157777777777778
12105	0.155555555555556
12150	0.151111111111111
12195	0.144444444444444
12240	0.146666666666667
12285	0.14
12330	0.148888888888889
12375	0.137777777777778
12420	0.144444444444444
12465	0.162222222222222
12510	0.157777777777778
12555	0.155555555555556
12600	0.146666666666667
12645	0.146666666666667
12690	0.146666666666667
12735	0.155555555555556
12780	0.157777777777778
12825	0.175555555555556
12870	0.171111111111111
12915	0.148888888888889
12960	0.14
13005	0.137777777777778
13050	0.166666666666667
13095	0.188888888888889
13140	0.197777777777778
13185	0.22
13230	0.255555555555556
13275	0.268888888888889
13320	0.273333333333333
13365	0.3
13410	0.322222222222222
13455	0.326666666666667
13500	0.315555555555556
13545	0.304444444444444
13590	0.308888888888889
13635	0.297777777777778
13680	0.264444444444444
13725	0.26
13770	0.284444444444444
13815	0.293333333333333
13860	0.286666666666667
13905	0.277777777777778
13950	0.264444444444444
13995	0.242222222222222
14040	0.215555555555556
14085	0.215555555555556
14130	0.197777777777778
14175	0.175555555555556
14220	0.157777777777778
14265	0.133333333333333
14310	0.151111111111111
14355	0.155555555555556
14400	0.157777777777778
14445	0.168888888888889
14490	0.195555555555556
14535	0.197777777777778
14580	0.217777777777778
14625	0.217777777777778
14670	0.215555555555556
14715	0.235555555555556
14760	0.226666666666667
14805	0.228888888888889
14850	0.228888888888889
14895	0.244444444444444
14940	0.231111111111111
14985	0.222222222222222
15030	0.228888888888889
15075	0.228888888888889
15120	0.22
15165	0.191111111111111
15210	0.175555555555556
15255	0.166666666666667
15300	0.148888888888889
15345	0.128888888888889
15390	0.135555555555556
15435	0.135555555555556
15480	0.113333333333333
15525	0.111111111111111
15570	0.102222222222222
15615	0.106666666666667
15660	0.104444444444444
15705	0.115555555555556
