# Supplementary material for: Conveniently Pre-Tagged and Pre-Packaged: Extended Molecular Identification and Metagenomics Using Complete Metazoan Mitochondrial Genomes
Source: PLoS One. 2012 Dec 14;7(12):e51263. doi: 10.1371/journal.pone.0051263 (PMC3522660; doi:10.1371/journal.pone.0051263)
Supplement: File S2 — Sliding window analyses for Annelida, Cnidaria, Crustacea, Echinodermata, Mollusca, Nematoda, Nemertea, Platyhelminthes and Porifera. For each family, the folder contains the aligned sequences as well as the sliding window analyses by species pair and for all species pair on a single figure. (ZIP) [file pone.0051263.s002.zip › Crustacea/Acrididae/45_450/Acrida_willemsei_NC_011303_Acrida_cinerea_NC_014887.csv]

0	0.0333333333333333
45	0.0422222222222222
90	0.0377777777777778
135	0.0288888888888889
180	0.0288888888888889
225	0.0377777777777778
270	0.0422222222222222
315	0.0422222222222222
360	0.0422222222222222
405	0.04
450	0.04
495	0.0288888888888889
540	0.0288888888888889
585	0.0266666666666667
630	0.0266666666666667
675	0.0177777777777778
720	0.0155555555555556
765	0.0155555555555556
810	0.0133333333333333
855	0.0133333333333333
900	0.0111111111111111
945	0.0111111111111111
990	0.0111111111111111
1035	0.0111111111111111
1080	0.00888888888888889
1125	0.00888888888888889
1170	0.00666666666666667
1215	0.0155555555555556
1260	0.0177777777777778
1305	0.0266666666666667
1350	0.0266666666666667
1395	0.0266666666666667
1440	0.0266666666666667
1485	0.0244444444444444
1530	0.0244444444444444
1575	0.0266666666666667
1620	0.0266666666666667
1665	0.0177777777777778
1710	0.0155555555555556
1755	0.00666666666666667
1800	0.00666666666666667
1845	0.00888888888888889
1890	0.00666666666666667
1935	0.00888888888888889
1980	0.0111111111111111
2025	0.00888888888888889
2070	0.0111111111111111
2115	0.0111111111111111
2160	0.0111111111111111
2205	0.0133333333333333
2250	0.0155555555555556
2295	0.0155555555555556
2340	0.0177777777777778
2385	0.02
2430	0.0222222222222222
2475	0.0288888888888889
2520	0.0311111111111111
2565	0.0288888888888889
2610	0.0288888888888889
2655	0.0311111111111111
2700	0.0333333333333333
2745	0.0333333333333333
2790	0.04
2835	0.0355555555555556
2880	0.0333333333333333
2925	0.0266666666666667
2970	0.0222222222222222
3015	0.0244444444444444
3060	0.0244444444444444
3105	0.0266666666666667
3150	0.0244444444444444
3195	0.0266666666666667
3240	0.0244444444444444
3285	0.0244444444444444
3330	0.0244444444444444
3375	0.0244444444444444
3420	0.0266666666666667
3465	0.0266666666666667
3510	0.0288888888888889
3555	0.0222222222222222
3600	0.0266666666666667
3645	0.0222222222222222
3690	0.0155555555555556
3735	0.02
3780	0.02
3825	0.0222222222222222
3870	0.0222222222222222
3915	0.0244444444444444
3960	0.0311111111111111
4005	0.0333333333333333
4050	0.0311111111111111
4095	0.0377777777777778
4140	0.0377777777777778
4185	0.0333333333333333
4230	0.0311111111111111
4275	0.0288888888888889
4320	0.0266666666666667
4365	0.0222222222222222
4410	0.0133333333333333
4455	0.0133333333333333
4500	0.00888888888888889
4545	0.00222222222222222
4590	0.00222222222222222
4635	0.00444444444444444
4680	0.00666666666666667
4725	0.00666666666666667
4770	0.0133333333333333
4815	0.0155555555555556
4860	0.02
4905	0.0222222222222222
4950	0.0222222222222222
4995	0.0222222222222222
5040	0.0222222222222222
5085	0.02
5130	0.0177777777777778
5175	0.02
5220	0.0133333333333333
5265	0.0177777777777778
5310	0.0133333333333333
5355	0.0111111111111111
5400	0.0133333333333333
5445	0.0133333333333333
5490	0.0133333333333333
5535	0.0177777777777778
5580	0.0222222222222222
5625	0.02
5670	0.0244444444444444
5715	0.02
5760	0.02
5805	0.02
5850	0.0222222222222222
5895	0.0244444444444444
5940	0.0266666666666667
5985	0.0222222222222222
6030	0.02
6075	0.02
6120	0.0177777777777778
6165	0.0155555555555556
6210	0.0177777777777778
6255	0.0155555555555556
6300	0.0133333333333333
6345	0.0133333333333333
6390	0.0155555555555556
6435	0.0177777777777778
6480	0.0155555555555556
6525	0.02
6570	0.0222222222222222
6615	0.0244444444444444
6660	0.0266666666666667
6705	0.0311111111111111
6750	0.0288888888888889
6795	0.0288888888888889
6840	0.0266666666666667
6885	0.0244444444444444
6930	0.0266666666666667
6975	0.0244444444444444
7020	0.02
7065	0.0177777777777778
7110	0.0133333333333333
7155	0.0133333333333333
7200	0.0155555555555556
7245	0.0155555555555556
7290	0.0133333333333333
7335	0.0177777777777778
7380	0.0177777777777778
7425	0.0177777777777778
7470	0.02
7515	0.0222222222222222
7560	0.0288888888888889
7605	0.0266666666666667
7650	0.0244444444444444
7695	0.0222222222222222
7740	0.0266666666666667
7785	0.0333333333333333
7830	0.04
7875	0.0444444444444444
7920	0.0466666666666667
7965	0.0466666666666667
8010	0.0422222222222222
8055	0.0422222222222222
8100	0.0488888888888889
8145	0.0533333333333333
8190	0.0644444444444444
8235	0.06
8280	0.0533333333333333
8325	0.0466666666666667
8370	0.0511111111111111
8415	0.0488888888888889
8460	0.0466666666666667
8505	0.0466666666666667
8550	0.04
8595	0.0355555555555556
8640	0.02
8685	0.0133333333333333
8730	0.0155555555555556
8775	0.02
8820	0.0111111111111111
8865	0.0133333333333333
8910	0.0177777777777778
8955	0.0155555555555556
9000	0.0155555555555556
9045	0.0177777777777778
9090	0.0177777777777778
9135	0.02
9180	0.0177777777777778
9225	0.0133333333333333
9270	0.0133333333333333
9315	0.0133333333333333
9360	0.00888888888888889
9405	0.0111111111111111
9450	0.0133333333333333
9495	0.0111111111111111
9540	0.0133333333333333
9585	0.0111111111111111
9630	0.0111111111111111
9675	0.0133333333333333
9720	0.02
9765	0.0177777777777778
9810	0.0177777777777778
9855	0.0222222222222222
9900	0.0222222222222222
9945	0.0222222222222222
9990	0.0266666666666667
10035	0.0266666666666667
10080	0.0244444444444444
10125	0.0288888888888889
10170	0.0222222222222222
10215	0.0266666666666667
10260	0.0333333333333333
10305	0.0288888888888889
10350	0.0288888888888889
10395	0.0288888888888889
10440	0.0222222222222222
10485	0.0222222222222222
10530	0.0244444444444444
10575	0.02
10620	0.02
10665	0.0155555555555556
10710	0.00888888888888889
10755	0.00666666666666667
10800	0.00444444444444444
10845	0.00666666666666667
10890	0.00888888888888889
10935	0.00888888888888889
10980	0.00888888888888889
11025	0.00666666666666667
11070	0.00666666666666667
11115	0.00666666666666667
11160	0.00666666666666667
11205	0.00666666666666667
11250	0.0111111111111111
11295	0.0111111111111111
11340	0.00888888888888889
11385	0.0133333333333333
11430	0.0266666666666667
11475	0.04
11520	0.0577777777777778
11565	0.0733333333333333
11610	0.0933333333333333
11655	0.113333333333333
11700	0.14
11745	0.151111111111111
11790	0.155555555555556
11835	0.153333333333333
11880	0.137777777777778
11925	0.124444444444444
11970	0.111111111111111
12015	0.0977777777777778
12060	0.0844444444444444
12105	0.0644444444444444
12150	0.0355555555555556
12195	0.0244444444444444
12240	0.0244444444444444
12285	0.0222222222222222
12330	0.0222222222222222
12375	0.0222222222222222
12420	0.0177777777777778
12465	0.0177777777777778
12510	0.0133333333333333
12555	0.0155555555555556
12600	0.0155555555555556
12645	0.0133333333333333
12690	0.00888888888888889
12735	0.00888888888888889
12780	0.0111111111111111
12825	0.0111111111111111
12870	0.0111111111111111
12915	0.00888888888888889
12960	0.00666666666666667
13005	0.00888888888888889
13050	0.0177777777777778
13095	0.02
13140	0.0222222222222222
13185	0.0266666666666667
13230	0.0311111111111111
13275	0.0311111111111111
13320	0.0333333333333333
13365	0.0333333333333333
13410	0.0333333333333333
13455	0.0355555555555556
13500	0.0244444444444444
13545	0.0222222222222222
13590	0.0222222222222222
13635	0.0177777777777778
13680	0.0133333333333333
13725	0.0155555555555556
13770	0.02
13815	0.02
13860	0.0222222222222222
13905	0.0155555555555556
13950	0.0155555555555556
13995	0.0155555555555556
14040	0.0155555555555556
14085	0.0155555555555556
14130	0.0133333333333333
14175	0.0111111111111111
14220	0.00444444444444444
14265	0.00444444444444444
14310	0.00222222222222222
14355	0.00222222222222222
14400	0.00222222222222222
14445	0.00222222222222222
14490	0
14535	0.00222222222222222
14580	0.00444444444444444
14625	0.00666666666666667
14670	0.00888888888888889
14715	0.0133333333333333
14760	0.0155555555555556
14805	0.0244444444444444
14850	0.0333333333333333
14895	0.0377777777777778
14940	0.04
14985	0.04
15030	0.04
15075	0.0422222222222222
15120	0.04
15165	0.0355555555555556
15210	0.0333333333333333
15255	0.0288888888888889
15300	0.02
15345	0.0177777777777778
15390	0.0222222222222222
15435	0.0333333333333333
15480	0.0333333333333333
15525	0.0288888888888889
15570	0.0288888888888889
15615	0.0311111111111111
15660	0.0333333333333333
15705	0.0311111111111111
