# Supplementary material for: Conveniently Pre-Tagged and Pre-Packaged: Extended Molecular Identification and Metagenomics Using Complete Metazoan Mitochondrial Genomes
Source: PLoS One. 2012 Dec 14;7(12):e51263. doi: 10.1371/journal.pone.0051263 (PMC3522660; doi:10.1371/journal.pone.0051263)
Supplement: File S2 — Sliding window analyses for Annelida, Cnidaria, Crustacea, Echinodermata, Mollusca, Nematoda, Nemertea, Platyhelminthes and Porifera. For each family, the folder contains the aligned sequences as well as the sliding window analyses by species pair and for all species pair on a single figure. (ZIP) [file pone.0051263.s002.zip › Crustacea/Acrididae/45_450/Acrida_willemsei_NC_011303_Gomphocerus_licenti_NC_013847.csv]

0	0.115555555555556
45	0.12
90	0.117777777777778
135	0.124444444444444
180	0.126666666666667
225	0.124444444444444
270	0.124444444444444
315	0.122222222222222
360	0.122222222222222
405	0.108888888888889
450	0.102222222222222
495	0.102222222222222
540	0.104444444444444
585	0.106666666666667
630	0.102222222222222
675	0.111111111111111
720	0.111111111111111
765	0.117777777777778
810	0.131111111111111
855	0.144444444444444
900	0.148888888888889
945	0.151111111111111
990	0.151111111111111
1035	0.151111111111111
1080	0.157777777777778
1125	0.137777777777778
1170	0.142222222222222
1215	0.146666666666667
1260	0.135555555555556
1305	0.14
1350	0.14
1395	0.135555555555556
1440	0.137777777777778
1485	0.122222222222222
1530	0.124444444444444
1575	0.144444444444444
1620	0.148888888888889
1665	0.14
1710	0.142222222222222
1755	0.128888888888889
1800	0.122222222222222
1845	0.122222222222222
1890	0.117777777777778
1935	0.126666666666667
1980	0.115555555555556
2025	0.111111111111111
2070	0.113333333333333
2115	0.128888888888889
2160	0.14
2205	0.142222222222222
2250	0.16
2295	0.16
2340	0.16
2385	0.16
2430	0.173333333333333
2475	0.168888888888889
2520	0.16
2565	0.146666666666667
2610	0.128888888888889
2655	0.131111111111111
2700	0.135555555555556
2745	0.137777777777778
2790	0.14
2835	0.137777777777778
2880	0.135555555555556
2925	0.133333333333333
2970	0.131111111111111
3015	0.122222222222222
3060	0.128888888888889
3105	0.126666666666667
3150	0.115555555555556
3195	0.12
3240	0.117777777777778
3285	0.128888888888889
3330	0.137777777777778
3375	0.151111111111111
3420	0.16
3465	0.166666666666667
3510	0.182222222222222
3555	0.182222222222222
3600	0.171111111111111
3645	0.164444444444444
3690	0.162222222222222
3735	0.166666666666667
3780	0.157777777777778
3825	0.146666666666667
3870	0.14
3915	0.14
3960	0.14
4005	0.153333333333333
4050	0.166666666666667
4095	0.168888888888889
4140	0.177777777777778
4185	0.16
4230	0.155555555555556
4275	0.151111111111111
4320	0.153333333333333
4365	0.14
4410	0.12
4455	0.104444444444444
4500	0.106666666666667
4545	0.104444444444444
4590	0.106666666666667
4635	0.12
4680	0.135555555555556
4725	0.153333333333333
4770	0.16
4815	0.195555555555556
4860	0.213333333333333
4905	0.213333333333333
4950	0.215555555555556
4995	0.22
5040	0.204444444444444
5085	0.204444444444444
5130	0.182222222222222
5175	0.173333333333333
5220	0.164444444444444
5265	0.14
5310	0.117777777777778
5355	0.124444444444444
5400	0.111111111111111
5445	0.113333333333333
5490	0.126666666666667
5535	0.115555555555556
5580	0.124444444444444
5625	0.117777777777778
5670	0.12
5715	0.12
5760	0.126666666666667
5805	0.122222222222222
5850	0.122222222222222
5895	0.12
5940	0.117777777777778
5985	0.128888888888889
6030	0.128888888888889
6075	0.144444444444444
6120	0.146666666666667
6165	0.157777777777778
6210	0.157777777777778
6255	0.164444444444444
6300	0.164444444444444
6345	0.164444444444444
6390	0.164444444444444
6435	0.153333333333333
6480	0.148888888888889
6525	0.14
6570	0.135555555555556
6615	0.128888888888889
6660	0.126666666666667
6705	0.108888888888889
6750	0.106666666666667
6795	0.1
6840	0.0911111111111111
6885	0.0844444444444444
6930	0.0888888888888889
6975	0.0888888888888889
7020	0.0866666666666667
7065	0.0888888888888889
7110	0.0911111111111111
7155	0.12
7200	0.128888888888889
7245	0.14
7290	0.146666666666667
7335	0.148888888888889
7380	0.157777777777778
7425	0.151111111111111
7470	0.162222222222222
7515	0.162222222222222
7560	0.182222222222222
7605	0.166666666666667
7650	0.16
7695	0.153333333333333
7740	0.153333333333333
7785	0.157777777777778
7830	0.146666666666667
7875	0.155555555555556
7920	0.142222222222222
7965	0.144444444444444
8010	0.14
8055	0.137777777777778
8100	0.14
8145	0.135555555555556
8190	0.146666666666667
8235	0.153333333333333
8280	0.155555555555556
8325	0.168888888888889
8370	0.2
8415	0.197777777777778
8460	0.193333333333333
8505	0.2
8550	0.197777777777778
8595	0.202222222222222
8640	0.2
8685	0.2
8730	0.2
8775	0.193333333333333
8820	0.171111111111111
8865	0.166666666666667
8910	0.157777777777778
8955	0.148888888888889
9000	0.146666666666667
9045	0.148888888888889
9090	0.128888888888889
9135	0.122222222222222
9180	0.126666666666667
9225	0.108888888888889
9270	0.104444444444444
9315	0.115555555555556
9360	0.115555555555556
9405	0.12
9450	0.124444444444444
9495	0.117777777777778
9540	0.128888888888889
9585	0.128888888888889
9630	0.117777777777778
9675	0.12
9720	0.124444444444444
9765	0.104444444444444
9810	0.111111111111111
9855	0.131111111111111
9900	0.131111111111111
9945	0.128888888888889
9990	0.142222222222222
10035	0.137777777777778
10080	0.14
10125	0.148888888888889
10170	0.142222222222222
10215	0.153333333333333
10260	0.157777777777778
10305	0.135555555555556
10350	0.128888888888889
10395	0.137777777777778
10440	0.117777777777778
10485	0.115555555555556
10530	0.115555555555556
10575	0.111111111111111
10620	0.122222222222222
10665	0.113333333333333
10710	0.0977777777777778
10755	0.111111111111111
10800	0.108888888888889
10845	0.104444444444444
10890	0.108888888888889
10935	0.113333333333333
10980	0.106666666666667
11025	0.1
11070	0.0911111111111111
11115	0.0888888888888889
11160	0.0888888888888889
11205	0.0866666666666667
11250	0.108888888888889
11295	0.104444444444444
11340	0.108888888888889
11385	0.106666666666667
11430	0.108888888888889
11475	0.111111111111111
11520	0.113333333333333
11565	0.122222222222222
11610	0.126666666666667
11655	0.122222222222222
11700	0.117777777777778
11745	0.131111111111111
11790	0.131111111111111
11835	0.128888888888889
11880	0.135555555555556
11925	0.148888888888889
11970	0.148888888888889
12015	0.146666666666667
12060	0.151111111111111
12105	0.151111111111111
12150	0.153333333333333
12195	0.148888888888889
12240	0.144444444444444
12285	0.14
12330	0.148888888888889
12375	0.131111111111111
12420	0.126666666666667
12465	0.137777777777778
12510	0.131111111111111
12555	0.124444444444444
12600	0.106666666666667
12645	0.102222222222222
12690	0.102222222222222
12735	0.113333333333333
12780	0.104444444444444
12825	0.122222222222222
12870	0.12
12915	0.1
12960	0.0955555555555556
13005	0.0911111111111111
13050	0.106666666666667
13095	0.137777777777778
13140	0.148888888888889
13185	0.171111111111111
13230	0.208888888888889
13275	0.224444444444444
13320	0.235555555555556
13365	0.257777777777778
13410	0.277777777777778
13455	0.288888888888889
13500	0.291111111111111
13545	0.277777777777778
13590	0.282222222222222
13635	0.277777777777778
13680	0.251111111111111
13725	0.233333333333333
13770	0.255555555555556
13815	0.257777777777778
13860	0.244444444444444
13905	0.235555555555556
13950	0.222222222222222
13995	0.2
14040	0.177777777777778
14085	0.168888888888889
14130	0.153333333333333
14175	0.148888888888889
14220	0.131111111111111
14265	0.122222222222222
14310	0.146666666666667
14355	0.153333333333333
14400	0.171111111111111
14445	0.18
14490	0.204444444444444
14535	0.208888888888889
14580	0.222222222222222
14625	0.224444444444444
14670	0.233333333333333
14715	0.246666666666667
14760	0.237777777777778
14805	0.242222222222222
14850	0.237777777777778
14895	0.257777777777778
14940	0.242222222222222
14985	0.231111111111111
15030	0.244444444444444
15075	0.242222222222222
15120	0.226666666666667
15165	0.204444444444444
15210	0.188888888888889
15255	0.182222222222222
15300	0.164444444444444
15345	0.137777777777778
15390	0.137777777777778
15435	0.135555555555556
15480	0.111111111111111
15525	0.108888888888889
15570	0.102222222222222
15615	0.106666666666667
15660	0.102222222222222
15705	0.106666666666667
