# Supplementary material for: Conveniently Pre-Tagged and Pre-Packaged: Extended Molecular Identification and Metagenomics Using Complete Metazoan Mitochondrial Genomes
Source: PLoS One. 2012 Dec 14;7(12):e51263. doi: 10.1371/journal.pone.0051263 (PMC3522660; doi:10.1371/journal.pone.0051263)
Supplement: File S2 — Sliding window analyses for Annelida, Cnidaria, Crustacea, Echinodermata, Mollusca, Nematoda, Nemertea, Platyhelminthes and Porifera. For each family, the folder contains the aligned sequences as well as the sliding window analyses by species pair and for all species pair on a single figure. (ZIP) [file pone.0051263.s002.zip › Crustacea/Acrididae/45_450/Acrida_willemsei_NC_011303_Gomphocerus_sibiricus_tibetanus_NC_015478.csv]

0	0.12
45	0.124444444444444
90	0.12
135	0.126666666666667
180	0.128888888888889
225	0.126666666666667
270	0.128888888888889
315	0.124444444444444
360	0.124444444444444
405	0.108888888888889
450	0.102222222222222
495	0.102222222222222
540	0.104444444444444
585	0.104444444444444
630	0.104444444444444
675	0.108888888888889
720	0.108888888888889
765	0.113333333333333
810	0.124444444444444
855	0.14
900	0.142222222222222
945	0.144444444444444
990	0.144444444444444
1035	0.146666666666667
1080	0.151111111111111
1125	0.137777777777778
1170	0.142222222222222
1215	0.146666666666667
1260	0.14
1305	0.142222222222222
1350	0.142222222222222
1395	0.137777777777778
1440	0.142222222222222
1485	0.126666666666667
1530	0.126666666666667
1575	0.142222222222222
1620	0.148888888888889
1665	0.142222222222222
1710	0.144444444444444
1755	0.133333333333333
1800	0.128888888888889
1845	0.128888888888889
1890	0.122222222222222
1935	0.128888888888889
1980	0.115555555555556
2025	0.113333333333333
2070	0.113333333333333
2115	0.126666666666667
2160	0.133333333333333
2205	0.142222222222222
2250	0.162222222222222
2295	0.164444444444444
2340	0.175555555555556
2385	0.182222222222222
2430	0.2
2475	0.204444444444444
2520	0.197777777777778
2565	0.188888888888889
2610	0.173333333333333
2655	0.171111111111111
2700	0.173333333333333
2745	0.171111111111111
2790	0.162222222222222
2835	0.155555555555556
2880	0.153333333333333
2925	0.144444444444444
2970	0.142222222222222
3015	0.133333333333333
3060	0.14
3105	0.131111111111111
3150	0.122222222222222
3195	0.128888888888889
3240	0.126666666666667
3285	0.14
3330	0.144444444444444
3375	0.155555555555556
3420	0.157777777777778
3465	0.162222222222222
3510	0.171111111111111
3555	0.173333333333333
3600	0.16
3645	0.151111111111111
3690	0.151111111111111
3735	0.157777777777778
3780	0.153333333333333
3825	0.144444444444444
3870	0.14
3915	0.14
3960	0.146666666666667
4005	0.157777777777778
4050	0.171111111111111
4095	0.177777777777778
4140	0.182222222222222
4185	0.16
4230	0.153333333333333
4275	0.153333333333333
4320	0.157777777777778
4365	0.144444444444444
4410	0.131111111111111
4455	0.117777777777778
4500	0.117777777777778
4545	0.106666666666667
4590	0.104444444444444
4635	0.113333333333333
4680	0.126666666666667
4725	0.133333333333333
4770	0.135555555555556
4815	0.168888888888889
4860	0.177777777777778
4905	0.18
4950	0.182222222222222
4995	0.188888888888889
5040	0.182222222222222
5085	0.186666666666667
5130	0.166666666666667
5175	0.162222222222222
5220	0.151111111111111
5265	0.131111111111111
5310	0.111111111111111
5355	0.117777777777778
5400	0.104444444444444
5445	0.106666666666667
5490	0.12
5535	0.104444444444444
5580	0.108888888888889
5625	0.0955555555555556
5670	0.0955555555555556
5715	0.0911111111111111
5760	0.0933333333333333
5805	0.0866666666666667
5850	0.0866666666666667
5895	0.0844444444444444
5940	0.0777777777777778
5985	0.0911111111111111
6030	0.0888888888888889
6075	0.104444444444444
6120	0.115555555555556
6165	0.133333333333333
6210	0.142222222222222
6255	0.146666666666667
6300	0.153333333333333
6345	0.157777777777778
6390	0.157777777777778
6435	0.151111111111111
6480	0.153333333333333
6525	0.144444444444444
6570	0.14
6615	0.128888888888889
6660	0.117777777777778
6705	0.102222222222222
6750	0.0933333333333333
6795	0.0844444444444444
6840	0.0777777777777778
6885	0.0688888888888889
6930	0.0733333333333333
6975	0.0777777777777778
7020	0.0733333333333333
7065	0.08
7110	0.0844444444444444
7155	0.113333333333333
7200	0.124444444444444
7245	0.137777777777778
7290	0.144444444444444
7335	0.148888888888889
7380	0.153333333333333
7425	0.148888888888889
7470	0.162222222222222
7515	0.157777777777778
7560	0.182222222222222
7605	0.168888888888889
7650	0.16
7695	0.153333333333333
7740	0.146666666666667
7785	0.148888888888889
7830	0.142222222222222
7875	0.151111111111111
7920	0.137777777777778
7965	0.144444444444444
8010	0.137777777777778
8055	0.133333333333333
8100	0.137777777777778
8145	0.133333333333333
8190	0.153333333333333
8235	0.157777777777778
8280	0.155555555555556
8325	0.168888888888889
8370	0.197777777777778
8415	0.182222222222222
8460	0.162222222222222
8505	0.177777777777778
8550	0.175555555555556
8595	0.177777777777778
8640	0.171111111111111
8685	0.166666666666667
8730	0.168888888888889
8775	0.151111111111111
8820	0.126666666666667
8865	0.133333333333333
8910	0.14
8955	0.117777777777778
9000	0.117777777777778
9045	0.117777777777778
9090	0.102222222222222
9135	0.104444444444444
9180	0.113333333333333
9225	0.106666666666667
9270	0.104444444444444
9315	0.113333333333333
9360	0.115555555555556
9405	0.122222222222222
9450	0.122222222222222
9495	0.122222222222222
9540	0.131111111111111
9585	0.131111111111111
9630	0.115555555555556
9675	0.12
9720	0.126666666666667
9765	0.106666666666667
9810	0.104444444444444
9855	0.126666666666667
9900	0.128888888888889
9945	0.124444444444444
9990	0.135555555555556
10035	0.131111111111111
10080	0.137777777777778
10125	0.146666666666667
10170	0.137777777777778
10215	0.146666666666667
10260	0.155555555555556
10305	0.133333333333333
10350	0.126666666666667
10395	0.135555555555556
10440	0.117777777777778
10485	0.117777777777778
10530	0.115555555555556
10575	0.108888888888889
10620	0.122222222222222
10665	0.113333333333333
10710	0.1
10755	0.113333333333333
10800	0.111111111111111
10845	0.104444444444444
10890	0.108888888888889
10935	0.104444444444444
10980	0.0977777777777778
11025	0.0911111111111111
11070	0.0822222222222222
11115	0.0822222222222222
11160	0.0822222222222222
11205	0.08
11250	0.104444444444444
11295	0.102222222222222
11340	0.104444444444444
11385	0.106666666666667
11430	0.111111111111111
11475	0.113333333333333
11520	0.115555555555556
11565	0.124444444444444
11610	0.128888888888889
11655	0.124444444444444
11700	0.117777777777778
11745	0.131111111111111
11790	0.133333333333333
11835	0.131111111111111
11880	0.135555555555556
11925	0.148888888888889
11970	0.148888888888889
12015	0.144444444444444
12060	0.146666666666667
12105	0.146666666666667
12150	0.148888888888889
12195	0.142222222222222
12240	0.135555555555556
12285	0.131111111111111
12330	0.14
12375	0.128888888888889
12420	0.135555555555556
12465	0.155555555555556
12510	0.155555555555556
12555	0.151111111111111
12600	0.137777777777778
12645	0.14
12690	0.144444444444444
12735	0.153333333333333
12780	0.155555555555556
12825	0.173333333333333
12870	0.168888888888889
12915	0.146666666666667
12960	0.135555555555556
13005	0.135555555555556
13050	0.162222222222222
13095	0.182222222222222
13140	0.191111111111111
13185	0.213333333333333
13230	0.251111111111111
13275	0.264444444444444
13320	0.268888888888889
13365	0.295555555555556
13410	0.317777777777778
13455	0.324444444444444
13500	0.317777777777778
13545	0.308888888888889
13590	0.311111111111111
13635	0.3
13680	0.262222222222222
13725	0.255555555555556
13770	0.277777777777778
13815	0.286666666666667
13860	0.277777777777778
13905	0.266666666666667
13950	0.253333333333333
13995	0.231111111111111
14040	0.208888888888889
14085	0.208888888888889
14130	0.193333333333333
14175	0.173333333333333
14220	0.157777777777778
14265	0.133333333333333
14310	0.153333333333333
14355	0.157777777777778
14400	0.16
14445	0.171111111111111
14490	0.195555555555556
14535	0.2
14580	0.217777777777778
14625	0.22
14670	0.215555555555556
14715	0.233333333333333
14760	0.224444444444444
14805	0.228888888888889
14850	0.233333333333333
14895	0.248888888888889
14940	0.233333333333333
14985	0.222222222222222
15030	0.231111111111111
15075	0.228888888888889
15120	0.222222222222222
15165	0.195555555555556
15210	0.18
15255	0.173333333333333
15300	0.151111111111111
15345	0.128888888888889
15390	0.133333333333333
15435	0.131111111111111
15480	0.106666666666667
15525	0.104444444444444
15570	0.0955555555555556
15615	0.102222222222222
15660	0.0977777777777778
15705	0.106666666666667
