# Supplementary material for: Conveniently Pre-Tagged and Pre-Packaged: Extended Molecular Identification and Metagenomics Using Complete Metazoan Mitochondrial Genomes
Source: PLoS One. 2012 Dec 14;7(12):e51263. doi: 10.1371/journal.pone.0051263 (PMC3522660; doi:10.1371/journal.pone.0051263)
Supplement: File S2 — Sliding window analyses for Annelida, Cnidaria, Crustacea, Echinodermata, Mollusca, Nematoda, Nemertea, Platyhelminthes and Porifera. For each family, the folder contains the aligned sequences as well as the sliding window analyses by species pair and for all species pair on a single figure. (ZIP) [file pone.0051263.s002.zip › Crustacea/Acrididae/45_450/Gomphocerus_licenti_NC_013847_Acrida_cinerea_NC_014887.csv]

0	0.124444444444444
45	0.131111111111111
90	0.124444444444444
135	0.126666666666667
180	0.128888888888889
225	0.126666666666667
270	0.131111111111111
315	0.128888888888889
360	0.128888888888889
405	0.117777777777778
450	0.106666666666667
495	0.104444444444444
540	0.108888888888889
585	0.111111111111111
630	0.102222222222222
675	0.111111111111111
720	0.108888888888889
765	0.115555555555556
810	0.126666666666667
855	0.14
900	0.146666666666667
945	0.148888888888889
990	0.148888888888889
1035	0.153333333333333
1080	0.162222222222222
1125	0.142222222222222
1170	0.144444444444444
1215	0.146666666666667
1260	0.137777777777778
1305	0.146666666666667
1350	0.146666666666667
1395	0.142222222222222
1440	0.14
1485	0.122222222222222
1530	0.124444444444444
1575	0.146666666666667
1620	0.151111111111111
1665	0.148888888888889
1710	0.148888888888889
1755	0.131111111111111
1800	0.124444444444444
1845	0.126666666666667
1890	0.124444444444444
1935	0.131111111111111
1980	0.122222222222222
2025	0.115555555555556
2070	0.115555555555556
2115	0.126666666666667
2160	0.137777777777778
2205	0.137777777777778
2250	0.153333333333333
2295	0.148888888888889
2340	0.146666666666667
2385	0.148888888888889
2430	0.16
2475	0.157777777777778
2520	0.153333333333333
2565	0.142222222222222
2610	0.124444444444444
2655	0.124444444444444
2700	0.128888888888889
2745	0.131111111111111
2790	0.126666666666667
2835	0.124444444444444
2880	0.12
2925	0.115555555555556
2970	0.111111111111111
3015	0.104444444444444
3060	0.111111111111111
3105	0.111111111111111
3150	0.1
3195	0.111111111111111
3240	0.12
3285	0.131111111111111
3330	0.144444444444444
3375	0.157777777777778
3420	0.168888888888889
3465	0.175555555555556
3510	0.193333333333333
3555	0.195555555555556
3600	0.193333333333333
3645	0.182222222222222
3690	0.177777777777778
3735	0.182222222222222
3780	0.171111111111111
3825	0.16
3870	0.148888888888889
3915	0.142222222222222
3960	0.142222222222222
4005	0.155555555555556
4050	0.166666666666667
4095	0.164444444444444
4140	0.173333333333333
4185	0.155555555555556
4230	0.151111111111111
4275	0.146666666666667
4320	0.151111111111111
4365	0.142222222222222
4410	0.12
4455	0.102222222222222
4500	0.1
4545	0.102222222222222
4590	0.104444444444444
4635	0.115555555555556
4680	0.133333333333333
4725	0.151111111111111
4770	0.157777777777778
4815	0.191111111111111
4860	0.206666666666667
4905	0.213333333333333
4950	0.215555555555556
4995	0.22
5040	0.204444444444444
5085	0.206666666666667
5130	0.182222222222222
5175	0.175555555555556
5220	0.166666666666667
5265	0.142222222222222
5310	0.122222222222222
5355	0.122222222222222
5400	0.106666666666667
5445	0.108888888888889
5490	0.122222222222222
5535	0.111111111111111
5580	0.122222222222222
5625	0.113333333333333
5670	0.115555555555556
5715	0.117777777777778
5760	0.124444444444444
5805	0.124444444444444
5850	0.122222222222222
5895	0.117777777777778
5940	0.113333333333333
5985	0.124444444444444
6030	0.124444444444444
6075	0.14
6120	0.14
6165	0.151111111111111
6210	0.153333333333333
6255	0.157777777777778
6300	0.16
6345	0.164444444444444
6390	0.168888888888889
6435	0.16
6480	0.153333333333333
6525	0.148888888888889
6570	0.146666666666667
6615	0.142222222222222
6660	0.142222222222222
6705	0.128888888888889
6750	0.128888888888889
6795	0.117777777777778
6840	0.104444444444444
6885	0.0955555555555556
6930	0.0977777777777778
6975	0.0955555555555556
7020	0.0933333333333333
7065	0.0933333333333333
7110	0.0911111111111111
7155	0.113333333333333
7200	0.12
7245	0.133333333333333
7290	0.142222222222222
7335	0.148888888888889
7380	0.162222222222222
7425	0.155555555555556
7470	0.164444444444444
7515	0.164444444444444
7560	0.18
7605	0.168888888888889
7650	0.164444444444444
7695	0.157777777777778
7740	0.157777777777778
7785	0.151111111111111
7830	0.133333333333333
7875	0.133333333333333
7920	0.12
7965	0.122222222222222
8010	0.12
8055	0.113333333333333
8100	0.108888888888889
8145	0.104444444444444
8190	0.104444444444444
8235	0.12
8280	0.128888888888889
8325	0.148888888888889
8370	0.175555555555556
8415	0.173333333333333
8460	0.171111111111111
8505	0.177777777777778
8550	0.182222222222222
8595	0.186666666666667
8640	0.195555555555556
8685	0.193333333333333
8730	0.188888888888889
8775	0.182222222222222
8820	0.166666666666667
8865	0.16
8910	0.155555555555556
8955	0.148888888888889
9000	0.146666666666667
9045	0.148888888888889
9090	0.128888888888889
9135	0.124444444444444
9180	0.128888888888889
9225	0.111111111111111
9270	0.106666666666667
9315	0.122222222222222
9360	0.117777777777778
9405	0.124444444444444
9450	0.131111111111111
9495	0.124444444444444
9540	0.133333333333333
9585	0.131111111111111
9630	0.124444444444444
9675	0.124444444444444
9720	0.133333333333333
9765	0.111111111111111
9810	0.117777777777778
9855	0.128888888888889
9900	0.128888888888889
9945	0.126666666666667
9990	0.144444444444444
10035	0.14
10080	0.14
10125	0.155555555555556
10170	0.144444444444444
10215	0.155555555555556
10260	0.153333333333333
10305	0.135555555555556
10350	0.124444444444444
10395	0.133333333333333
10440	0.111111111111111
10485	0.108888888888889
10530	0.106666666666667
10575	0.1
10620	0.111111111111111
10665	0.102222222222222
10710	0.0933333333333333
10755	0.108888888888889
10800	0.108888888888889
10845	0.106666666666667
10890	0.113333333333333
10935	0.117777777777778
10980	0.115555555555556
11025	0.106666666666667
11070	0.0977777777777778
11115	0.0955555555555556
11160	0.0955555555555556
11205	0.0933333333333333
11250	0.117777777777778
11295	0.108888888888889
11340	0.111111111111111
11385	0.108888888888889
11430	0.115555555555556
11475	0.122222222222222
11520	0.126666666666667
11565	0.14
11610	0.151111111111111
11655	0.148888888888889
11700	0.146666666666667
11745	0.166666666666667
11790	0.162222222222222
11835	0.162222222222222
11880	0.162222222222222
11925	0.171111111111111
11970	0.168888888888889
12015	0.164444444444444
12060	0.162222222222222
12105	0.16
12150	0.155555555555556
12195	0.148888888888889
12240	0.153333333333333
12285	0.146666666666667
12330	0.155555555555556
12375	0.137777777777778
12420	0.133333333333333
12465	0.142222222222222
12510	0.133333333333333
12555	0.128888888888889
12600	0.115555555555556
12645	0.108888888888889
12690	0.104444444444444
12735	0.115555555555556
12780	0.106666666666667
12825	0.124444444444444
12870	0.122222222222222
12915	0.102222222222222
12960	0.1
13005	0.0933333333333333
13050	0.111111111111111
13095	0.144444444444444
13140	0.155555555555556
13185	0.182222222222222
13230	0.217777777777778
13275	0.233333333333333
13320	0.244444444444444
13365	0.266666666666667
13410	0.286666666666667
13455	0.295555555555556
13500	0.293333333333333
13545	0.277777777777778
13590	0.284444444444444
13635	0.275555555555556
13680	0.253333333333333
13725	0.237777777777778
13770	0.266666666666667
13815	0.268888888888889
13860	0.257777777777778
13905	0.251111111111111
13950	0.237777777777778
13995	0.215555555555556
14040	0.188888888888889
14085	0.18
14130	0.162222222222222
14175	0.155555555555556
14220	0.131111111111111
14265	0.122222222222222
14310	0.144444444444444
14355	0.151111111111111
14400	0.168888888888889
14445	0.177777777777778
14490	0.204444444444444
14535	0.206666666666667
14580	0.222222222222222
14625	0.222222222222222
14670	0.231111111111111
14715	0.246666666666667
14760	0.237777777777778
14805	0.24
14850	0.231111111111111
14895	0.246666666666667
14940	0.233333333333333
14985	0.224444444444444
15030	0.235555555555556
15075	0.235555555555556
15120	0.22
15165	0.195555555555556
15210	0.18
15255	0.171111111111111
15300	0.153333333333333
15345	0.131111111111111
15390	0.133333333333333
15435	0.133333333333333
15480	0.111111111111111
15525	0.108888888888889
15570	0.102222222222222
15615	0.104444444444444
15660	0.102222222222222
15705	0.108888888888889
