# Supplementary material for: Conveniently Pre-Tagged and Pre-Packaged: Extended Molecular Identification and Metagenomics Using Complete Metazoan Mitochondrial Genomes
Source: PLoS One. 2012 Dec 14;7(12):e51263. doi: 10.1371/journal.pone.0051263 (PMC3522660; doi:10.1371/journal.pone.0051263)
Supplement: File S2 — Sliding window analyses for Annelida, Cnidaria, Crustacea, Echinodermata, Mollusca, Nematoda, Nemertea, Platyhelminthes and Porifera. For each family, the folder contains the aligned sequences as well as the sliding window analyses by species pair and for all species pair on a single figure. (ZIP) [file pone.0051263.s002.zip › Crustacea/Acrididae/45_450/Gomphocerus_licenti_NC_013847_Gomphocerus_sibiricus_tibetanus_NC_015478.csv]

0	0.0177777777777778
45	0.0155555555555556
90	0.0133333333333333
135	0.0133333333333333
180	0.00666666666666667
225	0.00666666666666667
270	0.00444444444444444
315	0.00222222222222222
360	0.00222222222222222
405	0
450	0.00444444444444444
495	0.00444444444444444
540	0.00444444444444444
585	0.00666666666666667
630	0.0133333333333333
675	0.0177777777777778
720	0.0177777777777778
765	0.02
810	0.0222222222222222
855	0.0244444444444444
900	0.0222222222222222
945	0.0244444444444444
990	0.0288888888888889
1035	0.0266666666666667
1080	0.0222222222222222
1125	0.02
1170	0.02
1215	0.02
1260	0.02
1305	0.0177777777777778
1350	0.0177777777777778
1395	0.0155555555555556
1440	0.0133333333333333
1485	0.0133333333333333
1530	0.0111111111111111
1575	0.0155555555555556
1620	0.0177777777777778
1665	0.0155555555555556
1710	0.0155555555555556
1755	0.0177777777777778
1800	0.0155555555555556
1845	0.0155555555555556
1890	0.0133333333333333
1935	0.0155555555555556
1980	0.0177777777777778
2025	0.0111111111111111
2070	0.0111111111111111
2115	0.0133333333333333
2160	0.0155555555555556
2205	0.0222222222222222
2250	0.0333333333333333
2295	0.04
2340	0.0555555555555556
2385	0.0666666666666667
2430	0.0666666666666667
2475	0.0755555555555556
2520	0.0822222222222222
2565	0.0844444444444444
2610	0.08
2655	0.0755555555555556
2700	0.0711111111111111
2745	0.0666666666666667
2790	0.0533333333333333
2835	0.04
2880	0.04
2925	0.0333333333333333
2970	0.0266666666666667
3015	0.0244444444444444
3060	0.0288888888888889
3105	0.0266666666666667
3150	0.0266666666666667
3195	0.0288888888888889
3240	0.0266666666666667
3285	0.0288888888888889
3330	0.0288888888888889
3375	0.0333333333333333
3420	0.0355555555555556
3465	0.0333333333333333
3510	0.0355555555555556
3555	0.0333333333333333
3600	0.0266666666666667
3645	0.0244444444444444
3690	0.0244444444444444
3735	0.0266666666666667
3780	0.0266666666666667
3825	0.0222222222222222
3870	0.0266666666666667
3915	0.0288888888888889
3960	0.0244444444444444
4005	0.0288888888888889
4050	0.0288888888888889
4095	0.0266666666666667
4140	0.0288888888888889
4185	0.0244444444444444
4230	0.0333333333333333
4275	0.0355555555555556
4320	0.0266666666666667
4365	0.0244444444444444
4410	0.0266666666666667
4455	0.0266666666666667
4500	0.0288888888888889
4545	0.0355555555555556
4590	0.04
4635	0.0488888888888889
4680	0.04
4725	0.0466666666666667
4770	0.0511111111111111
4815	0.0533333333333333
4860	0.0511111111111111
4905	0.0488888888888889
4950	0.0511111111111111
4995	0.0511111111111111
5040	0.0466666666666667
5085	0.0444444444444444
5130	0.0422222222222222
5175	0.0377777777777778
5220	0.04
5265	0.0444444444444444
5310	0.0466666666666667
5355	0.0511111111111111
5400	0.0533333333333333
5445	0.0555555555555556
5490	0.0555555555555556
5535	0.0533333333333333
5580	0.06
5625	0.06
5670	0.0622222222222222
5715	0.0577777777777778
5760	0.0577777777777778
5805	0.0511111111111111
5850	0.0488888888888889
5895	0.0466666666666667
5940	0.0533333333333333
5985	0.0511111111111111
6030	0.0511111111111111
6075	0.06
6120	0.0644444444444444
6165	0.0755555555555556
6210	0.08
6255	0.0955555555555556
6300	0.102222222222222
6345	0.106666666666667
6390	0.115555555555556
6435	0.124444444444444
6480	0.128888888888889
6525	0.124444444444444
6570	0.128888888888889
6615	0.126666666666667
6660	0.131111111111111
6705	0.115555555555556
6750	0.106666666666667
6795	0.0977777777777778
6840	0.08
6885	0.0688888888888889
6930	0.0577777777777778
6975	0.0488888888888889
7020	0.0333333333333333
7065	0.0266666666666667
7110	0.0155555555555556
7155	0.0155555555555556
7200	0.0133333333333333
7245	0.0111111111111111
7290	0.0111111111111111
7335	0.0133333333333333
7380	0.0177777777777778
7425	0.0155555555555556
7470	0.0133333333333333
7515	0.00888888888888889
7560	0.0111111111111111
7605	0.0133333333333333
7650	0.0155555555555556
7695	0.0288888888888889
7740	0.0355555555555556
7785	0.0377777777777778
7830	0.0333333333333333
7875	0.0355555555555556
7920	0.0355555555555556
7965	0.0422222222222222
8010	0.0377777777777778
8055	0.0355555555555556
8100	0.0333333333333333
8145	0.02
8190	0.0155555555555556
8235	0.0133333333333333
8280	0.0177777777777778
8325	0.02
8370	0.0355555555555556
8415	0.0377777777777778
8460	0.0533333333333333
8505	0.0688888888888889
8550	0.0822222222222222
8595	0.0977777777777778
8640	0.117777777777778
8685	0.122222222222222
8730	0.126666666666667
8775	0.14
8820	0.133333333333333
8865	0.133333333333333
8910	0.126666666666667
8955	0.124444444444444
9000	0.12
9045	0.115555555555556
9090	0.0955555555555556
9135	0.0911111111111111
9180	0.0844444444444444
9225	0.0711111111111111
9270	0.0644444444444444
9315	0.06
9360	0.0533333333333333
9405	0.0422222222222222
9450	0.0377777777777778
9495	0.0288888888888889
9540	0.0266666666666667
9585	0.0266666666666667
9630	0.0266666666666667
9675	0.0244444444444444
9720	0.0244444444444444
9765	0.0222222222222222
9810	0.0266666666666667
9855	0.0244444444444444
9900	0.02
9945	0.0177777777777778
9990	0.02
10035	0.02
10080	0.02
10125	0.02
10170	0.02
10215	0.02
10260	0.0155555555555556
10305	0.0155555555555556
10350	0.0155555555555556
10395	0.0155555555555556
10440	0.0133333333333333
10485	0.0155555555555556
10530	0.0133333333333333
10575	0.0155555555555556
10620	0.0133333333333333
10665	0.0133333333333333
10710	0.0111111111111111
10755	0.0111111111111111
10800	0.0111111111111111
10845	0.0133333333333333
10890	0.0155555555555556
10935	0.0155555555555556
10980	0.0155555555555556
11025	0.0111111111111111
11070	0.0111111111111111
11115	0.00888888888888889
11160	0.00888888888888889
11205	0.00888888888888889
11250	0.0133333333333333
11295	0.0111111111111111
11340	0.0111111111111111
11385	0.00666666666666667
11430	0.00888888888888889
11475	0.00888888888888889
11520	0.00888888888888889
11565	0.00888888888888889
11610	0.00888888888888889
11655	0.00888888888888889
11700	0.00444444444444444
11745	0.00888888888888889
11790	0.00666666666666667
11835	0.00666666666666667
11880	0.00444444444444444
11925	0.00444444444444444
11970	0.00666666666666667
12015	0.00888888888888889
12060	0.0111111111111111
12105	0.0111111111111111
12150	0.0111111111111111
12195	0.00888888888888889
12240	0.0177777777777778
12285	0.0177777777777778
12330	0.0222222222222222
12375	0.0288888888888889
12420	0.0377777777777778
12465	0.0422222222222222
12510	0.0466666666666667
12555	0.0488888888888889
12600	0.0533333333333333
12645	0.0555555555555556
12690	0.0488888888888889
12735	0.0511111111111111
12780	0.0711111111111111
12825	0.0755555555555556
12870	0.0777777777777778
12915	0.0755555555555556
12960	0.0733333333333333
13005	0.0777777777777778
13050	0.0955555555555556
13095	0.12
13140	0.128888888888889
13185	0.144444444444444
13230	0.153333333333333
13275	0.148888888888889
13320	0.137777777777778
13365	0.142222222222222
13410	0.146666666666667
13455	0.148888888888889
13500	0.14
13545	0.117777777777778
13590	0.124444444444444
13635	0.12
13680	0.0933333333333333
13725	0.0977777777777778
13770	0.113333333333333
13815	0.128888888888889
13860	0.131111111111111
13905	0.131111111111111
13950	0.124444444444444
13995	0.117777777777778
14040	0.102222222222222
14085	0.0955555555555556
14130	0.0888888888888889
14175	0.0777777777777778
14220	0.0688888888888889
14265	0.0444444444444444
14310	0.0333333333333333
14355	0.0311111111111111
14400	0.0422222222222222
14445	0.0577777777777778
14490	0.0666666666666667
14535	0.0688888888888889
14580	0.08
14625	0.08
14670	0.08
14715	0.0866666666666667
14760	0.0866666666666667
14805	0.0844444444444444
14850	0.0666666666666667
14895	0.0555555555555556
14940	0.0466666666666667
14985	0.0377777777777778
15030	0.0266666666666667
15075	0.0266666666666667
15120	0.0177777777777778
15165	0.0111111111111111
15210	0.0133333333333333
15255	0.00888888888888889
15300	0.00888888888888889
15345	0.00666666666666667
15390	0.00666666666666667
15435	0.00666666666666667
15480	0.0133333333333333
15525	0.0133333333333333
15570	0.0155555555555556
15615	0.0177777777777778
15660	0.0155555555555556
15705	0.0177777777777778
