# Supplementary material for: Conveniently Pre-Tagged and Pre-Packaged: Extended Molecular Identification and Metagenomics Using Complete Metazoan Mitochondrial Genomes
Source: PLoS One. 2012 Dec 14;7(12):e51263. doi: 10.1371/journal.pone.0051263 (PMC3522660; doi:10.1371/journal.pone.0051263)
Supplement: File S2 — Sliding window analyses for Annelida, Cnidaria, Crustacea, Echinodermata, Mollusca, Nematoda, Nemertea, Platyhelminthes and Porifera. For each family, the folder contains the aligned sequences as well as the sliding window analyses by species pair and for all species pair on a single figure. (ZIP) [file pone.0051263.s002.zip › Crustacea/Acrididae/Acrididae.fas]

>Acrida willemsei mitochondrion, complete genome.    NC_011303
---------AAAAAATGATTATTCTCAACAAACCATAAGAATATTGGAACTATATACTTC
TTATTTGGTGCATGAGCAGGAATAGTAGGAACATCAATAAGAATAATTATTCGTGCTGAA
TTAGGACAACCTGGATCAATAATTGGAGATGATCAAATTTATAATGTTATCATCACAGCT
CACGCATTTATTATAATTTTCTTTATAGTAATACCAATTATAATTGGAGGATTTGGTAAT
TGATTAGTACCTTTAATAATTGGTGCACCAGATATGGCATTTCCTCGAATAAATAACATA
AGATTTTGATTATTACCACCATCATTAACCCTTCTCATTTCATCATCAATAGTAGATAGA
GGAGTAGGTACAGGATGAACAGTGTACCCCCCACTAGCAAGAGCTATTGCTCATGGAGGA
GCATCAGTAGACCTAGCAATCTTCTCATTACATTTAGCAGGTATTTCATCAATCTTAGGT
GCAGTAAACTTCATTACCACAGCAATTAATATACGATCAGAAAGAATAACATTAGATCAA
ACACCATTATTTGTTTGATCAGTATCAATTACCGCCATTCTACTATTATTATCATTACCA
GTTCTAGCAGGAGCTATTACAATATTGTTAACTGATCGAAACTTAAATACATCTTTTTTT
GATCCAGCAGGTGGTGGTGACCCAATTCTATATCAACATTTATTTTGATTCTTTGGACAC
CCAGAAGTTTATATTTTAATTCTACCAGGATTTGGTATCATCTCACATATTGTTTGTCAA
GAAAGAGGTAAAATTGAATCATTCGGAACATTAGGAATAATTTACGCAATATTATCAATT
GGACTAATAGGATTTATTGTATGAGCACACCATATATTCACAGTAGGAATAGATGTTGAT
ACACGTGCATATTTTACATCAGCAACAATAATTATTGCTGTTCCCACAGGAATTAAAGTT
TTCAGATGACTAGCAACATTATACGGAACAAAATTTAAATTCAATCCACCACTACTTTGA
GCGCTTGGATTCATTTTCTTATTTACAATTGGTGGATTAACAGGATTAGTATTAGCAAAC
TCATCACTAGATATTATCTTACATGACACATATTATGTAGTAGCTCACTTCCACTACGTA
TTATCTATAGGAGCAGTATTTGCAATTATAGGAGGAATTATCCAATGATATCCATTATTT
ACAGGATTATATATAAACAATACAATACTTAAAATCCAATTTAGAATTATATTTATTGGA
GTAAATTTAACTTTCTTCCCACAACATTTCCTAGGATTAGCAGGAATACCTCGACGATAT
TCTGATTACCCAGATGCTTATACATCTTGAAATGTAATTTCAAGTATTGGATCTACAATT
TCTATTGTAGGAATTATTATATTTATTTTAATTATATGAGAAAGAATAATCTTAGGACGA
ACAATCTTATTTAATAATAATATAAGAAGATCAACAGAATGATTACAAAATAATCCACCT
GCCGAACATAGATACTCAGAACTACCTTTAATT----TCTAGATTCTAATATGGCAGATT
AGTGCAATAGATTTAAGCTCTATAAATAAAGATC-AAACTTTTATTAGAAATA-TGGCAA
CATGATCAAATCTATCCTTACAAGATGGGGCCTCACCTATTATAGAACAATTATCATTTT
TTCATGATCATACAATAATTATATTATTAATAATTACAATTATTGTAGGGTATTCACTTA
GATATATACTAGTAATTAAATTTACAAATCGAAATATACTTCATGGACATTTAATTGAAA
CAATATGAACAACAATACCAGCAATTACACTAATTTTTATTGCAATACCATCATTACGAT
TACTATATTTACTTGATGATTCAGTAGACGCAATAATTACAATTAAAACAATTGGACGAC
AATGATACTGAAGTTATGAATATTCAGATTTCATGGAAGTAGAATTTGACACATATATAA
CACCTGAATCAGATCTAGAAAATGAAAGATTTCGATTACTTGATGTTGATAACCGAACAA
TTCTACCAATAAATATAGAAGTACGAATATTAACTACAGCATCAGATGTATTACATTCAT
GAGCAGTTCCAGCTCTAGGTATTAAAATTGATGCAACTCCTGGACGATTAAATCAAGGAA
CATTTACAATTAATCGTCCAGGAATATTCTTTGGACAATGCTCAGAAATCTGTGGAGCAA
ATCACAGATTTATACCAATTGTTATTGAAAGAACATCAGTAAATTTATTCATCAAATGAT
TATCTAAGATAATATAAGAAGTTAGTTAAAAAATAACATTAAATTGTCAATTTAAAATAA
CTAAATATTAGTACTTCTTGTACATCAGATGACTGAAAGCAAGTAATGGTCTCTTAAACC
AATAAATAGTAAATTAACGTCTACTTCTGATGAGGTTATAAAACCAAATACCTCAAATAT
CACCTATTATATGATTTTCCCTATTTATTATATTCTCAACTGTAATAATTATATTTAATC
AAATAAACTTCTTTTGCTATAAACCTAAAACAATTACAGATAATAAAGAAATAAAAACAA
AAAGTAATAAATTAATGTGAAAATGATAACAAACCTATTTTCAACATTTGATCCATCAAC
TAATATTTTTAATTTATCACTAAACTGAACTAGAACATTTTTAGGAATAATATTAATTCC
ATCAATATACTGATTAACATCATCACGAATTAATATTATATGAAATAAATTAAACTTAAC
CCTACATAAAGAATTTAAAACATTATTAGGACCAAAATCATTTAATGGAATAACATTTTT
ATTTATTTCAATTTTCATTATAATAATATTCAATAACTTTTTAGGATTATTCCCTTATAT
TTTTACAAGAACTAGACACCTAGTACTAACATTTACAATTGCATTACCATTATGAATAAG
ATTTATATTATTTGGATGAATTAATTACACAAATCATATATTTAGACATTTAGTACCACA
AGGTACACCACCAGCACTTATACCATTTATAGTAATAATTGAAACAATCAGAAATATTAT
CCGACCAGGAACATTAGCAGTACGACTAGCTGCAAATATAATTGCAGGTCATTTACTATT
AACTTTAATAGGAAATACTGGAAGATCTTTATCAATAAATTTAATCTCAATATTAATTAT
TGGACAAATATTATTATTAATTTTAGAATCAGCAGTAACAATTATTCAAGCATATGTATT
TTCAATCCTAAGAACATTATATTCTAGAGAAGTATATTAA-CTTATGTTAACAAATCAAA
CAAACCACCCATTCCATATAGTAGATTATAGACCTTGACCATTAACAGGAGCTATTGGAT
CAATAGTTATAGTATCAGGACTAGCTAAATGATTTCATATATTTAATTTAAATTTATTCT
TTATTGGAATAATAATTACAATATTAACAATAATTCAATGATGACGAGATGTAATTCGAG
AAGGAACCTATCAAGGATTACATACAGAATTTGTATCAACTGGATTACGATGAGGAATAA
TCTTATTTATTACATCAGAAATTCTATTTTTCATTTCATTCTTCTGAGCATTTTTTAGAA
GAAGACTATCACCTACCATTGAATTAGGAATAACATGACCACCTGCTGGGATTAAACCAT
TCAATCCTATACAAATTCCATTACTTAATACAGCAATCTTATTATCTTCAGGAGTAACAG
TTACATGAGCACATCACAGAATTATAAAATCTAATCATACACAAACAATACAAGGATTAT
TCTTTACAGTAATTCTAGGAATATACTTCACAATACTACAAGCATATGAATACTGAGAAG
CAAATTTTACTATTGCAGACGCAGTTTATGGATCAACCTTCTTTATTGCAACAGGATTTC
ATGGATTACATGTAATTATTGGAACCATATTTTTATTAATCTGTTTAATTCGACATATAA
TAAATCAATTCTCACCAAATCATCACTTTGGATTTGAAGCAGCAGCATGATATTGACATT
TTGTAGATGTAGTATGACTATTCTTATATATTTCGATTTATTGATGAGGTAGATAAATAT
TTTTCTAGTATAAA-AGTACATTTAACTTCCAATTAAAAAGATTGATTATTAAATCAAGA
AAAATAATTATAACAACAATAATAAGAATTTATATTAGAATTACTCTACCAATAATCGTA
ATAACAATTGCAACAACACTATCAAAAAAAATAATTAATGATCGTGAAAAAAACTCACCA
TTTGAATGTGGATTTGACCCAAAAAGTTCAGCACGAATACCATTCTCACTACGATTTTTC
TTAATTGCAGTAATTTTCTTAATCTTTGATGTAGAAATTACAATAATTCTACCAACAATT
ATTATCATAAAAACATCAAGAATTACCTCATGAACAATATCAATTATATTATTTATTACA
ATTTTATTATTAGGACTTTATCATGAATGAAATCAAGGAGCATTACAATGAGCTAAATAA
TATAGGGTTATAGTTAAACATAACATTTGGGTTGCATTCAGAAAGTATTGATA-TAATCA
ATTAACCTTAAAT--GAATAAGAAGCGAATTATTGCATTCAGTTTCGACCTGAAATAATG
GTAAA--TATACCCTTATTCTAATTAATTGAAGCCAAAGAGAGGCATATTACTGTTAATA
ATATAAATGAAC--AAAATGTTCCAATTAAAGAAATGTAAAGACAATATAGAAGCTGCTA
ACTTCTCATAATAGCGGTTAAAATCCGTTAACATTTCTAATTTATATAGTTTAAA-TAAA
ACATTACATTTTCACTGTAAAAATAATAATTATTTATTTATAAGTAATACCTAAAAATAT
AGTATATTTCCCTAACATCTTCAATGTTATACTCTAAA---TAAGCTATTTAGGT--TAA
TATAAAAAAATTAATAACAAAATAAACATCCAAAAAATAAATGTTAATAAATAAATCTTA
AAATTTGAATCATATCAACTCTGAATATAATTAATTAAATAAATAAATAAACTATATATA
CCCTGACCTCCAAATATCTCACCCCAACCATAATCAATAATCCTTAATGAAAAATAACCA
AATTTTAAAGGAAAATAACTAAACAAACTAGTTGAGATATAAGGTATAAATCATATTGAA
CCAGTAAAAGTTATTAAAGATAATAATTTTAAAGAATATAAATCTTGAGAAAAATTAATA
CTAGAAATAATATAACCAAAATAAGAGCCAAAAATAAAAACAAATAGAGTTAAAATCTTT
AAATAAAAAGGAAGAATAATTAACTGAGGTATAGGAAAAATCAATCAAGATAAAAATCTA
CCACCAAAAATAGATAAAAATAATAAACCTATTATACCAAAAGAAATATAATAACTATTA
TCATTAAAAGAAAAACTAGAAAAAAAATTATAATCACCAAACATAGAATAATAAAAAAGA
CGAAATGAATAAGAAGCAGTTAAACCAGTAGAAAAAAAATAAAGAAAGAAAATTAAAAAA
TTAACCCATCTTAAACAAACCATATCAAGAATTAAATCCTTTGAATAAAAACCAGCTAAA
AAAGGTATACCACATAAAGATAAACTAGAAACATTAAAACAAATAGAAGTTAAAGGTATA
AAATTAACAATAGAACCTATAAAACGAATATCCTGAGAATCCCTCAAATTATGAATTATT
GAGCCCGCACATATAAATAATAAAGCCTTAAATAAAGCATGAGTTAATAAATGAAAAAAA
GCAAAATTAGGATAACCCATTGCCAAAATTCTTATTATTAAACCAAGCTGACTTAAAGTA
GAAAGAGCAATAATTTTTTTTAAATCAAATTCAAAATTAGCGCCTAAACCTGCCATAAAT
ATAGTTAAACAACCAATTAATAATAAAAACCAACCAAAATTATAAGTTATCAACATTGGA
TTAAAACGAATTAATAAATAAACACCAGCAGTAACAAGAGTAGAAGAATGAACCAAAGCA
GAAACTGGAGTAGGAGCAGCCATAGCTGCAGGAAGTCAAGAAGAAAAAGGAATTTGAGCA
CTTTTAGTTATAGCAGCAAGAATAATCAATATAGTAATAACCTTTATTTCAAAAGAACCA
TAAATAAAATCATAATAGTAAATAAAATTTCAACTACCAAAATTTAATATTCAAGCAATA
GATATTAAAATAGCAACATCACCAACACGATTAGATAAAGCAGTTAATATACCAGCATTA
TAAGACTTAATATTTTGATAATAAATTACTAAACAAAAAGAAACTAAACCCAAACCATCC
CAGCCTAACAAAATACTAATTAAATTTGGACTAACAATTAATAAACCTATTGATAAAATA
AACATTAAAACAATTAAAACAAAACGATTCTTATATTTTTCATTAGATATATAATCAATT
CTATAATAAATAACTAAAGAAGAAATATACATAACAAAAGATATAAAAATTATAGACATT
CAATCAAAAAGAAAAGTTATAACAATAACTGAACCATTTAAACTAAATAACTCCCACTCA
ATAAAAACTCTATAATCAAATAATAAATAATAAATACCAAAAATAAAAAATAATATACTT
ACAAAAAATAATGAAAAAAATCTCAATAAATAAATAGAAAATATATACACAGCCTAAGAT
GGATATTAAC---CATATCATTGATTCCACAAAACAATATTTT-AATTAAAATACCTAAG
C-AAACTAAAAATAAAAATATTCACCCCTTAAACACAATAAATTTAAAGGAAATCAATGT
AAAAATAAAAGATGATATTCACGCAAATAACCTAAAGAACAAGTATAAATACCACTATAA
TTAATACCATGCTGAGAATAAGAATATATATACAATGTATAAACAGCTCTAAAAAAAGAT
AAAAAAATTAATATAAAAAATCTAAAAGAAGATCAAGAAATAATTCTATTTAATAATCTC
AATTCACCAATTAAATTTAAAGAAGGAGGAGCAGCTATATTTGAAGATATTAAAAGAAAT
CATCAAAGAGATATTATAGGTATAATATTAATTATACCTTTATTAATTAATAATCTTCGT
CTACCTAAACGTTCATAAATAATATTTGATAAACAAAATAAACCAGAAGAACATAAACCA
TGACCAATTATTAAAGAAAAAGAACCTATACAACCTCATATATTTATTGTTATTAAACCA
CCAATAACTATTCTTATATGAGCAACAGAAGAATAAGCAATCAAAGACTTTAAATCAACC
TGACGAAAACAAACAAATCTAATAATAACACCACCAGATAAACTTAAAGTCAATCAAAAA
TAATTAAATTTTAAACCCAAATAAGAAATAACCTTCATAACACGAAAAACACCATAACCA
CCTAATTTTAATAAAACACCTGCTAAAATTATTCTTCCAGAAACCGGAGCCTCAACATGA
GCCTTAGGAAGTCAAAGGTGAACTAAAAATATTGGTATCCTAACTAAAAAAGCAAAAATA
GAAAAAACATAAAATATAAAATAATATGAACCGAAATCAATTAATAAAGGATAATAAAGA
GTATTATATAAACTATACAAATTAAATAAGACTAATAATAAAGGTAATCTAGAAAACAAA
GTATAAAAAATTAAATAAATACCAGCTTGAAGACGCTCAGGCTGATAACCCCAACCCAAA
ATTAATAATAAAGTAGGAATTAATCTAGCCTCAAAAAAAATATAAAAAGAAAACAAATTC
AAACTAGAAAAAGAACAATATAATATAATCAATAAAAACAAAACAATAAAAACAAAAAAA
TTACAATGATAAGAAAAAATATAAACAGAACTTCTAGCAGTAATTATTAAAGAACAAACT
CATAATCTTAATAAAATCAAAATATAAGAAAAATAATCAACTCCAAAAAAGTATCTAATT
ATATTAAAATCAGCATATGAATATACATAAAGCATAAAAATAAAACTTACTATAAATATT
AAAGAATGAACTAACCACCAACAATTAACAAAAAAACAAAGAGGAATCATAAAAATAATT
ATAAATAAATACTTTAACATAAAGATAAATTAAAAGAATTAAAAAAAT---CATTACCAT
GAGAACGAATTATTGAAACTAAAATAGAAAGACCTAAAGCACCTTCACAAACAGAAAATA
CTAAAAAAATAATAGGAAAAAAATAATCATAATCAAATCTAATAAGAAAAACAATAATTA
ATATAAACAAAGAAAGAACAACATATTCCAATCTTAACAAAACCATTAACAAATGTTTAC
GCCTAGAAGAAAAAACATAAATACCAGAAAAATAAATCATTATAGAAGTAAAAATAGAAA
ATATTACCATTAGTTTTAATAGTTTAACAAAAACATCGGTCTTGTAAACCGAAATTAAGT
AAACTAGGCC-CTTTTAAAACATCAGGAATAGATAAAAAC-CTATCATTGATTTCCAAAA
TCAATATTTTTAAATAAACTAATTCCTGAAATGATTAAAATACTAATTTTAATTTTATCA
AACATAATAAATATTAGTTTTATTAAATTAAATCACCCTATATCAATAATAATATTTATT
ATTATACAAACCATATTAGTAGGAATTATAACAGGATTAATAATAGAAAGATTCTGATTA
TCTTATATTTTATTCCTAATATTTCTAGGTGGTATATTAGTACTTTTTATTTATATTACC
AGAATTGCATCAAATGAAATATTTAAAATTAAAATAATTAATATAATTATTAGTTTAATT
ATTTTTAATATTATTATAATTTTTTCTATTAAAATAGACAAAATAATGTTTTTAGAAATA
TTTAAAAATACAGAAACCATAAATATTAATCTTTCAATAAATTATCAAGAAATAACTTTA
TCATTAGAAAAATTATATAATAAACCAACA--TTAATCGTTACAATGATAATAATAATTT
ACCTATTTTTATCCTTAGTAGCTGTAGTTAAAATTACTAATATTAATCAAGGACCTATTC
GAAAAATAGGATAATTA--CTAATGAATAAACCAATTCGATTAAAAAATCCTTTAATTAA
AATTATTAATAATTCATTAATTGATTTACCAGCACCAATAAATATTTCATTTTGATGAAA
CCTAGGATCATTATTAGGACTATGTTTAATTATTCAAATCATAACTGGATTATTTTTAAC
TATACATTACACACCAAATATTGATATAGCATTCAGAAGAGTAATTCATATTTGTCGAGA
CGTAAATAATGGATGATTAATTCGAACATTACATGCAAATGGAGCTTCTATATTTTTTGT
TTGCTTATATTTACATGTAGGACGTGGAATTTATTATGGATCATATATATATACTAATAC
ATGAATAATTGGAACAATTATTTTATTTTTAGTTATAGCAACAGCATTTATAGGATATGT
TTTACCATGAGGACAAATATCATTCTGAGGGGCAACAGTTATTACAAATTTATTATCAGC
AATCCCATATTTAGGAACAGATTTAGTTCAATGAGTATGAGGAGGATTTGCTGTTGATAA
CGCAACACTAAATCGATTCTTTACATTTCACTTTGTATTACCATTTATAATTATGGCTAT
AGCAGTAATTCATTTATTTTTTCTCCATCAAACAGGTTCAAATAATCCAATTGGAGTAAA
TAGAAATATTGATAAAATTCCATTCCACCCTTATTTTACTTTTAAAGATTCAATTACATT
TATCTTAATAACATCATTATTAATTATTTTATGTATAATTAATCCATATTTATTAGGAGA
TCCAGATAATTTTGTACCAGCAAATCCATTAGTAACTCCTGTTCATATTCAACCAGAATG
ATATTTTTTATTTGCTTATGCAATTTTACGATCAATTCCTAATAAGTTAGGAGGAGTAAT
TGCATTATTACTATCAATTAGAATTTTAATAATTTTACCATTTTATAATAAATCAAAATT
TCGAGGAATTCAATTTTATCCTATTAATCAAATAATATTTTGAATTATAGTAATTGTTGT
TTGTTTATTAACATGAATTGGAAAACGTCCAGTTGAAGAACCCTATATCATAACAGGACA
AATTTTAACAATTATTTATTTTACCTACTTTCTAATTAATATTCATGTATCTAACATATG
AGACAAATTAATTAAAAAT-----TATTAAGTTAATTAGCTTAAGAAAAGCTTATGTTTT
GAAAACATAAAATTAGAAGTTTAATTCTTCTATTAACTTTAAAATTCTAAAAAAAATTAA
CTAAATTAATGAAAGAATAAGAACCTTAAGTCCTACAAAAAAAAATAAAAAATTTAAAGA
CAAAGGCAAATATCTCTTTCAAGCTAAATATATTAATTTATCATAACGAAAACGAGGTAA
AGTCCCACGAACTCAAATAAAAGTAAATGAAATAATAGATAACTTAATAAAAAAAAATAA
AGAATAAAAATCACCTCCCAAAAAAAATAAAGTAAATAATATACTTATAAAAATAATTCT
AGTATATTCTGCTAAAAAAATAAGAGTAAAACCACCTGCTCCATACTCAATATTGAAACC
AGAAACTAATTCTGATTCACCTTCAGCAAAATCAAAAGGAGTTCGATTAGTTTCTGCTAG
ACATGAAGAGAAACATGATAAAGATAAAGGAAAAGAAATAATAATAAACCAACAATAAAA
CTGATAATTTATAAATCTATTTATATCAAAATTACCTACTAAAAAAATTAAAGATAATAA
AATTAAAGCTAATCTAACTTCATAAGAAATAGTCTGAGCAACAGAACGTAAAGAACCTAA
TAAAGAATAATTTGAATTTGAAGATCAACCAGCAATTATAATAGCATAAACACTTAATCT
AGTACAACATAAAAAAAATAAAAAACCATAAGAAAATGAACATATATAAGTTAAATAAGG
AAAAATAATTCAAATCAATAAAGAAACCATTAAATTAAAAATAGGAGAAAAATAATAAAG
CAAATAATTTGACATAATAGGAATAGGTTGTTCCTTACAAATTAACTTAATTGCATCTCT
AAAAGGTTGGGGTAAACCTAAAAAACCAACTTTATTTGGACCTTTACGAATCTGAATATA
ACCTAATACCTTTCGTTCTAATAAAGTTAAAAAAGCAACACTAATTAATACACAAACAAC
TAATAAAAAAAAATTAATAATAAACATTATTAAATCATATATCATCAATACTACTTGTAG
AA-AAATCTACATAAATGAATTCTAAATTCAACACATTAATCTGTCAAAATAGTAAA-TT
AAATTCAATCTAAACAAAAAAAA--TCTTTTATCCATATGGTCCTTTCGTACTAATATGA
ATTTATT--ATCTCAGGATAGAAACCGACCTGGCTTACGCCGGTCTGAACTCAGATCATG
TAAGAAATTAAAGGTCGAACAGACCTAATTATTGAGCTACTGCACCCAAAAATAATCTTA
ATCCAACATCGAGGTCGCAATCTGTTTTGTTGATAAGAGCTCTTAAAAACAATTACGCTG
TTATCCCTAAGGTAACTTAATCTTATGATCATAATTTATGGATCATA-TAAACATAAATC
AATGATTTAATAATGAAGAGTTTATTTATTCTTCATGTCACCCCAACCAAACAAAATAAA
AAAATCATTTAAAAAATATACTAAAATAAATAATACTTTAATCTGTTAAGCTCTATAGGG
TCTTCTCGTCCTAAAGATGAATTTAAGCCTTTTAACTCAAAAGTTAAATTCAAAAAATTA
ATAAGAGACAGTTGATTTTTCGTCAAACCATTCATTCCAGCCTCCAATTAAAAAACTAAT
GATTATGCTACCTTTGCACGGTCAAATTACCGCGGCTCTTTAAAATTCATCAGTGAGCAG
GTCAGACTTCAAAATATATATCAAGAAGACATGTTTTTGATAAACAGGCGAAAATCAATT
TTGCCTAATTCCTTTTAATAAAATAACAAGAAAAAAAATTATAAACAAATAA-TTATACT
AATTTAACCATTATTGTAAAAATTTAAAAATTAAATTTACCATCTTAATAAAAAATCTAA
AAATATTAAAAAATCAAAAAATAAAATAATGAACTAAAACGTAATCTTAAAAATAGCTGG
TTTAAAGCTTATAAATTGATTCTTAACAACAAAATTATAGAATTATAAA---TTTAGAGC
TTATCCCCTAAATAATTAATAGTCAAATATTATTAATTATAAAATTAAATAAAACATTTA
A-CATAAAAAATTAAATTTTTTCTTAAGAAACTAAATACCTTAGGAAACGAATAACATAT
CATTTCTAAATAAAAATTAATAATAATTATATAACATTAATTATAATTTTTATTTAAATC
AACCTAAATTGAGAATAATAAATTAATACTAAAATTTTGATTAACCCTGATACAAAAGGT
ACAATAAATTAAATTTACTTTAATAAA-TTTAAAATAATTATTTCATAATCCAATTACAT
TACTAGTTCACTATAATAAAAAAAATCTATTCTATAAAA-TATACTTAGACAATAATATT
AAAAAATTATTTTTATTAAATAATAATAAACAAAAAAAAACACAATAATAAAATTAATTA
ATCAAGATATTCTGAATTGCACAGAAAAAAATTCAGCGTAAATGAAATACTTAACTAATC
AAGCTATATCTTGA-AATCTTACTAGATACACTTTCCAGTACATCTACTATGTTACGACT
TATCTCATCTAAATTAATA--------AAAATAAATAAATTAAATTAATAATGAGAGTGA
CGGGCGATGTGTACACACCCAAGAGCCAATATCACTTAAATTAAATAAATCAAATTACTA
TTAAATCCACCTTCATTAA-AAAGTTCCAAAATTAAATTCATAATATAAAAAAATATATT
GTAACCCATCTCCACCTAACTATAAACTGCACCTTGACCTGAAATAATTTAAAATTATAA
ATCCAGAAAATTACAACTTTAAAAAGATTTTCTGATAACGGAGATATACAAATAAATAAA
TTAAGTAAAGTTAATCGTGTACTATCAATTACGGGACAGGTTCCTCTAAATGGTATAAGA
TACCGCCAAATTCTTTGGGTTTAAAGAATATAACTAATAATACCCAGGTAA--AAAATTA
ACATTCAAAATAATAGGGTATCTAATCCTAGTTTAATAATTAAATTTCACAGAATAATAA
--CAAGAATCATAAAAAAACTTTAA-ATTTCACCTTAAAAATAAATATTTAAATCCTAAT
AATAAAT--AACTGCTTTAACCAAAAATATTCAATTGTATTAATCGTATAACCGCGGCTG
CTGGCACGAAATATGCCAATACTAAATCAATTACTAATTCCAAAATTACTTGATAATTAA
ATTAAATCACTGCAAAATAGAACATTTAGTTTAACAAAAACTTACATATAACATAAAGAA
AAAATGAATAAACAAGCAAGAATAAAACTTT--------ACCTTCTCATTAAATAAAAAA
TTAAAATTTTAAATTTAATAAATTAATAAAAATCAACGTAATTAAGAATTCTAATAAAAC
TAATCAATAATAAAA--TCAAAAAAAAATAGAACGCGAGCTCACT-TTATGACCATAATA
ACTTCTCTATATATATACATAATTATGAATATGGTATATGTATCCTAATAAGTGGTTTTT
ATAATCTTTCTTTCTTTATTTAATCTTTCTTTCTACTAATAATAAAG-AAAGATTAAATA
ATATAAATAATTTAATTTAATATAATTAATAATCTTATATAATAAGTAATAATATACAAT
TAAATCCATTAT-ATTAAATAATATA--TAATTATATTACTATATGATATTAATTTAAAT
AATTAATAATGTTATTATATTAAATAAAA-TAATTATATTAATATAAAAGTTATATTTAA
TAAATAAT-TGTATTGTTTATATCATATATATATATATTAAAATATTTAATTAAATATAT
ATAAATATATTATAATACAATAATTTCCTAA-AAATTAAAAATATAAGTAGCTAAACCTT
TTGATAAATATATAAATTGAAATAATCAATTATATTAATATAAATCACATTTATAATGAT
ATATATAATTAAATGTAATATATTAAATTAAATTATTTATATTATATAAAAGCAAATTCA
ACTAAAAATCAAAAAAAAATTGCATGAAATATACTAAAAATATTTCACCTAAAAGAAATC
CAATATTATTACTTT-ACACGAATTCTCTTTTATTTTATATATAAAATACACAAAATAGC
A-----GTGCCTGATTAAAGGATTATCTTGATAGGATAAATTAAGTAATTA-AAATTACC
TCTATTA---TTACACGAGATAGAATTAAACTATCACCTTTAGTATCAAAAACTAATGTG
CATCATACACCTTGATGTAAATAAAAAGGTAAGCTAATCAAGCTAATGGGTTCATACCCC
ATTTATAGAGGTATCAATCCTCTCCTTTTTAATGACCAATAACTCTATAAAACTTCTCTT
CCTATCAACGATGTTGGTAGGAACGATCTTGTCCATTTCATCAAACTCCTGATTTGGAGT
TTGAATAGGATTAGAGATCAATTTATTATCATTTATTCCTCTATTAACAAATAGAAGGAA
TTTAATGATAAACGAATCATCAATTAAATACTTTATTGTCCAAGCAATAGCATCGACAAT
ACTGTTATTTTCAATTTTATTGATTCATTTTAAATCATCTGTAAGATGAGAAAAAATAGT
TGTTCCATATATGATAATTAGATCAAGATTATTATTAAAAATTGGAGCAGCTCCATTTCA
TTTCTGATTACCAGAAGTGATAAATACATTAAGATGAAATAATTGCTTAATTTTAATAAC
CTGACAAAAAATTGCACCAATAATGGTTTTATCTTACTGTATTAAAGTGGAAGAATTCAT
ATTCTTCATTATTGTAACAAGAATTTTTATTGGTGCAATAGGAGGGTTAAATCAAACATC
ATTACGACAAGTAATAGCTTATTCATCAATTAGACATCTAGGATGAATAATTAGTGCACT
AATTATTAGAGAAAACGTATGAGAAATATATTTCATCATTTACTCAATATTAAGTGCAAT
TATAGTATTTACGTTTAAAAAAATAAATTTATTTCAAATAAATCAAATCTATTCATCAAA
AATCTTTAAAACAGAAATAAAGTTCATAATGTTTATAACACTATTATCACTAGGAGGATT
ACCCCCATTTTTAGGGTTTTTACCAAAATGAATTACTATTCAATTGCTGGTAGAAAATAA
CATAACATTCCTTATATCAACAATAGTGATCCTAACAATTATCACATTATACTACTATAT
ACGAATTAGATTTTCAGCAACAATTATAACATACACAGAAAATTCATGATCATCAAGAAT
TAAAAATAAAAAATTGAATTTCATATTACCAATCATAACAATAATTTCAACAATAAGACT
TACATGTACATCAACACTAGTTTCCTTATTTTAAGGACTTAAGTTAAAGAAACTAGTAAC
CTTCAAAGTTATAATTAAAAGATATA-CTTTTAGGCCTTAGTATAAAATATACACCTTTA
GAATTGCAGTCTAAAATCATAATTGAATATAAAACCA------CATCATGGTAAGAGAGA
AAAC-TTCTCATAAATAGATTTACAGTCTATCACCTATTATT--TCAGCCATCTTACCG-
--------
>Gomphocerus licenti mitochondrion, complete genome.    NC_013847
------ACGCAAAAATGATTATTTTCAACAAACCATAAGGATATTGGAACTTTATATTTT
ATATTTGGAGCATGAGCTGGAATAGTAGGTACATCAATAAGAATAATCATTCGTGCAGAA
CTTGGACAACCAGGATCTATAATTGGAGACGATCAAATTTATAATGTTATTATTACAGCA
CATGCATTTGTAATAATTTTCTTCATAGTAATACCTATCATAATTGGAGGATTTGGTAAT
TGATTGGTTCCATTAATAATTGGGGCACCAGATATAGCTTTTCCACGAATAAATAACATA
AGTTTTTGACTTTTACCACCATCATTAACCCTTTTAATTGCATCATCAATAGTAGATAAT
GGTGCAGGAACAGGATGAACAGTTTATCCCCCTCTTGCAGGAGCAATCGCACATGGAGGA
GGATCAGTAGACCTGGCTATCTTTTCATTACATTTAGCAGGTGTTTCATCAATTTTAGGA
GCAGTTAATTTCATTACAACTGCAATTAATATACGGTCGGAAAGAATAACACTAGATCAA
ACACCACTATTTGTTTGATCAGTAGTAATTACAGCACTCCTATTACTATTATCATTACCA
GTACTAGCAGGAGCAATTACCATATTATTAACTGATCGAAATTTAAATACTTCATTCTTT
GATCCTGCAGGTGGTGGAGATCCAATTCTTTATCAACATTTATTTTGATTTTTTGGACAT
CCTGAAGTCTATATTTTAATCCTACCAGGATTTGGTATTATTTCACATATTGTATGTCAA
GAAAGTGGAAAAATTGAATCATTTGGAACTTTAGGAATAATTTATGCAATATTATCAATT
GGATTAATAGGATTTATTGTATGAGCCCACCATATATTTACAGTAGGAATAGACGTTGAT
ACACGAGCCTACTTTACATCAGCAACAATAATTATTGCAGTACCGACAGGAATTAAAGTA
TTCAGATGACTGGCAACCCTTTATGGAACAAAATTCAACTTTAATCCTCCATTATTATGA
GCCCTTGGATTTATTTTTTTATTTACAATTGGGGGATTAACAGGATTAGTTTTAGCAAAC
TCGTCTCTTGATATTGTTTTACATGATACTTATTATGTTGTACCACATTTCCATTATGTT
TTATCTATAGGAGCAGTATTTGCAATTATAGGAGGTATTATTCAATGATATCCTTTATTC
ACAGGATTGACAATAAATAATACATGATTAAAAATTCAATTCACTATTATATTTATCGGG
GTAAACCTTACATTCTTTCCTCAACATTTTCTTGGATTAGCAGGAATACCACGACGATAT
TCTGATTATCCAAATGCATATACATCATGAAATGTAGTTTCTAGTATAGGGTCTATAATT
TCAATTGTAGGAATCACTATGTTTATTTTAATTATATGAGAAAGAATAATCATAAATCGA
ACCATTATATTTAGAGAAAATATAAACAGATCAACAGAATGATTACAAAATAATCCGCCT
GCAGAACATAGATATTCAGAATTACCAATAATTAATCTCTAGATTCTAATATGGCAGATT
AGTGCAATAGATTTAAGCTCTAAATATAAAGGTTTAACCTTTTATTAGAATTAATGGCAA
CATGATTAAACTTATCATTACAAGATAGAGCTTCTCCTTTGATAGAACAATTATCATTCT
TTCATGACCATACTATAGTTGTATTATTATTAATTACTGTGATTGTTGGATATTCATTAA
GATATACATTAATAATTAAATTAACAAATCGAAATATATTACACGGAAATTTAATTGAAA
CAATCTGAACAACATTACCAGCTATTACATTAATTTTTATTGCATTACCATCACTACGGT
TATTATATCTTCTAGATGATTCAGTAGATGCAATAATTACAATTAAAACAATTGGACGAC
AATGATATTGAAGATATGAATATTCTGATTTTGTAGATGTAGAATTTGATACATACATAA
CACCAGAAAGAGATCTTGAAATCGATGGATTTCGATTACTAGATGTTGACAATCGCACAA
TTTTACCAATAAATACTGAAGTTCGAATTTTAACTAGTGCATCAGACGTTTTACATTCAT
GAGCAGTACCTGCTCTTGGGATTAAAATTGATGCTACACCTGGTCGATTAAACCAAGGAA
CATTTACAATTAATCGACCAGGATTATTCTTTGGTCAATGTTCAGAAATCTGTGGAGCAA
ACCATAGATTTATACCAATTGTTATTGAAAGAACTTCAGTAAATTTATTTATCAAATGAT
TATCTAAAATTATATAAGGAGTTAGTTAAAATATAACATTAGAGTGTCAATCTAAAATAA
CTAAAAACTAGTACACCTTGAACATCAGATGACTGAAAGTAAGTAATGGTCTCTTAAACC
AAAAAATAGTAAACTAACGTCTACTTCTGATGGGGTAATTTAACCAAATCCCTCAAATAT
CACCACTTATATGATTCTCACTATTTATTTTATTTTCTATTACAATAATTCTATTTAATC
AAATAAACTTCTTCTCTTTTAAACCTGATATTATTAAAAGTACAAAAAAAATAATAATAA
AAAGAAAAGACCAAACTTGAAAATGATAACAAATTTATTTTCCACTTTTGATCCATCAAC
TAATATTTTTAATATTTCAATAAATTGAATTAGAACATTTATTGGATTATTACTTATTCC
ATCAATATTTTGATTAATATCATCACGAATTAACATTATATGAAATAAAATAAATTTAAC
CTTACATAATGAATTCAAAACATTATTAGGGCCTAAATCATTTAATGGAACAACATTTAT
TTTTATTTCAATCTTTATTATAATATTATTTAATAATTTTATAGGACTATTTCCATATAT
TTTTACAAGAACTAGACATTTAACATTAACATTTACAATTGCATTACCTATATGATTAAG
ATTTATATTATTCGGATGAATTAATAACACTAATCATATATTTGCCCATTTAGTTCCACA
AGGAACACCACCAATACTTATATCATTTATAGTATTAATTGAAACAATTAGAAATATTAT
TCGACCAGGAACTTTAGCTGTTCGATTAGCAGCAAATATAATTGCTGGACATTTGTTATT
AACATTATTAGGAAATACAGGACCAACAATATCAACAAATCTGATCTCAATATTAATTAT
TGGACAAATAATACTCCTAATTCTAGAATCAGCAGTAGCTATAATTCAAGCATATGTATT
TTCAATTTTAAGAACATTATACTCTAGAGAAGTTTATTAAACCTATGTTAACAACCCATT
CAAATCACCCATTTCATATAGTAGACTATAGACCTTGACCATTAACAGGAGCAATTGGAG
CAATAGTTTTAGTTTCAGGATTAGCTAAATGATTTCATTTATTTAATATAAATTTATTTA
TTATTGGATTTATAATCACAATATTAACAATAATTCAATGATGACGAGACGTAGTACGAG
AAGGAACTTATCAAGGATTTCATACAGGATTTGTTTCAATTGGACTACGATGAGGAATAA
TTTTATTTATTGCATCAGAAGTTTTATTCTTTCTATCATTCTTCTGAGCATTTTTTAAAA
GAAGATTAGCACCAACAATTGAACTTGGAATAATATGACCACCTATAGGAATTAAACCTT
TTAATCCTATACAAATTCCATTACTTAATACAGCCATTCTTCTAGCTTCAGGAGTTACTG
TAACATGAGCTCATCATAGACTAATAGAATCTAATCATACTCAAGCACTTCAGGGTCTAT
TTTTTACAGTTCTACTAGGTTTATATTTTACATTATTACAAGCATACGAATACTGAGAAG
CACCATTTACTATTGCCGATGCAGTATACGGATCAACATTTTTTGTTGCCACAGGGTTTC
ATGGTTTACATGTAATTATTGGAACAATCTTCTTAACTTCATCTTTAGCACGACATATAA
TAAATCAATTCTCACCTAACCACCATTTTGGATTTGAAGCTGCAGCATGATATTGACATT
TTGTAGATGTAGTTTGATTATTCTTATATATTTCAATTTATTGATGAGGTAAATAATTAT
TTTTCTAGTATAATTAGTACATTTGACTTCCAATCAGAAAGTTTGA--ATT--ATCAAGA
AAAATAATTATAATTTTATCAACAAGAATTCTAATTAGATTTATTGTACCAATAATAGTT
ATATTAATTGCAACAATCCTATCAAAAAAATTAATTAATGATCGAGAAAAAAGATCACCA
TTTGAATGTGGTTTTGATCCAAAA---TTAGAT---ATACCATTCTCACTTCGATTTTTC
CTAATTGCAGTAATCTTTTTAATTTTTGATGTAGAAATTGCACTAATTTTACCAATTGTA
ATAATTATAAAAACATCAAATATTGCAATATGAACAATATCTACAACATTTTTTATTCTA
GTATTATTAAGAGGATTATATTATGAATGAAATCAAGGAGCTCTACAATGAGCAGATTA-
----GGGTTGTAGTTAATTATAACGTTTGGGTTGCATTCAAAAAGTATTGAC--AAATCA
ATCAACCTTAATGTTAAATAAGAAGTAAAACATTACATTCAGTTTCGACCTGAAAAA-TG
GTATAATTATACCCTCATCT--GTTAATTGAAGCCAAAAAGAGGCATATTACTGTTAATA
ATATAATTGAAC-AATA--GTTCCAATTAAAGAAATGTAAAGCCAATATGAAAGCTGCTA
ACTTTTTATATTAGCGGTTAAACTCCGTTAACATTTCTA-TTTATATAGTTTAAAATAAA
ACATTACATTTTCACTGTAAAAATAATATTCATATATTTATAAAT---ACCTAAAAATAA
AAT-TATTTCCATAACAACTTCAGTGTTATACTCTAAACAATAAGCTATTTAGG---TAT
AAAAAGAATAATATTAATAAAACAAACATTCAAAAAACAAAAGTTAATAAATAAAGCTCA
AAATTTGAATCATATAAATTTTGGATATAATCAATTAAATAAACAAATAATCTGTATAAA
CCCTGACCTCCAAATAGTTCACCTCAACACGAATCAAAAGACTTTGATGAATAATAACCT
ATCCTTAAAGGTAAATATCCAACAAAACCAGTTGAAAGATAAGGTAGAAACCACATTGAA
CCAGAAAATCCAAGAAGAGATAAAAAATTTAAAGAAAATAAATCAGAAGAAAAATCAGTA
TTTGAAAAATAATAACCCAAATATGCACCTAAAACAACTGTTAAAATTGTTAAAAACCTT
AAATAATAAGGTAAAACAATCATATAAGGAATTGGAAAAATCAATCAAGATAATAATCTA
CCACCAAAAACAGCAACAAATAATAAAGACAATATACCAAAAGAAACAAAATATCTCCTA
TCATCAAAAGAAAAACAAGAAGAAAAATTATTATCACCTGACATTGAATAATAAAATAGA
CGAAAAGAATAAGAAGCAGTTAAACCAGTTGAAAAAAAATATAAGAAAAAAACTAAACAA
TCAATTCAACTTAAACAAACCATCTCAAGAATTAAATCCTTTGAATAAAAACCTGCTAAA
AAAGGAATACCACATAATGATAATCCAGATACATTTAAACAAACAGAAGTTAAAGGTACA
AAATGAACAATTGAGCCTACAAAACGAATATCTTGAGAATCCTTCAAATTATGAATTATT
GAACCTGCACATAGAAATAATAAAGCCTCAAATAAAGCATGAGATAATAAATGAAAAAAA
GCAAGATTTAAATAACCTATTGATAAAATTCTTATTATTAAACCAAGCTGACTTAAAGTC
GAAAGAGCAACAATCCTTTTTAAATCAAATTCAAAATTGGCCCCAAAACCAGCCACAAAC
ATTGTTAAACAACCAATTAATAATAAAAATCAACCACAATTATAAACAACCAGTATTGGA
CTGAAACGAATTAATAAATAAACACCGGCAGCAACAAGAGAAGAAGAATGTACTAAAGCA
GAAACAGGAGTTGGAGCAGCCATGGCAGCTGGAAGTCAAGAAGAAAAGGGAATTTGAGCT
CTTTTTGTTATCGCAGCAAGAAAAATTAATAAAGAAAAAACCTTTATTTCAAAAGAATCA
CAAACAAAATCATAATAATAAATATAATTTCAACCACCAAAATTTAATATTCAAGCAATT
GAAATTAAAATTGCAACATCACCAATTCGATTTGATAAAGCAGTTAATATACCAGCACTA
TAAGATTTTACATTCTGATAATAAATAACTAAACAATAAGAAACTAACCCTAAACCATCT
CAACCTAACAAAATACTTATTAAATTTGGACAAAGAATTAAAAGACCTATTGAAAGAATG
AATATTAAAACAATTATGAAAAAACGATTTATATTTATTTCACCAGTTATGTAATCCTCT
CTATAATAAATAACCAAAGAAGAAATATATAAAACAAAAGATAGAAAAACAAGAGACATT
CAATCAAAAATGAAAGTTATTACAACTATACAACCATTCAAATCAAATAATTCCCATTCA
ACAAAAATACTATAATCAAAAAGTAAATAATAAATACCTAAAACAAACAATAAAGTTCTA
GAAAAAAATAAAGAAAAAAAACTTAAAGAACAAATAGAAAATATATACACAGCCTAAGAT
GGTAACACATAACCATATCATTGATCCCACAAAACAACATTTT-TATTAAAATACTTAAG
C-----TAAAAAAAGAAATATTCACCCTTTAAACAAAGAATATTTAAAGGTAATCAATGT
AAAAGTAAAAGATGATATTCACGAATATAACCCAATGAACAAGTATAAACACCAGCATAA
TAAGAACCATGTTGAGAATAAGAATATATATACAAAGTATAAACGGCTCTAAAAAAAGAT
AAAAATATTAAAGTTAAAAATCTAAAAGAAGATCAAGAAATAATTCCATTTAACAAACCT
AATTCACCTAATAAATTTAAAGAAGGAGGAGCAGCTATATTAGAAGAACTTAACAAAAAT
CATCAAAGAGCCATTCTAGGTATCAAATTAATTATCCCCTTATTAATAAGTAATCTTCGT
CTACCTAAACGCTCATAAATAATATTAGACAAACAAAATAAACCAGAAGAACATAAACCA
TGACCAATTATTAAAGAAAAAGAACCTATACAACCTCATCAATTTATAGTTATTAAACCA
CCAATAACTATTCTTATATGAGAAACAGATGAATAAGCAATTAAAGACTTTAAATCAACT
TGACGAAAACAAATAAATCTAACAATAACACCACCAGATAAACTTAAAGACAATCAAAAA
TAATTAAATTTTATACTTAAAAAAGAAATAATTTTCATAACACGAAAAATACCATAACCA
CCCAATTTAAGTAAAACTCCTGCAAGAATTATTCTTCCAGAAATTGGAGCCTCAACATGA
GCCCTAGGAAGCCAAATATGAACTAAAAATATTGGTATTTTAATTAAGAATGCTAAAATA
ATAAAAACATAAAATATTAAATAATAAGAACCAAAATCAAATAATAAAGGAAAATAAAGA
GTTTTAGAAACATCATAAACCCTAAACAAAACTAGTAATAAAGGTAATCTTGCAACTAAA
GTATAAAAAATTAAATATAAACCAGCCTGTAAACGCTCGGGTTGATAACCCCAACCTAAA
ATCAAAAGTAATGTAGGAATTAATCTAGACTCAAAAAAAATGTAAAATGATAATAAACTT
AAACTAGAAAAAGAACAATACAACATAATTAATAAAAACAAAACAATAAAAACAAAAAAA
CCTGAATGATAAGAAGACAAATAAATTAAACCTCTAGCAGTAATTATTAAAGAACAAATT
CAAAAACTTAATAAAATCAATCTAAAAGAAAAATAATCAAAACCAAAACAATATCCAACT
ATATTTAAATCAGCATAAGAATAAAAAAAAATTATAAAAACAAAACTAGAGAGAAACATT
ATAGAATGAATTAATCATCAACAACCACGTAAAAAACAAAGAGGGGTCAAAAAAACAATT
ATTAACAAATACTTTAACATAAAGACAAAACAAAAGAATTAAAAAAATAATCATTCCCAT
GAGAGCGAATTATAGAAACCAAAATAGAAGGACCCAAAGCACCTTCCCAAACAGAAAAAA
CCAAAAAAATTACAGGAAACAAATAATCATAATCAAACTCAATAAGAAAAACAATAATTA
ACATAAATAAAGAAAGAACAATATATTCCAATCTTAATAAAACCATAAGTAAATGTTTAC
GCTTTGAAGAAAAAACATAAACACCAGAAAAATATAACAACAAAGAAGTAAAAATAGAAA
ATATATACATTAGTTTTAATAGTTTAA--AAAACGTCGGTCTTGTAAACCGAAAATGAGA
AAGTTCCCCCACTTTTAAAACTTCAGGGGTAGAAAATTTTTCTATCCTCGATCCCCAAAA
CCGATATTTTTA--TAAACTAACCCCTGAAATGATTAAAATAATTATTATAGCATTATCA
AACATAATAAATATTAATTTTATTAAATTAAATCACCCTATATCAATAATAATATTTATT
ATTATTCAAACTTTTATTGTTGGTTTAATTACAGGAACAATAATAGAAAGTTTTTGATTA
TCTTATATTTTGTTCTTGACGTTTCTTGGTGGTATATTAGTTTTATTTATTTATTTTACA
AGAATTGCATCAAATGAATTATTTAAGCCTAAATCTATTATTATAGTTATTTTAATAATC
ATAATAATTATTATTTCAATAATATTAATTGTTGTAGATAAGAAAATATTTTTAGACTTA
ATTAAAAATACAGAAACTATAAATATTAATAATACAATTTATTTTCAAGAAATATCTATA
TCTTTAGAAAAAAAATTTATAATAACAACACTTTCATTATTACTAT--TAATAATAATTT
ACCTATTCCTTACCCTTCTAGCAGTAGTTAAAATTACTAATATTAACCAAGGACCTATTC
GTAAAATAAAATAA-----CCAATGAATAAACCAATTCGACTAAAACATCCACTATTTAA
AATCATTAATAACTCACTTGTAGATTTACCAGCTCCAACAAACATTTCATTCTGATGAAA
TTTTGGATCTTTATTAGGATTATGTTTAATAATTCAAATTATTACAGGATTATTTTTAGC
AATACACTATACCTCTAACATTGAAATAGCCTTTAGAAGAGTAGTTCATATTTGTCGTGA
TGTTAATAATGGATGAATTATTCGAACTCTCCATGCAAATGGAGCCTCTATATTTTTCAT
TTGCATTTATTTACATGTAGGACGTGGTATTTATTATGGATCATATATGTATATACACAC
TTGAATAATTGGAGTAATTATTTTATTCTTAGTTATAGCAACAGCATTTATAGGATATGT
ATTACCATGAGGTCAAATATCATTTTGAGGTGCTACAGTTATTACAAATCTTTTATCAGC
AATTCCGTATTTAGGAACAGATTTAGTTCAATGAGTATGAGGAGGATTTGCTGTTGACAA
CGCAACATTAAATCGATTCTTCACATTCCATTTTGTTTTACCATTTGTAATTGTAGCTAT
AGCTGCAATTCATTTATTCTTTTTACATCAAACAGGTTCAAGTAATCCAATTGGATTAAA
TAGTAATATTGATAAAATTCCTTTTCATCCTTATTTTACATTTAAGGATTCAATTACATT
TGTAATTATAATATCTTTATTAATTTTACTATGTTTAATTAACCCTTATATTTTAGGAGA
CCCAGATAATTTTGTACCAGCAAATCCTCTTGTTACACCAGTACATATTCAACCAGAATG
GTATTTTTTATTTGCTTATGCTATTTTACGGTCTATTCCTAATAAATTAGGAGGAGTTAT
TGCATTATTTTTATCAATTAGCATTTTAATAATTTTACCATTTTATAATAAAACACAGTT
TCGTGGAATTCAATTCTACCCTATTAATCAAATTTTATTTTGAATAATAGTAATTGTTGT
TTTTCTATTAACATGAATTGGAAAACGACCAGTCGAAGAACCTTATATCATAACAGGACA
AATTTTAACAATTATTTACTTTTCCTATTTTTTAATTAATATTCATGTAGCTTATATATG
AGACAAGATAATTAA--------AAACTAAGTTAATTAGCTTAAGAAAAGCATATGTTTT
GAAAACATAAAAATAGAAGAATAATTCTTCTATTAACTTATTATTTCTAGAAAAATTTCA
CTAAATATATTTAATCAATAAAATCTTAAAACCAATAAAGAAAATAAAAAAATTTAAAGA
TAAAGGTAAAAAACTCTTTCAAGCTAAATATATTAATTTATCATAACGAAAACGGGGTAA
AGTTCCACGAACTCAAATAAATAAAAATGATATAAAAGCAATTTTAATAAAAAAAGAATA
AGAATAAAAATCACCACCCAAAAAAATTAAAGTTAATAATATACTTATAAAAACAATTCT
AGTATATTCAGCTAAAAAAATTAAAGTAAACCCACCAGCACCATATTCAATATTAAAACC
AGAAACAAGTTCAGATTCACCTTCAGCAAAATCAAAAGGAGTACGATTAGCCTCTGCCAA
ACAAGAGGCAAAACAACATAAAGCTAAAGGAAAAGAAATAATAATAAATCAACAATAAAA
TTGATAATTCATAAAATCCAACATATTAAAACTACCAATCAAAATAATTAAAGATAATAA
AATTAAAGCTAATCTTACTTCATAAGAAATAGTTTGAGCAACAGAACGTAAAGAACCTAA
TAATGAATAATTTGAATTAGATGATCAACCAGCAATTATTACGGTATAAACACCTAGTCT
AGTACAACATAAAAAAAATAAAAATCCATAAGAAAATGAACATATATAAGTTAAATAAGG
GAAAATTATTCAAACAATTAAAGAAATTATTAAATTAAAAATAGGAGAAAAATAATAAAG
CAAATAATTAGATATAATAGGAATTGGCTGTTCCTTACAAACCAGTTTAATAGCATCACT
AAAAGGTTGAGGAATACCAACAAACCCAACTTTATTTGGACCTTTTCGAATTTGGATATA
ACCTAATACCTTTCGTTCTAATAAAGTTAAAAAGGCTACACTAATTAAAACACAAATAAT
TAAAAGAAGAAAATTTAAAATAAATATTAATAAATCATAATATATCAATACTATTTGTAG
AATAAATCTACATAAATGAATTCTAAATTCAATACATTAATCTGTCAAAATAGTAAAATT
AACTTTAATCAAAATAGAAAAAAATTATTCCATTCATATGGTCCTTTCGTACTAATATGA
ATTTTTTAAATCTTAGGATAGAAACCGACCTGGCTCACGCCCGTTTGAACTCAGATCATG
TAAGAATTTAAAGGTCGAACAGACCTAATTATTGAGCTACTGCACCCAAAATTTTTCTTA
ATCCAACATCGAGGTCGCAATCTGCTTTGTCAATATGAGCTCTAAAAAACAATTACGCTG
TTATCCCTAAGGTAACTTGATCTTATGATCATAAATTATGGATCAAAATAAACATAAATC
AATGATTTTATAATAAAGAGTTTATTAATTCTTCATGTCACCCCAACAAAACATTACCAT
TAAAT-ATAAAAAGACCATCTTAAAAAAATATTTAATTTAAA-TGTTAAGCTCTATAGGG
TCTTCTCGTCCTAAAGAAAAATTTAAGCCTTTTAACTCAAAAGTTAAATTTTAAAATTTA
TTAAGAGACAGTTAATTTCTCGTCAAGCCATTCATTCCAGCCTCTAATTAAGAGACTAAT
GATTATGCTACCTTTGCACGGTCAAAATACCGCGGCTCTTTAAAATTT-TCAGTGAGCAG
GCCAGACCTCAAAACAT-TATCAAGAGGACATGTTTTTGATAAACAGGCGGAAATTAAT-
TTGCCTAGTTCCTTATAATAAATTAATAACAAAAAATATTATAAACAAAATAAATATACT
AATTCAATCATTATTACAAAAATTTAAACATTAAATTAATTATCTTAATAAAAAATCTAA
AATAATTATAAAATCATAATTAATAATAATGAACTAAAACGTAATCTTAAAAATAGCTGA
TTTAAAGCTTATTATTATATTAAAATCAAATAAATTATAGAATATTCAT---TTAAGAGC
TTATCCCCTTAAAAATAAATAGTTTAATATTTATAATTAAAAAATTAAATAAAACATTAA
A-CATAAAAAATTAAATTTTTTCTTAAGAAACTAGAAACCTTAGGAAACGAATAACATTT
CATTTCTATAAACAAATTATTAATAATTATAACACATTAAATATTATTTGTTTATAGATC
AACCCAAATCGAGAGTAGTATATACATACTAAAATATTGATAAACCCTGATACAAAAGGT
ACAATAAAAAAAATCTACTTTTATTAA-TTTAAAATAAT-ATTTCATAATCCAATTACAT
TACTAATTAACTATTATAATTTTAATCAATTCATTAAAAATATACTAAGACAA-AATAAA
ATAAAGTTATTTCTATTAAATAATAAAATAAACAAAAATAAAAAATAATATAATAAATC-
-TCAAGATATCCTGAATCGCACAGAAAAATTCTCAGTGTAAATGAAATGCTTCACTAAT-
AAGCTATATCTTGATTAACTTTCTAGATACACTTTCCAGTACATCTACTATGTTACGACT
TATCTCATCTAAATTGAAACTAACTTTAAATTAAAATAGATTAATCAATAATGAGAGTGA
CGGGCGATGTGTACACACCCCAGAGCCAATATCAATTAAATTAAATAAATTAAATTACTA
TTAAATCCACCTTCATTAATAGTATTCCACTATCAAATACGTAATAAACTAAAATTTATT
GTAACCCACCTCCTCTTAATTATAAGCTGCACCTTGACCTGAAATATTTTAAAATTACAA
ATTAAGAAAATTATAACTCCAAAAAGATTTTCTGATAACGGAGATATACAAACAAATAAA
TTAAGTAAAGTTAATCGTGTATTATCAATTACGGGGTAGGTTCCTCTAAATGGAATGAGA
TACCGCCAAATTCTTTGGGTTTTAAGATCCTAACTAATACTACCCAGGTAAGCAAAATTA
ACACTTAAAATAATAGGGTATCTAATCCTAGTTTATTATTTAAGTTTCACAGAATCCTAA
AATAAGAATTATAAAAAAATTTTAAAATTTCACCTTATAAATTTCTAAATTAATCCTAAA
TATAAAAATAACTGTTTTAACCAAATATATTCACTTGCATTAATCGTATAACCGCGGCTG
CTGGCACGAATTATGCCAATACTAAATCAATTACTAATTCCAAAATTACTTAATAATTAA
ATCAAATCACTGCAAAA-AGAACTTTTAGTTTAACAAAA-CTTGCATATAATATAAAGAA
AAAATGAATAAATAAGCAAGAATAAAACTTTCCCAAAAAAACCACCCGGTTTATTAAAAA
TAGAAAATTCCGATCTCA--AACAAACAAAAATCAAAAATACCTAGAAAATTAAAAAAA-
-AAACAACAATAAAAAAACAAGAAAAGTTAGAATAAATCTTCCCCATTTCAACAACAACA
ACTTCTCTAT---TATATGTGAAAAAAATTAACATGGATCAAACATGAAAAGGGTTGTTT
ATTTCCCCTATATTTAATCTTTACCTTTTTT-----TAACTATATGGTAAAGATTAAATA
ATATAAATCAGTTATATTAATATAATATTGCTTTTAATATAGTATGAGATAGTATATAAT
TAAATCCGTTATTATTCTATAGTATATGTAATTATATATTATTAGTAAATTAATTTAATT
AGATAATTATATTATTATAATTAATATAACTAATTATTTTAA-ATAATTATAATTATAAA
TAAATAAAGTGTATTGTTTATATACTATAGTAATA-ATGTACATATATATGTACATTAAT
ATAAATATATTATTATATAATAATTTCTTTC-CCCCTAAAAACATAGGTATCTAAAACTT
CTGAGAAATCGTTGATTATTAATAATCGATTATT---GT-TAAATAAA--TGATAAGAAT
ATATGGAAATAAATGTAATATAT-ATAATAA--TATTTATATTA---AAATCCCAAGTTG
A--------AACGAAATAATTTTTTGTTGTATA----AAGCAAAACATATATATCCAATT
CAACAAAAAAATTTT--------TTTTTTTTTATATAAAATACAAAAAATGCAAAAAAAA
AATGAGGTGCCTGATTAAAGGATTATCTTGATAGGATAAATAAAGTAATTTTAAATTACC
CTTATTAAAATTACATAAGATAGAATTAAACTATCTCCATTAGTATCAAAAACTAATGTG
CATCATACACCTTAATGTAAATAAAAAGGTAAGCTAATTAAGCTAATGGGTTCATACCCC
GTTTATAGAGGCATCAATCCTCTCCTTTTTAATGAACAACAACTCTACAAAACTTCTCTT
CCTATCATTATTAATGATAGGAACGATCCTGTCCATCTCATCAAACTCCTGATTTGGAGT
TTGAATAGGACTAGAGATCAACTTACTCTCGTTTATTCCCATATTAGCAAATAAAAAAAA
TAAAATAATAAATGAATCAGCAATTAAGTACTTTATTGTTCAAGCGATAGCATCAACAAT
ATTACTATTCTCTATTTTGCTGATTCAAATAAAGTATATAATTAGATGAGAAAAACATTT
AATTCCATCTATAATAATCTGATCAAGATTGTTATTAAAAATTGGAGCTGCACCATTTCA
CTTTTCATTTCCAGAAGTAATAAGAGCTCAAAGATGAATAAATTTCTTAATCCTAATAAC
ATGACAAAAAATTGCTCCTATAATAGTTTTATCATATTGTATTCAATTAAGAACATTTAT
TTTCTTGGTTAATATCTTAAGAATTTACATTGGAGCAATAGGAGGATTAAACCAAACATC
ATTAAAACAAATTCTAGCATACTCATCAATTAGTCATTTAGGTTGAATAATTAGATCATT
AGTTGTTAGAGAAAAAAGTTGAGAACTATATTTTTTAGTTTACTCATTACTAAGAATAAT
TTTAGTTTTAATATTCAAAAGTATAAACCTATTCATATTAAATCAAATCTACACAGCAAA
TAATGTAAAAACAGAAATTAAATTTGTTATGTTTTTATCATTATTATCACTGGGTGGTCT
ACCTCCTTTTTTAGGATTCCTACCTAAATGGATTATTATTCAATTACTCATCGAAAATAA
TATGACCTCAATCATAACAATTATAGTAGTACTAACAACTATTACATTATACTACTATTT
ACGAATTAGATTTTCAGTATTAATTCTATCATATTCAGAAAATTCCTGATCATTAAGAAT
TAAAACTAAAAAAACAATATTAGTTTTACCTTTTATGGTAGTAATTTCAACAATAGGATT
AATCTGTTCATCAACACTAATTTCATTACT--AAGGACTTAAGTTAATTAAACTAATAAC
CTTCAAAGTTAAAATTAAAAGAAGGATCTTTTAGGCCTTAGTA-AAATTTTACACCTCTA
GAATTGCAGTCTAGAATCATAATTGAATATAAGACCAATAAAATAATCTGGTGAGAGAGA
GAATGTTCTCATGAATAGATTTACAGTCTATCGCCTATAAAT--TCAGCCATCTCACCAT
CCTCATTA
>Acrida cinerea mitochondrion, complete genome.    NC_014887
ACCTTACCGAAAAAATGATTATTCTCAACAAACCATAAGGATATTGGAACACTATACTTC
TTATTTGGTGTATGAGCAGGAATAGTAGGAACATCAATAAGAATAATTATCCGAGCCGAA
CTAGGTCAACCAGGACCAATAATTGGAGATGATCAAATTTATAATGTTATCATCACAGCT
CACGCATTTATTATAATTTTCTTTATAGTAATACCAATTATAATTGGAGGATTTGGTAAT
TGATTAGTACCTTTAATAATTGGTGCACCAGATATGGCATTTCCACGAATAAATAACATA
AGATTTTGATTATTACCACCATCATTAACCCTTCTCATTTCATCATCTATAGTAGATAGA
GGAGTAGGTACAGGATGAACAGTGTACCCCCCACTAGCAGGAGCTATTGCTCATGGAGGA
GCATCAGTAGACTTAGCAATCTTCTCATTACATTTAGCAGGTGTATCATCAATTCTAGGT
GCAGTAAACTTTATTACTACAGCAATTAATATACGATCAGAAAGAATAACATTAGATCAA
ACACCATTATTTGTTTGATCAGTATCAATTACTGCCCTTCTACTATTACTATCATTACCA
GTTCTAGCAGGAGCTATTACAATATTGTTAACTGATCGAAACTTAAATACATCATTCTTT
GACCCAGCAGGCGGGGGTGACCCAATTTTATATCAACATTTATTTTGATTCTTTGGGCAC
CCAGAAGTTTATATTTTAATTCTACCAGGATTTGGTATCATTTCACATATTGTTTGCCAA
GAAAGAGGTAAAATTGAATCATTCGGAACATTAGGAATAATTTACGCAATATTATCAATT
GGACTAATAGGATTTATTGTATGAGCACACCATATATTCACAGTAGGAATAGACGTTGAT
ACACGTGCATATTTTACATCAGCAACAATAATTATTGCTGTTCCCACAGGAATTAAGGTT
TTCAGATGACTAGCAACATTATACGGAACAAAATTTAAATTCAATCCACCATTACTTTGA
GCGCTTGGATTCATTTTTTTATTTACAATTGGTGGATTAACAGGATTAGTATTAGCAAAT
TCATCACTAGATATTATCTTACATGACACATATTATGTAGTAGCTCACTTCCACTACGTA
TTATCTATAGGAGCAGTATTCGCAATTATAGGAGGAATTATTCAATGATATCCATTATTT
ACAGGATTATATATAAACAATACAATACTTAAAATCCAATTTAGAATTATATTTATTGGA
GTAAATTTAACTTTCTTCCCACAACATTTCCTAGGATTAGCAGGAATACCTCGACGATAT
TCTGATTACCCAGATGCTTATACATCTTGAAATGTAATTTCAAGTATTGGATCTACAATT
TCTATTGTAGGAATTATTATATTTATTTTAATTATATGAGAAAGAATAATATTAGGACGA
ACAATCTTATTTAATAATAATATAAGAAGATCAACAGAATGGTTACAAAATAATCCACCT
GCCGAACATAGATACTCAGAACTACCTTTAATT----TCTAGATTCTAATATGGCAGATT
AGTGCAATAGATTTAAGCTCTATAAATAAAGATC-AAACTTTTATTAGAAATA-TGGCAA
CATGATCAAATCTATCATTACAAGATGGAGCCTCACCATTAATAGAACAACTATCATTTT
TTCATGATCATACAATAATTATATTATTAATAATTACAATTATTGTAGGATATTCACTTA
GATACATACTAGCGATTAAATTTACAAATCGAAATATACTTCATGGACATTTAATTGAAA
CAATATGAACAACAATACCAGCAATTACACTAATTTTTATTGCAATACCATCATTACGAT
TATTATATTTACTTGATGATTCAGTAGACGCAATAATTACAATTAAAACAATTGGACGAC
AATGATACTGAAGTTATGAATATTCAGATTTCATGGAAGTAGAATTTGACACATATATAA
CACCTGAATCAGATCTAGAAAATAAAAGATTTCGATTACTTGATGTTGATAACCGAACAA
TTCTACCAATAAATATAGAAGTACGAATATTAACTACAGCATCAGATGTATTACATTCAT
GAGCAGTTCCAGCCTTAGGTATTAAAATTGATGCAACTCCTGGACGATTAAATCAAGGAA
CATTTACAATTAATCGTCCAGGAATATTCTTTGGACAATGCTCAGAAATCTGTGGAGCAA
ATCACAGATTTATACCAATTGTTATTGAAAGAACATCAGTAAATTTATTCATCAAATGGT
TATCTAAGATAATATAAGAAGTTAGTTAAAAAATAACATTAAATTGTCAATTTAAAATAA
CTAAATATTAGTACTTCTTGTACATCAGATGACTGAAAGTAAGTAATGGTCTCTTAAACC
AATAAATAGTAAATTAACGTTTACTTCTGATGAGGTTATAAAACCAAATACCTCAAATAT
CACCTATTATATGATTTTCCCTATTTATTATATTCTCAATTGTAATAATTATATTTAATC
AAATAAACTTCTTTTGCTATAAACCTAAAACAATTACAAATAATAAAGAAATAAAAACAA
AAAGTAATAAATTAATGTGAAAATGATAACAAATCTATTTTCAACATTTGATCCATCAAC
TAATATTTTTAATTTATCACTAAATTGAACTAGAACATTTTTAGGAATAATATTAATTCC
ATCAATATATTGATTAACATCATCACGAATTAATATTATATGAAATAAATTAAATTTAAC
CCTACATAAAGAATTTAAAACATTATTAGGACCAAAATCATTCAATGGAATAACATTTTT
ATTTATTTCAATCTTCATTATAATAATATTCAATAATTTTTTAGGATTATTCCCTTACAT
TTTCACAAGAACTAGACGCCTAGTATTAACATTTACAATTGCATTACCATTATGAATAAG
ATTCATATTATTTGGATGAATTAATCACACAAATCATATATTTAGACATTTAGTACCACA
AGGTACACCACCAGCACTTATACCATTTATAGTAATAATTGAAACAATCAGAAATATTAT
TCGACCAGGAACATTAGCAGTACGATTAGCTGCAAATATAATTGCAGGACATTTACTATT
AACTTTACTAGGAAATACTGGAAGATCTTTATCAATAAATTTAATCTCAATATTAATTAT
TGGACAAATATTACTATTAATTCTAGAATCAGCAGTAGCTATAATTCAAGCATATGTATT
TTCAATCCTAAGAACATTATATTCTAGAGAAGTATATTAA-CTTATGTTAACAAATCAAA
CAAACCACCCATTTCATATAGTAGATTATAGACCTTGACCATTAACAGGAGCTATTGGAT
CAATAGTTATAGTATCAGGACTAGCTAAATGATTTCATATATTTAATTTAAATTTATTCT
TTATTGGAATAACAATTACAATATTAACAATAATTCAATGATGACGAGATGTAATTCGAG
AAGGAACCTATCAAGGATTACATACAGAATTCGTATCAATTGGACTACGATGAGGAATAA
TCTTATTTATTACATCAGAAGTTCTATTTTTCATTTCATTCTTCTGAGCATTTTTTAGAA
GAAGACTATCACCTACCATCGAATTAGGAATAACATGACCGCCTGCTGGGATTAAAACAT
TTAACCCTATACAAATTCCATTACTTAATACAGCAATCTTATTATCTTCAGGAGTAACAG
TTACATGAGCACATCACAGAATTATAAAATCTAATTATACACAAACAATACAAGGATTAT
TCTTTACAGTAATTCTAGGAATATACTTCACAATACTACAAGCATATGAATGCTGAGAAG
CAAATTTTACTATTGCAGACGCAGTTTATGGATCAACCTTCTTTATTGCAACAGGATTTC
ATGGACTACATGTAATCATTGGAACCATATTTTTATTAATCTGTTTAATTCGACATATAA
TAAATCAATTCTCACCAAATCATCACTTTGGATTTGAAGCAGCAGCATGATATTGACATT
TTGTAGAAATAGTATGACTATTTTTATATATTTCGATTTATTGATGAGGTAGATAAATAT
TTTTCTAGTATAAA-AGTACATTTAACTTCCAATTAAAAAGATTGATTATTAAATCAAGA
AAAATAATTATAACAACAATAATAAGAATTTATATTAAAATTATCCTACCAATAATTGTA
ATAACAATTGCAACAACACTATCAAAAAAAATAATTAATGATCGTGAAAAAAATTCACCA
TTTGAATGTGGATTTGATCCAAAAAGTTCAGCACGAATACCATTCTCACTACGATTTTTC
TTAATTGCAGTAATTTTTTTAATCTTTGATGTAGAAATTGCAATAATTCTACCAACAATT
ATTATTATAAAAACATCCAGAATTATTTCATGAACAATATCAATTATATTATTTATTACA
ATTTTATTACTAGGACTTTATCTTGAATGAAATCAAGGAGTATTACAATGAGCTAAATAA
TA--GGGTTATAGTTAAGTATAACATTTGGGTTGCATTCAAAAAGTATTGATAATAATCA
ATTAACCTTAAAT--GAATAAGAAGCGAATTATTGCATTCAGTTTCGACCTGAAATAATG
GTAAA--TATACCCTTATTCTAATTAATTGAAGCCAAAGAGAGGCATATTACTGTTAATA
ATATAAATGAAC--AAAATGTTCCAATTAAAGAAATGTAAAGACAATATAGAAGCTGCTA
ACTTCTCATAATAGCGGTTAAAATCCGTTAACATTTCTA-TTTATATAGTTTAAA-TAAA
ACATTACATTTTCACTGTAAAAATAATAATTATTTATTTATAAGTAATACCTAAAAATAT
AATATATTTCCCTAACATCTTCAATGTTATACTCTAAA---TAAGCTATTTAGGT--TAA
TATAAAAAAATTAATAACAAAATAAACATCCAAAAAATAAATGTTAATAAATAAATCTTA
AAATTTGAATCATATCAACTCTGAATATAATTAATTAAATAAATAAATAAACTATATATA
CCCTGACCTCCAAATATCTCACCTCAACCATAATCAATAATCCTTAATGAAAAATAACCA
AATTTTAAAGGAAAATAACTAAACCAACTAGTTGAGATATAAGGTATAAATCATATTGAA
CCAGTAAAAGTTATTAAAGATAAAAATTTTAAAGAACACAAATCTTGAGAAAAATTAATA
CTAGAAATAATATAACCAAAATAAGAACCAAAAATAAAAACAAATAAAGTTAAAATCCTT
AAATAAAAAGGAAGAATAATTAACTGAGGTATAGGAAAAATTAATCAAGATAAAAATCTA
CCGCCAAAAATAGATAAAAATAATAAACCTATTATACCAAAAGAAATATAATAACTATTA
TCATTAAAAGAAAAACTAGAAAAAAAATTATAATCACCAAACATAGAATAATAAAAAAGA
CGAAATGAATAAGAAGCAGTTAAACCAGTAGAAAAAAAATAAAGAAAGAAAATTAAAAAA
TTAACCCATCTTAAACAAACCATATCAAGAATTAAATCCTTTGAATAAAAACCAGCTAAA
AAAGGTATACCACATAAAGACAAACTAGAAACATTAAAACAAATAGAAGTTAAAGGTATA
AAATTAACAATAGAACCTATAAAACGAATATCCTGAGAATCCCTTAAATTATGAATTATT
GAACCTGCACATATAAATAATAAAGCCTTAAATAAAGCATGAGTTAATAAATGAAAAAAA
GCAAAATTAGGATAACCTATTGCCAAAATTCTTATTATTAAACCAAGCTGACTTAAAGTA
GAAAGAGCAATAATCTTTTTTAAATCAAATTCAAAATTAGCGCCTAAACCTGCCATAAAT
ATAGTTAAACAACCAATTAATAATAAAAACCAACCAAAATTATAAGTTATCAACATTGGA
TTGAAACGAATTAATAAATAAATACCAGCAGTAACAAGAGTAGAAGAATGAACCAAAGCA
GAAACCGGAGTAGGAGCAGCTATAGCTGCAGGAAGTCAAGAAGAAAAAGGAATTTGAGCA
CTTTTAGTTATAGCAGCAAGAATAATTAATATAGTAATAACCTTTATCTCAAAAGAACCA
GAAATAAAATCATAATAGTAAATAAAATTTCAACTACCAAAATTTAATATTCAAGCAATA
GATATTAAAATAGCAACATCACCAACACGATTAGACAAAGCAGTTAATATACCAGCATTA
TAAGACTTAATATTCTGATAATAAATAACTAAACAAAAAGAAACTAAACCTAAACCATCT
CAACCTAACAAAATACTAATTAAATTTGGACTAACAATTAATAAACCTATTGATAAAATA
AACATTAAAACAATTATAACAAAACGATTCTTATATTTTTCATTAGATATATAATCAATT
CTATAATAAATAACTAAAGAAGAAATATACATAACAAAAGATATAAAAATTATAGATATT
CAATCAAAAAGAAAAGTTATAACAATAACTGAACCATTTAAACTAAATAACTCCCACTCA
ATAAAAATTCTATAATCAAATAATAAATAATAAATACCAAAAATAAAAAATAATATACTT
ACAAAAAATAATGAAAAAAATCTCAATAAATAAATAGAAAACATATACACAGCCTAAGAT
GGATATTA-C---CATATCATTGATTCCACAAAACAATATTTT-AATTAAAATACCTAAG
C-AAACTAAAAATAAAAATATTCACCCTTTAAACACAATAAATTTAAAGGAAATCAATGT
AAAAATAAAGGATGATATTCACGTAAATAACCTAAAGAACAAATATAAATACCACTATAA
TTAATACCGTGCTGAGAATAAGAATATATATACAATGTATAAACAGCTCTAAAAAAAGAT
AAAAAAATTAATATAAAAAATCTAAAAGAAGATCAAGAAATAATTCTACTTAATAATCTC
AATTCACCAATCAAATTTAAAGAAGGAGGAGCAGCTATATTTGAAGATCTCAAAAGAAAT
CATCAAAGAGATATCATAGGTATAATATTAATTATACCTTTATTAATTAATAATCTTCGT
GTTCCTAAACGTTCATAAATAATATTTGATAAACAAAATAAACCAGAAGAACATAAACCA
TGACCGATCATTAAAGAAAAAGAACCTATACAACCTCATATATTTATTGTTATTAAACCA
CCAATAACTATTCTTATATGAGCAACAGAAGAATAAGCAATTAAAGACTTTAAATCAACC
TGACGAAAACAAATAAATCTAATAATAACACCACCAGATAAACTTAAAGTCAATCAAAAA
TAATTAAATTTTAAACCCAAATAAGAAATAACCTTCATAACACGAAAAATACCATAACCA
CCTAATTTTAATAAAACACCTGCTAAAATTATTCTTCCGGAAACCGGAGCCTCAACATGA
GCCTTAGGAAGTCAAAGGTGAACTAAAAATATTGGTATCCTAACTAAAAAAGCAAAAATA
GAAAAAACATAAAATATAAAATAATATGAACCGAAATCAATTAATAAAGGATAATAAAGA
GTATTATATAAACCATATAAATTAAATAAGACTAATAATAAAGGTAATCTAGCAAACAAA
GTATAAAAAATTAAATAAATACCAGCTTGAAGACGCTCAGGCTGATAACCCCAACCCAAA
ATTAATAATAAGGTAGGAATTAATCTAGCCTCAAAAAAAATATAAAAAGAAAACAAATTT
AAACTAGAGAAAGAACAATATAATATAATCAACAAAAACAAAACAATAAAAACAAAAAAA
TTACAATGAGAAGAAAAAATATAAACAGAACTTCTAGCAGTAATTATTAAAGAACAAACC
CATAATCTTAATAAAATCAAAATATAAGAAAAATAATCAACACCAAAAAAGTATCTAATT
ATATTAAAATCAGCATATGAATATATATAAAGCATAAAAATAAAACTTACCATAAACATT
AAAGAATGAATTAACCACCAACAATTAACAAAAAAACAAAGAGGAATCATAGAAATAATT
ATAAATAAATACTTTAACATAAAGATAAATTAAAAGAATTAAAAAAAT---CATTACCAT
GAGAACGAATTATTGAAACTAAAATAGAAAGACCTAAAGCACCTTCACAAACAGAAAAAA
TTAAAAAAATAATAGGAAAAAAATAATCATAATCAAACTCAATAAGAAAAATAATAATTA
ATATAAATAAAGAAAGAACAATATATTCCAATCTTAATAAAACTATTAATAAATGTTTAC
GCCTAGAAGAAAAAACATAAACACCAGAAAAATAAATCAATAAAGAAGTAAAAATAGAAA
ATATTAACAT--GTTTTAATAGTTTAATAAAAACATCGGTCTTGTAAACCGAAATTAAGT
AAACTAAGCC-CTTTTAAAACATCAGGAATAGATAAAAAC-CTATCATTGATTCCCAAAA
TCAATATTTTTAAATAAACTAATTCCTG--ATGATTAAAATAATAATTATAACTTTATCA
AACATAATAAATATTAATTTTATTAAATTAAATCATCCTATATCAATAATAATATTTATT
ATTATACAAACCTTATTTGTTGGAATAATAACAGGAACAATAATAGAAAGATTTTGACTA
TCTTATATTTTATTCTTAATATTTCTAGGTAGCATATTAGTACTTTTTATTTACATTACC
AGAATTGCATCAAATGAAATATTTAAAATTAAAATAATTAATATAATTATTAGTTTAATT
ATTTTTAATATTATTATAATCATTTCTATTAAAATAGATAAAATAATATTTTTAGAAATA
TTTAAAAATACAGAAACCATAAATATTAATCTTTCAATAAATTATCAAGAAATAACTTTA
TCATTAGAAAAATTATATAATAAACCAACA--TTAATTGTTACAATGATAATAATAATTT
ACCTATTTTTATCCTTAGTAGCTGTAGTTAAAATTACTAATATTAATCAAGGACCTATTC
GAAAAATAGGATAATTA--CTAATGAATAAACCAATTCGATTAAAAAATCCTTTAATTAA
AATTATTAATAATTCATTAATTGATTTACCAGCACCAATAAATATTTCATTTTGATGAAA
CCTAGGATCATTATTAGGACTATGTTTAATTATTCAAATCATAACCGGATTATTTTTAGC
TATACATTACACACCAAGTATTGATATAGCATTTAGAAGAGTAATTCATATTTGTCGAGA
CGTAAATAATGGATGATTAATTCGAACATTACATGCAAATGGAGCTTCTATATTTTTTAT
TTGCTTATATTTACATGTAGGACGTGGAATTTATTACGGATCATATGTATATACTAATAC
ATGAATAATTGGAACAATTATTTTATTTTTAGTTATAGCAACAGCATTTATAGGATATGT
TTTACCATGAGGACAAATATCATTCTGAGGAGCAACAGTTATTACAAATTTATTATCAGC
AATCCCATATTTAGGAACAGATTTAGTTCAATGAGTATGAGGAGGATTTGCTGTTGATAA
CGCAACACTAAATCGATTTTTTACATTTCACTTTGTATTACCATTTATAATTATAGCTAT
AGCAGTAATTCATTTATTTTTTCTCCATCAAACAGGTTCAAATAATCCAATTGGAGTAAA
TAGAAATATTGATAAAATTCCATTCCACCCTTATTTTACTTTTAAAGATTCAATTACATT
TATCTTAATAACATCATTATTAATTATTTTATGTATAATTAATTCATATTTATTAGGAGA
TCCAGATAATTTTGTACCAGCAAATCCATTAGTAACTCCTGTTCATATTCAACCAGAATG
ATATTTTCTATTTGCATATGCAATTTTACGATCAATTCCTAATAAGTTAGGAGGAGTAAT
TGCATTATTACTATCAATTAGAATTTTAATAATTTTACCATTTTATAATAAATCAAAATT
TCGAGGAATTCAATTTTACCCTATTAATCAAATAATATTTTGAATTATAGTAATTGTTGT
TTGTTTATTAACATGAATTGGAAAACGTCCAGTTGAAGAACCCTATATTATAACAGGACA
AATTTTAACAATTATTTATTTTACCTACTTTTTAATTAATATTCATGCATCTAACATATG
AGACAGATTAATTAAAAAT-----TAATAAGTTAATTAGCTTAAGAAAAGCTTATGTTTT
GAAAACATAAAATTAGAAGTTTAATTCTTCTATTAACTTTAAAATTCTAAAAAAAATTAA
CTAAATTAATGAAAGAATAAAAACCTTAAGTCCAATAAAAAAAAATAAAAAATTTAAAGA
CAAAGGCAAATATCTCTTTCAAGCCAAATATATTAATTTATCATAACGAAAACGAGGTAA
AGTCCCACGAACTCAAATAAAAATAAATGAAATAATAGATAACTTAACAAAAAAAATTAA
AGAATAAAAATCACCTCCCAAAAAAAATAAAGTAAATAATATACTTATAAAAATAATTCT
AGTATATTCTGCTAAAAAAATAAGAGTAAATCCGCCTGCTCCATACTCAATATTGAAACC
GGAAACTAATTCTGATTCACCTTCAGCAAAATCAAAAGGAGTTCGATTAGTTTCTGCTAA
ACATGAAGAGAAACATGATAAAGCTAAAGGAAAGGAAATAATAATAAATCAACAATAAAA
CTGATAATTCATAAATCTATTTATATTAAAATTACCAACTAAAAAAATTAAAGATAATAA
AATTAAAGCTAATCTAACTTCATAAGAAATAGTTTGAGCAACAGAACGTAAAGAACCTAA
TAAAGAATAATTTGAATTTGAAGATCAACCAGCAATTATAATAGTATAAACACTTAATCT
AGTACAACATAAAAAAAATAAAAAACCATAAGAAAATGAACATATATAAGTTAAATAAGG
AAAAATAATTCAAATCAATAAAGAAATCATTAAATTAAAAATAGGAGAAAAATAATAAAG
CAAATAATTTGACATAATCGGAATAGGTTGTTCCTTACAAATTAACTTAATTGCATCTCT
AAAAGGTTGGGGTAAACCTAAAAAACCAACTTTATTTGGACCTTTACGAATCTGAATATA
ACCTAATACCTTTCGTTCTAATAAAGTTAAAAAAGCAACACTAATTAATACACAAACAAC
TAATAAAAAAAAATTAATAATAAACATTATTAAATCATATATCATCAATACTACTTGTAG
AA-AAATCTACATAAATGAATTCTAAATTCAACACATTAATCTGCCAAAATAGTAAA-TT
AAATTCAATCTAAACAAAAAAAA--TCTTTTATCCACATGGTCCTTTCGTACTAATATGA
ATTTATT--ATCTCAGGATAGAAACCGACCTGGCTTACGCCGGTCTGAACTCAGATCATG
TAAGAAATTAAAAGTCGAACAGACCTAATTATTGAGCTACTGCACCCAAAAATAATCTTA
ATCCAACATCGAGGTCGCAATCTGTTTTGTTGATAAGAGCTCTTAAAAACAATTACGCTG
TTATCCCTAAGGTAACTTAATCTTATGATCATAATTTATGGATCATA-TAAACATAAATC
AATGATTTAATAATGAAGAGTTTATTTATTCTTCATGTCACCCCAACCAAACAAAATAAA
AAAATCATTTAAAAAATATACTAAAATAAATAATATTTTAATCTGTCAAGCTCTATAGGG
TCTTCTCGTCCTAAAGATAAATTTAAGCCTTTTAACTCAAAAGTTAAATTCAAAAAATTA
ATAAGAGACAGTTGATTTTTCGTCAAACCATTCATTCCAGCCTCCAATTAAAAGACTAAT
GATTATGCTACTTTTGCACAGTCAAAATACCGCGGCTCTTCAAAACAAGTCAGTGAGCAG
GTCAGACCTTAAATTAT-TATCAAAAGGCCATGTTTTTGATAAACAGGCGAAAATCAAAA
TTGCCTAGTTCCTTAAAATAAATTTTCAA-AGAAAAAACAATAAACAATTAAACTATACT
AATTCAATCATTATTTCATAAAATATAAAATTAAATTCATCATCTTAATACAAAATCTAA
AAAATCTATAAAATCAAAATAAAACCTAATGAACTAAAACGCAATCAAAAAGATAGCTGG
TTCAAAGCCTACTTTTATATTCAAAATAATAAA-TTTTAGAATAAATTACTCTTTAGAGC
TTATCCCCTAAAGAATTAATAGTTAAATATTATTAATTAAAAAATTAAATAAAACATTTA
ATCCTAAAAAATTAAATTTTTTCTTAAGAAACTAAATACCTTAGGAAACGAATAACATAT
CATTTCTAAATAAAAATTAATAATAATTATATAACATTAATTATAATTTTTATTTAAATC
AACCTAAATTGAGAATAGTAAATTAATACCAAAATTTTGATTAACCCTGATACAAAAGGT
ACAATAAATTAAATTTACTTTAATAAAACTTAAAATAATTATTTCATAATCCAATTACAT
TACTAGTAAACTATCATAAAAAAAATCTATTCTATAAAA-TATACTTAGACAATAATATT
AAAAAATTATTTTTATTAAATAATAATAAACAAAAAAAA-CACAATAATAAAATTAATCA
ATCAAGATATTATGAATTGCACAGAAAAAAATTCAGCGTAAATGAAATACTTAACTAATC
AAGCTATACCTTGG-AATCTTACTAGATACACTTTCCAGTACATCTACTATGTTACGACT
TATCTCATCTAAATTAATA--------AAAATAAATAAATTAAATTAATAATGAGAGTGA
CGGGCGATGTGTACACACCCAAGAGCCAATATCACTTAAATTAAATAAATCAAATTACTA
TTAAATCCACCTTCATTAA-AAAGTTCCAAAATTAAATCCATAATATAAAAAAATATATT
GTAACCCATCTCCACTTAACTATAAACTGCACCTTGACCTGAAATAATTTAAAATTATAA
ATCCAGAAAATTACAACTTTAAAAAGATTTTCTGATAACGGCGATATATAAATAAATAAA
TTAAGTAAAGTTAATCGTGTACTATCAATTACGGGACAGGTTCCTCTAAATGGTATAAGA
TACCGCCAAATTCTTTGGGTTTAAAGAATATAACTAATAATACCCAGGTAA--AAAATTA
ACATTCAAAATAATAGGGTATCTAATCCTAGTTTAATAATTAAATTTCACAGAATAATAA
--GAAGAATCATAAAAAAACTTTAA-ATTTCACCTTAAAAATAAATATTTAAATCCTAAT
AATAAAT--AACTGCTTTAACCAAAAATATTCAATTGTATTAATCGTATAACCGCGGCTG
CTGGCACGAAATATGCCAATACTAAATCAATTACTAATTCCAAAATTACTTGATAATTAA
ATTAAATCACTGCAAAATAGAACATTTAGTTTAACAAAAACTTACATATAACATAAATAA
AAAATGAATAAATAAGCAAGAATCAAACTTT--------ATCCTATTATTAAATAAAAAA
TTAAAATTTTAAATTTAATAAATTAATAAAAATTAACGTAATTAAGAATTCTAATAAAAT
TAATCAATAATAAAA--TCAAAAAAAAATAGAACGCGAGCTTACT-TCATGACCATAATA
ACTTCTCTATATATATATATAATGATGAATATGGTATATGTATCGTAATAAGTGGTTTTT
ATAATCTTTCTTTCTTTATTTAATCTTTCTTTCTACTAATAATAAAG-AAAGATTAAATA
ATATAAATAATTTAACTTAATATAATTAATAATCTTATATAATAAGTAATAATATACAAT
TAAATCCATTAT-ATTAAATAATATA--TAATTATATTACTATATGATATTAATTTAAAT
AATTAATAATATTATTATATTAAATATAA-TAGTTATATTAATATAAAAGTTATATTTAA
TAAATAAT-TGTATTGTTTATATCATATATATATATATTAAAATATTTAATTAAATATAT
ATAAATATATTATAATACAATAATTTTCTAA-AAATTAAAAATATAAGTAGCTAAACCTT
TTGATAAATATATAAATTGAAATAATCAATTATATTAATATAAATCACATTTATAATGAT
ATATATAATAAAATGTAATATATTAAATTAAATTATTTATATTATATGAAAGCAAATTCA
ACTAAAAATCAAAAAAAAACCGCATCAAATATACTAAAAATATTTCACCTAAAAGAAATC
CAATATTATTACTTTTACACGAATTCTCTTTTATTTTATATATAAAATACACAAAATAGC
A-----GTGCCTGATTAAAGGGTTATCTTGATAGGATAAATTAAGTAATTA-AAATTACC
TCTATTA---TTACACGAGATAGAATTAAACTATCACCTTTAGTATCAAAAACTAATGTG
CATCATACACCTTGATGTAAATAAAAAGGTAAGCTAATCAAGCTAATGGGTTCATACCCC
ATTTATAGAGGCATCAATCCTCTCCTTTTTAATGACCAATAACTCTATAAAACTTCTCTT
CCTATCAACGATGTTGGTAGGAACGATCTTGTCCATTTCATCAAACTCCTGATTTGGAGT
TTGAATAGGATTAGAGATCAATTTATTATCATTTATTCCTCTATTAACAAATAGAAGGAA
TTTAATGATAAACGAATCATCAATTAAATACTTTATTGTCCAAGCAATAGCATCGACAAT
ACTGTTATTTTCAATTTTATTGATTCATTTTAAATCATCTGTAAGATGAGAAAAAATAGT
TGTTCCATATATGATAATTAGATCAAGATTATTATTAAAAATTGGAGCAGCTCCATTTCA
TTTCTGATTACCAGAAGTGATAAATACATTAAGATGAAATAATTGCTTAATTTTAATAAC
CTGACAAAAAATTGCACCAATAATGGTTTTATCTTACTGTATTAAAGTGGAAGAATTCAT
ATTCTTCATTATTGTAACAAGAATTTTTATTGGAGCAATAGGAGGGTTAAATCAAACGTC
ATTACGACAAGTAATAGCTTATTCATCAATTAGACATCTAGGATGAATAATTAGAGCACT
AATTATTAGAGAAAACGCATGAGAAATATATTTCATCATTTACTCAATATTAAGTGCAAT
TACAGTATTCACGTTTAAAAAAATAAATTTATTTCAAATAAATCAAATCTATTCATCAAA
AATCCTTAAAACAGAAATAAAGTTCATAATGTTTATAACACTATTATCACTAGGAGGTCT
ACCACCATTTCTAGGCTTTCTACCAAAATGAATTACTATTCAATTACTGGTTGAAAATAA
TATAACATTCCTTATATCAACAATAGTGATCCTAACAATTATTACATTATACTACTATAT
ACGAATTAGATTCTCAGCAACAATTATAACATACACAGAAAATTCGTGATCATCAAGAAT
TAAAAATAAAAAATTGAATTTTATATTACCAATCATAACAATAATTTCAACAATAAGACT
TATATGTATATCAACACTAGTTTCCTTATTTTAAGGACTTAAGTTAAAGAAACTAGTAAC
CTTCAAAGTTATAATTAAAAGATATA-CTTTTAGGCCTTAGTATAAAATATACACCTTTA
GAATTGCAGTCTAAAATCATAATTGAATATAAAACCA------CATCATGGTAAGAGAGA
AAAC-TTCTCATAAATAGATTTACAGTCTATCACCTATAAATATTCAGCC----------
--------
>Gomphocerus sibiricus tibetanus mitochondrion, complete genome.    NC_015478
ATCTCACCGCAAAAATGATTATTTTCAACAAACCATAAGGATATTGGAACTTTATATTTT
ATATTTGGAGCATGAGCTGGAATAATAGGTACATCAATAAGAATAATCATTCGTGCAGAA
CTTGGACAACCAGGATCCATAATTGGAGATGATCAAATCTATAATGTTATTATTACAGCA
CATGCATTTGTAATAATTTTCTTCATAGTAATACCTATCATAATTGGAGGATTTGGTAAT
TGATTAGTTCCATTAATAATTGGGGCACCAGATATAGCTTTTCCACGAATAAATAATATA
AGTTTTTGACTTTTACCACCATCATTAACCCTTTTAATTGCATCATCAATAGTAGATAAT
GGTGCAGGAACAGGATGAACAGTTTATCCTCCTCTTGCAGGAGCAATCGCACATGGAGGA
GGATCAGTAGACCTGGCTATCTTTTCATTACATTTAGCAGGTGTTTCATCAATTTTAGGA
GCAGTTAATTTCATTACAACTGCAATTAATATACGGTCGGAAAGAATAACACTAGATCAA
ACACCACTATTTGTTTGATCAGTAGTAATTACAGCACTCCTATTACTATTATCATTACCA
GTACTAGCAGGAGCAATTACCATATTATTAACTGATCGAAATTTAAATACTTCATTCTTT
GATCCTGCAGGTGGTGGAGATCCAATTCTTTATCAACATTTATTTTGATTTTTTGGACAT
CCTGAAGTCTATATTTTAATCCTACCAGGATTTGGTATTATTTCACATATTGTATGTCAA
GAAAGTGGAAAAATTGAATCATTTGGAACTTTAGGAATAATTTATGCAATATTATCAATT
GGATTAATAGGATTTATTGTATGAGCACATCATATATTTACAGTAGGAATAGACGTTGAT
ACACGAGCCTACTTTACATCAGCAACAATAATTATTGCAGTACCGACAGGAATTAAAGTA
TTCAGATGACTGGCAACCCTTTATGGAACAAAATTCAACTTTAATCCTCCATTATTATGA
GCCCTTGGATTCATTTTTTTATTTACGATTGGAGGGTTAACAGGATTAGTTTTAGCAAAC
TCATCTCTTGATATTGTTTTACATGATACTTATTATGTTGTAGCACATTTCCATTATGTT
TTATCTATAGGAGCAGTATTTGCAATTATAGGAGGTATTATTCAATGATATCCTTTATTT
ACAGGATTGACAATAAATAATACATGATTAAAAATTCAATTCACTATTATATTTATTGGG
GTAAACCTTACATTCTTTCCTCAACATTTTCTTGGGTTAGCAGGAATACCACGACGATAT
TCTGATTATCCAGATGCATATACATCATGAAATGTAGTTTCTAGTATCGGGTCTATAATT
TCAATTGTAGGAATCATTATGTTCATTTTAATTATATGAGAAAGAATAATCATAAATCGA
ACCATTATATTTAGAGAAAATATAAACAGATCAACAGAATGATTACAAAATAATCCGCCT
GCAGAACACAGATATTCAGAATTACCAATAATT----TCAAGATTCTAATATGGCAGATT
AGTGCAATAGATTTAAGCTCTAAATATAAAGGTTTAACCTTTTATTAGAATTAATGGCAA
CATGATTAAACTTATCATTACAAGATAGAGCTTCACCTTTGATAGAACAATTATCATTCT
TTCATGACCACACTATAGTTGTATTATTATTAATTACTGTGATTGTTGGATATTCATTAA
GATATACATTAATAATTAAATTAACAAATCGAAATATATTACACGGACATTTAATTGAAA
CAATCTGAACAACATTACCAGCTATTACATTAATTTTTATTGCATTACCATCACTACGGT
TATTATATCTTCTAGATGACTCAGTAGATGCAATAATTACAATTAAAACAATTGGACGAC
AATGATATTGAAGATATGAATATTCTGATTTTGTAGATGTAGAATTTGATACATACATAA
CACCAGAAAGAGATCTTGAAATTGATAGATTTCGCTTACTAGATGTTGACAATCGCACAA
TTTTACCAATAAACACTGAAGTTCGAATTTTAACTAGTGCATCAGACGTTTTACATTCAT
GAGCAGTACCTGCTCTTGGGATTAAAATTGATGCTACACCCGGTCGATTAAACCAAGGAA
CATTTACAATAAATCGACCAGGATTATTCTTTGGTCAATGTTCAGAAATCTGTGGAGCAA
ACCATAGATTTATACCAATTGTTATTGAAAGAACTTCAGTAAATTTATTTATCAAATGAT
TATCTAAAATTATATAAGGAGTTAGTTAAAATATAACATTAGAGTGTCAATCTAAAATAA
CTAAAAATTAGTACACCTTGAACATCAGATGACTGAAAGTAAGTAATGGTCTCTTAAACC
AAAAAATAGTAAATTAACGTCTACTTCTGATGGGGTAATTTAACCAAATCCCTCAAATAT
CACCACTTATATGATTCTCACTATTTATTTTATTTTCTATTACAATAATTTTATTTAATC
AAATAAACTTCTTCTCTTTTAAACCTAATATTATTAAAAGTACAAAAAAAATAATAAAAA
AAAAAAAA---CAAACTTGAAAATGATAACAAATTTTTTTTCCACTTTTGATCCCCCAAC
TAATATTTTTTATATTTCTATAAATTGAACAACAACATTTTTTGGATTATTACTTATTCC
ACCAATATTTTGATTAACATCATCACCAATTAACATTATATGAAAAAAAAAAAATTTTTC
CCCCCATAATGAATTCAAAACATTATTAGGACCTAAATCATTTATTGGAGCAACATTCTT
TTTTATTTCAACCTTTATTATAATATTATTTAATAATTTTATAGGACTATTTCCACATAT
TTTTTCAAGAACAAGACATTTAACATTAACATTTACAATTGCTGTACCTATATGATTAAG
ATTAATATTATTTGGAGGAATTAATCACACTAACCATATATTTGCCCATTTAGTTCCACA
AGGAACACCACCACCACTTATATCATTTATAGTATTAATTGAAACAATTAGAAATATTAT
TCGACCAGGAACTTTATCTGTTCGATTATCAGCAAATATAATTGCTGGACATTTGCTGTT
AACATTATTAGGAAATACAGGAGCAACAATATCAACAAATTTGATCTCAATATTAATTAT
TGGACAAATAATACTTCTAATTCTAGAATCAGCAGTAGCTATAATTCAAGCATATGTATT
TTCAATTTTAAGAACATTATACTCTAGAGAAGTTTATTAAACCTATGTTAACAACCCATT
CAAATCACCCATTTCATATAGTGGACTATAGACCTTGACCTTTAACAGGAGCAATTGGAG
CAATAGTTTTAGTTTCAGGATTAGCTAAATGATTTCATTTATTTAATATAAATCTATTTA
TTATTGGATTTATAATCACATTATTAACAATAATTCAATGATGACGAGACGTAGTACGAG
AAGGAACTTACCAAGGATTACATACAGGATTTGTTTCAATTGGATTACGATGAGGAATAA
TTTTATTTATTGCATCAGAAGTTTTATTCTTTCTATCATTTTTTTGAGCATTTTTTAGAA
GAAGACTAGCACCAACAATTGAACTTGGAATAATATGACCTCCTATAGGAATTAAACCTT
TTAATCCTATACAAATTCCATTACTTAATACAGCCATTCTTCTAGCATCAGGAGTTACTG
TAACATGAGCTCATCATAGACTTATAGAATCTAATCATACTCAAGCACTTCAGGGTCTAT
TTTTTACAGTTTTATTAGGTTTATATTTTACAATATTACAAGCATATGAATACTGAGAAG
CACCATTTACTATTGCCGATGCAGTATATGGATCAACATTTTTTGTTGCCACAGGGTTTC
ATGGTTTACATGTAATTATTGGAACAATCTTTTTAACTACATGTTTAGCACGACATATAA
TAAATCAATTCTCACCTAACCACCATTTTGGATTTGAAGCTGCAGCATGATATTGACATT
TTGTAGATGTAGTTTGATTATTCTTATATATTTCAATTTATTGATGAGGTAGATAATTAT
TTTTCTAGTATAATTAGTACATTTGACTTCCAATCAGAAAGTTTGA--ATTT-ATCAAGA
AAAATAATCTTAATTTTATCAACAAGAATTCTAATTAGATTTATTGTACCAATAATAGTT
ATATTAATTGCAACAATCATATCAAAAAAATTAATTAATGATCGAGAAAAAAGATCACCA
TTTGAATGGGGTTTTGATCCAAAAAGATCGGCTCGAATACCATTCTCACTACGATTTTTC
CTAATTGCAGTAATCTTTTTAATTTTTGATGTAGAAATTGCATTAATTTTACCAATTGTA
ATCATTATAAAAACATCAAATATTGCAATATGAACAATATCAACAACATTCTTTATTCTA
GTATTATTAAGAGGATTATATTATGAATGAAATCAAGGAGCTCTACAATGAGCAGATTAA
A---GGGTTGTAGTTAATTATAACGTTTGGGTTGCATTCAAAAAGTATTGACT-AAATCA
ATTAACCTTAATG---AATAAGAAGTAAAACATTACATTCAGTTTCGACCTGAAAAAATG
GTATAATTATACCCTTATTCTGGTTAATTGAAGCCAAAAAGAGGGGTATTACTGTTAATA
ATATAATTGAACTAATAAAGTTCCAATTAAGGAAATGGAAAGCCAATATGAAAGCTGCTA
ACTTTTTATATTAGCGGTTAAACTCCGTTAACATTTCTA-TTTATATAGTTTAAA-TAAA
ACATTACATTTTCACTGGAAAAATAATATTCTTATATTTATAAATG-TACCTAAAAATAA
AAT-TATTTCCATAACATCTTCAGTGGTATACTCTAAACA-TAAGCTATTTAGGTTCTAT
AAAAAGAATAATATTAATAAAATAAACATTCAAAAAATAAAAGTTAATAAATAAATCTTA
AAATTTGAATCATATAAATTTTGAATATAATTAATTAAATAAATAAATAATCTGTATAAA
CCCTGACCTCTAAATAGTTCACCTCAACCATAATCAAAAGACTTTGATGAATAATAACCT
ATCCTTAAAGGTAAATATCTAACAAAACCAGGTGAAAGATAAGGTATAAACCATATTGAA
CCAGAAAATCTAACAAGAGATAAAAAATTTAAAGAAAATAAATCATAAGAAAAATTAGTA
TTTGAAAAATAATAACCCAAATATGCACCTAAAACAACTGTAAAAATTGTTAAAAACCTT
AAATAATAAGGTAAAACAATTATATAAGGAATTGGAAAAATCAACCAAGATAATAATCTA
CCACCAAAAACAGCAACAAATAATAAAAACAATATACCAAAAGAAATAAAATATCTCCTA
TCATTAAAAGAAAAACTAGAATAAAAATTATTATCACCTGACATAGAATAATAAAATAAA
CGAAAAGAATAAGAAGCAGTTAAACCAGTTGAAATAAAATATAATAAAAAAACTAAACAA
TTAATTCAACTTAAACAAACCATCTCAAGAATTAAATCCTTTGAATAAAAACCTGCTAAA
AAAGGGATACCACATAATGACAATCTAGATACATTTAAACAAACAGAAGTTAAAGGTATA
AAATTAACAATTGAGCCTATAAAACGAATATCTTGAGAATCCTTTAAATTATGAATTATT
GAACCTGCACACATAAATAATAAAGCCTTAAATAAAGCATGAGATAACAAATGAAAAAAA
GCAAGATTTAAATAACCTATAGACAAAATTCTCATTATTAAACCAAGCTGGCTTAAAGTA
GAAAGAGCAATAATCCTTTTTAAATCAAATTCAAAATTAGCCCCAAAACCAGCCATAAAC
ATAGTTATACAACCAATTAATAATAAAAATCAACCACAATTATAAACAACCAGTATAGGA
CTGAAACGAATTAATAAATAAACACCGGCAGTAACAAGAGTAGAAGAATGTACTAAAGCA
GAAACAGGAGTAGGAGCAGCCATAGCCGCTGGAAGTCAAGAAGAAAAAGGAATTTGAGCT
CTTTTAGTTATAGCAGCAAGAATAATTAATATAGTAATAACCTTTATTTCAAAAGAATCA
CAAATAAAATCATAATAATAAATATAATTTCAACCACCAAAATTTAATATTCAAGCAATA
GAAATTAAAATAGCAACATCACCAATTCGATTTGATAAAGCAGTTAATATACCAGCACTA
TAAGATTTTACATTCTGATAATAAATAACTAAACAATAAGAAACTAATCCCAAACCATCT
CAACCTAACAAAATACTAATTAAATTTGGACTAATAATTAAAAGACCTATAGAAAGAATA
AATATTAAAACAATTATAATAAAACGATTCATATTTATTTCACCAGATATGTAATCCTCT
CTATAATAAATAACCAAAGAAGAAATATATATAACAAAAGATATAAAAATAAGAGACATT
CAATCAAAAATAAAAGTTATAACTACTATAGAACCATTCAATCTAAAAAGTTCCCATTCA
ACAAAAACTCTATAATCAAACATTAAATAATAAATACCTACAATAAAAACAAAAGTTCTA
GAAAGAAATAAAGAAAAAAAACTTAATGAACAAATAGATAATAAATACACGGCCTAAGAT
GAAAATACTT---CATATCTTTGATTCCACAAAACAATATTTTATTTTAAAATACTTAAG
CCAAATTAAATATAAAAATAATCACCCTTTAAACATAAAATATTTAAAGGTAATCAATGT
AAAAATAATAAATGATATTCTCGAAAATAACCTAAAGAACAAGTATAAACTCCTATATAA
TAAGAACCATGCTGTGAATAAGAATACATATATAATGTATAAACAGCTCTAAAAAAAGAT
AAAAAAATTAAAACCAAAAATCTAAAAGTAGACCAAGAAATAATTCTATTTAATAAACTT
AATTCACCTATTAAATTCAATGAAGGAGGAGCAGCTATATTTGATGATCTAAAAAGAAAT
CATCAAAGAGCCATTCTTGGTATTAGATTAATTATTCCTTTATTAATTAATAATCTTCGT
CTTCCCAAACGTTCATAAATAATATTTGATAAACAAAATAAACCAGAAGAACATAAACCA
TGACCAATTATTAAAGAAAAAGAACCTATACAACCTCATAAATTTATAGTTATTAAACCA
CCAATAACTATTCTTATATGAGCAACAGATGAATAAGCAATTAAAGACTTTAAATCAACT
TGACGAAAACAAATAAATCTAACAATAACACCACCAGATAAACTTAAAGACAATCAAAAA
TAATTAAATTTTATACTTAAAAAAGAAATAATTTTCATAACACGAAAAATACCATAACCA
CCTAATTTAAGTAAAACTCCTGCAAGAATTATTCTTCCAGAAATTGGAGCCTCAACATGA
GCCCTAGGAAGCCAAAGATGAACTAAAAATATTGGTATTTTAATTAAGAATGCTAAAATG
ATAAAAATATAAAACATAAAATAATAAGAACCAAAATCAAATAATAAAGGAAAATAAAGA
GTTTTAGAAACATCATAAACCCTAAACAAAACTAGTAATAAAGGTAATCTTGCAACTAAA
GTATAAAAAATTAAATATAAACCAGCCTGTAAACGCTCGGGTTGATAACCCCAACCTAAA
ATCAAAAGTAATGTAGGAATTAATCTAGACTCAAAAAAAATGTAAAATGATAATAAACTT
AAGCTAGAAAAAGAACAATACAACATAATTAATAAAAACAAAACAATAAAAACAAAAAAA
CCTGAATGATAAGAAGAAAAATAAACTAAACCTCTAGCAGTAATTATTAAAGAACAAATT
CAAAAACTTAATAAAATCAATCTAAAAGAAAAATAATCAAAACCAAAACAATATCCAACT
ATATTTAAATCAGCATAAGAATAAAAAAAAATTATAAAAACAAAACTAGTGAGAAACATT
ATAGAATGAATTAATCATCAATAACCACGTAAAAAACAAAGAGGGGTCAAAAAAACAATT
ATTAACAAATACCTTAACATAAAGACAAAACAAAAGAATTAAAAAAAT---CATTACCAT
GAGAACGAATCATAGAAACCAAAATAGAAAGACCTAAAGCCCCCTCACAAACAGAAAAAA
CTAAAAAAATTACAGGAAAAAAATAATCATAATCAAACTCAATAAGAAAAACAATAATTA
GCATAAACAAAGAAAGAACAATATATTCCAATCTTAATAAAACCATAAGTAAATGTTTAC
GCTTTGAAGAAAAAACATAAACACCAGAAAAATATAACAGCAAAGAAGTAAAAATAGAAA
ATATATACATTAGTTTTAATAGTTTAA--AAAACGTCGGTCTTGTAAACCGAAAATGAGA
AAGTCCCCCCTCTCTTAAAACTTCAGGGGTAGAAAATTTTTCTATCCTCGATCCCCAAAA
CCGATATTTTTA--TAAACTAACCCCTGAAATGATTAAAATAATTATTATAGCATTATCA
AACATAATAAATATTAATTTTATTAAATTAAATCACCCTATATCAATAATAATATTTATT
ATTATTCAAACTTTTATTGTTGGTTTAATTACAGGGACAATAATAGAAAGTTTTTGATTA
TCTTATATTTTGTTCTTGACATTTCTTGGTGGTATATTAGTTTTATTTATTTATATTACA
AGAATTGCATCAAATGAATTATTTAAACCTAAATCTATTATTATAGTTATTTTAATATTT
ATAATAATTATTATTACAATAATCTTGATTATTGTAGATAAGACAATATTTTTAGACCCA
ATTAAAAATACAGAAACCATAAATATTAATAATTCAATTAATTATCAAGAAATATCTATA
TCTTTAGAAAAATTATATAATAAACCAACA--TTAACTACTACCATAATAATAATAATTT
ATCTATTCCTTGCTCTAGTAGCAGTAGTAAAAATTACTAATATTAATCAGGGACCTATCC
GAAAAATAAGATAATTAAACTAATGAATAAACCTTTACGATTAAAACACCCACTAATTAA
AATTTTAAATAATTCTTTGGTTGATTTACCAGCACCAACAAACATTTCATTCTGATGAAA
CTTTGGATCATTATTAGGATTATGTTTAATCATCCAAATCATTACTGGATTATTTTTAGC
CATACATTATACCCCTAATATTGAAATAGCATTCAGAAGAGTTATTCATATTTGTCGAGA
TGTTAATAATGGTTGAATTATTCGAACATTACATGCAAATGGAGCATCTATATTCTTCAT
TTGTATTTATTTACATGTAGGACGAGGAATTTATTATGGATCATTTATGTATATACATAC
ATGAATAATTGGAACAATTATTTTATTTCTAGTTATAGCAACTGCATTTATAGGATATGT
CTTACCTTGAGGACAAATATCTTTTTGAGGAGCAACAGTAATTACAAATTTATTATCAGC
AATTCCGTATTTAGGAACAGATTTAGTTCAATGAGTATGGGGAGGATTTGCTGTTGACAA
CGCAACATTAAATCGCTTCTTCACATTCCATTTTGTTTTACCATTTGTAATTGCAGCTAT
AGCTGCAATTCATTTATTCTTTTTACATCAAACAGGTTCAAATAATCCAATTGGATTAAA
TAGTAATATTGACAAAATTCCTTTTCACCCTTATTTTACATTTAAGGATTCAATTACATT
CGTAATTATAATATCTTTATTAATTTTATTATGTTTAATTAACCCTTATATTTTAGGAGA
CCCAGATAATTTTGTGCCAGCAAATCCTCTTGTTACACCAGTTCATATTCAACCAGAATG
GTATTTTTTATTTGCTTATGCCATTTTACGATCTATTCCTAATAAATTAGGAGGAGTTAT
TGCATTGTTTTTATCAATTAGCATTTTAATAATTTTACCATTTTATAATAAAACACAGTT
TCGTGGAATTCAATTCTACCCTATTAATCAAATTTTATTTTGAATAATAGTAATTGTTGT
TTTCCTATTAACATGAATTGGAAAACGACCAGTTGAAGAACCTTATATCATAACAGGACA
AATTTTAACAATTATTTACTTCTCCTATTTTTTAATTAATATTCATGTAGCTAATATATG
AGACAAGATAATTAAGAATAATTAAACTAAGTTAATTAGCTTAAGAAAAGCATATGTTTT
GAAAACATAAAACTAGAAGTTTAATTCTTCTATTAACTTATTAATTCTAGAAAAATTTCA
CTAAATATATTTAATCAATAAAATCTTAAAACCAATAAAGAAAATAAAAAAATTTAAAGA
TAAAGGTAAAAAACTCTTTCAAGCTAAATATATTAATTTATCATAACGAAAACGGGGTAA
AGTTCCACGAACTCAAATAAATAAAAATGATATAAAAGCAATCTTAATAAAAAAAGAATA
AGAATAAAAATCACCACCTAAAAAAATTAAAGTTAATAATATACTTATAAAAACAATTCT
AGTATACTCAGCTAAAAAAATTAAAGTAAACCCACCAGCACCGTATTCAATATTAAAACC
AGAAACAAGTTCAGATTCACCTTCAGCAAAATCAAAAGGAGTACGATTAGTCTCTGCCAA
ACAAGAGGCAAAACAAGATAAAGCTAAAGGAAAAGAAATAATAATAAATCAACAATAAAA
TTGATAATTCATAAAATCCAATATATTAAAACTACCAATCAAAATAATTAAAGATAATAA
AATTAAAGCTAATCTTACTTCATAAGAAATAGTTTGAGCAACAGAACGTAAAGAACCTAA
TAATGAATAATTTGAATTAGATGATCAACCAGCAATTATTACGGTATAAACACCTAGTCT
AGTACAACATAAAAAAAATAAAAATCCATAAGAAAATGAACACATATAAGTTAAATAAGG
GAAAATTATCCAAACAATTAAAGAAATTATTAAATTAAAAATAGGAGAAAAATAATAAAG
CAAATAATTAGATATAATAGGAATTGGTTGTTCTTTACAAACCAGTTTAATAGCATCACT
AAAAGGTTGAGGAATACCAACAAACCCAACTTTATTTGGACCTTTTCGAATTTGAATATA
ACCTAATACCTTTCGTTCTAATAAAGTTAAAAAGGCTACACTAATTAAAACACAAATAAT
TAAAAGAAGAAAATTTAAAATAAATATTAATAAATCATAATATATCAATACTATTTGTAG
AATAAATCTACATAAATGAATTCTAAATTCAACACATTAATCTGTCAAAATAGTAAAATT
AACTTTAATCAAAATAGAAAAAAAATATTCCATTCATATGGTCCTTTCGTACTAATATGA
ATTTATTAAATCTTAGGATAGAAACCGACCTGGCTCACGCCGGTCTGAACTCAGATCATG
TAAGAATTTAAAGGTCGAACAGACCTAATTATTGAGCTACTGCACCCAAAATTTTTCTTA
ATCCAACATCGAGGTCGCAATCTGCTTTGTCAATATGAGCTCTAAAAAACAATTACGCTG
TTATCCCTAAGGTAACTTGATCTTATGATCATAAATTATGGATCAAAATAAACATAAATC
AATGATTTTATAATAAAGAGTTTATTAATTCTTCATGTCACCCCAACAAAACATTACCAT
TAAAT-ATAAAAAGACCATCTTAAAAAAATATCTAACTTAAA-TGTTAAGCTCTATAGGG
TCTTCTCGTCCTAAAGAAAAATTTAAGCCTTTTAACTCAAAAGTTAAATTTTAAAATTTA
TTAAGAGACAGTTAATTTCTCGTCAAACCATTCATTCCAGCCTCTAATTAAGAGACTAAT
GATTATGCTACCTTTGCACGGTCAAAATACCGCGGCTCTTTAAAAATT-TCAGTGAGCAG
GCCAGACCTCAAAACAT-TATCAAGAGGACATGTTTTTGATAAACAGGCGGAAATTAAT-
TTGCCTAGTTCCTTATAATAAATTAATAACAAAAAATATTATAAACAAAATAAATATACT
AATTCAATCATTATTACAAAAATTTAAACATTAAATTAATTATCTTAATAAAAAATCTAA
AATAATTATAAAATCATAATTAATAATAATGAACTAAAACGTAATCTTAAAAATAGCTGA
TTTAAAGCTTATTATTATATTAAAATCAAATAAATTATAGAATACTTAT---TTAAGAGC
TTATCCCCTTAAAAATAAATAGTTTAATATTTATAATTAAAAAATTAAATAAAACATTAA
A-CATAAAAAATTAAATTTTTTCTTAAGAAACTAGAAACCTTAGGAAACGAATAACATTT
CATTTCTATAAACAAATTATTAATAATTATAACACATTAAATATTATTTGTTTATAGATC
AACCCAAATCGAGAGTAGTATATATATACTAAAATATTGATAAACCCTGATACAAAAGGT
ACAATAAAAAAAATTTACTTTTATTAA-TTTAAAATAAT-ATTTCATAATCCAATTACAT
TACTAATTAACTATAATAATTTTAATCAATTCATTAAAAATATACTAAGACAA-AATAAA
ATAAAGTTATTTCTATTAAATAATAAAATAAACAAAAATAAAAAATAATATAATAAATC-
-TCAAGATATCCTGAATCGCACAGAAAAATTTTCAGTGTAAATGAAATACTTCACTAAT-
AAGCTATATCTCGATAACCTTTCTAGATACACTTTCCAGTACATCTACTATGTTACGACT
TATCTCATCTAAATTGAAACTAACTTTAAATTAAAATAGATAATTCAATAATGAGAGTGA
CGGGGGATGTGTCCACACCCCAGAGCCAATATCAATTAAACTAAATAAATTAAATTACTA
TTAAACCCAACTTCATTGATAGTATGTCACTATCAAATACGTAATAAACTAAAATTTATT
GGGACCCACTTCCTCTTAATTATAAGCTGCACCTTGATCTGAAATACTTTACAATT-CAA
AGTAAGAAAATTATAACTCCAAAAAGATTTTCTGATAACGGAGATATACAAACAAATAAA
TGAAGTAAAGTTAATCGTATATTATCAATTACGGGGTAGGTTCCTCTAAATGGAAAGAGA
CACCGCCAAATTCTTTGGGTTTTAAGATCCTAACTAATACTACGCAGGTAAGCAAAATTA
ACACTTAAAATAATAGGGTATCTAATCCTAGTTTATTATTTAAATTACACAGAGTCATAT
ACTAAGAACCATAAT----TTTTTTTATTTGAACTTATAAATTTTTAAA--------AAA
TCCAAAA--------CCTAACCATATATATTCACTTGTATTAATCATATAACCGCAGCTT
CTGGCACGAATTATGCCAATAATCAATCAATTACTAATTCCAAAATTACTTGATAATTAA
ATGAAATCACTGCAAAA-AGAACTTTTAGTTTAACAAAT-CTTGCATATAATACAATGAA
AAAATGAATAAATAAGCAAGAATAAAAATAA---AAAAAAATTAACCGGCTCATTTTAAA
AAAATAAC----AGCTAA--AATTAATAAATATCATTAATACTTAGAAAA--AAAAATA-
-AAAAAATAATGAA----CAAGAAAAGCTAGATTAATTCATCGCC-TCATGACAACAACA
ACTTCTCTAT---TATATGTAGCAAAGATAAACGCGGATCACATATGAGATGGAAAATTT
ATTTTTCCTATATTTATTCTTTACCTTTTTTATTG-TAACTATATGGTAAAGATTAAATA
ATATTAATCAGTTATATTAATATAATATTGCTTTTAATATAGTATGAGATAGCATATATT
TCAATCTGTTAT-ATTCTATAATATATGTAATTATATATTATAATTAAATTAATTAAATT
ACATAATTATATTATTAT---TAATATAATTGATTACTTTAA-ATAATAATAACTATAAT
TAAATAAGGTATATTGTTTATATACCATATTAATA-ATGTAAA-ATATAGATACATTAAT
ATAAATATATTATTATATAATAATTTCTTTTTCCCCAAAAAATGTAAGTAGCTATACCTT
TTGATAAATATATGATTATTAATAATCGCTTATT---GTATAAATAAA--TGATAGTAAT
ATATTGAAATAAATGTAATATATTATAATAAAACACTTATATTA---AAA-CCCAAATTG
ACAGCACTAAATAAAAAAACTTTCGG--GTTTA----AAGCAAAAGATACAAATCCAATT
TCACAAGAAGAACTT--------TCATTTTATGCATAAAATACAGAAAATATAAAAACAG
GA----GTGCCTGATTAAAGGATTATCTTGATAGGATAAATAAACTAATTTTAAATTACC
TCCATTAAAATTACATAAGATACAATTAAACTATCTCGATTAGTATCAAAAACTACTGTG
CATCATACACCTTAATGTAAATAAAAAGGTAAGCTAA----GCTAATGGGTTCATACCCC
ATTTATAGAGGCATCAATCCTCTCCTTTTTAATGAACAACAACTCTACAAAACTTCTCTT
CCCATCAAAATTAATGATAGGAACGATCCTGTCCATCTCATCAAACTCCTGATTTGGAGT
TTGAATAGGACTAGAGATCAACTTACTCTCGTTTATTCCCATATTAGGAAATAATAAAAA
TATAATAATGAATGAATCAGCAATTAAGTACTTTATTGTTCAAGCGATAGCATCAACAAT
ATTACTATTCTCTATTTTGCTGATTCAAATAAAGTATATAATTAGATGAGAAAAACATTT
AATTCCATCTATGATAATCTGATCAAGATTATTGTTAAAAATTGGGGCTGCTCCATTCCA
TTTCTGATTTCCAGAAGTAATAAGAGCATCAAGATGAATTAACTGTTTAATTCTAATAAC
GTGGCAAAAAATTGCCCCTATAATAGTTTTATCTTATTGTATCCAACTAAAAACATTTAT
TTTCTTAGTTAACATTTTAAGAATTTATATTGGAGCAATAGGAGGACTTAATCAAACATT
ATTAAAACAAATTTTAGCATACTCATCAATTAGTCATTTAGGTTGAATAATTAGATCATT
AGTTGTTAGAGAAAACGTATGAGAACTATATTTTTTAGTTTACTCATTACTAAGAATAAT
TTTAGTTTTAATATTCAAAAGTATAAACCTGTTAATATTGAATCAAATCTACACAGCAAA
TAATGTAAAAACAGAAATTAAATTTGTTATGTTTCTATCACTATTATCACTGGGTGGTCT
ACCTCCTTTTTTAGGATTCCTACCTAAATGGATTATTATTCAATTACTCATCGAAAATAA
CATGACCTCAATCATAACAATTATAGTGGTACTAACAACTATTACATTATACTACTATTT
ACGAATTAGATTTTCAGCATTAATTCTATCATATTCAGAAAATTCCTGATCATTAAGAAT
TAAAACTAAAAAAACAATATTAGTTTTACCTTTTATGGTAGTAATTTCAACAATAGGATT
AATCTGTTCATCAACACTAATTTCATTACT--AAGGACTTAAGTTAATTAAACTAATAAC
CTTCAAAGTTAAAATTAAAAGAAGGATCTTTTAGGCCTTAGTA-AAATTTTACACCTCTA
GAATTGCAGTCTAGAATCATAATTGAATATAAGACCAATGAAATAATCTGGTGAGAGAGA
--ATGTTCTCATGAATAGATTTACAGTCTATCGCCTATAAAT--TCAGCC----------
--------
