# Supplementary material for: Conveniently Pre-Tagged and Pre-Packaged: Extended Molecular Identification and Metagenomics Using Complete Metazoan Mitochondrial Genomes
Source: PLoS One. 2012 Dec 14;7(12):e51263. doi: 10.1371/journal.pone.0051263 (PMC3522660; doi:10.1371/journal.pone.0051263)
Supplement: File S2 — Sliding window analyses for Annelida, Cnidaria, Crustacea, Echinodermata, Mollusca, Nematoda, Nemertea, Platyhelminthes and Porifera. For each family, the folder contains the aligned sequences as well as the sliding window analyses by species pair and for all species pair on a single figure. (ZIP) [file pone.0051263.s002.zip › Crustacea/Acrididae/NC_001712.fst]

>Locusta migratoria mitochondrion, complete genome.    NC_001712
acgcaaaaatgattattctcaacaaaccacaaggacattggtacactgtattttatatt
cggggcatgagctggaatagtaggaacatcaataagaataattattcgagctgaattag
gtcaaccaggaacaataattaacgatgatcaactatataatgtaatcattacagcacac
gcatttgttataattttcttcatggttatgccaattataattggaggattcggaaattg
attagtaccattaataattggagctccagatatagcttttccacgaataaataacataa
gattttgattattaccaccatcattaacactcctactaatgtcttctgtagtagataat
ggagctggtacaggatgaacagtatatcctccactagccagagtcattgctcatagagg
agcttctgtagatttagcaattttttcattacatctagcaggtgtttcctcaattttag
gagctattaatttcattacaacagcaatcaatatacgatcaaataatataacccttgat
caaacaccattatttgtttgatcagtagcaattacagccttattacttttattatcatt
accagtattagctggagcaattactatattattaactgatcgaaaccttaatacgtcat
tcttcgacccggcaggaggaggtgacccaattttatatcaacacttattttgattcttt
ggtcacccagaagtttatattttaattttaccaggatttggtattatttcacatatcgt
ttgtcaagaaagaggaaaaattgaatcatttggaacaattggtataatttatgcaatat
tatcaattggattaataggatttattgtatgagctcatcacatatttacagtaggaata
gacgtagatacacgagcttatttcacctcagcaacaataattattgctgtaccaacagg
aattaaggtattcagatgaatagcaacattatacggaactaaattcaaattcaatccac
cattattatgagcattaggatttattttcctatttacaataggaggtttaactggtctt
gtacttgcaaattcatctctagatattgttttacatgacacatattatgtagtagcaca
tttccactatgtattatctataggagcagtatttgcaattataggaggaattattcaat
gataccctttatttacaggattaactataaatagtaaatgactaaaaattcaatttact
attatatttattggagtaaacttaacattctttcctcaacactttctaggattagcagg
aataccacgacgatattctgattatcctgacgcttatacatcatgaaatgttatctcca
gaattggatcaacaatttcaatcacaggaattattatattcattttaattatatgagaa
agaataattaagcaacgaaatgtatttatttgaacaaatataagaagatcaacagaatg
attacaaaataatccaccagcagaacacagatactcagaactaccactaattaatttat
agattctaatatggcagattaatgcattagatttaagctctaaaaataaagttttgacc
ttttattagaaaaatatggcaacatgatcaaacttatcattacaagatggagcttcacc
attaatagaacaattatcattctttcatgatcatacaataattgatctattattaatca
caataattgtaggatattcgcttagatatatattattaacaaaatatacaaaccgaaat
atacttcatggtcatttaattgaaactatctgaacagcactaccagcaattacattaat
ctttattgcattaccatcattacgattactatatttacttgatgattcatcagatgcta
taattacaattaaaacaattggacgacaatgatactgaagttatgaatattcagatttc
attaatgtagaatttgatacatatataactcctgaaaatgaattaaatacagatgaatt
ccgactcttagaagttgataatcgaacaacattacctataaatacagaagtacgagtat
taactagagcatctgatgtactccactcatgagcagtaccagctttagtattaaaaatt
gacgcaacacccggacgactaaaccaaggtatatttataattaaccgcccaggtctatt
tttcggtcaatgctcagaaatctgtggagctaatcatagatttataccaattgtaattg
aaagaacatcaattaaacttttcattaaatgattatctaacataatataaggagttagt
taaaatataacattagaatgtcaatctaaaataactaaaaatagtacaccttgaaccat
cagatgactgaaagtaagtaatggtctcttaaaccaaaaaatagtaaattaacgtttac
ttctgatgaggtaaattaaaaacttaatccctcaaatatcaccaataatatgattttca
ctattcattatattctcaataacaataatattatttaatcaattaaacttcttctctta
taaaccaaataaaattataagaagtaataataaaattaaaaaaaaaaacattaattgaa
tatgataacaaatctattctcaacattcgacccatcaactaatttatttaatttatcat
taaattgaactagaacattccttggactattattaattccatcaatattttgattaata
ccttctcgaattaatattttatgaaataaaataaatctaaacttacataatgaatttaa
aacattattaggaaaaaactcatttcaaggatcaacactaattctaatttcaattttta
tcataatattatttaacaattttataggattattcccatacatttttacaagaactagt
catataacattaacattctcaattgcattaccaatatgaataagatttatattatttgg
atgaattaataatactaatcatatatttacacatcttgtcccacaaggaacaccaaatg
cacttatatcatttatggttctaattgaaacaattagaaatgttattcggccagggacc
ctagctgtacgattagctgcaaatatgattgcaggacatcttttattaacattattagg
aaatacaggaccgtcactaacaacaagaattatattatttctaattattggacaaatat
tacttttaattcttgaatcagccgtagctataattcaagcatacgtattctcaattcta
agaacattatattcaagagaagtttactaaacttatgttaacaaataacaacaatcacc
catttcatatagtagattatagaccatgaccattaactggagcaatcggagcaataatt
ctaacctcaggaataactaaatgatttcatacattcaatataaatttattaataattgg
aataactgtcattgtattaacaataattcaatggtgacgagatgtagttcgagaaggta
catttcaaggtctacacactaaattagtatcaaaaggactgcgatgaggaataatttta
tttattgcatcagaagttttatttttcgcctcattcttctgagcattctttaatagtag
attagcaccaacaattgaactaggaataaaatgacctccaataggaattcaaccattta
atccaatccaaattccactacttaatactgcaattttactagcgtcaggagttacaatt
acatgagcacatcacagaatcatagaatgtaatcattcacaagcattacaaggattatt
ctttacagtaatattaggattttattttactttattacaaatatacgaatattgagaag
caccttttaccattgcagacgcagtatatggatctacattcttcgtagcaacaggattc
catgggctacatgtaatcattggtacaacattcttattaacatgcctaattcgacatat
aataaaccaattctcatctaatcaccactttggatttgaagctgcagcatgatactgac
actttgttgatgtagtatgattatttttatatttatcaatttactgatgaggtagataa
ttaatttttctagtataattagtacatttgacttccaatcaaaagattgaaatatcaag
aaaaataattataatattaataacaagaattactattagatttttattaccaataattg
ttatattattagcaacaaccctatcaaaaaaatcaattaatgatcgagaaaaaagttca
ccatttgaatgtggatttgaccctaaattaaatatacctttctcaattcaattcttcct
aattgcagtaatcttcctaatttttgatgtagaaattgcattaattttaccaattgtaa
ttattataaaaacatcaaatattatagtatgaacattatcaacaatactatttattatt
attctattagtaggactttattatgaatgaaatcaaggagcacttaaatgagctaatta
gggttatagttaactataacatttggtttgcatccaaaaagtattgaaatatcaattaa
ccttaattttaaataagaagcgaagtattgcaatcagtttcgacctgaaatttggcata
aaaatgcccttatttattaattgaagccaaagagaggcgtattactgttaataatataa
atgaacaatagttccaattaaggaaatgtaaagccaatataaaagctgctaacttttta
taatagcggttaaactccgttaacatttctatttatatagtttaaaataaaacattaca
ttttcactgtaaaaataataaattaatatttataaatacctaaaaataaaaatatttcc
ctaacatcttcaatgttatactctacacaataagctatttaggtataaaaaaaacaata
caaataaaataaatattcaaaaaacaaaagttaataaataaaccttaaaattagaatca
tacaaagactgaatgtaattaattaaataaacaaaaaaggaatataaaccttgaccacc
aagcaactcacctcaaccagaatcaaaagactttaaagaataataaccaaatcttaaag
gtaaatatctaacataattagttgaaagaaaaggtataaatcacattgaaccagtaaat
ataacgaaagataaaaaattcaacgaaaacaattcataagaataaacaaaatcagaaat
aacataaccaaaataagaccctaaaataatagttaataaagttaaaaactttaaatatc
aaggtaaaacaaccaagtaaggaacaggaaaaattaatcaagataaaagtcttccacca
aagacagcaacaataagtaatccaattataccaaaagaaataaagtagctactatcatt
aaaagaataagaagaataataattattatcaccagatattgaataataaaataaacgaa
aagaataagaagctgttaaaccagtagaaaaaaaatatagaaaaaaaataaaaaaatta
actcaacttaaacaaacaatttcaagaattaaatccttagaataaaacccagctaaaaa
aggtataccacataaacataatctagaaacattaaaacaaatagaagttaaaggcataa
aatgaataattgaacccataaaacgaatatcctgagaatctcgcaaattatgaattata
gagcctgcacacatgaataataaagccttaaataaagcatgagttaataaatgaaaaaa
agcaagatctgaataacccattgataaaattcttattattaaaccaagttgacttaaag
tagaaagagcaataattttctttaaatcaaattcaaaattagctccaagaccagacata
aatatagttaaacaaccaataaaaagaatatatcaaccaaaatcataaaccattaatat
tggattaaaacgaattaataaataaacaccagcagtaacaagagtagaagaatgaacta
aagcagaaacaggagtaggcgcagccatggcagcaggaagtcaagaagaaaaaggaatt
tgtgctctcttagttatagcagcaagaataattaataaagtaataatttttatttcaaa
agaatcagaaataaaataataataataaatataatttcaactaccaaaatttaatattc
aagaaatagaaatcaaaatagcaacatcaccaatacgatttgataaagcagttaatatc
ccagcattataagacttcacattttgataataaataactaaacaataagatactaaacc
taatccatctcaacctaataaaattctaattaaatttggactaataattaagaatgcta
tagacaaaatgaatattaaaacgatcataataaaacgattaatattcttttcattatgt
atataatcatttctataataaataactaaagaagaaatgtatataacaaaagatataaa
aactaaagacattcaatcaataatgaaagttattactaccatagaactatttaaactaa
ataattctcactcaataaacaatctataatcaatcattaagtaataaatacctaaaata
aaaaataaagttctaaacaaaaataaaaaaaaaaaactcaatgaacaaatagaaaataa
atacacgacttaagatgaaagtcatatcattgattccacaaatcaacattgttaaatta
aaatacttaagtattaaaaataaaaatattcaccctttaaacataacaaattaagagga
aatcaatgtaaaaataaaagatgatattcacgaaaataacctaaagaacaagtataaac
accagaataatataaaccatgttgagaataagaatatatatataatgtatatacagctc
taaaaaaagataaaaaaatcaacaataaaattatataagaagaccaagaaataattcta
tttaataaactaaattctcctaaaagatttaaagacggaggagaagccatattagaaga
tcttaaaagaaatcaccaaatagtcattctaggtattaaattaattatacccttgttaa
ttaataatctacggctacctaaaagctcataaataatattagataaacaaaataaacca
gaagaactaattccatgaccaatcattaatgataaagaacccatacaacctcatcaatt
tatagttattaaaccacagataactaatcttatatgagcaacagaagaataagcaatta
aagactttaaatcaacttgacgaaaacaaacaaatctaataataacaccaccaaacaat
cttaaagataaaacaaaataattaaatcttaaacccaaacaagaaataacctttattat
acgaaaaataccataaccacccaactttaataaaataccagccaaaattattctaccag
aaattggagcttcaacatgagccttagggagtcaaagatgaaataaaaaaattggtatc
ttaactaaaaaagcaaaaatagaaaaaacataaaacaaaaaataaaaagaaccaaaatc
aattaataaaggataataaagagtattaaataaatcattaatcctaaacaaaaccaaca
ataaaggtaatctagcaactaaagtataaaacattaaataaacaccagcctgtaaacgt
tcaggttgataacctcaacccaaaatcaaaaacaaagtaggaaccaatctagattcaaa
aaaaatataaaaagaaaataaatttaaactagaaaaagaacaaaacaatataattaata
ataataaaacaacaaaaacaaaaaaatttggatgataagaagaagaataaattgatctt
cttgcagtaattattaaacaacaaattcaaagactcaataaaatcaatataaaagaata
aaaatcaacaccaaaataataactaatcattcttaaatcagagtaagaatataaagaaa
ttataaaaataaaacttaataaaaaaattaaggaatgaactaatcatcaacaattacct
aataaacaaatagggatcaaaaaaataattataaataagtactttagcataaacttaaa
aagaaagaattaaaaaaatcattaccatgagaacgaattattgaaaccaaaatagaaag
acccaaagcaccctcacaaacagaaaaaactaaaaaaattacaggaaaaaaataatcat
aatcaaactcaacaagaaataaaacaattaatataaataaagaaagaacaatatactcc
aatctcaacaaaactactaataaatgtttacgcttcgaacaaaaaacataaacaccaga
aaaataaattgataaacaagtaaataaaccaaatatagacattagttttaatagtttaa
aaaaaacattggtcttgtaaaccaaaattaagaaaatacttttaaaacttcaagggtag
gaaattaattcccatcattgatccccaaaatcaatatttttcataaactaacccttgat
atgataaaaataataattataagatcatcaaacttaataaacattaattttataaaaat
aaaccatccaatatccattataataaccattattattcaaaccttatttattagaataa
taacaggaacaataatagaaagattttgactatcatacattttattattaacattccta
ggtggtataatagtcttattcatttacattacaagaattgcatcaaatgaaatatttaa
aattaaaatcaatagaatcattattattgtttacataataattattttatcaacattaa
tatacaagcttgataaaacaatttcaacagaaataattaaaaactcagaaattataaat
ctaaactactcaattaatttcaaagaaatatcaacctcactagtaaaattatataataa
cccaacagttattattacaattataataataatttatctatttattacattattagcag
tagtaaaaatcacaaacattaaccaaggacctatacgtaaaataagataaactaatgaa
caaacctttacgaattaaacacccaataattaaaattattaataattcactaaatgatt
taccagcaccaacaaacatttcaatatgatgaaaccttggatcattactaggaatatgc
ttgataattcaaattgttacaggtttattcttaactatacattacacaccaaatattga
aatagcattctcaagagtagtacacatttgccgagacgtgaataatggatgattaatcc
gaacattacacgcaaatggggcttcaatattcttcatctgcatatatttacatgtagga
cgaggaatttattatggatcatacatgtatataaatacatgaataacaggaacaattat
tttattcttagtaatagcaacagcatttataggatacgttttaccatgaggtcaaatat
cattttgaggagcaacagtaattacaaatttactatcagcaattccttatattggaaca
gacattgttcaatgagtttgaggaggattcgcagtagataacgcaacattaaatcgatt
ctacacattccactttgtactaccatttattgttatagcaatggttataattcatttat
ttttccttcatcaaacaggatctaacaacccaattggattaaatagaaacattgataaa
attccattccatccttacttcacttacaaggatataattacattcatcatcctaataat
aattctaatcatattatgcttaattgacccttatatattaggagatcccgataattttg
taccagctaaccccttagtaacaccaattcacattcaaccagaatgatattttctattt
gcatacgcaattttacgatctattcctaataaattaggaggagttattgcattagttat
atcaattagaattttaataatcataccattctataataaaacaaagttccgaggaaatc
aattctatccaataaatcaaattatattctgaattatagtaatcgtaatttgtctatta
acatgaattggaaaacgaccagtagaagaaccatatatcataacaggacaaattttaac
aatcatctacttctcatatttcctatttaacgtacacatcgcaaaaatatgagatacat
taattaaaacataagttaattagcttaacaaaagcaaatgttttgaaaacataagaaaa
gaagttcaattcttctattaacttttaaattcttaaaatttaattaaataattgagaaa
aacataacccttaaaccaataaaaaaaaataaaaaatttaaagacaaaggtaaataact
ctttcaagccaaatatataagtttatcataacgaaaacgaggtaaagtaccacgaaccc
acacaaaaaaaaaagaaactaaagaaagcttgaaaaaaaaataaaaagaataaaaatca
ccacccaaaaaaatcaatgaaaataacattcttatgaaaataattctagaatattcagc
aaggaaaattaaagtaaaaccaccagttctatactcaatattaaacccagaaaccaact
cggactctccttcagcaaaatcaaaaggagtccggttagtttctgctaaagaagaacca
aaaaaagataaagctaaagggaaagaaaaaacaataaatcaacaatataattgaaaatt
cataaaataaagcatattaaaactaccaattaaaataattaatgataataaaattaaag
ctaatcttacttcataagaaatagtttgagcaacagaacgtaaagaacccaataatgca
taatttgaattagaagatcaaccagcaattataaatgtataaactctcaatctagtaca
acatagaaaataaaaaccataaggaaaagaacacatataagttaaataaggaaaaataa
ctcaaattaacaaagataatattaaattaaaaacaggtgaaaaataatataaaaaataa
ttagatataaaaggaataggttgttccttacaaaataatttaatagcatcactaaaagg
ttgaggaatacctaaaaacccaaccttatttggaccctttcgaatgtgaatatatccta
atactttacgctccattaaagttaaaaaagcaactctaattaaaacacaaataattaat
aataaaaaatttaaaacaaacataaataaatcatatattatcaatactatttgtagaaa
aaaatctacataaatgaattctaaattgattgcacttatctgccaaaatagtaaatatt
aattttaatcaataaataaaaaatatttttattatatggtcctttggtactaatataat
aatacttattcttaggatagaaaccgacctggctcacgccggtctgaactcagatcatg
taagaatttaaaggtcgaacagactaattattgagctactacacccaataattaatctt
aatccaacatcgaggtcgcaatccattttaccgataagaactctaaaaaatgattacgc
tgttatccctaaggtaacttaatcttataatcacaaattatggatcaaataaacataaa
ttaatgatttataatgaagagtttaattattcttcatgtcaccccaacaaaacataaaa
attaacattaaaattaaactatataataaaaattaatttaataaatgtaaagctctata
gggtcttctcgtcccaagaaatatttaagccttttaacttaaaagttaaattctaaaaa
tattattaagagacagtaaatttctcgtccaaccattcattccagtccccaattaagaa
actaatgattatggtaccatttgcacagtcataataccgcgaccctttaaattaatcag
tgagcaggttagacttcaaaatattatcaagaagacatgtttttgataaacaggcggaa
atttatattgcctagttccttataataaattctataaaataaaataaaacaaaataatt
atactaattccatcattattacaaaaactttaaaattaaattcatcatcttaataaaca
acctaaaataattataaaatctaaacaaaaaaataatgaactataacgtaatcaaaaaa
tagctggtactaagcttattattaaatatttcaattaataaattataggttattaattt
ttagagcttatcccctaaaaaattaataaattaatactttatactaaaaaattaaataa
aagcattaattttaaaaaattaaattttttcttaagaaactaaatatattaggaaacga
ataacatttcatttctataaataaattaataatatttatgaaacaataaatatcattta
tttatagatcaacctaaattgagattaatttatacaaattaaaattttgataaaccctg
atacaaaaggtaaagaaaataattcctacttattataatttaaattaataattattaat
tcattaacattactatgaaaatataattaaaaaaattatttcaataaaatatactaaga
caaaaataattaaaattatttttattaaattaagtaaacatcaaaaaaacaaataataa
attaatttttcaagacatccgaattgcacagactaaaaatcagcgtaaatgaatcacgc
gaactaaaaagctatgtcttgaataaacttactagatacactttccagtacatctacta
tgttacgacttatctcatattaaaagatataaaattttaatcaataacgagagtgacgg
gcgatgtgtacacacttcagagccaatatcagttaaattaaataatttaaattactatc
aaatccaccttcattaaaatattacaaaattaaatccataataaaaaaaaattattgta
acccatcatacacttaactataagctgcaccttgacctgaaataaattttaataaaaaa
acaagaaaattttttctccaaaaagattttctgataacggagatatacaaacaaataaa
ttaagtaaagtaaatcgtgtactatcaatcatgagataggttcctctgaatggaatgaa
ataccgccaaattctttgggtttaaagaccttaactaataatacccaggtaaaacaaaa
tttacatttaaataatagggtatctaatcctagtctattttataattttataggtcaaa
ttaagagcaataataaaataaaatttcacctaataattaattattaaaactcaaaataa
tttataactacatcaaccaaaaatattcacttgtattaatcgtataaccgcggctgctg
gcacgaaatatgccaatacttcatcaattactaattccaaaataacttgataattaaat
ttaattactataaataaatagaacatttagtctaacaaaacttatatataatataaaga
aaaagtgaataaataagcaagaataaaactttagaatataaacgaaacacatacaataa
aaaataatctaaacaaattatatgtataacaaacacacatagaatcaaaacaaaaatca
acattaaaaaacacaaaaatttatagaataatactacccctatattatacaacaacaaa
aaactctcttagaatataaacgaaacacatacaataaaaaattatctaaacaaattata
gtataacaaacacacatagaatcaaaacaaaaatcaacattagagacgacaaaaattta
tagaataatactgcctcagcagtacaacaaaactctttattatatattataaagataag
tatggaacttttattccaataaatgtattatagtatctttctttattatttaatctttc
ttttcactaataataaagaaagattaaataatataaattatttaattcaatataatatg
taatttaacattatagttaataatatacaattaaatttgttatattaattaatatgaaa
ttatattatattaaatataattaatttaaataaataataatattatataattaatatat
gtaattaaatatatattaaaataacataatatatttaaattatattaattatatcatat
aattataatgtaaaatatttaattacattatattaaatattttattatataatcatttc
ttttgccttaaaaaataggtagctacaacttttgatagatgtataaatttaaataatca
attaatattaattaaataaaacttataaggatatattcaattagatatgatatattgat
ataaattatttatattatatattaataaaaatataaaaaaaagtcagataaacaacaaa
ttttacaattattaaagaaataaaccaataaataaaataaaaaaaggaacttttaattt
atatataaaataaatgagatgcctgattaaagggttatcttgataggataaataaagta
aaaatattactctcattatataagatagaattaaactatcacctttagtatcaaaaact
aatgtgcatcttacacctcaatataaaaagataagctaatcaagctaatgggttcatac
cccatttatgaaggtaataacccttctctttttaatgtacaacaactctataaaacttc
tttttctatcatcgttgatgataggaacgtacctgtccatttcttcaactccatgatta
ggaacttgaataggactagagatcaacttactatctattattcccatattaacagataa
taaaaattcaataattaatgaaccagcaattaaatactttattattcaatcaatagcat
caacaatattattaatttcaatcttaattattcaaataaaatacataatgtgatgagat
aataaaaacattccatcaataataattatgtcaagcataataataaaaataggagcagc
accatttcacttttgacttccagaagtaatatcatcaacaagatgaattaactgtctca
tactaataacatgacaaaaaatcgctccaataataacaatatcatattgcattaaaata
agaagattcctatttgtagtaattataataggaattattgttggagcaataggaggttt
aaatcaaacatcactacgacaaattctagcatattcatcaattagacacctaggatgaa
taattagatctataaccatcagagaaaatacctgagaattctattttttaatttattca
acattaaatgtaattatcatcttcatattcaaaacaataaatttattcttcttaaacca
aatctattcagcaagatattttaaaacagaaattaaattcatgataataacatcacttt
tatctctaggtgggctgccaccaatactaggatttctaccaaaatgaattgtaatacaa
tcattaattgataataaaataacagctttggtattattaataattacattcacaaccat
cacattatattattatatacgaattagattttcagcaattattatactacacaatgaaa
actcatgactaacaagaattaaaataaataaattagtagtagccctacctattctatca
ataatctcaacaataggattaatttgtacatcaaactttatattattactaagatctta
agttaataaaactaataaccttcaaagttataattaaaagttattcttttaggtcttag
taaataatattttacacccctagaattgcagtctagaatcataattgaatataagacct
acaacactatgataagagagaaaatgttcccataattagatttacaatctaacacctaa
taattcagccatcttatcatcctcatta
