# Supplementary material for: Conveniently Pre-Tagged and Pre-Packaged: Extended Molecular Identification and Metagenomics Using Complete Metazoan Mitochondrial Genomes
Source: PLoS One. 2012 Dec 14;7(12):e51263. doi: 10.1371/journal.pone.0051263 (PMC3522660; doi:10.1371/journal.pone.0051263)
Supplement: File S2 — Sliding window analyses for Annelida, Cnidaria, Crustacea, Echinodermata, Mollusca, Nematoda, Nemertea, Platyhelminthes and Porifera. For each family, the folder contains the aligned sequences as well as the sliding window analyses by species pair and for all species pair on a single figure. (ZIP) [file pone.0051263.s002.zip › Crustacea/Acrididae/NC_010219.fst]

>Oxya chinensis mitochondrion, complete genome.    NC_010219
atcttaccgaaaaaatgattattctcaacaaaccataaggatattggtacattatattt
tatatttggagcatgggcaggaatagttggaacatcaataagaataattattcgagctg
aattaggtcaacctggttctttaattggagatgatcaaatttacaatgtaattattaca
gcccacgcatttgttatgattttctttatagtaataccaattataattggaggatttgg
taattgattagtaccaattataattggagcaccagatatagcttttccacgaataaata
atataagattttgattactacctccatctttaacacttcttctcatgtcatccatggtt
gataacggagctggtacaggatgaacagtttaccctccactagcaggagctattgctca
tgggggttcatcggtagatttagctattttttccttacatcttgcaggtgtatcatcaa
ttctaggagcagttaattttattacaacagcaattaatatacgatcagaaagaataaca
ttagatcaaacacctttatttgtttgatctgtagctattacagctttactattattatt
atcattaccagtactagcaggagctattacaatattattaacagaccgaaacttaaata
catcattttttgatcctgctggtggtggtgacccaattttatatcaacacttattttga
ttctttggtcacccagaagtttatattttaattctaccaggatttggtattatctcaca
tattgtttgtcaagaaagaggaaaaattgaatcatttggaactcttggaataatctatg
caatattatcaattggacttataggatttattgtatgagctcaccatatatttaccgta
ggaatagatgtagatacacgagcatattttacatcagcaacaataattattgccgtacc
tacaggaattaaggtattcagatgattagcaacactatacggaactaaatttaaattta
accctcctctactatgagcattaggatttattttcttatttacaattggtggattaact
ggattagttttagctaattcagcattagatattgtccttcatgacacttattatgttgt
tgcccacttccattatgtattatccataggagcagtatttgcaattataggagttttta
ttcaatgataccctttatttactggattaaatataaataatacatgattaaaaatccaa
ttcactgttatatttatcggagtaaatttaacatttttccctcaacattttctaggact
tgcaggaatacctcgacgatattcagattatccagatgcatatacatcatgaaatgtgg
tatcaagaatcggttcaataatttcaattgttggaattattatatttattattattata
tgagaaagaataatttcaaatcgaacaattatttttagagaaaatataagaagatcaac
agaatgacttcaaaataatccacctgcagaacacagatattcagaattaccattaattt
ctagattctaatatggcagattagtgcaatagatttaagctctaaatataaaggtttga
ccttttattagaaataaatggcaacatgatcaaatttatcattacaagatggagcctca
ccattaatagaacaattatcattctttcatgatcatactatagttgtattattattaat
tacagttattgttggatattcaataatttatatatttaacattatatatagaagacgaa
atatattacatggacatttaattgaaactatttgaactacattaccagcaatcacacta
atcttcattgcattaccatcgttacgattattatatctactagatgactcagcagatgc
attaattacaattaaaactattggtcgacaatgatattgaagttatgaatactcagatt
ttattaatgtagaatttgacacttatataacaccagaaagagatttagaaaatgatgga
ttccgattacttgatgttgataatcgaactatcttacctataaatactgaagttcgagt
actaaccagagcatcagatgtacttcactcttgagcagtaccagccctaggaattaaaa
ttgatgctacaccaggacgattaaatcaaggaacatttacaattaatcgtcctggttta
ttctttggtcaatgttctgaaatttgtggagcaaatcatagatttataccaatcgtaat
tgaaagaacttcagttaatatatttatcaaatgattatctaaaataatctaaggagtta
gttaaaatataacattagaatgtcaatctaaaataactatataatagtacaccttgtgc
atcagatgactgaaagtaagtaatggtctcttaaaccaaaaaatagtaatttaacgaat
acttctgatgaagattttaataatcttattcctcaaatatccccaataatatgattttc
actattcattttattctcaattacattaattttatttaaccaaattaatttcttttcat
ataaacctataattctaaaaaaaacagaaaaagaatcaatctttataaaaaatataaac
tgaaaatgataacaaatttattttcaacttttgatccatcaactaatatttttaatcta
tcattaaattgatctagaacattattaggaattttattaattccatgtatattttgatt
aataccatcacgatttaatattatttgaaataaaataaaccttacattacacaatgaat
ttaaaacattattaggaagaaaatcatttaatggaacaacatttatttttatttcaatt
tttattataatattgtttaataattttataggattattcccttatatttttacaagaac
tagacatttaacattaacattttcaattgctttacctatatgaataagatttatactat
ttggttgaattaataatacaaaccatatatttacacatcttgttcctcaaggaacacca
cctgccctaatatcttttatagttcttattgaaacaattagaaatgtaattcgaccagg
tactttggcagttcgattagctgctaatataatcgcaggacatttattattaacattaa
taggaaatacagggccctcaatagcaataaatataatctatatattaatttttggacaa
atattattattaattctagaatcagcagtagctataattcaagcttatgtattttcaat
tttaagaacattatattctagagaagtctattaaacttatgttaacaaaacattcaaat
catccatttcatttagttgattatagaccatgaccattaacaggagccattggagcaat
agtactagtttcaggactagcaaaatgatttcacttattcaatattagtttatttataa
ttggaattataattacattacttacaataattcaatgatgacgagatgttgttcgtgaa
ggaacatatcaaggattacatacaggatttgtatcaattggacttcgatgaggaataat
tttatttattgcatcagaagtattattcttcttatctttcttttgagctttttttagta
gaagtctagcaccaactattgaacttggtatattatgacctcctataggaattcaagct
tttaacccaatacaaatccctcttcttaatacagcaattcttctagcatcaggagtaac
agtaacatgagctcatcatagtcttatagaatctaatcatactcaagcccttcagggat
tattttttacagtattactaggattttattttactatactacaagcatatgaatattga
gaagctcccttcactattgcagatgcagtttatggatcaacattttttattgctacagg
atttcatggacttcacgtaattattggaacaatatttttattaacatgcctaattcgac
attcaagaaatcaattctctccaaatcatcattttggatttgaagctgctgcatgatac
tgacactttgttgaaatagtatgattattcctttatatttcaatttactgatgaggtag
atatttgtttttccagtataaatagtacatttgacttccaatcaaaaagtttgatataa
atcaagaaaaacaatcttaactttattttcaagaataacaatttgttttattattccaa
taatcgtaatattaattgcaacaatattatcaaaaaaattaattaatgatcgagaaaaa
agatcaccatttgaatgtggatttgatcctaaaagatcagctcgaataccattctcact
acgattttttcttattgcagtaatcttcttaatttttgatgtagaaattgcattaattt
taccaattgtaattattataaaaacatcaaatatctttgtatgaacaatatcaacaata
ttctttattatcgtattacttggaggattatattttgaatgaaatcaaggagctttaaa
atgagcagaataagggttgtagttaaatataacatttgggttgcattcaaaaagtattg
aaatataatcaatcaaccttaattgaataagaagcgaaaaattgcattcagtttcgacc
tgaaatcatggtaaatatacccttattctttaattgaagccaaaaagaggcatattact
gttaataatataactgaacaacttagttccaattaaggaaatgtaaagtcaatatgaaa
gctgctaactttttatattagcggttaaattccgttaacatttctaatttatatagttt
aaaaaaaacattacactttcattgtaaaaacaatatacaatatatttataaatatattc
aaaaataaaattatttccttaacatcttcagtgttacactctaatataagctatttgaa
taaaataaaaaaaataaaataaataaaataaatattcaaaaaacaaaagttaaaagata
aattttaaaatttgaatcatatcaaccttgaatataattaattatatatataaaaagac
tatacataccctgacctccaaataattcacctcaaccataatcaaaagatttagatgaa
taataacctaattttaaaggaatatatctaattaaattagttgaaataaaaggtataaa
tcatatagaaccagaaaatcttacaaaagataatatttttaaagaaaataaattataag
aaaaatcaaaattagaaattaaataacctaaataagaacctaataaaacaacaataata
gttataaactttaaataataaggtaaaataattacataaggtacaggaaaaattaatca
agataataatctacctccaaaaaccgcaacaaataataaaccaattataccaaaagaaa
tataataacccttatcatcaaaagaaaatttagaacaataattattatcccctgatata
gaataataaaataaacgaaaagaataagatgcagttaaaccagtagaaaaaaaatataa
aaaaaaaattaaacaattaactcaacttaaacaaaccatctcaagaattaaatcctttg
aataaaaaccagccaaaaaaggtataccacataaagataaacttgaaacatttaaacaa
actgaagttaaaggtataaaattaacaattgaacctataaaacgaatatcttgagaatc
ctttaaattatgaattattgaacctgcacatataaataataaagccttaaacaaagcat
gagctaataaatggaaaaaagcaagcctaggataacccatagataaaattcttattatt
aaaccaagttgacttaaagtagaaagagcaataattttttttaaatcaaactcaaaatt
agcaccaagaccagccataaacatagttatacaaccaattattaacaaaaatcaaccta
aattataaatactaagtattggtctaaagcgaatcaataaataaacaccagcagtaaca
agagttgaagaatgaactaaagcagaaacaggagtaggtgctgctatagcagctggcaa
tcaagaagaaaatggaatttgagcactttttgttatagcagctaaaataatcaatatag
taattaatttcatctcaaaagaatcagaaataaaatcataataatataaataattccaa
ccaccaaaatttaatattcaagcaatagaaatcaaaatagcaacatctccaatacgatt
agataaagctgttaatataccagcactataagacttaacattttgataataaattacta
aacaataagaaactaatcctaagccatctcaacctaataaaatactaattaaatttggt
ctaataattaaaaaagctattgaaagaataaatattaatacaataataataaaacgatt
aatatttttttcacctattatataatcttctctataataaataaccaaagaagaaatat
atataacgaaagatataaaaattaaagatattcaatccaaaattaaagtcattacaact
atggaactatttaaattaaaaagctctcattcaacaaaaactctataatcaattattaa
ataataaatacctaaaataaaaattaaagtactcgaaaaaaataaagaaaaaaaactta
acgaacaaatagaaaaaaataccggttaagatggaaatattccatatcattgattccac
aaaacaagattttaaatttaaatacttaagcaacattaaataaaaaaataatcaccctt
taaacatagaatatttaaaggtaatcaatgtaataataaaagatgatattcacgaaaat
aaccaagagaacaagtatataaaccagaataatataaaccatgctgagaataagaatac
atatataaagtataaactgctctaaaaaaagataaaaaaataagagttaagaaagtaaa
agatgaccatgaaataattctatttaatagactcaattcaccaactaaatttaatgaag
gtggagcagctatatttgaagatctcaataaaaatcatcaaagagacattcttggtatt
aaactaatcatacccttattaattaataaacttcgtctacccaaacgttcataaataat
atttgataaacaaaataaaccagatgaacataaaccatgaccaattattaaagataaag
aacctatacaacctcatcaatttatagttattaaacctccaataactattcttatatga
gcaactgaagaataagcaattaaagattttaaatcaacttgacgaaaacaaataaatct
aacaataacaccaccagataaacctaaagataaccaaaagtaattaaatttcaatccta
aaaaagaaataatttttataacacgaaaaataccataaccaccaagctttaataagaca
cctgccaaaattattctaccagaaataggagcttcaacatgagccttaggtaaccaaag
atgcactaaaaatattggcatctttactaaaaaagccaaaattataaaaacataaaata
taaaataatatgaaccaaaatcaaccaataaaggaaaataaagagtatttatataaaaa
taaatataaaataaaaccaataataaaggcaatctagcaaataaagtataaaaaattaa
ataaacacctgcctgaagacgttcaggttgataacctcaacccaaaattaaaagtaaag
taggaaccaaactagattcaaaaaaaatataaaaagataataaatttaatctagaaaaa
gaacaaaataatataatcattaaaaataaaaccataaaaagaaaaaaattagaatgata
agaagaaatataaactgaacatctagcagtaattattaaagaacaaatccaaaagctta
acaaaattaaactaaaagaaaaataatcaaccccaaaataatatctaattatattaaaa
tcacaatatgaataaaaataaatcataaaaagaaaactaaataaaaatattatagaatg
aaccaatcatcaagaattatttaataaacaaagaggaatcaaaaaaacaatcataaata
aataacttaacataaagataatccaaaagaactaaaaaaatcattaccatgagaacgaa
ttattgaaaccaaaatagaaagtcctaaagcaccttcacaaacagaaaaaactaaaaaa
ataatagggaaaaaataatcataatcaaaattaattaaaaaaacaataattaataaaaa
taaagaaagaacaatatattctaatcttaataaaactattaataaatgtttacgtttag
aagaaaaaacgtaaacaccagaaaaataaattaataaagaagtaaatgtagaaaatata
aacattagttttaatagtttaataaaaacgctggtcttgtaaaccagaaataagaatag
acccccacttttaaaacttcaggggtagagatagttctctatcctcagtccccaaaact
gatatttttataaactaacccctgatatgttaaaaataataattatagctttatcaaat
gtaataaatattaattttattaaattaagtcatcctatatcaataatactgtttattat
ttttcaaactcttctcattggattattaacaggaacaattatagaaagattttgattat
catacattttatttttaacctttttaggaggtatattagttttatttatttatattaca
agaattgcatcaaatgaaatatttcaacttaaatcattcactattatttcaattataat
tatatgagcttttactatatttatatttactttaattgataaaatagtatttgtagatt
gatttaaaaactcagaaacaataaatataaatgtatcaattaattttaaagagataaca
ttatcattattaaaattatataataatccttcattttttattacaataatgataataat
ttatttatttttggctttacttgcagtagttaaaattactaatattaaccaaggaccaa
tccttaaaacaatataaactaatgaataaacccttacgattaaaacaccctttaattaa
aattattaataattcactagttgatttaccagctcctacaaatatttcattttgatgga
attttggttcattattaggtttatgtttaataattcaaattgtaacaggtcttttttta
gctatacattatacatcaaatattgaaatagcatttagaagtgtagtcttagtacacat
ttgccgagacgtaaataacggatgaattatccgaacattacatgcaaatggagcatcta
tattttttatttgcatttatttacatgtaggacgaggaatttattatggatcttatatg
tatatatatacatgaataattgggacagtaatcttatttttagttatagcaactgcatt
tataggatatgttctaccttgaggtcaaatatctttttgaggagcaacagttattacaa
atttattatcagcaattccttatttaggtactgatttagtacaatgagtttgaggagga
ttcgctgttgataacgcaacattaaatcgattctttacatttcattttgttttaccttt
tatcattgctgctataacagtaattcatttattttttctacatcaaacaggatcaaata
acccattaggaataaatagaaatgtagaaaaaatcccattccacccttattttacattt
aaggattcaattacatttattttaataacatcaatattaattatattatgtctaataaa
cccttatttattaggagatccagataattttgttccagcaaatcctcttgtaactcctg
ttcatattcaaccagaatgatattttttatttgcttatgcaattttaagatcaattcct
aataaattaggaggtgttatcgctttatttttatccattagaattttaataattatacc
attctataataaaacaccatttcgaggaattcaattctaccctattaaccaaattttat
tttgaattatagtagtagtaatttgtttattaacatgaattggaaaacgaccagttgaa
gaaccatatattataacaggacaaattttaacaattatttactttttatattttattac
aaacgtccatgtagccaatatatgagatatattaattaataaatagttaattagcttag
gaaagcatatgttttgaaaacataaattagaagtttaactcttctattaacttttctat
tctaaaaaaatttaactaaattagtgaaattaacaaaatctttaaaccaataaaaaaaa
taaagaaatttaaagataatggtaaaaaactttttcaagctaaatatattaatttatca
taacgaaaacgtggtaaagtcccacgaactcaaataaaaccaaatgaaacaatagcaag
ttttataaaaaatgttaaagaataaaaattacctcctaaaaaaaataaagataaaagta
ttcttataaaaacaattctagtatattcagctaaaaaaattaaagtaaaaccaccagct
ccatattcaatattaaacccagaaaccaattcagactcaccctcagcaaaatcaaaagg
agtacgattggtttctgctaaacatgaagcaaaacaagataaaaataaaggaaaagaaa
taattataaaccaacaatataattgatggtttataaaatcaattatattaaatcttcca
attaaaatgattaaagataataaaatcaaagctaatcttacctcataagaaattgtttg
agcaacagaacgtaaagacccaagcaaagaataatttgaattggaagatcaaccagcaa
ttattacagtataaacacccaatctagtacaacataaaaaaaataaaaatccataagaa
aaagaacatatataagttaaataaggaaaaattaatcaaacaattaaagaaattattaa
attaaatactggtgaaaaataataaaacaaataatttgatataattgggataggttgtt
ccttacaaattaatttaattgcatcactaaaaggttgaggaatacctaaaaatccaacc
ttattaggaccttttcgaatctgaatatatcctaaaaccttacgttccaataaggttaa
aaaagcaacactaattaaaacacaaataattaaaaaaataaaatttaaaataaacatta
acaaatcatataatatcaatactatttgtgaaataaattcacataaatgaattctaaat
tcaatacattaatctgtcaaaatagtaatatattaatgttaatcaaatttaaaaaaaat
cttttatctatatggtcctttcgtactaatatagataaatatataattttggatagaaa
ccaacctggctcacgccggtttgaactcagatcatgtaagaatttaaaggtcgaacaga
cctaattactgggctactgcacccaaaattaatcttaatccaacatcgaggtcgcaatc
tgttttgttgatatgagctctcaaaaacaattacgctgttatccctaaggtaacttaat
cttatgatcataaattatggatcaatataaacataaatcaatgatttaataatgaaagg
tttaactatctttcatgtcaccccaacaaaacattattattaaatatggaaaaattaac
taaaaactaaatataatatttatgttaagctctatagggtcttctcgtcctaaaaaaaa
atttaagccttttaacttaaaagttaaattaaaataattattaagagacagttaatttc
tcgtcaagccattcattccagtcttcaattaaaagactaatgattatgctacctttgca
cggtcaaaataccgcggctatttaaaattattcagtgagcagaccagacctcaaaatat
ttatcaagaggacatgtttttgataaacaggcgaaaattaaatttgcctagttccttac
aataaattttaaaaaaatttattgaaaactaaaaattatactaattatatcattattac
aaaaattttaaaattaaatttttcatcttaataataaatctaaaataattataaaatca
aaattttaaataatgaactaaaacgtaatcacaaaaatggctggttaaaagcctactat
taaaatttttagttaataattatagattattatttttagagcttatcccctaaaaaata
aattagttaatattaatacctaaataattaaatattaactattaactataaaaaattta
attttttcttaagaaaccagatatcttaggaaacgattaacatttcatttctataattc
actttaagataattataaaacattaaaaataagtgaattataaatcaacctaaatcgag
ataattaaataaataataaaattttaataaaccctgatacaaaaggtacaataaattaa
atttactttaattaaatttataaattatttcataaatcaattacattactaataaacta
taatttaattaattaattttataaaatatactaaaacaaatcaataacaaaattacttt
tattaaaaaataaaaaaacaaaaaattaatataatataattatttatcgaaatatcctg
atttgcacagaaaaattttcagtgtaaatgaaatactttactaataagttatatttcga
taatcttactagatacactttccagtacatctactatgttacgacttatctcaattaat
ttaaatacataaaataattataattatatttaataatgagagcgacgggcgatgtgtac
acaccttagaaccaatatcaattaaattaaataaattaatttaccatcaaatccacctt
cattaatatatttcattattaaatccatataaacaaaaatctattgtaacccacctcct
cttaattataagctgcaccttgacctgaaatattttataattataaatcaagaaaatta
taactctaaaaagattctctgataacggagatatacaaacaaataaattaagtaaagtt
aatcgtgtactatcaataacggggtagtctcctctgaatggattaagataccgccaaat
tctttgggttttaagatcttaactaatagtaaccaggtaaataatatttaacacttaaa
ataatagggtatctaatcctagtttattatttaagtttcacagattcataaaaagagta
ataaataaaaattaaatttcaccttaaaagtctaaaaattcactcaaaaaaattaataa
ctgatacaaccaaaaatatttacttgtattaatcgtataattgcggctgctggcacgaa
atatgctaatactaaatcaattactaattccaaaataacttgataattaaattaaatta
ctgaaaaaagaacatttagttcaacaaaacttacatataatacaaagaaacaataaata
attaagcaagaataaaacttttattttaaatttttttaaaaaaattaaaattaattctt
taacaattcacaaaaattaaattaatatagaaaaaaaaaataaaaacaacaataaacaa
taaaaaaaaattagaacaattatcctcaagggacaacaacaacttctattatatatata
aatagataaatatggtactaatattacaataaatgttttgtatactatatgtatattta
atctttcttttttttttatatttacaaagaaagattaaataatataaatatataatata
atataagcatttattatataataataataataataatgtaaaataatcaattacataaa
tataaatatgttattatataatacctatttctctctaaacaaataagtccctataattt
ttgataaatataatgaatacttataatcaattaatgactaataaataaactttataatg
ctatattgtattagatttaatatattaaaataaattatttatattaaatcgctcaaaaa
tttataaaaatttaaataaaatcataaaaattataatcaaataaagtaaaccatacata
ttttttttagaaaaaagaactttcaatttatatataaaataaagaaaacaaaaatggag
tgcctgattaaaggattatcttgatagggtaaataaagtaaatatattacctccattag
attatattaagtagaattaaactaccccttttagtatcaaaaactaatgtgcatcatac
acttaaatataaaaaggtaagctaattaagctattgggttcataccccatttcaagagg
taataatcctctcctttttaatggacaacaactcaacaaaacttcttttcctatcaaca
ttaatgataggaacgatcctgtccatttcatcaaactcctgatttggagtttgaatagg
actagagatcaacttactatcttttattcccatattaacaaataataaaaatagaataa
ttaatgaatcatcaattaaatattttattgttcaagcaatagcatcaacaatattatta
ttttcaattcttttgattcaattaaaatactcaatgagatgagaaagagaaataatccc
atctatattagttagatcaagattattattaaaaattggagctgctcctttccattttt
gatttccagaagttataggaacctctgaatgattaaattgtttaatattaataacatga
caaaaaattgctccaataataattctatcttactgtattcaattaagaaatttcatttt
cattattgtaatttcaagtgttattattggagcattaggaggtttaaatcaaacatcaa
ttcgacatttattagcatattcgtcaattagacatttaggttgaataattagatcaata
gttgcaagagaaaatatctgggaaatttattttactatctattcattattaagattaat
tttagttttaatttttaaacaagcaaacttatttttcctaaatcaaatttatacagcaa
gaaatataaaaatggaaatcaaatttatgatatttttatcattattatcaattggaggg
ttaccacctttcattggatttttttccgaatgaatagttatacaatctataatagaaat
aaacataacaagattaatagtaattatagttatattaacaataattacattgtactact
atttacgaattagattctctgcactaattttattatatacagaaaactcttgatcctta
aacatcaaaaacaaaacctttaatttcattttaccaataacggttataatttcaacaat
aggtctaagatgcacatcagtcttaatttttatatattaaggacttaagttaaataaac
taataaccttcaaagttataattaaaagattaaacttttaggccttagtaaaatttaca
cctctagaattgcagtctagaatcatatttgaatataaagccatatgataagagggaaa
attttctcattaatagatttacagtctatcacctttattcagcc
