# Supplementary material for: Conveniently Pre-Tagged and Pre-Packaged: Extended Molecular Identification and Metagenomics Using Complete Metazoan Mitochondrial Genomes
Source: PLoS One. 2012 Dec 14;7(12):e51263. doi: 10.1371/journal.pone.0051263 (PMC3522660; doi:10.1371/journal.pone.0051263)
Supplement: File S2 — Sliding window analyses for Annelida, Cnidaria, Crustacea, Echinodermata, Mollusca, Nematoda, Nemertea, Platyhelminthes and Porifera. For each family, the folder contains the aligned sequences as well as the sliding window analyses by species pair and for all species pair on a single figure. (ZIP) [file pone.0051263.s002.zip › Crustacea/Acrididae/NC_011095.fst]

>Chorthippus chinensis mitochondrion, complete genome.    NC_011095
atctcgccgcaaaaatgattattttcaacaaaccataaggatattggaactttatattt
tatgtttggagcatgagccggaatagtaggtacatcaataagaataattattcgtgcag
aacttggactaccaccattaattggagatgatcaaatctataatgttatcattacagca
catgcatttgtaataattttttttatagtaatacctattataattggaggatttggtaa
ttgactagttccactaataattggggcaccagatatagcttttcctcgaataaataata
taagtttttgacttttaccaccatcattaactcttttgattgcatcatctatagtagat
aatggtgcaggaacaggatgaacagtttatcctcctcttgcaggagcaatcgcccatgg
aggaagatcagtagacctagctattttttcattacatttagctggtgtttcatcaattt
taggagcagttaattttattacaactgcaattaatatacggtcagaaagaataacgcta
gatcagacaccattatttgtttgatcagtagcaatcacagcaatccttttactattatc
attaccagtactagcaggagcaattactatattattaactgatcgaaatttaaatactt
cattctttgacccaacaggagggggagatccaattctttatcaacatttattttgattt
tttggacatcctgaagtttatattttaatcttaccaggatttggtattatttcacatat
tgtgtgtcaagaaagtggaaaaattgaatcatttggaactttaggaataatttatgcaa
taatatcaattggattaataggatttattgtatgagcacatcatatatttacagtagga
atagacgttgatacacgagcctactttacatcagcaacaataattattgcagtaccaac
aggaattaaagtatttagatgactagcaaccctttatggaacaaaattcaactttaatc
ctccgttattatgagctattggattcattttcttatttacaattggaggattaacagga
ttagttttagcaaattcatctcttgatattgttttacatgatacttattatgttgtagc
acattttcactatgttttatccataggagcagtatttgcaattataggagtttttattc
aatgataccctttatttacaggattaacaataaataacacatgattaaaaatccaattc
actattatattcattggagtaaacctaacattcttccctcaacactttcttggattagc
cggaataccacgacgatattctgactacccagatgcatatacatcatgaaatacaattt
ctagtattgggtctataatttcaattgtaggaatcattatgtttattttaatcatatga
gagagaataattataaatcgaaccattatgtttagaataaacataagcagatcaacaga
atgattacaaaataacccacctgcagaacatagatattcagaactaccaataatttcaa
gattctaatatggcagattagtgcaatagatttaagctctaaatataaaggtttaacct
tttattagaactaatggcaacatgatcaaatttatcattacaagatggagcttcacctt
taatagaacaattatcattctttcatgaccacactatagttgtattattattaattaca
gtgattgtaggatattcacttagatatacattaatatttaaattaacaaatcgaaatat
attacacggacatttaattgaaacaatttgaacagcattaccagctattacattaattt
ttattgcattaccatcactacgactattatattttttagacgattcagtagatacaata
attacaattaaaacaattggacgacaatgatattgaagatatgaatattttgattttgt
agacgtagaatttgatacatacataacaccagaaagagattttcaaattaatagattcc
gtattctagatgtagataatcgcacaattttaccaataaatacagaagtacgaatttta
actagagcatcagacgttttacattcatgagcagtgcctgctcttggaattattattga
tgcaacaccaggacgtttaaatcaaggaacattttcaattaatcgaccaggactattct
ttggtcaatgtccagaaatttgtggagcaaaccacagatttataccaattgttattgaa
agaacttcagtaaatttatttatcaaatgattatctaaaattatataaggagttagtta
aaatataacattagaatgtcaatctaaaataactaaaaattagtacaccttgaacatca
gatgactgaaagtaagtaatggtctcttaaaccaaaaaatagtaaattaacgtctactt
ctgatggggtaatttaaccaaattcctcaaatatcaccacttatatgattctcactatt
tatcttattttctattacaatagttctatttaatcaaataaatgtcttctcttttaaac
ctgatattattaaaagtacaaaaaaaataacaataaaaagaaaaacccaaacttgaaaa
tgataacaaacttattttcaacttttgatccatcaactaatatttttaatatttcaata
aattgaaatagaacatttattggattattacttatcccatcaatattttgattaatatc
atcacgaattaacattttatgaaataaaataaatttaaccctacataatgaattcaaaa
cattattaggacctaaatcatttaatggaacaacatttatttttatttcagtatttatt
ataatattatttaataattttataggattatttccatatatttttacaagaactagaca
tttagcattaacatttacaatcgcattacctatatgattaagatttatactatttggat
gaattaatcatactaatcatatatttgcacatttagttccacaaggaacaccaccagca
cttatatcatttatagtgttaattgaaacaattagaaatattattcggccagggaccct
agctgttcgattagcagcaaatataattgctggacatttactattaacattacttggaa
atacaggaccaacaataacaacaaatctgatctcaatattgattattggacaaataata
cttttaattttagaatcagcagtagcaataattcaagcatacgtattttcaattctaag
aacattatattctagagaagtttattaaacctatgttaacaaccaattcaaatcaccca
tttcatatagtggattatagaccttgaccattaacaggagcaattggagcaatagtttt
agtttcaggattagctaaatgatttcatttattcaatattaatctatttattattggat
ttataatcacattattaacaataattcaatgatgacgagatgtaatccgagaaggaact
tatcaaggactacatactggatttgtttcaattggactacgatgggggataattttatt
tattgcatcagaagttttattctttctatcatttttttgagcattctttagaagaagat
tagcaccaacaattgaacttggaataatatgacctcctatagggattcaaccttttaat
cctatacaaattccattacttaatacagccatccttttagcgtcaggagttactgtaac
atgagcccatcatagacttatagaatcaaattatactcaagcacttcaaggtctatttt
ttacagttttaataggtttatattttacaatattacaagcatatgaatactgagaagca
ccattcactattgccgatgcaatttatggatcaacattttttgttgctacaggattcca
tggcttacatgtaattattggaacaatcttcttaataacatgtttagcccgacataaaa
taaatcaattctcacctaatcatcattttggatttgaagctgcagcatgatactgacat
tttgttgatgtgatttgactattcttatatatttcaatttactgatgaggtaaataaat
atttttctagtataaacagtacatttgacttccaatcaaaaagcttgaattaatcaaga
aaaataatcttaactttatcaacaagaattttaattagatttactataccaataataat
tatattaattgcaacaatcttatcaaaaaaactaattaataatcgagaaaaaagatcac
catttgagtgtggttttgatcctaaaagaccagctcgaataccattttcactacgattt
ttcctaattgcagtaatcttcttaatttttgatgtagaaattgtaataattttaccaat
cgtaatcattataaaaacatcaaatattataatatgaacaatatctacaatatttttta
ttttagtattattaagaggattgtattatgaatgaaatcaaggagctttacaatgagca
gattaaagggttgtagttaattataacgtttgggttgcattcaaaaagtattggctaaa
tcaatcaaccttaatgaataagaagtaaaacattacattcagtttcgacctgaaaaatg
gtataacttatacccttattctaattaattgaagccaaaaagaggcgtattactgttaa
taatataattgaactaataaagttccaattaaggaaatgtaaagacaatatgaaagctg
ctaactttttatattagcggttaaactccgttaacatttctatttatatagtttaaata
aaacattacattttcactgtaaaaataatattcttatatttataaatgtacctaaaaat
aaaactatttccataacatcttcagtgttatactctaaacataagctatttaggtttat
aaaaagaataatattaataaaataaacattcaaaaaataaaagttagtaaataaacctt
aaaacttgaatcatatcaatattgaatataattaatcaaataaataaataatctatata
aaccttgacccccaaataattcacctcaaccataatcaaaagactttgatgaataatat
cctatctttaaaggcaaatatctaatagaaccagttgaaagataaggtataaatcacat
tgaaccagaaaacctaacaaaaggtaaaaaatttaaagaaaataaatcataagaaaaat
taatatttgaaagataataacctaaatatgcacctaaaaaaactacaaaaatcgttaaa
agccttaaataataaggtaaaacaattatataaggaataggaaaaattaaccaagataa
taatctaccgccaaagacagcaacaaataacaaagacaatataccaaaagaaataaaat
atctcctatcattaaaagaaaaactagaataaaaattattttcacctgacatagaataa
taaaataaacgaaaagaataagaagcagttaaaccagttgaaataaaatatacaaaaaa
aattaaataattaattcaacttaaacaaaccatctcaagaattaaatcctttgaataaa
aacctgctaaaaaaggaattccacataatgataatctagaaacattaaaacaaactgaa
gttaaaggtataaaatttacaattgagcctataaaacgaatatcctgagaatcctttaa
attatgaattattgaacctgcacatataaataataaagccttaaacaaagcatgagaca
ataaatgaaaaaaagcaagctttaaataacccatagataaaattctcattattaaacca
agttgacttaaagtagaaagagcaataatcctctttaaatcaaattcaaaattagcacc
aaaaccagacataaatatagttatacaaccaattaataataaaaaccatccacaattat
aaacaaccagtattggattaaaacgaattaataaataaacaccggcagtaacaagagta
gaagaatgaactaaagcagaaacaggagtaggagcagctatagctgcaggaagtcaaga
agaaaaaggaatttgagctctcttagttatagcagcaagaataattaatatagtaataa
ccttcatttcaaaagaatcactaataaaatcataataataaatgtaatttcaaccacca
aaatttaatattcaagcaatagaaattaaaatagaaacatcaccaattcgatttgataa
agcagttaatataccagcactgtaagactttacattctgataataaataactaaacaat
aagaaactaaccccaaaccatctcaacctaacaaaatactaattaaattaggactaata
attaaaaggcctatagaaagaataaacattaaaacaattataataaaacgatttatatt
tacttcaccagatatataatcctctctataataaataactaaagaagaaatatatataa
caaaagatataaaaataagagacattcaatcaaaaataaaagttataactactatagaa
ccgttcaatctaaaaagctctcattcaataaacaatctataatcaaacattaaataata
aatacctacataaaacaaagttctagaaaaaaataaagaaaaaaaacttaatgaacaaa
tagataataaatacacgactaagatgaaaataattcatatctttgattccacaaaacaa
tattttattttaaaatacttaagccaaattaaatataaaaatattcaccctttaaacat
aaaatatttaaaggtaatcaatgtaaaagtaataaatgatattctcgaaaataacccaa
agaacaagtataaactcttatataataagaaccatgttgtgaataagaatacatatata
atgtataaacagctctaaaaaaagataaaaaaatcaagaccaaaaatctaaaagtagac
caagacaaaattctatttaataaactcaattcacctattaaatttaacgaaggaggaga
agctatatttgatgatctaaaaaggaaccatcaaagagttattattggcattaaattaa
ttatccctttattaattaataatcttcgtctacctaaacgttcataaataatatttgat
aaacaaaataaaccagaagaacataaaccatgaccaattattaaagaaaaagaacctat
acaaccccatcaatttatagttattaaaccaccaataactattcttatatgagcaacag
aagaaaagccaattaaagactttaaatcaacttgacgaaaacaaataaatcttacaatt
actccaccacataaacttaaagaaatccaaaaataattaaattttatacctaaataaga
aataattttcataacacgaaaaataccataaccacctaattttaataaaactcctgcaa
gaattattcttccagaaattggagcctcaacatgagccttaggaagtcaaagatgaact
aaaaatattggtattttaattaaaaaagccataaacataaaaacataaaacataaaata
ataagaaccaaaatcaattaataaaggaaagtaaagagtattagaaacagtataaactt
taaataaaactaataataaaggtaatctagcaatcaaagtataaaaaattaaatataaa
ccagcctgtaaacgctcaggttgataacctcaacctaaaattaaaagtaaagtaggaat
caatctagattcaaaaaaaatataaaaagatagtaaatttaaactagaaaaagaacaat
aaagtataattaaaagaaataaaataataaaaacaaaaaaatttgaatgataagaagat
aaataaactgaacctctagcagtaattattaaagaacaaattcaaaaacttaataaaat
taatctgaaagaaaaataatcaaaaccaaaataatatctaattatattgaaatcagcat
atgaataaaatataattataaaaacaaaacttaataaaaacattaaagaatgaattaat
catcaacaattatataaaaaacaaagagggattaaaaaactaatcataaacaaataact
taacataaagataaagaaaaagaattcaaaaaatcatgaccatgagaacgaattattga
aactaaaatagaaagacccaaagcaccctcacaaacataaaaaaaaaacagaaaaaaaa
gctccataatcaaactcaataagaaaaacaataattaacataaataaagaaagaacaat
atattccaatcttaataaaactataagtaaatgtttacgctttgaagaaaaaacataaa
caccagaaaaatataataataaagaagtaaaaatagaaaatacatacattagttttaat
agtttataaaaacgtcggtcttgtaaaccgaaaataagaaagtccctcacttttaaaac
ttcaggggtagaaaaaattttctatcctcgatacccaaaaccgatattttaataaacta
acccctgaaatgattaaaataattattatagcattatcaaacataataaatattaattt
tattaaattaaaccacccaatatcaataataatatttattattattcaaacttttattg
ttggattaattatgggtacaataatagaaagtttttgattatcttatattttattcttt
tcattcctagggggcatattagttctatttatttatattacaagaatttcatcaaatga
attatttaaacctaaactctatttcttcaacatttcaattgttttattaattattactt
cattaattttgattattgtagataaaacaatatttatagatccaattaaaaatacagaa
actataaatattaataattcaattaattatcaagaaatatctatatctttagaaaaatt
atataataaaccaacaataactattactataataataataatttatctatttcttgcac
tagtagcagtagtaaaaattactaatattaaccaagggcctatccgaaaaataatataa
ttatactaatgaataaacctttacgattaaaacacccactaattaaaattttaaataat
tctttggttgatttaccagcacctacaaacatttcattctgatgaaactttggatcact
attaggattatgtttaattatccaaattattactggattatttttagctatacattata
cccctaatattgaaatagcatttagaagagttgttcatatttgtcgagaagacgtaaat
aatggtttaattattcgaacattacatgcaaatggagcatctatattttttatttgtat
ttatttgcatgtaggacgaggaatttattatggttcatttatatatatacatacatgaa
taattggaacaattattttatttttagttatagcaactgcatttataggatatgtttta
ccttgaggacaaatatctttttgaggggcaacagtaattacaaatttattatcagcaat
tccatatctaggaacagatttagttcaatgagtctgagggggatttgctgttgacaacg
caacactaaatcgcttctttacatttcattttgttttaccatttgtagttgtggctata
gctgcgattcatttattttttttacatcaaacaggttcaaataacccaatcggattaaa
tagtaacattgataaaattcctttccacccttactttacatttaaggattcaattacat
ttgtaattataacatctttattaattttattatgtttaattaacccttatattttagga
gacccagataattttgtaccagcaaatcctcttgttacaccagtccatattcaaccaga
atgatattttttatttgcttatgcaattttaagatctattcctaataaattaggaggag
ttattgcattatttttatcaattagtattttaataattctaccattttataataagaca
aagtttcgtgggattcaattttatccaattaatcaattatttttttgaataatagtaat
tattgtatttctattaacatgaattggaaaacgaccagttgaagaaccttatattataa
cagggcaaattttaacaattatctatttttcttattttttaattaatattcatgtagcc
aatatatgagacaaaataattaaataataattaaattaagttaattagcttaagaaaag
catatgttttgaaaacataaaactagaagtttaattcttctattaacttattaattcta
aaaaaatttcactaaatatatgaaatcaataaaatcttaaacccaacaaagaaaataaa
aaaatttaaagataaaggtaaataactctttcaagctaaatatattaacttatcataac
gaaaacgaggtaaagttccacgaactcaaataaataaaaatgatataaaagaaagctta
ataaaaaaagaataagaataaaaatcaccccccaaaaaaattaaagtaaataatatact
tataaaaataattctagtatattcagctaaaaaaattaaagtaaacccacctgcaccat
attcaatattaaatccagaaaccaactcagactcaccttcagcaaaatcaaaaggagtc
cgattagtctctgccaaacaagaggcaaaacaagataaagctaaaggaaaagaaataat
aataaatcagcaataaaattgataattcataaaatctaatatattaaaactatcaatca
aaataattaaagataataaaattaaagctagtcttacttcataggaaatagtttgagca
acagaacgtaaagaacctaataatgaataatttgaattagaggatcaaccagcaattat
tacagtataaacacctaatctagtacaacataaaaaaaataaaaatccataagaaaatg
aacatatataagtcaaataaggaaaaattattcaaataattaaagaaattattaaatta
aagataggagaaaaataataaagcaaataatttgacataataggaattggttgttcctt
acaaatcaatttaatagcatcactaaaaggctgaggaataccaataaacccaaccttat
ttggaccttttcgaatctgaacatagcctaatacctttcgttctaataaagttaaaaag
gctacactaattaaaacacaaataatcaaaaaaagaaaatttaaaataaatattaataa
atcataatatatcaatactatttgtagaataaatccacataaatgaaatctaaattcaa
cacattaatctgtcaaaatagtaacaattaactttaatcaaaatagaaaaaatattcca
ttcataaagtcctttcgtactaatatgaatttattaaatcttaggatagaaaccgacct
ggctcacgccggtctgaactcagatcatgtaagaatttaaaggtcgaacagacctaatc
attgagctactgcacccaaaatttttcttaatccaacatcgaggtcgcaatctgctttg
tcaatatgagctctaaaaaacaattacgctgttatccctaaggtaacttgatcttatga
tcataaattatggatcaaaataaacataaattaatgatttaataataaagagtttatta
attcttcatgtcaccccaacaaaacattaccattaaatataaaaagaccatcttaaaaa
aatatctaatttaaatgttaagctctatagggtcttctcgtcctaaagaaaaatttaag
ccttttaactcaaaagttaaattttaaaatttattaagagacagttaatttctcgtcaa
accattcattccagcctctaattaaaagactaatgattatgctacctttgcacggtcaa
aataccgcggctcttcaaaattttcagtgagcaggtcagacctcaaaatattatcaaga
ggacatgtttttgataaacaggcggaaattaatttgcctagttccttataataaattta
ttataaaaaatattataaacaaaataaatatactaattccatcattattacaaacattt
aaatattaaattaattatcttaataaaaaatctaaaataattataaaatcataattaat
aataatgaactaaaacgtaatctcaaaaatagctgatttaaagcttattattatattaa
gactaaataaattatagaatactagttttagagcttatcccctaaaaaataaatagttt
aatattaataattaaaaaattaaataaaacaattaaacctaaaaaattaaattttttct
taagaaactagaaaacttaggaaacgaataacatttcatttctacaaacaaattaataa
taattataatacattaactataatttgtttgtaaatcaacctaaatcgagagtagtata
tatatactaaaatattgataaaccctgatacaaaaggtacaataaaaaaaatttacttt
tattaatttaaaataatatctcataatccaattacattactaattaactataataatta
taatcaattcatcaaaaatatactaagacaaaataaaataaagctatttctattaaata
gtgaaataaacaaaaataaaaaataatataataaacttcaagatatcctgaattgcaca
gaaaaattttcagtgtaaatgaaatacttcactaacaagctatatcttgataaactttc
tagatacactttccagtacatctactatgttacgacttatctcatctaaattgaaacta
actttaaattaaaagattaatcaataatgagagtgacgggcgatgtgtacacactccag
agccaatatcaattaaattaaataaattaaattactattaaatccaccttcattaatag
tatttcactatcaaatacataataaactaaaatttattgtaacccacctcatcttaatt
ataagctgcaccttgacctgaaatattttacaattataaattaagaaaattataactcc
aaaaagattttctgataacggagatatacaaacaaataaattaagtaaagttaatcgtg
tatatcaatacggggtagggttcctctaaatggaataaaataccgccaaattctttggg
ttttaagatcctaactaatactacccaggtaagcaaaattaacatttaaaataataggg
tatctaatcctagtttgttatttaagtttcacagaatcacaaaataagaatcataaaaa
aattttaaaatttcaccttataaatttctaaattaatcctaaatataaaaataactgtt
ttaaccaaatatattcaattgcattaatcgtataattgcggctgctggcacgaattatg
ccaatactaaatcaattactaattccaaaattacttgataagtaaatcaaatcactgca
aaaagaacttttagtttaacaaaacttgcatataatataaagaaaaaatgaataaataa
gcaagaataaaactttccaaaaaaatcacccggtttatttaaatcaaaaaattaacaga
taaaataaataaaaatcaaaaattcctagaaaaataaaaaaaaacaataataaaaaaac
aagaaaagttagaataattcatcccttcctgacaacaacaaacttctctattatatgta
caaaaaaataaacttggatcaaatatgataagggttgtttatttctcctatatttaatc
tttaccttttttaactatatggtaaagattaaataatataaatcaattatattaatata
atattgcttttaatatagtatgagatagtatataattaaatccgttatattttataata
tatgtaattatatattattaacaattaatttaattagataattatattattataattaa
tataattgattattttaaataattataattataattaaataaagtgtattgtttatata
ccttattaataatgtaaaatatatatatacattaacataaatatattattatataatca
tttctttttctcctaaaactataagtagctaaaacttttggaaaatacatggatattaa
taatttattattgataaatgagcgataggagtatatgaaataaatgtaatatataataa
ttaaacacttatattaaaaatccaaatttgcaacacaaaataaaaaaaatttctaaggt
ttaaagcaaatcatacaaatccaatttaacaaaaaagttttttattttgtgcataaaat
acagaaatgtaaaaaaaaaaaatgaggtgcctgattaaaggattatcttgataggataa
ataaagtaattttaaattacccttattaaaattacataagatagaattaaactatctcc
attagtatcaaaaactaatgtgcatcatacactttaatgtaaataaaaaggtaagctaa
ttaagctaatgggttcataccccaaatatagaggcatcaatcctctcctttttaatgaa
caacaactctacaaaacttctcttcctatcaacattaatgataggaacgatcctgtcca
tctcatcaaactcctgattaggagtttgaataggactagagatcaacttactctcgttt
actcccatattaacaaataggaatataataataaatgaatcagcaatcaagtactttat
tgttcaagcaatagcatcaacaatattactattctctattttgctgattcaaataaaat
atataattagatgagaaaaacaattaattccatctataataatctgctcaagattattg
ttaaaaattggggctgctccatttcatttctgatttccagaagtaataaaagcatcaag
atgaattaactgtttaattctaataacatggcaaaaaattgcccctataatagtcttat
cctattgcatccaactaaaaacatttattttcttagttaacattttaagaatttatatt
ggagcaatgggaggactaaatcaaacatcattaaaacaaattctagcatactcatcaat
tagtcatttaggatgaataattagatcattaattgttagagaaaacgtttgagagctat
attttttagtctactcattattaagaataatcatagttttgttattcaaaagtataaac
ctgtcaatactaaatcaaatctacacagcaaataatgtaaaaacagaaattaaattcat
tctgtttttatcacttttgtcattggactaccaccattatttgggatttctacccaaat
gaattattattcaattactcatcgaaaacaacataactacaattataacaattatagta
gtattaacaactattacattatactactatttacgaatcagattttcagcattaattct
atcatattcagaaaattcctgatcattaagaattaaaactaaaaaaacaatattagttt
taccctttatggtagtaatttcaacaataggattaatctgctcatcaacgctaatttca
ttatactaaggccttaagttaagtaaactaataaccttcaaagttagaattgaaagaag
gaccttttaggccttagtaaaattttacacctctagagttgcagtctagaatcataatt
gaatataagaccaatgaaataatctggtgagagagaatattctcataaatagatttaca
gtctatcgcctataaattcagcc
