# Supplementary material for: Conveniently Pre-Tagged and Pre-Packaged: Extended Molecular Identification and Metagenomics Using Complete Metazoan Mitochondrial Genomes
Source: PLoS One. 2012 Dec 14;7(12):e51263. doi: 10.1371/journal.pone.0051263 (PMC3522660; doi:10.1371/journal.pone.0051263)
Supplement: File S2 — Sliding window analyses for Annelida, Cnidaria, Crustacea, Echinodermata, Mollusca, Nematoda, Nemertea, Platyhelminthes and Porifera. For each family, the folder contains the aligned sequences as well as the sliding window analyses by species pair and for all species pair on a single figure. (ZIP) [file pone.0051263.s002.zip › Crustacea/Acrididae/NC_011114.fst]

>Gastrimargus marmoratus mitochondrion, complete genome.    NC_011114
atcttaccgcaaaaatgactattctcaacaaaccataaggacatcggtacattgtactt
tatattcggagcgtgagcaggaatagtaggaacatctataagaataattatccgagcag
aactaggtcaaccaggaacaataattggagatgatcaaatttataatgtaatcattaca
gcacatgcattcattataattttctttatagttataccaattataattggaggatttgg
aaattgattagttccacttataattggagcaccagatatagcctttccacgaataaaca
atataagattctgattattacctccatcattaacacttttaatcatatcttccacagta
gaaaatggagcaggtactggatgaacagtttatccaccactagcaagagctattgcaca
cagaggagcatctgtagatttagcaattttctcattacatttagcaggtatctcatcaa
tccttggagcaattaatttcattactacaacaatcaatatacgagcaaacaatataact
cttgaacaaacaccattatttgtttgatcagtagcaattacagctttattactattatt
atcactaccagttctagcaggagcaatcaccatattattaactgatcgaaacttaaata
catcattttttgatccagcaggaggaggagatccaatcctatatcaacatttattttga
ttctttggtcatccagaagtttacattttaattctaccaggatttggtattatttctca
tattgtttgtcaagaaagaggaaaaattgaatcattcggaaccattggtataatctatg
caatattatcaattggattaataggatttattgtatgagcacatcacatatttacagta
ggaatagatgtagacacacgagcctacttcacctcagcaacaataattattgctgtccc
aacaggtattaaagtattcagatgaatagcaacattatatggtacaaaattcaaattta
atccaccattactatgagcattaggattcattttcctatttacaataggaggattaaca
ggattagtattagcaaattcatcattagatattgtattgcatgacacatactacgtagt
agctcactttcattatgttctatcaataggagcagtatttgcaattatagggggaatta
ttcaatgataccctttatttacaggaataactataaataataaatgactaaaaattcaa
tttaccattatattcattggagttaatttaaccttctttccacaacacttcctaggatt
agcaggaatacctcgacgatattcagactatccggatgcatatacatcatgaaatgtca
tatcaagaattggatcaacaatctcaattacaggaattgttattttcatcttaattata
tgagaaagaataatcaaaaaacgaactgcattattcagaacaaatataagaagatcaac
agaatgattacaaaataatccaccagcagaacatagatattcagaactaccaatgattt
atagattctaatatggcagaataatgcattagatttaagctctaaaaataaaggtttaa
ccttttattagaaaatatggcaacatgatcaaatttatcattacaagatagagcctcac
cattaatagaacaactatcattctttcatgatcatacaataattgtattactaataatt
acaattattgtaggatactcattaagatatatattattcacaaaatacacaaaccgaaa
catacttcatggtcatacaattgaaacaatctgaacagctctaccagcaattacattaa
tcttcattgccatgccatccctacgattactatatttacttgatgattcatcagacgct
ataatcacaattaaaacaattggacgacaatgatattgaagatatgaatactcagactt
cattaatgtagaattcgatacatatataaccccagaaaatgaattaaatgaagaagaat
ttcgactactagaagttgataatcgaacaactttaccaataaatacagaagtacgagta
ttaacaagagcatcagacgttttacactcatgagcaattccctcattaggaattaaaat
tgacgcaacacctggacgactaaatcaaggaatatttataattaatcgtccaggactat
tctttggacaatgctcagaaatctgtggagcaaatcatagatttataccaattgtaatt
gaaagaacctcagttaaactcttcattaaatgattatctaacataatataaggagttag
ttaaaatataacattagaatgtcaatctaaagtaactataaatagtacaccttgaatca
tcagatgactgaaagtaagtaatggtctcttaaaccaaaaaatagtaaattaacgccta
cttctgatgaggtaaattttaaaccaaatccctcaaatatcaccaataatatgattttc
actattcattatattttcaataacaataattctatttaatcaactaaacttcttctctt
ataaaccaaataaaattgaaaaaataaaaattaatatcaaaaaaaaaaatattaactga
acatgataacaaatctattctcaacatttgatccatcaactaatatccttaacctatca
atcaattgaactagaacattcttaggactattattaattccctcaatgttttgattaat
accttcacgaattaatattacatgaaataaattaaatttaaaattacataatgaattca
aaaccttactaggaaaaaattcatttcaaggatcaacattaatttttatttcaattttt
atcataataatatttaataactttataggattattcccatatatctttacaagaactag
acatataacattaacattttcaattgcattaccaatatgaataagattcatattatttg
gatgaattaataatacaaatcatatattcatccatctagttccacaaggaacacctacc
gcactaatatcattcatagtattaattgaaacaattagtaatattattcgtccaggtac
attagctgtacgactggctgcaaacataattgcaggacatctattattaacattattag
gaaatacaggaccatcattaacaactagaattatatcaatcctaattattggacaaata
atactattaattctagaatcagctgtagcaataatccaagcatatgtattctcaatttt
aagaacattatattcaagagaagtttattaaacctatgttaacaaacaaaaataaccac
ccattccatatagtagattatagaccatgacccttaactggagcaatcggagcaataat
cctaacatcaggattagctaaatgatttcatacattcaatattaatttattcattattg
gattaaccattactatccttacaataattcaatgatgacgagatgtaatccgggaagga
acttttcaaggactacacacaaaatcagtttctaaaggcctacgatgaggaataattct
atttattgcatcagaagttttattctttgtttcattcttctgagcattcttcaacagaa
gactagcaccaacaattgaaataggaataaaatgaccaccaataggaattcaaccattt
aatccaatacaaattccacttcttaatacagcaatccttctagcctcaggagtaacaat
tacgtgagcacatcacagaattatagaatctaatcattcacaaacaacccaaggattat
ttttcacagtaatattaggattatactttacaatattacaagcatacgaatattgagaa
gcaccttttactattgcagatgcaatttatggatctacattttttgtagcaacaggatt
ccatggattacatgtaattattggatcaatatttctattaacatgtttaacacgacata
tattaaaccaattctcatctaatcaccacttcggttttgaagcagcagcatgatattga
catttcgttgatgtagtatgattattcctatacttatcaatctactgatgaggtagata
attatttttctagtataaatagtacatttgacttccaatcaaaaagcttgaaattatca
agaaaaataattataatattaataacaagaattaccattagatttttattaccaataat
tattatattattagcaacaatattatcaaaaaaatcaattaatgaccgagaaaaaagat
caccatttgaatgtggattcgatccaaaaagatcagcacgaataccattctcaattcaa
ttctttttaattgcagtaatctttttaatctttgatgtagaaattgcattaattctacc
tattctaattattataaaaacatctaatattataatatgaacattatcaacaatactat
ttattattattctattaacaggattatattacgaatgaaatcaaggagctcttaaatga
gctaaatagggttatagttaaatataacagttggtttgcaaccaaaaagtattgaaata
tcaattaaccttaattaaataagaagcgaaatattgcaatcagtttcgacctgaaattt
ggcataatatgcccttatttattaattgaagccaaaatagaggcatattactgttaata
atataaatgaacaaaatgttccaattaaggaaatgtaaagttaatataaaagctgctaa
ctttttataatagcggttaaactccgttaacatttctatttatatagtttaaaataaaa
cattacattttcactgtaaaaacaataaataaatatttataaatacctaaaaataataa
tatttccctaacatcttcaatgttatactctaaaataagctatttaggtaataaaaaaa
aaacaacaaaaataaaataaatattcaaaaaataaaagttaataaataaaccttaaaat
tagaatcatacaaagactgaatataatcaattaaatataaaaaaaaagaatacaaacct
tgaccaccaaataactcacctcaacccgaatcaaaagacctaaaagaatgatatccaaa
acccaaaggtaaatatctaatataactagtagaaagaaaaggtataaatcatatagaac
cagcaaatattacaaaagacagaaaattcaaggaaaataaactataagaataaataaaa
tcagaaattacataaccaaaataagaaccaataataataacaaataaagttaaaaattt
taaatatcaaggtaaaacaaccaaataaggtacaggaaaaattaatcaagataaaaatc
taccaccaaagacagcaacaattaataaaccaattataccaaaagaaatataataactt
ctatcattaaaagaataaatagaataataattattatcaccagatattgaataataaaa
taaacgaaaggaataagaagcagttaaaccagtagaaaaaaaaaataaaaaaaaaataa
aaaaattaactcaatttaaacaaacaacttcaagaattaaatccttagaataaaatcct
gctaaaaaaggtataccacataaacacaaactagaaacattaaaacaaacagaagttaa
aggcataaaatgaataatagatcctataaaacgaatatcctgtgaatcacacaaattat
gaattatagatcccgcacatataaacaataaagccttaaataaagcatgagttaataaa
tgaaaaaaagcaagatcagaaaaacctattgataaaattctcattattaaaccaagttg
gcttaaagtagaaagagcaataatccttttcaaatcaaattcaaaattagctccaagac
cagacataaatatagttaaacaaccaataaaaagaacatatcaaccaaaatcataaatt
aataatatagaattaaaacgaattaacagatatacaccagcagtaacaagagtagaaga
atgaaccaaagcagatacaggagtaggagctgctatagcagcaggaagtcaagaagaaa
aaggaatttgagctctcctagttatagcagctaaaacaattaataaagtaataatcttt
atttcaaaagaatcaaaaataaaacaataataataaatataatttcaactaccaaaatt
taacattcaagaaatagaaattaaaatagaaacatctccaatacgattagataaagcag
ttagcataccagcattataagattttacattctgataataaataactaaacaataagaa
actaaacccaaaccatctcaacccaataaaattctaattaaatttgggctaataatcaa
aagacccattgaaaaaataaatatcaaaacaattataataaaacgattaatattttttt
cattatgtatataatcatttctataataaataactaaagaagaaatatataaaacaaaa
gacatgaaaaccaaagatatccaatcaaaaataaaagttattaccaccatagaactatt
taaattaaataattcccactcaataaacaatctataatcaatcattaaaaaataaatac
caaataaaaaaaataaagttctaaataaaaataaaacaaaaaaacttaatgaacaaata
gaaaataaatacacgacctaagatgaaaaaatcatatcattgattccacaaaacaacat
tttatattaaaatacttaagccctaaaaataaaaatattcaccctttaaacataaaata
ttaagaggaaaccaatgtaaaaataaaagatgatattcacgaaaataacctaaagaaca
agtataaataccagaataatacaaaccatgttgagaataagaatatatatacaatgtat
aaacagctctaaaaaaagataaaaaaactaataacaaaatcatataagaagatcaagaa
ataattctatttaataaactaatttcccctaaaagatttaaagatggaggagaagctat
atttgatgatcttaaaagaaatcatcaaatagacattctaggtattaaattaattatac
ccctattaattaatattcttcgtctacccaaacgttcataaataatatttgataaacaa
aataaaccagatgaacataaaccatgaccaaccattaaggataaagaacccatacaacc
tcatcaattcatagtcattaaaccacaaattactaatctcatatgagcaacagaagaat
aagcaattaaagactttaaatcaacttgacgaaaacacacaaatctaataataacacca
ccaaacaatcttagagacaaaaaaaaataattaaaccttaaacctaaataagaaataac
cttcattaaacgaaaaataccataaccccctaacttcaacaaaatacctgccaaaatca
ttctaccagaaataggagcttccacatgagccctaggaagtcaaagatgaaataaaaaa
attggtatcctaactaaaaaagcaaaaatagaaaaaacataaaataaaaaataaaaaga
accaaaatcagataataaaggataataaagagttccaaataaatcattcattttaaata
aaaccaataataatggtaatctagcaactaaagtataaaaaatcaaataaataccagcc
tgtaaacgctcaggctggtaacctcaacccaaaatcaaaaataaagtaggaatcaatct
agattcaaaaaaaatataaaaagaaaataaatttaaactagaaaaagaacaaaataata
taaccaataataacaatacaacaagcaaaaaaaaattagaatgataggaaaaataataa
accgatcttcttgcagtaattattaaacaacaaatccaaaaacttaataaaattaatac
aaaagaataaaagtcaacaccaaaataataactaattattcttaaatcagaataagaat
atatagaaaccataaaaataaaacttaaaaaaaacattaatgaatgaatcaatcatcaa
taattagtcaataaacaaacagggatcaaaaaaacaattataaataaataccttaacat
aagcttaaaaaaaaagaattaaagaaatcatttccatgagaacgaattattgaaactaa
aatagaaagacccaaagcaccctcacaaacagaaaataccaaaaaaacaacaggaaaaa
aataatcataatcaaactcaacaagaaaaataataattaatataaataaagaaagaaca
atatattctaatcttaataaaaccaccaataaatgcttacgtttagaacaaaaaatata
aacaccagaaaaataaattgataaacaagtaaataatctaaatattgacattagtttta
atagtttaaaaaaaacattggtcttgtaaaccaaaattaagaaaatacttttaaaactt
caagggtaggaaaataatcccatctttgattcccaaaaccaacatttttataaactaac
ccttgaaatgataaaaataataattataagttcatcaaacctaataaacatcaatttca
taaaaataaaccatccaatgttaattataataatcattattattcaaacaatatttatt
agaataataacaggaacaataatagaaagattctgattatcatatattctaatattaac
atacctaggaggaataatagttctattcatttacattacaagaattgcatcaaatgaaa
tatttaaaattaaatttaacaaaatcattttaatcatttactttataattatattatca
gcaatgatatacataactgataaaataatattcacagaaataattaaaaacacagaaac
tataaatataaaacactcaattaactttaaagaaatatccatctcattaataaaattat
ataataacccaacaattatcattacaattataataataatctatttatttattgcacta
ctagcagtagttaaaattactaacattaatcaaggacctatacgaaaaataaataaata
aaccaatgaataaacccttacgaattaaaaacccagtaattaaaattatcaataattca
cttattgatctaccagcaccaagaaatatctcaatatgatgaaatcttggatcattact
aggactatgcttgttaatccaaattattacaggactatttttaactatacattatacac
caaatattgaaatagcattctcaagagtagttcacatctgccgagatgttaataatgga
tgaataatacgaacattacacgcaaacggagcatcaatattttttatctgtatatactt
acatgtaggacgaggaatctattatggatcatatatatatataaacacatgaataacag
gaacaatcattctatttttagtaatagcaacagcatttataggatatgttttaccatga
ggacaaatatcattttgaggagcaacagtaattacaaacctattatcagcaattcctta
catcggaacagaaatcgtccaatgagtatgaggaggatttgcagttgacaacgcaacat
taaatcgattctacacatttcacttcttattaccatttattgttagaggaatagttata
atacacctattctttttacaccaaacaggatcaaacaacccaattggattaaatagaaa
cattgataaaattccatttcatccatattttacatacaaagacacaatcacattcatca
ttatactaataacactaattatgttatgtcttattaaaccttatatactaggagaccca
gacaacttcgtaccagccaacccactagtaacaccaatccacattcaaccagaatgata
tttcttatttgcctacgcaatcctacgatcaatccctaacaaattaggaggagtcattg
cactagttatatcaattagaattttaataattataccattctataataaaacaaaattc
cgaggaaatcaattctatccaataaatcaaattatattttgaatcatagtaattgtagt
atgtttactaacatgaattggaaaacgaccagtagaagaaccatatattacaacaggac
aaatccttacaactatttacttcctttactttttaaccaacattcatattgcaaaagca
tgagatacattaattaaaacataagttaattagcttaagaaaagcaaatgttttgaaaa
cataagaacagaagtttaattcttctattaacttttaaattcttaaaaaatttaaataa
ataaatgaaaataacataacccttaaaccaacaaagaaaaataaaaaatttaaagataa
aggtaaataactccttcaagccaaatacataagcttatcataacgaaaacgaggtaaag
taccacgaactcacacaaaaaaaaaagaaacaatagaaagccttaaaaaaaaataaaaa
gaataaaaatcaccacccaaaaaaactaatgaaaacaacattctcataaaaataattct
tgaatattcagcaagaaaaattaaagtaaaaccaccagcaccatactcaatattaaagc
cagaaactaactcggactctccttcagcaaaatcaaaaggagtccggttagtttctgcc
aaacaagaaccaaagaaagaaaaagctaaaggaaaagaaaaaacaataaatcaacaata
aaactgataattcataaaatcaaatatattaaatcttccaattaaaataattaatgata
ataaaattaaagccaatcttacctcataagaaatagtttgagctacagaacgtaaagaa
cccaataatgaataatttgaattagaggatcaaccagcaattattaatgtataaactct
taatctagtacaacaaagaaaaaataaaaacccataaagaaaagaacatatataagtta
tataaggaaaaataactcaaattaacaaagaaatcattaaattaaaaacaggagaaaaa
taatataaaaaataatttgatataaaaggaataggttgttccctacataataatttaat
agcatcactaaaaggttgaggaatacctaaaaacccaaccttatttggacccttacgaa
tttgaatataacctaatactttacgctccattaaagttaaaaaagcaactctaattaaa
acacaaacaattaataaaaaaaaattcaaaataaacataaataaatcatatatcatcaa
tactatttgtagaaaaaatctacataaatgaattctaaattcaacacattaatctgtca
aaatagtaaacaattaattttaatcaataaacaaaaaatatttccactatatggtcctt
tcgtactaacataataacaataaatcttaggatagaaaccgacctggctcacgccggtc
tgaactcagatcatgtaagaatttaaaggtcgaacagacctaattattaagctactaca
cccataattaatcttaatccaacatcgaggtcgcaatccactttatcgataagaactct
caaaaataattacgctgttatccctaaggtaacttaatcttataatcacaaattatgga
tcaaataaacataaattaatgattttataatgaagagtttagtcattcttcatgtcacc
ccaactaaacaataaaaattaatataaaaaatcaactatatatataaatcaatttataa
atgtaaagctctatagggtcttctcgtcctaaagaaatatttaagccttttgacttaaa
agttaaattccaaaatttattaagagacagtcaatttctcgtcaaaccattcattcaag
tctccaattaagaaactaatgattatgctacctttgcacggtcataataccgcggctct
ttaaatttatatcagtgagcaggcaagacttcaaaatattatcatgaagacatgttttt
gataaacaggcggaaattttaattgcctagttccttataataaatttacaaagaaaata
atgtaaacaaaataattatactaattccatcattattacaaaaactttaaaattaaatt
aataatcttaataaaaaacctaaaataaatataaaatctaaacaaaaaataatgaacta
taacgtaatcattaaaaatagctggtattaagcttattattaaatatttaaaataataa
attataggttattaattttcagagcttatcccctaaaaaataaataaattaatacttta
aactaaaaaattaaataaaaacactaattttaaaaaattaaactttttcttaagaaact
aaatatattaggaaacgaataacatttcatttctataaataaattcataatatttatga
aacaataaataccattttctttatagatcaacctaaattgagattaattaataaaaatt
aaaattttgataaaccctgatacaaaaggtacaaaaaataaaatctacttattataact
ttaatttacaattattaattcaataacattactaataaactataattaataaaatcatt
tcaataaaatatactaagacaaaaataaacaaaattatttttattaaaataaataaaat
atcaaaaaaatttaataataaaataaattaatcaagacatcctgaattgcacagaaata
ataatcagcgtaaatgaataactctactaaaaagctatgtcttgtataaacttactaga
tacactttccagtacacctactatgttacgacttatctcatattaaatgaaaataatta
ttaatcaataacgagagcgacgggcgatgtgtacacaccttagagccaatatcaattaa
attaaataatttaaattactatcaaatccaccttcattaaaatattacaaaattaaatt
cataataaaaaaaatttattgtaacccatcaaactcttaattataagctgcaccttgac
ctgaaataaaatttaataaaaaaacaagaaaatttttcctccaataagatcttctgata
acggagatatacaaacaaataaatcaagtaaagtaaatcgtgtactatcaattacgaga
taggttcctctgaatggaataaaataccgccaaattctttgggtttaaagatcttaact
tatactaccctagtaaaaacaaatttacacttaaaataatagggtatctaatcctagtt
tattttataagtttcacagattctaaaatcagagcaaaaaaaaaaataaaatttcaccc
aataattaattactaaaactcaaaaaaaattataactatattaaccaaaaatattcact
tgcattaatcgtctaaccgcggctgctggcacgaaatatgccaatactttatcaattac
taattccaaaataatttgataattaaatttaattactataataaacagaacatttagtt
taacaaaacttatatataatataaagaaaaagtgaataaataagcaagaataaaacttt
agaataacaatgaaacacatacaataaaaataaaattaaacaaaactttagtaatataa
acgaacaaagaaaacaaataaaaaatatcaactaaaaacacaaaaattaatagaataat
aataccctcaacaacataaaacaactctaatacaaacaaactactcttagaataacaat
gaaacacatacaataaaaataaaattaaacaaaactttagtaatataaacgaacaaaga
aaacaaataaaaaatatcaactaaaaacacaaaaattaatagaataataataccctcaa
caacataaaacaactctaatacaaacaaactactcttagaataacaatgaaacacatac
aataaaaataaaattaaacaaaactttagtaatataaacgaacaaagaaaacagataaa
aaatatcaactaaaaacacaaaaattaatagaataattgtatcccaagggtacaacaaa
aacttctctattatatattataaagataaatatggaacttgtattccaataaatgtatt
atagtatctttctttattatttaatctttcttttcactaataataaagaaagattaaat
aatataaattattttactcaacataatattaaatttaacattataatcaattatataca
attatatctgttatattaattaatatggaattatcttatattaaatataattaatttaa
atagataataatattatataattaatatctttaattaaattaatattataataatatta
tatatttaagttatattgattatatcatatattaataatgtaaaatatttaattacact
atattaaatattttattatataatcatttcttttgccttaaaaaataagtagctacaat
ttttgataaatgtataaatttaaataatcaattaatattaattaaatataacttataag
gatatattcaattagatgtgatatattaaaataaataatttatattatataatcaacat
aaatagagagtgaaatcaaattttaaatgaaaatttgaccatcctaaagaaaataatca
ttaaacaaaagaaaaaaagagttttcaatttatatataaaatacagaaaatgagatgcc
tgaataaagggttatcttgataggataaataaagtaaaaacattactctcattatataa
aatagaattaaactatcacccttagtatcaaaaactaatgtgcatcttacacctttata
taaataaaaagataagctaattaagctaatgggttcataccccattcatgaaggtatta
atccttctctttttaatgtacaacaactctataaaacttctcttcctatcatcattgat
gataggatcgatcctgtccatttcttcaaattcatgattaggaatttgaataggactag
agatcaacctactctccattattccaatattaacagataataaaaacttagtaattaat
gaatcagcaattaaatattttattattcaatcaatagcatcaacaatgctattaatatc
aattttaattattcaaataaaatacacaatatgatgggataaaaaaaacatcccatcaa
taataatcatatcaagaataataataaaaataggagctgctccattccacttctgactt
ccagaagtaatatcatcaacaagatgaattaattgtttcatattaataacatgacaaaa
aattgctccaatgataacattatcctattgcattaaaataagaagatttctgtttgtat
taattataataggaattattattggagcaataggaggactaaatcaaacatcattaaaa
cagattatagcatactcatcaattagacacctaagatgaataattagatctataattaa
cagagaaaacatatgagaattttactttatagtatactcaacattaaacttaatcattg
tcctaatattcaaaacaataaatttattatttttaaatcaaatatattcaacaagatac
ttcaaaacagaaatcaaattcatcttaataacatccctattatcacttggaggtctacc
accaataataggatttttaccaaaatgaattattattcaaatactcattaataataaaa
taacaatcatagttctacttataattatattcacaacaatcacactatattactacata
cgaattagattctcagcaatcattatattacataatgaaaattcatgattgataagaat
caaaataaataaattaataataattctatccatcttatcaacaatttcaatgataggct
taatctgcacatcaaaccttatattattttactaagaccttaagttaataaaactaata
accttcaaagttataattaaaagttaccttttaggtcttagtaaaatatatatattaca
cctttagaattgcagtctaaaatcattattgaatataaaacccattaaacaatgataag
agagaaataattcccataaatagatttacaatctaacacctaaaaattcagtc
