# Supplementary material for: Conveniently Pre-Tagged and Pre-Packaged: Extended Molecular Identification and Metagenomics Using Complete Metazoan Mitochondrial Genomes
Source: PLoS One. 2012 Dec 14;7(12):e51263. doi: 10.1371/journal.pone.0051263 (PMC3522660; doi:10.1371/journal.pone.0051263)
Supplement: File S2 — Sliding window analyses for Annelida, Cnidaria, Crustacea, Echinodermata, Mollusca, Nematoda, Nemertea, Platyhelminthes and Porifera. For each family, the folder contains the aligned sequences as well as the sliding window analyses by species pair and for all species pair on a single figure. (ZIP) [file pone.0051263.s002.zip › Crustacea/Acrididae/NC_011115.fst]

>Oedaleus decorus asiaticus mitochondrion, complete genome.    NC_011115
atcttaccgaaaaaatgactattctcaacaaatcataaggacattggcaccctatattt
tatatttggagcatgagcagggatagtaggaacatcaataagaataatcatccgagcag
aactaggacaaccaggatcaataattggagatgatcaaatttataatgtaattattaca
gcacatgcatttgtaataattttctttatagttataccaatcataattggaggatttgg
aaattgattagttccactaataattggagcaccagatatagcattcccacgaataaata
atataagattctggttattaccaccatcattaacacttttaattctgtcttctttagtt
gaaaatggagcaggaacaggatgaacagtttaccctccactagcaagagttattgcaca
cagaggtgcatctgtagatctggcaattttctcattacatttagcaggtatttcatcaa
ttctaggagcaattaatttcatcacaacagcaatcaatatacgatcaagcaatataacc
ctagaacagacaccactatttgtttgatctgtagtaattacagcattgctattattatt
atcactaccagtactagcaggagcaattactatattattaactgaccgaaaccttaata
catcattctttgatccagcaggagggggagatccaattctctatcaacacttattttga
ttctttggacacccagaagtatacattttaattctaccaggatttggtattatctcaca
cattgtttgtcaagaaagaggaaaaattgaatcatttggaacaattggaataatttatg
caatattatcaattggattaataggatttattgtatgagctcaccacatatttacagta
ggaatagacgttgatacacgagcctattttacctcagcaacaataatcattgctgtacc
aacaggaattaaagtattcagatgaatagcaacattatatggaactaaatttaaattta
atccaccactattgtgggtattaggatttattttcctttttacaataggaggcttaaca
ggactagttctcgcaaattcatcactagatattgtattacatgatacatattatgtagt
agcacactttcattatgtattatctataggggcagtatttgcaatcataggaggaatca
ttcaatgatatcccttatttacaggaataacaataaacaataaatgattaaaaattcaa
tttactattatatttattggggtaaacttaacattcttcccacagcatttcctaggact
agcaggaataccacgacgatattcagactatcctgatgcatatacatcatgaaatgtaa
tatcaagaattggatcaacaatttcaattacaggaattattatattcattttaatcata
tgagaaagaataattaaaaaacgaactgtaatattcagaacaaatataagaagatcaac
agaatgattacaaaataatccacccgcagaacacagttactcagagctaccaataatct
atagattctaatatggcagattaatgcactagatttaagctctaaaaataaaggtttga
ccttttattagaaaatgtttaatggcaacatgatcaaatttatcattacaagatggagc
ctcacctttaatggaacaattatcattcttccatgatcatacaataattgttctattat
taatcacaataattgttggatactcactaagatacatattattaacaaaatacacaaac
cgaaatatacttcatggtcatataattgaaaccatttgaacagcactaccagcaattac
attaatttttattgcattaccatcactacgattattatatttacttgatgattcatcag
atgctataatcacaattaaaacaattggacgacaatgatactgaagatatgaatattca
gactttattaatgtagaattcgatacatatataacacctgaaaatgaattaaatacaaa
tgaatttcgattacttgaagttgataaccgaacaacattaccaataaatacagaagtcc
gagtattaactagagcatcagatgtactacactcatgagcaattccgtcactaggaatt
aaaattgatgcaacccctggacgattaaatcaaggaatatttataattaatcgtccagg
attattctttggtcaatgttcagaaatctgtggagcaaatcacagatttataccaattg
taattgaaagaacttcaataaaaatcttcattaaatgattatctagcataatataagga
gttagttaaaatataacattagaatgtcaatctaaaataactattaatagtacaccttg
agccatcagatgactgaaagtaagtaatggtctcttaaaccaaaaaatagtaaattaac
gtttacttctgatgaggtaaattataaactaaatccctcaaatatcacctataatatga
ttttcactattcattatattttcagtaacattaatcttatttaatcaattaaacttttt
ttcatataaaccaaccaaaattataaaaataacaaaaaaatcaagaaaaaaaaatatta
actgaatatgataacaaatttattttcaacatttgatccatcaactaacttattcaatt
tatcaattaattgaactagaacgttcataggactattattgattccatctatattctga
ttattaccttcacgaattaacaccttatgaaataaattaaatttaaatctacataatga
atttaaaacattattagggagaaaatcttttcaaggatcaacattcattttcatttcaa
tttttatcataataatatttaataattttataggactatttccatatatttttacaaga
acaagacatataacattaacatttacaattgcattaccaatctgaataagatttatatt
attcgggtgaattaataatacaaatcatatatttacccaccttgtcccacaaggaacac
caactgcattaatatcatttatagttctaattgaaacaattagtaatgtaattcgtcca
ggaacactagccgttcgattagcagcaaatataattgcaggacatttattattaacatt
attaggaaatacaggaccatccttaacaacaagaattatattaattctaattattggac
aaataacactattaattttagaatcagcagtagcaataattcaagcatatgtattttca
attttaagaacattatattcaagagaagtttattaaacctatgttaacaaataataaca
accacccattccatatagtagattatagaccatgacctttaacaggagcaatcggagca
ataattttaacctcaggattaactaaatgatttcatacatttaatataaatttacttat
tattggcataacaattaccattttaacaataattcaatgatgacgagatgtaatccgtg
aaggaacatttcaaggactacatactaaaatagtatcaaaaggtttacgatgaggaata
attctatttattgcatcagaagtgttattttttatatcattcttctgagcattctttaa
tagaagactagcaccaacaattgaactaggaataaaatgaccacctataggaattcaac
catttaatccaatacaaattccactccttaatactgcaatcctcctagcttctggagtt
acaattacatgagcacatcacagaattatagaatctaaccactcacaagcaatacaagg
attattttttacagtaattataggattttactttacagttctacaagcatatgaatatt
gagaagcacctttcacaattgcagatgcagtatatggatcaaccttctttgtagcaaca
ggattccatggactacatgtaatcattggttcaacattcctattaacatgcttaatacg
acacataataaatcaattctcttcaaatcaccactttggatttgaagcagcagcatgat
attgacactttgttgatgtagtttgattattcttatacttgtcaatctactgatgaggt
agataattatttttctagtataaatagtacatttgacttccaatcaaaaagattgaaac
atcaagaaaaataattataatattattaataacagtagcaattacattcatattaccaa
taattattatattactagcaacaaccttatcaaaaaaatcaattaatgatcgagaaaaa
agatcaccatttgaatgtggatttgatccaaaaagatcagcacgaataccattctcaat
tcaattcttcttaattgcagtaattttcctaatttttgatgtagaaatcgcattaattt
taccaatcgtaattattataaaaacatcaaacattataatatgaacattatcaacaata
acattcattgttattctattaacaggactatattatgaatgaaatcaaggagccttaaa
atgagctaactaggattatagttaaatataacatttggtttgcaaccaaaaagtattgg
aataccaattaatcttaatttaaataagaagcgaaatattgcaatcagtttcgacctga
aatcttggcatattaaatgcccttatttattaattgaagccaaaatagaggcgtattac
tgttaataatataaatgaacaaatatgttccaattaaggaaatgtaaagtcaatataaa
agctgctaactttttataatagcggttaaactccgttaacatttctatttatatagttt
aaagaaaacattacattttcactgtaaaaataatatatgtgtatttataaatacctaaa
aataaaaatatttccctaacatcttcaatgttatactctaataataagctatttaggta
aataaaaaataatataaacaaaatgaatattcaaaaaataaaagttaataaataaaccc
taaaattagaatcatataaagattgaatataattaattaaatataaaaaaaaagaatat
aaaccttgaccaccaaataattcaccccaaccagaatcaaaagactttaaagaataata
accaaaacttaaaggtaaatatctaatataatttgttgaaataaaaggtataaatcata
tagatccagcaaatataacaaaagataaaaaatttaaagaaaataaactataagaataa
ttaaaatcagaaataatataaccaaagtatgaacctaaaataatagcaaataaagttaa
aaattttaaatatcaaggtaatacaaccaaatatggaataggaaaaattaatcaagaaa
ggaatctacccccaaaaacagcaacaattaataaaccaattataccaaatgaaataaaa
taacttctatcattaaatgaataaatagaataataattattatcaccaaatattgaata
ataaaataaacgaaaagaataagaagcagttaaaccagtagaaaaaaaaaataagaaaa
aaattaaaaaattaactcaacttaaacaaacaatttcaagaattaaatccctagaataa
aaaccagctaaaaaaggtattccacataaacacaatctagaaacattaaaacaaataga
agttaaaggcataaaattaacaatggaacccataaaacgaatatcctgagaatcacgta
aattatgaattattgaacctgcacacataaacaacaaagccttaaataaagcatgagtt
aataaatgaaaaaaagcaaggtcagaataacccattgataaaattcttattattaatcc
aagttgacttaatgtagaaagagcaataatccttttcaaatcaaattcaaaattagctc
cgagaccagatataaatatagttaaacaaccaataaataaaatatatcaaccaaagtca
taaatcattaatataggattaaaacgaattaataaatatacaccagcagttacaagggt
agaagaatgaaccaaagcagaaacaggagtaggagctgctatagcagcaggaagtcatg
aagaaaaaggaatttgagctctcctagttatagcagcaataattactaataaagtaata
attttcatctcaaaagaatcattaacaaaataataataataaatataatttcaactacc
aaaatttaatattcaagaaatagaaattaaaatagaaacatcaccaatacgattagata
aagcagttaatataccagcattataagacttcacattctgataataaataactaaacaa
taagaaacaagacctaatccatctcaacccaacaaaattctaattaaatttggactaac
aattaaaagagctattgaaaaaataaatattaatacaatcataataaaacgattaatat
tcttttcatgatgtatataatcatttctataataaataaccaaagaagaaatatatatt
acaaaagatataaaaactaaagatattcaatcaaaaataaaagttattacaaccataga
actatttaaactaaacaattcccactcaataaataatctataatcaattattaaaaaat
aaatacccaacaaaaaaaataaagttctagttaaaaataaaacaaaaaaacttaatgaa
caaatagaaaataaattcacgacctaagatgaaaaaaaatcatatcattgattccacaa
aacaacattttatattaaaatacttaagccttaaaaataaaaataatcaccctttaaac
ataataaatttaaaggaaaccaatgtaaaaataaaagatgatattcacgcaagtaacct
aaagaacaagtataaacaccagaataatataaaccatgctgagaataagaatacatata
taatgtataaacagctctaaaaaaagataaaaaaatcaataaaaaaattatataaaaag
atcaagaaataattctatttaataatctaaactcacctaaaagattgagagaaggagga
gcagctatatttgatgatcttaaaagaaatcatcaaatagacattctaggtattaaatt
aattatacctttattaattaataatcttcgtcttcctaaacgctcataaataatatttg
ataaacaaaataatccagaagaacataaaccatgaccaaccattaaagaaagagaaccc
atacaccctcatcaattcatagttaataaaccacaaattactaatcttatatgagcaac
agaagaataagcaattaaagactttaaatctacttgacgaaaacaaacaaatctaataa
caacacctccaaataatcttaaagataaaaaaaaataattaaacctcaaacctatataa
gaaataaccctcattaaacgaaaaataccataacctcccaacttaagtaaaattccagc
taaaattattctaccagaaattggagcctcaacatgagccttaggaagccaaagatgga
ataaaaaaataggcattttaaccaaaaaagcaaaaatagaaaaaacataaaataaaaaa
taaaaagaaccaaagtcaaataataaaggataataaagagtattaaataaatcattaat
cttaaataaaaccaataataaaggtagtctagcaaccaaagtataaaaaattaaataaa
taccagcctgcaaacgctcaggttgataacctcaacccaaaatcaaaaacaaggtaggg
attaatctagactcaaaaaaaatataaaaagaaagtaaatttaatctagaaaaagaaca
aaacaatataattagtaaaagcaaaacaataaaaacaaaaaaattagaatgataacaaa
aaaaataaattgaacttcttgcagtaattattaaacaacaaatccaaaaacttaataaa
attaatataaaagaataaaaatcaacaccaaaataataacccaccaatgttaaatcaga
ataagaacaaaatgaaactataaaaacaaatctaaataaaaacatcaaagagtgaatta
atcatcaataattagttaataaacaaacagggatcaaaaatacaactataaataaataa
cttagcataaacataaaaagaaagaattaaaaaaatcattaccatgagaacgaattatt
gaaaccaaaatagaaaggcctaaagcaccttcacaaacagaaaaaactaaaaaaacaat
tgggaaaaaataatcataatcaaactcaacaagaaaaataataattaatataaataaag
aaagaacaatatattctaatctcaataaaactactaataaatgtttacgtttagaacaa
aaaacgtaaacaccagaaaaataaattgataaacaagtaaatattctaaatatagacat
tagttttaatagtttaaaaaaaacattggtcttgtaaaccaaaattaagaaactacttt
taaaacttcaagggtagaataataattccatcattgatccccaaaatcaatatttttat
aaactaacccttgaaatgataaaaataataattataagttcatcaaacctaataaatat
caattttataaaaataaatcaccctatattaatcataataataattattattcaaacac
tatttattagaataataacaggaataataatagaaagattctgactatcatacattctt
ctattaacatttctaggtggaataatagttctatttatttacattacaagaattgcatc
aaacgaaatattcaaaatcaaattcaatagaattaatattattttaaccatagtaatta
ttttatcaatcataatttacaatattgataaaataacatttatagaaataattaaaaat
tcagaaactataaacctaaattattcaattaattttaaagaaatatcaatttcactaac
aaaactatataataatccaacacttattatcacaattaccataataatttatctcttca
tggcactattagcagtagtgaaaattaccaacattaatcaaggaccaatacgtaaaata
aactaataaactaatgaataaaccattacgaattaaacacccagtaattaaaattatta
acaattcattaatcgatttaccagcaccaacaaacatttcaatatgatgaaatctagga
tcattattaggactatgtttaataatccaaatcattacaggactatttttaaccataca
ttatacacctaatattgaaatagcattttcaagagtaattcacatttgccgagatgtaa
ataacggatgaataatccgaacactacacgcaaacggagcatcaatgttctttatttgt
atatacttacatgtaggtcgaggaatctattatggatcatatatgtattcaaatacatg
aataacaggaacaatcattatatttatagtaatagcaacagcattcataggatatgtat
taccatgaggacaaatatcattttgaggagcaacagtaattactaacttattatcagca
atcccttatataggaacagatattgttcaatgagtatgaggaggatttgcggttgacaa
cgcaacactaaaccgattttatacattccattttgttttaccattcattgttgtaggaa
tagttataatacatctatttttcctacaccaaacaggatcaaataacccaattgggcta
aatagaaacattgataaaattccattccacccatactttacttacaaagacaccatcac
atttattattttaataacatcactaattacactatgcctaatggaaccttatattttag
gagatccagacaactttgtaccagcaaatccattagtcactcctgtccatattcaacct
gaatgatactttctatttgcttatgcaattttacgatcaattccaaataaacttggagg
agttattgcactagtaatatcaattagaatcttattaatcataccattctataacaaaa
caaaattccgaggaaatcaattctatccaataaaccaaattctattttgaattatagta
accgtagtttgtttattaacatggattggaaaacgaccagtagaagagccatatatcac
aacaggacaaatcttaacaattatatacttctcatactttttaattaatgttcatattg
caaagacatgagactcaattattaaaacataagttaattagcttaagataaagcaaatg
ttttgaaaacataagaaaagaagttcaattcttctattaacttttaaattcttaaaaaa
tttaattaaataagtaaaaaaagtattaccctcaaaccaataaaaaaaaataaaaaatt
taaagataaaggtaagtaactctttcaagccaaatatataagcctatcataacgaaaac
gaggtaaagtaccacgaactcaaacaaaaacaaaagaaacaaaagaaagcttcaagaaa
aaataaaaagaataaaaatcaccacccaaaaaaaccaatgaaaataacattcttataaa
aacaattctagaatattcagcaagaaaaattaaagtaaaaccaccagcaccatattcaa
tattaaaaccggaaactaattcggactcaccttcagcaaaatcaaaaggagtccgatta
gtttctgctaaacaagaaccaaaaaaagacaaagctaaagggaaagaaaaaacaataaa
tcaacaataaagctgaaaatttataaaatcatacatattaaaacttccaattaaaataa
ttaatgacaataaaatcaaagccaatctcacctcataagaaatagtttgagcaacagaa
cgtaaagaacctaataatgaataatttgaattggaagatcaaccagcaattattaatgt
ataaactcttaatctagtacaacaaagaaaaaataaaaatccgtaagaaaaagaacata
tataagttatataagggaaaatcactcaaattaataaagaaattattaaattaaaaact
ggagaaaaataatataaaaaataatttgatataaaaggaattggttgttccctacaaat
caacttaatagcatctctaaaaggttgaggaatacctaagaaccctaccctatttggac
ctttacgaatttgaatataacctagtacttttcgctccattaaagttaaaaaagcaact
ctaattaaaacacaaacaattaataaaaaaaaattcaaaataaatataaataaatcata
tattatcaatactatttgtagaaaaaatctacataaatgaattctaaattcaacacatt
aatctgtcaaaatagtaaataattaattttaatcaataaacaaaaaatattcctattat
atggtcctttcgtactaacataatataatgattcttaggatagaaaccgacctggctca
cgccggtctgaactcagatcatgtaagaatttaaaggtcgaacagacctaattatcaag
ccactacacccgtaattaatcttaatccaacatcgaggtcgcaatccactttatcaata
agaactctcaaaaatgattacgctgttatccctaaggtaacttaatcttataatcaaaa
attatggatcaaataaacataaatcaatgatttaataatgaagagtttatttattcttc
aagtcaccccaaccaaacaaaacaaattaatattaagaaatcatctatataataaaaat
taatttataaatgtaaagctctatagggtcttctcgtccaaaagaaatatttaagcctt
ttaacttaaaagttaaattctaaaaattattaagagacagtcaatttctcgtcaaacca
ttcattccagtctccaattaagaaactaatgattatgctacctttgcacggtcataata
ccgcggccatttaaatttaatcattgagcaggtaagacttcaaaatattatcaagaaga
catgtttttgataaacaggcggaaatttatattgcctaattcctttcaataaattaaca
aagaaaaaaataaaaacaaaataattatactaatttcatcattattacaaaaactttaa
aattaaattaaacatcttaataaaaaacctaaaattaatataaaatctaaacaaaaaat
aatgaactataacgtaatctaaaaatagctggttttaagcttataattaaatatcacta
aataataaattataggctattaatttcagagcttatcccctaaaaaataaataaattaa
tacttttaatttaaaaattaaataaaagcaataattttaaaaaattaaattttttctta
agaaactaaatatattaggaaacgaataacatttcatctctataaataaattaataata
tttatgaaacaataactatcatctatttataaatcaacctaaattgagaataatcaata
ttaattaaaattttgataaaccctgatacaaaaggtacaaaaaataaaatctacttatt
ataactttaattaataattaataattcattaacattactaataaactataatttaaaaa
atcaattcaataaaatatacttagacaaaaataaataaaattatttttattaaaatcaa
taaatatcaaaacaacaaaataataaaataaattattcaagacatcctgaattgcacag
aaatataatcagtgtaaatgattcactttactaaaaaattatgtcttgatgaacttact
agatacactttccagtacatctactatgttacgacttatctcatattaaatgaaaataa
attttaatcaataacgagagtgacgggcgatgtgtacacacttcagagccaatatcagt
taaattaaataatttaaattactatcaaatccaccttcatcaaaatattacaaaattaa
atccataataaaaaaaaattattgtaacccatcacactcttaactataagctgcacctt
gacctgaaataaaatttaattaaaaaacaagaaaattataactccaaaaagattttctg
ataacggagatatacaaacaaataaattaagtaaagtaaatcgtgtactatcaattacg
agataggttcctctgaatggaatgaaataccgccaaattctttgggtttaaagacctta
actaatactacccaggtaaaacaatatttacacttaaaataatagggtatctaatccta
gtttaaattataagtttcatagattctaaattttgagtcaaaaaataaaattaaatttc
acctaaaaatttattattaaaactctaaaaaatttataactacatcaaccaaaaatatt
cacttgcattaatcgaataaccgcggctgctggcacgaaatatgccaatactaaatcaa
ttactaattccaaaataacttgataattaaatttaattactacaaaataattagaacat
ttagttaaacaaaacttatatataatataaagaaaaagtgaataaaaaaacaagaataa
aactttagaatacgaaagaaacatacttaacgaaaaataattaagtaaaataaagtaca
gcaaatataattgaaaaaggtaacgtaaaataataactaaaagttcaaaaattaataga
acacatatcccgcaaaccttacaacaaccataaaacaactctcagaatacgaaagaaac
atacttaacgaaaaataattaagtaaaataaagtacagcaaatataattgaaaaaggta
acgtaaaataataactaaaagttcaaaaattaatagaatatatatcctgcagaccttac
aacaaccataaaacaactctcagaatacgaaagaaacatacttaacgaaaaataattaa
gtaaaataaagtacagcaaatataattgaaaaaggtaacgtaaaataataactaaaagt
tcaaaaattaatagaatacagatcctgcaagctgtacaacaaaaacttctttattatat
ataataaagataagtatgggtcttacattcagttaaatgtattatattatctttcttta
ttatttaatctttcttttcactaataataaagaaagattaaataatataaattatttaa
ctaaatacaatatgtaatttaacattataattaattatatgcaaattaatctgttatat
taattaatatgaaattacattatatttaatataattaatttaaatagataataatatta
ttatataattaatataattagttaacgtattattataataatattaaatatttaaatta
catttattatattatatattactaatgtaaaatatttaattacattatcttaaatattt
tattatataatcatttcttttgccttaaaaaataagtagctaaacctcttgataaatat
ataaattcaaataatcaattaatattaattaaatataacttataatgatatattcaatt
agatatgatatattataataaataatttatattatatgatataggtataatgtaaaata
tgaaattacattatatttaatataattaatttaaatagataataatattattatataat
taatataattagttaacgtattattataataatattaaatatttaaattacatttatta
tattatatattactaatgtaaaatatttaattacattatcttaaatattttattatata
atcatttcttttgccttaaaaaataagtagctaaacctcttgataaatatataaattca
aataatcaattaatattaattaaatataacttataatgatatattcaattagatatgat
atattaaaataaataatttatattatataacatagatataggcagaaaaaattgaaatt
ttaacaaaaatttaccacaatagaagaaaaaaaccaatacataaattaagaaaaagagc
ttataatttgtatataaaataacaaaaagtgcaaaaaaaatgagatgcctgaataaagg
gttatcttgataggataaataaagtaaaaatattactctcattataaaagatagaatta
aactatcacctttagtttcaaaaactaacgtgcatcttacaccttaatataaaaagata
agctaattaagctaatgggttcataccccatttatgaaggtaataacccttctcttttt
aatgtacaacaactctataaaacttcttttcctatcatcattgatgataggaacgatcc
tgtccatttcttcaaattcttgattaggaatttgaataggactagagatcaacttacta
tccattattcctatactaacagataataaaaacataataattaacgagccagcaattaa
atactttattattcaagtaatggcatcaacaatattattaatttcaattttgatcattc
aaataaaatatacaatatgatgagataaaaaaaatattccatcaataataattatgtca
agaataatgataaaaataggagcagcaccatttcatttttgacttccagaagtaatatc
atcaacaagatgaattaattgcttagtattaataacatgacaaaaaattgctccaatac
taattatatcctattgcattaaaataagaagatttatgttcttggtaattataataaga
attattgttggagcaataggaggattgaatcaaacatcaatacgacaaatcatagcata
ctcatcaattagtcatttaggttgaataattagatcaataaccattagagaaaacgcat
gagaattatattttctcatttactcaacattaaatacaataatcatcctaatatttaaa
gcaacaaattttatattcttaaatcaggtatactcaacaagttacttaaaaccagaagt
aaaattcataataataacatcattattatcactaggtggactaccaccaatattaggat
tcttaccaaaatgaattattattcaaacactaattgacaacaaaataacaattatagta
ctattaatggttgtatttacaaccattacactatactactacatacgaattagattttc
agcaatcattatatctcacaacgaaaaatcatgattgataaaaatcaagataagcaaat
taattacaattttaccaattctatcaacaatttcaataataggtctagtctgcacatca
aacattatactactttactaagaccttaagttaatgaaactaataaccttcaaagttat
aattaaaagttatcttttaggtcttagtaaagtaaatttacacctctagaattgcagtc
tagaatcatacttgaatataagaccaattaattatgataagagagaaataattcccata
attagatttacaatctaacacctaaaattcagtc
