# Supplementary material for: Conveniently Pre-Tagged and Pre-Packaged: Extended Molecular Identification and Metagenomics Using Complete Metazoan Mitochondrial Genomes
Source: PLoS One. 2012 Dec 14;7(12):e51263. doi: 10.1371/journal.pone.0051263 (PMC3522660; doi:10.1371/journal.pone.0051263)
Supplement: File S2 — Sliding window analyses for Annelida, Cnidaria, Crustacea, Echinodermata, Mollusca, Nematoda, Nemertea, Platyhelminthes and Porifera. For each family, the folder contains the aligned sequences as well as the sliding window analyses by species pair and for all species pair on a single figure. (ZIP) [file pone.0051263.s002.zip › Crustacea/Acrididae/NC_011119.fst]

>Locusta migratoria migratoria mitochondrion, complete genome.    NC_011119
ccgcaaaaatgattattctcaacaaaccataaggacattggtacattgtattttatatt
cggggcatgagctggaatagtaggaacatcaataagaataattattcgagctgaattag
gtcaaccaggaacaataattaatgatgatcaagtatataacgtaattattacagcccac
ccatttgttataattttcttcatggttatgccaattataattggaggattcggaaattg
attagtaccattaataattggagctccagatatagcttttccacgaataaataatataa
gattttgattattaccaccatcattaacactcctactaatgtcttctttagtagataat
ggagctggtacaggatgaacagtatatcccccactagctagagtcattgctcatagagg
agcttctgtagatttagcaattttctcattacatctagcaggtgtttcctcaattttag
gagccattaatttcattacaacagcaatcaacatacgatcaaataatataacccttgat
caaacaccattatttgtttgatcagtagcaattacagccttattacttttattatcatt
accagtattagctggagcaattactatattattaaccgatcgaaaccttaatacatcat
tctttgacccagcaggaggaggtgatccaattttatatcaacacttattttgattcttt
ggtcacccagaagtttatattttaattctaccaggatttggtattatttcacatatcgt
ttgtcaagaaagaggaaaaattgaatcatttggaacaattggtataatttatgcaatat
tatcaattggattaataggatttattgtatgagctcatcacatatttacagtaggaata
gacgtagatacacgagcttacttcacctcagcaacaataattattgctgtaccaacagg
aattaaggtattcagatgaatagcaacattatacggaactaaattcaaattcaatccgc
cattattatgagcattaggatttattttcctatttacaataggaggattaactggtctt
gtacttgcaaattcatctctagatattgttttacatgacacatattatgtagtagcaca
tttccattatgtattatctataggagcagtatttgcaattataggagtttttattcaat
gatatccactatttactggattaacacttaacaataaatgattaaaaattcaattcaca
attatatttattggggtaaatataacatttttccctcaacatttcctaggactagcggg
tatacctcgtcgatactcagactaccctgacaattattcttcatgaaatattatctcaa
gaataggatctaccatttcgttaattagaatcattatattcatcttaattttatgagaa
agaatagtattaaatcgaacaataatattcagagaaaatatattaagatcaaatgaatg
acttcaaaataaccctcctgcagaacatagatattcagaaattccactaatctcaaaat
tctaatatggcagattagtgcaatagatttaagctctataaataaaggtttgacctttt
attagaaaatatggcaacatgatcaaacttatcattacaagatggagcttcaccattga
tagaacaattatcattcttccatgatcacacaataataattctaattataattacagtt
attgtaggatatgcacttagatacatattattaacaaaatatacaaaccgaaatatact
tcatggtcacttaattgaaactatctgaacagcattacctgcaattacattaatcttta
ttgcattaccatcattacgattattatatttacttgatgattcatcagatgctataatt
acaattaaaacaattggacgacaatgatactgaagttatgaatattcagatttcattaa
tgtagaatttgatacatatataactcctgaaaatgaattaaatacagatgaattccgac
ttttagaagttgataatcgaacaacattacctataaatacagaagttcgagtattaact
agagcatctgatgtactccactcatgagcagtaccagctttaggtattaaaattgatgc
aacaccaggacgactaaaccaaggtatatttataattaaccgtccaggtctatttttcg
gtcaatgctcagaaatctgtggagctaatcatagatttataccaattgtaattgaaaga
acctcaattaaacttttcattaaatgattatctaacataatataaggagttagttaaaa
tataacattagaatgtcaatctaaaataactaaaaatagtacaccttgagccatcagat
gactgaaagtaagtaatggtctcttaaaccaaaaaatagtaaattaacgtttacttctg
atgaggtaaattataaacttaatccctcaaatatcaccaataatatgattttcactatt
cattatattctcaataacaataatactatttaaccaattaaatttcttttcttataaac
caaataaaattataagaagtaacaataaattaaaaaaaaaaaacattaattgaatatga
taacaaatctattttcaacattcgacccatcaactaatttatttaatttatcattaaat
tgaactagaacatttcttggactattattaattccatcaatattttgattaataccttc
acgaattaatattttatgaaataaaataaatttaaatctacataatgaattcaaaacat
tattaggaaaaaattcatttcaaggatcaacactaattctaatttcaatttttatcata
atattatttaataattttataggactatttccatatatttttacaagaactagtcatat
aacattaacattctcaattgcattaccaatatgaataagatttatattatttggatgaa
ttaataatactaatcatatatttacacatcttgttccacaaggaacaccaaatgcactt
atatcatttatggtactaattgaaacaattagaaatgttattcggccagggaccctagc
tgtacgattagctgcaaatatgattgcaggacatcttttattaacattattaggaaata
cggggccatcactaacaacaagaattatattatttctaattattggacaaatattactt
ttaattcttgaatcagccgtagctataattcaagcatatgtattttcaattctaagaac
attatattcaagagaagtttactaaacttatgttaacaaataataacaatcacccattt
catatagtagattatagaccatgacctttaactggagcaatcggagcaataattttaac
ctcgggaataactaaatgattccatatatttaatataaatttattaataattggaataa
ctgttattgtactaacaataattcaatggtgacgagatgtagttcgagaaggcacattt
caaggtctacacaccaaattagtatcaaaaggactacgatgaggaataattttatttat
tgcatcagaagtcttatttttcgcctcattcttctgagcattctttaatagtagattag
caccaacaattgaattaggaataaagtgacctccaataggaattcaaccatttaatcca
atacaaattccactacttaatactgcaattttactagcctcaggagttacaattacatg
agcacatcacagaatcatagaatgtaaccattcacaagcattacaaggattattcttta
cagtaatattaggattttattttactttactacaaatatatgaatattgagaagcacct
tttaccattgcagacgcagtatatggatcttcattcttcatagcgacagggttccatgg
gctacatgtaatcattggtacaacattcttattaacatgcctaattcgacatataataa
accaattttcatcaaatcaccactttggatttgaagcagcagcatgatactgacacttt
gttgaaatagtatgattatttttatatttatcaatttactgatgaggtagataattaat
ttttctagtataattagtacatttgacttccaatcaaaaagcttgaagatatcaagaaa
aataattataatattaataacaagaattactattagatttttattaccaataattgtta
tattattagcaacaactctatcaaaaaaatcaattaatgatcgagaaaaaagttcacca
tttgaatgtggatttgatcctaaaagatcagcacgaatacctttctcgattcaattctt
cctaattgcagtaatcttcctaatttttgatgtagaaattgcattaattttaccaattg
taattatcataaaaacatcaaatattacagtatgaacattatcaacaatattatttatt
attattctattagtaggactttattatgaatgaaatcaaggagcacttaaatgagctaa
ttagggttatagttaattataacagttggtttgcatccaaaaagtattgaaatatcaat
taaccttaattttaaataagaagcgaagtattgcaatcagtttcgacctgaaatttggc
ataaaaatgcccttatttattaattgaagccaaagagaggcgtattactgttaataata
taaatgaacaatagttccaattaaggaaatgtaaagccaatataaaagctgctaacttt
ttataatagcggttaaactccgttaacatttctatttatatagtttaaaataaaacatt
acattttcactgtaaaaataataacttaatatttataaatacctaaaaataaaaatatt
tccctaacatcttcaatgttatactctacacaataagctatttaggtataaaaaaaaaa
aaaaaaaaaaaataaatattcaaaaaacgaaagttaataaataaaccttaaaattagaa
tcatataaagactgaatataattaattaaataaagaaaaaaggaatataaaccttgacc
accaagcaattcacctcaaccagaatcaaaagactttaaagaataataaccaaatctta
aaggtaaatatctaacataattagttgaaagaaaaggtataaatcacattgaaccagta
aatataacgaaagataaaaaatttaatgaaaataattcataagaataaacaaaatcaga
aataatataaccaaaataagaccctaaaataattgttaataaagttaaaaactttaaat
atcaaggtaaaacaactaaataaggaacaggaaaaattaatcaagataaaagtcttcca
ccaaagacagcaacaataagtaatccaatcataccaaaagaaatataataactattatc
attaaaagaataagaagaataataattattatcaccagatattgaataataaaacaaac
gaaaagaataagaagctgttaaaccagtagaaaaaaaatatagaaaaaaaataaaaaaa
ttaactcaacttaaacaaacaatttcaagaattaaatccttagaataaaaaccaagtaa
aaaaggtataccacataaacataatctagaaacattaaaacaaatagaagttaaaggta
taaaatggataatagaacccataaaacgaatatcctgagaatctcgcaaattatgaatt
atagaacctgcacacatgaataataaagccttgaataaagcatgagttaataaatgaaa
aaaagcaagatcagaataacccattgataaaattcttgttattaaaccaagttgactta
aagtagaaagagcaataattttctttaaatcaaattcaaaattagctccaagaccagac
ataaatatagttaaacaaccaataaaaagaatatatcaaccaaaatcataaaccattaa
tattggattaaaacgaatcaataaatagacaccagcagtaacaagagtagaagaatgaa
ctaaagcagaaacaggggtaggcgctgccatggcagcaggaagtcaagaagaaaaagga
atttgagctctcttagttatagcagcaagaataattaataaagtaataatttttatttc
aaaagaatcagaaataaaataataatagtaaatataatttcaactaccaaaatttaata
ttcaagaaatagaaatcaaaatagcaacatcaccaatacgatttgataaagcagttaat
attccagcattataagactttacattttgataataaataactaaacaataagataccaa
acctaatccatctcaacctaataaaattctaattaaattaggactaataattaagaacg
ctatggataaaatgaatattaaaacgatcataataaaacgattaatattcctttcatta
tgcatataatcatttctataataaataactaaagaagaaatgtatataacaaaagatat
aaaaactaaagacattcaatcaataatgaaagttatcactaccatagaactatttaaac
taaataattcccactcaataaataatctataatcaattattaaataataaatacctaat
acaaaaaataaagttctaaacaaaaataaaaaaaaactcaatgaacaaatagaaaataa
atacacgacttaagatgaaaagatcatatcattgattccacaaaacaacattttaaatt
aaaatacttaagtattaaaaataaaaatattcaccctttaaacataacaaattaagagg
aaatcaatgtaagaataaaagatgatattcacgaaaataacctaaagaacaagtataaa
caccagaataatataaaccatgttgagaataagaatatatatataatgtatatacagct
ctaaaaaaagataaaaaaattaacaataaaattatataagaagatcaagaaataattct
atttaataaactaaattctcctaaaagatttaaagacggaggagcagccatattagaag
atcttaaaagaaatcaccaaatagttattctaggtattaaattaattatacccttgtta
attaataatctacgactacctaaacgctcataaataatgttagataaacaaaataaacc
agaagaacataatccatgaccaattattaaagataaagaacccatacaacctcatcaat
ttatagttattaaaccacaaataactaatcttatatgagcaacagaagaataagcaatt
aaagactttaaatcaacttgacgaaaacaaacaaatctaataataacaccacctaacaa
tcttaaagataaaacaaaataattaaatcttaaacccaaacaagaaataacctttatta
aacgaaaaataccataaccacccaacttcaataaaataccagccaaaattattctacca
gaaattggagcttcaacatgagccttagggagtcaaagatgaaataaaaaaattggtat
cttaactaaaaaagcaaaaatagaaaaaacataaaacaaaaaataaaaagaaccaaaat
caattaataaaggataataaagagtattaaatacatcattaatcctaaacaaaaccaac
aataaaggtaatctagcaactaaagtataaaacattaaataaacactagcctgtaaacg
ttcaggttgataacctcaacccaaaatcaaaaacaaagtaggaaccaatctagattcaa
aaaaaatataaaaagaaaataaatttaaactagaaaaagaacaaaacaatataattaat
aataataaaacaacaaaaacaaaaaaatttggatgataagaagaagaataaattgatct
tctcgcagtaattattaaacaacaaattcaaaggctcaataaaattaatataaaagaat
aaaaatcaacaccaaaataataactaatcattcttaaatcagaataagaatataaagaa
attataaaaataaaacttaataaaaaaattaaagaatgaactagtcatcaacaattacc
taataaacaaatagggatcaaaaaaataattataaataagtactttaacataaacttaa
aaagaaagaattaaaaaaatcattaccatgagaacgaattattgaaaccaaaatagaaa
gacccaaagcaccttcacaaacagaaaaaaccaaaaaaattacaggaaagaaataatca
taatcaaactcaataagaaataaaacaattaatataaataaagaaagaacaatatattc
taatctcaataaaactactaataaatgtttacgcttcgaacaaaaaacataaacaccag
aaaaataaattgataaacaagtaaataaaccaaatatagacattagttttaatagttta
aaaaaaacattggtcttgtaaaccaaaattaagaaaatacttttaaaacttcaagggta
agaaattaattcccatcattgatccccaaaatcaatattttcataaactaacccttgat
atgataaaaataataattataagatcatcaaacctaataaacattaattttataaaaat
aaaccatccaatatccatcataataactattattattcaaaccttatttattagaataa
taacaggaacaataatggaaagattttgactatcatacattttattattaacattccta
ggtggtataatagttttattcatttacattacaagaattgcatcaaacgaaatacttaa
aattaaaatcaacagaatcattattattatttacataataattattttatcaacattaa
tatacaatgtcgataaaataatatcaacagaaataattaaaaactcagaaactataaat
ctaaactactcaattaatctcaaagaaatatcaacctcactagtaaaattatataataa
cccaacagttattattacaattataataataatttatctatttattacattattagcag
tagtaaaaatcacaaatattaaccaaggacctatacgtaaaataagataaactaatgaa
caaacctttacgaattaaacacccaataattaaaattattaataattcactaattgatt
taccagcaccaataaacatttcaatatgatgaaaccttggatcattattaggaatatgc
ttgataattcaaattgttacaggtctattcttaactatacattacacaccaaatattga
aatagcattctcaagagtagtacatatttgccgagacgttaataatggatgattaatcc
gaacattacacgcaaatggagcttcaatattcttcatctgcatatatttacatgtagga
cgaggaatttattatggatcatatatgtatataaatacatgaataacaggaacaattat
tctattcttagtaatagcaacagcatttataggatacgtcttaccatgaggacaaatat
cattttgaggagcaacagtaattacaaatttattatcagcaattccttatattggaaca
gacattgtccaatgagtttgaggaggattcgcagtagataacgcaacattaaaccgatt
ctacacattccactttgtattaccatttattgttatagcaatagttataattcatctat
tcttccttcatcaaacaggatctaacaacccaattggattaaatagaaacattgataaa
attccattccatccctacttcacttacaaggatataattacattcatcatcctaataat
aattcttatcatattatgcttaattgacccttatatattaggggatcctgataattttg
taccagctaaccctctagtaacaccaattcatattcaaccagaatgatattttctattt
gcatacgcaattttaagatctattcctaataaattaggaggagttattgcattagttat
atcaattagaattttaataattataccattctataataaaacaaagttccgaggaaacc
aattctatccaataaatcaaatcatattctgaattatagtaatcgtaatttgtctatta
acatgaattggaaaacgaccagtagaagaaccgtatatcataacaggacaaattttaac
aattatctatttctcatatttcctatttaacgtacacatcgcaaaaatatgagatacat
taattaaaacataagttaattagcttaagaaaagcaaatgttttgaaaacataagaaaa
gaagttcaattcttctattaacttttaaattcttaaaaaatttaattaaataattgaga
aaaatataacccttaaaccaataaaaaaaaataaaaaatttaaagacaaaggtaaataa
ctctttcaagccaaatatataagcttatcataacgaaaacgaggtaaagtaccacgaac
ccatacaaaaaaaaaagagactaaagaaagcttgaaaaaaaaataaaaagaataaaaat
caccacccaaaaaaattaatgaaaataacattctcataaaaataattctagaatattca
gcaaggaaaattaaagtaaaaccaccagctccatactcaatattaaacccagaaaccaa
ctcggactctccttcagcaaaatcaaacggagtccggttagtttctgctaaacaagaac
caaagaaagataaagctaaagggaaagaaaaaacaataaatcaacaatataattgaaaa
ttcataaaatcaagcatattaaaactaccaattaaaataattaatgataataaaattaa
agctaatcttacttcataagaaatagtttgagcaacagaacgtaaagaacctaataatg
aataatttgaattagaagatcaaccagcaattattaatgtataaactcttaatctagta
caacatagaaaaaataagaaaccataaggaaaagaacatatataagttaaataaggaaa
aataactcaaattaacaaagaaattattaaattaaaaacaggagaaaaataatataaaa
aataattagatataaaaggaataggttgttccttacaaattaatttaatagcatcacta
aaaggttgaggaatacctaaaaacccaaccttatttggaccttttcgaatttgaatata
ccctaataccttacgctccattaaagttaaaaaagcaactctaattaaaacacaaataa
ttaataataaaaaatttaaaacaaacataaataaatcatatattatcaatactatttgt
agaaaaaatctacataaatgaattctaaattcaacacacttatctgccaaaatagtaaa
taattaattttaatcaataaataaaaaatatttttattatatggtcctttcgtactaat
ataataataattattcttaggatagaaaccgacctggctcacgccggtctgaactcaga
tcatgtaagaatttaaaggtcgaacagacctaattattgagctactacacccataatta
atcttaatccaacatcgaggtcgcaatccattttaccgataagaactctaaaaaatgat
tacgctgttatccctaaggtaacttaatcttataatcacaaattatggatcaaataaac
ataaatcaatgattttataatgaagagtttaattattcttcatgtcaccccaacaaaac
aataaaaattaacattaaaaaataaactatataataaaaattaatttataaatgtaaag
ctctatagggtcttctcgtcctcaagaaatatttaagccttttaacttaaaagttaaat
tctaaaaattattaagagacagtcaatttctcgtcaaaccattcattccagtccccaat
taagaaactaatgattatgctacctttgcacggtcataataccgcggccctttaaatta
atcagtgagcaggtaagacttcaaaatattatcaagaagacatgtttttgttaaacagg
cggaaatttatattgcctagttccttataataaattttataaaaataaaataaaacaaa
ataattatactaattccatcattattacaaaaactttaaaattaaattcatcatcttaa
taaacaacctaaaataattataaaatctaaacaaaaaataatgaactataacgtaatca
aaaaatagctggtactaagcttattattaaatacttcaattaataaattataggttatt
aatttttagagcttatcccctaaaaaattaataaattaatactttatactaaaaaatta
aataaaagcattaattttaaaaaattaaattttttcttaagaaactaaatatattagga
aacgaataacatttcatttctataaataaattaataatatttatgaaacaataaatatc
atttattcatagatcaacctaaattgagattaatttataaaaatcaaaattttgataaa
ccctgatacaaaaggtaaagaaaataaatcctacttattataatttaaattaaaaatta
ttaattcaataacattactagtaaaatataattaaaaaaatcatttcaataaaatatac
taagacaaaaataaataaaattatttttattaaattaagtaaacatcaaaaaaactaaa
taataaaataaattattcaagacatcctgaattgcacagaactaaaaatcagcgtaaat
gaatcactctactaaaaagctatgtcttgaataaacttactagatacactttccagtac
atctactatgttacgacttatctcatattaaaagatataaaattttaatcaataacgag
agtgacgggcgatgtgtacacacttcagagccaatatcagttaaattaaataatttaaa
ttactatcaaatccaccttcattaaaatatttcaaaattaaatccataataaaaaaaaa
ttattgtaacccatcatacacttaattataagctgcaccttgacctgaaataaatttta
ataaaaaaacaagaaaattttttctccaaaaagattttctgattaacggagatatacaa
acaaataaattaagtaaagtaaatcgtgtactatcaatcatgagataggttcctctgaa
tggaatgaaataccgccaaattctttgggtttaaagaccttaactaataatacccaggt
aaaacaaaatttacatttaaaataatagggtatctaatcctagtctattttataaattt
cataggttcaaaattaagagcaaataaataaaataaaatttcacctaataattaattat
taaaactcaaaataatttataactacattaaccaaaaatattcacttgtattaatcgta
taaccgcggctgctggcacgaaatatgccaatactttatcaattactaattccaaaata
acttgataattaaatttaattactataaataaatagaacatttagtttaacaaaactta
tatataatataaagaaaaagtgaataaataagcaagaataaaactttagaatataaacc
aaacacatacaataaaaaataacctaaacaaaacatatgtatattaaacacacatagaa
taaaaacaaaaattaacattaaaaaacacaaaaatttatagaataatactaccccctat
attatacaacaacaaaaaactctcttagaatataaaccaaacacatacaataaaaaata
acctaaacaaaacatatgtatattaaacacacatagaataaaaacaaaaattaacatta
aaaaacacaaaaatttatagaataatactacccctatattatacaacaacaaaaaactc
tcttagaatataaaccaaacacatacaataaaaaataacctaaacaaaacatatgtata
ttaaacacacatagaataaaaacaaaaattaacattaaaaaacacaaaaatttatagaa
taatactacccctatattatacaacaacaaaaaactctcttagatataaaccaaacaca
tacaataaaaaataacctaaacaaaacatatgtatattaaacacacatagaataaaaac
aaaaattaacattaaaaaacacaaaaatttatagaataatactgccctcagcagtacag
caaaaacttctttattatatattataaagataaatatggaactcttattccaataaatg
tattatagtatctttctttattatttaatctttcttttcactaataataaagaaagatt
aaataatataaattatttaattcaatataatatgtaatttaacattatagttaataata
tacaattaaatttgttatattaattaatatgaaattatattatattaaatataattaat
ttaaataaataataatattatataattaatatatgtaattaaatatatattaaaataat
ataatatatttaaattatattgattatatcatatatttataatgtaaaatatttaatta
cattatattaaatattttattatataatcatttcttttgccttaaaaaataggtagcta
caacttttgataaatgtataaatttaaataatcaattaatattaattaaataaaactta
taaggatatatttaattagatatgatatattgatataaatcatttatattatatattaa
taaaaatataaaaaaaagtcagataaacaacaaattttataactattaaagaaataaac
caatttttaaaataaaaaaaggaacttttaatttatatataaaataaatgagatgcctg
attaaagggttatcttgataggataaataaagtaaaaatattactctcattatataaga
tagaattaaactatcacctttagtatcaaaaactaatgtgcatcttacacctcaatata
aaaagataagctaattaagctaatgggttcataccccaatcatgaaggtaatatccttc
tctttttaatgtacaacaactctataaaacttcttttcctatcatcgttgatgatagga
acgatcctgtccatttcttcaaactcctgattaggaatctgaataggactagagatcaa
cttactatctattattcccatattaacagataataaaaattcaataattaatgaaccag
caattaaatactttattattcaatcaatagcatcaacaatattattaatttcaatctta
attattcaaataaaatatggaatgtgatgagataataaaaacattccatcaataataat
tatgtcaagaataataataaaaataggagcagcaccatttcacttttgacttccagaag
taatatcatcaacaagatgaattaactgtcttatactaataacatgacaaaaaattgct
ccaataataacactatcatactgcattaaaataagaagattcctatttgtagtaatcat
aataggaattattgttggagcaataggaggtttaaatcaaacatcactacgacaaattc
tagcatattcatcaattagacacctaggatgaataattagatctataaccatcaaagaa
aatatctgagaattctattttttaatttattcaacattaaatgtaattatcatctttat
attcaaaacaataaatttattcttcttaaatcaaatctattcagcaagatatttcaaaa
cagaaattaaattcatgataataacatcacttttatctctaggtggactaccaccatta
ctaggatttctaccaaaatgaattgtaatacaatcattaattgacaataaaataacagc
tctagtattattaataattacattcacaaccatcacattatactattatatacgaatta
gattctcagcaattattatactacataatgaaaactcatgattaacaagaattaaaata
aataaattagtagtagctctacctgttctatcaataatctcaacaataggactaatttg
tacatcaaacttcatattattttactaagaccttaagttaataaaactaataaccttca
aagttataattaaaagttattcttttaggtcttagtaaaataatattttacacccctag
aattgcagtctagaatcataattgaatataagaccaacaatactatgataagagagaaa
atgttcccataattagatttacaatctaacacctaataattcagccatcttatcatctt
catta
