# Supplementary material for: Conveniently Pre-Tagged and Pre-Packaged: Extended Molecular Identification and Metagenomics Using Complete Metazoan Mitochondrial Genomes
Source: PLoS One. 2012 Dec 14;7(12):e51263. doi: 10.1371/journal.pone.0051263 (PMC3522660; doi:10.1371/journal.pone.0051263)
Supplement: File S2 — Sliding window analyses for Annelida, Cnidaria, Crustacea, Echinodermata, Mollusca, Nematoda, Nemertea, Platyhelminthes and Porifera. For each family, the folder contains the aligned sequences as well as the sliding window analyses by species pair and for all species pair on a single figure. (ZIP) [file pone.0051263.s002.zip › Crustacea/Acrididae/NC_011303.fst]

>Acrida willemsei mitochondrion, complete genome.    NC_011303
aaaaaatgattattctcaacaaaccataagaatattggaactatatacttcttatttgg
tgcatgagcaggaatagtaggaacatcaataagaataattattcgtgctgaattaggac
aacctggatcaataattggagatgatcaaatttataatgttatcatcacagctcacgca
tttattataattttctttatagtaataccaattataattggaggatttggtaattgatt
agtacctttaataattggtgcaccagatatggcatttcctcgaataaataacataagat
tttgattattaccaccatcattaacccttctcatttcatcatcaatagtagatagagga
gtaggtacaggatgaacagtgtaccccccactagcaagagctattgctcatggaggagc
atcagtagacctagcaatcttctcattacatttagcaggtatttcatcaatcttaggtg
cagtaaacttcattaccacagcaattaatatacgatcagaaagaataacattagatcaa
acaccattatttgtttgatcagtatcaattaccgccattctactattattatcattacc
agttctagcaggagctattacaatattgttaactgatcgaaacttaaatacatcttttt
ttgatccagcaggtggtggtgacccaattctatatcaacatttattttgattctttgga
cacccagaagtttatattttaattctaccaggatttggtatcatctcacatattgtttg
tcaagaaagaggtaaaattgaatcattcggaacattaggaataatttacgcaatattat
caattggactaataggatttattgtatgagcacaccatatattcacagtaggaatagat
gttgatacacgtgcatattttacatcagcaacaataattattgctgttcccacaggaat
taaagttttcagatgactagcaacattatacggaacaaaatttaaattcaatccaccac
tactttgagcgcttggattcattttcttatttacaattggtggattaacaggattagta
ttagcaaactcatcactagatattatcttacatgacacatattatgtagtagctcactt
ccactacgtattatctataggagcagtatttgcaattataggaggaattatccaatgat
atccattatttacaggattatatataaacaatacaatacttaaaatccaatttagaatt
atatttattggagtaaatttaactttcttcccacaacatttcctaggattagcaggaat
acctcgacgatattctgattacccagatgcttatacatcttgaaatgtaatttcaagta
ttggatctacaatttctattgtaggaattattatatttattttaattatatgagaaaga
ataatcttaggacgaacaatcttatttaataataatataagaagatcaacagaatgatt
acaaaataatccacctgccgaacatagatactcagaactacctttaatttctagattct
aatatggcagattagtgcaatagatttaagctctataaataaagatcaaacttttatta
gaaatatggcaacatgatcaaatctatccttacaagatggggcctcacctattatagaa
caattatcattttttcatgatcatacaataattatattattaataattacaattattgt
agggtattcacttagatatatactagtaattaaatttacaaatcgaaatatacttcatg
gacatttaattgaaacaatatgaacaacaataccagcaattacactaatttttattgca
ataccatcattacgattactatatttacttgatgattcagtagacgcaataattacaat
taaaacaattggacgacaatgatactgaagttatgaatattcagatttcatggaagtag
aatttgacacatatataacacctgaatcagatctagaaaatgaaagatttcgattactt
gatgttgataaccgaacaattctaccaataaatatagaagtacgaatattaactacagc
atcagatgtattacattcatgagcagttccagctctaggtattaaaattgatgcaactc
ctggacgattaaatcaaggaacatttacaattaatcgtccaggaatattctttggacaa
tgctcagaaatctgtggagcaaatcacagatttataccaattgttattgaaagaacatc
agtaaatttattcatcaaatgattatctaagataatataagaagttagttaaaaaataa
cattaaattgtcaatttaaaataactaaatattagtacttcttgtacatcagatgactg
aaagcaagtaatggtctcttaaaccaataaatagtaaattaacgtctacttctgatgag
gttataaaaccaaatacctcaaatatcacctattatatgattttccctatttattatat
tctcaactgtaataattatatttaatcaaataaacttcttttgctataaacctaaaaca
attacagataataaagaaataaaaacaaaaagtaataaattaatgtgaaaatgataaca
aacctattttcaacatttgatccatcaactaatatttttaatttatcactaaactgaac
tagaacatttttaggaataatattaattccatcaatatactgattaacatcatcacgaa
ttaatattatatgaaataaattaaacttaaccctacataaagaatttaaaacattatta
ggaccaaaatcatttaatggaataacatttttatttatttcaattttcattataataat
attcaataactttttaggattattcccttatatttttacaagaactagacacctagtac
taacatttacaattgcattaccattatgaataagatttatattatttggatgaattaat
tacacaaatcatatatttagacatttagtaccacaaggtacaccaccagcacttatacc
atttatagtaataattgaaacaatcagaaatattatccgaccaggaacattagcagtac
gactagctgcaaatataattgcaggtcatttactattaactttaataggaaatactgga
agatctttatcaataaatttaatctcaatattaattattggacaaatattattattaat
tttagaatcagcagtaacaattattcaagcatatgtattttcaatcctaagaacattat
attctagagaagtatattaacttatgttaacaaatcaaacaaaccacccattccatata
gtagattatagaccttgaccattaacaggagctattggatcaatagttatagtatcagg
actagctaaatgatttcatatatttaatttaaatttattctttattggaataataatta
caatattaacaataattcaatgatgacgagatgtaattcgagaaggaacctatcaagga
ttacatacagaatttgtatcaactggattacgatgaggaataatcttatttattacatc
agaaattctatttttcatttcattcttctgagcattttttagaagaagactatcaccta
ccattgaattaggaataacatgaccacctgctgggattaaaccattcaatcctatacaa
attccattacttaatacagcaatcttattatcttcaggagtaacagttacatgagcaca
tcacagaattataaaatctaatcatacacaaacaatacaaggattattctttacagtaa
ttctaggaatatacttcacaatactacaagcatatgaatactgagaagcaaattttact
attgcagacgcagtttatggatcaaccttctttattgcaacaggatttcatggattaca
tgtaattattggaaccatatttttattaatctgtttaattcgacatataataaatcaat
tctcaccaaatcatcactttggatttgaagcagcagcatgatattgacattttgtagat
gtagtatgactattcttatatatttcgatttattgatgaggtagataaatatttttcta
gtataaaagtacatttaacttccaattaaaaagattgattattaaatcaagaaaaataa
ttataacaacaataataagaatttatattagaattactctaccaataatcgtaataaca
attgcaacaacactatcaaaaaaaataattaatgatcgtgaaaaaaactcaccatttga
atgtggatttgacccaaaaagttcagcacgaataccattctcactacgatttttcttaa
ttgcagtaattttcttaatctttgatgtagaaattacaataattctaccaacaattatt
atcataaaaacatcaagaattacctcatgaacaatatcaattatattatttattacaat
tttattattaggactttatcatgaatgaaatcaaggagcattacaatgagctaaataat
atagggttatagttaaacataacatttgggttgcattcagaaagtattgatataatcaa
ttaaccttaaatgaataagaagcgaattattgcattcagtttcgacctgaaataatggt
aaatatacccttattctaattaattgaagccaaagagaggcatattactgttaataata
taaatgaacaaaatgttccaattaaagaaatgtaaagacaatatagaagctgctaactt
ctcataatagcggttaaaatccgttaacatttctaatttatatagtttaaataaaacat
tacattttcactgtaaaaataataattatttatttataagtaatacctaaaaatatagt
atatttccctaacatcttcaatgttatactctaaataagctatttaggttaatataaaa
aaattaataacaaaataaacatccaaaaaataaatgttaataaataaatcttaaaattt
gaatcatatcaactctgaatataattaattaaataaataaataaactatatataccctg
acctccaaatatctcaccccaaccataatcaataatccttaatgaaaaataaccaaatt
ttaaaggaaaataactaaacaaactagttgagatataaggtataaatcatattgaacca
gtaaaagttattaaagataataattttaaagaatataaatcttgagaaaaattaatact
agaaataatataaccaaaataagagccaaaaataaaaacaaatagagttaaaatcttta
aataaaaaggaagaataattaactgaggtataggaaaaatcaatcaagataaaaatcta
ccaccaaaaatagataaaaataataaacctattataccaaaagaaatataataactatt
atcattaaaagaaaaactagaaaaaaaattataatcaccaaacatagaataataaaaaa
gacgaaatgaataagaagcagttaaaccagtagaaaaaaaataaagaaagaaaattaaa
aaattaacccatcttaaacaaaccatatcaagaattaaatcctttgaataaaaaccagc
taaaaaaggtataccacataaagataaactagaaacattaaaacaaatagaagttaaag
gtataaaattaacaatagaacctataaaacgaatatcctgagaatccctcaaattatga
attattgagcccgcacatataaataataaagccttaaataaagcatgagttaataaatg
aaaaaaagcaaaattaggataacccattgccaaaattcttattattaaaccaagctgac
ttaaagtagaaagagcaataattttttttaaatcaaattcaaaattagcgcctaaacct
gccataaatatagttaaacaaccaattaataataaaaaccaaccaaaattataagttat
caacattggattaaaacgaattaataaataaacaccagcagtaacaagagtagaagaat
gaaccaaagcagaaactggagtaggagcagccatagctgcaggaagtcaagaagaaaaa
ggaatttgagcacttttagttatagcagcaagaataatcaatatagtaataacctttat
ttcaaaagaaccataaataaaatcataatagtaaataaaatttcaactaccaaaattta
atattcaagcaatagatattaaaatagcaacatcaccaacacgattagataaagcagtt
aatataccagcattataagacttaatattttgataataaattactaaacaaaaagaaac
taaacccaaaccatcccagcctaacaaaatactaattaaatttggactaacaattaata
aacctattgataaaataaacattaaaacaattaaaacaaaacgattcttatatttttca
ttagatatataatcaattctataataaataactaaagaagaaatatacataacaaaaga
tataaaaattatagacattcaatcaaaaagaaaagttataacaataactgaaccattta
aactaaataactcccactcaataaaaactctataatcaaataataaataataaatacca
aaaataaaaaataatatacttacaaaaaataatgaaaaaaatctcaataaataaataga
aaatatatacacagcctaagatggatattaaccatatcattgattccacaaaacaatat
tttaattaaaatacctaagcaaactaaaaataaaaatattcaccccttaaacacaataa
atttaaaggaaatcaatgtaaaaataaaagatgatattcacgcaaataacctaaagaac
aagtataaataccactataattaataccatgctgagaataagaatatatatacaatgta
taaacagctctaaaaaaagataaaaaaattaatataaaaaatctaaaagaagatcaaga
aataattctatttaataatctcaattcaccaattaaatttaaagaaggaggagcagcta
tatttgaagatattaaaagaaatcatcaaagagatattataggtataatattaattata
cctttattaattaataatcttcgtctacctaaacgttcataaataatatttgataaaca
aaataaaccagaagaacataaaccatgaccaattattaaagaaaaagaacctatacaac
ctcatatatttattgttattaaaccaccaataactattcttatatgagcaacagaagaa
taagcaatcaaagactttaaatcaacctgacgaaaacaaacaaatctaataataacacc
accagataaacttaaagtcaatcaaaaataattaaattttaaacccaaataagaaataa
ccttcataacacgaaaaacaccataaccacctaattttaataaaacacctgctaaaatt
attcttccagaaaccggagcctcaacatgagccttaggaagtcaaaggtgaactaaaaa
tattggtatcctaactaaaaaagcaaaaatagaaaaaacataaaatataaaataatatg
aaccgaaatcaattaataaaggataataaagagtattatataaactatacaaattaaat
aagactaataataaaggtaatctagaaaacaaagtataaaaaattaaataaataccagc
ttgaagacgctcaggctgataaccccaacccaaaattaataataaagtaggaattaatc
tagcctcaaaaaaaatataaaaagaaaacaaattcaaactagaaaaagaacaatataat
ataatcaataaaaacaaaacaataaaaacaaaaaaattacaatgataagaaaaaatata
aacagaacttctagcagtaattattaaagaacaaactcataatcttaataaaatcaaaa
tataagaaaaataatcaactccaaaaaagtatctaattatattaaaatcagcatatgaa
tatacataaagcataaaaataaaacttactataaatattaaagaatgaactaaccacca
acaattaacaaaaaaacaaagaggaatcataaaaataattataaataaatactttaaca
taaagataaattaaaagaattaaaaaaatcattaccatgagaacgaattattgaaacta
aaatagaaagacctaaagcaccttcacaaacagaaaatactaaaaaaataataggaaaa
aaataatcataatcaaatctaataagaaaaacaataattaatataaacaaagaaagaac
aacatattccaatcttaacaaaaccattaacaaatgtttacgcctagaagaaaaaacat
aaataccagaaaaataaatcattatagaagtaaaaatagaaaatattaccattagtttt
aatagtttaacaaaaacatcggtcttgtaaaccgaaattaagtaaactaggccctttta
aaacatcaggaatagataaaaacctatcattgatttccaaaatcaatatttttaaataa
actaattcctgaaatgattaaaatactaattttaattttatcaaacataataaatatta
gttttattaaattaaatcaccctatatcaataataatatttattattatacaaaccata
ttagtaggaattataacaggattaataatagaaagattctgattatcttatattttatt
cctaatatttctaggtggtatattagtactttttatttatattaccagaattgcatcaa
atgaaatatttaaaattaaaataattaatataattattagtttaattatttttaatatt
attataattttttctattaaaatagacaaaataatgtttttagaaatatttaaaaatac
agaaaccataaatattaatctttcaataaattatcaagaaataactttatcattagaaa
aattatataataaaccaacattaatcgttacaatgataataataatttacctattttta
tccttagtagctgtagttaaaattactaatattaatcaaggacctattcgaaaaatagg
ataattactaatgaataaaccaattcgattaaaaaatcctttaattaaaattattaata
attcattaattgatttaccagcaccaataaatatttcattttgatgaaacctaggatca
ttattaggactatgtttaattattcaaatcataactggattatttttaactatacatta
cacaccaaatattgatatagcattcagaagagtaattcatatttgtcgagacgtaaata
atggatgattaattcgaacattacatgcaaatggagcttctatattttttgtttgctta
tatttacatgtaggacgtggaatttattatggatcatatatatatactaatacatgaat
aattggaacaattattttatttttagttatagcaacagcatttataggatatgttttac
catgaggacaaatatcattctgaggggcaacagttattacaaatttattatcagcaatc
ccatatttaggaacagatttagttcaatgagtatgaggaggatttgctgttgataacgc
aacactaaatcgattctttacatttcactttgtattaccatttataattatggctatag
cagtaattcatttattttttctccatcaaacaggttcaaataatccaattggagtaaat
agaaatattgataaaattccattccacccttattttacttttaaagattcaattacatt
tatcttaataacatcattattaattattttatgtataattaatccatatttattaggag
atccagataattttgtaccagcaaatccattagtaactcctgttcatattcaaccagaa
tgatattttttatttgcttatgcaattttacgatcaattcctaataagttaggaggagt
aattgcattattactatcaattagaattttaataattttaccattttataataaatcaa
aatttcgaggaattcaattttatcctattaatcaaataatattttgaattatagtaatt
gttgtttgtttattaacatgaattggaaaacgtccagttgaagaaccctatatcataac
aggacaaattttaacaattatttattttacctactttctaattaatattcatgtatcta
acatatgagacaaattaattaaaaattattaagttaattagcttaagaaaagcttatgt
tttgaaaacataaaattagaagtttaattcttctattaactttaaaattctaaaaaaaa
ttaactaaattaatgaaagaataagaaccttaagtcctacaaaaaaaaataaaaaattt
aaagacaaaggcaaatatctctttcaagctaaatatattaatttatcataacgaaaacg
aggtaaagtcccacgaactcaaataaaagtaaatgaaataatagataacttaataaaaa
aaaataaagaataaaaatcacctcccaaaaaaaataaagtaaataatatacttataaaa
ataattctagtatattctgctaaaaaaataagagtaaaaccacctgctccatactcaat
attgaaaccagaaactaattctgattcaccttcagcaaaatcaaaaggagttcgattag
tttctgctagacatgaagagaaacatgataaagataaaggaaaagaaataataataaac
caacaataaaactgataatttataaatctatttatatcaaaattacctactaaaaaaat
taaagataataaaattaaagctaatctaacttcataagaaatagtctgagcaacagaac
gtaaagaacctaataaagaataatttgaatttgaagatcaaccagcaattataatagca
taaacacttaatctagtacaacataaaaaaaataaaaaaccataagaaaatgaacatat
ataagttaaataaggaaaaataattcaaatcaataaagaaaccattaaattaaaaatag
gagaaaaataataaagcaaataatttgacataataggaataggttgttccttacaaatt
aacttaattgcatctctaaaaggttggggtaaacctaaaaaaccaactttatttggacc
tttacgaatctgaatataacctaatacctttcgttctaataaagttaaaaaagcaacac
taattaatacacaaacaactaataaaaaaaaattaataataaacattattaaatcatat
atcatcaatactacttgtagaaaaatctacataaatgaattctaaattcaacacattaa
tctgtcaaaatagtaaattaaattcaatctaaacaaaaaaaatcttttatccatatggt
cctttcgtactaatatgaatttattatctcaggatagaaaccgacctggcttacgccgg
tctgaactcagatcatgtaagaaattaaaggtcgaacagacctaattattgagctactg
cacccaaaaataatcttaatccaacatcgaggtcgcaatctgttttgttgataagagct
cttaaaaacaattacgctgttatccctaaggtaacttaatcttatgatcataatttatg
gatcatataaacataaatcaatgatttaataatgaagagtttatttattcttcatgtca
ccccaaccaaacaaaataaaaaaatcatttaaaaaatatactaaaataaataatacttt
aatctgttaagctctatagggtcttctcgtcctaaagatgaatttaagccttttaactc
aaaagttaaattcaaaaaattaataagagacagttgatttttcgtcaaaccattcattc
cagcctccaattaaaaaactaatgattatgctacctttgcacggtcaaattaccgcggc
tctttaaaattcatcagtgagcaggtcagacttcaaaatatatatcaagaagacatgtt
tttgataaacaggcgaaaatcaattttgcctaattccttttaataaaataacaagaaaa
aaaattataaacaaataattatactaatttaaccattattgtaaaaatttaaaaattaa
atttaccatcttaataaaaaatctaaaaatattaaaaaatcaaaaaataaaataatgaa
ctaaaacgtaatcttaaaaatagctggtttaaagcttataaattgattcttaacaacaa
aattatagaattataaatttagagcttatcccctaaataattaatagtcaaatattatt
aattataaaattaaataaaacatttaacataaaaaattaaattttttcttaagaaacta
aataccttaggaaacgaataacatatcatttctaaataaaaattaataataattatata
acattaattataatttttatttaaatcaacctaaattgagaataataaattaatactaa
aattttgattaaccctgatacaaaaggtacaataaattaaatttactttaataaattta
aaataattatttcataatccaattacattactagttcactataataaaaaaaatctatt
ctataaaatatacttagacaataatattaaaaaattatttttattaaataataataaac
aaaaaaaaacacaataataaaattaattaatcaagatattctgaattgcacagaaaaaa
attcagcgtaaatgaaatacttaactaatcaagctatatcttgaaatcttactagatac
actttccagtacatctactatgttacgacttatctcatctaaattaataaaaataaata
aattaaattaataatgagagtgacgggcgatgtgtacacacccaagagccaatatcact
taaattaaataaatcaaattactattaaatccaccttcattaaaaagttccaaaattaa
attcataatataaaaaaatatattgtaacccatctccacctaactataaactgcacctt
gacctgaaataatttaaaattataaatccagaaaattacaactttaaaaagattttctg
ataacggagatatacaaataaataaattaagtaaagttaatcgtgtactatcaattacg
ggacaggttcctctaaatggtataagataccgccaaattctttgggtttaaagaatata
actaataatacccaggtaaaaaattaacattcaaaataatagggtatctaatcctagtt
taataattaaatttcacagaataataacaagaatcataaaaaaactttaaatttcacct
taaaaataaatatttaaatcctaataataaataactgctttaaccaaaaatattcaatt
gtattaatcgtataaccgcggctgctggcacgaaatatgccaatactaaatcaattact
aattccaaaattacttgataattaaattaaatcactgcaaaatagaacatttagtttaa
caaaaacttacatataacataaagaaaaaatgaataaacaagcaagaataaaactttac
cttctcattaaataaaaaattaaaattttaaatttaataaattaataaaaatcaacgta
attaagaattctaataaaactaatcaataataaaatcaaaaaaaaatagaacgcgagct
cactttatgaccataataacttctctatatatatacataattatgaatatggtatatgt
atcctaataagtggtttttataatctttctttctttatttaatctttctttctactaat
aataaagaaagattaaataatataaataatttaatttaatataattaataatcttatat
aataagtaataatatacaattaaatccattatattaaataatatataattatattacta
tatgatattaatttaaataattaataatgttattatattaaataaaataattatattaa
tataaaagttatatttaataaataattgtattgtttatatcatatatatatatattaaa
atatttaattaaatatatataaatatattataatacaataatttcctaaaaattaaaaa
tataagtagctaaaccttttgataaatatataaattgaaataatcaattatattaatat
aaatcacatttataatgatatatataattaaatgtaatatattaaattaaattatttat
attatataaaagcaaattcaactaaaaatcaaaaaaaaattgcatgaaatatactaaaa
atatttcacctaaaagaaatccaatattattactttacacgaattctcttttattttat
atataaaatacacaaaatagcagtgcctgattaaaggattatcttgataggataaatta
agtaattaaaattacctctattattacacgagatagaattaaactatcacctttagtat
caaaaactaatgtgcatcatacaccttgatgtaaataaaaaggtaagctaatcaagcta
atgggttcataccccatttatagaggtatcaatcctctcctttttaatgaccaataact
ctataaaacttctcttcctatcaacgatgttggtaggaacgatcttgtccatttcatca
aactcctgatttggagtttgaataggattagagatcaatttattatcatttattcctct
attaacaaatagaaggaatttaatgataaacgaatcatcaattaaatactttattgtcc
aagcaatagcatcgacaatactgttattttcaattttattgattcattttaaatcatct
gtaagatgagaaaaaatagttgttccatatatgataattagatcaagattattattaaa
aattggagcagctccatttcatttctgattaccagaagtgataaatacattaagatgaa
ataattgcttaattttaataacctgacaaaaaattgcaccaataatggttttatcttac
tgtattaaagtggaagaattcatattcttcattattgtaacaagaatttttattggtgc
aataggagggttaaatcaaacatcattacgacaagtaatagcttattcatcaattagac
atctaggatgaataattagtgcactaattattagagaaaacgtatgagaaatatatttc
atcatttactcaatattaagtgcaattatagtatttacgtttaaaaaaataaatttatt
tcaaataaatcaaatctattcatcaaaaatctttaaaacagaaataaagttcataatgt
ttataacactattatcactaggaggattacccccatttttagggtttttaccaaaatga
attactattcaattgctggtagaaaataacataacattccttatatcaacaatagtgat
cctaacaattatcacattatactactatatacgaattagattttcagcaacaattataa
catacacagaaaattcatgatcatcaagaattaaaaataaaaaattgaatttcatatta
ccaatcataacaataatttcaacaataagacttacatgtacatcaacactagtttcctt
attttaaggacttaagttaaagaaactagtaaccttcaaagttataattaaaagatata
cttttaggccttagtataaaatatacacctttagaattgcagtctaaaatcataattga
atataaaaccacatcatggtaagagagaaaacttctcataaatagatttacagtctatc
acctattatttcagccatcttaccg
