# Supplementary material for: Conveniently Pre-Tagged and Pre-Packaged: Extended Molecular Identification and Metagenomics Using Complete Metazoan Mitochondrial Genomes
Source: PLoS One. 2012 Dec 14;7(12):e51263. doi: 10.1371/journal.pone.0051263 (PMC3522660; doi:10.1371/journal.pone.0051263)
Supplement: File S2 — Sliding window analyses for Annelida, Cnidaria, Crustacea, Echinodermata, Mollusca, Nematoda, Nemertea, Platyhelminthes and Porifera. For each family, the folder contains the aligned sequences as well as the sliding window analyses by species pair and for all species pair on a single figure. (ZIP) [file pone.0051263.s002.zip › Crustacea/Acrididae/NC_011305.fst]

>Calliptamus italicus mitochondrion, complete genome.    NC_011305
atcttaccgcaaaaatgattattctcaacaaaccataaggacattggtaccttatattt
tatatttggagcatgagcaggaatagtaggaacatcaataagtatacttattcgagcag
aacttggacaaccaggatctttaattggagatgatcaaatttataatgttattattaca
gcccacgcatttgtaataatttttttcatagttatacctatcataattggtggatttgg
taattgacttgtaccattaataattggagcacctgatatagcattccctcgaataaaca
atataagtttttgattactaccaccatcattaacccttcttctcatgtcctctatagtt
gataacggagctggtactggttgaacagtttaccctccgctcgcaggagctattgccca
tgggggagcctcggtagacttagccattttctcacttcatctagctggtgtatcttcaa
ttctaggggcggtaaattttattacaacagcaattaatatacgatcagaaagtataact
ttagatcaaacaccattatttgtttgatcagtagccattacagccttactactactttt
atctttaccagttttagcaggagcaattactatattattaactgaccgaaacctaaata
catcattctttgaccctgcaggaggtggagatcctattttatatcaacacttattttga
ttctttggtcacccagaagtatacattttaattttaccaggatttggaattatttccca
cattgtatgtcaagaaagtggaaaaattgaatccttcggaactttaggaataatctacg
ctatattatcaattggattaataggatttattgtatgagctcaccatatatttacagta
ggaatggatgttgatacacgggcatacttcacatcagcaacaataattattgctgtacc
aacaggaattaaggtatttagatgattagcaacattatacggaacaaagtttaagttta
atccacctttattgtgagctttaggatttattttcttatttacaattggtggactaaca
ggactagtattagcaaattcatctcttgatattgtacttcatgacacatactatgttgt
tgcacacttccactatgtattatcaataggagcagtatttgcaattataggaggagtta
tccaatgatacccattatttacaggattaaccataaatagaacatgattaaaaattcaa
ttcacaattatatttattggggtaaatctaaccttcttccctcaacatttccttggatt
agcaggtataccacgacgatattctgattatccagacgcatatacatcttgaaatgtac
tatcaagtattggatctacaatttcaattgttggaatcattatatttattattatcata
tgagaaagaataatcacaaatcgagaaattatatttagaactaatataagtagatcaac
tgaatgactacaaaataatccaccagcagaacatagttattcagaactaccattaattt
ctagattctaatatggcagattagtgcagtagatttaagctctacatataaaggtttga
ccttttattagaaataaaaattaatggcaacatgattaaatttatcattacaagatgga
gcttcaccactaatggagcaattatcattcttccatgaccatactatagttgtattatt
attaattacagtaattgtaggttacgctcttagatatatattatttattgcatttacaa
atcgtaatatattacacggacatttaattgaaactatttgaacagcattaccagctatt
acattaatttttattgccttaccatcactacgattattatatttattagatgattcagt
tgatgcaataatcacaatcaaaactgttggacgacaatgatattgaagttatgaatact
cagactttgtagatgttgaatttgacacatatataataccagaaacagatttagaaatt
gatggatttcgtctattagatgtggataaccgaacaattctacccataaatactgaagt
ccgagtattaacaagagcatcagatgttttacactcctgagcagtgccagccctaggag
taaagattgacgcaacacccggacgattaaaccaaggaacattcacaataaatcggcct
ggattattttttggtcaatgctcagaaatttgcggggcaaatcacagattcataccaat
tgttattgaaagaacttcagtaaacatattcatcaaatgattatctaagataatttaat
taaggagttagttaaaataataacgttagagtgtcaatctaaaataactaaaaattagt
acaccttgaaacatcagatgactgaaagtaagtattggtctcttaaaccaaaaaatagt
aaattaacgcctacttctgatggggaatattattaaatccaaatccctcaaatatcacc
actaatatgattttcactatttattttattctcaattgttttaattctatttaatcaaa
ttaattttttctcatttaaacaaccaccaattaaaagtgcagaaaaaggaacaattgaa
agaaagaacctaatctgaaaatgataacaaacttattttcaacatttgatccatcaact
aatattttcaacctatcattaaattgaactagaacatttattggaatactattaatccc
atcactattttgattaacaccatcacgaattaatattatttgaaataagttaaacttaa
ctttacataatgaatttaaaacattactaggaccaaaatcatttaatggaacaacattt
attttcatttcaatctttattataatactatttaataattttataggattatttccata
tatttttacaagaactagacacttagccttaacatttgcaattgcattaccaatatgat
taagctttatattatttggatgaattaatcatactaatcatatatttgctcaccttgtt
ccacaaggaacaccaccagcattaatatcatttatagtactaattgaaaccattagaaa
tattattcgaccaggaacattagcagtacgactagctgcaaatataattgcaggacatt
tgttattaacattattaggtaatactggaccatcaatagcaataaatttaatctcactt
cttattgttggacaaatacttttattaattctagaatcagcagtagcaataattcaagc
atatgtgttctcaattctaagaacattatactctagagaagtttattaaacttatgtta
acaactcactcaaatcatccattccacttagtagactatagaccttgaccattaacagg
agcaattggagcaatagttttagtatcaggactagctaaatgattccacttatttaaca
ttaacctctttattattggatttggaattacattattaacaataattcaatggtgacga
gatgtaattcgagagggaacatatcaaggactacatacaggatttgtatcagtagggtt
acgatgaggtataattctatttattgcatcagaagttttattttttatctctttcttct
gagccttctttagaagaagacttgcaccaacaattgaactaggaatattatgaccacca
ataggaattcaaccattcaatccaatacaaattccattactaaatactgcaattcttct
tgcatctggagtaaccgtaacatgagctcatcacagacttatagaatctaatcatacac
aagcacttcaaggattattcttcacagttttactaggattatactttactatacttcaa
gcatatgaatactgagaagcaccatttactattgctgatgcagtctatggatctacatt
ctttgttgcaacaggattccatggattacacgtaattattggaacaatctttttaacaa
catgcttactccgacattcaataaatcaattctcaccaagccatcattttggattcgaa
gcagctgcatgatactgacactttgtagatgtagtatgattatttttatacatttcaat
ttactgatgaggtagataattgtttttctagtataaatagtacatttgacttccaatca
aaaagcttgattattaatcaagaaaaacaatcctagtattatcaacaagaattttaatt
agattcattattccacttattgtaatggtactcgcaaccattttatcaaaaaaaattat
taatgaccgagaaaaaagatcaccatttgaatgtggatttgatcctaaaagttctgcac
gaatacccttctctctacgattctttttaattgcagtaatctttttaatttttgatgta
gaaatcgcattaattttaccaattgtaattattttaaaatcatcaaacattataatttg
aacaatatcaacaatattttttattttagtattgcttggtggactttatcatgaatgaa
atcaaggagctttacaatgagcagattaaagggttgtagttaattataacatttgggtt
gcattcaaaaagtattgattttaatcaatcaaccttattatgaataagaagcgaaatat
tgcagtcagtttcgacctgaaagtctggtaaattactacccttattctaattaattgaa
gccaaaaagaggcgtattactgttaataatataattgaactattaagttccaattaagg
aaatgtaaagccaatatgaaagctgctaactttttatattagcggttaaattccgttaa
catttctataatttatatagtttaaataaaacattacattttcactgtaaaaataatat
attttatatttataaataatactcaaaaataaatttatttccttaacatcttcagtgtc
acgctctaaatataagctatttgagttctataaaaaaaataaaataactaaaataaata
ttcaaaaaataaaagttaacaaataaatcttaaaatttgaatcatatcatccctgaata
taattaatcaaataaataaataaactatataaaccttgacctcctaataattcacctca
accataatctaaagactttgatgaataataacctatctttaaaggtaagtatctaataa
acttagtagaaagaaaaggtataaatcatattgaaccagcaaaactaacaaaagataat
atattcaaagaaaataaattatgggaaaaatcaaacttagaaataatataacccaaata
agaacctaataaaactacaaaaatagttaaaaactttaaataataaggtaaagaaatta
tatgagggataggaaaaattaatcaagataataatctacctccaaatacagcaacaaat
aataaaccaattataccaaaagaaatataataacccttatcatcaaaagagaatctaga
ataaaaattattatcaccagacattgaataataaaataaacgaaaagaatatgaagccg
ttaaaccagtagaaaaaaaatataaaaagaaaattaaacaattaacccatcttaaacaa
accatctcaagaattaagtcctttgaataaaagccggctaaaaagggtattccacataa
tgataatctagaaacattaaaacaaactgaagttaaaggcataaaattaacaattgaac
ctataaaacgaatatcctgagaatcctttaaattatgaattattgaacctgcacatata
aataataatgccttaaacaaagcatgagctaataaatgaaaaaaagcaagcttaggata
acctattgccaaaattcttattattaaaccaagctgacttaaagtagaaagagcaataa
tcttcttcaagtcaaattcaaaattagcccctaatccagccataaatattgttatacaa
ccaattattaaaagaaaccaaccacaattataagtatcaagcataggtctaaaacggat
taataagtaaacaccagcagttactaaagtagaagaatgaaccaaagcagaaacaggag
taggagcagccatggctgcaggaagtcaagaagaaaagggaatttgagcactcttggtc
attgcagctaatacaattaatatagtaataagctttatctcagaggatgaagaaataaa
atcataataataaatataatttcaacctccaaaatttaatattcaagcaatagaaatca
aaattgcaacatccccaatacgattagataaagcagttaatatgccagcaccataagac
tttacattctgataataaataactaaacaataagaaactaaacctaaaccatctcaacc
tagtaaaattctaatcaaatttggtctaataatcaaaaaacctattgaaagaataaata
ttaaaacaataataataaaacgatttatattcttctcaccagatatataatcctctcta
taataaataactaaagaagaaatatatataacaaaagatataaaaataagagatattca
atctaaaattaaagttataactaccatagaaccatttaaattaaaaagttctcactcaa
caaaaactctatagtcaattattaaataataaattcctaaaataaaaattaaagttcta
gataaaaataaagaaaaaaaacttaaagaacaaatagaaaacaaatacacggcctaaga
tggaaataacccatatcattgatcccacaaaacaatattttaattaaaatacttaagca
attaaacaaaaaaatactcaccctttaaacataaaatatttaaaggcaatcaatgtaat
aataaaagatgatattcacgtaaatacccaagtgaacaagtataaacaccagcataata
agaaccatgttgagaatatgaatacatatataatgtataaacagctctaaaaaaagata
aaaaaatcaacactaaaaatctaaatgaagaccaagacataattctattcaataaactt
aattcaccaaccaaattcaaagaagggggtgcagccatatttgatgatctcaaaagaaa
tcatcaaagagctattctaggtataagattaattatccccttattaatcaataatcttc
gtctacctaaacgctcataaataatatttgaaagacaaaataatccagatgaacataag
ccatgaccaattattaaagataatgaacctatacaacctcatcaattcatagttattaa
accaccaataaccattcttatatgagcaacagaagaataagcaattaaagactttaaat
caacctgacgaaaacaaataaatctaacaattacaccaccagataaacctaatgataat
cagaaataattaaactttaaccctaaataagaaataacctttataacacgaaaaatacc
ataaccacctaactttaataaaacaccagccaaaattattctaccagaaattggggcct
caacatgagcctttggtaatcaaagatgaactaaaaacataggtattttcaccaaaaaa
gctaaaattataaaaacataaaatataaaataataagaaccaaaatcaaacaataaagg
aaaataaagagtattagaataatcataaaccttaaataaaaccaataataaaggtaaac
tagcaactaaagtataaaaaattaaataaacaccagcctgcaaacgttcaggctgataa
cctcaacctaaaattaaaagcaaggtcggaaccaatctagcctcaaaaaaaatataaaa
agacagcaaactcaatctagagaatgaacaatataatatgatcattaaaatcaaaacca
taaaaacaaaaaaattagaatgatatgaagataaataaactgaacctctagcagtaatc
attaaagaacaaatccaaaatcttaataaaataagactaaaagaaaaataatcaatacc
aaaataatatctaattatatttaaatcagcataagaataaacacaaattataaaaacaa
aactagataaaaatattaaagaatggaccaaccatcaacaatttttcaataaacaaaga
gggatcaaaaaaatagttataaataaatactttaacataaagataacccaaaagaatta
aaaaaatcattaccatgagaacgaattatagaaaccaaaatagaaagacctaaagcgcc
ctcacaaacagaaaaaactaaaaaaataactggaaaaaaataatcataatcaaattcaa
taagaaaaataacaattaacataaataaagataaaacaatatattctaatcttaacaga
accatcaataaatgctttcgtttagaagaaaaaacataaacaccagcaaaatataccaa
taaagaagtaaaaatagaaaatataaacattagttttaatagtttaaaaaaaacaccgg
tcttgtaaaccggaaataaggcaagcccccacttttaaaacttcaggggtaggaagaat
ttcctatcctcggtccccaaaaccgaaattttaataaactaacccctgaaatgataaaa
attataattatagctttatcaaatgtaataaatattaattttattaaattaagacatcc
tatatcaataatactttttattattttacaaactttccttgttggattaataacaggaa
caataatagaaagattttgactatcatatattttattcttaacatttcttggtggtata
ttagttctatttatttatattacaagaattgcatcaaatgaaatatttcaaccaaaatc
cataactataatcttcactctcattacatgagtatttattacatttatattaatcatta
tagataaaacaatatttatagattttttcaaaaatacggaaactattaatattaataac
tcaattaattaccaagaaataacaatatcattagaaaaactctataataatccaacatt
tattattaccataataataataatttatttatttcttgcattattggcagtagttaaaa
ttactaatattaatcaaggaccaattcgtaaaataagataactactaatgaataaaccc
ttacgattaagacaccctttaattaaaattattaataattcattaattgacttaccagc
tccaactaatatttcattttgatgaaattttggatccttattaggactatgtttagtaa
ttcaaattgtaactgggttatttctagctatgcattacacttcaaatattgaaatagca
tttagaagcgtagtccatatttgtcgagatgtaaataatggttgaattatccgaacatt
acacgcaaatggagcatctatattctttatttgcatctaccttcatgtaggtcgaggta
tttattatggatcatatatgtatatacacacatgaataattggaacagttattctattt
ttagttatagcaacagcatttataggttatgtattaccttgaggacaaatatctttctg
aggagcaacagtaattacaaatttattatcagcaattccttatttaggaacagatctag
ttcaatgagtttgaggtggatttgctgttgataatgcaaccttaaatcgattcttcaca
tttcattttgtattaccatttattatcgctgcaatagctgctattcacctattctttct
acatcaaacaggttcaaataacccccttggattaaatggggatattgaaaaaatcccat
tccacccttattttacatttaaggattcaattacatttgtaataataacatcgctacta
attatattatgcttaattaatccatatttattaggtgacccagacaatttcgtaccagc
taatcctttagttacaccagttcatattcaaccagaatgatacttcttatttgcttatg
caattttacgatcaattccaaataaattaggaggtgttattgcactatttttatcaatc
agaattctaataattttaccattctataataaaactccatttcgaggtatccaatttta
ccctattaaccaaatcttattttgaattatagtagtagttgtatgtttattaacatgaa
ttggtaagcgaccagtagaagagccttatattataacagggcaaatcttaacaatcatt
tactttacttacttcttaattaatgttcacgtagctaatgcttgagataaattaattaa
ggaataataagttaattagcttagggaaagcatatgttttgaaaacatagaattagaag
tttaactcttctattaactttttaattctcaaaaaatttcactaaataaatgaaatcaa
taaaatttttaaaccaatgaaaaaaataaaaaaattcaaagataaaggtaaaaaactcc
tccaagctaaatacatcaacttatcataacgaaatcgaggtaaagtcccacgaactcaa
ataaaaccaaaagatataatagcaagtttaataaaaaatataaaagaataaaaatcacc
ccctaagaaaattaaagctaaaagtattcttataaaaacaatactagtatactcagcca
aaaaaattaaagtaaaacctcctgctccatattcaatattaaatccagaaaccaattct
gattcaccttcagcaaaatcaaaaggggttcgatttgtttccgctaaacaggaagcaaa
acaagataaagctaaaggaaaagaaataataataaatcaacaataagattgataattta
taaaatcaaacatattaaatctaccaattaaaataattaaagataacaaaattaaagct
aatctaacttcataagaaatagtttgagcaacagaacgtaaagaacctaataaagaata
atttgaatttgaggatcaaccagcaattattacagtatagacacctaatctagtacaac
ataagaaaaataaaaacccgtatgaaaaggaacacatatatgttaaataaggaaaaatt
actcaaacagctaaagaaatcattaaattaaatacaggggaaaaataataaagtaaata
atttgatataataggaataggttgttccttacaaactaacttaattgcatcactaaaag
gttgaggaataccaacaaatccaaccttatttggtcccttacgaatttgaatatatcct
aataccttacgttctaataaggtcaaaaaagcaacactaattaaaacacaaataactaa
aagaagaaaatttaaaataaacataaataaatcataaagtatcaatgctatttgtagaa
aaaatctacataaatgaattctaagttcaccgcatttatctgccaaaatagcaaataat
taatattaatcaataaaaagaaaatattccacccacatggtcctttcgtactaatgtaa
attatttttacttaggatagaaaccgacctggctcacgccggtctgaactcagatcatg
taagaatttaaaggtcgaacagacctaattattgagctcctgcacccaaaatttttctt
aatccaacatcgaggtcgcaatctgttttgtcaatatgagctctcaaaaacaattacgc
tgttatccctaaggtaacttaatcttatgatcataaattatggatcatgataaacataa
atcaatgattttataatgaagagtttatttattcttcatgtcaccccaacaaaacatta
tcattaaatatagaaaaactagctaaaaactatataaaaataaaatgtcaagctctata
gggtcttctcgtcctaaagaaaaatttaagccttttgacttaaaagttaaattttaaaa
attattaagagacagttgatttctcgtcaaaccattcattccagcctctaattaagaga
ctaatgattatgctacctttgcacggtcaaaataccgcggctctttaaaaccttgtcag
tgagcaggtcagacctcaaattatactcaagaggacatgtttttgataaacaggcggaa
atcaattttgcctagttccttataataaattaacaaacgaaaatattataaacaaaata
aatatactaattccaccattattacaaaaattttaaaattaaattaaaaatcttaataa
aaaacctaaaataattataaaatcaaattaaaaaataatgaactaaaacgcaatcaaaa
aggtggctggtttaaagcctactattatatctttaattaactaaattataggttataaa
ctttagagcttatcccctaaagaataaataagtaaaatatttctaattaaaaaattaaa
tagaaacaaattaactttaaaaaattaaattttttcttaagaaactagatatcttagga
aacgaataacatttcatttctataaataactcaataataattatgacacattaactata
aattatttataaatcaacctaaatcgagataagtaaataattacaaaaattttgataaa
ccctgatacaaaaggtacaataaataaaatctactttctaaaactttaataaatatttc
ataatccaactacattactaataaactataacataaataatcaattctataaaatatac
taagacaattaatttataaaattacttttattaaataataaaaaaaaacaaaaaataaa
cataatattttaaataatcaagacatcctgaattgcacagaacaattttcagtgtaaat
gaaatactttactaataagttatgtcttgaacctcttactagatacactttccagtaca
tctactatgttacgacttatctcatttaatttgaacataccttaccaaaaatcttaagt
ataatgatcaataatgagagtgacgggcgatgtgtacacacctcagagccaatatcaat
taaattaactaaattaaattactatcaaatccaccttcattgaaagtttttcaccatca
aattcgtaataaacaaaaatctattgtaacccacctcctcttaattataagctgcacct
tgacctgaaatattttataattataaatcaagaaaattataactctaaaaagattttct
gataacggagatatacaaacaaataaattaagtaaagttaatcgtgtactatcaattac
ggggtaggttcctctgaatggaatgagataccgccaaattctttgggtttaaagaactt
aactaacagtaccctggtaagcaaaattaacacttaaaataatagggtatctaatccta
gtttattgtttaagtttcacaggttcataaaaagagccacaaaagaattttaaaatttc
accttataaattaacaatttaactcaaaaattataaataactgcctcaaccaataatat
tcacttgtatcaatcgtttaaccgcggctgctggcacgaaatatgccgatacttaatca
attgctaattccaaaatcacttgataattaaatcaaattactgcaaaaagaacatttag
tattacaaaacttgcatataacacaaagaaagagcgaacaagtaagcaagaataaaact
tttacaaaaacaaactgaactcttacaataaaaaaaaaatgattgttgatcaaaagctt
aaaattattaagaaaaaaaataaaaaataaacaataaaaattcaaaaaaaagtagaacg
caacctccgtttcacaacaacaaaaacttctcttatatataataaagataaatatggta
cttgtattcggataaatgttttatattattatttttatcatttaatctttctttttttt
ttaatattaaagaaagattaaataatataaattatttaatttaatataatctaatcttt
aaygttataygtattyatatrcaattamatatgctttattatayaatmcatatwttata
taataataaatttaattaatatccataatataattatatacttataattaatataacag
attatattaatatactaattatattaattaaataatggtattgtttatatcctatataa
ataatattaaatatttgtatatattagtataaatatattattatataataatttctctt
atgcctaaaaacataggtagctacaatttttgataaatatatacattctaataatcaat
taatattaattaaataaagcttataatgatatattcaattaaatgtaatatattaaaat
aaataatttatattaaataatagaaaaaataaataaaaggaaggataaaaacaataaat
ttttcagaatcaaagataattatacaaaaacatttttaaaaaaaaaactttaaatttgt
atattaaataacaaaaaaaaaatggagtgcctgactaaagggttaccttgatagggtaa
ataaagtaaataaaattacctccattaattacataagatagaattaaactacctccttt
agtatcaaaaactaacgtgcatcatacaccttaatgtaattttttaacctaaaaaaggt
aagctaactaagctaatgggttcataccccattcatagaggtattaatcctctcctttt
taatgaacaacaactctacaaaacttctcttcctatcaacattaatgataggaacgatc
ctgtccatctcatcaaattcctgatttggagtttgaataggactagagatcaacttact
ctcttttattcccatattagcaaataataaaaatataataataaatgaatcatcaatta
aatactttattgttcaagcaatagcatcaacaatactgttattttcaattttgttgatt
caaataaaatacccaatagggtgggaaagaaaatttattccatcagtaataatcagatc
tagattattattaaaaattggagcagcaccctttcacttctgatttccagaagtaatag
gtgcatctagatgaattaactgcctgactctaataacctgacaaaaaattgctccaata
atagttctatcatactgcattcaaataagaacatttatatttctaatcattatcataag
aattattattggagcaataggaggtttaaatcaaacatcattacgtcaacttttagcat
attcatcaattagacatctaggatgaataatcagatcattaattgtaagagaaaatgtt
tgagaactttacttcattatctattcactattaagattaattttagtcctcctattcaa
gcaaataaatttatttttcataaatcaaatctattcagcaagaaatataaaaacagaaa
ttaaattcataatattcttatcattattatcactaggtggactacccccttttctagga
tttctaccaaaatgaattgttatacagtcattggtagaaaataaccttaccactttaat
aacaatcatagttgtattaacaactattacactctactattacatacgaattagatttt
cagcacttattctatcatacacagaaaattcctgatcaataagaatcaagaccaaaaaa
tcaagatttatcctaccattcaccgtaataatttctacaataggattaatctcgacatc
tactctaatttcagtgtactaaggacttaagttaaacaaactaataaccttcaaagtta
taattaaaagattaatcttttaggccttagtaaagatttttacacctctagaattgcag
tctagaatcataattgaatataaggccaatcattttaaatggtaagagagattaattct
cataagtagatttacagtctaccacctataaatttcagcc
