# Supplementary material for: Conveniently Pre-Tagged and Pre-Packaged: Extended Molecular Identification and Metagenomics Using Complete Metazoan Mitochondrial Genomes
Source: PLoS One. 2012 Dec 14;7(12):e51263. doi: 10.1371/journal.pone.0051263 (PMC3522660; doi:10.1371/journal.pone.0051263)
Supplement: File S2 — Sliding window analyses for Annelida, Cnidaria, Crustacea, Echinodermata, Mollusca, Nematoda, Nemertea, Platyhelminthes and Porifera. For each family, the folder contains the aligned sequences as well as the sliding window analyses by species pair and for all species pair on a single figure. (ZIP) [file pone.0051263.s002.zip › Crustacea/Acrididae/NC_011827.fst]

>Phlaeoba albonema mitochondrion, complete genome.    NC_011827
atcttaccgcaaaaatgactattttcgacaaatcataaggatattggtactttatactt
tttattcggagcgtgatcaggaatagtaggaacatcaataagaataattattcgtgcag
aacttggacaacctggatcaataattggagatgatcaaatttataatgtaattattaca
gcacacgcatttgtaataattttctttatagttatacctatcataattggtggatttgg
taattgattagtaccattaataattggagcaccagatatagcatttcctcgaataaata
acataagattctgactattaccaccatctttaacccttcttctcacatcctcaatagtt
gacataggtgcaggtacaggttgaactgtttatccaccactagctggtgctattgccca
tggtggagcctctgtagatttagcaatcttttcacttcatctagcaggtgtttcatcta
ttctgggtgcagtaaattttattacaacagcaatcaatatacgatcagaaagtataaca
ttagatcaaacaccattatttgtttgatcagttgctattacagcattattattactatt
atcattaccagtattagccggtgctattacaatattattaacagatcgaaatttaaata
catcattttttgatcctgcaggaggaggtgatccaattttataccaacatttattttga
ttctttggtcaccctgaagtttacattttaattctaccaggatttggtattatttcaca
tattgtatgtcaagaaagaggaaaaattgaatcatttggaacattaggtataatttatg
caatactatcaattggattaataggatttattgtatgagcacatcatatatttacagta
ggtatagacgttgatacacgagcatactttacatcagcaactataattattgctgttcc
aacaggaattaaggtatttagatgattagcaacattatatggaacaaaattcaaattta
atccaccactattatgagcactaggattcatttttttatttacaattggtggattaaca
ggattagtattagctaattcatctcttgatattgtactacatgatacttattatgttgt
tgcacatttccactacgtattatcaataggagcagtatttgcaattataggaggtatta
ttcaatgataccctatatttacaggactaacaataaataatacatgattaaaaattcag
tttactattatatttattggagtaaacctaaccttcttcccacaacacttccttggatt
agcaggaataccacgacgatattcagattatccagatgcatatacatcttgaaatgtaa
tttctagaatcggatcaataatttcaattgtaggaatcatcatatttattgtaattata
tgagaaagaataatcactaaccgaacaatcatttttagaacaaacataagaagatcaac
agaatgattacaaaataaccctcctgcagaacatagatattctgaattaccattaattt
ctagattctaatatggcagactagtgcattagatttaagctctaaaaataaaggtttga
ccttttattagaaaataattatggcaacatgatcaaatttatcattacaagatggagct
tcaccattaatggagcaattatcattctttcatgatcatactgtagtcgtattattatt
aattacagtaattgtaggatattcacttagatatacactaataatcaattacacaaatc
gaaatatacttcatgggcacttaattgaaacaatttgaacagccttaccagccatcaca
ttaatttttattgcactaccatctttacgtctattatatctattagatgattcagtaga
tgcaataattacaatcaaaacaattggacgtcaatgatactgaagatatgaatattcgg
actttattgacgttgaatttgacacatatataacaacagaaagagatttagaaaatgaa
ggatttcgattactagatgtagataatcgaacagttctacctataaatactgaagtttg
tgtacttactagagcatcagatgttctgcattcatgggtagtaccagcattaggtatca
aaattgatgcaacacctgggcgacttaaccaaggaacatttacaataaaccgacctggt
tttctttttgggtcaatgttcagaatttgtggagctaatcatagatttataccaattgt
aattgaaagaacttcagtaaacatattcattaaatgattatctaagataatataaggag
ttagttaaaaaataacattagaatgtcaatctaaaataactaatatattagtacacctt
gaaacatcagatgactgaaagtaagtaatggtctcttaaaccaaaatatagtaaactaa
cgcctgcttctgatggggataaaattattatcctcaatcccacaaatatcccctttaat
tgggttttcactattcattttattctcaattacattaactatatttaatcaaatgaact
ttttttcctataaaccaaacaaaattaaaagaatcaaaaaaggaataattaaaagaaag
aatttaacttgaaaatgataacaaatttattttcaacatttgatccatcaactaatata
tttaacttatcattaaattgaactagaacattccttggattgttattaattccatcatt
attctgattaacaccatctcgaattaatattatatgaaataaaataaacttaacattac
ataatgaatttaaaaccttattaggaccaaaatcatttaatggaacaacatttattttt
atttcaatcttcattataataatatttaataacttcataggactattcccttatatctt
tacaagaactagacatatagcattaacatttgcaattgccttacctatatgattaagat
ttatattatttggatgaattaatcatactaatcatatatttgcacacctagtacctcaa
ggaacccctcctgcattaatatcatttatagtattaattgaaactattagaaacattat
tcgaccaggaaccttagcagttcgactagcagcaaatataattgcaggacacttattat
taactctattaggtaatacaggaccatcaataactataaacttaatttcaatacttctt
attggacaaatattattattaattctggaatcagcagtagcaataattcaagcctatgt
attctcaattttaagaacattgtattctagagaagtatattaaacttatgttaacaaca
cactcaaatcatcctttccacctagttgattatagaccttgaccattaacaggagcaat
cggagcaatagttatagtatcaggactagctaaatgatttcatttatttaacataaatt
tattcttaattggtataagaattacattactaacaataattcaatgatgacgagatgta
atccgagaaggaacttatcaaggattacatacaggatttgtttcaattggactacgatg
aggaataattctatttattgcatcagaagtactcttcttcatatcattcttttgagcat
tctttagaagaagactagcaccaacaattgaattaggaatactatgaccacctatagga
attcaaccatttaaccctatacaaattcccttacttaatacagcaatcctattagcatc
aggagtaacagtaacatgagcacatcatagactaatagaatcaaatcatacacaagcac
tacaaggattattctttacagtattattaggaatatactttaccatactacaagcatat
gaatattgagaagcaccttttaccattgctgatgcagtatatggatcaacattttttgt
tgcaacgggattccatggtcttcatgtgattattggaacaattttcttaacaacatgct
taacacgacatttattaaatcaattctcaccaaatcaccactttggatttgaagcagca
gcatgatattgacactttggttgagtagtatgactatttttatatatttcaatttactg
atgaggtagataaaatttttctagtataaatagtacatttgacttccaatcaaatagat
tgatttaaatcaagaaaaataattttaattttatcattaagaattttaattagttttat
tatcccaataattgtaatattaattgcaacaacattatcaaaaaaattaatcaatgacc
gtgaaaaaagatcaccatttgaatgtggatttgacccaaaaagttctgcacgtatacca
ttctcattacgatttttcctaattgcagtaatcttcttaatttttgatgtagaaattgc
actaattttacctattgtaattattataaaaacatctaatattataatatgaacattat
caaccatattctttattatagttttactaggaggactttatcatgaatgaaatcaagga
gcactacaatgagcagaatagggttatagttaaatataacatttgggttgcattcaaaa
agtattgataattatcaattaaccttaattgaataagaagcgaattttgcagtcagttt
cgacctgaaaaacttggtaatagatacccttattctatttaattgaagccaaaatagag
gcatattactgttaataatacaattgaactattaagttccaattaaagaaatgtaaagc
caatatgaaagctgctaactttttatattagcggttaaactccgttaacatttctttaa
tttatatagtttaaataaaacattacattttcactgtaaaaataatatactccatattt
ataaatatacctaaaaataaaatatttccttaacatcttcagtgtcacactctaattat
aagctatttaggttaaataaaaaataataaaattaaaataaacattcaaaaaataaatg
ttaataagtaaatcttaaaattagaatcatatcaacactgaatataaccaataatataa
ataaataatctatataaaccctgaccaccaaataattcacctcaaccataatcaaaaga
ctttgatgaataataaccaacttttaaaggtaaatatctaatgaaatttgtagataaat
aaggtataaatcatatagaaccagcaaatctaacaaaagacaatatatttaaagaaaat
aaattataagaaaacttaaagtcagaaataaaataacctatataagaacctaaaacaac
aactataatagttaaaaactttaaataataaggtaaaacaattatatgaggaataggaa
aaatcaaccaagacaaaaatctaccaccaaaaacagcaacaaataataaagcaatcata
ccaaaagaaatataataattactatcatcaaaagaagaactagagtaaaaattattatc
accagatatagaataataaaataaacgaaaagaataagaagcagttaaaccagtagaaa
aaaaataaaagaaaaaaattaaacaattaattcatcttaaacacactatctcaagaatt
aaatcctttgaataaaaacctgctaaaaaaggtattccacataaagataatcttgagac
attaaaacaaacagaagttaaaggtatgaaattcacaattgaacctataaaacgaatat
cctgagaatccttcaaattgtgaattattgaacctgcacatataaataataatgcctta
aacaaagcatgggctaaaagatgaaaaaaagcaagcttagcataccctatagctaaaat
tctcattattaaaccaagctgacttagagtagaaagagcaataatcttttttaagtcaa
actcaaaatttgctccaaatccagccataaatatagtcaaacatccaattaataataaa
aaccaaccacagttataaacctccaatattggtctaaaacgaattaaaaaataaacacc
agcagtaacaagagtagaagaatgaactaaagcagaaactggagtaggagctgccatag
cagcaggaagtcaagaagaaaaaggaatctgagcactcttagttatagcagcaagaaca
attaatatagtaataagctttatctcaaaagaatccgaaataaaactataataataaat
ataatttcaaccaccaaaatttaacatccaagcaattgaaattaaaatagctacatctc
caatacgatttgataaagcagttaatataccagcactataagacttaacattttgataa
taaataactaaacaataagaaactaaacctaaaccatctcaacctaataaaatactaat
taaattaggactaataattaaaaaacccattgacaaaataaacataagaacaataataa
taaaacgatttatattcttttcaccagatatataatcctctctataataaataaccaat
gaagaaatatatattacaaaagacataaaaattaaagacattcaatcaaaaataaaagt
tataacaactattgaaccatttaaactaaaaagttcccactcaataaaaacattataat
caagaattaaataataaatacctaaaataaacaataaagttcttgataaaaataaagaa
aaaaaactcaatgaacaaatagaaaatatatacacggcctaagatgaaaaacttcatat
cattgattccacaaaacaatattttaaattaaaatacctaagcctaattataaaaaaaa
atactcaccctttaaacacaaaatattaagtggaaatcaatgcaaaaataaaagatgat
acttacgtaaataaccaagagaacaagtataaacaccagaataataagaaccatgctga
gaataagaatatatatataaagtataaacagctctacagaaagataaaaaaattaatgt
taaaaatctaagagaacatcatgatataattctatttaataatctcaattcacctaata
aatttaatgaaggaggagcagccatatttgatgatcttaataaaaatcatcataatgcc
attcttggtataagattaattatacctttattaattaataatctacggctacccaaacg
ctcataaataatatttgataaacaaaataaaccagatgaacataaaccatgaccaatta
ttaaagaaagagaacctatacaaccccatcagtttatagttattaaaccaccaataact
attcttatatgagcaacagaagaataagcaattaaagactttaaatcaacctgacgaaa
acaaatgaatcttacaataacaccaccagataaacctaaagacaatcaaaaataattaa
actttaaacccaaataagaaacaacccttattacacgaaaaataccataaccccccaac
tttaataaaacaccagcaagaattattctaccagaaattggagcctccacatgagcttt
tggaagtcaaagatgaaataaaaatattggtatcttcactaaaaaagccaaaataataa
aaacataaaacataaaataataagaaccaaaatcaaataataaaggaaaataaagagta
tttgaaacactataaatcttaaataaaaccaataataaaggtaatctagcaactaatgt
ataaaaaatcaaataaacaccagcctgtaaacgttcaggttgataaccccaacctaaaa
ttaaaagtaaagtaggaaccaatctagcctcaaaaaaaacataaaaagataataaactc
aatctagaaaaagaacaataaagcataattaataaaaacaaaacaataaaaacaaaaaa
attagaatgataagaagataaataaattgaacctctagcagttaatattaatgaacaaa
cccaaaaactcaataaaattaaactaaaagaaaaataatcaacaccaaaaaaatatcta
attatatttaagtcagcataagaataaattaaaaatataaaaataaatcttgacaaaaa
tattaaagaatgaaccaaccaccaacaattttttagtaaacaaagagggatcaaaaaaa
taatcataaataaatactttaacataaagataaaccaaaagaattaaaaaaatcattac
catgagaacgaattattgatactaaaatagaaagacctaaagcaccttcacaaacagaa
aaaaccaaaaaaataacaggaaaaaaataatcacaatcaaaaccaaccagaaaaagaat
aattaacataaacaaagaaagaacaatatattccaatctcaataaaactatcaataaat
gcttacgcttagaagaaaatacataaacaccagaaaaataaattaataaagaagtaaaa
gtagaaaatataaacattagttttaatagtttaaaaaaaacgccggtcttgtaaaccgg
aaataagacaagcccccacttttaaaacttcaagggtagaaaatttttctgtcatcgat
tcccaaaaccgatattttaaataaactaacccctgaaatgattaaaataataattatag
cattatcaaacataataaatattaattttattaaattaaatcatccaatatcaataata
atatttattattttacaaacattcctcattggtttattaacgggaacaataatagaaac
attttgattatcatcaattttattcttaacatttctaggtggaataatagttttattta
tttatattactagaattgcatcaattgaaatatttaaaccaaaatcaatcatcataatt
atatcctttattctatttataatgatgatgattatttttataattattaatagaacaat
atttatagatatcattaaaaatacagaaactataaatattaataattatattaattatc
aagaaataacaacatcattagaaaaattatataatttacctacatccatcattacaata
ataataatgatttatctttttcttgcattagtagcagtagtaaaaattactaatattaa
tcaaggtcctatccgtaaaataagataacccactaatgaataaacccttacgattaaga
catcctttaattaaaatcattaataattcattaattgatttaccagcaccaacaaacat
ctcattctgatgaaatttcggatcactattaggattatgtttaattatccaaattgtaa
ctggattatttttagctatacattatacaccaaatattgaaatagcttttagaagagtt
gttcatatttgccgagatgtaaataatggttgaattatccgaacattacatgcaaatgg
agcttctatattttttatctgtatttatttgcatgtaggacgaggaatttactatggat
catatattatatatatacatacatgaataattggaacagtaattttattcttagttata
gcaactgcgtttataggatatgtactaccatgaggacaaatatcattctgaggagcaac
agtaattacaaatttattatcagcaattccatacttaggaacagatctagtacaatgag
tatgaggaggatttgcagttgataatgcaacattaaatcgcttcttcgcttttcatttt
gtattaccttttattattgcagctatagctgcaatccatttatttttccttcaccaaac
aggatcaaataatccaattggtgtaaatagaaatattgaaaaaaatccctttcaccctt
attttacattcaaggattcagtcacattcgtattaataacatcaatactaattttatta
tgtttaatgaatccttatatattaggtgacccagacaattttgttcctgcgaatcctct
tgttacaccaattcacattcaaccagaatgatattttttatttgcatatgcaattctac
gttcaattccaaataaattaggtggagtcattgcattatttttatcaattagaatccta
ataattttaccattttataataaaacaccatttcgaggaattcaattttacccaattaa
tcaaatcatattttgaattatagtgattgtagtatgtctattaacatgaattggaaaac
gaccagttgaagaaccatatatcataacaggacaaatcttaacaattatctacttcaca
tactttattattaatgttcatgtagctaatgtatgagataaattaattaaagaataata
ttaattagttaattagcttaagtaaagcatatgttttgaaaacataaaactagaagttt
aattcttctattaactttattctttaaaaaattaactaattaatagatattaatagaat
tttcaacccaataaaaaaaaatagaaagtttaaggataaaggcaaaaaactttttcaag
ctaaatatattaatttatcataacggaaacgaggtaaagtcccacgaactcagacaaaa
ataaatgatattaaaccaagtttaataaaaaatattaaagaataaaaatcaccgcctaa
aaaaattaatgctaataatattcttataaaaacaattctagtatattcagctaaaaaaa
ttaaagtaaaaccaccagcaccatactcaatattaaaaccagaaactaattctgactca
ccctcagcaaaatcaaaaggagttcgattagtttcaactaaacatgaagcaaaacaaga
taaaaataaaggaaaagaaaaaataataaatcaacaataaatctgataatttataaaat
caaaaatattaaatcttccaattaaaataattaaagataataaaatcaaagccaatctt
acttcataagaaatagtttgagcaactgaacgcaatgagcctaataaagaataatttga
attagatgatcaaccagcaattattactgtataaacacccaatctagtacaacataaaa
aaaataaaaaaccataagaaaaagaacatatataagttatataaggaaaaataactcaa
ataactaaagaaattattaaattaaaaacaggagaaaaataataaagtaaataatttga
cataataggaattggttgttccttacaaattaatttaatagcatcactaaaaggctgag
gaataccaacaaaaccaactttatttggaccctttcgaatttgaatataacctaatact
tttcgttctaataaagttaaaaaagctacactaattaaaacacaaataaccaataacaa
aaaattcaaaataaacataaataaatcataaaatatcaatactattttgtagaaataat
ccacataaatgaattctaaattcaacacatttatctgtcaaaatagtaataattaattt
tattcaaattgataaaaaatatttcactcatatggtcctttcgtactaatatgaattta
ttaatcttaggagagaaaccgacctggctcacgccggtctgaactcagatcaagaaaga
atttaaaggtcgaacagacctatcactgggttactgcacccagaatttttcttaatcca
acatcgaggtcgcaatctgctttgtcgatatgagctctcgaaaacaattacgctgttat
ccctaaggtaacttaatcttatgatcataaattatggatcaaaatatacataaatcaat
gattttataataaagagtttattaattctttatgtcaccccaacaaaacattataatta
tatatagaaagactatctaaaaactatatataaataaaatgtcaagctctatagggtct
tctcgtcctaaagaaaaatttaagccttttaacttaaaggttaaattcaaaaatttatt
aagagacagttaatttctcgtcaaaccattcattccagcccctaattaagagactaatg
attatgctacctttgcacggtcaaaataccgcggctatttaaaattatcagtgagcagg
ttagacctcaaaatattaatcaagaggacatgtttttgataaacaggcggaaattcact
ttgcctaattccttataataaattaaaaaaataaaatattataaacaaataattatact
aattccatcattattacaaaaattattaaattaaattaatcatcttaataaaaaaccta
aaatcattataaaatcaaaataaaaaataatgaactaaaacgtagtcttaaaatagctg
gtttaaagcttattcttatattaaagtaaataaattataggattataacttcagagctt
atcccctaaagattaaacaagttaatattaaaaattaaataattaaaataaacaaaaac
tttaaaaaattgaattttttcttaagaaactaaatatcttaggaaacgattaacatttc
atttccataaacaaattaataataattatgacacattaactataatttgtttataaatc
aacctaatttgagaaaagttaataaaaactaaaattttgataaaccctgatacaaaagg
tacaataaacaaaatttactttaacctatttaaataaatatttcataaaccatttacat
tacaaataaactataataaaaagaatcaattctacaaaaaatactaagacacataatcc
tacaaaattatttttattaaataaaaaaataaaaacaaataaaccaaataataaaataa
ataatcaagacatcctgaattgcacagaattaaattcagtgtaaatgaatcacttcact
attaagttatgtcctgtgatacctttctagatacactttccagtacatctactatgtta
cgacttatctcacctaaattgaaaacatattaaataaaatacaacaatcaataatgaga
gtgacgggcgatgtgtacacacctcagagccaatatcaattaaattaaataaatcaaat
tactatcaaatccaccttcattaatagaaattcaccattaaatccataataaacaaaaa
tttattgtaacccatctccacttaattataagctgcaccttgacctgaaatacttcaca
attataaattacgaaaattataactccaaaaagattttctgataacggagatatacaaa
caaataaattaagtaaagttaatcgtgtattatcaattacgggataggttcctctgaat
ggattaagataccgccaaattctttgggtttaaagaccttaactaatagtacccaggta
agaaaattaacacttaaaataatagggtatctaatcctagtttatttattaagtttcac
agattcataaaaagaattatacttaaaaatcaaatttcaccttatataattataattaa
accctaaattacaaataactgttttaaccaagaatattcacttgtattaatcgtataac
cgcgactgctggcacgaattttgtcgccaatactaaatcaattgctaattccaaaataa
cttgataattaaatttaatcactgcaataagaacatttagtttaacaaaacttgcatat
aatacaaagaaaaagtgaataaataagcaagaataaaactttaaataaataaatgaaac
attattactaaaaataaatacgcataaataaataatgacaaaaatattaagaaaatgaa
agaaaaatcattaataaaaagttaaaaaaaacagaacacatctccctttcaacaacaac
aacaacttctctattatatataagtaaagatagatatggaacttgtatcctggtaaatg
ttttattctctttcttttctttatttaatctttctttctactaactaaataaagaaaga
ttaaataatataaataatttaacctaatacaatatgtaatttaatataatacgtaataa
tatacaattaaatccatcatattaatctatatgtaattattataataatataaatcatc
ttatagtatatgattgtaatatatattataataaatgattatattaatatactgttaat
attaattaaataaattgtattaattatatcatatatatataatgtaaaatatttattct
atattactataaataagttataatataatattttcttttgcctaaaaacataggtagct
acaacttttgataaatatataaattaaaataatcgcttaatgataattaaataaaccta
taatgatgtattgaattaaatgtaatatatatatattaaattatttatattaaacacga
agggcctcaatgtttaaaaccgattcattttctatttttagttatcttaatgaaatccc
acaaaaaaaatttagagcgattaactttcaatttatggataaaatataaaaaaaaaaac
agggtgcctgattaaaggattatcttgataggataaattaagtgattatttccaattac
ccctgttaatattacattagatagaattaaactaaaacctttagtatcaaaaactaacg
tgcatcttacaccttaatgtaatcctataaaaaggtaagctaataaagctaatgggttc
ataccccatttgtagaggtattaatcctctcctttttaatcaacaataactctataaaa
cttctcttcctatcaacactgttggtaggaacgatcctgtccatttcatcaaactcctg
atttggagtttcaataggactagagatcaacttaatctcgtatattcccataatagcat
ataataagaatgtaataataaatgaatcagcaattaagtattttattgttcaagtaata
gcatcaaaaatattacttttctcaatctcgctgattcagataaaacaaccaatcaactg
agaaaaagaaataatctcatcattaataagcagatctactagtagattattgttgaaaa
ttgaagcagcacagttccatttttgattcccagatgctataggagcatcaagatgaatt
aactgcttcattttaataacctgggaaaaagttgctccaataatagttctatcatactg
tatccaaataagaacattcattataatgctcaatatcacacgaattattattggagcat
taggaggtttaaatcaaacatcattatgacaaattctagcatattcatcaattagacat
ctaggatgaatgattagatcaattattgttagagaaaatgtatgagaaattgtatttca
tcatttactcgttactaataattatcatagtcttaatattcaaaagaacaaatttattt
ttctaaatcaaatttactcagaaagaaatataaaaacagaaattaaattcataatgttt
ctatcacttttatcattaggtggactacctccattccttggattcttaccgaaatgaat
tgttatccaactattaattgaaaataacttaacagccttaataacaattatagtaatcc
taacaaccattacactatactattacatacgaattagattctcagcactaattctttca
tatacagaaaattcctgatcaataagaattaaatctaacaaatatagattcatcatacc
attaatggtaacagtatcaacactaggcctaatttgctcatcaactatgatttcagtat
attaaaggccttaagttaaaataaactaataaccttcaaagttataattaaaagacagg
cttttaggccttagtattttaacttacacctttagaattgcagtctaatatcatttctt
gaatataaagccaccaattccttagtaagagagaccacgctcatgaatagatttacagt
ctatcacctattttcttcagtc
