# Supplementary material for: Conveniently Pre-Tagged and Pre-Packaged: Extended Molecular Identification and Metagenomics Using Complete Metazoan Mitochondrial Genomes
Source: PLoS One. 2012 Dec 14;7(12):e51263. doi: 10.1371/journal.pone.0051263 (PMC3522660; doi:10.1371/journal.pone.0051263)
Supplement: File S2 — Sliding window analyses for Annelida, Cnidaria, Crustacea, Echinodermata, Mollusca, Nematoda, Nemertea, Platyhelminthes and Porifera. For each family, the folder contains the aligned sequences as well as the sliding window analyses by species pair and for all species pair on a single figure. (ZIP) [file pone.0051263.s002.zip › Crustacea/Acrididae/NC_013240.fst]

>Schistocerca gregaria gregaria mitochondrion, complete genome.    NC_013240
atcttaccgcaaaaatgattattctcaacaaaccataaggacattggtactttatactt
tatatttggagcatgagcaggaatagtaggaacatcaataagaatacttattcgtgctg
aacttggccaacccggatctctaattggggatgaccagatttataatgttattattaca
gctcacgcattcgtaataattttctttatagtaatacctattataattggtggatttgg
taattgacttgttccactaataattggtgcaccagatatagcatttccacgaataaata
atataagtttttgattactaccaccttcactaacccttcttcttacatcttctatagta
gataatggtgctggtacaggatgaacagtttaccctcctctagcaggagctattgcaca
cgggggtgcatctgtagatctagctattttttcactacacttagcaggtgtatcatcca
ttcttggtgcagtgaatttcattacaacagcaattaatatgcgatcagaaagtataact
ttagatcaaacacctttatttgtatgatctgtagctattacagcattacttctccttct
ttcacttccagttttagcaggagctattactatattattaacagatcgaaatttaaata
catcattctttgaccctgcaggagggggtgacccaattctatatcaacatctattttga
ttctttggacacccagaagtttatattttaattctaccgggattcggaattatttcaca
tattgtatgtcaagaaagaggaaaaatcgaatcatttggaacattaggtataatttatg
ctatactatcaattggactaataggatttattgtatgagcacatcatatatttacagta
ggaatggatgttgacacacgagcatattttacatcagcaacaataattattgctgtacc
tacaggaattaaggtatttagatgattagctacattatatggaactaaattcaagttca
acccaccattattatgagctctaggatttattttcctatttacaattggtggattaaca
ggattagtattagcaaattcatcacttgatattgtattacatgatacatattatgtagt
agcccactttcattatgtattatctataggagcagtatttgcaattatgggaggtgtta
ttcaatgatacccactatttacaggattaaccataaataatacatgattaaaaatccaa
tttacaattatattcattggagtaaatttaacattctttcctcaacacttcctaggatt
agcaggaatacctcgacgatactcagactacccagacgcatatacatcatgaaacgtag
tatcaagaattgggtctacaatttctattgtaggaatcattatattcattgtaattata
tgagaaagaatgattacaaaccgagcaatcatatttagagctaacataagaagatcaac
agaatgactacaaaataaccctcctgcagaacatagttactcagaattaccattaatct
ctagattctaatatggcagattagtgcagtagatttaagctctacaaataaaggtttga
ccttttattagaaaatatttattaatggcaacatgatcaaatttatctcttcaagatgg
agcttcaccattaatggagcaattatcattctttcatgatcatactatggtcgtattat
tattaattacagtaattgtaggttatgccctaagttatatattatttattgcctatact
aaccgtaatatacttcatggacatttaattgaaacaatctgaacagctttaccagcaat
tacattaatttttattgcccttccatcattacgactattatatttacttgatgattcag
tagatgcaataattacaattaaaaccattggacgacaatgatactgaagatatgaatat
tcagacttcatagacgtagaatttgacacttatataacaccagaacaagacctagaaaa
tgatggatttcgactactagatgtagataaccgaacaatcctaccaataaatacagaag
tacgagtattaacaagagcatcagatgttctacactcatgagcagttcctgcattagga
gttaaaattgatgcaacgccaggtcggttaaatcaaggaacattcacaataaatcgacc
tggattattctttggacaatgctcaaaaatctgtggtgcaaaccacagatttataccaa
ttgtaattgaaagaacttcagaaaatttatttattaagtgattatctaagataatttaa
ggagttagttaaaataaataacattagagtgtcaatctaaagtaactaaaaaattagta
caccttgaaattcatcagatgactgaaagtaagtaatggtctcttaaaccaaataatag
taaattaacgactacttctgatggggaaattatatccaaatccctcaaatatcccctct
tatatgattctcactattcattatattttcagctacattaatcttgtttaatcaaataa
acttcttctcatttaaacctaaccttattaaaagagcagaaaaaggaacaattgaaata
aaaaacttaaattgaaaatgataacaaatctattctcaacatttgatccatcaactaac
atctttaatttatcattaaattgaactagaacatttctaggactattattaatcccatc
actattttgacttacaccatcacgaattaacattatctgaaataaactaaatttaacct
tacataatgaatttaaaacacttcttggaccaaaatcatttaatggaacaacattcatt
ttcatctcaatttttattataatattatttaacaatttcataggattattcccttatat
ttttactagaacaagacatttagcattaacatttgcaattgccctacctatatggctaa
gatttatattatttggatgaattaaccatactaatcatatatttacacaccttgtacca
caaggtacaccgcctgcattgatatcatttatagtactaattgaaacaattagtaatgt
tattcgaccaggtacattagcagtacggttggcagcaaatataattgcaggacacttat
tattaaccttattaggaaacacaggaccatctatagcaataaacttaatctcattacta
attattggacaaatacttctattaattctagaatcagcagtagcaataattcaagccta
tgttttctcaattctaagaactctatattctagagaagtatattaaacctatgttaaca
actcactcaaaccacccattccacttagtagactatagaccttgaccattaacaggagc
aattggagcaatagtactagtatcaggactagcaaaatgatttcacctatttaatatta
acttattcataatcggatttggaattaccctactaaccataatccaatgatgacgagat
gtagtacgagaaggaacatatcaaggattacatacaggatttgtatcaattggattacg
atggggaataattttatttatcgcatcagaggtgttatttttcgtttcttttttttgag
cattctttagaagaagattagcaccaacaattgaactaggaatactatgacccccaata
ggaattcaaccctttaaccctatacaaattccattacttaatacagctattcttttagc
atcaggagtaacagtaacatgagcacatcatagtctaatggaatctaatcatactcaag
ctctacaaggattattcttcacagtgttattaggactatactttacaatacttcaagca
tatgaatattgagaagcaccttttaccattgcagatgcagtttatggatcaacattctt
tgttgcaacaggattccatggtttacacgtaattattggaacaatctttttatcaacat
gtctacttcgacactcaataaatcaattttcaccaagacatcactttggatttgaagca
gcagcatgatactgacacttcgtagacgtagtatgattattcttatatatctctattta
ttgatgaggtagataattgtttttctagtataaatagtacatctgacttccaatcagaa
agcttgatataaatcaagaaaaacaattctaattctatcaacaagagttttcattagat
ttattattccaataattgttataatcctggcaacaacactatcaaaaaaattaattaat
gatcgagaaaaaagatcaccatttgaatgtgggttcgatccaaaaagatcagcacgaat
accattctcactacgattcttcctaatcgcagtaatctttttaatttttgatgtagaaa
ttgcactaattctaccaattgtaattatttttaaaacctcagacattataatctgaaca
gtatcaacaatattttttatcctagttctattaggtggactataccatgaatgaaaaca
aggagcattacaatgagcagaataaagggttgtagttaaacataacatttgggttgcat
tcaaaaagtattgataatatcaatcaaccttaaatagaataagaagcgaaatattgcag
tcagtttcgacctggaagattggtatgtactacccttattcttattaattgaagccaaa
aagaggcgtattactgttaataatataattgaactataatagttccaattaaggaaatg
taaagccaatatgaaagctgctaactttttatattagcggttaaactccgttaacattt
ctaaaatttatatagtttaaataaaacattacattttcactgtaaaaataatatatcta
tatttataaatacctaaaagtaaaaatacttccttaacatcttcagtgtcacgctctaa
ttataagctatttaagtaaacgaaaaacaatattaccaaaataaatattcaaaaaataa
aagttaaaagataaatcttgaaattagaatcatatcaaccttgaatataaccaattaaa
taaataaataatctatataaaccttgaccaccaagtaattcacctcaaccataatcaaa
tgacttagatgaataataacctatttttaaaggaatatatctaataaacttagttgaaa
gaaaaggtataaatcatatagaaccagcaaatctaacaaaagaaagtatacttaaagaa
aataaattatgagaaaaatcaaaattagaaataagataacctaaataagcacctaaaat
aacaactgtaatagttaaaaactttaaataataaggtaaagcaatcacatgaggaatag
gaaaaattaatcaagataaaagactaccaccaaaaacagcaacaaacaataaaccaatt
attccaaatgaaatataataacccttatcatcaaaagaaaatctagaataaaaattatt
atcaccagatattgaataataaaacaaacgaaaagaataagaagcagttaaaccagtag
aaaaaaaataaagaaaaaaaattaaacaattaattcatcttaaacaaaccatctcaaga
attaaatcctttgaataaaatcccgctaaaaaaggtattccacacaaagataaactaga
aacattaaaacaaactgaagttaaaggtataaaattaacaattgatcctataaaacgaa
tatcctgagaatccttcaaattatgaattattgaacctgcacatataaataataatgcc
ttaaataaagcatgagccaataaatgaaaaaatgcaagctttggataacctatagccaa
aattctcattattaaaccaagttgtcttaaagtagaaagagcaataatcttctttaaat
caaactcaaaattagcgcccaatccagccataaatatagttatacaaccaattaaaagt
aaaaatcaaccacaattataagtatccaatattggtctaaaacgaattaataaataaac
accagcagtaacaagagtagaagaatgaactaaagcagaaacaggagtaggagctgcta
tagcagcaggaagtcatgaagagaaaggaatctgagctctcttagttatagctgctaaa
acaattaatatagtaattagctttatttcaaaagaattagaaataaaatcataataata
aatataatttcaaccaccaaaatttaacattcatgcaacagaaattaaaatagcaacat
caccaatacgattagaaagtgcagttaatataccagcactataagattttacattttga
taataaataactaaacaataagaaactaaacctaaaccatcccaacctaataaaattct
aattaaattaggactaataattaaaaaacctatagaaagaataaatattaaaacaataa
taataaaacgatttatattcttttcaccagatatataatcctctctataataaataacc
aaagaagaaatatatataacaaaagatataaaaataagagatattcaatccaaaattaa
agttataacaactatagaaccatttaaattgaaaagctctcactcaacaaaaactctat
aatcaattattaaataataaatacctaaaataaaaattatagttctcgaaataaacaaa
gaaaaaaaactcaaagaacaaatagaaaataaattcacggcctaagatgaaaaacttca
tatcattgattccacaaaacaatatttttaattaaaatacttaagcaaactaaacaaag
aaatattcaccctttaaacagagaatatttaaaggcaatcaatgtaagagtaaaagatg
atattcacgaaaataaccaagagaacaagtataaacaccagaataataattcccatgct
gagaataagaatatatatacaaagtataaacagctctaaaaaaagataaaaaaatcaaa
gcaaagaatctaaaagaagatcaagatataattctatttaataatctaatttcacctac
caaatttaaagaaggaggagcagccatatttgatgatcttaaaagaaatcatcataaag
ccattcttggcatcaaattaattatacccttgttaattaataatcttcgtctacctaaa
cgttcataaataatattagataaacaaaataaaccagaagaacataaaccatgaccaac
cattagagaaagagaacctacacaacctcatcaattcatagtcatcaatccaccaataa
ccattcttatatgagcaacagaagaatatgcaattaaagactttaaatcaacctgacga
aaacaaataaatcttacaattacacctccagataaacctaaagataatcaaaaataatt
aaactttaaacccaaataagaaataacctttataacacgaaaaataccataaccaccta
actttaataaaacaccagcaagaattattctacccgagataggggcctctacatgagcc
ttaggaagtcataaatgaactaaaaacataggtattttaactaaaaaagccaaaattat
aaatacataaaacataaaataataagaaccaaaatcaaccaataaaggaaaatataaag
tattagaaaaatcataaaccttaaataaaactaataataaaggtaatctagcaaccaaa
gtataaaaaattaaataaacaccagcctgcaaacgctcaggttgataaccccaacccaa
aattaaaagtaaagtaggaactaatctagcctcaaaaaaaatataaaaagaaagaagac
ttaatctagcaaatgaacaataaagcataattattaaaattaaaaccataaaaacaaaa
aaattagaatgatatgaacttaaataaactgaacctctagcagtgattattaaagaaca
aatccaaaaactaagtaaaattaaactaaaagaaaaataatcaataccaaaataatatc
taattatattcaaatcagcatatgaataaacacaaattataaaaacaaaactcgacaga
aacattaaagaatgaaccaaccatcaacaattatttaataaacaaagagggatcaaaaa
aatagttataaataaatactttaacataaagataaaccaaaagaattaaaaaaatcatt
accatgagaacgaattattgaaactaaaatagaaagacctaaagcaccctcacaaacag
aaaaaactaaaaaaataacaggaaaaaaataatcataatcaaactcaataagaaaaaca
ataactaacataaataaagaaagaacaatatattctaatctcaaaagaaccattaataa
atgtttacgtttagaagaaaaaacataaacaccagcaaaataaatcaataaagaagtaa
aaatagagaatataaacattagttttaatagtttaaaaaaaacaccggtcttgtaaacc
ggaaataagtccagcccccacttttaaaacttcagaggtggaaaagcttccatcatcgg
tccccaaaaccgatattttaaataaactaacccctgaaatgatcaaaataataattata
tcattatcaaatgtaataaatattaattttattaaattaagacacccaatatcaataat
gctttttattatccttcaaaccttcctagttggattaataacaggaacaataatagaaa
gatattgattatcatatattttatttttaacatttcttggtggtatactagtattattt
atttacattacaagaattgcatcaaacgaaatatttcaacctaaatcaattactataat
tattacattaataatgtgggtatttatcatatcaatattaattattctagatatatcta
tatttatagactttttcaaaaacaccgaaactataaatattgataattcaatcaattat
caagaaataacaatatctttagaaaaattatataatagaccaacattcattattacaat
aataataataatttatttatttttagcactactagcagttgttaaaatcacaaatatta
atcagggacctattcgtaaaataagataattactaatgaataaacccttacgattaaga
catcctttaattaaaattattaataactctttaattgacttacctgccccaacaaatat
ttcattttgatgaaattttggatccctattagggttatgtttggtaattcaaatcgtaa
ctggactatttttagctatacattatacatcaaatattgaaatagcattcagtagtgta
gtacacatctgccgagacgtaaataatggttgaattatccgaaccttacatgcaaatgg
agcatctatattttttatttgtatttacttacatgtaggacggggaatttactatggat
cttatatatatatacatacctgaataattggtacagtgattttatttttagttatagca
actgcatttataggatatgtcttaccctgaggccaaatatctttttgaggtgcaacagt
aattactaatttattatcagcaatcccatacttaggaacagatctagtccaatgagtat
gaggaggattcgctgttgataatgcaacattaaatcgattcttcacattccatttcgta
ttaccatttattattgctgctatagcagcaattcatttattttttcttcaccaaacagg
atctaataatcctcttggactaaatggagatattgaaaaaattccattccatccatact
ttacctttaaggattctattacatttgtaataataacatcattattaattatactatgt
ttaattaatccttacctattaggagatccagataactttgtacctgccaacccattagt
aacaccagttcacattcaaccagagtgatatttcctatttgcatatgcaattttacgat
ctatccctaataagttaggaggtgttattgcattatttttatcaattagaatcttaata
attttaccattttataataaaacaccattccgaggcattcaattttaccctattaatca
aattttattctgaattatagtagttgttgtatgcttactaacgtgaattggtaaacgac
ctgttgaagaaccttatattataacaggtcaaatcttaacaattatttacttcacatat
ttcttaattaatgtccatgtcgcaaacgcatgagataaattaattaaggaataaagtta
attagcttaggaaaagcatatgttttgaaaacataaaattagaagtttaactcttctat
taacttttctcaaaaaatttcactaaacaaatgagataaataaaatctttaaaccaaca
aagaaaataaaaaaattcaaagataaaggtaaaaaactttttcaagctaagtacattaa
tttatcataacgaaaccgtggtaatgttccacgaacccaaataaaaccaaaagatataa
tagcaagcttaataaaaaatataaaagaataaaaatcaccgcctaaaaaaattaaagcc
aataacattcttatgaagacaattctagtatattcagctaaaaaaattaaagtaaaacc
acctgcaccatactcaatattaaatcctgaaactaactcagattccccttcagcaaaat
caaaaggagtacgattagtttcagctaagcaagaagcaaaacaagctaaagctaaagga
aaagaaataataataaatcaacaataaagctgatagtttataaaatcaaatatattaaa
actaccaattaaaataattaaagacaataaaattaaagctaaactaacttcataagaaa
ttgtttgagcaacagaacgaagagaacctaataatgaataatttgaattagaagatcaa
ccagcaattataacagtataaacacctaatctagtacaacataaaaaaaataaaaatcc
ataagaaaaagaacacatataagttaaataaggaaaaattactcaaacggctaaagaaa
tcattaaattaaaaacaggggaaaaataatagagtaggtaattagatataataggaatt
ggctgctccttacaaattaacttaatagcatctctaaatggctgaggaattccaacaaa
acctaccttatttggaccctttcgaatctgaatataacccaaaaccttacgctctaata
aagttaaaaaggcaacactaattaaaacacaaataaccaataaaagaaaattcaaaata
aatataaataaatcataaagtatcaatactatttgtagaaaaaatctacataaatgaat
tctaaattcaacacattaatctgtcaaaatagtaaataaattaatattaatcaatataa
caaaaaatattttaaccatatggtcctttcgtactaatatggattatcaatcttaggat
agaaaccgacctggctcacgccggtctgaactcagatcatgtaagaatttaaaggtcga
acagacctaatcattgggctcctgcacccaaaatttttcttaatccaacatcgaggtcg
caatctgctttgtcaatatgagctctcaaaaacaattacgctgttatccctaaggtaac
ttaatcttatgatcataaattatggatcaaaataacaaacataaataaatgatataata
atgaagagtttatttattcttcatgtcaccccaacaaaacatcatcattaaatatagaa
agacaaacaaaaaactatataaaagtaaaatgtcaagctctatagggtcttctcgtcct
aaagaagaatttaagccttttgactcaaaagttaaattcaaaaatttattaagagacag
ttgatttctcgtcaagccattcattccagccactaattaagagactaatgattatgcta
cctttgcacggtcaaaataccgcggctctttaaaaatacgctcagtgagcaggccagac
ctcaaaatataaacaagaggacatgtttttgttaaacaggcggaaatcaattttgccta
gttccttataataagttcacaaggtaaaaatttcatacaaataaatatactaattctat
cattattacaaaaattttaaaattaaattaataatcttaataaaaaacctaaaatattt
ataaaatcaaaataaaaaataatgaactaaaacgtaatcttaaagatagctggtttaaa
gcttactattatatttctataaaataaattataggttattaacttcaaagcttatccct
taaagaataaataagttaatatttttacttaaaaaattaaataaaaacaaataacttta
aaaaattaaattttttcttaagaaactagatatcttgggaaacgattaacatctcattt
ctataaataatttaataataattatgatacattaactataaattatttataaatcaacc
caaatcgagacaagtaaaataaatactaaaattttgataaaccctgatacaaaaggtac
aataaataaaatctacttaaaaaaatttaaaataatatttcataaaacacttacattac
caataaactataatttaaaaaatcaattctataaaatatactaagacaaaaatacaata
aaattatttatattaaataattaaataaacaaaaaataaatataataaaataaataatc
aagatatcctgatttgcacagaaaaattttcagtgtaaatgaaacactttactaataag
ttatatcttgaaactcttcctagatacactttccagtacatctactatgttacgactta
tctcatctaaattgaagctacttaaaaataaaatagaataatcaataatgagagcgacg
ggcgatgtgtacacatctcagagccacacatctcagagccatatcagttaaattaaata
aattaaattactatcaaatccaccttcattaacagtatttcactatcaaatccgttata
aacaaaaatctattgtaacccacctcctcttaactataagctgcaccttgacctgaaat
attttataattataaatcttgagaattataactctaaaaagattctctgataacggaga
tatacaaacaaataaattaagtagagtaaatcgtgtattatcaatcatggggtaggttc
ctctgaatggaatgagataccgccaaattctttgggtttaaagaccttaactaatagta
ccctggtaaatataattaacatttaaaataatagggtatctaatcctagtttattattt
aaatttcacagattcataaaaagggccacaaataaattttaacatttcaccttacaaat
ttatatttcaaccctaataatataaacaactgttttaaccaataatattcacttgtatc
aatcgtataaccgcggctgctggcacgaattatgccgatactaaatcaattgctaaatc
caaaatcacttgataattaaatcaaattactgcaaaaagaacatttagtctaacaaaac
ttacatataatacaaagaaaaagtgaataaacaagcaagaataaaacttttaaaaataa
aaaataagaaaattttaaatttattaaaccaggaaaaaataaaagattcaaatatttaa
agaaaaaaaaagaaaaaaaccacaaacattaacaaaaaaaaaaagaaacgcccctatgt
atgaccacaacaacttctctattatatataattaaagattaatatggaacatgtatagc
aataaatgtattatattctttcttatttaatctttcttttcactaataaataaagaaag
attaaataatataataaatatattttatacaattatgtaatttaatataatatgttatt
aatatgaattcttttttttatattaagttaactttcatatatattagttaaataatcta
attatagataatttatgtaattatattattataattaatataattatttatattaaata
taatattttatattaaaattaataattttatttattatatccaattataataatattaa
atattaagttacatattattatatatattatattataataacctattttaagctaaaaa
cataagtagctataatcctaggtaaataattgcattaaaataatcaattgataatggta
agatgaacttataataatttaatttcaattaaatgtaatatattaatataaattattta
ttatatatatatataaaaaaaaataaaatgagcaggataaattaatcctaattaaacaa
aataatacataaaagaatttcaaaaaaaaactttcgatttatatattaaataatgaagt
gcctgattaaagggttaccttgatagggtaaataaagtaaataaaattaccttcattaa
aattacataagatagaattaaactacctcctttagtatcaaaaactaacgtgcatcata
caccttaatgtaaaaaggtaagctaaacaagctaatgggttcataccccatttatagag
gtatcaatcctctcctttttaatgaccaacaactctacaaaacttctcttcctatcaac
attaatgataggaacgatcctgtccatttcatcaaattcctgatttggggtttgaatag
gacttgagatcaacttactttcatttattccgctcctaacaagaaataaaaatataata
ataaacgaatcatcaattaaatattttattgtccaagcaatagcatcgacaatattact
attttcaattttgctgattcaaataaaatatcccatgggatgggaaacagaatttatcc
catcaataataatcagatctagactattattaaagattggagctgcacctttccatttc
tgatttccagaagttataggagcatcaagatgaaataattgtttaacattaataacatg
acaaaaaatcgcccctataatggtcttatcttattgtattcaattaagaacttttattt
gaacaattattatcttaagaattattattggggcaataggaggtttaaatcaaacatcc
ttacgacaacttttagcatattcatcaatcagacatctaggttgaataattagatcatt
aacagtcagagaaaacatctgagaactatacttcattatttactcactattaagattaa
ttatagttttattatttaagcaaataaatttatttttcataaatcaaatttattcagcc
agaaatataaaaaccgaaattaaattcataatattcttatctttattatctttaggtgg
actaccaccattccttggattcttaccaaaatgaattgtaatacaatcattaatagaaa
acaatataacaactattataactattatagttgtattaactacaattacactctactac
tatatacgtattagattctcagctctaattatatcatacacagaaaattcgtgatctat
aaagataaagtcccaaaaatcaagaatcattcttcctataacagtaataatttcaacaa
taggattgatctcaacatcaaccttaatttcattatactaaggacttaagttaatcaaa
ctaataaccttcaaagttataattaaaagaataatcttttaggccttagtaaaatttta
cacctctagaattgcagtctagaatcataattgaatataagacctaaatatgataagag
agaaaacatctcataagtagatttacagtctaccacctaaaattcagcc
