# Supplementary material for: Conveniently Pre-Tagged and Pre-Packaged: Extended Molecular Identification and Metagenomics Using Complete Metazoan Mitochondrial Genomes
Source: PLoS One. 2012 Dec 14;7(12):e51263. doi: 10.1371/journal.pone.0051263 (PMC3522660; doi:10.1371/journal.pone.0051263)
Supplement: File S2 — Sliding window analyses for Annelida, Cnidaria, Crustacea, Echinodermata, Mollusca, Nematoda, Nemertea, Platyhelminthes and Porifera. For each family, the folder contains the aligned sequences as well as the sliding window analyses by species pair and for all species pair on a single figure. (ZIP) [file pone.0051263.s002.zip › Crustacea/Acrididae/NC_013701.fst]

>Ognevia longipennis mitochondrion, complete genome.    NC_013701
atcttaccgaacaaatgatttttttcgacaaaccataaggatattggcactttatattt
tatttttggtacatgagctgggttagttggaacatcaataagaataattattcgagcag
aattagggcaaccaggagcattaattggagaagatcaaatttataatgtaattgttaca
gcacatgcatttgtaataattttctttatagttatacctattataattggaggatttgg
taattgacttgttccattaataattggagcaccagatatggcattcccacgaataaata
acataagtttttgacttttaccaccttcattaactttactcctttcatcctcaatagtt
gatagaggagccgggactggatgaacagtttaccccccacttgccggagcaattgctca
tagaggggcatcagttgatttagcaatcttttctcttcatcttgctggtgtatcatcaa
ttctaggagcagtcaattttattacaacaacaattaatatacgatcagaaagaataact
ttagatcaaacaccattatttgtttgatcagtagttattacagctttacttttattatt
gtcacttccagtactagctggagctatcacaatattattaaccgatcgaaatttaaata
catcattttttgaccctgctggtggaggtgatccaattttatatcagcatttattttga
ttttttggacatccagaagtttatattttaattcttcctgggtttgggattatttccca
tattgtatgtcaagaaagaggaaaaattgaatcattcgggacattaggaataatttatg
caataatatcaattggaattataggatttattgtatgagcacatcatatatttacagta
ggaatagatgttgatacacgagcatattttacatcagcaacaataattattgcagttcc
taccggaattaaagtatttagatgattggctacactttacggaacaaaatttaaattta
atccaccattattatgagcacttggattcattttcttattcacaattggtggattaaca
ggattagttttagcaaattcttcacttgatattgttttacatgatacttattatgttgt
agcacattttcactacgtcttatctataggagcagtatttgcaattataagtgttttta
ttcaatgataccctctattcactggactaacaataaataattttttattaaaaatccaa
ttcacaattatatttattggagtaaatttaacattttttcctcagcattttataggatt
atcaggaatacctcgacgatattcagattatccagatgcttatacatcatgaaatgtac
tctcaagtattggatcaaccatttcaattgtagggattattatattcattttaatcata
tgagaaagtataatttcaaatcgattaattatatttaaatctaatataagaagatcaac
agaatgattacaaaataatccaccagcagaacatagatattcagaattaccaattaatt
tctagattctaatatggcagattagtgcaatagatttaagctctaaatataaaggtttg
accttttattagaattaatggcaacatgatcaaacttatcattacaagatggggcttca
cctttaatagaacaattatcattctttcatgaccatacaataatagtattattattaat
tactgtaattgtaggatatacatttagatatatattaattatttcattttcaagtaaaa
atatacttcacggacatttaattgaaactatttgaactacaattccagctattacatta
atttttattgcattaccatcactacgactactttatcttcttgatgattctgtagatgc
aataattacaattaaaacaattggacgtcaatgatattgaagctatgaatattctgatt
ttataaatattgaatttgattcatacataataccagaaaatgatttagaaatcaatgga
ttccgattactcgatgtagataaccgaattattttaccaataaatacagaagttcgaat
tttaacaagtgcatctgatgtacttcattcatgagcagtaccagcattaggaattaaaa
ttgatgcaacaccaggacgattaaatcaaggaacatttttaataaaccgacctgggtta
ttctttggacaatgttcagaaatctgtggagcaaatcacagatttatacctattacaat
tgaaagaacctcaatcaatatattcattaaatgattatctaaaataatttaaggagtta
gttaaaaataacattagaatgtcaatctaaaataactaataatttagtacaccttgacc
atcagatgactgaaagtaagtaatggtctcttaaaccaaaaaatagtaaattaacaaat
acttctgatgaggaataatatctatatccctcaaatatcccctttaatatgattttcac
tatttattttattttctattattttaattttgtttaatcaaataaacttttttacattt
aaacctagaatctttcattttataaaaaaaagaaagattaaaaataaaaatttaaactg
aaaatgataacaaatctattttcaacatttgacccatcaactaatttattaaatttacc
tttaaattgaactagaacatttataggattattattaattccaataatattttgattaa
cctcatcacgaattcattttatatgaaataagttaaatacaaatcttcataatgaattt
aaaaccttattaggaacaaaatcatttaatggaataacatttatttttatttcaatctt
cattataataatatttaataattttataggactatttccttatatttttacaagaacta
gacacctagcctttacattttcaattgcattgcctatatgacttagatttatattattt
ggttgaattaataatacaaatcatatattttcacatttagttcctcaaggaacacctat
agcacttatatcatttatagtaataattgaaacaattagaaatgtaattcgacctggaa
ccttagcagttcggttagcagcaaatataattgcaggacatttattattaaccctttta
ggaaatacaggaccatcaataataataaatttaatttcatttttaattcttggtcaaat
attactaataattttagaatcagcagtagctataattcaagcttatgtattctctattt
taagaacactttattctagagaagtatactaaacatatgttaacaatacattcaaatca
cccattccacatagtagattatagaccttgaccattaacaggagcaattggagcaatag
ttatagtttcaggactagctaaatgattccatttatttaatataaatttatttttaatt
ggaataataattaacttatttacaataattcaatgatgacgagatgtaatccgagaagg
aacatatcaaggattacacacagaatttgtatcaattggtctacgatggggtataatct
tatttattacatcagaagtcttatttttttctatcttttttttgagcttttttaatagt
agattagcaccaacaattgaattaggaatatattgtgctccaataggaattcaaccatt
taatccaatacaaattccactactttttattgcgcttttactatcgtcaggagttacaa
ttacatgagcacatcatagaattatagaatgtaaccattcacaagcattacaaggatta
ttctttacagtaatattaggattttattttactttactacaaatatatgaatattgaga
agcaccttttaccattgcagacgcagtatatggatcttcattcttcatagcaacagggt
tccatgggctacatgtaatcattggtacaacaatcttattaacatgcctaattcgacat
ataataaaccaattttcatcaaatcaccactttggatttgaagcagccgcatgatactg
acattttgttgaaatcgtctgattattttttatatatctcaatttattgatgaggtaga
taattgttattctagtataaagagtacatttgacttccaatcaaaaagcttgacttata
atcaagaataacaatttttattctattaataggaattattattagatttattgtaccaa
taattattataatcatcgcaacagtcctatcaaaaaaatcaattaatgatcgagaaaaa
agatcaccatttgagtgtggatttgatccaaaaagatctgcccgtatacctttttcatt
acaattcttcttaattgcaataatctttttaatttttgatgtagaaattgcattaattc
tgccaattattatcattttaaaaacatcaaacatcataatttgaacaatagtaacaata
tttttcactattattttattaagaggattatatcttgaatgaaatcaaggagtatttca
atgagaaaattaaagggttatagttaaatataacatttgggttgcattcaaaaagtatt
gaattgatcaattaaccttagcaaataagaagtgaaaaatcacaatcagtttcgacctg
aaaaatggtattaattacccttatttgttaattgaagccaaagttagaggcatattact
gttaataatataattgaaatataaagttccaattaaggaaatgtaaagtcaatataaaa
gctgctaactttttatattagcggtttaactccgttaacatttctatttatatagttta
aataaaacattacattttcactgtaaaaataatatttatatatatttataaatatacct
aaaaatataaaatatttccttaacatcttcagtgttaaactctttataagctatttaag
tattaaatttaaaataaaataaataaaataaatatccaaaaaataaaagttaaaagata
taatttaaaattagaatcatatcaatattgtatataatctaatatatatacaaataaat
tatataagccttgacctcccaaaatttcacctcaaccaaaatcaaaagacttcaatgaa
taataaccaaattttaaaggcaaataactaattattttagttgaaagaaaaggtataaa
tcatatagaacctataaatcttacaaaagataaaaaatttacagaaaacaactcatgaa
aaaaacttaattttgaaattaaataaccaaaatatgaaccaaaaataaccacagtaata
gttaaaaattttaaataatatggtaaaacaattatataaggaataggaaaaattaatca
agaaagtaaactaccaccaaaaaccgcaacaaacaataaaaaaattattccaaaagaaa
taaaaaatctattatcattaaaagaaaaatttgaataaaaattattttcaccaaatatt
gaataataaaataaacgaaaagaataagaagcagttaaaccagtagaaaagaaatatat
aagaaaaattaaacaattaattcatcttatacaaactatctctaaaattaaatcctttg
aataaaacccagccaaaaagggtataccacataaagataaacttgaaacattaaaacaa
atagaagttaaaggtataaaattaacaattgaacctataaaacgaatatcctgagagtc
cttcaaattatgaattattgatcctgcacatataaataataatgccttaaataaagcat
gacataataaatgaaaaaaagcaagctttgaatagcctatagccaaaattcttattatt
aaaccaagttgtcttaaagttgataaagcaataatcctttttaaatcaaattcataatt
tgcgcctaaaccagccataaatattgttatacaaccaaccaataataaaaatcaaccat
aattataaataataagtataggactaaaccgaattaataaataaacacccgcagtaact
aaagtagaagaatgaactaaagcagaaacaggagtaggagcagctatagctgcaggaag
tcaagaagaaaaaggaatttgagcactccttgttatagcagctaaaataattaatattg
taattaactttatctcaaaggaatttaaaataaaatcataataataaatataatttcaa
ccaccaaaatttaatattcaagcaatagaaaataaaatagcaacatcacctaaacgatt
agataaaaaagttaatataccagcactgtaagattttacattctgataataaataacta
aacaataagaaaccagacctaaaccatcccatcccaagcgaattctaactaaatttgga
ctgataattaaaaaacctattgaaaaaataaatattaaaacaatcataataaaacgatt
tatattcttttcaccaactatataatcttctctataataaataactaaagaagaaatat
atataacaaaagatataaaaattaaagacattcaatccaaaattaaagttatcacaact
atagaaccatttaaattaaaaagctcccactcaataaaaattctataatcaatcattaa
ataataaattcctaaaataaaaattaaagttcttaacaaaaataaacaaaaaaatctta
aagaacaaatagaaaataacttcaaggcttaagatgaaaaattcatatcattgatccca
caaaacaatattttaattaaaatacttaagcaaattaaacaaaaaaatactcacccctt
aagcataagatatttaaaggaaaccaatgcaaaaataaaagatgatattctcgtaaata
accaagagtacaagtataaataccagcaaaatatgaaccatgttgagaataacaatata
tatataaagtataaacagctctaaaaaaggataaaaaaattaaaactaaaaatctaaaa
gaagatcatgatataattctatttaataagcttaactcaccaattaaatttaatgaagg
aggagaagctatattagaacaacttaaaagaaatcatcaaagagatattcttggtataa
gattaattatacctttatttattaataagcttcgtctacctaaacgttcataattaata
tttgataaacaaaataaaccagaagagcataaaccatgaccaattattaaagataaaga
tcctatacaacctcaccaatttatagttatcaaaccaccaataactattcttatatgag
caacagaagaataagcaattaaagattttaaatctacttgacgaaagcaaattaatctc
acaataactcctcctgataaacctaaagataatcaaaaataattaaactttaaacctaa
aaaagaaataacccttattacacgaaaaataccataacctcctaattttaataaaaccc
cagctaaaattattctaccagaaattggagcttcaacatgagccttaggtaaccataaa
tgaaataaaaatataggcatcttaactaaaaaagctaaaattataaaaacataaaacaa
taaataataagaaccaaaatcaaataataaaggaaaatatagagtattaatataattat
acacattaaaaatacaaaataataatggtaatctagcaactaaagtataaaaaattaaa
taaattccagcctgaagacgttcgggttgataaccccaacctaaaattaaaagcaaagt
aggaattaatctagcttcaaaaaaaatataaaaagataataatcttaaactagaaaaag
aacaatatagtataattaaaagaatcaaaaccataaaaataaataaatttgaataataa
gaagataaataaattgaacctctagccataattattaaagaacaaatccaaaatctaag
caaaattaaactattagaaaaataatcaacaccaaaataatatctaattatatttaaat
cacaatatgaataaatacaaactataaatataaaactaaataaaaatataaaagaatga
accaatcatcatgaactgtttaataaacaaagaggagtcaaaaaaataattataaataa
ataccttaacataaagataaactaaaagaatttaaaaaaccattaccatgagaacgaat
tatagaaactaaaatcgataaacccaaagcaccttcacagacagagaaaattaaaaaat
ataagggaaaaaaataatcataatcacattgaataataataattaatataaataaagaa
agaacaatatattttaatctcaacaaaactattaataaatgttttcgttttaaagaaaa
aacatatacaccaacaaaataagttaataaagaagtaaaaatagaaattataaacatta
gttttaatagttaaaaaaaaacatcggtcttgtaaaccgaaaataaggcatgcccccct
ttttaaaacttcaggaggagaaaaaattctatctttggtctccaaaaccaatattttat
aaactaacccctgatatgattaaaataatggttatagccctagttaacgtaataaatat
taattttattaaactaaaccatccaatatcaataataatatttattatttttcaaactt
ttcttattggattaataagaggaacaattatagaaagattttggttatcatatatttta
tttttaatataccttggaggtatattagtattatttatttatgtaacaagaattgcatc
aaatgaaatatttaaattaaagtcaataattttaatcttttcatttatttcatgagcca
ttaatataataattcttatcattttagataaaacaatatttattgatttttttaaaaat
acagagacaataaatattaataattcaattaattatcaagaaataacattttcattaga
aaaactatacaaaaatccaacatttattattacaataataataataatttatttatttc
tagcactattagcagtagttaaaattactaatattaatcaaggtcctattcgtaaaata
aaataattactaatgaataaaccaatccgattaaaacatcctttattaaaaattattaa
taattctctaattgacttaccagcaccaataaatatttcattttgatgaaattttggtt
ccttattaggattatgtttaataatccagattgtaacagggttatttttaactatacat
tatacctcaaatattgaaatagcatttagaagagtaatccatatttgtcgagatgttaa
taatggttgaattattcgaaccgttcatgctaatggagcatcaatattttttatttgta
tttatcttcatattggtcgaggaatttattacggatcatatttatatatatatacttga
ataattggaacagttattctatttctagttatagcaaccgcatttataggttatgtttt
accatgaggacaaatatcattttgaggtgcaacagtaattactaatttattatcagcag
taccttatctaggcacagatttagttcaatgagtatggggaggatttgctgtagataat
gcaacattgaatcgatttttttcctttcattttattttaccatttataattactgctat
agtaataattcacttattttttcttcatcaaagaggatcaaataatccattaggagtta
atagaaatctggaaaaaattccttttcatccttattttacatttaaagattcaattaca
tttatctttataacatttttattaattatattatgcttatataacccttatttattagg
agatcctgataattttgtaccagcaaatcctttaattactcctatccatattcaacctg
aatgatattttttatttgcttacgcaattttgcgatcaattcctaataaactaggtgga
gtaattgcattatttctatcaattagaattttaataattcttccattttataataaaac
accgttccgaggaattcaattttatccaattaatcaaattatattttgaattatagtaa
ttattgttatcttactaacatgaatcggaaaacgacctgtagaagaaccatatatttta
actggacaaatcttaacagttatatactttttatatttcattataaatgttcatattgc
aaatatatgagataaattaattaaagattaagtaaaatagttaattagcttatgaaaag
catatgttttgaaaacataaaattagaagtttaattcttctattaacttttctaaaaaa
atttcactaaatagttgaaattaataaaattttaaatccaatataaaaaataaaaaaat
ttaaagacaaaggtaaaaacccccttcatgctaaatatattaacttatcataacgaaaa
cgaggtaaagtcccacgaacccaaataaaaataaaagatacaaaagaaagctttataaa
aaatatataagaatataaatcaccccctaaaaaaattaaagataaaaatattcttataa
aaataattcttatatattcagctaaaaaaattaaagtaaacccaccagcaccatattca
atattaaaccctgatactaactcagattcaccttcagcaaaatcaaaaggagtccgatt
agtttcaactaaacaggatgcaaaacatgataaaaataaagggaaagaaataataatta
atcaacaataaatttgataattaataaaatcaaaaatattaaatctaccaattaaaata
attaaagataataaaattaaagccaatcttacttcatatgaaatagtctgagcaacaga
acgtattgaccctaataaagaataatttgaattagatgatcaaccagcaattattacag
tatacacgcttaatctagtacaacataaaaaaaataaaaacccataagaaaatgaacat
atataagttaaataaggaaaaacaagccaaataattaaagaaattattaaattaaatac
aggagaaaaataatatagtatataatttgatataataagaataggttgttccctacaaa
ctaatttaattgcatcactaaaaggttgcggaaaaccagtaaaaccaaccttattagga
ccttttcgaatttgaatataacctaatacttttcgttctaataaagttaaaaaagcaac
actaattaaaacacaaattaataataaaagaaaatttaaaataaatataaataaatcat
aaaatatcaatactatttgcaaaataaatctgcattaatgaattctaaattcaacacat
taatctgtcaaaatagtaatattaaatttaatcaatatatcaaaatgtaatttgattac
atggtcctttcgtactaatgtaaaaataataacttaagatagaaaccgacctggcttac
gccggtctgaactcagatcatgtaagaatttaaaggtcgaacagacctaattactgggc
ttctgcacccaaagctattcttaatccaacatcgaggtcgcaatctattttgtcgatat
gagctctcaaaaataattacgctgttatccctaaggtaactaaatcttatgatcataaa
ttatggatcatataaacataaattaatgattttattacgaagagtttatctattcttca
tgtcaccccaacaaaacattatctttaaatataaaaaaacctaacaaaaaattatataa
aaataaaatgttaagctctatagggtcttctcgtcttaaagaaaaatttaagcttttta
actcaaaaattaaattctataatttaataagagacagatgatttttcgtcaaaccattc
ataccagcctctaattaagagactaatgattatgctacctttgcacggtcaaaataccg
cggctctttaaaacattcagtgagcaggttagacctcaaagtatagtcaagaggacatg
tttttgataaacaggcgaaaatcaattttgcctaattccttataataaattaacaatat
aaaatattatatacaaatctatatactaattttatcattattacaataattttaaaatt
aaattaataatcttaatacaaaacctaaatttgctataaaatcaaaattaaaaataatg
aactaaaacgtaatcttaaagatagctggtttaaagcttactattaaattctacgtgta
taaaattataggaaagctctagagcttatcccctaaagaataaataaattaatattttt
atatataaaagtaaataaaaactactaactttaaaaaattaaactttttcttaagaaac
tagatatcttaggaaacgattaacatttcatttctacaattaatttaaaaataatttta
atatattaaaaattaattaattgtaaatcaacctaaatcgagattagcaaataaatact
aaaaatttaataaaccctgatacaaaaggtacaataaattaaatttactttttaataat
taaataattacttaataatccaattacattactaattaactataataaaaaaaaatcaa
ttctataaaatatactaagacaaaacaaagataaaatttcttttattataaaataaaat
tacaaataaaaaatataatcaaattaataatcaagatatcctgaattgcacagaataat
tttcagtgtaaatgaaatactttactaataagttttaccttgaaaacctttctagatac
actttccagtacatctactatgttacgacttatctcatctaaacttaattattacctta
tagataatcagtaaatattaataatgagagtgacgggcgatatgtacacacctcagagc
caatatcaattaaattaaatatgttaaattactatcaaatccaccttcattaataatgt
ttcaatattaaattcattatagataaaaaatctattgtaacccatctcctcttaactat
aaactgcaccttgacctgaaatactttaaaattataaatttggaaaattttaactctaa
aaagattttctgataacggagatatacaaacaaataaattaagtaaagttatcgtgtat
tatcaattatgggataggttcctctgaatggaataagataccgccaaattctatgggtt
taaagattataactaatactacccaggtaaatttaattaacacttaaaataatagggta
tctaatcctagtttattatttaagtttcacagaatcattaaaagaaatatatatataaa
aataaaatttcacctaaaaaatttaaagtttatctcaaaatataattaactgtattaac
caataatatttacttgtattaatcgtataattgcggctgctggcacgaaataagccaat
actaaatcaattgctaaatccaaaatcacttgattaattaaattaaattactgcaaaaa
gaacatttagttcaacaaaacttacatataactcaaagaaaaagtaaatatttaagcaa
gaataaaacttttaccaaaaaaaaaacaaattataaaaataaattttaaaatattatca
taactcttaaatttatttagaaagaaagataaaaaaaaacacaaaataatgaactaaaa
ttagaaaagtccacccgatgccaacaacaacttctctattatatataatccatataggt
tgtggaactaaaaaaataaaaaatgtgtaactctatgcttctattatttaatctttctt
tttttttatatttataaagaaagattaaataatataaattatttaacttaatatattta
aatatcttaatataatacataataatataacattaaatttgttatattattaattattc
attaatataataattaatttaattataatgtaatataatcaattatattctatatttaa
tataattgattatattaatataataataatattaattaaataattatattgtttatatc
atattataataatataaaatatttaattacatttaaataaatattttattatataataa
tttcttttgccttaaaaaataggttcctataatttttgataaatatataaattaaaata
atcaattaatattaaataaataaaacttataatgatatatttagttaaatgtaatatat
taaaataaattatttatattaaatacacaaaaatttaataatattttacctttttaaga
acaaaaaaaggataaatttgaagcgaccaaattaaatcctacagtattaatttcgaaaa
aaaaactttaaatttatatataaaatacaaaagttacaaaaaaaatgaagtgcctgatt
aaaggattaccttgatagggtaaattaagtaagtaattaccttcattaagttattttac
ataaaatagaattaaactatttcttttagtatcaaaaactaatgtgcatcatacacctt
gatgtaaaaaggtaagctaattaagctaatgggttcataccccatttatagaggtatca
aacctctcctttttaatggccaacaactctataaaacttcttttcctatcaacattgtt
gataggaacgatcctgtccatctcatcaaactcttgattcggagtttgaataggactag
agatcaacttactctcatttattccaatacttacaaaaaataaaaatgtaatgataaat
gaatcatcagttaaatattttattgtccaggcaatagcatcgacaatattattattctc
tattttatttattcaaataaaatatagaataagatgggaaacagaatcaatcccattaa
taatggttagatcaagactatttttaaaaataggtgctgcccctttccatttctgattt
cctgaagttataggaaattcaacatgaattaattgtttaacattaataacatgacaaaa
aattgctccaataatagttttatcatactgtatccaaataagatcatttatatttacaa
tcactatcttaagaattattattggagcaataggaggactaaatcaaacactactacga
caacttctagcatattcatcaattaatcatgtaggatgaataattagatccctaatagt
aagagaaaatgtatgagaaatttattttgttatttattcgctattaagactaattatga
tccttttatttaaacaaataaatctattttccttaaatcaaatttattcgtcaacaaat
attaaatcaaaaactaaatttttaatatttatatcccttctatcattaggagggttgcc
acctttcctaggatttttaccaaaatgaattgttattaactcccttatagaaaacaata
tattaaccataataattattatggttatattcacaacaattacactgtactattatctc
cgaattagattttcagcttttatcctatcctattcagaaaattcgtggtcaataattat
tccaataaataaatctagattaatgttaccaataacagtaataatttcaactctaggcc
tagtaatatcctcaatattaatttccttattttaaggacttaagttaaataaactaata
accttcaaagttataattaaaggataatcttttaggccttagtaaattattttacacct
ctagaattgcagtctaaaatcataattgaatataaagccaataatatgataagagagaa
aatcctcgtaaatagatttacagtctatcgcctaataactcagcc
