# Supplementary material for: Conveniently Pre-Tagged and Pre-Packaged: Extended Molecular Identification and Metagenomics Using Complete Metazoan Mitochondrial Genomes
Source: PLoS One. 2012 Dec 14;7(12):e51263. doi: 10.1371/journal.pone.0051263 (PMC3522660; doi:10.1371/journal.pone.0051263)
Supplement: File S2 — Sliding window analyses for Annelida, Cnidaria, Crustacea, Echinodermata, Mollusca, Nematoda, Nemertea, Platyhelminthes and Porifera. For each family, the folder contains the aligned sequences as well as the sliding window analyses by species pair and for all species pair on a single figure. (ZIP) [file pone.0051263.s002.zip › Crustacea/Acrididae/NC_013805.fst]

>Arcyptera coreana mitochondrion, complete genome.    NC_013805
attttaccgcaaaaatgattattctcaacaaaccataaggatattggcactttatattt
tatatttggagcatgagctggaatagtaggaacatcaataagtatgattattcgagcag
aattaggtcaaccaggttccttaattagagacgatcaaatttataatgtaatcattaca
gttcatgcatttgtaataattttttttatagtaatacccattataattggcggatttgg
taattgacttgtaccattaataattggagcaccagatatagcatttccacgaataaata
atataagtttctgattattaccaccatcattaacccttttgatcacctcttcaatagtt
gatagaggtgctggtactgggtgaacagtttatccaccacttgccggagcaattgctca
tggaggagcctcagtagacttagctattttctctctccatttagcaggtatttcatcta
ttctaggagcagtaaattttattacaacagcaattaatatacggtcagaaagaataaca
ttagatcaaacacctttatttgtatgatcagtagcaattacagcactattattattact
ttcattaccagtattagctggagcaattacaatattattaactgaccgaaacttaaata
cttcattctttgatcctgcaggtggtggagatccaattctgtatcaacatttattttga
ttttttggccatccagaagtttatattttaattttaccaggatttggtattatttcaca
tattgtttgtcaagagagaggaaaaattgaatcatttggaacattaggaataatttatg
caatattatctattggattaataggatttattgtatgagcacatcatatatttacagta
ggaatagatgtagatacacgagcatattttacatcagcaacaataattattgctgtacc
aacaggaattaaagtatttagatgaatagcaacactatatggaacaaaatttaaattta
atccaccattaatatgagctttaggatttatttttcttttcacaattggtggattaaca
ggattagtattagcaaattcttctcttgacatcattttacatgatacttattatgttgt
agctcatttccattatgtcctatcaataggagctgtatttgcaattataggagttttta
ttcaatgatacccactatttatcggattaactataaacaatacatgattaaaaattcaa
ttctcaattatatttattggagtaaatttaacattttttccacaacatttcctagggtt
agcaggaataccccgacgatattctgattacccagatgcatatacatcatgaaatgtaa
tatcaagaattggatctataatttctattgtaggaattattatatttattatgatcata
tgagaaagtataattaataatcgaataattatattcagagctaatataagtagatcaac
agaatgattacaaaataatccacctgccgaacatagatattcagaattaccattaattt
ctagattctaatatggcagattagtgcaatagatttaagctctaaaaataaaggtttga
ccttttattagaataatggcaacatgatcaaacctatcaatacaagatggagcttcacc
tataatagaacaattatcattctttcatgatcatactataattgtattactaataatta
cagtaattgtaggttattcacttatatatatattaattattaaatatacaaatcgaaat
atatttcatggacatttaattgaaactgtatgaacagcattaccagcaattacattaat
ttttattgcaataccatcattacgactactttatttacttgatgactcagtagatgcaa
taattacaattaaaacaattggacgacaatgatactgaagttatgaatattcagatttt
attgatgtagaatttgatgtttatataattccagaaatagatttagaaaatgaaggatt
tcgtttattagatgtagataatcgaacaattttaccaataaatacagaagtccgaattt
taactagagcatcagatgttcttcattcatgaacagtacctgctattggaattaaaatt
gatgctacaccaggtcgacttaatcaaggaacatttacaatcaaccgaccaggattatt
ctttggtcaatgttcagaaatttgtggagcaaatcatagatttataccaattgtaattg
aaagaacttcagcaaatctatttattaaatgattatctaagataatataaggagttagt
taaaatataacattagagtgtcaatctaaaataactaataaatagtacaccttgaccat
cagatgactgaaagtaagtaatggtctcttaaaccaaaaaatagtaaattaacacctac
ttctgatgaggttcttaaaactaaattcctcaaatatcacccattatatgatttttcct
atttatcttattttctattacttttattctatttaatcaaataaatttcttctcataca
aaaccaataaaattaaaagagtaaaaaaatgaataattaaaagaaagaatataatctga
aaatgataacaaatttattttctacttttgatccatcaactaatatttttaatttatca
ttaaattgagctagaacatttattggattattattaattccatcattatattgattaat
accatcacgaattaacattatatggaataaaataaacttaacattaaataatgaattta
aaacactattaggacctaaatcattcaatggtacaacatttatttttatttcaattttt
attataataatattcaataattttataggactatttccatatatttttacaagaacaag
acatttagcattaacatttacaattgcactacctatatgattaggatttatactatttg
gatgaataaattatactaatcatatatttatacatttagtcccacaaggaacaccacca
gcacttatatcatttatagtattaattgaaacaattagaaatattattcgaccaggaac
tttagcagtacgattagcagcaaatataattgctggacatttattattaacattattag
gtaatacaggaccatcaataataataaaccttatttcaattctaattattggacaaata
ttattattaattctagaatcagcagtagcaataattcaagcttatgtattttcaatctt
aagaactttatattctagagaagtatattaaacttatgttaacaactcattcaaatcac
ccattccacatagtagattatagaccttgaccattaacaggagcaattggagcaatagt
tttagtttcaggattagctaaatgattccatttatttaatattaatttattaattattg
gatttataattacattattaactataattcaatgatgacgagatgtaatccgagaagga
acttatcaaggattacatacaagatttgtttcaattagattacgatgaggtataattct
atttattacatcagaagttctatttttcatttcattcttctgagcattttttagaagaa
gactatcacctaccatcgaattaggaataacatgaccgcctgctgggattaaaacattt
aaccctatacaaattccattacttaatacagcaatcttattatcttcaggagtaacagt
tacatgagcacatcacagaattataaaatctaattatacacaaacaatacaaggattat
tctttacagtaattctaggaatatacttcacaatactacaagcatatgaatgctgagaa
gcaaattttactattgcagacgcagtttatggatcaaccttctttattgcaacaggatt
tcatggactacatgtaatcattggaaccatatttttattaatctgtttaattcgacata
taataaatcaattctcaccaaatcatcactttggatttgaagcagcagcatgatattga
cattttgttgaaatagtatgattattcttatatatttcaatttattgatgaggtagata
attatttttctagtataaatagtccttttgacttccaatcaaaaagtttgatattaaat
caagaaaaataattttaattttatcaataagaatcataattagatttaccataccaata
attgttatattaattgcaacaattctatcaaaaaaaattattaatgatcgagaaaaaag
atcaccatttgaatgtggatttgatccaaaaagatcagctcgtatacctttctcattac
gattttttctaattgcagtaatttttttaatctttgatgtagaaattgcattaatttta
ccaattgtaattattataaaaacatcaaatattatagtatgaacaatatcatcaatatt
ctttattataattctactattaggattatattatgaatgaaatcaaggagctttacaat
gagcagaataaagggttatagttaattataacatttgggttgcattcaaaaagtattga
tatatcaattaacgttaattgaataagaagcgaaatattgcattcagtttcgacctgaa
aatatggtaataattacccttattcttattaattgaagctaaaaagaggcatattactg
ttaataatataattgaacatttaagttccaattaaggaaatgtaaagccaatataatag
ctgctaactttttatattagcggttaaattccgttaacatttctatttatatagtttat
ataaagcactacattttcactgtaaaaataatatacctatatttataaatacacctaaa
aataaaatatttccttaacatcttcaatgtcatgctctatgtttataagctatttaggt
ttataagaaaaacaacataaataaaataattattcaaaaaataaaagtcaataaataag
tcttaaaatttaaatcatatcaattctgaatataattaattatataaataaataatcta
tataaacccttacctcctaatatttcacctcaaccataatcaaaagcctttaatgaata
ataacctatttttaaaggtaaatatctaataaaattagttgaaagaaaaggtataaatc
acattgaaccagcaaatctaactaaagataaaaactttaatgaaattaaatcataaaaa
taaataaaattagaaatcaaataacctaaataagaacctaaaataacaactaaaattgt
taaaaacttaaaataataaggtaaaacaattatattaggaattggaaaaattaatcatg
ataataatctaccaccaaaaacagcaataaataataaagataatatactaaaagaaata
taatatcctttatcataaaaagaaaaactagaataataattattatcaccagacattga
ataataaaataaacgaaaagaataagaagctgttgaaccagtagaaaaaaaatataaga
aaaaaataaaacaattagttcatcttaaacaaaccatctcaagaattaaatcctttgag
taaaaaccagctaagaaaggtataccacataaagataaactagatacattaaaacaaat
agaagttaaaggtataaaatgaacaattgatcctataaaacgaatatcctgagaatcct
ttaaattatgaattattgaacctgcacatataaataataaagccttaaataaagcatga
gctaataaatgaaaaaaagcaagttttggataacctatagctaaaattcatattattaa
accaagttgacttaaagtagaaagagcaataatcttttttaaatcaaattcaaaattag
cacctaaaccagctataaatatagttatacaaccaattaataataaaaatcatccaaaa
ttataattatctaatataggactaaaacgaattaataaataaacaccagcagtaacaag
agtagaagaatgaactaaagcagatacaggtgttggagcagctatagctgcaggaagtc
aagaagaaaaaggaatctgagcactcttagttatagatgcaagaacaattaatatagta
atgatttttatttcaaaagactcactaataaaatcataataataaatataatttcaacc
accaaaatttaatatccaagcaattgaaattaaaatagaaacatcaccaatccgatttg
ataaagcagttaatataccagcactataagattttacattttgataataaataactaaa
caataaaaaactaaacctaaaccatctcatcctaataaaatactaattaaatttggact
aataattaaaagagctatagataaaataatcattaaaacaataaaaataaaacgattta
tattcctctcaccaaatatatactcctctctatagtaaattactaaagaagaaatatat
ataacaaaagatataaaaataagagatatccaatcaaaaataaaggttattacgactat
tgaactatttaaactaaaaagttctcactcaataaaaactctataatcaaataataaat
aataaatacttaaaataaaaacaaaagtacttataaaaaataaagaaaaaaaacttaat
gaacaaatagaaaatatatacacggcctaagatgaaataattcatatctctgattccac
aaaacaatattttatattaaaatacttaagctagcctaaaaataaaaataatcaccctt
taaacataaaatattcaaaggtaatcaatgtaaaaataataaatgatactcacgtaaat
aacctaaagaataagtaaatataccagagtaataaaaaccatgttgagaataagaatat
atatacaatgtataaacagctctaagaaaagaaagaaaaattaataataaaaatctaaa
agtagatcatgatataattctatttaataaacttaattcacctaataaatttaatgaag
gaggagcagctatatttgatgatattaaaagaaatcatcaaagagacattcttggtata
agattaattatacctttattaattaataatcttcgtctacctaaacgctcataaataat
actagataaacaaaataaaccagaagaacataaaccatgaccaattattaaagaaagtg
aacctatacaacctcatcaattcatagtcattaaaccaccaataacaattcttatatga
gctacagaagaataagcaattaaagactttaaatcaacctgacgaaaacaaataaatct
aacaataacaccaccagataaacctaaagataatcaaaaataattaaattttaagccta
aataacaaataatttttataacacgaaaaataccatatccacctaactttaataaaaca
ccagcaagaattattcttccagaaatgggagcttcaacatgagcctttcgtaatcaaag
atgaactaaaaacattggcatcttaactaaaaatgctaaaataataaaaacataaaaca
ttaaataataagaaccaaaatcaaataataaaggaaaataaagagtacttgaaacatca
tgaattttaaataaaactaatagtaaaggtaatctagcaactaaagtataaaaaattaa
ataaacacctgcctgtaaacgctcaggttgataacctcaaccaaaaagaaaaagcaatg
taggtactaaactagactcaaaaaaaatataaaaagataatagtcttaaactagaaaaa
gaacaatacaacataattaataaaaataaaacaataaaaataaaaaaatttgaatgata
ataagataaataaactgaacctctagctgtaactgtcaatgaacaaatccaaaaactta
ataaaattaaattaaaagaaaaataatcaacagcaaaataatatctaattatatttata
tcatcataagaataaaaaaaaattataaaaacaaaactagacaaaaatattaaagaatg
aaccaatcatcaacaattattcaataaacaaagagtgatcaagaaagtaattataaata
agtattttaagataatgataaaccaaaagaattaaaaaaatcattaccatgagatcgaa
ttatagaaactaaaatagagagacccaaagcaccttcacaaacagaaaaaactaaaaaa
ataacaggaaaaaaataatcataatcaaattttataagaaaaataataactattataaa
taaagaaagaacaatatattctaatcttaataaaactataagcaaatgttttcgctttg
aagaaaaaatataaacacctgaaaaataaatgaacaaagaagtaaaaatagaaaatata
aacattagttttaatagtttaaaaaaaacatcggtcttgtaaaccgaaaataagaaaag
ccccccacttttaaaacttcaagggtagaaacctttctatcaccaatctccaaaactga
tattttactataaaactaacccttgaaatgataaaaataactattataatattatcaaa
tataattaatattaatttaattagattaaatcaccctatatcaataataatatttatta
ttatacaaacttttcctgttggtttaataacagggacaataatagaaagattttgaata
tcttatattttatttttaacatttcttggcggtatattagtcttatttatttatattac
aagaattgcatcaaatgaattatttaaacctaaattaatagccataatcttaacattat
ttatatttattatttttgtaataattttaattattatagataaaataatatttatagat
ataattaaaaatacagaaactataaatattaataattctattaattatcaagaaataac
tacatcattaaaaaaactatataacaaacctacatttattattactataataataataa
tttatttattccttacattattagtagtagttagaattactaatatcaatcaaggacct
attcgtaagataagataattactaatgaataaacccttacgacttaaacaccctttaat
taaaattataaataattctttaattgatttaccagcaccaacaaatatttcattttgat
gaaattttggatctttattaggattatgtttaataattcaaatcattacaggattattt
ctagctatacattatacgcctaatattgaaatagcattcagaagtttagtacacatttg
tcgagatgttaataatggatgaattatccgaacacttcacgcaaatggagcatctatat
tcttcatctgtatttatcttcatgtaggacgaggaatttattataattcatttatatat
atacatacatgaattattggaacagtaattttatttttagtgatagcaaccgcatttat
aggatatgttttaccttgaggtcaaatatctttttgaggagcaacagtaattactaatt
tattatcagcaatcccttattttggacctgatttagttcaatgagtttgaggtggattt
gctgttgataatgcaacattaaatcgattttttacttttcattttgtattaccatttgt
aattatagctatagttataattcatctatttattcttcatcaaacaggatcaaataatc
caattggattaaatagaaatattgaaaaaattcctttccatccttactttacatttaaa
gatttaattacatttgtattaataacatctttattaattgtattatgtttaattaaccc
ttatatattaggagatcctgataattttgtaccagcaaatcctctcgttacacctgtac
atattcaaccagaatgatattttctatttgcttatgccattttacgatcaattcttaat
aaattaggaggtgttattgccctatttttatcaattagaattttaataattataccttt
ttataataaaacattattccgaggaattcaattttatcctattaatcaaattttatttt
gaattatagtaattattgtatgcctattaacatgaattggtaaacgaccagttgaagaa
ccatatattataacaggacaaattttaacaattatttatttttcttattttattattaa
tactcatattgctaatatatgagataatttaattaagaaataaactattaagttaatta
gcttaagaaaagcatatgttttgaaaacataaaattagaagtttaattcttctattaac
ttataaattctaaaaaaatttaactaaatagaagagatcaataaaatttttaaaccaat
aaagaaaaataaataatttagagatgaaggtaaaaaactcttccaagctaaatatatta
atttatcatatcgaaatcgaggtaaagtacctcgaattcaaataaatctaaatgatata
ataacaagcttaatataaaaaataaaagaatagaaatcaccacctaaaaaaattaatac
taataatatacttataaaaacaattcttgtatattcagctaaaaaaattaaagtaaaac
ctccagcaccatattcaatattaaatccagaaactaattcagattcaccttcagcaaaa
tcaaaaggagtacgattagtttctgctaaacatgatgcaaaacaagctagagctaaagg
aaaagataaaataataaatcaacaataaagttgataatttataaaatctaatatattaa
aactattaattaaaataattaaagataataaaattaaagctaatctaacttcataagaa
attgtttgagcaaacgaacgtaatgaacctaataatgaataatttgaattagacgatca
accagcaattattacagtataaacacctaatctagtacaacataaaaaaaataaaaatc
catataaaaatgaacacatataagttaaataaggaaaaattactcaaataattaaagaa
attattaaattaaaaattggagaaaaataataaagtaaataatttgatataataggaat
tggttgttccttacaaattaatttaattgcatcactaaaaggctgaggaataccaacaa
aaccaactttattaggaccttttcggatttgaatataacctaatactttacgctctaat
aaagttaaaaaagctactctaattaaaacacaaataactaaaaataaaaagtttaaaat
aaatattaataaatcataaagtatcaatactatttgtagaaaaatctacattaatgaat
tctaaattcaacacattaatctgtcaaaatagtagtaattaattttaatcaatttaata
aaaaatattctattcatatggtcctttcgtactaatatgaattaatattcttaggatag
aaaccgacctggctcacgccggtctgaactcagatcatgtaagaatttaaaggtcgaac
agacctaattacttggttactgcaccaagaatttttcttaatccaacatcgaggtcgca
atctgctttgtcgatatgagctctcaaaaacaattacgctgttatccctaaggtaactt
aatcttatgatcataaattatggatcaaaaataacataaattaatgatttaataatgaa
gagtttattaattcttcatgtcaccccaacaaaacattatcattaaatataaaaagact
aacctaaaaatatatataaattaaatgttaagctctatagggtcttctcgtcctaaaga
agaatttaagccttttgactcaaaagttaaattttaaaaattattaagagacagttaat
ttctcgtcaagccattcattccagcctctaattaagagactaatgattatgctaccttt
gcacggtcaaaataccgcggctctttaaaatatcagtgagcagactaaacctcaaaata
ttatcaagaggacatgtttttgataaacaggcggaaattaattttgcctaatcccttat
aataaattaataaataaaaatattataaacaaaataaatatactaatttcatcattatt
acaagaatttcaatattaaattcatcatcttaataaaaaacctaaaataattataaaat
taaattttataataatgaactaaaacgtaatcttaaaaatagctgatttaaagcttatt
attatattaaaattatataaattataggatattcactttagagcttatcccctaaagaa
taaataatttaatattttcaattaaaaaattaaataaaacattaaatataaaaaattaa
aatttttcttaagaaactagatatattaggaaacgaataacatttcatttctaaaaata
aatttataataattatgacacattaacttaaatttatttttaaatcaacctaaatcgag
aatagtaaataaatactaaaattttaataaaccctgatacaaaaggtacaataaataaa
atctactttaattaatttaataaatatttcataaaccatttacattactaataaactat
aataataaaaatctattctacaaaatatactatgacaaaattcaataaaaatttttcta
ttaaaaaatttaataaacaaaaaaaaaaaataatattataaatatcaaaacatcctgaa
ttgcacagaataattttcagtgtaaatgaaatactttactaataagttatgttttgata
ttaatcccagatacactttccagtacatctactatgttacgacttatctatctaaattg
aaattattattaaataaaaatagattaatcaataatgagagcgacgggcgatgtgtaca
caccttaaggccaatatcaatgaaattaaataaattaaattactatcaaatccaccttc
attaaaagtatttcactaataaatacgtaataaacaaaaatctattgtaacccacctcc
tcttaattataagctgcaccttgacctgaaatattttaaaattataaatcaagaaaatt
ataactccaataagattttctgataacggagatatacaaacaaataaattaagtaaagt
taatcatgtattatcaattatgggataggttcctctgaatggaataaaataccgccaag
ttctttgggtttaaagatcataactaatactaccctggtaagcaaaattaacacttaaa
ataatagggtatctaatcctagtttattattcaagtttcacaggttcataataggaatt
acaaaaaaaattttaatttcaccttataaattcataatttaactccaaatttataaata
actgttttaaccaaaaatattcacttgtattaatcgtataaccgcggctgctggcacga
aatatgccaatactaaatcaattgctaattccaaaattacttgataattaaataaaatc
actgcaaaaagaacatttagtattaaaaaacttgcatataatacaaagaaaaagtgaat
aaataagcaagaataaaacttttttataaatagaacgaacaaatacactaaaaaaaatt
cttacagaaataaaagtaaataaaaatattaagaaaaacataaaaaataataaactaaa
aaactaaaaaaaatcagaacaaaatcttggtttttttatacaacaacaacttctctaat
atgaaacaaacatagatatggtacctctatcaatcagaatgttttatattattctagtc
tatatttaatctttacctttttttatattatatggtaaagattaaataatataaattat
ttgacttaatataattgtacatttaacataatatgaaataatatacaattaaatccatt
atattaatatatatataattatatatagataatgaattaatttaattagataatcatat
tattatattaattataattgattatattaaattaaaataatattaattaaataacgtgt
atttattatatcatattataataatgtaaaatatttatgtatatatataatttaaatat
tttattatataataatttctttttccctaaaaaatataagtagcttaaaccttttgata
aatgtatgacttataaataatcaatttacgtaaataaatgataaggataataatgtaag
atgtaatatattaagttaagcatttatattatattttcgatatatttacaatttatttc
tagatttatttgattacaatgtaaattattcaatacaccccattttaccaaaaaatttt
tgcagttttaaactttttaataaaaaataaatattcgtaaaattattattttaatttta
aaattacaatgaaaaacaaagtataaaaaaaataatttttaaaaattatttgaatctaa
tgcaaaacatacaaaatctttctactcaataggtgtttttaatttatacataaaataca
aaaaaatacaaatttttaaaaatagatggagtgcctgattaaaggattaccttgatagg
gtaaataaagtaatttaaattacctccattagaataacataaaatagaattaaactatc
ccctttagtatcaaaaactaatgtgcatcatacactttaatgtaaaataaaaaggtaag
ctaactaagctaatgggttcataccccaatcatagcggcattaatcctctcctttttaa
tgtacaacaactctacaaaacttctcttcctatcaatattattggtaggaaggatcctg
tccatctcatcaaactcctgatttggagtttgaataggactagagatcaacttactctc
gtttatttccatattgacaaataataaaaacataataataaatgaatcaccaattaaat
atttcattgttcaagcaatagcatctacaatgttattattttcaattttgttgattcaa
atagaatcttgaataagatgggaagagaaaataattccatcaataattattagatcaag
actaataattggagcagctccatttcacttctgatttccagaagttataagagcaacaa
gatgaattaactgtttaattttaataacatgacaaaaaattgctccaataatagtctta
tcctactgtatccaaataagaactttcatattcttagttattattctaagaatttctat
tggagcattaggaggtttaaataaaatatcattacgtcagattttagcatactcatcaa
ttagacatattggatgaataattagatcaataattccaagagaaaacgtatgagagtta
tattttattatctactcattattaagcacaattatagttctaatatttaaaagcataaa
tctgtcctttattaaccaaatttactcagcaaataacataaaaacagaaattaaattca
taatatttctttcactattatcactagggggattaccaccattacttggatttttacct
aaatgaattattatccaaataatagttgaaaacaacataatagcaattataacaatcat
agttgtattaacaactattacactttactattacatacgaattagattttcagcactaa
ttttatcttatacagaaaactcatgacttataagatttaaaactaaaaaaacaatatta
attttaccttttatagtaacaatttcaacaataggattaatttgttcatctaccttaat
ttctctattattaaggacttaagttaaacaaactaataaccttcaaagttataattaaa
aggtaatcttttaggccttagtaaaagttttacacctttagaattgcagtctaaaatca
taattgaatataaagccttaataatacttatggtaaaagagaataattcccatgaatag
atttacaatctaacgcctataatttcagcc
