# Supplementary material for: Conveniently Pre-Tagged and Pre-Packaged: Extended Molecular Identification and Metagenomics Using Complete Metazoan Mitochondrial Genomes
Source: PLoS One. 2012 Dec 14;7(12):e51263. doi: 10.1371/journal.pone.0051263 (PMC3522660; doi:10.1371/journal.pone.0051263)
Supplement: File S2 — Sliding window analyses for Annelida, Cnidaria, Crustacea, Echinodermata, Mollusca, Nematoda, Nemertea, Platyhelminthes and Porifera. For each family, the folder contains the aligned sequences as well as the sliding window analyses by species pair and for all species pair on a single figure. (ZIP) [file pone.0051263.s002.zip › Crustacea/Acrididae/NC_013826.fst]

>Traulia szetschuanensis mitochondrion, complete genome.    NC_013826
atctcaccgcaaaaatgattattctcaacaaaccataaggacattgggaccttatattt
tctatttggagcatgggcaggaatagttggaacatccataagaataattattcgagcag
aattagggcaaccaggatcattaattggtgatgatcaaatttataatgtaatcatcaca
gctcatgcatttgtaataatttttttcatagtaatacctattataattggaggatttgg
taattgattagtacaattaataattggagcaccagatatagcatttccacgaataaata
acatgagattttgacttttaccaccttcattaactctactccttacctcttcaatagtt
gatataggagtaggtacaggatgaacagtttatcctccattagcaggagctattgctca
cgggggaatatcagttgatttagccattttctctttgcatctagcaggggtatcatcaa
ttctaggtgcagtaaattttattactacagctattaatatacgatcagaaaatataaca
ctagatcaaacacccttatttgtctgatcagtagctattactgcattacttttactatt
atcattaccggtactagcaggagcaatcactatgttattaactgatcgaaatttaaata
cttcattttttgaccctgctggtggaggtgatcctattctttatcaacatttattttgg
ttctttggccatccagaggtatacattttaattttaccaggatttggtattatttcaca
tatcgtataccaagaaagtggaaaaattgaatcatttggaacattaggaataatttatg
ctatactatcaattggattaataggatttactgtatgagcacatcatatattcaccgta
ggaatagatgttgatacacgagcttatttcacatcagcaactataatcattgcagttcc
aacaggaattaaggtatttagatgactagctacactatatggaactaaattcaaattta
atccaccactattatgagcacttggatttatttttttatttacaattggtggccttaca
ggtttagttttagcaaattcatcacttgatattgtattacatgatacctattatgtagt
tgcccactttcattatgttctatctataggagcagtatttgcaattataggaggtatta
ttcaatgatacccactatttacaggattaacaataaataattttttattaaaaattcaa
ttcacaattatatttattggagtaaatttaacattttttcctcagcattttataggatt
atcaggaatacctcgacgatattcagattatccagatgcttatacatcatgaaatgtac
tctcaagtattggatcaaccatttcaattgtagggattatcataataattttaatcata
tgagaaagtataatttcaaatcgattaattatatttaaatctaatataagaagatcaac
agaatgattacaaaataatccaccagcagaacatagatattcagaattaccaattattt
ctagattctaatatggcagattagtgcaatagatttaagctctaaatataaaggtttga
ccttttattagaattaatggcaacatgatcaaacttatcattacaagatggggcttcac
ctttaatagaacaattatcattctttcatgaccatacaataatagtattattattaatt
actgtaattgtaggatatgcacttagatatatgttaattatcaaccacacaaatcgaaa
tatattacatgaacatttaattgaaaccatttgaacaactctaccagcaatcacattaa
tttttattgctttaccatcattaaagctactttatttacttgatgactcagttgacgca
ataattacaatcaaaacaattggacgacaatgatattgaagatatgaatattcagattt
tgcaaatgtagaatttgatacatacataacaacagaaagagagcttgaaaataacagat
ttcgtcttttagatgtagataaccgaacaattttacccataaatacagaagttcgagta
ttaaccagagcatccgatgttttacattcttgagcagtacctgctttaggaatcattat
tgatgcaacaccaggacgactaaatcaaggatcattttcaataaaccggcctggactat
tttttggccaatgttcagaaatttgtggagcaaaccatagatttataccaatcgtaatt
gaaagaacttcaattaatttattcatcaaatgattatccaaaataatttaaggagttag
ttaattcataacactagaatgtcaatctaaaataactaaaatattagtacaccttgacc
catcagatgactgaaagtaagtaatggtctcttaaaccaaataatagtaaattaacata
tacttctgatgaggaagtttaatctaaatccctcaaatatcaccactaatatgattttc
actatttactattttctctattacattaattatctttaatcaaataaactttttctcat
tcaaaccagaaattattaaaaacattaaaaaaagaataactgaaagcaaaaaccttaat
tgaaaatgataacaaatttattctcaacatttgatccatctactaatattcttaactta
tcattaaattgaactagaacattattaggattaatattaattccatcaatattttgact
aacaccatcacgaattaatattctatgaaataaattaaatttaacattacataatgaat
ttaaaactttgttaggtccgaactcctttaatggaactacattcatatttatttcaatt
ttcattataataatatttaataattttataggactattcccatacatttttactagaac
tagacatttagtattaacattcacaattgcattaccaatatgaataagatttatattat
ttggatgaattaatcatactaaacatatattttcacatttagttcctcaaggaactcca
ccagcacttatatcattcatagtattaattgaaacaattagaaatattattcggccagg
gaccctaaaagtacgattagcagcaaatataattgctggtcatttactactaacattac
taggaaatacaggttcaacaataataacaaatataatttcacttcttattgttggacaa
ataatacttttaattttagaatcagccgttgcaataattcaggcttatgtattttcaat
tttaagaactttatattctagagaagtttactaaacttatgttaacaacacactcaaat
cacccatttcacttagtagattacagaccgtgaccattaacaggagcaattggagcaat
agtattagtttcaggattagctaaatgattccatctatttaacataaatttattaatta
ttggatttagaattacattacttacgataattcaatgatgacgagatgtaattcgagaa
ggaacttatcaagggctacatacagaatttgtatcaattggactacgatgaggaataat
tttatttattgcatcagaagttctattctttatttcatttttttgagccttctttagaa
gaagattagcaccaacaatcgaattaggaatattatgacctcctataggagttcaacct
ttcaatccaatacaaatcccattacttaatacagcaatcctattagcatcaggaattac
agttacatgagcccatcatagattaatagaatcaaatcattcgcaagcactacaaggat
tattttttacagtaatactaggaatatacttcactatattacaagcatatgaatactga
gaagcaccttttactattgccgatgcagtatatggatctactttttttgttgcaacagg
atttcatggattacatgtaattattggaaccattttcctaataacatgtttcattcgac
attgaataaatcaattctcccctagacatcattttggatttgaagctgctgcatgatat
tgacattttgttgaaatagtatgattatttttatatatttcaatctattgatgaggtag
ataataatttttctagtatattagtacatttgacttccaatcaaaaagattgatcctta
accaagaaaaataattatatctacatttataagaatttcaattagattcttaatcccaa
taattgtaataacattagcaacaattctatctaaaaaaataatttatgatcgagaaaag
agatcaccatttgaatgtggatttgatcctaaaagatcagcacgtataccattctcatt
acgattctttttaattgctgtaatcttcttaatttttgatgtagaaattgcattaattc
tcccaattattattatttttaaaacatcaaacatgataatctgaacaacctctacaata
ttttttattttagttctattaggaggattatatcatgaatgaaatcaaggggctcttca
atgagcagaatagggttatagttaattataacatttgggttgcattcaaaaagtattga
tatctatcaatttaccttgatagaataagaagcgaaatattgcaatcagtttcgacctg
aaaagttggtatgaattaccctatttaattgaagccaaaaagaggcatattactgttaa
taatataattgaactaaagttccattaagaaaatgtaaagccaatatgaaagctgctaa
cttcccatattagcggttaaactccgttaacatttctaataatttatatagtttaaaaa
acattacattttcactgtaaaaataatatataaatttatatttataaatatgctcaaaa
atgttaaatatttccttaacatcttcaatgtcacgctctaattataagctatttgagca
ttaaataaaaaaaaacaacaccaaaataagtattcaaaaaataaaagttaaaagataaa
tcttataatttaaatcatatcaagattgaatataattaattacataaataaataaacta
tttaaaccttgaccaccaaacaactcaccccaactataatcaaaagacttagatgaata
ataaccagactttaaaggcaaacacataataaatttagttgaaagaaatggtataaacc
atatagaaccaataaatctaacaaaaaataaatttcttaaagaaaataaattaaaagaa
aaataaaaattagaaacaaggtaacccatataagaaccaagaataacaacaattattgt
tagaaattttaaataataaggcaatacaattcgaggaataggaaaaatcaatcaagtaa
aaattaccccaataacagcaacgagtaataaaccaattattccaaaagaaatataataa
ccctcatcatcaaacgaaaaactagaataaaaattattatcaccagatatagaataata
aaataaacgaaaagaatatgaagctgttaaaccagtagaaataaaatataaaaagaaaa
tcaaaatattaatccatcttaaacaaaccatctcaaggattaagtcccttgaataaaat
ccagccaagaaaggtattccacataaagataatctagaaacattaaaacaaattgaagt
taaaggtataaaatttacaattctccccataaaacgaatatcctgtgaatccttcaaat
tatggattattgaacctgcacatataaataataaagccttaaataatgcatgagttaac
aaatgaaaaaaagcaagttttggataacccatagctaaaattctcattattaaaccaag
ttgacttaaagtagaaagagcaataattttttttaaatcaaattcaaaattagcaccaa
atccagccataaatatagttaaacaaccaattaataacaaaaatcaaccataattatat
atataaagcataggactaaaacgaatcaataaataaataccagcagtaactagagtaga
tgaatgtactaaagcagaaacaggagtaggagcagatatagccgctggaagtcaagaag
aaaatggaatttgagctctcctagttatagcagctaaaataattaataatgtaataacc
tttatttcaaaagaatttgaaataaaatcataataattaatataatttcaactaccaaa
atttaacattcaagcgatcgaaattaaaatagaaacatcaccaatacggttagataatg
cagtcaacatacctgcgttataagactttacattctgataataaattactaaacaataa
gaaactaaccccaaaccatcccaacccaataaaattctaattaaatttggactaataat
taaaaatcccattgaaaaaataaacattaaaacaataataacaaaacgattaagatttt
tctcaccagacatataatcctctctataataaataactaaagaagaaatatatataaca
aaagatataaaaattaaagatatccaatccaaaattaaagttataactacagaagaact
atttaaactaaaaagctctcaaacaaaaattctataatcaaatatcaaataataaacac
ctaaaataaaaaataaagttcttgataaaaataaagaaaaaaaacttaatgaacaaata
gaaaatatatacacgacctaagatgaaaaactcatatcattgatcccacaaaacaatat
tttaattaaaatacttaagtaaactaaataaaaaaataacaaccctttaaaattaaaac
atttaaagggaatcaatgcaaaaataaaagatgatattcacgtaaataaccaagagaac
aagtataaataccagaataatacaaaccatgttgagaataagaatacatatataatgta
tatacagctctaaaaaaagataagaaaattaatatcaaaaatctaaaagaagatcaaga
tattacactatttaataaacttaattcacccaccaaattcaaggaaggaggagaagcta
tatttgatgatctcaaaagaaatcatcaaagagacattctaggtataaggttaattatc
cctttattaattaataatcttcgactacctaaacgttcataaataatattagataaaca
aaacaaaccagaagaacataaaccatgaccaaccattaaagataaagaacctatacatc
ctcatcaatttatagttattaaaccaccaataactattcttatatgaacaactgaagaa
taagcaattaaagactttagatcaacctgacgaaaacaaataaatctaacaattacacc
accagataatcttaaagataatcaaaaataattgaactttatacctaaataagaaataa
tcttcatcacacgaaaaataccataaccacccaacttcaataaaacaccagccaaaatt
attcttccagaaattggagcttcaacatgagcctttggaagtcaaagatgaaccaaaaa
tataggcattttaactaaaaaagccaaaatcataaaaacataaaatataaaataataag
aaccaaaatcaaacaataaaggaaaataaaaagtattaacaacatcataaaccttaaat
aaaaccaataataaaggtaaactagcaactaaagtgtaaaaaattaaataaataccagc
ctgtaaacgttcaggttgataacctcaacccaaaattaataacaaagtaggaattaatc
tagattcaaaaaaaatataaaaagataataaatttaatctagaaaatgaacaaaataac
attattaacaataataaaaccataaaaataaaaaaattagaatgataagaagataaata
tactgaacatctagcagtaattattaaagaacaaatccaaaagcttaataaaattaaac
taaaagaaaaatagtcaaccccaaaacaatatctaattatattcaagtcagaataagaa
tataaacaaattataaaaataaatctaaataaaaacattaaagaatgaactattcatca
acaaccatttaataaacaaagaggaatcaaaaaaacaattataaataaataccttaaca
taatgataaaccaaacgaatcaaaaaaatcatttccatgagaacgaattatagaaacta
aaatagaaagacccaaagcaccttcacaaacagaaaaaattaaaaaaatcactggaaaa
aaataatcataatcaaattcaattaaaaaaataacaattaatataaataaagaaagaac
aatatattccaatctcaataaaactatcaataaatgtttacgtttagaagaaaaaacat
aaataccagccaagtaaatcattaaagaagaaaaaatagaaaatattaacattagtttt
aatagtttaaaaaaaacactggtcttgtaaatcagaattaagatcccccccacttttaa
aacgtcaggagtagaaacattcctatcattgattcccaaaaccaatatttttaataaac
taactcctgaaatgattaaaatgataattataactatatcaaatctaataaatattaat
tttattaaattaaatcatcctatatcaataataattgtaattattttacaaacactcct
tgttggatttataataggaacaataatagaaagattttgattatcatatattttatttt
taacattccttggtggaatattagttttattcatttatattacaagaattgcatcaaat
gaaatatttcaaattaaatcaattataataattttcactttaataatatgagtaattat
tacattaacattaatttatataaataaaataatatttattgatttaattaaaaatacag
aaacaataaatattaataattcaattaattatcaagaaataacaatatccttagaaaag
ttatataataaaccaacctttattattacaataataataataatctacctatttcttgc
actattagcagtagttaaaattactaatattaatcaaggacctattcgtaaaataagat
aatactaatgaataaacccctacgattaaaacatccattaattaaaattttgaataatt
ccttgattgatttaccagcaccaacaaatatttcattctgatgaaattttgggtcatta
ttaggaatatgcctagtaattcaaatcgtaacaggattatttttagctatacattacac
atcaaatattgaaatagcattttcaagtgttatacacatttgccgagacgttaataatg
gttgaattattcgaacattacatgcaaacggagcatctatatttttcatttgtatttat
cttcatgtaggacgaggaatttattatggatcatacatgtatatatatacatgaataat
tggaatattaattttattcttagttatagcaaccgcatttataggatatgttctccctt
gaggacaaatatcattttgaggtgcaacagtaattacaaacttattatcagcaatccca
tatctaggaacagatttagttcaatgagtctgaggagggtttgctgttgacaacgcaac
attaaatcgattctttacatttcattttgtattaccatttattattgcagctatagctg
caattcatttattttttttacatcaaataggatcaaataatcctttaggattaaataga
aatattgaaaaaattccatttcatccctattttacatttaaggacttaattactattgc
aataacatcatcaatattaattatattatgtttaattgatccatacttattaggagatc
cagataattttgtaccagcaaatcctttagtaacaccagtttatattcaaccagaatga
tatttcttatttgcttatgcaattttacgatctattcctaataaattaggaggtgttat
tgcattatttttatcaattagaattttaataattttaccattctataacaaaacaccat
ttcgagggattcaattttaccctattaatcaagttttattttgaattatagtagtaatt
gtatgtttattaacatgaattggtaaacgaccagttgaagaaccctatattataacagg
acaaatccttacaatcatttactttatttatttcctaattaatgtacatgtagcaaata
tatgagataaattaattaaagaataattattaagttaattagcttagggaaagcatatg
ttttgaaaacataaaactagaagtttaactcttctattaacttgtaaattcttaaaaaa
tttcactaaataaatgaaattagtaaaatccttaaaccaatataaaaaataaaaaagtt
tagagataaaggtagaaaactccttcaagccaaatatattaatttatcataacgaaaac
gaggtaaagttccacgaactcaaataaatctaaatgatataaaagcaagtttaataaaa
aaaataaatgaataaaaatcacctcctaaaaaaactatagttaataacatacttataaa
aacaattctagtatattcagctaaaaaaattaaagtgaatccaccagcaccatattcaa
tattaaatccagaaaccaattcagattcaccttcagcaaaatcaaaaggagtacgattg
gtttcagctaaacatgaagcaaaacaagataaaaataaaggaaaagaaataataataaa
tcaacaataaagttgataattcataaaatcaaatatattaaaactaccaattaaaataa
ttaaagataataaaattaaagctaatcttacctcatatgaaatagtttgagcaaccgaa
cgtaaagaacctaataaggaataatttgaattagaggatcaaccagcaattattatagt
ataaacacccaatctagtacaacataaaaaaaataaaaaaccataagaaaaagaacata
tataagttaaataaggaaaaattaatcaaataactaatgaaatcattaaattaaaaata
ggagaaaaataataaaataaataattagatataatagggattggctgttccttacaaat
taatttaattgcatcactaaaaggctgaggaataccagaaaatcctaccttattaggac
ctttacgaatttgaatataacctaagacctttcgttctaataaagttaaaaaagctaca
ctaattaaaacacaaaccactaaaagaacaaaatttaaaacaaatattaataaatcata
gagtatcaatactacttgtagaaaaaatctacataaatgaattctaaattcaatacatt
aatctgtcaaaatagtaattaatttaaatcaataataaaaaaatattttgttcatatgg
tcctttcgtactaatatgaacaatatttcttaagatagaaaccaaccttgctcacgccg
gtctgaactcagatcatgtaagaatttaaaggtcgaacagacctaattaccaggctcct
gcacctagaatttatcttaatccaacatcgaggtcgcaatctgctttgtcgatatgaac
tctcaaaaacaattacgctgttatccctaaggtaacttaattttatgatcataaattat
ggatcaaaataaacataaattaatgatttaataataaagagtttatttattctttatgt
caccccaacaaaacattattattaaatataaaaagataatctaaaaattatatataagt
aaaatgtaaagctctatagggtcttctcgtcttaaagaaaaatttaagccttttaactt
aaaagttaaattttatatattattaagagacagttaatttctcgtcaagccattcattc
cagcctctaattaagagactaatgattatgctacctttgcacggtcaaaataccgcggc
tcttcaaaatcttgccagtgagcaggccagacctcaaaatataatcaagaggacatgtt
tttgttaaacaggcggaaattataaactttgcctaattccttataataaattaacaaaa
ttaattattataaacaaaataaatatactaatttcatcattattacaaaaattccaaaa
ttaaattcatcatcttaatataaaacctaaaataattataaaatcaaattaaacaacaa
taaactaaaacgtaatcttagagatagctgttttaaagcctactattttatttttaatt
tacaaattatagaatataattttcagagcttatcccctaaaaaataaataagtcaatat
ttataattaaaaaattaaatataaacaaataaactataaaaaattaaattttttcttaa
gaaactagataccttaataaacgaataacatttcatttccacaaataactccttaataa
ttttgaaacattaaataaaaattatttgtaaatcaaactaaatcgagaatagtaaataa
atacaaaaaaattaataaaccctgatacaaaaggtacaataaataaaatttacttttaa
aaatctatataatatttcataatccaattacattactaataaactataatatataaaat
caattctacaaaatatacttagacaaaaaaatataaaattatttctattaaaaatctta
ataaacaaaaaaataacataatatataaaatatcaaaacatcccgaattgcacggaaat
aaatttcagcgtaaatgaaatactttactaataagtttgttttgatcttactagataca
ctttccagtacatctactatgttacgacttatctcatttaattttaattaactcaattt
aaatcccgagttaataaatataacgagagtgacgggcgatgtgtacacacctcagagcc
aatatcaattaaattaaataaattaaattactaccaaatccaccttcattaacagactt
cactattaaatccataataaacaaaaatttattgtaacccatcttcccttaattataag
ctgcaccttgacctgaaataatctataattatagattaagaaaattataaccctaaaaa
gatcttctgataacggagatatacaaaaaaaaaaaccaagtaaaggcaatcgtgtacta
tcaattacgagacaggctcctctggatggaataagataccgccaaattctttgggttta
aagatcctaactcatactacccaggtaaactaaattaacacttaaaataatagggtatc
taatcctagtttattatttaagtttcacagtctcataataagaatttaaaaaaaaattt
aaaatttcaccccataaatttataattaaaccctaaaaatattaataactattttaacc
aaaaatattcacttgcattaatcgtataattgcggctgctggcacgaaatatgccaata
cttaatcaattactaattccaaaatcacttgataattaaattaaattactgcaaataag
aacatttagaaaaacaaaacttgcatataacataaagaaaaagtgaataaataagcaag
aataaaactttcaaaaaatcaagaccgaacatttatagtaataattcaggcttaaaaaa
tttgggtaataaaaatattaagaaataaaaagaaaatctattaataaaaagttaaataa
aatcagaaattatacctccattcaccaacaacaacttctcgcaagaataaaactttcaa
aaaatcaagaccgaacatttatagtaaaattcaggcttaaaaaatttgggtaataaaaa
tattaagaaataaaaagaaaatctattaataaaaagtcaaataaaatcagaaattacac
ctccattcaccaacaacaacttctctatatatataaataaatatgaatatggaacttgt
atcctggtaaatggtttttattcttttattctattatttaatctttcttttcactaatt
ataaagaaagattaaataatataaattatttaaattaatataatctactctttaacatt
atatgtattcatatgcaattaaatgtattataatataatatatatatatatataataaa
tctaattctatataatatctgattatatatttatagttaatataacttattatattaat
ataatactagatttagttaaatacttatattgtttatatcctatattaataatgtaaaa
tatttattatatattaatataaatttattaaatatacgatacttctcttttcccctaaa
aaataggtcgctacaacttttgataagaatatgaataataataatatcttattgatata
taaatcttacttataacgatatatggaattaaatgtaatatattaaagtaaattattta
tattaaataataaataaataaaaaacaaattaaagttgaaatacaaattttattccact
agatgtatttgcacactaagtgaaccttaaatagtatctttcagtttttatgataaata
atagttgaacaatgaagtgcctgattaaaggattatcttgatagggtaaataaagtaat
aattattaccttcattacataagatagaattaaactatcacctttagtttcaaaaacta
acgtgcatcatacacttcaatgtaaataaaaaggtaagctaagtaagctaatgggttca
taccccaattctggaggtacaaatcctctcctttttaatgaccaacaactctacaaaac
ttctcttcctatcaacattaatgataggaacgatcctgtccatttcatcaaattcctga
tttggagtttgaataggactagagatcaacttactctcatttatccccctaatagcaaa
taataaaagaataataatgaatgaatcgtcaattaaatattttattgttcaggcaatag
catcaacaatattattattttcaattttattgattcaaataaaataccccttagggtga
gaaaaagaaattattccatcaataataattagatccagattattactaaagatcggagc
tgcaccattccacttctgatttacagaagtaataggaacatcaacatgaattaactgtt
taatcctaataacatgacaaaaaattgccccaataatgattttatcatactgtatccaa
attggggtatttatcttcttcattacaatcaccagaattgttattggagcgataggagg
tcttaatcaaacgtcactacaacaacttcttgcttattcgtttattagacatattggat
gaataataagatctctcttaattagagagaacgtttgagaattatacttcactatctat
tcaatactaagagtgatcctggtattaatattcaggcaaaaaaatttattctttattaa
ccaaatttactcaagaatgaatacaaaaacagaaatcaaattcataatatttctgtcac
tattatccctaggaggactccccccattcctaggatttttaccaaaatgcattgttata
caatcactcatcgaaaataacctaacaattttgataacaattatagttgtactaacaac
aattactttatattattatttacgaattagattttcagctctgattctatcctacacag
aaaattcatgactagtaagaattaaaagtaaaaaaataagatttatactaccatttaat
gtgataatttcaaccctaggattaatttcatcttcagtcttggtttacctaaactaagg
acttaagttaaataaactaataaccttcaaagttataattaaaagaacaaacttttagg
ccttagtaaaggtcatttacacccctagaattgcagtctaaaatcataattgaatataa
ggccctgttccaacatggtgagagagattaattctcataaatagatttacagtctaaca
cttataaattcagcc
