# Supplementary material for: Conveniently Pre-Tagged and Pre-Packaged: Extended Molecular Identification and Metagenomics Using Complete Metazoan Mitochondrial Genomes
Source: PLoS One. 2012 Dec 14;7(12):e51263. doi: 10.1371/journal.pone.0051263 (PMC3522660; doi:10.1371/journal.pone.0051263)
Supplement: File S2 — Sliding window analyses for Annelida, Cnidaria, Crustacea, Echinodermata, Mollusca, Nematoda, Nemertea, Platyhelminthes and Porifera. For each family, the folder contains the aligned sequences as well as the sliding window analyses by species pair and for all species pair on a single figure. (ZIP) [file pone.0051263.s002.zip › Crustacea/Acrididae/NC_013835.fst]

>Prumna arctica mitochondrion, complete genome.    NC_013835
atctcaccgcaaaaatgattattttcaacaaaccataaggatattggaactttatattt
tttatttggagcatgagctggaatagtaggtacatcaataagaataattattcgtgcag
aacttggacaaccaggatccataattggagatgatcaaatctataatgttattattaca
gcacatgcatttgtaataattttcttcatagtaatacctattataattggaggatttgg
taattgactggttccactaataatcggagcaccagatatagcttttccacgaataaata
acataataagtttttgacttttaccaccattaactcttctaattgcatcatcaatagta
gataatggcgcaggaacaggatgaacagtttatccccctcttgcaggggcaatcgcaca
tggagggggatcagtagacctagctatcttttcttcacatttagcgggtgtttcatcaa
cttttggagcagttaatttcattacaactgcaattaacatacggtcggaaagaataaca
ctagatcaaacaccactatttgtttgatcagtagcaattacaacactactcctattact
attatcattagtactagcaggagcaataattactatattattaactgatcaattgaata
catcattctttgaccaccctgcaggtggtggagatccaatcctttatcaacatttattt
tgattctttggacaccctgaagtctatattttaattcttcctggatttggtattatttc
acatatcgtatgccaagaaagaggaaaaattgaatcatttggaacattaggaataattt
atgcaatattatcaattggacttataggatttattgtttgagcacaccatatatttaca
gtaggaatagatgtagatacacgagcatactttacatcagcaacaataattattgctgt
tccaactggaattaaagtatttagttgattagctacactttatggaacaaaatttaaat
ttaatccaacattattatgagcacttggattcattttcttatttacaattggtggtcta
acaggattagtattagcaaattcttcacttgatattgttctacatgatacctattatgt
tgttgcacactttcactacgttttatctataggagcagtatttgcaatcataggaggta
ttattcaatgatatcctttattcactggattaacaataaataatacatgattaaaaatt
caatttacaattatatttattggagttaacttaacattttttcctcaacacttcctagg
attagcaggaatacctcgacgatattcagattatcctgatgtttacacatcatgaaatg
taatctcaagtattggatcaactatttcaattgtaggaattattatatttattgtaatt
atatgagaaagtataatttcaaatcgatctattatatttaaatcaaatataagaagatc
tacagaatgattccaaaataatccaccagcagaacatagatattcagaattacctctaa
ttaatttatagattctaatatggcagactagtgcaatagatttaagctctaaatataaa
ggtttgaccttttattagaatttaatggcaacatgattaaatctatcattacaagatgg
agcttcacctataatagaacaattatcattctttcatgatcacacaatagtagtattat
taataattactgcaattgttggatacacattaagatatatattaattatttcttataca
agacgaaatatactccatggacatttaattgaaactatttgaactactattccagcaat
tacactaatttttattgcattaccatcattacgactactttacttacttgatgactccg
tagatacaataattacaattaaaactattggacgtcaatgatattgaagttatgaatat
tctgattttacagatattgaatttgatacatacctaacaccagaaaatgaattagaaat
taatggatttcgactacttgatgttgataatcgaacaattttaccaataaatactgaag
ttcgaattttaacaagagcatcggatgttcttcactcatgagcagtaccagcattaggt
attaaaattgatgcaaccccaggtcgattaaatcaaggaacatttacaataaatcgacc
tggattattttttggacaatgctcagaaatctgtggagcaaatcatagattcataccaa
ttgtaattgaaagaacttcagttaatatattcattaaatgattatctaaaataatttaa
ggagttagttaaaaataacgttagagtgtcaatctaaaataactaataaaatagtacac
cttgtcatcagatgactgaaagtaagtaatggtctcttaaaccaaaaaatagtaaatta
acaaatacttctgatgaggattaacatctaaatccctcaaatatcccctttaatatgat
tctcactatttattatattttctatcatttttttaatatttaatcaattaaactttttc
tcatttaaacctaaaattataaataatagtgaaaaaattaaaagaaagaatatcaattg
aaaatgataactaatttattttctacatttgacccatcaaccaacatctttaatttatc
attaaattgaacaagaacatttataggattattattaattccatcactattttgattaa
caccatcacgaattaatattgtatgaaataagttaaatttaaccctacataatgaattt
aaaacattattaggaccaaaatcatttaatggaactacttttattttcatttcaatttt
cattataataatattcaacaattttataggactattcccatatatttttacaagaacta
gacaccttattttaacatttacaattgcattacctatatgattaagatttatactattt
ggttgaattaattacacaaatcatatatttacacatcttgttcctcaaggaacacctcc
agcacttatatcatttatagtattaattgaatcaatcagaaatattattcgtccaggaa
ccttagcagttcgattagcagcaaatataattgctggacaccttttattaacattaata
ggaaatacaggaccatcaatagcaataaatttaatttcatttttaattatagggcaaat
actactattaattttagaatcagcagtagccttaatccaagcgtatgtattttctattt
taagaaccctttattctagagaagtatattaacatatgttaacatcacactcaaaccac
ccatttcatatagtagattatagaccttgaccattaattggggcaattggagcaatagt
tatagtttcaggattatcaaaatgatttcacttatttaataataatttattaataattg
gaataggaattactttacttacaataattcaatgatgacgagatgtaattcgagaaagt
acatatcaaggattacatacaaaatatgtatcaattggattacgatgaggtataatttt
atttattgcatcagaagtattattttttatatcttttttttgagctttctttagaagaa
gactagcaccaactattgaattaggaatattatgacctccaataggaattcaaccattt
aatcctatacaaattccactacttaatacaactattcttttagcatctggagttactgt
aacttgagcacatcatagacttatagaatctaattacacccaagcacttcaaggtttat
tctttacagtattattaggaatttactttaccatacttcaagcatatgaatactgagaa
gctccttttactattgctgatgcaatttatggatcaacattctttgttgcaacaggatt
ccatggattacacgtaattattggaacaatatttcttcttacatgcttatttcgacatt
taataaatcaattctcaccaaatcatcattttggttttgaagcagctgcatgatactga
catttcgtagatgtagtatgattatttctatatatttcaatttattgatggggtagata
attgtttttctagtataaatagtacatttgacttccaatcaaaaagcttgattattaat
caagaaaaacaattttaattttatcaacaagaattattataagatttattttaccaata
acagtaataatcattacaaatatactgtccaaaaaattaattaatgaccgggaaaaaag
atcaccatttgaatgtggttttgatccaaaaagttctgctcgaatacctttttcactac
gattcttcttaattgcagtaatctttttaatttttgatgtagaaattgtattaatttta
ccaattataattattttaaaaacatcaaacattataatctgaacaataacaacaatatt
ttttgttattattttactaagaggattatatcatgaatgaaatcaaggagctcttcaat
gagcaaattaagggttatagttaaatataacatttgggttgcattcaaaaagtattgat
ttgatcaattaacctttataaataagaagtgaaaaatcacaatcagtttcgacctgaaa
aatggtatttattacccttatttgttaattgaagccaaagttagaggcatattactgtt
aataatataattgaattacaaattccaattaaggaaatgtaaagccaatataaaagctg
ctaacttattatattagcggttaaaatccgttaacatttctatttatatagtttaaata
aaacattacattttcactgtaaaaaaaatattctttatttataaatatacctaaaaata
aaatatttccctaacatcttcagtgttaaactctaatataagctatttaggtataaaat
aaataataatataagcaaaagaaatattcaaaaaataaaagttaaaagataaattttaa
aattagaatcatataaactctgaatataattaattaaataaataaataaactatataaa
ccttgaccacccataaattcacctcaactataatcaaaagatttagatgaataataacc
aaattttaaaggtagataattaataagattagttgaaagaaaaggtataaatcatatag
aacctataaatcttaacaaaggtaatttatctataaaaaataatttatgagataaactt
gattgagaaattaaataaccaaaataagaacctaaaataacaacaaaaagagttaaaaa
ttttaaataatatggtaaaacaataatacaagggacaggaaaaattaatcaagaaagta
aactaccaccaaaaacaacaataaataataaagaaattataccaaaagaaatataaaaa
cccttatcataaaaagaagaaattgaataaaaattattatcaccagatattgaataata
aaacaaacgaaaagaataagatgcagttaaaccagtagaaaaaaaatataaaaagaaaa
taaaaaaatttactcatcttaaacaaactatttccaaaattaaatcctttgaataaaag
ccagccaagaaaggtataccacataaagacaaactagaaacattaaaacaaacagaagt
taaaggtataaaattaacaattgaacccataaaacgaatatcttgggaatcctttaaat
tatgaattattgaacctgcacatataaataataatgctttaaacaaagcatgagataat
aaatgaaaaaaggcaagctttgaataacctattgataaaatacttattattaaaccaag
ttgtcttaaagtagataaagcaataattttctttaaatcaaattcaaaatttgcaccca
atccagacataaatattgttatacaaccaaccaacaataaaaaccaaccataattataa
atatttaatataggtctaaaacgaattaataaataaacaccagcagtaactaaagtaga
agaatgaactaaagcagaaactggagttggagcagctatagctgcaggaagtcaagaag
aaaagggaatttgagctctccttgttatagcagctaaaataattaatattgtaataatc
tgtatttcaaaagaattagaaataaaactataataataaatataatttcaaccaccaaa
atttaacattcaagaaatagaaattaaaatagaaacatcaccaattcgattagatagag
cagtcaatataccagcactataagactttacattttgataataaattactaaacaataa
gaaactaatcctaaaccatctcatcctaataaaattctaattaaatttggactaataat
taaaaaacctattgataaaataaatattaaaacaagaataataaaacgattaatattct
tttcaccatatatataatcctctctataataaataactaaagaagaaatatagataaca
aatgataaaaaaattaaagacattcaatctaaaattaaagttataacaactattgaacc
atttaaattaaaaagctcccactcaataaaaattctataatcaattattaaataataaa
ttcctacaataaagattaaagttcttaataaaaataaagaaaaaaaacttaaagaacaa
atagaaaatatattcacggcctaagatgaaaaattcatatcattgattccacaaaacaa
tattttaattaaaatacttaagcaaagttaaacaaaaaaatattcaccctttaaacaca
aaatatttaaaggaagccaatgtaaaaataaaagatgaaattcacgtaaataaccaaga
gtaaaagtataaacaccagcaaaatataaaccatgctgagaatatgaatatatatataa
agtataaacagctctaaaaaaagataaaaaaatcaaaactaaaaatctaaaagaagatc
atgacataattctatttaataaacttaattcaccaaataaatttaatgaaggtggagca
gctatatttgaagaactcagaagaaatcatcaaagagctattcttggtataagatttat
tatacccttattaattaataaacttcgtctacctaaacgctcataaataatatttgaca
aacaaaataaaccagaagaacataaaccatgaccaattattaaagataaagaacctata
caacctcatcaatttatagttattaaaccaccaataactatacttatatgagcaacaga
agaataagcaattaaagattttaaatcaacttgacgaaaacaaataaatctaacaataa
ctccacctgataaacctaaagataatcaaaaataattaaactttaatcctaaaaaagta
attatttttattacacgaaaaataccataacctcctaattttaataatacaccagctaa
aattattctaccagaaataggagcctcaacatgagccttaggtaatcataaatgaaata
aaaaaattggtattttaactaaaaaagccaaaattataaaaacataaaatataaaataa
aaggaaccaaaatcaaataataaaggaaaatataaagtatttgaataatcataaacctt
aaataatactaataataaaggaaatctagcaactaaagtataaaaaattaaataaatac
cagcctgaagacgctcaggttgataacctcaacctaaaattaaaagtaaagtaggaatt
aatctagactcaaaaaaaatataaaaagataacaatcttaaactagaaaaagaacaaaa
taatataattaaaagaaataaaattaaaaagataaaaaaatttgaataataagaagaaa
aataaatagaaactctagacataattattaaagaacaaatccaaaatcttaataaaatt
aaactaaaagaaaaataatcaacaccaagattatatccaattatatttatatcacaata
tgaataaccacaaatcataaaaacaaaactaaacaaaaatattaaagaatgaaccaatc
atcaagaattgtttaaaaaacaaagagggattaaaaaaataattataaataaatacctt
agcataaagataatctaaaagaattaaaaaaatcattaccatgagaacgaattatagaa
actaaaatagataaacctaaagcaccttcacaaacagaaaaaattaaaaagataatagg
aaaaaaataatcataatcaaattcagggagaaaaataacaattaatataaataaagaaa
gaacaatatattctaatcttaataaaactattaataaaggtttacgttttgaaaaaaaa
acataaacaccagaaaaataaattaataaagaagtaaaaatagaaaatataaacattag
ttttaatagtttaagtaaaacatcggtcttgtaaaccaaaaataagaaacccccctttt
tttaaaacttcaagagtagaaatccttctatctttggtctccaaaaccaatatttttat
aaactaacccttgaaatgataaaaataataattatagccctatcaaatgtaataaatat
taattttataaaattaaaccatccaatatcaataataatatttattatttttcaaactt
tgtttgttggattaataagtggaacaattatagaaagattttgattatcatatatttta
tttttaacgtttcttggaggtatattagttttatttatttatattacaagaattgcatc
aaatgaaatatttcaaccaaaatcgattattattatctattcattaattttttgaatca
ttattataataatatttatggttttagataaaataatatttatagattttttaaaaaat
aaagaaaccataaatattgataattcaattaattatcaagaaatgacactctcattaaa
taaactatataataacccaacatttattattacaataataataataatttatttactac
tagcactactagcggtagtaaaaattactaatattaatcaaggccctattcgtaaaata
agataattactaatgaataaaccaattcgattaaaatatccactatttaaaattattaa
taattctttaattgatttacctgcaccaataaatatttcattctgatgaaactttggtt
ccttattaggattatgtttattaattcaaattgtaacaggtttatttttagctatacat
tatacttcaaatattgaaatagcatttagaagagtagttcatatttgccgagatgtaaa
taatggatgaattattcgagcccttcatgctaatggagcatcaatattctttatttgca
tttatcttcatgtaggtcgaggaatttattatggatcatatatgtatatacacacttga
ataattggaacaattattctttttttagttatggcaaccgcatttataggttatgtttt
accatgaggacaaatatcattctgaggggcaacagtaattactaatttattatcagcaa
tcccttatttaggtacagatttagtccagtgagtatgaggaggatttgctgtagataac
gccacattaaatcgattttttacattccattttgttttaccatttataattaatgctat
agtaataattcatttattttttcttcaccaaacagggtcaaataatccattaggaatta
atagaaatattgaaaaaattccttttcacccttattttacatttaaagatttaattaca
ttcatcttaataacatccctattaattttactttgcttaattaatccttatctattagg
agatcctgataattttgtgccagcaaatcctttaattacaccagttcatatccaacctg
aatgatattttctattggcatatgcaattatacgatcaatccctaataaattaggagga
gttattgcattatttttatcaattagaatcttaataattttaccattttataataaaac
aaagtctcagggaattcaattttaccctattaatcaaattttattttgaataatagtaa
ttattgtgattctattaacatgaatcggaaaacgacctgtagaagaaccttatatcata
acagggcaaattttaacaattatttacttttcctattttttaattaatatccatgtagc
aaacatatgagataaattaattaaagaataagtaaactaagttaattagcttaagaaaa
gcatatgttttgaaaacataaaattagaagtttgattcttctattaacttattaattct
agaaaaatttcactagatgcatgaaattaataaaatcttaaaaccaataaagaaaataa
aaaaatttaaagataaaggtaaaaagctctttcaagctaaatatattaatttatcataa
cgaaaacgaggtaaagtcccacgaactcaaataaataaaaatgatataaaagcaaactt
aataaaaaataaaaaagaatagaaatcccctcccaaaaaaattaaagacaaaattattc
ttataaaaataattctggcatattcagctaaaaaaattaaagtaaatccaccagcacca
tattcaatattaaatccagaaactaattcggattcaccttcagcaaaatcaaaaggagt
acgattagtttctgccaaacaagaagaaaaacatgataaaaataaaggaaaagaaataa
ttataaatcaacaatatatctggtagtttataaaataaaatatattaaatctaccaatt
aaaataattaaagacaataaaattaaagctaatcttacctcataagaaatagtttgagc
aacagaacgtatagaacctaataaagagaaatttgaattagatgatcaaccagaaatta
ttacagtataaactcctaatctagtacaacataaaaaaaataaaaatccataagaaaat
gaacacatataagttaaataaggaaaaataacccaaataactaaagaaattattaaatt
aaatacgggggaaaaataatataataaataatttgataaaataagaataggctgttcct
tacataccaacttaattgcatcactaaatggttgaggaataccaataaaaccaacctta
ttaggaccttttcgaatttgaataaaacctaatacctttcgttctagtaaagttaaaaa
ggcaacactaattagaacacaaattaataataaaagaaaatttaaaataaacataaata
aatcataaaatatcaatactatctgtagaataaatctacattaatgaattctaaattca
acacattaatctgccaaaatagtaatattaaattaaatcaataaattaaaatataattc
aattatatggtcctttcgtactaatataaaaaaattaacttaagatagaaaccgacctg
gcttacgccggtctgaactcagatcatgtaagaatttaaaggtcgaacagacctaatta
ctgggcttctgcacccaaaattattcttaatccaacatcgaggtcgcaatctgttttgt
caatatgagctctctaaaacaattacgctgttatccctaaggtaacttaatcttatgat
cataaattatggatcattataaacataaattaatgattttataatgaagagtttatcta
ttcttcatatcaccccaacaaaacattatctttaaatataaaaaaattaactaaaaatt
atataaaaataaaatgttaagctctatagggtcttctcgtctttaagaataatttaagc
cttttgactcaaaagttaaattctataatttaataagagacagatgatttttcgtcaaa
ccattcattcaaggccctaattaagagactaatgattatgctacctttgcacggtcaaa
ataccgcggctctttaaaactttttcagtgagcaggttagacctcaaaatatagtcaag
aggacatgtttttgataaacaggcgaaaatcaattttgcctaattccttataataaaat
aaaaagataaaatattataaacaaattaatatactaattctatcattattaaaatattt
aattaattaaattaataatctaaatataaaaactaaaataattaaaaaataaaaataaa
aaattaacaataaaaaagaaatttaacaaaattaatatactaattctattattaaaaca
ataatttaaaaattaaactttattttagagcttatcccctaaagaataaataaattaat
atttttatttatataagtaaataaaaactactaacttcaaaaaattaaattttttgtta
agaaactagatatattagggaacgattaacatttcatttctacaattaactcaaaaata
attatgatacattaaacataaattaattgtaaatcaacctaaatcgagattagcaaata
aatactaaaaatttaataaaccctgatacaaaaggtacaataaattaaatttactttta
aataattaaataattatttcacaatccaactacattactaattaactataataataaat
aatcaattctataaaatatacttagacaaacaaaaaataaaatttcttttattaaaaaa
taaaataacaaataaaaattataataaaataaataatcaatatatcctgaattgcacag
aataattctcagtgtaaatgaaatacttttctaataagttatatcttgaaactctttct
agatacactttccagtacatctactatgttacgacttatctcatttaacttaaattatt
actttataataattaataaatattaaaaatgagagcgacgggcgatatgtacacacctc
agagccaacatcaattaaattaaatatggaaaattactatcaaatccaccttcattaat
atattttaatattaaatccgttatagaaaaaatctattgtaacccatctcctcttaatt
ataagctgcaccttgacctgaaataatttacaattataaattaagaaaattataactct
aaaaagattttctgttaacggagatatacaaacaaataaattaagtaaagttaatcgtg
tattgtcaattaagggataggttcctctgaatggaatgagataccgccaaattctttgg
gttttaagaccttaactaatactacccaggtaaacataattaacacttaaaataatagg
gtatctaatcctagtttattatttaagtttcacagattcataagaagaatcataaataa
aaattaaatttcaccataaaaatttataattaaatccaaaattataaataactgcttta
accaaaaatattcatttgtataaatcgtataaccgcggctgctggcacgaattatgcca
atactaaatcaattgctaattccaaaatacttgataattaaatcaaataactgcaaaaa
gaacatttagtttaacaaaacttacatataatataaagaaatagtaaatttttaagcaa
gaataaaacttttaacataaaatcaaattttaactaaaataaaatagaaaataacttta
taataaactaataaattaagaaataagatagaaaaaaattataaaataatgaaaaatta
ttagaagatttatcccattggatcaacaacaacttctctattatataaaataaacataa
gtcatggaactaaaataaaaaaattgtgtaattctatgctcctattatttaatctttct
tttttttatatatttataaagaaagattaaataatataaatcatttaatttaaataatt
aaatattttaatataatacataataatatacaattaaatgtattatattattaattatt
tattattataataattgatttaattataatgtaaataatcaattatattatataattaa
tataacatattatttttaaataataataatattaattaaataattatattgtttatatc
ctatttatataatataatatatttaattacatctaaataaatattttattatatactaa
tttcttttgccttaaaaaataggtccctataatttttgataaatatataaattaaaata
atcaattaatattaaataaataaaacttataatgatatatttaattaaatgtaatatat
taaaataaattatttatattaaatacacaaaaatttaataacattttctctttcaactg
aaaaaaaaaagtgcaaaattgaaacaactttattgaaatcctacaatatcgaatcagaa
aaaaaaacttttaatttatatataaaatacaaaaaattgcaaaaaaaatgaagtgcctg
attaaaggattaccctgatagggtaaatcaagtaaataaattaccttcattagatatta
ttacacaagatagaattaaactatcacctttagtatcaaaaactaacgtgcatcataca
ctttaatgtaaaaaggtaattaatcaagctaatgggttcataccccatttatagaagta
ttaatcttctcctttttaatgatcaacaactctaaaaaacttctcttcctatcaacatt
aatgataggaacgatcctgtccatgtcatcaaactcttgattcggagtttgaataggac
tagagatcaacttactctcatttattcccatattaacaagaaataagaatataataaaa
aatgaatcatcaattaaatattttattgttcaagcaatagcatcaacaatattattatt
ttctattctattaattcaaataaagtataaaataagatgagaaagagaattaatccctt
caataataattagatcaagattattattaaaagttggtgctgctccttttcatttttga
tttccagaagttatagaaacttcatcctgaattaattgtttaatcttaataacatgaca
aaaaattgctccaataatagttctatcgtactgtattcaattaagaacattcatattta
caattaccatcctaagaattattattggagcaataggaggattaaatcaaacaacatta
cggcaactcttagcatattcatcaattaaccatttaggatggataattagttctttaat
agtaagagaaaatacttgagaaatatattttgttatctattcactaataagattaattg
ttgttatcttgtttaaaagaataaatctattctccttaaatcaaatttattcatcaaca
aatattaaatcagaaactaaattcattatatttttatccctactttcattaggaggatt
accacctttcttggggtttttacctaaatggattattatcaattctcttgtagaaaaca
atataacaatcataataataactatagtattactaacaacaattacactatattactac
atacgaatcagattttcagcattaattctatcatattcagaaaattcctgatcattaag
aattaaaactaaaaaaacaatattagttttaccatttatggtagtaatttcaacaatag
gattaatctgttcctcaacgctaatttcattactaaggacttaagttaagtaaactagt
aaccttcaaagttagaattaaaagaaggatcttttaggccttagtaaaattttacaccc
ctagaattgcagtctagaatcataattgaatataagaccaataaaaaataatctgatga
gagagaatgatcccataaatagatttatagcctatcgcctataaattcagct
