# Supplementary material for: Conveniently Pre-Tagged and Pre-Packaged: Extended Molecular Identification and Metagenomics Using Complete Metazoan Mitochondrial Genomes
Source: PLoS One. 2012 Dec 14;7(12):e51263. doi: 10.1371/journal.pone.0051263 (PMC3522660; doi:10.1371/journal.pone.0051263)
Supplement: File S2 — Sliding window analyses for Annelida, Cnidaria, Crustacea, Echinodermata, Mollusca, Nematoda, Nemertea, Platyhelminthes and Porifera. For each family, the folder contains the aligned sequences as well as the sliding window analyses by species pair and for all species pair on a single figure. (ZIP) [file pone.0051263.s002.zip › Crustacea/Acrididae/NC_013847.fst]

>Gomphocerus licenti mitochondrion, complete genome.    NC_013847
acgcaaaaatgattattttcaacaaaccataaggatattggaactttatattttatatt
tggagcatgagctggaatagtaggtacatcaataagaataatcattcgtgcagaacttg
gacaaccaggatctataattggagacgatcaaatttataatgttattattacagcacat
gcatttgtaataattttcttcatagtaatacctatcataattggaggatttggtaattg
attggttccattaataattggggcaccagatatagcttttccacgaataaataacataa
gtttttgacttttaccaccatcattaacccttttaattgcatcatcaatagtagataat
ggtgcaggaacaggatgaacagtttatccccctcttgcaggagcaatcgcacatggagg
aggatcagtagacctggctatcttttcattacatttagcaggtgtttcatcaattttag
gagcagttaatttcattacaactgcaattaatatacggtcggaaagaataacactagat
caaacaccactatttgtttgatcagtagtaattacagcactcctattactattatcatt
accagtactagcaggagcaattaccatattattaactgatcgaaatttaaatacttcat
tctttgatcctgcaggtggtggagatccaattctttatcaacatttattttgatttttt
ggacatcctgaagtctatattttaatcctaccaggatttggtattatttcacatattgt
atgtcaagaaagtggaaaaattgaatcatttggaactttaggaataatttatgcaatat
tatcaattggattaataggatttattgtatgagcccaccatatatttacagtaggaata
gacgttgatacacgagcctactttacatcagcaacaataattattgcagtaccgacagg
aattaaagtattcagatgactggcaaccctttatggaacaaaattcaactttaatcctc
cattattatgagcccttggatttatttttttatttacaattgggggattaacaggatta
gttttagcaaactcgtctcttgatattgttttacatgatacttattatgttgtaccaca
tttccattatgttttatctataggagcagtatttgcaattataggaggtattattcaat
gatatcctttattcacaggattgacaataaataatacatgattaaaaattcaattcact
attatatttatcggggtaaaccttacattctttcctcaacattttcttggattagcagg
aataccacgacgatattctgattatccaaatgcatatacatcatgaaatgtagtttcta
gtatagggtctataatttcaattgtaggaatcactatgtttattttaattatatgagaa
agaataatcataaatcgaaccattatatttagagaaaatataaacagatcaacagaatg
attacaaaataatccgcctgcagaacatagatattcagaattaccaataattaatctct
agattctaatatggcagattagtgcaatagatttaagctctaaatataaaggtttaacc
ttttattagaattaatggcaacatgattaaacttatcattacaagatagagcttctcct
ttgatagaacaattatcattctttcatgaccatactatagttgtattattattaattac
tgtgattgttggatattcattaagatatacattaataattaaattaacaaatcgaaata
tattacacggaaatttaattgaaacaatctgaacaacattaccagctattacattaatt
tttattgcattaccatcactacggttattatatcttctagatgattcagtagatgcaat
aattacaattaaaacaattggacgacaatgatattgaagatatgaatattctgattttg
tagatgtagaatttgatacatacataacaccagaaagagatcttgaaatcgatggattt
cgattactagatgttgacaatcgcacaattttaccaataaatactgaagttcgaatttt
aactagtgcatcagacgttttacattcatgagcagtacctgctcttgggattaaaattg
atgctacacctggtcgattaaaccaaggaacatttacaattaatcgaccaggattattc
tttggtcaatgttcagaaatctgtggagcaaaccatagatttataccaattgttattga
aagaacttcagtaaatttatttatcaaatgattatctaaaattatataaggagttagtt
aaaatataacattagagtgtcaatctaaaataactaaaaactagtacaccttgaacatc
agatgactgaaagtaagtaatggtctcttaaaccaaaaaatagtaaactaacgtctact
tctgatggggtaatttaaccaaatccctcaaatatcaccacttatatgattctcactat
ttattttattttctattacaataattctatttaatcaaataaacttcttctcttttaaa
cctgatattattaaaagtacaaaaaaaataataataaaaagaaaagaccaaacttgaaa
atgataacaaatttattttccacttttgatccatcaactaatatttttaatatttcaat
aaattgaattagaacatttattggattattacttattccatcaatattttgattaatat
catcacgaattaacattatatgaaataaaataaatttaaccttacataatgaattcaaa
acattattagggcctaaatcatttaatggaacaacatttatttttatttcaatctttat
tataatattatttaataattttataggactatttccatatatttttacaagaactagac
atttaacattaacatttacaattgcattacctatatgattaagatttatattattcgga
tgaattaataacactaatcatatatttgcccatttagttccacaaggaacaccaccaat
acttatatcatttatagtattaattgaaacaattagaaatattattcgaccaggaactt
tagctgttcgattagcagcaaatataattgctggacatttgttattaacattattagga
aatacaggaccaacaatatcaacaaatctgatctcaatattaattattggacaaataat
actcctaattctagaatcagcagtagctataattcaagcatatgtattttcaattttaa
gaacattatactctagagaagtttattaaacctatgttaacaacccattcaaatcaccc
atttcatatagtagactatagaccttgaccattaacaggagcaattggagcaatagttt
tagtttcaggattagctaaatgatttcatttatttaatataaatttatttattattgga
tttataatcacaatattaacaataattcaatgatgacgagacgtagtacgagaaggaac
ttatcaaggatttcatacaggatttgtttcaattggactacgatgaggaataattttat
ttattgcatcagaagttttattctttctatcattcttctgagcattttttaaaagaaga
ttagcaccaacaattgaacttggaataatatgaccacctataggaattaaaccttttaa
tcctatacaaattccattacttaatacagccattcttctagcttcaggagttactgtaa
catgagctcatcatagactaatagaatctaatcatactcaagcacttcagggtctattt
tttacagttctactaggtttatattttacattattacaagcatacgaatactgagaagc
accatttactattgccgatgcagtatacggatcaacattttttgttgccacagggtttc
atggtttacatgtaattattggaacaatcttcttaacttcatctttagcacgacatata
ataaatcaattctcacctaaccaccattttggatttgaagctgcagcatgatattgaca
ttttgtagatgtagtttgattattcttatatatttcaatttattgatgaggtaaataat
tatttttctagtataattagtacatttgacttccaatcagaaagtttgaattatcaaga
aaaataattataattttatcaacaagaattctaattagatttattgtaccaataatagt
tatattaattgcaacaatcctatcaaaaaaattaattaatgatcgagaaaaaagatcac
catttgaatgtggttttgatccaaaattagatataccattctcacttcgatttttccta
attgcagtaatctttttaatttttgatgtagaaattgcactaattttaccaattgtaat
aattataaaaacatcaaatattgcaatatgaacaatatctacaacattttttattctag
tattattaagaggattatattatgaatgaaatcaaggagctctacaatgagcagattag
ggttgtagttaattataacgtttgggttgcattcaaaaagtattgacaaatcaatcaac
cttaatgttaaataagaagtaaaacattacattcagtttcgacctgaaaaatggtataa
ttataccctcatctgttaattgaagccaaaaagaggcatattactgttaataatataat
tgaacaatagttccaattaaagaaatgtaaagccaatatgaaagctgctaactttttat
attagcggttaaactccgttaacatttctatttatatagtttaaaataaaacattacat
tttcactgtaaaaataatattcatatatttataaatacctaaaaataaaattatttcca
taacaacttcagtgttatactctaaacaataagctatttaggtataaaaagaataatat
taataaaacaaacattcaaaaaacaaaagttaataaataaagctcaaaatttgaatcat
ataaattttggatataatcaattaaataaacaaataatctgtataaaccctgacctcca
aatagttcacctcaacacgaatcaaaagactttgatgaataataacctatccttaaagg
taaatatccaacaaaaccagttgaaagataaggtagaaaccacattgaaccagaaaatc
caagaagagataaaaaatttaaagaaaataaatcagaagaaaaatcagtatttgaaaaa
taataacccaaatatgcacctaaaacaactgttaaaattgttaaaaaccttaaataata
aggtaaaacaatcatataaggaattggaaaaatcaatcaagataataatctaccaccaa
aaacagcaacaaataataaagacaatataccaaaagaaacaaaatatctcctatcatca
aaagaaaaacaagaagaaaaattattatcacctgacattgaataataaaatagacgaaa
agaataagaagcagttaaaccagttgaaaaaaaatataagaaaaaaactaaacaatcaa
ttcaacttaaacaaaccatctcaagaattaaatcctttgaataaaaacctgctaaaaaa
ggaataccacataatgataatccagatacatttaaacaaacagaagttaaaggtacaaa
atgaacaattgagcctacaaaacgaatatcttgagaatccttcaaattatgaattattg
aacctgcacatagaaataataaagcctcaaataaagcatgagataataaatgaaaaaaa
gcaagatttaaataacctattgataaaattcttattattaaaccaagctgacttaaagt
cgaaagagcaacaatcctttttaaatcaaattcaaaattggccccaaaaccagccacaa
acattgttaaacaaccaattaataataaaaatcaaccacaattataaacaaccagtatt
ggactgaaacgaattaataaataaacaccggcagcaacaagagaagaagaatgtactaa
agcagaaacaggagttggagcagccatggcagctggaagtcaagaagaaaagggaattt
gagctctttttgttatcgcagcaagaaaaattaataaagaaaaaacctttatttcaaaa
gaatcacaaacaaaatcataataataaatataatttcaaccaccaaaatttaatattca
agcaattgaaattaaaattgcaacatcaccaattcgatttgataaagcagttaatatac
cagcactataagattttacattctgataataaataactaaacaataagaaactaaccct
aaaccatctcaacctaacaaaatacttattaaatttggacaaagaattaaaagacctat
tgaaagaatgaatattaaaacaattatgaaaaaacgatttatatttatttcaccagtta
tgtaatcctctctataataaataaccaaagaagaaatatataaaacaaaagatagaaaa
acaagagacattcaatcaaaaatgaaagttattacaactatacaaccattcaaatcaaa
taattcccattcaacaaaaatactataatcaaaaagtaaataataaatacctaaaacaa
acaataaagttctagaaaaaaataaagaaaaaaaacttaaagaacaaatagaaaatata
tacacagcctaagatggtaacacataaccatatcattgatcccacaaaacaacattttt
attaaaatacttaagctaaaaaaagaaatattcaccctttaaacaaagaatatttaaag
gtaatcaatgtaaaagtaaaagatgatattcacgaatataacccaatgaacaagtataa
acaccagcataataagaaccatgttgagaataagaatatatatacaaagtataaacggc
tctaaaaaaagataaaaatattaaagttaaaaatctaaaagaagatcaagaaataattc
catttaacaaacctaattcacctaataaatttaaagaaggaggagcagctatattagaa
gaacttaacaaaaatcatcaaagagccattctaggtatcaaattaattatccccttatt
aataagtaatcttcgtctacctaaacgctcataaataatattagacaaacaaaataaac
cagaagaacataaaccatgaccaattattaaagaaaaagaacctatacaacctcatcaa
tttatagttattaaaccaccaataactattcttatatgagaaacagatgaataagcaat
taaagactttaaatcaacttgacgaaaacaaataaatctaacaataacaccaccagata
aacttaaagacaatcaaaaataattaaattttatacttaaaaaagaaataattttcata
acacgaaaaataccataaccacccaatttaagtaaaactcctgcaagaattattcttcc
agaaattggagcctcaacatgagccctaggaagccaaatatgaactaaaaatattggta
ttttaattaagaatgctaaaataataaaaacataaaatattaaataataagaaccaaaa
tcaaataataaaggaaaataaagagttttagaaacatcataaaccctaaacaaaactag
taataaaggtaatcttgcaactaaagtataaaaaattaaatataaaccagcctgtaaac
gctcgggttgataaccccaacctaaaatcaaaagtaatgtaggaattaatctagactca
aaaaaaatgtaaaatgataataaacttaaactagaaaaagaacaatacaacataattaa
taaaaacaaaacaataaaaacaaaaaaacctgaatgataagaagacaaataaattaaac
ctctagcagtaattattaaagaacaaattcaaaaacttaataaaatcaatctaaaagaa
aaataatcaaaaccaaaacaatatccaactatatttaaatcagcataagaataaaaaaa
aattataaaaacaaaactagagagaaacattatagaatgaattaatcatcaacaaccac
gtaaaaaacaaagaggggtcaaaaaaacaattattaacaaatactttaacataaagaca
aaacaaaagaattaaaaaaataatcattcccatgagagcgaattatagaaaccaaaata
gaaggacccaaagcaccttcccaaacagaaaaaaccaaaaaaattacaggaaacaaata
atcataatcaaactcaataagaaaaacaataattaacataaataaagaaagaacaatat
attccaatcttaataaaaccataagtaaatgtttacgctttgaagaaaaaacataaaca
ccagaaaaatataacaacaaagaagtaaaaatagaaaatatatacattagttttaatag
tttaaaaaacgtcggtcttgtaaaccgaaaatgagaaagttcccccacttttaaaactt
caggggtagaaaatttttctatcctcgatccccaaaaccgatatttttataaactaacc
cctgaaatgattaaaataattattatagcattatcaaacataataaatattaattttat
taaattaaatcaccctatatcaataataatatttattattattcaaacttttattgttg
gtttaattacaggaacaataatagaaagtttttgattatcttatattttgttcttgacg
tttcttggtggtatattagttttatttatttattttacaagaattgcatcaaatgaatt
atttaagcctaaatctattattatagttattttaataatcataataattattatttcaa
taatattaattgttgtagataagaaaatatttttagacttaattaaaaatacagaaact
ataaatattaataatacaatttattttcaagaaatatctatatctttagaaaaaaaatt
tataataacaacactttcattattactattaataataatttacctattccttacccttc
tagcagtagttaaaattactaatattaaccaaggacctattcgtaaaataaaataacca
atgaataaaccaattcgactaaaacatccactatttaaaatcattaataactcacttgt
agatttaccagctccaacaaacatttcattctgatgaaattttggatctttattaggat
tatgtttaataattcaaattattacaggattatttttagcaatacactatacctctaac
attgaaatagcctttagaagagtagttcatatttgtcgtgatgttaataatggatgaat
tattcgaactctccatgcaaatggagcctctatatttttcatttgcatttatttacatg
taggacgtggtatttattatggatcatatatgtatatacacacttgaataattggagta
attattttattcttagttatagcaacagcatttataggatatgtattaccatgaggtca
aatatcattttgaggtgctacagttattacaaatcttttatcagcaattccgtatttag
gaacagatttagttcaatgagtatgaggaggatttgctgttgacaacgcaacattaaat
cgattcttcacattccattttgttttaccatttgtaattgtagctatagctgcaattca
tttattctttttacatcaaacaggttcaagtaatccaattggattaaatagtaatattg
ataaaattccttttcatccttattttacatttaaggattcaattacatttgtaattata
atatctttattaattttactatgtttaattaacccttatattttaggagacccagataa
ttttgtaccagcaaatcctcttgttacaccagtacatattcaaccagaatggtattttt
tatttgcttatgctattttacggtctattcctaataaattaggaggagttattgcatta
tttttatcaattagcattttaataattttaccattttataataaaacacagtttcgtgg
aattcaattctaccctattaatcaaattttattttgaataatagtaattgttgtttttc
tattaacatgaattggaaaacgaccagtcgaagaaccttatatcataacaggacaaatt
ttaacaattatttacttttcctattttttaattaatattcatgtagcttatatatgaga
caagataattaaaaactaagttaattagcttaagaaaagcatatgttttgaaaacataa
aaatagaagaataattcttctattaacttattatttctagaaaaatttcactaaatata
tttaatcaataaaatcttaaaaccaataaagaaaataaaaaaatttaaagataaaggta
aaaaactctttcaagctaaatatattaatttatcataacgaaaacggggtaaagttcca
cgaactcaaataaataaaaatgatataaaagcaattttaataaaaaaagaataagaata
aaaatcaccacccaaaaaaattaaagttaataatatacttataaaaacaattctagtat
attcagctaaaaaaattaaagtaaacccaccagcaccatattcaatattaaaaccagaa
acaagttcagattcaccttcagcaaaatcaaaaggagtacgattagcctctgccaaaca
agaggcaaaacaacataaagctaaaggaaaagaaataataataaatcaacaataaaatt
gataattcataaaatccaacatattaaaactaccaatcaaaataattaaagataataaa
attaaagctaatcttacttcataagaaatagtttgagcaacagaacgtaaagaacctaa
taatgaataatttgaattagatgatcaaccagcaattattacggtataaacacctagtc
tagtacaacataaaaaaaataaaaatccataagaaaatgaacatatataagttaaataa
gggaaaattattcaaacaattaaagaaattattaaattaaaaataggagaaaaataata
aagcaaataattagatataataggaattggctgttccttacaaaccagtttaatagcat
cactaaaaggttgaggaataccaacaaacccaactttatttggaccttttcgaatttgg
atataacctaatacctttcgttctaataaagttaaaaaggctacactaattaaaacaca
aataattaaaagaagaaaatttaaaataaatattaataaatcataatatatcaatacta
tttgtagaataaatctacataaatgaattctaaattcaatacattaatctgtcaaaata
gtaaaattaactttaatcaaaatagaaaaaaattattccattcatatggtcctttcgta
ctaatatgaattttttaaatcttaggatagaaaccgacctggctcacgcccgtttgaac
tcagatcatgtaagaatttaaaggtcgaacagacctaattattgagctactgcacccaa
aatttttcttaatccaacatcgaggtcgcaatctgctttgtcaatatgagctctaaaaa
acaattacgctgttatccctaaggtaacttgatcttatgatcataaattatggatcaaa
ataaacataaatcaatgattttataataaagagtttattaattcttcatgtcaccccaa
caaaacattaccattaaatataaaaagaccatcttaaaaaaatatttaatttaaatgtt
aagctctatagggtcttctcgtcctaaagaaaaatttaagccttttaactcaaaagtta
aattttaaaatttattaagagacagttaatttctcgtcaagccattcattccagcctct
aattaagagactaatgattatgctacctttgcacggtcaaaataccgcggctctttaaa
attttcagtgagcaggccagacctcaaaacattatcaagaggacatgtttttgataaac
aggcggaaattaatttgcctagttccttataataaattaataacaaaaaatattataaa
caaaataaatatactaattcaatcattattacaaaaatttaaacattaaattaattatc
ttaataaaaaatctaaaataattataaaatcataattaataataatgaactaaaacgta
atcttaaaaatagctgatttaaagcttattattatattaaaatcaaataaattatagaa
tattcatttaagagcttatccccttaaaaataaatagtttaatatttataattaaaaaa
ttaaataaaacattaaacataaaaaattaaattttttcttaagaaactagaaaccttag
gaaacgaataacatttcatttctataaacaaattattaataattataacacattaaata
ttatttgtttatagatcaacccaaatcgagagtagtatatacatactaaaatattgata
aaccctgatacaaaaggtacaataaaaaaaatctacttttattaatttaaaataatatt
tcataatccaattacattactaattaactattataattttaatcaattcattaaaaata
tactaagacaaaataaaataaagttatttctattaaataataaaataaacaaaaataaa
aaataatataataaatctcaagatatcctgaatcgcacagaaaaattctcagtgtaaat
gaaatgcttcactaataagctatatcttgattaactttctagatacactttccagtaca
tctactatgttacgacttatctcatctaaattgaaactaactttaaattaaaatagatt
aatcaataatgagagtgacgggcgatgtgtacacaccccagagccaatatcaattaaat
taaataaattaaattactattaaatccaccttcattaatagtattccactatcaaatac
gtaataaactaaaatttattgtaacccacctcctcttaattataagctgcaccttgacc
tgaaatattttaaaattacaaattaagaaaattataactccaaaaagattttctgataa
cggagatatacaaacaaataaattaagtaaagttaatcgtgtattatcaattacggggt
aggttcctctaaatggaatgagataccgccaaattctttgggttttaagatcctaacta
atactacccaggtaagcaaaattaacacttaaaataatagggtatctaatcctagttta
ttatttaagtttcacagaatcctaaaataagaattataaaaaaattttaaaatttcacc
ttataaatttctaaattaatcctaaatataaaaataactgttttaaccaaatatattca
cttgcattaatcgtataaccgcggctgctggcacgaattatgccaatactaaatcaatt
actaattccaaaattacttaataattaaatcaaatcactgcaaaaagaacttttagttt
aacaaaacttgcatataatataaagaaaaaatgaataaataagcaagaataaaactttc
ccaaaaaaaccacccggtttattaaaaatagaaaattccgatctcaaacaaacaaaaat
caaaaatacctagaaaattaaaaaaaaaacaacaataaaaaaacaagaaaagttagaat
aaatcttccccatttcaacaacaacaacttctctattatatgtgaaaaaaattaacatg
gatcaaacatgaaaagggttgtttatttcccctatatttaatctttacctttttttaac
tatatggtaaagattaaataatataaatcagttatattaatataatattgcttttaata
tagtatgagatagtatataattaaatccgttattattctatagtatatgtaattatata
ttattagtaaattaatttaattagataattatattattataattaatataactaattat
tttaaataattataattataaataaataaagtgtattgtttatatactatagtaataat
gtacatatatatgtacattaatataaatatattattatataataatttctttcccccta
aaaacataggtatctaaaacttctgagaaatcgttgattattaataatcgattattgtt
aaataaatgataagaatatatggaaataaatgtaatatatataataatatttatattaa
aatcccaagttgaaacgaaataattttttgttgtataaagcaaaacatatatatccaat
tcaacaaaaaaatttttttttttttatataaaatacaaaaaatgcaaaaaaaaaatgag
gtgcctgattaaaggattatcttgataggataaataaagtaattttaaattacccttat
taaaattacataagatagaattaaactatctccattagtatcaaaaactaatgtgcatc
atacaccttaatgtaaataaaaaggtaagctaattaagctaatgggttcataccccgtt
tatagaggcatcaatcctctcctttttaatgaacaacaactctacaaaacttctcttcc
tatcattattaatgataggaacgatcctgtccatctcatcaaactcctgatttggagtt
tgaataggactagagatcaacttactctcgtttattcccatattagcaaataaaaaaaa
taaaataataaatgaatcagcaattaagtactttattgttcaagcgatagcatcaacaa
tattactattctctattttgctgattcaaataaagtatataattagatgagaaaaacat
ttaattccatctataataatctgatcaagattgttattaaaaattggagctgcaccatt
tcacttttcatttccagaagtaataagagctcaaagatgaataaatttcttaatcctaa
taacatgacaaaaaattgctcctataatagttttatcatattgtattcaattaagaaca
tttattttcttggttaatatcttaagaatttacattggagcaataggaggattaaacca
aacatcattaaaacaaattctagcatactcatcaattagtcatttaggttgaataatta
gatcattagttgttagagaaaaaagttgagaactatattttttagtttactcattacta
agaataattttagttttaatattcaaaagtataaacctattcatattaaatcaaatcta
cacagcaaataatgtaaaaacagaaattaaatttgttatgtttttatcattattatcac
tgggtggtctacctccttttttaggattcctacctaaatggattattattcaattactc
atcgaaaataatatgacctcaatcataacaattatagtagtactaacaactattacatt
atactactatttacgaattagattttcagtattaattctatcatattcagaaaattcct
gatcattaagaattaaaactaaaaaaacaatattagttttaccttttatggtagtaatt
tcaacaataggattaatctgttcatcaacactaatttcattactaaggacttaagttaa
ttaaactaataaccttcaaagttaaaattaaaagaaggatcttttaggccttagtaaaa
ttttacacctctagaattgcagtctagaatcataattgaatataagaccaataaaataa
tctggtgagagagagaatgttctcatgaatagatttacagtctatcgcctataaattca
gccatctcaccatcctcatta
