# Supplementary material for: Conveniently Pre-Tagged and Pre-Packaged: Extended Molecular Identification and Metagenomics Using Complete Metazoan Mitochondrial Genomes
Source: PLoS One. 2012 Dec 14;7(12):e51263. doi: 10.1371/journal.pone.0051263 (PMC3522660; doi:10.1371/journal.pone.0051263)
Supplement: File S2 — Sliding window analyses for Annelida, Cnidaria, Crustacea, Echinodermata, Mollusca, Nematoda, Nemertea, Platyhelminthes and Porifera. For each family, the folder contains the aligned sequences as well as the sliding window analyses by species pair and for all species pair on a single figure. (ZIP) [file pone.0051263.s002.zip › Crustacea/Acrididae/NC_014349.fst]

>Gomphocerippus rufus mitochondrion, complete genome.    NC_014349
atcttaccgcaaaaatgattattttcaacaaaccataaggatattggaaccttatattt
tttatttggaacatgagccggaatagtaggaacatcaaaaagtataattattcgcgcag
aacttggacaaccaggatccttaattggagatgatcaaatctataacattattattaca
gctcatgcatttgtaataattttctttatagtaatacctattataattggaggatttgg
taattgattagttccactaataatcggagcaccagatatagcttttccacgaataaata
acataagtttttgacttttaccaccatcattaactcttttaattgcatcatcaatagta
gataatggtgcaggaacaggatgaacagtttatccccctctcgcaggagcaatcgcaca
tggaggaggatcagtagacctagctattttttcattacatttagcaggtgtttcatcaa
ttttaggagcagttaatttcattacaactgcaatcaatatacggtcggaaagaataaca
ctagatcaaacaccactatttgtttgatcagtagcaattacagcactcctattactatt
atcattaccggtactagcaggagcaattactatattattaactgatcgaaatttaaata
cttcgttctttgaccctgcaggtggtggagatccaatcctttatcaacatttattttga
ttctttggacaccctgaagtctatattttaattcttccaggatttggtattatttcaca
cattgtatgtcaagaaagtggaaaaattgaatcatttggaactttaggaataatttatg
caatattatcaattggattaataggatttattgtatgagcacaccatatatttacagta
ggaatagacgttgatacacgagcctactttacatcagcaacaataattattgcagttcc
aacaggaattaaagtattcagatgactggcaactctttatggaacaaaattcaacttta
atcccccattattatgagcccttggattcatttttttatttacaattggagggttaaca
ggattagttttagcaaactcatctcttgatattgttttacatgatacctattatgttgt
agcacatttccattatgttttatctataggagcagtatttgcaatcataggaggtatta
ttcaatgatatcccttattcacaggattaacaataaataatacatgattaaaaattcaa
ttcactattatatttattggggtaaacttaacattctttcctcaacactttcttgggtt
agcaggaataccacgacgatattccgattacccagatgcatatacatcatgaaatgtaa
tttctagtattgggtctacaatttcaattgtagggatcattatgtttattttaattata
tgagaaagaataatcacaaatcgaaccattatatttagagcaaatataagcagatcaac
agagtgactgcaaaataatccacctgcagaacatagatattcagaactaccaataatta
atttctagattctaatatggcagattagtgcaatagatttaagctctaaatataaaggt
ttgaccttttattagaataaatggcaacatgatcaaacttatcattacaagacggagct
tcacctttaatagaacaactatcattctttcatgaccacaccacctttgtattattatt
aattacagtaattgttggatattcattaagatacacattaataattaaattaacaaacc
gaaatatattacacggacatttaattgaaacaatctgaacagcattaccagctattaca
ttaatttttattgcattaccatcactacggttattataccttttagacgactcagtaga
cgcaataatcacaattaaaacaattggacgacaatgatattgaagatatgaatattctg
attttgtagatgtagaatttgacacatatataacaccagaaagagatcttgaaaccgat
agatttcgtttgctagatgttgacaatcgtacaattttacctataaacaccgaagttcg
aattttaactagagcatcagacgttttacattcatgagcagttcctgctcttggagtta
aaattgatgctacaccaggtcgattaaatcaaggaacatttacaattaatcgaccagga
ttattctttggtcaatgctcagaaatctgtggagcaaaccatagatttataccaattgt
tattgaaagaacttcagtaaacttatttatcaaatgattatctaaaattatataaggag
ttagttaaaatataacattagagtgtcaatctaaaataactaaaaattagtacaccttg
agcatcagatgactgaaagtaagtaatggtctcttaaaccaaaaaatagtaaattaacg
tctacttctgatggggtaatttatctaaatccctcaaatatcaccacttatatgattct
cactatttattttattttctattacaataattatattcaatcaaataaacttcttctct
tttaaacctcatactattaatagcacaaaaaaaataataacaaaaataaagaaccaaac
ttgaaaatgataacaaatttattttccacttttgatccatcaactaatatttttaatat
ttcaataaattgaactagaacatttattggattattaattattccatcaatattttgat
taacatcatcacgaattaacattatatgaaataaaataaacttaaccctacataatgaa
ttcaaaacattattaggaactaaatcatttaatggaacaacattcatttttatttcaat
ctttattataatattatttaataattttataggactatttccatatatttttacaagaa
ctagacatttagtattaacatttacaattgcattacctatatgattaagatttatatta
tttggatgaattaatcatactaaccacatatttgcccatttagtaccacaaggaacacc
accagcacttatatcatttatagtattaattgaaacaatcagaaatattatccgaccag
gaaccttagctgttcggttagcagcaaatataattgctggacatttactattaacatta
ttaggaaatacaggaccaacaatatcaataaatctgatctcaatcttgattattggaca
aataatacttttaattctggaatcagcagtagctataattcaagcatatgtattctcaa
ttttaagaacattatactctagtgaagtttattaaacctatgttaacaacccattcaaa
tcacccatttcacatagtggactatagaccttgaccattaacaggagcaattggagcaa
tagttttagtctcaggattagctaaatgatttcatttatttaatataaatctatttatt
attggatttataattacattattaacaataattcaatgatgacgagacgtagtccgaga
gggaacttatcaaggactacatacaggatttgtttcaattggactacgatgaggaataa
ttttatttattgcatcagaagttttattctttctgtcatttttttgagcattttttaga
agaagattagcaccaacaattgaacttggaataatatgaccccctataggaattcaacc
ttttaatcctatacaaattccattacttaatacagccatccttctagcgtcaggagtta
ctgtaacatgagctcatcatagacttatggaatctaatcatactcaagcacttcagggt
ctatttttcacagttttactaggtttatatttcacaatattacaagcatacgaatactg
agaagcaccatttactattgccgatgcagtatatggatctacattttttgttgccacag
ggtttcatggtcttcacgtaattattggaacaatcttcttaactacatgtttagcagac
ccccgacatacaataaaccaattttcacctaatcatcactttggatttgaagctgcagc
atgatactgacactttgtagatgtagtttgactattcttatatatttcaatttattgat
gaggtagataattgtttttctagtataaatattagtacatttgacttccaatcaaaaag
cttgaattaaatcaagaaaaacaatcttaattttatcaacaagaattctaattagattt
tttgtaccaataatagttatattaattgcaacaatcctatcaaaaaaactaattaatga
tcgagaaaaaagatcaccatttgaatgtggttttgacccaaaaagatcagctcgaatac
cattttcactacgattcttcctaattgcaataatctttttaatttttgatgtagaaatt
gcactaattttaccaattgtaatcattataaaaacatcaaatattgcaatatgaacaat
atctacaacattctttattttagtattattaagaggattatattatgaatgaaatcaag
gagctctacaatgagcagattaaagggttgtagttaattataacgtttgggttgcattc
aaaaagtattgactaaatcaattaaccttaatgaataagaagtaaaacattacattcag
tttcgacctgaaaaaatggtataattatacccttattctaattaattgaagccaaaaag
aggcatattactgttaataatataattgaactataaagttccaattaaagaaatgtaaa
gccaatatgaaagctgctaactttttatattagtggttaaactccattaacatttctat
ttatatagtttaaataaaacattacattttcactgtaaaaataatattcttatatttat
aaatgtacctaaaaataaaactatttccataacatcttcagtgttatactctaaacata
agctatttaggttttataaaaagaataatattaataaaataaacattcaaaaaataaaa
gttaataaataaaccttaaaatttgaatcatatcaatcttgaatataattaattaaata
aataaataatctatataaaccctgacctccaaataattcacctcaaccataatcaaaag
attttgatgaataataacctatccttaaaggtaaatatctaataaaaccagttgaaaga
taaggcataaaccatattgagccagaaaatctaacaaaagacaaaaaatttaaagaaaa
taaatcataagaaaaattaatatttgaaaaataataacccaaatatgaacctaaaacaa
ctgtaaaaattgttaaaaaccttaaataataaggtaaaacaactatataaggaattgga
aaaattaatcaagataatagtctaccaccaaaaacagcaacaaataataaagataatat
accaaaagaaataaaatatcttctatcattaaaagaaaaactagaataaaaattattat
caccagacatagaataataaaataaacgaaaagaataagaagcagttaaaccagtcgaa
ataaaatatataaaaaaaattaaacaattaattcaacttaaacaaaccatctcaagaat
taaatccctagaataaaaccctgctaaaaagggaatcccacataatgataatctagata
cattaaaacaaacagaagttaaaggtataaaattaacaattgagcctataaaacgaata
tcttgagaatccctcaaattatgaattattgaacctgcacacataaataataaagcctt
aaataaagcatgagacaacaaatgaaaaaaagcaagctttaaatatcctatagataaaa
ttctcattattaaaccaagttgacttaaagtagaaagagcaataatcctctttaaatca
aattcaaaattagccccaaaaccagctataaacatagttatacaaccaattaataataa
aaaccaaccacaattataaacaaccagtataggactgaaacgaattaataaataaacac
cggcagtaacaagagtagaagaatgtactaaagcagaaacaggggtaggagcagctata
gccgctggaagtcaagaagaaaaaggaacttgagctcttttagttatagcagcaagaat
aattaatatagtaataacctttatttcaaaagaatcacaaataaaatcataataataaa
tataatttcaaccaccaaaatttaatattcaagaaatagaaatcaaaatagcaacatca
ccaattcgatttgataaagcagttaatataccagcactataagattttacattctgata
ataaataactaaacaataagaaactaaccccaaaccatctcaacctaacaaaatactaa
ttaaatttggactaataattaaaagacctatagaaagaataaatattaaaacaattata
acaaaacgatttatatttatttcaccagacatataatcctctctataataaataaccaa
agaagaaatatatataacaaaagatataaaaataagagacattcaatcaaaaataaaag
ttattactactatagaaccgtttaatctaaaaagctcccattcaataaaaactctataa
tcaaacattaaataataaatacctacaataaaaacaaaagttctagagagaaataaaga
aaaaaaacttaatgaacaaatagataacaaatacatggcctaagatgaaaacacttcat
atccttgattccacaaaacaatattttattttaaaatacttaagccaaactaaatataa
aagtaatcaccctttaaacataaaatatttaaaggtaatcaatgtaaaagtaataaatg
atattctcgaaaataacctaaagaacaagtataaattcctatataataagaaccatgct
gtgaataagaatacatatataatgtataaacagctctaaaaaaagataaaaaaattaaa
accaaaaatctgaaagtagaccaagatataattctatttaataaacttaattcacctat
taaatttaatgaaggaggagcagctatatttgatgatctaaaaagaaatcatcaaagag
atattcttggtattagattaattattcctttattaattaataatcttcgtcttcccaaa
cgttcataaataatgtttgataaacaaaataacccagaagaacataaaccatgaccaat
tattagagaaaaagaacctatacaacctcatcaatttatagttattaaaccaccaataa
ctattcttatatgagcaacagatgaataagcaattaaagactttaaatcaacttgacga
aaacaaataaatctaacaataacaccaccagataaacttaaagacaataaaaaataatt
aaatttcatacctaaaaaagaaataattttcataacacgaaaaataccataaccaccta
atttaagtaaaactcctgcaagaattattcttccagaaattggggcctcaacatgagcc
ttaggaagtcaaagatgaactaaaaatattggtattttaactaagaatgctaaaataat
aaaaatataaaacataaaataataagaaccaaaatcaaataataaaggaaaataaagag
ttttagaaacatcataaaccctaaacaaaactagtaataaaggtaatcttgcaactaaa
gtataaaaaatcaaatataaaccagcctgtaaacgctcgggctgataaccccaacctaa
aatcaaaagtaatgtaggaatcaatctagactcaaaaaaaatataaaatgataataaac
ttaaacttgaaaaagaacaatacaacataattaataaaaacaaaacaataaaaacaaaa
aaacttgaatgataagaagataaataaactaaacctctagcagtaattattaaagaaca
aattcaaaaacttaataaaatcaatctaaaagaaaaataatcaaaaccaaaacaatatc
caactatatttaaatcagcataagaataaaaaaaaatcataaaaacaaaactagaaaaa
aacatcatagaatgaattaaccatcaacaaccacgtaaaaaacaaaggggggccaaaaa
aacaactattaacaagtaccttaacataaagacaaaacaaaagaatttaaaaaatcatt
accatgagaacgaattatagaaaccaaaatagaaagacccaaagccccttcacaaacag
aaaaaactaaaaaaattacaggaaaaaaataatcataatcaaactcaataagaaaaaca
ataattaatataaataaagaaagaacaatatattccaatcttaataaaaccataagtaa
atgtttacgctttgaagaaaaaacataaacaccagaaaaatataacagcaaagaagtaa
aaatagaaaatatatacattagttttaatagtttaaaaaaacgttggtcttgtaaacca
gaaatgagaaagtcccccactcttaaaacttcaggggtagaaaatttttctatcctcga
tccccaaaaccgatatttttataaactaacccctgaaatgattaaaataattattatag
cattatcaaatataataaatattaattttattaaattaaatcaccctatatcaataata
atatttattattattcaaacttttgttgttggtttaattataggaacaataatagaaag
tttttgattatcttatattttgttcttaacatttcttggtggtatattagttttattta
tttatattacaagaattgcatcaaatgaattatttaaacctaaatctattattatagtt
atttcaatatttataataattattattacaataatcttaattgttgcagataagacaat
atttttagacccaattaaaaatacagaaaccataaatattaataattcaattaattatc
aagaaatatctatatctttagaaaaattatataataaaccaacattaactactaccata
ataataataatttatctattccttgctctagtagcagtagtaaaaattactaatattaa
tcagggacctatccgaaaaaaaagataattaaactaatgaataaacctttacgattaaa
acacccactaattaaaattttaaataattctttggttgatttaccagcaccaataaaca
tttcattctgatgaaactttggatcattactaggactatgtttaatgatccaaattatt
actggattatttttagcaatacattatacccctaatattgaaatagcatttagaagagt
tgttcatatttgccgagatgttaataatggttgaattattcgaacactacatgcaaatg
gagcatctatattttttatttgtatttatttacatgtagggcgaggaatctattacgga
tcattcatatatatacatacatgaataattggaacaattattctatttttagttatagc
aactgcatttataggatacgttttaccttgaggacaaatatctttttgaggagcaacag
taattacaaatttattatcagcaattccttatctaggaacagatttagtccaatgagta
tgagggggatttgctgttgacaacgcaacattaaatcgcttcttcacattccattttgt
tttaccatttgtaattgtagctatagctgcaattcatttattctttttacatcaaacag
gttcaaataatccaattggattaaatagcaacattgataaaattccttttcatccttat
tttacatttaaggactcaattacattcgtaattataacatctttattaattttattatg
tttaattaacccttatattttaggagacccagataatttcgtgccagctaaccctcttg
taacaccagtacatattcaaccagaatgatattttttatttgcttatgccattttacga
tctattcctaataaattaggaggagttattgcattatttttatcaattagaattttaat
aattttaccattttataataaaacaaagtttcgtggaattcaattttacctaattaatc
aaattatattctgaattatagtaattattgtgattctattaacatgaatcggaaaacga
cctgtagaagaaccttatattataactggacagattttaacagttatttacttttctta
tttccttataaacattcatgttgcaaacatatgagataaattaattaaagaataagtaa
tatagttaattagcttaggtaaagcatatgttttgaaaacataaaaatagaagtttaac
tcttctattaacttattctaaaaaaatttcactaaataattgaaattaataagattttc
aaccctacaaaaaaaatgaaaaaatttaaagataaaggtaaaaaactctttcatgctaa
atatattaacttatcatatcggaagcgaggtaaagttccacgaacccaaataaaaataa
aagatataaaagtaaactttataaaaaagtaaaaagaataaaaataacaacaaaaaaaa
tttaaatttattaataaacttataaaaccaattcagttatattcagctaaaaaaattaa
agtaaaaccaccagcaccatattcaatattaaacccagaaacaagctcagattcacctt
cagcaaaatcaaaaggagtccgattagtttctgccaaacaagaggcaaaacaagataaa
gctaaaggaaaagaaataataataaatcaacaataaaattgataattcataaaatctaa
tatattaaaactaccaatcaaaataattaaagataataaaattaaagctaatcttactt
cataagaaatagtttgagcaacagaacgtaaagaacctaataatgaataatttgaatta
gatgatcaaccagcaattattacagtataaacacccaatctagtacaacataaaaaaaa
taaaaatccataagaaaatgaacacatataagtcaaataaggaaaaattatccaaacaa
ttaaagaaattattaaattaaaaacaggagaaaaataataaagcaaataatttgacata
ataggaattggttgttccctacaaaccagcttaatagcatcactaaaaggttgaggaat
accaacaaaaccaactttatttggaccttttcgaatttgaatataacctaacaccttac
gttctaataaagttaaaaaggctacactaattaaaacacaaataattaaaagtagaaaa
tttaaaataaatattaataaatcataatatatcaatactatttgtagaataaacctaca
taaatgaattctaaattcaacacattaatctgtcaaaatagtaataattaactttaatc
aaaataaaaaaatattccattcatatggtcctttcgtactaatatgaattcattaaatc
ttaggatagaaaccgacctggctcacgccggtctgaactcagatcatgtaagaatttaa
aggtcgaacagacctaattattgagctactgcacccaaaatttttcctaatccaacatc
gaggtcgcaatctgctttgtcaatatgagctctaaaaaacaattacgctgttatcccta
aggtaacttaatcttatgatcataaattatggatcaaaataaacataaattaatgattt
tataataaagagtttattaattcttcatgtcaccccaacaaaacattaccattaaacat
aaataaaccatcttaaaaaaatatctaatttagatgttaagctctatagggtcttctcg
tcctaaagaaaaatttaagccttttaactcaaaagttaaattttaaaatttattaagag
acagttaatttctcgtcaagccattcattccagcccctaattaggagactaatgattat
gctacctttgcacggtcaaaataccgcggctctttaaaaatttcagtgagcaggccaga
cttcaaaatattatcaagaagacatgtttttgataaacaggcggaaattaatttgccta
gttccttataataaattaatataaaaaatattataaacaaaataaatatactaattcca
tcattattacaaaaatttaaaaattaaattaattatcttaataaaaaatctaaaataat
tataaaatcataataaataataatgaactaaaacgtaatcttaaaaatagctgatttaa
agcttattattatattaaaattaaataaattatagaatatttatttaagagcttatccc
cttaaaaataaatagtttaatatttttaattaaaaaattaaataaaacactaaacctaa
aaaattaaattttttcttaagaaactagaaaccttaggaaacgaataacatttcatttc
tataaacaaattaataataattataacacattaactataatttgtttatagatcaaccc
aaatcgagagtagtatatatatactaaaatattgataaaccctgatacaaaaggtacaa
taaaaaaaatctacttttattaatttaaaataatatttcataatccaattacattacta
attaactataataattttaatcaattcattaaaaatatactaagacaaaagaaaataaa
gttatttctattaaataataaaataaacaaaaataaaaaataatataataaatatcaag
atatcctgaatcgcacagaaaaattttcagtgtaaatgaaatacttcactaataagtta
tatctcggtaacctttctagatacactttccagtacatctactatgttacgacttatct
catctaaattgaaactaactttaaattaaaatagattattcaataatgagagtgacggg
cgatgtgtacacaccccagagccaatatcaattaaattaaataaattaaattactatta
aatccacctttattaatagtatttcactataaaatacgtaataaactaaaatttattgt
aacccacctcctcttaattataagctgcaccttgacctgaaatattttacaattaaaaa
ttaagaaaattataactccaaaaagattttctgataacggagatatacaaacaaataaa
ttaagtaaagttaatcgtgtatcatcaattacggggtaggttcctctaaatggaatgag
ataccgccaaattctttgggttttaagatcctaactaatactacccaggtaagcaaaat
taacacttaaaataatagggtatctaatcctagtttattatttaagtttcacagaatca
taaaataagaatcataaaaaattttaaaatttcaccttataaatttctaaattaaccct
aaatataaaaataactgtttcaaccaaatatattcactcgcattaatcgtataaccgcg
gctgctggcacgaattatgccaatactaaatcaattactaattccaaaattacttgata
attaaatcaaatcactgcaaaaagaacttttagtttaacaaaacttgcatataatacaa
agaaaaatgaataagtaagcaagaaaaaaacttttaagaaaataaatcaactcattaaa
attaaaaaaattaacaactaaagaacatgaaaattaaaaacttttagaaaaaaaaagtt
agaatattacgtcctctcatgacaacaacaacttctctattatatgtaataaagataaa
catggattctatatctggtggaatgttttaaattatcctttcctatatttaatctttac
ttttctttgactatatggtaaaacttaaataccgttaatcaaataaattaatataatgt
agttttaatattgtatgagatagtatataattaaattcattatattgattaatatatat
aactgtatattaataatgaattaatttaattatataattgtcattatcctttatataat
tgattactttaaataatattattaattaaataaggtaggctatatttgtttatatacta
tattaataatgtaaaatatatacataaattactatacatatattattgtacaataactt
cttttccaccaaaaatataattagttaaaattttgataaatatattattataaataatc
gattattgtataaataaatctatactgataaattgcattaaatgtaatatattataata
aacaatgcatattaaaaaatcaggttaacaacctataattttaaaaaaattggggttta
aagcaaatcatacaaatccaatttttcaaaaaaaatctttcattttatgtataaaatgc
agaaaatgtaaaaaatggtgtgtctgattaaaggattaccttgatagggtaaataaagt
aattttaatttacgtccattaacattacatcagatagaattaaataatctccattacta
tcaaaaattattgtgcatcatacaccttaatgtaaataaaaaggttagttaatcaagct
aatgggttcataccccattcataggggcatcaatcctctcctttttaatgaacaacaac
tctacaaaacttctcttcctatcaacattaatgataggaacgatcctgtccatctcatc
aaactcctgatttggagtttgaataggactagagatcaacttactctcgtttattccca
tattagcaaataataaaaacataataataaatgaatcagcaattaagtactttattgtt
caagcaatagcatcaacaatattactattctctattttgctgattcaaataaagtatat
aattagatgagaaaaacagttaatcccatctataataatctgatcaagattattgttaa
aaatcggggctgctccattccatttctgatttccagaagtaataagagcatcaagatga
attaattgcttaattctaataacatggcaaaaaatcgcccctataatagttttatccta
ttgtatccaactaaaaacatttattttcttagttaacattttaagaatttatattggag
caataggaggactaaatcaaacatcattaaaacaaattctagcatactcatcaattagt
catttaggatgaataattagatcattggttgttagagaaaacgtatgagaactatattt
tttagtttactcattactaagaataattttagttttaatattcaaaagtataaacctgt
caatattaaatcaaatctacacagcaaataatgtaaaaacagaaattaaatttattatg
tttttatcgttactatcactgggtggactacctccttttttaggatttctacccaaatg
aattattatccaattacttattgaaaacaacatgacctcaatcataacaattatagtag
tattaacaactattacattatactactatttacgaatcagattttcagcattaattcta
tcatattcagaaaattcctgatcattaagaattaaaactaaaaaaacaatattagtttt
accctttatggtagtaatttcaacaataggattaatctgttcatcaacgctaatttcat
tactaaggacttaagttaagtaaactaataaccttcaaagttataattaaaagaaggat
cttttaggccttagtaaaattttacacctctagaattgcagtctagaatcataattgaa
tataagaccaataaaaataatctggtgagagagaatagttcccataaatagatttacag
tctatcgcctataaattctgcc
