# Supplementary material for: Conveniently Pre-Tagged and Pre-Packaged: Extended Molecular Identification and Metagenomics Using Complete Metazoan Mitochondrial Genomes
Source: PLoS One. 2012 Dec 14;7(12):e51263. doi: 10.1371/journal.pone.0051263 (PMC3522660; doi:10.1371/journal.pone.0051263)
Supplement: File S2 — Sliding window analyses for Annelida, Cnidaria, Crustacea, Echinodermata, Mollusca, Nematoda, Nemertea, Platyhelminthes and Porifera. For each family, the folder contains the aligned sequences as well as the sliding window analyses by species pair and for all species pair on a single figure. (ZIP) [file pone.0051263.s002.zip › Crustacea/Acrididae/NC_014449.fst]

>Euchorthippus fusigeniculatus mitochondrion, complete genome.    NC_014449
ccgcaaaaatgattattttcaacaaaccataaggatattggaaccttatactttatatt
tggagcatgagctggaatagtaggaacatcaataagaataattattcgtgcagaacttg
gacaaccaggatctataattggagatgatcaaatttataatgttgttattacagcacat
gcatttgtaataatcttctttatggtaatacctattataattggaggatttggtaattg
attagttccactaataattggtgcaccagatatagcctttccacgaataaataatataa
gtttttgacttctaccaccatcattaactcttttgattacatcatctatagttgataga
ggtgcaggaacaggatgaacagtttacccacctcttgcaagagcaattgctcatagagg
aagatcagtagacctggctatcttttcattacatttagctggtatttcatcaattctag
gagcagttaatttcattacaaccacaatcaatatgcgatcggaaagaataacactggat
caaacaccactatttgtctgatcagtagcaattacagcacttttattacttctgtcatt
accagtactagcaggagcaattactatattattaactgatcgaaatttaaatacatcat
tctttgatccagctggaggtggagacccaattctttatcaacatttattttgattcttt
ggacatcctgaagtttacattataattttaccaggatttggtattatttcacacattgt
ttgtcaagaaagcggaaaaattgaatcatttggaactctaggaataatttatgcaatat
tatcaattggattaataggttttattgtatgagcacatcatatatttacagtaggtata
gatgttgatacacgagcttactttacatcagcaacaataattattgcagtaccaacagg
aattaaagtatttagatggttagcaactctttatggaactaaatttaattttaacccac
cattattatgagctcttggatttattttcctatttacaattggtggattaacaggatta
gttttagcaaattcatctcttgatattgttctacacgatacttattatgttgtagccca
tttccactacgtcttatctataggagcagtatttgcaattataggaggcatcattcaat
gatatcctttattcacaggattaatcataaataatacatgattaaaaattcaatttact
atcatatttattggagtaaatttaacattcttccctcaacactttcttggattagcagg
aatacctcgacgttattcagattattcagatgcatacacatcatgaaatgtaatttcta
gtattggatctataatttcaattgtaggaatcattatattcataataatcatatgagaa
agaataatttcaaatcgaacaattatatttagagctaatataaatagttcaacagaatg
attacaaaataatcctcctgcagaacacagatattcagaattaccaataatttcaagat
tataatatggcagactagtgcaatagatttaagctctaaatataaagatttgacctttt
gttagaataaatggtaacatgatcaaatttatcattacaagatggggcttcacctttaa
tagagcaattatcattctttcatgaacacactatagttgtattaattttaattacagta
attgttggatattcgttaagatatacattaataatcaaattaacaaatcgaaatatact
acatggtcacttaattgaaataatctgaacagcattaccagctattacattaattttta
ttgcattaccatcactacgattattgtatcttttagatgactcagtagatgcaataatt
acaattaaaacaattggacgacaatgatattgaagatatgaatattcagattttgtaga
tgtagaatttgatacatacataacaccagaaagaaatcttgaaactaatagatttcgtt
tactagatgttgataaccgtacaattttaccaataaatactgaaattcgcattttaacc
agagcatcagacgttttacattcatgagcagtacctgctcttggagttaaaatcgacgc
tatacctggacgattaaatcaaggaacatttacaataaatcgtccaggattattctttg
gtcaatgttcagaaatctgtggagcaaatcatagatttataccaattgttattgaaaga
acttcagtaaatttatttattaaatgattatctaaaattatttaaggagttagttaaaa
tataacattagagtgtcaatctaaaataactaaaaattagtacaccttgaacatcaggt
gactgaaagtaagtaatggtctcttaaaccaaaaaatagtaaattaacatctacttctg
atgaggtaatttaaactaaatccctcaaatatcaccactcatatgattttcactattta
ttttgttttctattacaataattttatttaaccaaataaacttcttcttctataaacct
agtattataaaaagttcaagaaaaatattaataaaaagaaaaaatcaaatttgaaaatg
ataacaaatctattctccacatttgatccatcaactaatatttttaatatttcattaaa
ctgaactagaacatttattggattattaattatcccttcaatattttgacttacatcat
cacgaattaacactatatgaaataaaataaacttaattctacataacgaattcaaaaca
ttattaggccctaaatcatttaatggaacaacattaatttttatttcaatctttattat
aatattatttaataattttataggtctatttccatatatttttacaagaactagacacc
tagcatttacattcacaatagcattacctatatgatttagatttatattatttggatga
ttaaatcacactaatcatatatttgcccatttagttccacaaggaacaccgccaacact
tatatcatttatagtattaattgaaacaattagaaatattattcgtccaggaactttag
ctattcaattagcagcaaatataattgcaggccatttattattaacactattaggaaat
acaggatcatcaatatcaacaaatttgattccaattttaattattggacaaataatact
attaattttagaatcagcagtagctataattcaagcatatgtattttcaattttaagaa
cactatattctagagaagtttattaaacttatgttaacaacacattcaaatcacccatt
ccatatagtagattatagaccttgaccattaacaagagcaattggagcaatagttttag
tttcaggattagctaaatgatttcatttatttaatattaatttatttatcatgggattt
agaatcacattattaacaataattcaatgatgacgagacgtaatccgagagagaaccta
tcaaggtcttcatacaggatttgtattaattggactacgatgaggtataatattattta
ttgcatcagaagtactattttttatatcattcttctgagcattttttagaagaagatta
gcaccagcaattgaacttgggataatatgacctcctataggaattcaacctttcaatcc
aatacaaattccattacttaatacagctatccttttagcatcaggagttaccgtaacat
gagcccatcatagattaatagaatttaattacactcaaactcttcagggcttattcttt
acagttttactaggtttatatttttcaatattacaagcatatgaatattgagaagcacc
tttcaccattgctgatgcagtttatggatcaacattttttattgccacagggttccatg
gactacatgtaattattggaacaatcttcttaactacatgtttaattcgacatataata
aatcaattctcaactaaacaccattttggatttgaagctgcagcatgatattgacactt
cgtagatgtagtttgattattcttatatatttcaatttattgatgaggtagatagatat
ttttctagtataaatagtacatttgacttccaatcaaaaagattgaatttaaatcaaga
aaaataattttaatcttatcaacaagaattttaattagatttattgtaccaataatagt
tatattaattgcaacaatcctctcaaaaaaattaattaatgatcgagaaaaaagatcac
cgtttgagtgtggttttgacccaaaaagatcggctcgaataccattttcattacgattc
tttttaattgcagtaatttttttgatttttgatgtagaaattgcattaattttaccaat
tacaatcattataaaaacatcaaacattatagtatgaacaatatcaacaatatttttta
ttttaattctattaggaggactatattatgaatgaaatcaaggagctctacaatgagca
gattaaagggttgtagttaaatataacatttgggttgcattcaaaaaatattgattaaa
tcaattaaccttaaatgaataagaagtaaaatattacattcagtttcgacctgaaaaaa
tggtataattatacccttattctgattaattgaagccaaaaagaggcatattactgtta
ataatataattgaactaattagttccaattaagggaatgtgaagttaatataaaagctg
ctaactttttataatagcggttaaattccgttaacatttctatttatatagtttaaata
aaacattacattttcactgtaaaaataatatttatatatatttataaatatacctaaaa
ataaaattatttccataacatcttcaatgttatactctatataagctatttaggtttat
aaaaagaataatattaataaaataaaaactcaaaaaataaaaactaaaaaatatacctt
aaaatttaaatcatatcaacactgaaggtaattaattaaataaataaaaaatctatata
aaccctgacccccaaatatttcacctcaaccaaaatcaaaagacttagatgaataataa
ccaatccttaaaggtaaatatctaataaaaccagttgaaagataaggtataaatcatat
tgaaccagaaaatctaacaaaagacaataactttaaagaaaataaattataagaaaaat
tattattagaaaaataataccctaaatacgaacctaaaaaaaccgttaaaactgttaaa
agccttaaataataaggtaaaacaattatataaggaataggaaaaattaatcaagataa
aaatctaccaccaaaaacagcaacaaacaacaaagataatataccaaaagaaatataat
atcttccatcattaaaagaaaaaccagaataaaaattattatcacctgatatagaataa
taaaataaacgaaaagaataagaagctgttaaaccagttgaaataaaatacaagaaaaa
aattaaacaattaattcatcttaaacacaccatctctaaaattaaatcctttgaataaa
aacctgttaaaaaaggaattccacacaatgataatctagaaacattaaaacaaacagaa
gttaaaggtataaaattaacaattgaacctataaaacgaatatcttgagaatcctttaa
attgtgaattatagagcctgcacacataaataataaagccttaaataaagcatgagaca
ataaatggaaaaaagcaagttttaaataacctatagacaaaattctcattattaaacca
agttgacttaaagtagaaagagcaataatcttttttaaatcaaattcaaaattagcccc
taaaccagccataaatatagttatacaaccaattaataataaaaaccaaccaaaattat
aaacaactaatattggactaaaacgaattaataaataaaccccggcagtaacaagagta
gaagaatgaactaaagcagaaacaggagtaggggcagctatagctgctggaagtcaaga
agaaaaaggaatttgagctcttttagttatagcagcaagaataattaatatagtaataa
cctttatttcaaaagaatcacaaataaaatcataataataaatataatttcaaccacca
aaatttaatattcaagcaattgaaattaaaatagcaacatcaccaatccgatttgacaa
agcagttagtatcccagcactataagactttacattctgataataaattactaaacaat
aagaaactaatcctaatccatctcaacccaacaaaatactaattaaatttggactaata
attaaaaaacctatagaaagaataaatattaaaacaattataacaaaacgattcatatt
catttcaccagatatataatcctctctataataaataactaaagaagaaatatatataa
caaaagacataaaaacaagagatattcaatcaaaaataaaagttataactaccatagaa
ccatttaatctaaaaagttctcattcaataaaaactctataatcaaacattaaataata
aatacctaaaataaaaataaaagttctagaaagaaataatgaaaaaaaacttaatgaac
aaatagataataaatacacggcctaaaatgaaaaatttcacatctttgattccacaaaa
caatattttattttaaaatacttaagccaaattaaatataaaaataatcactccttaaa
cataaaatatttaaaggcaatcaatgtaaaagtaataaatgatattctcgaaaataacc
taaagaacaagtataaacacctatataataaggaccatgctgtgaataagaatacatat
ataatgtataaacagctctaaaaaaagataaaaaaattaaaactaaaaatctaagagta
gaccaagaaataattctatttaataaacttaattcacctactaaagtcaatgaaggagg
agcagctatatttgatgatctaaaaagaaatcatcaaagagctattcttggtataaaat
ttattatccccttattaattaataatcttcgtctacctaaacgttcataaataatatta
gataaacaaaataaaccagaagaacataaaccatgaccaactattaaagaaaaagaacc
tatacaacctcatcaatttatagttattaaaccaccaataaccattcttatatgagcaa
cagacgaataagcaattaaagactttaaatcaacttgacgaaaacaaataaatctaaca
ataacaccaccagataaacttaaagataatcaaaaataattaaactttatacctaaaaa
agaagtaatcttcataacacgaaaaataccataaccacctaactttaataaaacaccag
caagaattattcttccagaaattggagcctcaacatgagctttaggaagtcaaagatga
aataaaaacattggcatttttactaaaaatgccaaaataataaaaacataaaacataaa
ataataagaaccaaaatcaattaataaaggaaaataaagagtttcaaaaacatcataaa
tctttaataaaaccaacaataaaggtaatcttgcaactaaagtataaaaaattaaatat
aaaccagcttgtaaacgttcaggttgataacctcaacctaaaattaacaataatgtagg
gattaatctagattcaaaaaaaatataaaatgataataaacttaaactagaaaaagaac
agtaaagcataattaataaaaccaaaacaataagaataaaaaaacttgaatgataagaa
gataaataaattaaacttctagcagtaattattaaagaacaaattcaaaaactcaataa
aattaatttaaaagaaaaattatcaaaaccaaaacaatatctaattatatttaaatcag
cataagaatataaaaaaactataaaaataaagcttgataaaaacattaaagaatgaatc
aaccatcaacaaccatataaaaaacaaagaggggtcaagaaaacaattattatcaaata
ccttaacataaagataaaacaaaagagtttaaaaaatcattcccatgagatcgaattat
agagactaaaatagaaagacctaaagctccctcacaaacagaaaaaaccaaaaaaatta
gagggaaaaaatattcataatcaaaattataaagaaaattaataattaccataaataaa
gaaagaccaattttttccatttttaccaaaaccataagtaaatgctttcgtttggaaga
aaaaacgtaacccccagaaaaataaattaataaagaagtaaaaatggaaaatatatcca
ttagttttaatagtttataaaaacgtcgttcttgtaaaccgaaaataaggaaagccccc
ccttttaaaacttcaggagtagaaattttctatcctcgatccccaaaaccaatattttt
ataaactaactcctgaaatgattaaaataattattatatcactatcaaacataataaac
attaactttattaaattaaatcacccaatatcaataataatgtttattattattcaaac
tttcattgttggctcaattacaggaataatgatagaaagtttttgattatcatatattt
tattcttaacatttcttggtggtatattaattttatttatttatattacaagaattgca
tcaaatgaattatttaaacctaaattcattattttagttatttcaataattatagtaat
tattttcacattaattttagttattgtagataagataatattcttagattcaattaaaa
atacagaaactatgaatattaataattcaattaattatcaagaaataactatatcttta
gaaaaattatataataaaccaacatcaattattactataataataataatttacttgtt
ccttacattaatagcagtagtaaagattactaatattaatcaagggcctattcgaaaaa
taagataattatactaatgaataaacctttacgattaaaacacccattaattaaaatcc
taaataattctttaattgatttaccagctccaacaaatatttcattctgatgaaacttt
ggatcattactaggattatgtctagttattcaaattgttaccggattattcttagctat
gcattacacacctaatattgaaatagcattcagaagagttgttcatatttgtcgagatg
ttaataatggttgaattattcgaacattacatgcaaatggagcatctatattttttatt
tgtatttatttacatgtaggacgaggaatttattatggttcatttatatatatacatac
atgaataattggaacaatcattttatttttagttatagcaaccgcatttataggatatg
ttttaccttgaggacaaatatctttttgaggagcaacagtaatcacaaatttattatca
gcaattccatatctaggaacagatttagttcaatgaatttggggaggatttgctgttga
caacgcaacattaaatcgattctttacattccattttgttttaccatttgtaattgcag
ctatagctgcaattcatttagtctttttacatcagacaggatcaaataacccaattgga
ttaaatagtaatattgataaaatcccttttcatccatattttacatttaaggattcaat
tacatttgtaattataacatccttattaattatattatgtttaattaacccatatatac
taggagacccagataattttattccagctaatccacttgtaacaccagttcatattcaa
ccagaatgatattttttatttgcctatgctattttacgatctattcctaacaaattagg
aggagttattgcactatttatatcaattagtattttaataattataccattttataata
aaacacaatttcgtggaattcaattttaccctattaaccaaattttattttgaataata
gtaattgttgtatttctattaacatgaattggaaaacgaccagttgaagaaccctatat
tataacagggcaaattttaacaattatttacttttcctatttttttattaaggttcagg
cagctaaggtatgaaataaactaattaaataataattaaataaagttaattagcttaag
aaaagcatatgttttgaaaacataatattaaaagtttaatttttttattaacttattaa
tttttaaaaaatttcactaaataaataaagtcagtaaaaccttaaaaccaataaagaaa
atcaaaaaatttaaagacagaggtaaaaaactctttcaagctaaatatattaatttatc
ataacggaaacggggtgaagttccacgaactcaaataaataaaaatgctataaaagcaa
gcttaataaaaaagaaataagaataaaaatcaccacctaaaaaaattaatgttatcaat
attcttataaagacaattctagtatattcagctaaaaaaattaaagtaaatcctcctgc
accgtattcaatattaatcccagaaaccaattcagattcaccttcagcaaaatcaaaag
gagtacggttggtttctgctaaacaagaagcaaaacatgaaaaagctaaaggaaaagaa
ataataacaaatcaacaataaaattgataatttataaaatccaatatattaaaactacc
aattaaaataattaaagataataaaattaaagctaatcttacttcataagaaatagttt
gagcaacagaacgtaaagaacctaataatgaataattcgaattagatgatcaacctgca
attattacagtataaacacctaatctagtacaacacaaaaaataaaaaccataagaaaa
tgaacacatataagtcaaataaggaaaaattattcaaacaattaaagaaattattaaat
taaaaataggagaaaaataataaagtaaataatttgacataataggaattggttgttcc
ctacaaaacaatttaatagcatcactaaaaggttgaaggataccaataaatcctacttt
atttggacctttacggatttgaatataacttaatacttttcgttctaataaagtcaaaa
aagctacactaattaaaacacaaacaattaaaagaataaaatttaaaataaatattaat
aaatcataatgtatcaatactatctgtagaataaatctacataaatgaattctaaattc
aacacattaatctgtcaaaatagcaataattaatttcaatcaaaaataaaaaaatattt
tattcatatggtcctttcgtactaatataaatttcttttatcttaggatagaaaccgac
ctggctcacgccggtctgaactcagatcatgtaagaatttaaaggtcgaacagacctaa
ttattgaactactgcacccaaaatttttcttaatccaacatcgaggtcgcaatctgctt
tgtcaatatgagctctcaaaaacaattacgctgttatccctaaggtaacttaatcttat
gatcacaaattatggatcaaaataaacataaattaatgattttataataaagagtttat
taattctttatgtcaccccaacaaaacattatcattaaatataaaaagacaatcttaaa
aaaatatctaatttagatgtcaagctctatagggtcttctcgtcctaaagaaaaattta
agccttttaacttaaaagttaaattttaaaatttattaagagacagttaatttctcgtc
aaaccattcattccagcctctaattaagagactaatgattatgctacctttgcacggtc
aaaataccgcggctctttaaaaattctcagtgagcaggtcaaacctcataatattatca
agaagacatgtttttgataaacaggtggaaattaatttgcctaattccttataataaat
taataatataaaatattatagacagaattaatatactaattcattcattcttacaaaaa
tttttaatatttaattaatcatcttagtataaaacataaaataattacaaaattataat
aaaaaataatgaactaaaacgtaatcttataaatagctgatttaaagcttattattata
ctaaaatttaataaattataggacatctatttcagagcatatcccctaaaaataaataa
tttaatattcataattaaaaaattaaataaaacactaaatctaaaaaattaaattttat
cttaagaaactagatatcttaggaaacgaataacatttcatttctacaaataaatcttt
aataattatgatacattaactaagatttatttgtaaatcaacctaaatcgagaatagta
tatttatactaaaatcttaataaaccctgatacaaaaggtacaataaaaaaaatttact
tttattaatttaaatcaatatttcataatccaattacattactaataaactataataat
attaatcaattcatcaaaaatatactaagacaaaaataaaacaaagttatttctattaa
ataataaaataaacaaaaataaaaaataataaaataaatttcaagatatcctgaattgc
acagaaaaattttcagtgtaaatgaaacacttcagtaataagttataccttgataacct
ttctagatacactttccagtacatctactatgttacgacttatctcatctaaattgaaa
ataattttaaattaaaaatggttaatcaataatgagagtgacgggcaatgtgtacacac
cccagagccaatatcaattaaattaaataaattaaattactcttaaatccaccttcatt
aacagtatttcaccattaaatacgttataaactaaagtttattgtaacccacctcctct
taattataagctgcaccttgacctgaaatactttataatcataaattaagaaaattata
actccaaaaagattttctgataacggagatatacaaacaaataaattaagtaaagttaa
tcatgtattatcaatcatagggtaggttcctctaaatggaatgagataccgccaaattc
tttgggttttaagatcctaactaatactacccaggtaagcaaaattaacacttaaaata
atagggtatctaatcctagtttattatttaaattccacagaatcataataagaatcata
aaaaaattttaaattccacctcataaattttttaattaaccctaaacttataaataact
gttttaaccaaatatattcaattgtattaatcgtataaccgcggctgctggcacgaact
atgccaatactagatcaattactaattccaaaattacttgataattaaatcaaatcact
gcaaaaagaacttttagttttacaaaacttgcatataatacaaagaaaaaacgaataaa
taagcaagaataaaactttccaaaaaatgggtcacctaatttgaatcaaaaaatcagta
attaaaacacataataagcaaaaagattcagaaaattaaaataaaacaaaaattaaaaa
aacaaaaaaaggtagaatataactaccccagatgacaacaacaacttctcttcaaataa
taaatcatctttcttgaatcaaaaaatcagtaattaaaacacataataagcaaaaagat
tcagaaaattaaaataaaacaaaaattaaaaaaacaaaaaaagttagaatataactacc
ccagatgacaacaacaacttctctattatatgcagctaatttaaacacggatcaaatat
gagctgcaatgttttaaatctttcctcctatatttaatctttaccttttttttaactat
atggtaaagattaaataatataaatcagttaaattaatatatggttacttttaatataa
tatgagatagtatataattaaatccgttacactctattatatatataattatatattag
taatagattaatttaattatataattatatccttataattaatataattgattattgta
aatactaataatattaattaaataaggtatattgtttatatcctatattaataatgtaa
aatacatatctacattaacataaatatattattatacaatcatttcttttgcctctaaa
aactataagtagctaaaacttttgacaaatacctgattattaataagcgtttattattt
atataaattataataatatatggaaataaatgtaatatataataataaaacacttatat
taaaaacccaaatttgtgacataaaactaaaaaatttttcgggtttaaagcaaaacata
caaatccaatttctcaaaaaaaaatttaattttatgtataaaatacagaaaatgcaaaa
aaaaataatggagtgcctgattaaaggattaccttgatagggtaaataaagtaatttca
atttacctccattaacattacataagatagaattaaactctctccattagtatcaaaaa
ctaatgtgcattcaccttaatgtaaataaaaaggtaagctatctaagctaatgggttca
tgccccatatatagaggcatcaatcctctcctttttaatgaacaacaactctaaaaaac
ttctctccctatcaacattaatgataggaacgattctgtccatttcatcaaactcctga
tttgaagtttgaataggactagagataaacttactctcgtttattcccatattagcaaa
taataaaaacataataataaacgaatcagcaattaaatactttattgtacaaccaatag
catctacaatattattattcacaatcttgctgattcaaataaaatatataattagatgg
gaaaaacaattaatcccatctctaataatctgatcacgattattgtcaaatattggggc
tgctccatttcacttttgatttccagaagtaataagagcatcaagattaattaattgct
taattctaataacatggcaaaatattgcccctataatagccttatcatattgtatccaa
ataaaaacatttattttcttagttaatatcttaagaatttatattggagcaataggagg
gttaaaccaaacatcgttaaaacaaattctagcatactcatcaattagtcatttaggat
gaataattagatcattagttgttagagaaaatgtatgagaactatattttgtagtttac
tcattattaagactaattatagttttgatattcaaaagtataaatctatcaatattaaa
tcaaatttactcagcaaataatgtaaaaacagaaattaaattcattttgtttttatcac
tattatcgttaggaggattacctccttttttaggattcatgcctaaatggattattatt
caattactcattgaaaataatatggtcacaattataacgatcatagttatattaacaac
tattacactatactactacttacgaattagattttcggcattaattttatcatatacag
aaaattcttgatcactaagaattaaaactaaaaaaacaataatagttctaccttttata
gtaatgatttcaacaataggattaacttgttcatcaacattaatttcattatactaagg
acttaagttaagtaaactagtaaccttcaaagttgaaattaaaagaaggatcttttagg
ccttagtaaaattttacacctctagaattgcagtctagaatcataattgaatataagac
caatgaaataatctggtgagagaggaaatattctcatgaatagatttacaatctatcgc
ctataaatcagccatctca
