# Supplementary material for: Conveniently Pre-Tagged and Pre-Packaged: Extended Molecular Identification and Metagenomics Using Complete Metazoan Mitochondrial Genomes
Source: PLoS One. 2012 Dec 14;7(12):e51263. doi: 10.1371/journal.pone.0051263 (PMC3522660; doi:10.1371/journal.pone.0051263)
Supplement: File S2 — Sliding window analyses for Annelida, Cnidaria, Crustacea, Echinodermata, Mollusca, Nematoda, Nemertea, Platyhelminthes and Porifera. For each family, the folder contains the aligned sequences as well as the sliding window analyses by species pair and for all species pair on a single figure. (ZIP) [file pone.0051263.s002.zip › Crustacea/Acrididae/NC_014887.fst]

>Acrida cinerea mitochondrion, complete genome.    NC_014887
accttaccgaaaaaatgattattctcaacaaaccataaggatattggaacactatactt
cttatttggtgtatgagcaggaatagtaggaacatcaataagaataattatccgagccg
aactaggtcaaccaggaccaataattggagatgatcaaatttataatgttatcatcaca
gctcacgcatttattataattttctttatagtaataccaattataattggaggatttgg
taattgattagtacctttaataattggtgcaccagatatggcatttccacgaataaata
acataagattttgattattaccaccatcattaacccttctcatttcatcatctatagta
gatagaggagtaggtacaggatgaacagtgtaccccccactagcaggagctattgctca
tggaggagcatcagtagacttagcaatcttctcattacatttagcaggtgtatcatcaa
ttctaggtgcagtaaactttattactacagcaattaatatacgatcagaaagaataaca
ttagatcaaacaccattatttgtttgatcagtatcaattactgcccttctactattact
atcattaccagttctagcaggagctattacaatattgttaactgatcgaaacttaaata
catcattctttgacccagcaggcgggggtgacccaattttatatcaacatttattttga
ttctttgggcacccagaagtttatattttaattctaccaggatttggtatcatttcaca
tattgtttgccaagaaagaggtaaaattgaatcattcggaacattaggaataatttacg
caatattatcaattggactaataggatttattgtatgagcacaccatatattcacagta
ggaatagacgttgatacacgtgcatattttacatcagcaacaataattattgctgttcc
cacaggaattaaggttttcagatgactagcaacattatacggaacaaaatttaaattca
atccaccattactttgagcgcttggattcatttttttatttacaattggtggattaaca
ggattagtattagcaaattcatcactagatattatcttacatgacacatattatgtagt
agctcacttccactacgtattatctataggagcagtattcgcaattataggaggaatta
ttcaatgatatccattatttacaggattatatataaacaatacaatacttaaaatccaa
tttagaattatatttattggagtaaatttaactttcttcccacaacatttcctaggatt
agcaggaatacctcgacgatattctgattacccagatgcttatacatcttgaaatgtaa
tttcaagtattggatctacaatttctattgtaggaattattatatttattttaattata
tgagaaagaataatattaggacgaacaatcttatttaataataatataagaagatcaac
agaatggttacaaaataatccacctgccgaacatagatactcagaactacctttaattt
ctagattctaatatggcagattagtgcaatagatttaagctctataaataaagatcaaa
cttttattagaaatatggcaacatgatcaaatctatcattacaagatggagcctcacca
ttaatagaacaactatcattttttcatgatcatacaataattatattattaataattac
aattattgtaggatattcacttagatacatactagcgattaaatttacaaatcgaaata
tacttcatggacatttaattgaaacaatatgaacaacaataccagcaattacactaatt
tttattgcaataccatcattacgattattatatttacttgatgattcagtagacgcaat
aattacaattaaaacaattggacgacaatgatactgaagttatgaatattcagatttca
tggaagtagaatttgacacatatataacacctgaatcagatctagaaaataaaagattt
cgattacttgatgttgataaccgaacaattctaccaataaatatagaagtacgaatatt
aactacagcatcagatgtattacattcatgagcagttccagccttaggtattaaaattg
atgcaactcctggacgattaaatcaaggaacatttacaattaatcgtccaggaatattc
tttggacaatgctcagaaatctgtggagcaaatcacagatttataccaattgttattga
aagaacatcagtaaatttattcatcaaatggttatctaagataatataagaagttagtt
aaaaaataacattaaattgtcaatttaaaataactaaatattagtacttcttgtacatc
agatgactgaaagtaagtaatggtctcttaaaccaataaatagtaaattaacgtttact
tctgatgaggttataaaaccaaatacctcaaatatcacctattatatgattttccctat
ttattatattctcaattgtaataattatatttaatcaaataaacttcttttgctataaa
cctaaaacaattacaaataataaagaaataaaaacaaaaagtaataaattaatgtgaaa
atgataacaaatctattttcaacatttgatccatcaactaatatttttaatttatcact
aaattgaactagaacatttttaggaataatattaattccatcaatatattgattaacat
catcacgaattaatattatatgaaataaattaaatttaaccctacataaagaatttaaa
acattattaggaccaaaatcattcaatggaataacatttttatttatttcaatcttcat
tataataatattcaataattttttaggattattcccttacattttcacaagaactagac
gcctagtattaacatttacaattgcattaccattatgaataagattcatattatttgga
tgaattaatcacacaaatcatatatttagacatttagtaccacaaggtacaccaccagc
acttataccatttatagtaataattgaaacaatcagaaatattattcgaccaggaacat
tagcagtacgattagctgcaaatataattgcaggacatttactattaactttactagga
aatactggaagatctttatcaataaatttaatctcaatattaattattggacaaatatt
actattaattctagaatcagcagtagctataattcaagcatatgtattttcaatcctaa
gaacattatattctagagaagtatattaacttatgttaacaaatcaaacaaaccaccca
tttcatatagtagattatagaccttgaccattaacaggagctattggatcaatagttat
agtatcaggactagctaaatgatttcatatatttaatttaaatttattctttattggaa
taacaattacaatattaacaataattcaatgatgacgagatgtaattcgagaaggaacc
tatcaaggattacatacagaattcgtatcaattggactacgatgaggaataatcttatt
tattacatcagaagttctatttttcatttcattcttctgagcattttttagaagaagac
tatcacctaccatcgaattaggaataacatgaccgcctgctgggattaaaacatttaac
cctatacaaattccattacttaatacagcaatcttattatcttcaggagtaacagttac
atgagcacatcacagaattataaaatctaattatacacaaacaatacaaggattattct
ttacagtaattctaggaatatacttcacaatactacaagcatatgaatgctgagaagca
aattttactattgcagacgcagtttatggatcaaccttctttattgcaacaggatttca
tggactacatgtaatcattggaaccatatttttattaatctgtttaattcgacatataa
taaatcaattctcaccaaatcatcactttggatttgaagcagcagcatgatattgacat
tttgtagaaatagtatgactatttttatatatttcgatttattgatgaggtagataaat
atttttctagtataaaagtacatttaacttccaattaaaaagattgattattaaatcaa
gaaaaataattataacaacaataataagaatttatattaaaattatcctaccaataatt
gtaataacaattgcaacaacactatcaaaaaaaataattaatgatcgtgaaaaaaattc
accatttgaatgtggatttgatccaaaaagttcagcacgaataccattctcactacgat
ttttcttaattgcagtaatttttttaatctttgatgtagaaattgcaataattctacca
acaattattattataaaaacatccagaattatttcatgaacaatatcaattatattatt
tattacaattttattactaggactttatcttgaatgaaatcaaggagtattacaatgag
ctaaataatagggttatagttaagtataacatttgggttgcattcaaaaagtattgata
ataatcaattaaccttaaatgaataagaagcgaattattgcattcagtttcgacctgaa
ataatggtaaatatacccttattctaattaattgaagccaaagagaggcatattactgt
taataatataaatgaacaaaatgttccaattaaagaaatgtaaagacaatatagaagct
gctaacttctcataatagcggttaaaatccgttaacatttctatttatatagtttaaat
aaaacattacattttcactgtaaaaataataattatttatttataagtaatacctaaaa
atataatatatttccctaacatcttcaatgttatactctaaataagctatttaggttaa
tataaaaaaattaataacaaaataaacatccaaaaaataaatgttaataaataaatctt
aaaatttgaatcatatcaactctgaatataattaattaaataaataaataaactatata
taccctgacctccaaatatctcacctcaaccataatcaataatccttaatgaaaaataa
ccaaattttaaaggaaaataactaaaccaactagttgagatataaggtataaatcatat
tgaaccagtaaaagttattaaagataaaaattttaaagaacacaaatcttgagaaaaat
taatactagaaataatataaccaaaataagaaccaaaaataaaaacaaataaagttaaa
atccttaaataaaaaggaagaataattaactgaggtataggaaaaattaatcaagataa
aaatctaccgccaaaaatagataaaaataataaacctattataccaaaagaaatataat
aactattatcattaaaagaaaaactagaaaaaaaattataatcaccaaacatagaataa
taaaaaagacgaaatgaataagaagcagttaaaccagtagaaaaaaaataaagaaagaa
aattaaaaaattaacccatcttaaacaaaccatatcaagaattaaatcctttgaataaa
aaccagctaaaaaaggtataccacataaagacaaactagaaacattaaaacaaatagaa
gttaaaggtataaaattaacaatagaacctataaaacgaatatcctgagaatcccttaa
attatgaattattgaacctgcacatataaataataaagccttaaataaagcatgagtta
ataaatgaaaaaaagcaaaattaggataacctattgccaaaattcttattattaaacca
agctgacttaaagtagaaagagcaataatcttttttaaatcaaattcaaaattagcgcc
taaacctgccataaatatagttaaacaaccaattaataataaaaaccaaccaaaattat
aagttatcaacattggattgaaacgaattaataaataaataccagcagtaacaagagta
gaagaatgaaccaaagcagaaaccggagtaggagcagctatagctgcaggaagtcaaga
agaaaaaggaatttgagcacttttagttatagcagcaagaataattaatatagtaataa
cctttatctcaaaagaaccagaaataaaatcataatagtaaataaaatttcaactacca
aaatttaatattcaagcaatagatattaaaatagcaacatcaccaacacgattagacaa
agcagttaatataccagcattataagacttaatattctgataataaataactaaacaaa
aagaaactaaacctaaaccatctcaacctaacaaaatactaattaaatttggactaaca
attaataaacctattgataaaataaacattaaaacaattataacaaaacgattcttata
tttttcattagatatataatcaattctataataaataactaaagaagaaatatacataa
caaaagatataaaaattatagatattcaatcaaaaagaaaagttataacaataactgaa
ccatttaaactaaataactcccactcaataaaaattctataatcaaataataaataata
aataccaaaaataaaaaataatatacttacaaaaaataatgaaaaaaatctcaataaat
aaatagaaaacatatacacagcctaagatggatattaccatatcattgattccacaaaa
caatattttaattaaaatacctaagcaaactaaaaataaaaatattcaccctttaaaca
caataaatttaaaggaaatcaatgtaaaaataaaggatgatattcacgtaaataaccta
aagaacaaatataaataccactataattaataccgtgctgagaataagaatatatatac
aatgtataaacagctctaaaaaaagataaaaaaattaatataaaaaatctaaaagaaga
tcaagaaataattctacttaataatctcaattcaccaatcaaatttaaagaaggaggag
cagctatatttgaagatctcaaaagaaatcatcaaagagatatcataggtataatatta
attatacctttattaattaataatcttcgtgttcctaaacgttcataaataatatttga
taaacaaaataaaccagaagaacataaaccatgaccgatcattaaagaaaaagaaccta
tacaacctcatatatttattgttattaaaccaccaataactattcttatatgagcaaca
gaagaataagcaattaaagactttaaatcaacctgacgaaaacaaataaatctaataat
aacaccaccagataaacttaaagtcaatcaaaaataattaaattttaaacccaaataag
aaataaccttcataacacgaaaaataccataaccacctaattttaataaaacacctgct
aaaattattcttccggaaaccggagcctcaacatgagccttaggaagtcaaaggtgaac
taaaaatattggtatcctaactaaaaaagcaaaaatagaaaaaacataaaatataaaat
aatatgaaccgaaatcaattaataaaggataataaagagtattatataaaccatataaa
ttaaataagactaataataaaggtaatctagcaaacaaagtataaaaaattaaataaat
accagcttgaagacgctcaggctgataaccccaacccaaaattaataataaggtaggaa
ttaatctagcctcaaaaaaaatataaaaagaaaacaaatttaaactagagaaagaacaa
tataatataatcaacaaaaacaaaacaataaaaacaaaaaaattacaatgagaagaaaa
aatataaacagaacttctagcagtaattattaaagaacaaacccataatcttaataaaa
tcaaaatataagaaaaataatcaacaccaaaaaagtatctaattatattaaaatcagca
tatgaatatatataaagcataaaaataaaacttaccataaacattaaagaatgaattaa
ccaccaacaattaacaaaaaaacaaagaggaatcatagaaataattataaataaatact
ttaacataaagataaattaaaagaattaaaaaaatcattaccatgagaacgaattattg
aaactaaaatagaaagacctaaagcaccttcacaaacagaaaaaattaaaaaaataata
ggaaaaaaataatcataatcaaactcaataagaaaaataataattaatataaataaaga
aagaacaatatattccaatcttaataaaactattaataaatgtttacgcctagaagaaa
aaacataaacaccagaaaaataaatcaataaagaagtaaaaatagaaaatattaacatg
ttttaatagtttaataaaaacatcggtcttgtaaaccgaaattaagtaaactaagccct
tttaaaacatcaggaatagataaaaacctatcattgattcccaaaatcaatatttttaa
ataaactaattcctgatgattaaaataataattataactttatcaaacataataaatat
taattttattaaattaaatcatcctatatcaataataatatttattattatacaaacct
tatttgttggaataataacaggaacaataatagaaagattttgactatcttatatttta
ttcttaatatttctaggtagcatattagtactttttatttacattaccagaattgcatc
aaatgaaatatttaaaattaaaataattaatataattattagtttaattatttttaata
ttattataatcatttctattaaaatagataaaataatatttttagaaatatttaaaaat
acagaaaccataaatattaatctttcaataaattatcaagaaataactttatcattaga
aaaattatataataaaccaacattaattgttacaatgataataataatttacctatttt
tatccttagtagctgtagttaaaattactaatattaatcaaggacctattcgaaaaata
ggataattactaatgaataaaccaattcgattaaaaaatcctttaattaaaattattaa
taattcattaattgatttaccagcaccaataaatatttcattttgatgaaacctaggat
cattattaggactatgtttaattattcaaatcataaccggattatttttagctatacat
tacacaccaagtattgatatagcatttagaagagtaattcatatttgtcgagacgtaaa
taatggatgattaattcgaacattacatgcaaatggagcttctatattttttatttgct
tatatttacatgtaggacgtggaatttattacggatcatatgtatatactaatacatga
ataattggaacaattattttatttttagttatagcaacagcatttataggatatgtttt
accatgaggacaaatatcattctgaggagcaacagttattacaaatttattatcagcaa
tcccatatttaggaacagatttagttcaatgagtatgaggaggatttgctgttgataac
gcaacactaaatcgattttttacatttcactttgtattaccatttataattatagctat
agcagtaattcatttattttttctccatcaaacaggttcaaataatccaattggagtaa
atagaaatattgataaaattccattccacccttattttacttttaaagattcaattaca
tttatcttaataacatcattattaattattttatgtataattaattcatatttattagg
agatccagataattttgtaccagcaaatccattagtaactcctgttcatattcaaccag
aatgatattttctatttgcatatgcaattttacgatcaattcctaataagttaggagga
gtaattgcattattactatcaattagaattttaataattttaccattttataataaatc
aaaatttcgaggaattcaattttaccctattaatcaaataatattttgaattatagtaa
ttgttgtttgtttattaacatgaattggaaaacgtccagttgaagaaccctatattata
acaggacaaattttaacaattatttattttacctactttttaattaatattcatgcatc
taacatatgagacagattaattaaaaattaataagttaattagcttaagaaaagcttat
gttttgaaaacataaaattagaagtttaattcttctattaactttaaaattctaaaaaa
aattaactaaattaatgaaagaataaaaaccttaagtccaataaaaaaaaataaaaaat
ttaaagacaaaggcaaatatctctttcaagccaaatatattaatttatcataacgaaaa
cgaggtaaagtcccacgaactcaaataaaaataaatgaaataatagataacttaacaaa
aaaaattaaagaataaaaatcacctcccaaaaaaaataaagtaaataatatacttataa
aaataattctagtatattctgctaaaaaaataagagtaaatccgcctgctccatactca
atattgaaaccggaaactaattctgattcaccttcagcaaaatcaaaaggagttcgatt
agtttctgctaaacatgaagagaaacatgataaagctaaaggaaaggaaataataataa
atcaacaataaaactgataattcataaatctatttatattaaaattaccaactaaaaaa
attaaagataataaaattaaagctaatctaacttcataagaaatagtttgagcaacaga
acgtaaagaacctaataaagaataatttgaatttgaagatcaaccagcaattataatag
tataaacacttaatctagtacaacataaaaaaaataaaaaaccataagaaaatgaacat
atataagttaaataaggaaaaataattcaaatcaataaagaaatcattaaattaaaaat
aggagaaaaataataaagcaaataatttgacataatcggaataggttgttccttacaaa
ttaacttaattgcatctctaaaaggttggggtaaacctaaaaaaccaactttatttgga
cctttacgaatctgaatataacctaatacctttcgttctaataaagttaaaaaagcaac
actaattaatacacaaacaactaataaaaaaaaattaataataaacattattaaatcat
atatcatcaatactacttgtagaaaaatctacataaatgaattctaaattcaacacatt
aatctgccaaaatagtaaattaaattcaatctaaacaaaaaaaatcttttatccacatg
gtcctttcgtactaatatgaatttattatctcaggatagaaaccgacctggcttacgcc
ggtctgaactcagatcatgtaagaaattaaaagtcgaacagacctaattattgagctac
tgcacccaaaaataatcttaatccaacatcgaggtcgcaatctgttttgttgataagag
ctcttaaaaacaattacgctgttatccctaaggtaacttaatcttatgatcataattta
tggatcatataaacataaatcaatgatttaataatgaagagtttatttattcttcatgt
caccccaaccaaacaaaataaaaaaatcatttaaaaaatatactaaaataaataatatt
ttaatctgtcaagctctatagggtcttctcgtcctaaagataaatttaagccttttaac
tcaaaagttaaattcaaaaaattaataagagacagttgatttttcgtcaaaccattcat
tccagcctccaattaaaagactaatgattatgctacttttgcacagtcaaaataccgcg
gctcttcaaaacaagtcagtgagcaggtcagaccttaaattattatcaaaaggccatgt
ttttgataaacaggcgaaaatcaaaattgcctagttccttaaaataaattttcaaagaa
aaaacaataaacaattaaactatactaattcaatcattatttcataaaatataaaatta
aattcatcatcttaatacaaaatctaaaaaatctataaaatcaaaataaaacctaatga
actaaaacgcaatcaaaaagatagctggttcaaagcctacttttatattcaaaataata
aattttagaataaattactctttagagcttatcccctaaagaattaatagttaaatatt
attaattaaaaaattaaataaaacatttaatcctaaaaaattaaattttttcttaagaa
actaaataccttaggaaacgaataacatatcatttctaaataaaaattaataataatta
tataacattaattataatttttatttaaatcaacctaaattgagaatagtaaattaata
ccaaaattttgattaaccctgatacaaaaggtacaataaattaaatttactttaataaa
acttaaaataattatttcataatccaattacattactagtaaactatcataaaaaaaat
ctattctataaaatatacttagacaataatattaaaaaattatttttattaaataataa
taaacaaaaaaaacacaataataaaattaatcaatcaagatattatgaattgcacagaa
aaaaattcagcgtaaatgaaatacttaactaatcaagctataccttggaatcttactag
atacactttccagtacatctactatgttacgacttatctcatctaaattaataaaaata
aataaattaaattaataatgagagtgacgggcgatgtgtacacacccaagagccaatat
cacttaaattaaataaatcaaattactattaaatccaccttcattaaaaagttccaaaa
ttaaatccataatataaaaaaatatattgtaacccatctccacttaactataaactgca
ccttgacctgaaataatttaaaattataaatccagaaaattacaactttaaaaagattt
tctgataacggcgatatataaataaataaattaagtaaagttaatcgtgtactatcaat
tacgggacaggttcctctaaatggtataagataccgccaaattctttgggtttaaagaa
tataactaataatacccaggtaaaaaattaacattcaaaataatagggtatctaatcct
agtttaataattaaatttcacagaataataagaagaatcataaaaaaactttaaatttc
accttaaaaataaatatttaaatcctaataataaataactgctttaaccaaaaatattc
aattgtattaatcgtataaccgcggctgctggcacgaaatatgccaatactaaatcaat
tactaattccaaaattacttgataattaaattaaatcactgcaaaatagaacatttagt
ttaacaaaaacttacatataacataaataaaaaatgaataaataagcaagaatcaaact
ttatcctattattaaataaaaaattaaaattttaaatttaataaattaataaaaattaa
cgtaattaagaattctaataaaattaatcaataataaaatcaaaaaaaaatagaacgcg
agcttacttcatgaccataataacttctctatatatatatataatgatgaatatggtat
atgtatcgtaataagtggtttttataatctttctttctttatttaatctttctttctac
taataataaagaaagattaaataatataaataatttaacttaatataattaataatctt
atataataagtaataatatacaattaaatccattatattaaataatatataattatatt
actatatgatattaatttaaataattaataatattattatattaaatataatagttata
ttaatataaaagttatatttaataaataattgtattgtttatatcatatatatatatat
taaaatatttaattaaatatatataaatatattataatacaataattttctaaaaatta
aaaatataagtagctaaaccttttgataaatatataaattgaaataatcaattatatta
atataaatcacatttataatgatatatataataaaatgtaatatattaaattaaattat
ttatattatatgaaagcaaattcaactaaaaatcaaaaaaaaaccgcatcaaatatact
aaaaatatttcacctaaaagaaatccaatattattacttttacacgaattctcttttat
tttatatataaaatacacaaaatagcagtgcctgattaaagggttatcttgataggata
aattaagtaattaaaattacctctattattacacgagatagaattaaactatcaccttt
agtatcaaaaactaatgtgcatcatacaccttgatgtaaataaaaaggtaagctaatca
agctaatgggttcataccccatttatagaggcatcaatcctctcctttttaatgaccaa
taactctataaaacttctcttcctatcaacgatgttggtaggaacgatcttgtccattt
catcaaactcctgatttggagtttgaataggattagagatcaatttattatcatttatt
cctctattaacaaatagaaggaatttaatgataaacgaatcatcaattaaatactttat
tgtccaagcaatagcatcgacaatactgttattttcaattttattgattcattttaaat
catctgtaagatgagaaaaaatagttgttccatatatgataattagatcaagattatta
ttaaaaattggagcagctccatttcatttctgattaccagaagtgataaatacattaag
atgaaataattgcttaattttaataacctgacaaaaaattgcaccaataatggttttat
cttactgtattaaagtggaagaattcatattcttcattattgtaacaagaatttttatt
ggagcaataggagggttaaatcaaacgtcattacgacaagtaatagcttattcatcaat
tagacatctaggatgaataattagagcactaattattagagaaaacgcatgagaaatat
atttcatcatttactcaatattaagtgcaattacagtattcacgtttaaaaaaataaat
ttatttcaaataaatcaaatctattcatcaaaaatccttaaaacagaaataaagttcat
aatgtttataacactattatcactaggaggtctaccaccatttctaggctttctaccaa
aatgaattactattcaattactggttgaaaataatataacattccttatatcaacaata
gtgatcctaacaattattacattatactactatatacgaattagattctcagcaacaat
tataacatacacagaaaattcgtgatcatcaagaattaaaaataaaaaattgaatttta
tattaccaatcataacaataatttcaacaataagacttatatgtatatcaacactagtt
tccttattttaaggacttaagttaaagaaactagtaaccttcaaagttataattaaaag
atatacttttaggccttagtataaaatatacacctttagaattgcagtctaaaatcata
attgaatataaaaccacatcatggtaagagagaaaacttctcataaatagatttacagt
ctatcacctataaatattcagcc
