# Supplementary material for: Conveniently Pre-Tagged and Pre-Packaged: Extended Molecular Identification and Metagenomics Using Complete Metazoan Mitochondrial Genomes
Source: PLoS One. 2012 Dec 14;7(12):e51263. doi: 10.1371/journal.pone.0051263 (PMC3522660; doi:10.1371/journal.pone.0051263)
Supplement: File S2 — Sliding window analyses for Annelida, Cnidaria, Crustacea, Echinodermata, Mollusca, Nematoda, Nemertea, Platyhelminthes and Porifera. For each family, the folder contains the aligned sequences as well as the sliding window analyses by species pair and for all species pair on a single figure. (ZIP) [file pone.0051263.s002.zip › Crustacea/Acrididae/NC_014891.fst]

>Locusta migratoria manilensis mitochondrion, complete genome.    NC_014891
atcttatcatccttattaacgcaaaaatgattattctcaacaaaccacaaggacattgg
tacactgtattttatattcggggcatgagctggaatagtaggaacatcaataagaataa
ttattcgagctgaattaggtcaaccaggaacaataattaacgatgatcaagtatataat
gtaatcattacagcacacgcatttgttataattttcttcatggttatgccaattataat
tggaggattcggaaattgattagtaccattaataattggagctccagatatagcttttc
cacgaataaataacataagattttgattattaccaccatcattaacactcctactaatg
tcttctgtagtagataatggagctggtacaggatgaacagtatatcctccactagccag
agtcattgctcatagaggagcttctgtagatttagcaattttttcattacatctagcag
gtgtttcctcaattttaggagctattaatttcattacaacagcaatcaatatacgatca
aataatataacccttgatcaaacaccattatttgtttgatcagtagcaattacagcctt
attacttttattatcattaccagtattagctggagcaattactatattattaactgatc
gaaaccttaatacatcattcttcgacccagcaggaggaggtgacccaattttatatcaa
cacttattttgattctttggtcacccagaagtttatattttaattttaccaggatttgg
tattatttcacatatcgtttgtcaagaaagaggaaaaattgaatcatttggaacaattg
gtataatttatgcaatattatcaattggattaataggatttattgtatgagctcatcac
atatttacagtaggaatagacgtagatacacgagcttatttcacctcagcaactataat
tattgctgtaccaacaggaattaaggtattcagatgaatagcaacattatatggaacta
aattcaaattcaatccaccattattatgagcattaggatttattttcctatttacaata
ggaggtttaactggtcttgtacttgcaaattcatctctagatattgttttacatgacac
atattatgtagtagcacatttccactatgtattatctataggagcagtatttgcaatta
taggaggaattattcaatgataccctttatttacaggattaactataaatagtaaatga
ctaaaaattcaatttactattatatttattggagtaaacttaacattctttcctcaaca
ctttctaggattagcaggaataccacgacgatattctgattatcctgacgcttatacat
catgaaatgttatctccagaattggatcaacaatttcaatcacaggaattattatattc
attttaattatatgagaaagaataattaagcaacgaaatgtattatttagaacaaatat
aagaagatcaacagaatgattacaaaataatccaccagcagaacacagatactcagaac
taccactaatttatagattctaatatggcagattaatgcattagatttaagctctaaaa
ataaaggtttgaccttttattagaaaatatggcaacatgatcaaacttatcattacaag
atggagcttcaccattaatagaacaattatcattctttcatgatcatacaataattgtt
ctattattaatcacaataattgtaggatattcacctagatatatattattaacaaaata
tacaaaccgaaatatacttcatggtcatttaattgaaactatctgaacagcactaccag
caattacattaatctttattgcattaccatcattacgattactatatttacttgatgat
tcatcagatgctataattacaattaaaacaattggacgacaatgatactgaagttatga
atattcagatttcattaatgtagaatttgatacatatataactcctgaaaatgaattaa
atacagatgaattccgactcttagaagttgataatcgagcaacattacctataaataca
gaagtacgagtattaactagagcatctgatgtactccactcatgagcagtaccagcttt
aggtattaaaattgacgcaacacccggacgactaaaccaaggtatatttataattaacc
gcccaggtctatttttcggtcaatgctcagaaatctgtggagctaatcatagatttata
ccaattgtaattgaaagaacatcaattaaacttttcattaaatgattatctaacataat
ataaggagttagttaaaatataacattagaatgtcaatctaaaataactaaaaatagta
caccttgaaccatcagatgactgaaagtaagtaatggtctcttaaaccaaaaaatagta
aattaacgtttacttctgatgaggtaaattaaaaactcaatccctcaaatatcaccaat
aatatgattttcactattcattatattctcaataacaataatattatttaatcaattaa
acttcttctcttataaaccaaataaaattataagaagtaataataaaattaaaaaaaaa
aacattaattgaatatgataacaaatctattctcaacattcgacccatcaactaattta
tttaatttatcattaaattgaactagaacattccttggactattattaattccatcaat
attttgattaataccttcacgaattaatattctatgaaataaaataaatctaaacctac
atagtgaatttaaaacattattaggaaaaaactcatttcaaggatcaacactaattcta
atttcaatttttatcataatattatttaacaattttataggattattcccatacatttt
tacaagaactagtcatataacattaacattctcaattgcattaccaatatgaataagat
ttatattatttggatgaattaataatactaatcatatatttacacatcttgttccacaa
ggaacaccaaatgcacttatatcatttatggttctaattgaaacaattagaaatgttat
tcggccagggaccctagctgtgcgattagctgcaaatatgattgcaggacatcttttat
taacattattaggaaatacaggaccgtcactaacaacaagaattatattatttctaatt
attggacaaatattacttttaatccttgaatcagccgtagctataattcaagcatacgt
attttcaattctaagaacattatattcaagagaagtttactaaacttatgttaacaaat
aacaacaatcacccatttcatatagtagattatagaccatgacccttaactggagcaat
cggagcaataattctaacctcaggaataactaaatgatttcatacattcaatataaatt
tattaataattggaataactgtcattgtattaacaataattcaatggtggcgagatgta
gttcgagaaggtacatttcaaggtctacacactaaattagtatcaaaaggactgcgatg
aggaataattttatttattgtatcagaagttttatttttcgcctcattcttctgagcat
tctttaatagtagattagcaccaacaattgaactaggaataaaatgacctccaatagga
attcaaccatttaatccaatacaaattccactacttaatactgcaattttactagcctc
aggagttacaattacattagcacatcacagaattatagaatgtaaccattcacaagcat
tacaaggattattctttacagtaatattaggattttattttactttactacaaatatat
gaatattgagaagcaccctttaccattgcagacgcagtatatggatctacattcttcat
agcaacagggttccatggactacatgtaattattggtacaacattcttattaacatgcc
taattcgacatataataaatcaattttcatcaaatcaccactttggatttgaagcagca
gcatgatactgacactttgttgatgtagtatgattattcttatatttatcaatttactg
atgaggtagataattaatttttctagtataattagtacatttgacttccaatcaaaaag
cttgaaaatatcaagaaaaataattataatattaataacaagaattattattagatttt
tattaccaataattgttatattattagcaacaaccctatcaaaaaaatcaattaatgat
cgagaaaaaagttcaccatttgaatgtggatttgatcctaaaagatcagcacgaatacc
tttttcgattcaattcttcctaattgcagtaatcttcctaatttttgatgtagaaattg
cattaattttaccaattgtaattattataaaaacatcaaacattacattatgaacatta
tcaacaatattatttattataattctattagtaggactttattatgaatgaaatcaagg
agcacttaaatgagctaattagggttatagttaattataacagttggtttgcatccaaa
aagtattgaaatatcaattaaccttaattttaaataagaagcgaagtattgcaatcagt
ttcgacctgaaatttggcataaaaatgcccttatttattaattgaagccaaaaagaggc
gtattactgttaataatataaatgaacaatagttccaattaaggaaatgtaaagccaat
ataaaagctgctaactttttataatagcggttaaactccgttaacatttctatttatat
agtttaaaataaaacattacattttcactgtaaaaataataaattaatatttataaata
cctaaaaataaaaatatttccctaacatcttcaatgttatactctacacaataagctat
ttaggtataaaaaaaacaatacaaataaaataaatattcaaaaaacaaaagttaataaa
taaaccttaaaattagaatcatacaaagactgaatgtaattaattaaataaacaaaaaa
ggaatataaaccttgaccaccaagcaattcacctcaaccagaatcaaaagactttaaag
aataataaccaaatcttaaaggtaaatatctaacataattagttgaaagaaaaggtata
aatcacattgaaccagtaaatataacgaaagataaaaaattcaacgaaaataattcata
agaataaataaaatcagaaataacataaccaaaataagaccctaaaataatagttaata
aagttaaaaactttaaatatcaaggtaaaacaaccaagtaaggaacaggaaaaattaat
caagataaaagtcttccaccaaagacagcaacaataagtaatccaattataccaaaaga
aataaagtaactactatcattaaaagaataagaagaataataattattatcaccagata
ttgaataataaaataaacgaaaagaataagaagctgttaaaccagtagaaaaaaaatat
agaaaaaaaataaaaaaattaactcaacttaaacaaacaatttcaagaattaaatcctt
agaataaaacccagctaaaaaaggtataccacataaacataatctagaaacattaaaac
aaatagaagttaaaggcataaaatggataattgaacccataaaacgaatatcctgagaa
tctcgcaaattatgaattatagagcctgcacacatgaataataaagccttaaataaagc
atgagttaataaatgaaaaaaagcaagatctgaataacccattgataaaattcttatta
ttaaaccaagttgacttaaagtagaaagagcaataattttctttaaatcaaattcaaaa
ttagctccaagaccagacataaatatagttaaacaaccaataaaaagaatatatcaacc
aaaatcataaaccattaatattggattaaaacgaattaataaataaacaccagcagtaa
caagagtagaagaatgaactaaggcagaaacaggagtaggtgctgccatggcagcagga
agtcaagaagaaaaaggaatttgagctctcttagttatagcagcaagaataattaataa
agtaataatttttatttcaaaagaatcagaaataaaataataataataaatataatttc
aactaccaaaatttaatattcaaggaatagaaatcaaaatagcaacatcaccaatacga
tttgataaagcagttaatattccagcattataagacttcacattttgataataaataac
taaacaataagatactaaacctaatccatctcaacctaataaaattctaattaaatttg
gactaataattaagaatgctatagacaaaatgaatattaaaacgatcataataaaacga
ttaatattcttttcattatgtatataatcatttctataataaataactaaagaagaaat
gtatataacaaaagatataaaaactaaagacattcaatcaataatgaaagttattacta
ccatagaactatttaaactaaataattctcactcaataaacaatctataatcaatcatt
aagtaataaatacctaaaataaaaaataaagttctaaacaaaaataaaaaaaaaaaact
caatgaacaaatagaaaataaatacacgacttaagatgaaaagatcatatcattgattc
cacaaaacaacattttaaattaaaatacttaggtattaaaaataaaaatattcaccctt
taaacataacaaattaagaggaaatcaatgtaaaaataaaagatgatattcacgaaaat
accctaaagaacaagtataaacaccagaataatataaaccatgttgagaataagaatat
atatataatgtatatacagctctaaaaaaagataaaaaaactaacaataaaattatata
agaagatcaagaaataattctatttaataaactaaattctcctaaaagatttaaagacg
gaggagcagccatattagaagatcttaaaagaaatcaccaaatagttattctaggtatt
aaattaattatacccttgttaattaataatctacgactacctaaacgctcataaataat
gttagataaacaaaataaaccagaagaacataatccatgaccaattattaaagataaag
aacccatacaacctcatcaatttatagttattaaaccacaaataactaatcttatatga
gcaacagaagaataagcaattaaagactttaaatcaacttgacgaaaacaaacaaatct
aataataacaccaccaaacaatcttaaagataaaacaaaataattaaatcttaaaccca
aacaagaaataacctttattaaacgaaaaataccataaccacccaactttaataaaata
ccagccaaaattattctaccagaaattggagcctcaacatgagccttagggagtcaaag
atgaaataaaaaaattggtatcttaactaaaaaagcaaaaatagaaaaaacataaaaca
aaaaataaaaagaaccaaaatcaattaataaaggataataaagagtattaaatacatta
ttaatcctaaacaaaaccaacaataaaggtaatctagcaactaaagtataaaacattaa
ataaacaccagcctgtaaacgttcaggttgataacctcaacccaaaatcaaaaacaaag
taggaaccaatctagattcaaaaaaaatataaaaagaaaataaatttaaactagaaaaa
gaacaaaacaatataattaataataataaaacaacaaaaacaaaaaaatttggatgata
agaagaagaataaattgatcttcttgcagtaattattaaacaacaaattcaaagactca
ataagatcaatataaaagaataaaaatcaacaccaaaataataactaatcattcttaaa
tcagagtaagaatataaagaaattataaaaataaaacttaataaaaaaattaaagaatg
aactaatcatcaacaattacctaataaacaaatagggatcaaaaaaataattataaata
agtactttagcataaacttaaaaagaaagaattaaaaaaatcattaccatgagaacgaa
ttattgaaaccaaaatagaaagacccaaagcaccctcacaaacacaaaaggctaaaaaa
attacaggaaaaaaataatcataatcaaactcaacaagaaataaaacaattaatataaa
taaagaaagaacaatatattccaatctcaataaaactactaataaatgtttacgcttcg
aacaaaaaacataaacaccagaaaaataaattgataaacaagtaaataaaccaaatata
gacatgttttaatagtttaaaaaaaacattggtcttgtaaaccaaaattaagaaaatac
ttttaaaactcaagggtaagaaattaattcccatcattgatccccaaaatcaatatttt
tcataaactaacccttgatgataaaaataataattataagatcatcaaacctaataaac
attaattttataaaaataaaccatccaatatccattataataaccattattattcaaac
cttatttattagaataataacaggaacaataatagaaagattttgactatcatacattt
tattattaacattcctaggaggcatattagtcttattcatttacattacaagaattgca
tcaaatgaaatatttaaaattaaaatcaatagaatcattattattgtttacataataat
tattttatcaacattaatatacaatgttgataaaataatttcaacagaaataattaaaa
actcagaaattataaatctaaactactcaattaatttcaaagaaatatcaacctcacta
ataaaattatataataacccaacagttattattacaattataataataatttatctatt
tattacattattagcagtagtaaaaatcacaaacattaaccaaggacctatgcgtaaaa
taagataaactaatgagcaaacctttacggattaaacacccaataattaaaattattaa
taattcactaatggacttaccagcaccaacaaacatttcaatatgatgaaaccttggat
cattactaggaatatgcatgataattcaaattgttacaggtttattcttaactatacat
tacacaccaaatattgaaatagcattctcaagagtagtacacatttgccgagacgtgaa
taatggatgattaatccgaacattacacgcaaatggggcttcaatattcttcatctgca
tatatttacatgtaggacgaggaatttattatggatcatacatgtatataaatacatga
ataacaggaacaattattttattcttagtaatagcaacagcatttataggatacgtttt
accatgaggtcaaatatcattttgaggagcaacagtaattacaaatttactatcagcaa
ttccttacattggaacagacattgttcaatgagtttgaggaggattcgcagtagataac
gcaacattaaatcgattctacacattccactttgtattaccatttattgttatagcaat
ggttataattcatttatttttccttcatcaaacaggatctaacaacccaattggattaa
atagaaacattgataaaattccattccatccttacttcacttacaaggatataattaca
ttcatcatcctaataataattctaattatattatgcttaattgacccttatatattagg
agatcctgataattttgtaccagctaaccccctagtaacaccaattcacattcaaccag
aatgatattttctatttgcttacgctattttacgatctattcctaataaattaggagga
gttattgcattagttatatcaattagaattttaataatcataccattctataataaaac
aaagttccgaggaaatcaattctatccaataaatcaaattatattctgaattatagtaa
tcgtaatttgtctattaacatgaattggaaaacgaccagtagaagaaccatatatcata
acaggacaaattttaacaatcatctacttctcatatttcctatttaacgtacacatcgc
aaaaatatgagatacattaattaaaacatagttaattagcttaagaaaagcaaatgttt
tgaaaacataagaaaagaagttcaattcttctattaactttttaaattcttaaaaaatt
taattaaataattgagaaaaatataacccttaaaccaataaaaaaaaataaaaaattta
aagacaaaggtaaataactctttcaagccaaatatataagcttatcatatcgaaaacga
ggtaaagtaccacgaacccacacaaaaaaaaaagagactaaagaaagcttgaaaaaaaa
ataaaaagaataaaaatcaccacccaaaaaaatcaatgaaaataacattcttatgaaaa
taattctagaatattcagcaaggaaaattaaagtaaaaccaccagctccatactcaata
ttaaacccagaaaccaactcggactctccttcagcaaaatcaaaaggagtccggttagt
ttctgctaaacaagaaccaaaaaaagataaagctaaagggaaagaaaaaacaataaatc
aacaatataattgaaaattcataaaatcaagtatattaaaactaccaattaaaataatt
aatgataataaaattaaagctaatcttacttcataagaaatagtttgagcaacagaacg
taaagaacccaataatgaataatttgaattagaagatcaaccagcaattattaatgtat
aaactctcaatctagtacaacatagaaaaaataaaaaaccataaggaaaagaacacata
taagttaaataaggaaaaataactcaaattaacaaagaaattattaaattaaaaacagg
agaaaaataatataaaaaataattagatataaaaggaataggttgttccttacaaatta
atttaatagcatcactaaaaggttgaggaatacctaaaaacccaaccttatttggaccc
tttcgaatttgaatatatcctaatactttacgctccattaaagttaaaaaagcaactct
aattaaaacacaaataattaataataaaaaatttaaaacaaacataaataaatcatata
ttatcaatactatttgtagaaaaaatctacataaatgaattctaaattcaacacactta
tctgccaaaatagtaaataattaattttaatcaataaacaaaaaatatttttattatat
ggtcctttcgtactaatataataatacttattcttaggatagaaaccgacctggctcac
gccggtctgaactcagatcatgtaagaatttaaaggtcgaacagacctaattattgagc
tactacacccataattaatcttaatccaacatcgaggtcgcaatccattttaccgataa
gaactctaaaaaatgattacgctgttatccctaaggtaacttaatcttataatcacaaa
ttatggatcaaataaacataaattaatgattttataatgaagagtttaattattcttca
tgtcaccccaacaaaacaataaaaattaacattaaaaaataaactatataataaaaatt
aatttataaatgtaaagctctatagggtcttctcgtcctcaagaaatatttaagccttt
taacttaaaagttaaattctaaaaattattaagagacagtcaatttctcgtcaaaccat
tcattccagtccccaattaagaaactaatgattatgctacctttgcacagtcataatac
cgcggccctttaaattaatcagtgagcaggtaagacttcaaaatattatcaagaagaca
tgtttttgataaacaggcggaaatttatattgcctagttccttataataaattttataa
aaaataaaataaaacaaaataattatactaattccatcattattacaaaaactttaaaa
ttaaattcatcatcttaataaacaacctaaaataattataaaatctaaacaaaaaataa
tgaactataacgtaatcaaaaaatagctggtactaagcttattattaaatattttaatt
aataaattataggttattaatttttagagcttatcccctaaaaaattaataaattaata
ctttatactaaaaaattaaataaaagcattaattttaaaaaattaaattttttcttaag
aaactaaatatattaggaaacgaataacatttcatttctataaataaattaataatatt
tatgaaacaataaatatcatttatttatagatcaacctaaattgagattaatttataca
aattaaaattttgataaaccctgatacaaaaggtaaagaaaataaatcctacttattat
aatttaaattaataattattaattcaataacattactagtaaaatataattaaaaaaat
catttcaataaaatatactaagacaaaaataaataaaattatttttattaaattaagta
aacatcaaaaaaaccaaataataaaataaattattcaagacatcctgaattgcacagaa
ctaaaaatcagcgtaaatgaatcactctactaaaaagctatgtcttgaataaacttact
agatacactttccagtacatctactatgttacgacttatctcatattaaaagatataaa
attttaatcaataacgagagtgacgggcgatgtgtacacacttcagagccaatatcagt
taaattaaataatttaaattactatcaaatccaccttcattaaaatattacaaaattaa
atccataataaaaaaaattattgtaacccatcatacacttaattataagctgcacctgg
acctgaaataaattttgataaaaaaacaagaaatttttttccaaaatgattttctgata
acggagatatacaaacaaataaattaagtaaagtaaatcgtgtactatcaatcatgaga
taggttcctctgaatggaatgaaataccgacaaattctttgggttttaagatcctaact
aatactacccaggtaagcaaaattaacacttaaaataatagggtatctaatcctagttt
gttatttaagtttcacagaatcacaaaataagaatcataaaaaaattttaaaatttcac
ctataaatttctaaattaatcctaaatataaaaataactgttttaaccaaatatattca
attgcattaatcgtataaccgcggctgctggcacgaaatatgccaatacttcatcaatt
actaattccaaaataacttgataattaaatttaattactataaataaacagaacattta
gtctaacaaaacttatatataatataaagaaaaagtgaataaataagcaagaataaaac
tttagaatataaacgaaacacatacaataaaaaataatctaaacaaattatatgtataa
caaacacacatagaatcaaaacaaaaatcaacagtaaaaaacacaaaaatttatagaat
aatactacccctatattatacaacaacaaaaaactctcttagaatataaacgaaacaca
tacaataaaaaataatctaaacaaattatatgtataacaaacacacatagaatcaaaac
aaaaatcaacattaaaaaacacaaaaatttatagaataatactacccctatattataca
acaacaaaaaactctcttagaatataaacgaaacacatacaataaaaaataatctaaac
aaattatatgtataacaaacacacatagaatcaaaacaaaaatcaacattaaaaaacac
aaaaatttatagaataatactgccctcagcagtacaacaaaaacttctttattatatat
tataaagataagtatggaacttttattccataaatggattataggatcctttctttatt
atttaatctttcttttcactaataataaagaaagattaaataatataaattatttaatt
caatataatatgtaatttaacattatagttaataatatacaattaaatttgttatatta
attaatatgaaattatattatattaaatataattaatttaaataaataataatattata
taattaatatatgtaattaaatatatattaaaataacataatatatttaaattatatta
attatatcatataattataatgtaaaatatttaattacattatattaaatattttatta
tataatcatttcttttgccttaaaaaataggtagctacaacttttgatagatgtataaa
tttaaataatcaattaatattaattaaataaaacttataaggatatatttaattagata
tgatatatagatataaattatttatattatatattaataagaatataaaaaaaagtcag
ataaacaacaaattttacaattattaaagaaataaaccaataaataaaataaaaaaagg
aacttttaatttatatataaaataaatgagatgcctgattaaagggttatcttgatagg
ataaataaagtaaaaatattactctcattatataagatagaattaaactatcaccttta
gtatcaaaaactaatgtgcatcttacacctcaatataaaaagataagctaatcaagcta
atgggttcataccccatttatgaaggtaataacccttctctttttaatgtacaacaact
ctataaaacttcttttcctatcatcgttgatgataggaacgatcctgtccatttcttca
aactcctgattaggaatctgaataggactagagatcaacttactatctattattcccat
attaacagataataaaaattcaataattaatgaaccagcaattaaatactttattattc
aatcaatagcatcaacaatattattaatttcaatcttaattattcaaataaaatacata
atgtgatgagataataaaaacattccatcaataataattatgtcaagaataataataaa
aataggagcagcaccatttcacttttgacttccagaagtaatatcatcaacaagatgaa
ttaactgtctcatactaataacatgacaaaaaatcgctccaataataacaatatcatat
tgcattaaaataagaagattcctatttgtagtaattataataggaattattgttggagc
aataggaggtttaaatcaaacatcactacgacaaattctagcatattcatcaattagac
acctaggatgaataattagatctataaccatcagagaaaatacctgagaattctatttt
ttaatttattcaacattaaatgtaattatcatctttatattcaaaacaataaatttatt
cttcttaaaccaaatctattcagcaagatattttaaaacagaaattaaattcatgataa
taacatcacttttatctctaggtggactgccaccatttctaggatttctaccaaaatga
attgtaatacaatcattaattgataataaaataacagctttggtattattaataattac
attcacaaccatcacattatattattatatacgaattagattttcagcaattattatac
tacacaatgaaaactcatgactaacaagaattaaaataaataaattagtaatagcccta
cctattctatcaataatttcaacaataggactaatttgtacatcaaactttatattatt
ttactaagaccttaagttaataaaactaataaccttcaaagttataattaaaagttatt
cttttaggtcttagtaaaataatatttacacccctagaattgcagtctagaatcataat
tgaatataagaccaacaacactatgataagagagaaaatgttcccataattagatttac
aatctaacacctaataattcagcc
