# Supplementary material for: Conveniently Pre-Tagged and Pre-Packaged: Extended Molecular Identification and Metagenomics Using Complete Metazoan Mitochondrial Genomes
Source: PLoS One. 2012 Dec 14;7(12):e51263. doi: 10.1371/journal.pone.0051263 (PMC3522660; doi:10.1371/journal.pone.0051263)
Supplement: File S2 — Sliding window analyses for Annelida, Cnidaria, Crustacea, Echinodermata, Mollusca, Nematoda, Nemertea, Platyhelminthes and Porifera. For each family, the folder contains the aligned sequences as well as the sliding window analyses by species pair and for all species pair on a single figure. (ZIP) [file pone.0051263.s002.zip › Crustacea/Acrididae/NC_015478.fst]

>Gomphocerus sibiricus tibetanus mitochondrion, complete genome.    NC_015478
atctcaccgcaaaaatgattattttcaacaaaccataaggatattggaactttatattt
tatatttggagcatgagctggaataataggtacatcaataagaataatcattcgtgcag
aacttggacaaccaggatccataattggagatgatcaaatctataatgttattattaca
gcacatgcatttgtaataattttcttcatagtaatacctatcataattggaggatttgg
taattgattagttccattaataattggggcaccagatatagcttttccacgaataaata
atataagtttttgacttttaccaccatcattaacccttttaattgcatcatcaatagta
gataatggtgcaggaacaggatgaacagtttatcctcctcttgcaggagcaatcgcaca
tggaggaggatcagtagacctggctatcttttcattacatttagcaggtgtttcatcaa
ttttaggagcagttaatttcattacaactgcaattaatatacggtcggaaagaataaca
ctagatcaaacaccactatttgtttgatcagtagtaattacagcactcctattactatt
atcattaccagtactagcaggagcaattaccatattattaactgatcgaaatttaaata
cttcattctttgatcctgcaggtggtggagatccaattctttatcaacatttattttga
ttttttggacatcctgaagtctatattttaatcctaccaggatttggtattatttcaca
tattgtatgtcaagaaagtggaaaaattgaatcatttggaactttaggaataatttatg
caatattatcaattggattaataggatttattgtatgagcacatcatatatttacagta
ggaatagacgttgatacacgagcctactttacatcagcaacaataattattgcagtacc
gacaggaattaaagtattcagatgactggcaaccctttatggaacaaaattcaacttta
atcctccattattatgagcccttggattcatttttttatttacgattggagggttaaca
ggattagttttagcaaactcatctcttgatattgttttacatgatacttattatgttgt
agcacatttccattatgttttatctataggagcagtatttgcaattataggaggtatta
ttcaatgatatcctttatttacaggattgacaataaataatacatgattaaaaattcaa
ttcactattatatttattggggtaaaccttacattctttcctcaacattttcttgggtt
agcaggaataccacgacgatattctgattatccagatgcatatacatcatgaaatgtag
tttctagtatcgggtctataatttcaattgtaggaatcattatgttcattttaattata
tgagaaagaataatcataaatcgaaccattatatttagagaaaatataaacagatcaac
agaatgattacaaaataatccgcctgcagaacacagatattcagaattaccaataattt
caagattctaatatggcagattagtgcaatagatttaagctctaaatataaaggtttaa
ccttttattagaattaatggcaacatgattaaacttatcattacaagatagagcttcac
ctttgatagaacaattatcattctttcatgaccacactatagttgtattattattaatt
actgtgattgttggatattcattaagatatacattaataattaaattaacaaatcgaaa
tatattacacggacatttaattgaaacaatctgaacaacattaccagctattacattaa
tttttattgcattaccatcactacggttattatatcttctagatgactcagtagatgca
ataattacaattaaaacaattggacgacaatgatattgaagatatgaatattctgattt
tgtagatgtagaatttgatacatacataacaccagaaagagatcttgaaattgatagat
ttcgcttactagatgttgacaatcgcacaattttaccaataaacactgaagttcgaatt
ttaactagtgcatcagacgttttacattcatgagcagtacctgctcttgggattaaaat
tgatgctacacccggtcgattaaaccaaggaacatttacaataaatcgaccaggattat
tctttggtcaatgttcagaaatctgtggagcaaaccatagatttataccaattgttatt
gaaagaacttcagtaaatttatttatcaaatgattatctaaaattatataaggagttag
ttaaaatataacattagagtgtcaatctaaaataactaaaaattagtacaccttgaaca
tcagatgactgaaagtaagtaatggtctcttaaaccaaaaaatagtaaattaacgtcta
cttctgatggggtaatttaaccaaatccctcaaatatcaccacttatatgattctcact
atttattttattttctattacaataattttatttaatcaaataaacttcttctctttta
aacctaatattattaaaagtacaaaaaaaataataaaaaaaaaaaaacaaacttgaaaa
tgataacaaattttttttccacttttgatcccccaactaatattttttatatttctata
aattgaacaacaacattttttggattattacttattccaccaatattttgattaacatc
atcaccaattaacattatatgaaaaaaaaaaaatttttccccccataatgaattcaaaa
cattattaggacctaaatcatttattggagcaacattcttttttatttcaacctttatt
ataatattatttaataattttataggactatttccacatattttttcaagaacaagaca
tttaacattaacatttacaattgctgtacctatatgattaagattaatattatttggag
gaattaatcacactaaccatatatttgcccatttagttccacaaggaacaccaccacca
cttatatcatttatagtattaattgaaacaattagaaatattattcgaccaggaacttt
atctgttcgattatcagcaaatataattgctggacatttgctgttaacattattaggaa
atacaggagcaacaatatcaacaaatttgatctcaatattaattattggacaaataata
cttctaattctagaatcagcagtagctataattcaagcatatgtattttcaattttaag
aacattatactctagagaagtttattaaacctatgttaacaacccattcaaatcaccca
tttcatatagtggactatagaccttgacctttaacaggagcaattggagcaatagtttt
agtttcaggattagctaaatgatttcatttatttaatataaatctatttattattggat
ttataatcacattattaacaataattcaatgatgacgagacgtagtacgagaaggaact
taccaaggattacatacaggatttgtttcaattggattacgatgaggaataattttatt
tattgcatcagaagttttattctttctatcatttttttgagcattttttagaagaagac
tagcaccaacaattgaacttggaataatatgacctcctataggaattaaaccttttaat
cctatacaaattccattacttaatacagccattcttctagcatcaggagttactgtaac
atgagctcatcatagacttatagaatctaatcatactcaagcacttcagggtctatttt
ttacagttttattaggtttatattttacaatattacaagcatatgaatactgagaagca
ccatttactattgccgatgcagtatatggatcaacattttttgttgccacagggtttca
tggtttacatgtaattattggaacaatctttttaactacatgtttagcacgacatataa
taaatcaattctcacctaaccaccattttggatttgaagctgcagcatgatattgacat
tttgtagatgtagtttgattattcttatatatttcaatttattgatgaggtagataatt
atttttctagtataattagtacatttgacttccaatcagaaagtttgaatttatcaaga
aaaataatcttaattttatcaacaagaattctaattagatttattgtaccaataatagt
tatattaattgcaacaatcatatcaaaaaaattaattaatgatcgagaaaaaagatcac
catttgaatggggttttgatccaaaaagatcggctcgaataccattctcactacgattt
ttcctaattgcagtaatctttttaatttttgatgtagaaattgcattaattttaccaat
tgtaatcattataaaaacatcaaatattgcaatatgaacaatatcaacaacattcttta
ttctagtattattaagaggattatattatgaatgaaatcaaggagctctacaatgagca
gattaaagggttgtagttaattataacgtttgggttgcattcaaaaagtattgactaaa
tcaattaaccttaatgaataagaagtaaaacattacattcagtttcgacctgaaaaaat
ggtataattatacccttattctggttaattgaagccaaaaagaggggtattactgttaa
taatataattgaactaataaagttccaattaaggaaatggaaagccaatatgaaagctg
ctaactttttatattagcggttaaactccgttaacatttctatttatatagtttaaata
aaacattacattttcactggaaaaataatattcttatatttataaatgtacctaaaaat
aaaattatttccataacatcttcagtggtatactctaaacataagctatttaggttcta
taaaaagaataatattaataaaataaacattcaaaaaataaaagttaataaataaatct
taaaatttgaatcatataaattttgaatataattaattaaataaataaataatctgtat
aaaccctgacctctaaatagttcacctcaaccataatcaaaagactttgatgaataata
acctatccttaaaggtaaatatctaacaaaaccaggtgaaagataaggtataaaccata
ttgaaccagaaaatctaacaagagataaaaaatttaaagaaaataaatcataagaaaaa
ttagtatttgaaaaataataacccaaatatgcacctaaaacaactgtaaaaattgttaa
aaaccttaaataataaggtaaaacaattatataaggaattggaaaaatcaaccaagata
ataatctaccaccaaaaacagcaacaaataataaaaacaatataccaaaagaaataaaa
tatctcctatcattaaaagaaaaactagaataaaaattattatcacctgacatagaata
ataaaataaacgaaaagaataagaagcagttaaaccagttgaaataaaatataataaaa
aaactaaacaattaattcaacttaaacaaaccatctcaagaattaaatcctttgaataa
aaacctgctaaaaaagggataccacataatgacaatctagatacatttaaacaaacaga
agttaaaggtataaaattaacaattgagcctataaaacgaatatcttgagaatccttta
aattatgaattattgaacctgcacacataaataataaagccttaaataaagcatgagat
aacaaatgaaaaaaagcaagatttaaataacctatagacaaaattctcattattaaacc
aagctggcttaaagtagaaagagcaataatcctttttaaatcaaattcaaaattagccc
caaaaccagccataaacatagttatacaaccaattaataataaaaatcaaccacaatta
taaacaaccagtataggactgaaacgaattaataaataaacaccggcagtaacaagagt
agaagaatgtactaaagcagaaacaggagtaggagcagccatagccgctggaagtcaag
aagaaaaaggaatttgagctcttttagttatagcagcaagaataattaatatagtaata
acctttatttcaaaagaatcacaaataaaatcataataataaatataatttcaaccacc
aaaatttaatattcaagcaatagaaattaaaatagcaacatcaccaattcgatttgata
aagcagttaatataccagcactataagattttacattctgataataaataactaaacaa
taagaaactaatcccaaaccatctcaacctaacaaaatactaattaaatttggactaat
aattaaaagacctatagaaagaataaatattaaaacaattataataaaacgattcatat
ttatttcaccagatatgtaatcctctctataataaataaccaaagaagaaatatatata
acaaaagatataaaaataagagacattcaatcaaaaataaaagttataactactataga
accattcaatctaaaaagttcccattcaacaaaaactctataatcaaacattaaataat
aaatacctacaataaaaacaaaagttctagaaagaaataaagaaaaaaaacttaatgaa
caaatagataataaatacacggcctaagatgaaaatacttcatatctttgattccacaa
aacaatattttattttaaaatacttaagccaaattaaatataaaaataatcacccttta
aacataaaatatttaaaggtaatcaatgtaaaaataataaatgatattctcgaaaataa
cctaaagaacaagtataaactcctatataataagaaccatgctgtgaataagaatacat
atataatgtataaacagctctaaaaaaagataaaaaaattaaaaccaaaaatctaaaag
tagaccaagaaataattctatttaataaacttaattcacctattaaattcaatgaagga
ggagcagctatatttgatgatctaaaaagaaatcatcaaagagccattcttggtattag
attaattattcctttattaattaataatcttcgtcttcccaaacgttcataaataatat
ttgataaacaaaataaaccagaagaacataaaccatgaccaattattaaagaaaaagaa
cctatacaacctcataaatttatagttattaaaccaccaataactattcttatatgagc
aacagatgaataagcaattaaagactttaaatcaacttgacgaaaacaaataaatctaa
caataacaccaccagataaacttaaagacaatcaaaaataattaaattttatacttaaa
aaagaaataattttcataacacgaaaaataccataaccacctaatttaagtaaaactcc
tgcaagaattattcttccagaaattggagcctcaacatgagccctaggaagccaaagat
gaactaaaaatattggtattttaattaagaatgctaaaatgataaaaatataaaacata
aaataataagaaccaaaatcaaataataaaggaaaataaagagttttagaaacatcata
aaccctaaacaaaactagtaataaaggtaatcttgcaactaaagtataaaaaattaaat
ataaaccagcctgtaaacgctcgggttgataaccccaacctaaaatcaaaagtaatgta
ggaattaatctagactcaaaaaaaatgtaaaatgataataaacttaagctagaaaaaga
acaatacaacataattaataaaaacaaaacaataaaaacaaaaaaacctgaatgataag
aagaaaaataaactaaacctctagcagtaattattaaagaacaaattcaaaaacttaat
aaaatcaatctaaaagaaaaataatcaaaaccaaaacaatatccaactatatttaaatc
agcataagaataaaaaaaaattataaaaacaaaactagtgagaaacattatagaatgaa
ttaatcatcaataaccacgtaaaaaacaaagaggggtcaaaaaaacaattattaacaaa
taccttaacataaagacaaaacaaaagaattaaaaaaatcattaccatgagaacgaatc
atagaaaccaaaatagaaagacctaaagccccctcacaaacagaaaaaactaaaaaaat
tacaggaaaaaaataatcataatcaaactcaataagaaaaacaataattagcataaaca
aagaaagaacaatatattccaatcttaataaaaccataagtaaatgtttacgctttgaa
gaaaaaacataaacaccagaaaaatataacagcaaagaagtaaaaatagaaaatatata
cattagttttaatagtttaaaaaacgtcggtcttgtaaaccgaaaatgagaaagtcccc
cctctcttaaaacttcaggggtagaaaatttttctatcctcgatccccaaaaccgatat
ttttataaactaacccctgaaatgattaaaataattattatagcattatcaaacataat
aaatattaattttattaaattaaatcaccctatatcaataataatatttattattattc
aaacttttattgttggtttaattacagggacaataatagaaagtttttgattatcttat
attttgttcttgacatttcttggtggtatattagttttatttatttatattacaagaat
tgcatcaaatgaattatttaaacctaaatctattattatagttattttaatatttataa
taattattattacaataatcttgattattgtagataagacaatatttttagacccaatt
aaaaatacagaaaccataaatattaataattcaattaattatcaagaaatatctatatc
tttagaaaaattatataataaaccaacattaactactaccataataataataatttatc
tattccttgctctagtagcagtagtaaaaattactaatattaatcagggacctatccga
aaaataagataattaaactaatgaataaacctttacgattaaaacacccactaattaaa
attttaaataattctttggttgatttaccagcaccaacaaacatttcattctgatgaaa
ctttggatcattattaggattatgtttaatcatccaaatcattactggattatttttag
ccatacattatacccctaatattgaaatagcattcagaagagttattcatatttgtcga
gatgttaataatggttgaattattcgaacattacatgcaaatggagcatctatattctt
catttgtatttatttacatgtaggacgaggaatttattatggatcatttatgtatatac
atacatgaataattggaacaattattttatttctagttatagcaactgcatttatagga
tatgtcttaccttgaggacaaatatctttttgaggagcaacagtaattacaaatttatt
atcagcaattccgtatttaggaacagatttagttcaatgagtatggggaggatttgctg
ttgacaacgcaacattaaatcgcttcttcacattccattttgttttaccatttgtaatt
gcagctatagctgcaattcatttattctttttacatcaaacaggttcaaataatccaat
tggattaaatagtaatattgacaaaattccttttcacccttattttacatttaaggatt
caattacattcgtaattataatatctttattaattttattatgtttaattaacccttat
attttaggagacccagataattttgtgccagcaaatcctcttgttacaccagttcatat
tcaaccagaatggtattttttatttgcttatgccattttacgatctattcctaataaat
taggaggagttattgcattgtttttatcaattagcattttaataattttaccattttat
aataaaacacagtttcgtggaattcaattctaccctattaatcaaattttattttgaat
aatagtaattgttgttttcctattaacatgaattggaaaacgaccagttgaagaacctt
atatcataacaggacaaattttaacaattatttacttctcctattttttaattaatatt
catgtagctaatatatgagacaagataattaagaataattaaactaagttaattagctt
aagaaaagcatatgttttgaaaacataaaactagaagtttaattcttctattaacttat
taattctagaaaaatttcactaaatatatttaatcaataaaatcttaaaaccaataaag
aaaataaaaaaatttaaagataaaggtaaaaaactctttcaagctaaatatattaattt
atcataacgaaaacggggtaaagttccacgaactcaaataaataaaaatgatataaaag
caatcttaataaaaaaagaataagaataaaaatcaccacctaaaaaaattaaagttaat
aatatacttataaaaacaattctagtatactcagctaaaaaaattaaagtaaacccacc
agcaccgtattcaatattaaaaccagaaacaagttcagattcaccttcagcaaaatcaa
aaggagtacgattagtctctgccaaacaagaggcaaaacaagataaagctaaaggaaaa
gaaataataataaatcaacaataaaattgataattcataaaatccaatatattaaaact
accaatcaaaataattaaagataataaaattaaagctaatcttacttcataagaaatag
tttgagcaacagaacgtaaagaacctaataatgaataatttgaattagatgatcaacca
gcaattattacggtataaacacctagtctagtacaacataaaaaaaataaaaatccata
agaaaatgaacacatataagttaaataagggaaaattatccaaacaattaaagaaatta
ttaaattaaaaataggagaaaaataataaagcaaataattagatataataggaattggt
tgttctttacaaaccagtttaatagcatcactaaaaggttgaggaataccaacaaaccc
aactttatttggaccttttcgaatttgaatataacctaatacctttcgttctaataaag
ttaaaaaggctacactaattaaaacacaaataattaaaagaagaaaatttaaaataaat
attaataaatcataatatatcaatactatttgtagaataaatctacataaatgaattct
aaattcaacacattaatctgtcaaaatagtaaaattaactttaatcaaaatagaaaaaa
aatattccattcatatggtcctttcgtactaatatgaatttattaaatcttaggataga
aaccgacctggctcacgccggtctgaactcagatcatgtaagaatttaaaggtcgaaca
gacctaattattgagctactgcacccaaaatttttcttaatccaacatcgaggtcgcaa
tctgctttgtcaatatgagctctaaaaaacaattacgctgttatccctaaggtaacttg
atcttatgatcataaattatggatcaaaataaacataaatcaatgattttataataaag
agtttattaattcttcatgtcaccccaacaaaacattaccattaaatataaaaagacca
tcttaaaaaaatatctaacttaaatgttaagctctatagggtcttctcgtcctaaagaa
aaatttaagccttttaactcaaaagttaaattttaaaatttattaagagacagttaatt
tctcgtcaaaccattcattccagcctctaattaagagactaatgattatgctacctttg
cacggtcaaaataccgcggctctttaaaaatttcagtgagcaggccagacctcaaaaca
ttatcaagaggacatgtttttgataaacaggcggaaattaatttgcctagttccttata
ataaattaataacaaaaaatattataaacaaaataaatatactaattcaatcattatta
caaaaatttaaacattaaattaattatcttaataaaaaatctaaaataattataaaatc
ataattaataataatgaactaaaacgtaatcttaaaaatagctgatttaaagcttatta
ttatattaaaatcaaataaattatagaatacttatttaagagcttatccccttaaaaat
aaatagtttaatatttataattaaaaaattaaataaaacattaaacataaaaaattaaa
ttttttcttaagaaactagaaaccttaggaaacgaataacatttcatttctataaacaa
attattaataattataacacattaaatattatttgtttatagatcaacccaaatcgaga
gtagtatatatatactaaaatattgataaaccctgatacaaaaggtacaataaaaaaaa
tttacttttattaatttaaaataatatttcataatccaattacattactaattaactat
aataattttaatcaattcattaaaaatatactaagacaaaataaaataaagttatttct
attaaataataaaataaacaaaaataaaaaataatataataaatctcaagatatcctga
atcgcacagaaaaattttcagtgtaaatgaaatacttcactaataagctatatctcgat
aacctttctagatacactttccagtacatctactatgttacgacttatctcatctaaat
tgaaactaactttaaattaaaatagataattcaataatgagagtgacgggggatgtgtc
cacaccccagagccaatatcaattaaactaaataaattaaattactattaaacccaact
tcattgatagtatgtcactatcaaatacgtaataaactaaaatttattgggacccactt
cctcttaattataagctgcaccttgatctgaaatactttacaattcaaagtaagaaaat
tataactccaaaaagattttctgataacggagatatacaaacaaataaatgaagtaaag
ttaatcgtatattatcaattacggggtaggttcctctaaatggaaagagacaccgccaa
attctttgggttttaagatcctaactaatactacgcaggtaagcaaaattaacacttaa
aataatagggtatctaatcctagtttattatttaaattacacagagtcatatactaaga
accataattttttttatttgaacttataaatttttaaaaaatccaaaacctaaccatat
atattcacttgtattaatcatataaccgcagcttctggcacgaattatgccaataatca
atcaattactaattccaaaattacttgataattaaatgaaatcactgcaaaaagaactt
ttagtttaacaaatcttgcatataatacaatgaaaaaatgaataaataagcaagaataa
aaataaaaaaaaattaaccggctcattttaaaaaaataacagctaaaattaataaatat
cattaatacttagaaaaaaaaataaaaaaataatgaacaagaaaagctagattaattca
tcgcctcatgacaacaacaacttctctattatatgtagcaaagataaacgcggatcaca
tatgagatggaaaatttatttttcctatatttattctttaccttttttattgtaactat
atggtaaagattaaataatattaatcagttatattaatataatattgcttttaatatag
tatgagatagcatatatttcaatctgttatattctataatatatgtaattatatattat
aattaaattaattaaattacataattatattattattaatataattgattactttaaat
aataataactataattaaataaggtatattgtttatataccatattaataatgtaaaat
atagatacattaatataaatatattattatataataatttctttttccccaaaaaatgt
aagtagctataccttttgataaatatatgattattaataatcgcttattgtataaataa
atgatagtaatatattgaaataaatgtaatatattataataaaacacttatattaaaac
ccaaattgacagcactaaataaaaaaactttcgggtttaaagcaaaagatacaaatcca
atttcacaagaagaactttcattttatgcataaaatacagaaaatataaaaacaggagt
gcctgattaaaggattatcttgataggataaataaactaattttaaattacctccatta
aaattacataagatacaattaaactatctcgattagtatcaaaaactactgtgcatcat
acaccttaatgtaaataaaaaggtaagctaagctaatgggttcataccccatttataga
ggcatcaatcctctcctttttaatgaacaacaactctacaaaacttctcttcccatcaa
aattaatgataggaacgatcctgtccatctcatcaaactcctgatttggagtttgaata
ggactagagatcaacttactctcgtttattcccatattaggaaataataaaaatataat
aatgaatgaatcagcaattaagtactttattgttcaagcgatagcatcaacaatattac
tattctctattttgctgattcaaataaagtatataattagatgagaaaaacatttaatt
ccatctatgataatctgatcaagattattgttaaaaattggggctgctccattccattt
ctgatttccagaagtaataagagcatcaagatgaattaactgtttaattctaataacgt
ggcaaaaaattgcccctataatagttttatcttattgtatccaactaaaaacatttatt
ttcttagttaacattttaagaatttatattggagcaataggaggacttaatcaaacatt
attaaaacaaattttagcatactcatcaattagtcatttaggttgaataattagatcat
tagttgttagagaaaacgtatgagaactatattttttagtttactcattactaagaata
attttagttttaatattcaaaagtataaacctgttaatattgaatcaaatctacacagc
aaataatgtaaaaacagaaattaaatttgttatgtttctatcactattatcactgggtg
gtctacctccttttttaggattcctacctaaatggattattattcaattactcatcgaa
aataacatgacctcaatcataacaattatagtggtactaacaactattacattatacta
ctatttacgaattagattttcagcattaattctatcatattcagaaaattcctgatcat
taagaattaaaactaaaaaaacaatattagttttaccttttatggtagtaatttcaaca
ataggattaatctgttcatcaacactaatttcattactaaggacttaagttaattaaac
taataaccttcaaagttaaaattaaaagaaggatcttttaggccttagtaaaattttac
acctctagaattgcagtctagaatcataattgaatataagaccaatgaaataatctggt
gagagagaatgttctcatgaatagatttacagtctatcgcctataaattcagcc
