# Supplementary material for: Conveniently Pre-Tagged and Pre-Packaged: Extended Molecular Identification and Metagenomics Using Complete Metazoan Mitochondrial Genomes
Source: PLoS One. 2012 Dec 14;7(12):e51263. doi: 10.1371/journal.pone.0051263 (PMC3522660; doi:10.1371/journal.pone.0051263)
Supplement: File S2 — Sliding window analyses for Annelida, Cnidaria, Crustacea, Echinodermata, Mollusca, Nematoda, Nemertea, Platyhelminthes and Porifera. For each family, the folder contains the aligned sequences as well as the sliding window analyses by species pair and for all species pair on a single figure. (ZIP) [file pone.0051263.s002.zip › Crustacea/Acrididae/NC_015624.fst]

>Locusta migratoria tibetensis mitochondrion, complete genome.    NC_015624
ccgcaaaaatgattattctcaacaaaccataaggacattggtacattgtattttatatt
cggggcatgagctggaatagtaggaacatcaataagaataattattcgagctgaattag
gtcaaccaggaacaataattaatgatgatcaagtatataatgtaattattacagcacac
gcatttgttataattttcttcatggttatgcctattataattggaggattcggaaattg
attagtaccattaataattggagctccagatatagctttcccacgaataaataatataa
gattttgattattaccaccatcattaacactcctactaatgtcttctttagtagataat
ggagctggtacaggatgaacagtatatcccccactagctagagtcattgctcatagagg
agcttctgtagatttagcaattttctcattacatctagcaggtgtttcctcaattttag
gagccattaatttcattacgacagcaatcaacatacgatcaaataatataacccttgat
caaacaccattatttgtttgatcagtagcaattacagccttattacttttattatcatt
accagtattagctggagcaattactatattattaaccgatcgaaaccttaatacatcat
tctttgacccagcaggaggaggtgatccaattctatatcaacacttattttgattcttt
ggtcacccagaagtttatattttaattctaccaggatttggtattatttcacatatcgt
ttgtcaagaaagaggaaaaattgaatcatttggaacaattggtataatttatgcaatat
tatcaattggattaataggatttattgtatgagctcatcacatatttacagtaggaata
gacgtagatacacgagcttacttcacctcagcaacaataattattgctgtaccaacagg
aattaaggtattcagatgaatagcaacattatacggaactaaattcaaattcaatccgc
cattattatgagcattaggatttattttcctatttacaataggaggattaactggtctt
gtacttgcaaattcatctctagatattgttttacatgacacatattatgtagtagcaca
tttccattatgtattatctataggagcagtatttgcaattataggaggaattattcaat
gataccctttatttacaggactaactataaatagtaaatgactaaaaattcaatttact
attatatttattggagtaaacttaacattctttcctcaacactttctaggattagcagg
aataccacgacgatattctgattatcctgacgcttatacatcatgaaatgttatctcca
gaattggatcgacaatttcaatcacaggaattattatattcattttaattatatgagaa
agaataattaaacaacgaaatgtattatttagaacaaatataagaagatcaacagaatg
attacaaaataatccaccagcagaacacagatactcagaactaccattaatttatagat
tctaatatggcagattaatgcattagatttaagctctaaaaataaaggtttgacctttt
attagaaaatatggcaacatgatcaaacttatcattacaagatggagcttcaccattga
tagaacaattatcattctttcatgatcatacaataattgttttattattaattacaata
attgttggatattcacttagatacatattattaacaaaatatacaaaccgaaatatact
tcatggccacttaatcgaaactatctgaacagcattacctgcaattacattaatcttta
ttgcattaccatcattacgattactatatttacttgatgattcatcagatgctataatt
acaattaaaacaattggacgacaatgatactgaagttatgaatattcagatttcattaa
tgtagaatttgatacatatataactcctgaaaatgaattaaatacagatgaattccgac
ttttagaagttgataatcgaacaacattacctataaatacagaagttcgagtattaact
agagcatctgatgtactccactcatgagcagtaccagctttaggtattaaaattgatgc
aacacctggacgactaaaccaaggtatatttataattaaccgtccaggtctatttttcg
gtcaatgctcagaaatctgtggagctaatcatagatttataccaattgtaattgaaaga
acctcaattaaacttttcattaaatgattatctaacataatataaggagttagttaaaa
tataacattagaatgtcaatctaaaataactaacaaatagtacaccttgacccatcaga
tgactgaaagtaagtaatggtctcttaaaccaaaaaatagtaaattaacgtttacttct
gatgaggtaaattataaacttaatccctcaaatatcaccaataatatgattttcactat
tcattatattctcaataacaataatactatttaaccaattaaacttcttttcttataaa
ccaaataaaattataagaagtaacaataaatttaaaaaaaaaaacattaattgaatatg
ataacaaatctattttcaacattcgacccatcaactaatttatttaatttatcattaaa
ttgaactagaacatttcttggactattattaattccatcaatattttgattaatacctt
cacgaattaatattttatgaaataaaataaatttaaatctacataatgaattcaaaaca
ttattaggaaaaaattcatttcaaggatcaacactaattctaatttcaatttttatcat
aatattatttaataattttataggactatttccatatatttttacaagaactagtcata
taacattaacattctcaattgcattaccaatatgaataaaatttatattatttggatga
attaataatactaatcatatatttacacatcttgttccacaaggaacaccaaatgcact
tatatcatttatggtactaattgaaacaattagaaatgttattcgtccaggaaccctag
ctgtacgattagctgcaaatatgattgcaggacatcttttattaacattattaggaaat
acggggccatcactaacaacaagaattatattatttctaattattggacaaatattact
tttaattcttgaatcagccgtagctataattcaagcatatgtattttcaattctaagaa
cattatattcaagagaagtttactaaacttatgttaacaaataataacaatcacccatt
tcatatagtagattatagaccatgacctttaaccggagcaatcggagcaataattttaa
cctcgggaataactaaatgattccatatatttaatataaatttattaataattggaata
attgttattctactaacaataattcaatggtgacaagatgtagttcgagaaggcacatt
tcaaggcctacacaccaaattagtatcaaaaggactacgatgaggaataattttattta
ttgcatcaaaagtcttatttttcgcctcattcttctgagcattctttaatagtaaatta
gcaccaacaattgaattaggaataaagtgacctccaataggaattcaaccatttaatcc
aatacaaattccactacttaatactgcaattttactagcctcaggagttacaattacat
gagcacatcatagaattatagaatgtaaccattcacaagcattacaaggattattcttt
acagtaatattaggattttattttactttactacaaatatatgaatattgagaagcacc
ttttaccattgcagacgcagtatatggatcttcattcttcatagcaacagggttccatg
ggctacatgtaatcattggtacaacattcttattaacatgcctaattcgacatataata
aaccaattttcatcaaatcaccactttggatttgaagcagcagcatgatactgacactt
tgttgatgtagtatgattatttttatatttatcaatttactgatgaggtagataattaa
tttttctagtataattagtacatttgacttccaatcaaaaagcttgaagatatcaagaa
aaataattataatattaataacaagaattactattagatttttattaccaataattgtt
atattattagcaacaactctatcaaaaaaatcaattaatgatcgagaaaaaagttcacc
atttgaatgtggatttgatcctaaaagatcagcacgaatacctttctcgattcaattct
tcctaattgcagtaatcttcctaatttttgatgtagaaattgcattaattttaccaatt
gtaattatcataaaaacatcaaatattacagtatgaacattatcaacaatattatttat
tattattctattagtaggactttattatgaatgaaatcaaggagcacttaaatgagcta
attagggttatagttaattataacagttggtttgcatccaaaaagtattgaaatatcaa
ttaaccttaattttaaataagaagcgaagtattgcaatcagtttcgacctgaaatttgg
cataaaaatgcccttatttattaattgaagccaaagagaggcgtattactgttaataat
ataaatgaacaatagttccaattaaggaaatgtaaagccaatataaaagctgctaactt
tttataatagcggttaaactccgttaacatttctatttatatagtttaaaataaaacat
tacattttcactgtaaaaataataaattaatatttataaatacctaaaaataaaaatat
ttccctaacatcttcaatgttatactctacacaataagctatttaggtataaaaaaaac
aatacaaataaaataaatattcaaaaaacgaaagttaataaataaaccttaaaattaga
atcatataaagactgaatgtaattaattaaataaacaaaaaaggaatataaaccttgac
caccaagcaattcacctcaaccagaatcaaaagactttaaagaataataaccaaatctt
aaaggtaaatatctaacataattagttgaaagaaaaggtataaatcatattgaaccagt
aaatataacgaaagataaaaaatttaatgaaaataattcataagaataaacaaaatcag
aaataatataaccaaaataagaccctaaaatgatagttaataaagttaaaaactttaaa
tatcaaggtaaaacaactaaataaggaacaggaaaaattaatcaagataaaagtcttcc
accaaagacagcaacaataagtaacccaatcataccaaaagaaatataataactattat
cattaaaagaataagaagaataataattattatcaccagatattgaataataaaacaaa
cgaaaagaataagaagctgttaaaccagtagaaaaaaaatatagaaaaaaaataaaaaa
attaactcaacttaaacaaacaatttcaagaattaaatccttagaataaaaaccagcta
aaaaaggtataccacataaacataatctagaaacattaaaacaaatagaagttaaaggt
ataaaatggataatagaacccataaaacgaatatcttgagaatctcgcaaattatgaat
tatagaacctgcacacatgaataataaagccttaaataaagcatgagtcaataaatgaa
aaaaagcaagatcagagtaacccattgataaaattcttattattaaaccaagttgactt
aaagtagaaagagcaataattttctttaaatcaaattcaaaattagctccaagaccaga
cataaatatagttaaacaaccaataaaaagaatatatcaaccaaaatcataaaccatta
atattggattaaaacgaattaataaataaacaccagcagtaacaagagtagaagaatga
actaaagcagaaacaggggtaggcgctgccatggcagcaggaagtcaagaagaaaaagg
aatttgagctctcttagttatagcagcaagaataattaataaagtaataatttttattt
caaaagaatcagaaataaaataataatagtaaatataatttcaactaccaaaatttaat
attcaagaaatagaaatcaaaatagcaacatcaccaatacgatttgataaagcagttaa
tattccagcattataagactttacattttgataataaataactaaacaataagatacca
aacctaatccatctcaacctaataaaattctaattaaattaggactaataattaagaac
gctatggataaaatgaatattaaaacgatcataataaaacgattaatattcctttcatt
atgcatataatcatttctataataaataactaaagaagaaatgtatataacaaaagata
taaaaactaaagacattcaatcaataatgaaagttatcactaccatagaactatttaaa
ctaaataattcccactcaatgaacaatctataatcaattattaaataataaatacctaa
tataaaaaataaagttctaaacaaaaataaaaaaaaaaaacttaatgaacaaatagaaa
ataaatacacgacttaagatgaaaagatcatatcattgattccacaaaacaacatttta
aattaaaatacttaagtattaaaaataaaaatattcaccctttaaacataacaaattaa
gaggaaatcaatgtaaaaataaaagatgatattcacgaaaataacctaaagaacaagta
taaacaccagaataatataaaccatgttgagaataagaatatatatataatgtatatac
agctctaaaaaaagataaaaaaattaacaataaaattatataagaagatcaagaaataa
ttctatttaataaactaaattctcctaaaagatttaaagacggaggagcagccatatta
gaagatcttaaaagaaatcaccaaatagttattctaggtattaaattaattataccctt
gttaattaataatctacgactacctaaacgctcataaataatgttagataaacaaaata
aaccagaagaacataatccatgaccaattattaaagataaagaacccatacaacctcat
caatttatagttattaaaccacaaataactaatcttatatgagcaacagaagaataagc
aattaaagactttaaatctacttgacgaaaacaaacaaatctaataataacaccaccta
acaatcttaaagataaaacaaaataattaaaccttaaacccaaacaagaaataaccttt
attaaacgaaaaataccataaccacccaacttcaataaaataccagccaaaattattct
accagaaattggagcctcaacatgagccttagggagtcaaagatgaaataaaaaaattg
gtatcttaactaaaaaagcaaaaatagaaaaaacataaaacaaaaaataaaaagaacca
taatcaattaataaaggataataaagagtattaaatacatcattaatcctaaacaaaac
caataacaaaggtaatctagcaactaaagtataaaacattaaataaacaccagcctgta
aacgttcaggttgataacctcaacccaaaatcaaaaacaaagtaggaaccaatctagat
tcaaaaaaaatataaaaagaaaataaatttaaactagaaaaggaacaaaataatataat
taataataataaaacaacaaaaacaaaaaaatttggatgatatgaagaaaaataaattg
atcttctcgcagtaattattaaacaacaaattcaaagactcaataaaattaatataaaa
gaataaaaatcaacaccaaaataataactaatcattcttaaatcagaataagaatataa
agaaattataaaaataaaacttaataaaaaaattaaagaatgaactagtcatcaacaat
tacctaataaacaaatagggatcaaaaaaataattataaataagtactttaacataaac
ttaaaaagaaagaattaaaaaaatcattaccatgagaacgaattattgaaaccaaaata
gaaagacccaaagcaccttcacaaacagaaaaaaccaaaaaaattacaggaaagaaata
atcataatcaaactcaataagaaataaaacaattaatataaataaagaaagaacaatat
attctaatctcaataaaactactaataaatgtttacgcttcgaacaaaaaacataaaca
ccagaaaaataaattgataaacaagtaaataaaccaaatatagacattagttttaatag
tttaaaaaaaacattggtcttgtaaaccaaaattaagaaaatacttttaaaacttcaag
ggtaagaaattaattcccatcattgatccccaaaatcaatattttcataaactaaccct
tgatatgataaaaataataattataagatcatcaaacctaataaacattaattttataa
aaataaaccatccaatatccatcataataactattattattcaaaccttatttattaga
ataataacaggaacaataatagaaagattttgactatcatacattttattattaacatt
cctaggtggtataatagttttattcatttacattacaagaatcgcatcaaatgaaatat
ttaaaattaaaatcaacagagtcattattattatttacataataattattctatcaaca
ttattatataatattgataaaataataataacagaaataattaaaaacacagaaattat
aaatctaaactactcaattaatttcaaagaaatatcaacctcactagtaaaattatata
ataacccaacagttattattacaattataataataatttacctatttattacattatta
gcagtagtaaagatcacaaatattaaccaaggacctatacgtaaaataagataaactaa
tgaacaaacctttacgaattaaacacccaataattaaaattattaataattcactaatt
gatttaccagcaccaataaacatttcaatatgatgaaaccttggatcattattaggaat
atgcttgataattcaaattgttacaggtctattcttaactatacattacacaccaaata
ttgaaatagcattctcaagagtagttcatatttgccgagacgttaataatggatgatta
atccgaacattacacgcaaatggagcttcaatattcttcatctgcatatatatacatgt
aggacgaggaatttattatggatcatatatgtatataaatacatgaataacaggaacaa
ttattctattcttagtaatagcaacagcatttataggatacgtcttaccatgaggacaa
atatcattttgaggagcaacagtaattacaaatttattatcagcaattccttatattgg
aacagacattgtccaatgagtttgaggaggattcgcagtagataacgcaacattaaacc
gattctacacattccactttgtattaccatttattgttatagcaatagttataattcat
ctattcttccttcatcaaacaggatctaacaacccaattggattaaatagaaacattga
taaaattccattccatccctacttcacttacaaggatataattacattcatcatcctaa
taataattcttatcatattatgcttaattgacccttatatattaggagatcctgataat
tttgtaccagctaaccctctagtaacacctattcatatccaaccagaatgatatttcct
atttgcatacgcaattttacgatctattcctaataaattaggaggagttattgcattag
ttatatcaattagaattttaataattataccattctataataaaacaaaattccgagga
aaccaattctatccaataaatcaaatcatattctgaattatagtaatcgtaatttgtct
attaacatgaattggaaaacgaccagtagaagaaccgtatatcataacaggacaaattt
taacaattatctacttctcatatttcctatttaacgtacacatcgccaaaatatgagat
accttaattaaaacataagttaattagcttaagaaaagcaaaagttttgaaaacataag
aaaagaagttcaatttttttattaacttttaaatttttaaaaaatttaattaaataatt
gggaaaaatataacccttaaacccataaaaaaaaataaaaaatttaaagacaaaggtaa
ataactttttcaagctaaatatataagcttatcataacgaaaacgaggtaaagtacccc
gaacccatacaaaaaaaaaagagactaaagaaagcttgaaaaaaaaataaaaagaataa
aaatcaccacccaaaaaaattaatgaaaataacattcccataaaaataattctagaata
ttcagcaaggaaaattaaagtaaaaccaccagctccatactcaatattaaacccagaaa
ccaactcggactctccttcagcaaaatcaaacggagtccggttagtttctgctaaacaa
gaaccaaagaaagctaaagctaaagggaaagaaaaaacaataaatcaacaatataattg
aaaattcataaaatcaagcatattaaaactaccaattaaaataattaatgataataaaa
ttaaagctaatcttacttcataagaaatagtttgagcaacagaacgtaaagaacctaat
aatgaataatttgaattagaagatcaaccagcaattattaatgtataaactcttaatct
agtacaacatagaaaaaataagaaaccataaggaaaagaacatatataagttaaataag
gaaaaataactcaaattaacaaagaaattattaaattaaaaacaggagaaaaataatat
aaaaaataattagatataaaaggaataggttgttccttacaaattaatttaatagcatc
actaaaaggttgaggaatacctaaaaacccaaccttatttggaccttttcgaatttgaa
tataccctaataccttacgctccattaaagttaaaaaagcaactctaattaaaacacaa
ataattaataataaaaaatttaaaacaaacataaataaatcatatattatcaatactat
ttgtagaaaaaatctacataaatgaattctaaattcaacacacttatctgccaaaatag
taaataattaattttaatcaataaataaaaaatatttttattatatggtcctttcgtac
taatataataataattattcttaggatagaaaccgacctggctcacgccggtctgaact
cagatcatgtaagaatttaaaggtcgaacagacctaattattgagctactacacccata
attaatcttaatccaacatcgaggtcgcaatccattttaccgataagaactctaaaaaa
tgattacgctgttatccctaaggtaacttaatcttataatcacaaattatggatcaaat
aaacataaatcaatgattttataatgaagagtttaattattcttcatgtcaccccaaca
aaacaataaaaattaacattaaaaaataaactatataataaaaattaatttataaatgt
aaagctctatagggtcttctcgtcctcaagaaatatttaagccttttaacttaaaagtt
aaattctaaaaattattaagagacagtcaatttctcgtcaaaccattcattccagtccc
caattaagaaactaatgattatgctacctttgcacggtcataataccgcggccctttaa
attaatcagtgagcaggtaagacttcaaaatattatcaagaagacatgtttttgataaa
caggcggaaatttatattgcctagttccttataataaattttataaaaataaaataaaa
caaaataattatactaattccatcattattacaaaaactttaaaattaaattcatcatc
ttaataaacaacctaaaataattataaaatctaaacaaaaaataatgaactataacgta
atcaaaaaatagctggtactaagcttattattaaatacttcaattaataaattataggt
tattaatttttagagcttatcccctaaaaaattaataaattaatactttatactaaaaa
attaaataaaagcattaattttaaaaaattaaattttttcttaagaaactaaatatatt
aggaaacgaataacatttcatttctataaataaattaataatatttatgaaacaataaa
tatcatttattcatagatcaacctaaattgagattaatttataaaaatcaaaattttga
taaaccctgatacaaaaggtaaagaaaataaatcctacttattataatttaaattaaaa
attattaattcaataacattactagtaaaatataattaaaaaaatcatttcaataaaat
atactaagacaaaaataaataaaattatttttattaaattaagtaaacatcaaaaaaac
taaataataaaataaattattcaagacatcctgaattgcacagaactaaaaatcagcgt
aaatgaatcactctactaaaaagctatgtcttgaataaacttactagatacactttcca
gtacatctactatttacgacttatctcatattaaaagatataaaattttaatcaataac
gagagtgacgggcgatgtgtacacacttcagagccaatatcagttaaattaaataattt
aaattactatcaaatccaccttcattaaaatatttcaaaattaaatccataataaaaaa
aaattattgtaacccatcatacacttaattataagctgcaccttgacctgaaataaatt
ttaataaaaaaacaagaaaattttttctccaaaaagattttctgattaacggagatata
caaacaaataaattaagtaaagtaaatcgggtactatcaatcatgagataggttcctct
gaatggaatgaaataccgccaaattctttgggtttaaagaccttaactaataataccca
ggtaaaacaaaatttacatttaaaataatagggtatctaatcctagtctattttataaa
tttcataggttcaaaattaagagcaaataaataaaataaaatttcacctaataattaat
tattaaaactcaaaataatttataactacattaaccaaaaatattcacttgcattaatc
gtataaccgcggatgctggcatgaaacatgccaatacttaatcaattaccaattccaaa
atcacttgataattaaatttaattaatataaataaatagaacatttagttaaacaaaac
ttatatataatataaagaaaaagtgaataaataagcaagaataaaactttagaatataa
acgaaacacatacaataaagcataaaacaaacaagatatatgtataataaacacacgta
gaataaaaaaaataacacttgataacacaaaaatttgtagaataaatttaccctacgca
gtacaacaaaaacctctttattatttattataaagataagtatggtacttttatttcag
taaatgtattatagtatctttctttattatttaatatttatttacactaataataaaga
aagattaaataatataaattatttttatttagtatattttgtaatttaactttattatt
aataatatacaattgtatttgttatattaagtaatatgaaattataatatattaaatat
aattaatttaaataaataataatattatataaataacatatgtaattaaattaatttta
taataacataatatatttaagttaaattgattataacatatattaaaaatgtaaaatat
ataattacattgtattaaaaattttattatataatcatttcctttgctttaaaagtagg
tagctacaacttttgataagtgtataaatttaaataatcaattaatattaattacataa
aacttacatgaatatatttaattagatatgttatattgaaataaattatttatataata
aattaatgatatgaaaaaaatcaaataaacaacaaacttttgcagcgattaaagtaata
tatcattacataaaaaatttacttttaatttatacctaaaataattgagatacctgatt
aagtgggttatcttgatacgataaataaagtaaaagtaattcattatataagatagaat
taaagtatcaaaaactaatgtccatcttacacatcaatataaataaaaagataagctaa
ttaagctaatggctccataccccatttattatggtaataacccttctctttttaatgta
caacaactctataaaacttcttttcctatcatcgttgatgataggaacgatcctgtcca
tttcttcatactcctgattaggaatctgaataggactagagatcaacttactatctatt
attcccatattaacagataataaaaattcaataattaatgaaccagcaattaaatactt
tattattcaatcaatagcatcaacaatattattaatttcaatcttaattattcaaataa
aatatggaatgtgatgagataataaaaacattccatcaataataattatgtcaagaata
ataataaaaataggagcagcaccatttcacttttgacttccagaagtaatatcatcaac
aagatgaattaactgtcttatactaataacatgacaaaaaattgctccaataataacac
tatcatactgcattaaaataagaagattcctatttgtagtaatcataataggaattatt
gttggagcaataggaggtttaaatcaaacatcactacgacaaattctagcatattcatc
aattagacacctaggatgaataattagatctataaccatcagagaaaatatctgagaat
tctattttttaatttattcaacattaaatgtaattatcatctttatattcaaaacaata
aatttattcttcttaaatcaaatctattcagcaagatatttcaaaacagaaattaaatt
catgataataacatcacttttatctctaggtggactgccaccaatactaggattcctac
caaaatgaattgtaatacaatcattaattgacaataaaataacagctttagtattatta
ataattacattcacaaccatcacattatactattatatacgaattagattctcagcaat
tattatactacataatgaaaactcatgattaacaagaattaaaataaataaattagtag
tagctctacctgttctatcaataatctcaacaataggactaatttgtacatcaaacttc
atattattttactaagatcttaagttaataaaactaataaccttcaaagttataattaa
aagttattcttttaggtcttagtaaaataatattttacacctctagaattgcagtctag
aatcataattgaatataagaccaacaacactatgataagagagaaaatgttcccataat
tagatttacaatctaacacctaataattcagccatcttatcatcttcatta
