# Supplementary material for: Conveniently Pre-Tagged and Pre-Packaged: Extended Molecular Identification and Metagenomics Using Complete Metazoan Mitochondrial Genomes
Source: PLoS One. 2012 Dec 14;7(12):e51263. doi: 10.1371/journal.pone.0051263 (PMC3522660; doi:10.1371/journal.pone.0051263)
Supplement: File S2 — Sliding window analyses for Annelida, Cnidaria, Crustacea, Echinodermata, Mollusca, Nematoda, Nemertea, Platyhelminthes and Porifera. For each family, the folder contains the aligned sequences as well as the sliding window analyses by species pair and for all species pair on a single figure. (ZIP) [file pone.0051263.s002.zip › Crustacea/Agromyzidae/15_150/Liriomyza_sativae_NC_015926_Liriomyza_trifolii_NC_014283.csv]

0	0.0466666666666667
15	0.0466666666666667
30	0.0466666666666667
45	0.04
60	0.0466666666666667
75	0.0333333333333333
90	0.04
105	0.0466666666666667
120	0.06
135	0.0466666666666667
150	0.06
165	0.0666666666666667
180	0.0666666666666667
195	0.0733333333333333
210	0.08
225	0.0866666666666667
240	0.08
255	0.08
270	0.0733333333333333
285	0.0733333333333333
300	0.08
315	0.08
330	0.08
345	0.0733333333333333
360	0.06
375	0.0666666666666667
390	0.0733333333333333
405	0.0733333333333333
420	0.0733333333333333
435	0.06
450	0.06
465	0.0533333333333333
480	0.06
495	0.06
510	0.0666666666666667
525	0.0666666666666667
540	0.06
555	0.06
570	0.06
585	0.06
600	0.0533333333333333
615	0.0666666666666667
630	0.08
645	0.0866666666666667
660	0.0933333333333333
675	0.08
690	0.08
705	0.08
720	0.0933333333333333
735	0.1
750	0.0933333333333333
765	0.08
780	0.0733333333333333
795	0.0733333333333333
810	0.06
825	0.06
840	0.06
855	0.0533333333333333
870	0.06
885	0.06
900	0.0533333333333333
915	0.0666666666666667
930	0.06
945	0.0666666666666667
960	0.08
975	0.0933333333333333
990	0.0933333333333333
1005	0.1
1020	0.0733333333333333
1035	0.0733333333333333
1050	0.08
1065	0.0733333333333333
1080	0.0733333333333333
1095	0.06
1110	0.06
1125	0.06
1140	0.0733333333333333
1155	0.0666666666666667
1170	0.0733333333333333
1185	0.0666666666666667
1200	0.0666666666666667
1215	0.0733333333333333
1230	0.08
1245	0.08
1260	0.0666666666666667
1275	0.0533333333333333
1290	0.0533333333333333
1305	0.0733333333333333
1320	0.0733333333333333
1335	0.0733333333333333
1350	0.0733333333333333
1365	0.0666666666666667
1380	0.0533333333333333
1395	0.0666666666666667
1410	0.0666666666666667
1425	0.0666666666666667
1440	0.06
1455	0.04
1470	0.0333333333333333
1485	0.04
1500	0.04
1515	0.0466666666666667
1530	0.06
1545	0.0466666666666667
1560	0.0533333333333333
1575	0.06
1590	0.0533333333333333
1605	0.06
1620	0.06
1635	0.0666666666666667
1650	0.0666666666666667
1665	0.06
1680	0.0533333333333333
1695	0.0666666666666667
1710	0.06
1725	0.0666666666666667
1740	0.08
1755	0.0866666666666667
1770	0.0866666666666667
1785	0.08
1800	0.0866666666666667
1815	0.1
1830	0.0933333333333333
1845	0.0933333333333333
1860	0.126666666666667
1875	0.12
1890	0.113333333333333
1905	0.113333333333333
1920	0.12
1935	0.113333333333333
1950	0.113333333333333
1965	0.106666666666667
1980	0.12
1995	0.12
2010	0.0933333333333333
2025	0.0933333333333333
2040	0.1
2055	0.0866666666666667
2070	0.1
2085	0.106666666666667
2100	0.1
2115	0.0933333333333333
2130	0.08
2145	0.0666666666666667
2160	0.06
2175	0.0533333333333333
2190	0.0533333333333333
2205	0.0533333333333333
2220	0.0466666666666667
2235	0.04
2250	0.0333333333333333
2265	0.0266666666666667
2280	0.0333333333333333
2295	0.0333333333333333
2310	0.0333333333333333
2325	0.04
2340	0.0266666666666667
2355	0.0333333333333333
2370	0.02
2385	0.0266666666666667
2400	0.04
2415	0.04
2430	0.04
2445	0.04
2460	0.06
2475	0.0666666666666667
2490	0.0733333333333333
2505	0.0733333333333333
2520	0.08
2535	0.0866666666666667
2550	0.0866666666666667
2565	0.1
2580	0.1
2595	0.113333333333333
2610	0.0933333333333333
2625	0.0866666666666667
2640	0.1
2655	0.12
2670	0.12
2685	0.106666666666667
2700	0.106666666666667
2715	0.0933333333333333
2730	0.0933333333333333
2745	0.0866666666666667
2760	0.1
2775	0.1
2790	0.08
2805	0.0666666666666667
2820	0.06
2835	0.0866666666666667
2850	0.0866666666666667
2865	0.0866666666666667
2880	0.0866666666666667
2895	0.0933333333333333
2910	0.106666666666667
2925	0.126666666666667
2940	0.133333333333333
2955	0.14
2970	0.16
2985	0.146666666666667
3000	0.133333333333333
3015	0.14
3030	0.133333333333333
3045	0.12
3060	0.1
3075	0.08
3090	0.08
3105	0.06
3120	0.0466666666666667
3135	0.0333333333333333
3150	0.0466666666666667
3165	0.04
3180	0.0533333333333333
3195	0.0533333333333333
3210	0.0466666666666667
3225	0.04
3240	0.0333333333333333
3255	0.0466666666666667
3270	0.0533333333333333
3285	0.0666666666666667
3300	0.0533333333333333
3315	0.06
3330	0.0466666666666667
3345	0.0533333333333333
3360	0.08
3375	0.08
3390	0.08
3405	0.08
3420	0.0666666666666667
3435	0.06
3450	0.0666666666666667
3465	0.0666666666666667
3480	0.08
3495	0.08
3510	0.06
3525	0.0666666666666667
3540	0.0733333333333333
3555	0.0733333333333333
3570	0.1
3585	0.106666666666667
3600	0.126666666666667
3615	0.126666666666667
3630	0.12
3645	0.113333333333333
3660	0.113333333333333
3675	0.133333333333333
3690	0.146666666666667
3705	0.14
3720	0.12
3735	0.12
3750	0.106666666666667
3765	0.1
3780	0.106666666666667
3795	0.133333333333333
3810	0.133333333333333
3825	0.113333333333333
3840	0.0933333333333333
3855	0.0933333333333333
3870	0.0933333333333333
3885	0.0866666666666667
3900	0.0866666666666667
3915	0.0866666666666667
3930	0.0733333333333333
3945	0.0466666666666667
3960	0.04
3975	0.04
3990	0.0466666666666667
4005	0.0533333333333333
4020	0.0533333333333333
4035	0.0533333333333333
4050	0.0466666666666667
4065	0.0466666666666667
4080	0.06
4095	0.08
4110	0.08
4125	0.0733333333333333
4140	0.0733333333333333
4155	0.06
4170	0.0666666666666667
4185	0.0733333333333333
4200	0.0866666666666667
4215	0.12
4230	0.106666666666667
4245	0.1
4260	0.12
4275	0.12
4290	0.113333333333333
4305	0.12
4320	0.133333333333333
4335	0.133333333333333
4350	0.113333333333333
4365	0.08
4380	0.08
4395	0.08
4410	0.06
4425	0.0666666666666667
4440	0.0733333333333333
4455	0.0666666666666667
4470	0.04
4485	0.0266666666666667
4500	0.0266666666666667
4515	0.04
4530	0.04
4545	0.0266666666666667
4560	0.0266666666666667
4575	0.02
4590	0.0133333333333333
4605	0.0133333333333333
4620	0.02
4635	0.02
4650	0.02
4665	0.00666666666666667
4680	0.0133333333333333
4695	0.02
4710	0.0266666666666667
4725	0.0333333333333333
4740	0.0333333333333333
4755	0.0333333333333333
4770	0.0333333333333333
4785	0.04
4800	0.0466666666666667
4815	0.0466666666666667
4830	0.0533333333333333
4845	0.0466666666666667
4860	0.06
4875	0.0533333333333333
4890	0.06
4905	0.06
4920	0.0666666666666667
4935	0.0666666666666667
4950	0.0733333333333333
4965	0.0733333333333333
4980	0.0733333333333333
4995	0.08
5010	0.0733333333333333
5025	0.0866666666666667
5040	0.0866666666666667
5055	0.0866666666666667
5070	0.0933333333333333
5085	0.0933333333333333
5100	0.0866666666666667
5115	0.0866666666666667
5130	0.08
5145	0.0866666666666667
5160	0.0733333333333333
5175	0.0666666666666667
5190	0.0733333333333333
5205	0.08
5220	0.0733333333333333
5235	0.08
5250	0.0866666666666667
5265	0.0866666666666667
5280	0.08
5295	0.08
5310	0.0866666666666667
5325	0.0866666666666667
5340	0.0933333333333333
5355	0.0933333333333333
5370	0.0933333333333333
5385	0.0866666666666667
5400	0.0733333333333333
5415	0.0733333333333333
5430	0.0733333333333333
5445	0.06
5460	0.06
5475	0.0666666666666667
5490	0.06
5505	0.06
5520	0.0466666666666667
5535	0.0466666666666667
5550	0.0533333333333333
5565	0.0666666666666667
5580	0.0733333333333333
5595	0.08
5610	0.0733333333333333
5625	0.06
5640	0.06
5655	0.06
5670	0.06
5685	0.0533333333333333
5700	0.06
5715	0.0533333333333333
5730	0.06
5745	0.0533333333333333
5760	0.0533333333333333
5775	0.06
5790	0.0533333333333333
5805	0.06
5820	0.06
5835	0.0733333333333333
5850	0.0666666666666667
5865	0.06
5880	0.0466666666666667
5895	0.0466666666666667
5910	0.06
5925	0.08
5940	0.08
5955	0.0733333333333333
5970	0.0733333333333333
5985	0.0666666666666667
6000	0.06
6015	0.06
6030	0.0666666666666667
6045	0.0733333333333333
6060	0.0666666666666667
6075	0.04
6090	0.0333333333333333
6105	0.0333333333333333
6120	0.0466666666666667
6135	0.04
6150	0.04
6165	0.04
6180	0.04
6195	0.0333333333333333
6210	0.0266666666666667
6225	0.04
6240	0.0466666666666667
6255	0.04
6270	0.0266666666666667
6285	0.0333333333333333
6300	0.04
6315	0.0466666666666667
6330	0.0466666666666667
6345	0.06
6360	0.0666666666666667
6375	0.06
6390	0.0733333333333333
6405	0.0866666666666667
6420	0.1
6435	0.113333333333333
6450	0.106666666666667
6465	0.1
6480	0.0933333333333333
6495	0.08
6510	0.0733333333333333
6525	0.0666666666666667
6540	0.0466666666666667
6555	0.0333333333333333
6570	0.0266666666666667
6585	0.02
6600	0.0266666666666667
6615	0.04
6630	0.0466666666666667
6645	0.0466666666666667
6660	0.0666666666666667
6675	0.0866666666666667
6690	0.0866666666666667
6705	0.1
6720	0.1
6735	0.106666666666667
6750	0.1
6765	0.0933333333333333
6780	0.0866666666666667
6795	0.0866666666666667
6810	0.0733333333333333
6825	0.0666666666666667
6840	0.08
6855	0.0733333333333333
6870	0.08
6885	0.06
6900	0.0666666666666667
6915	0.0733333333333333
6930	0.08
6945	0.08
6960	0.0933333333333333
6975	0.0933333333333333
6990	0.0866666666666667
7005	0.0866666666666667
7020	0.0733333333333333
7035	0.08
7050	0.0733333333333333
7065	0.06
7080	0.06
7095	0.0733333333333333
7110	0.0533333333333333
7125	0.06
7140	0.0666666666666667
7155	0.0666666666666667
7170	0.08
7185	0.1
7200	0.12
7215	0.14
7230	0.133333333333333
7245	0.133333333333333
7260	0.14
7275	0.133333333333333
7290	0.12
7305	0.133333333333333
7320	0.126666666666667
7335	0.1
7350	0.0933333333333333
7365	0.08
7380	0.0866666666666667
7395	0.106666666666667
7410	0.106666666666667
7425	0.1
7440	0.12
7455	0.106666666666667
7470	0.12
7485	0.133333333333333
7500	0.133333333333333
7515	0.146666666666667
7530	0.146666666666667
7545	0.113333333333333
7560	0.12
7575	0.126666666666667
7590	0.113333333333333
7605	0.113333333333333
7620	0.0933333333333333
7635	0.08
7650	0.0733333333333333
7665	0.0666666666666667
7680	0.06
7695	0.0666666666666667
7710	0.06
7725	0.06
7740	0.0533333333333333
7755	0.0466666666666667
7770	0.0466666666666667
7785	0.0533333333333333
7800	0.0533333333333333
7815	0.04
7830	0.04
7845	0.0533333333333333
7860	0.06
7875	0.0466666666666667
7890	0.0533333333333333
7905	0.06
7920	0.0666666666666667
7935	0.06
7950	0.06
7965	0.0666666666666667
7980	0.0666666666666667
7995	0.0533333333333333
8010	0.04
8025	0.06
8040	0.0533333333333333
8055	0.0466666666666667
8070	0.04
8085	0.0466666666666667
8100	0.04
8115	0.0333333333333333
8130	0.0333333333333333
8145	0.04
8160	0.0466666666666667
8175	0.0266666666666667
8190	0.0333333333333333
8205	0.04
8220	0.0466666666666667
8235	0.04
8250	0.04
8265	0.0466666666666667
8280	0.0466666666666667
8295	0.0333333333333333
8310	0.0266666666666667
8325	0.04
8340	0.0333333333333333
8355	0.0266666666666667
8370	0.02
8385	0.02
8400	0.0266666666666667
8415	0.02
8430	0.0266666666666667
8445	0.0333333333333333
8460	0.0333333333333333
8475	0.0266666666666667
8490	0.0333333333333333
8505	0.04
8520	0.0466666666666667
8535	0.0466666666666667
8550	0.0666666666666667
8565	0.08
8580	0.0866666666666667
8595	0.0866666666666667
8610	0.1
8625	0.0933333333333333
8640	0.0866666666666667
8655	0.0866666666666667
8670	0.0933333333333333
8685	0.113333333333333
8700	0.0866666666666667
8715	0.08
8730	0.0733333333333333
8745	0.0733333333333333
8760	0.06
8775	0.0666666666666667
8790	0.0733333333333333
8805	0.0733333333333333
8820	0.0733333333333333
8835	0.0533333333333333
8850	0.06
8865	0.0666666666666667
8880	0.0666666666666667
8895	0.0733333333333333
8910	0.0866666666666667
8925	0.0933333333333333
8940	0.106666666666667
8955	0.106666666666667
8970	0.0933333333333333
8985	0.106666666666667
9000	0.113333333333333
9015	0.106666666666667
9030	0.1
9045	0.0933333333333333
9060	0.1
9075	0.0866666666666667
9090	0.0733333333333333
9105	0.0733333333333333
9120	0.0733333333333333
9135	0.08
9150	0.08
9165	0.0933333333333333
9180	0.106666666666667
9195	0.12
9210	0.106666666666667
9225	0.113333333333333
9240	0.126666666666667
9255	0.12
9270	0.14
9285	0.14
9300	0.14
9315	0.133333333333333
9330	0.133333333333333
9345	0.12
9360	0.14
9375	0.133333333333333
9390	0.12
9405	0.133333333333333
9420	0.12
9435	0.113333333333333
9450	0.1
9465	0.0933333333333333
9480	0.0933333333333333
9495	0.0933333333333333
9510	0.0733333333333333
9525	0.08
9540	0.08
9555	0.08
9570	0.1
9585	0.106666666666667
9600	0.113333333333333
9615	0.12
9630	0.133333333333333
9645	0.133333333333333
9660	0.126666666666667
9675	0.14
9690	0.133333333333333
9705	0.12
9720	0.12
9735	0.113333333333333
9750	0.106666666666667
9765	0.12
9780	0.1
9795	0.1
9810	0.113333333333333
9825	0.1
9840	0.113333333333333
9855	0.113333333333333
9870	0.0933333333333333
9885	0.0866666666666667
9900	0.0866666666666667
9915	0.0733333333333333
9930	0.0666666666666667
9945	0.0733333333333333
9960	0.06
9975	0.0533333333333333
9990	0.04
10005	0.04
10020	0.0333333333333333
10035	0.0266666666666667
10050	0.0266666666666667
10065	0.02
10080	0.02
10095	0.0133333333333333
10110	0.0133333333333333
10125	0.0133333333333333
10140	0.02
10155	0.0266666666666667
10170	0.0266666666666667
10185	0.04
10200	0.06
10215	0.0666666666666667
10230	0.0733333333333333
10245	0.08
10260	0.08
10275	0.08
10290	0.0733333333333333
10305	0.0733333333333333
10320	0.08
10335	0.0666666666666667
10350	0.06
10365	0.06
10380	0.06
10395	0.0533333333333333
10410	0.06
10425	0.0733333333333333
10440	0.0933333333333333
10455	0.0933333333333333
10470	0.0933333333333333
10485	0.1
10500	0.0866666666666667
10515	0.0733333333333333
10530	0.0666666666666667
10545	0.08
10560	0.08
10575	0.0733333333333333
10590	0.06
10605	0.0533333333333333
10620	0.0466666666666667
10635	0.0466666666666667
10650	0.0533333333333333
10665	0.0533333333333333
10680	0.0666666666666667
10695	0.0533333333333333
10710	0.06
10725	0.0533333333333333
10740	0.06
10755	0.0733333333333333
10770	0.0733333333333333
10785	0.0666666666666667
10800	0.0666666666666667
10815	0.0733333333333333
10830	0.06
10845	0.06
10860	0.0533333333333333
10875	0.0666666666666667
10890	0.0533333333333333
10905	0.0466666666666667
10920	0.0533333333333333
10935	0.06
10950	0.0533333333333333
10965	0.0466666666666667
10980	0.0466666666666667
10995	0.0466666666666667
11010	0.04
11025	0.0333333333333333
11040	0.0333333333333333
11055	0.0266666666666667
11070	0.02
11085	0.0333333333333333
11100	0.0333333333333333
11115	0.0333333333333333
11130	0.0333333333333333
11145	0.0266666666666667
11160	0.0266666666666667
11175	0.0266666666666667
11190	0.0266666666666667
11205	0.0266666666666667
11220	0.0266666666666667
11235	0.00666666666666667
11250	0.0133333333333333
11265	0.0133333333333333
11280	0.0133333333333333
11295	0.0133333333333333
11310	0.0133333333333333
11325	0.00666666666666667
11340	0.02
11355	0.0333333333333333
11370	0.04
11385	0.04
11400	0.0333333333333333
11415	0.0333333333333333
11430	0.04
11445	0.0466666666666667
11460	0.0466666666666667
11475	0.0533333333333333
11490	0.04
11505	0.0266666666666667
11520	0.02
11535	0.02
11550	0.0266666666666667
11565	0.0266666666666667
11580	0.02
11595	0.0133333333333333
11610	0.0133333333333333
11625	0.00666666666666667
11640	0.00666666666666667
11655	0.00666666666666667
11670	0.00666666666666667
11685	0.00666666666666667
11700	0
11715	0
11730	0
11745	0
11760	0.00666666666666667
11775	0.0133333333333333
11790	0.02
11805	0.02
11820	0.02
11835	0.02
11850	0.02
11865	0.02
11880	0.02
11895	0.02
11910	0.02
11925	0.0133333333333333
11940	0.00666666666666667
11955	0.0133333333333333
11970	0.0133333333333333
11985	0.02
12000	0.02
12015	0.0266666666666667
12030	0.0266666666666667
12045	0.0266666666666667
12060	0.02
12075	0.02
12090	0.02
12105	0.0133333333333333
12120	0.0133333333333333
12135	0.00666666666666667
12150	0.00666666666666667
12165	0
12180	0
12195	0
12210	0
12225	0.00666666666666667
12240	0.0333333333333333
12255	0.0333333333333333
12270	0.0333333333333333
12285	0.04
12300	0.04
12315	0.0466666666666667
12330	0.0533333333333333
12345	0.06
12360	0.0666666666666667
12375	0.0666666666666667
12390	0.04
12405	0.04
12420	0.04
12435	0.04
12450	0.0466666666666667
12465	0.04
12480	0.0333333333333333
12495	0.0266666666666667
12510	0.02
12525	0.0133333333333333
12540	0.0133333333333333
12555	0.0133333333333333
12570	0.0133333333333333
12585	0.00666666666666667
12600	0
12615	0.00666666666666667
12630	0.00666666666666667
12645	0.00666666666666667
12660	0.0133333333333333
12675	0.0133333333333333
12690	0.02
12705	0.02
12720	0.02
12735	0.02
12750	0.0266666666666667
12765	0.0266666666666667
12780	0.0266666666666667
12795	0.0266666666666667
12810	0.0266666666666667
12825	0.0266666666666667
12840	0.02
12855	0.02
12870	0.02
12885	0.02
12900	0.0133333333333333
12915	0.00666666666666667
12930	0.0133333333333333
12945	0.0133333333333333
12960	0.00666666666666667
12975	0.00666666666666667
12990	0.0133333333333333
13005	0.0133333333333333
13020	0.0133333333333333
13035	0.0133333333333333
13050	0.02
13065	0.02
13080	0.0133333333333333
13095	0.02
13110	0.02
13125	0.02
13140	0.0133333333333333
13155	0.0266666666666667
13170	0.04
13185	0.0466666666666667
13200	0.04
13215	0.04
13230	0.04
13245	0.0333333333333333
13260	0.0533333333333333
13275	0.08
13290	0.0933333333333333
13305	0.1
13320	0.113333333333333
13335	0.12
13350	0.126666666666667
13365	0.146666666666667
13380	0.153333333333333
13395	0.173333333333333
13410	0.16
13425	0.153333333333333
13440	0.146666666666667
13455	0.133333333333333
13470	0.133333333333333
13485	0.14
13500	0.14
13515	0.12
13530	0.133333333333333
13545	0.126666666666667
13560	0.133333333333333
13575	0.126666666666667
13590	0.133333333333333
13605	0.133333333333333
13620	0.106666666666667
13635	0.0866666666666667
13650	0.0933333333333333
13665	0.0933333333333333
13680	0.0866666666666667
13695	0.0933333333333333
13710	0.08
13725	0.0666666666666667
13740	0.0533333333333333
13755	0.0466666666666667
13770	0.06
13785	0.06
13800	0.0466666666666667
13815	0.0466666666666667
13830	0.0333333333333333
13845	0.0133333333333333
13860	0.0133333333333333
13875	0.0133333333333333
13890	0.0133333333333333
13905	0.0266666666666667
13920	0.0133333333333333
13935	0.0133333333333333
13950	0.0133333333333333
13965	0.0133333333333333
13980	0.0133333333333333
13995	0.0133333333333333
14010	0.0133333333333333
14025	0.0133333333333333
14040	0.0133333333333333
14055	0
14070	0
14085	0.0133333333333333
14100	0.0133333333333333
14115	0.0133333333333333
14130	0.0133333333333333
14145	0.0133333333333333
14160	0.04
14175	0.0466666666666667
14190	0.0466666666666667
14205	0.0466666666666667
14220	0.0466666666666667
14235	0.0333333333333333
14250	0.0333333333333333
14265	0.0333333333333333
14280	0.0333333333333333
14295	0.0333333333333333
14310	0.00666666666666667
14325	0
14340	0
14355	0
14370	0
14385	0.00666666666666667
14400	0.00666666666666667
14415	0.0333333333333333
14430	0.06
14445	0.0733333333333333
14460	0.0866666666666667
14475	0.106666666666667
14490	0.133333333333333
14505	0.146666666666667
14520	0.16
14535	0.166666666666667
14550	0.2
14565	0.173333333333333
14580	0.166666666666667
14595	0.166666666666667
14610	0.16
14625	0.14
14640	0.113333333333333
14655	0.1
14670	0.0933333333333333
14685	0.08
14700	0.0466666666666667
14715	0.0533333333333333
14730	0.0333333333333333
14745	0.0266666666666667
14760	0.02
14775	0.02
14790	0.0266666666666667
14805	0.0266666666666667
14820	0.02
14835	0.02
14850	0.0266666666666667
14865	0.0333333333333333
14880	0.0533333333333333
14895	0.0466666666666667
14910	0.0466666666666667
14925	0.0466666666666667
14940	0.0466666666666667
14955	0.0466666666666667
14970	0.0533333333333333
14985	0.06
15000	0.0533333333333333
15015	0.0533333333333333
15030	0.0533333333333333
15045	0.08
15060	0.1
15075	0.12
15090	0.126666666666667
15105	0.126666666666667
15120	0.133333333333333
15135	0.133333333333333
15150	0.153333333333333
15165	0.14
15180	0.126666666666667
15195	0.106666666666667
15210	0.0933333333333333
15225	0.0733333333333333
15240	0.0733333333333333
15255	0.08
15270	0.0733333333333333
15285	0.0933333333333333
15300	0.08
15315	0.08
15330	0.08
15345	0.0866666666666667
15360	0.1
15375	0.106666666666667
15390	0.0933333333333333
15405	0.106666666666667
15420	0.106666666666667
15435	0.08
15450	0.0866666666666667
15465	0.1
15480	0.113333333333333
15495	0.106666666666667
15510	0.1
15525	0.1
15540	0.106666666666667
15555	0.0933333333333333
15570	0.106666666666667
15585	0.12
15600	0.113333333333333
15615	0.106666666666667
15630	0.0933333333333333
15645	0.106666666666667
15660	0.106666666666667
15675	0.106666666666667
15690	0.1
15705	0.0933333333333333
15720	0.0866666666666667
15735	0.0733333333333333
15750	0.0666666666666667
15765	0.0666666666666667
15780	0.0666666666666667
15795	0.0466666666666667
15810	0.0333333333333333
15825	0.0266666666666667
15840	0.0333333333333333
15855	0.0333333333333333
15870	0.02
15885	0.0266666666666667
15900	0.0266666666666667
15915	0.02
15930	0.0133333333333333
15945	0.0266666666666667
15960	0.06
15975	0.06
15990	0.06
16005	0.06
16020	0.06
16035	0.0533333333333333
16050	0.06
16065	0.06
16080	0.0733333333333333
16095	0.06
16110	0.0266666666666667
16125	0.0266666666666667
16140	0.0466666666666667
