# Supplementary material for: Conveniently Pre-Tagged and Pre-Packaged: Extended Molecular Identification and Metagenomics Using Complete Metazoan Mitochondrial Genomes
Source: PLoS One. 2012 Dec 14;7(12):e51263. doi: 10.1371/journal.pone.0051263 (PMC3522660; doi:10.1371/journal.pone.0051263)
Supplement: File S2 — Sliding window analyses for Annelida, Cnidaria, Crustacea, Echinodermata, Mollusca, Nematoda, Nemertea, Platyhelminthes and Porifera. For each family, the folder contains the aligned sequences as well as the sliding window analyses by species pair and for all species pair on a single figure. (ZIP) [file pone.0051263.s002.zip › Crustacea/Agromyzidae/45_450/Liriomyza_sativae_NC_015926_Liriomyza_trifolii_NC_014283.csv]

0	0.0666666666666667
45	0.0666666666666667
90	0.0688888888888889
135	0.0644444444444444
180	0.0755555555555556
225	0.08
270	0.0777777777777778
315	0.0777777777777778
360	0.0866666666666667
405	0.0844444444444444
450	0.0822222222222222
495	0.0866666666666667
540	0.08
585	0.0844444444444444
630	0.08
675	0.0888888888888889
720	0.0844444444444444
765	0.0822222222222222
810	0.0733333333333333
855	0.08
900	0.0755555555555556
945	0.0777777777777778
990	0.0822222222222222
1035	0.0822222222222222
1080	0.08
1125	0.0688888888888889
1170	0.0711111111111111
1215	0.0711111111111111
1260	0.0711111111111111
1305	0.0644444444444444
1350	0.0666666666666667
1395	0.0666666666666667
1440	0.0711111111111111
1485	0.0666666666666667
1530	0.0733333333333333
1575	0.0866666666666667
1620	0.0911111111111111
1665	0.0911111111111111
1710	0.0977777777777778
1755	0.1
1800	0.102222222222222
1845	0.0977777777777778
1890	0.0933333333333333
1935	0.0911111111111111
1980	0.0822222222222222
2025	0.0666666666666667
2070	0.06
2115	0.0577777777777778
2160	0.0533333333333333
2205	0.0555555555555556
2250	0.0555555555555556
2295	0.0622222222222222
2340	0.0666666666666667
2385	0.0733333333333333
2430	0.0777777777777778
2475	0.0844444444444444
2520	0.0866666666666667
2565	0.0955555555555556
2610	0.102222222222222
2655	0.111111111111111
2700	0.111111111111111
2745	0.104444444444444
2790	0.102222222222222
2835	0.0933333333333333
2880	0.0955555555555556
2925	0.0866666666666667
2970	0.0911111111111111
3015	0.0822222222222222
3060	0.0777777777777778
3105	0.0644444444444444
3150	0.0577777777777778
3195	0.0622222222222222
3240	0.0644444444444444
3285	0.0822222222222222
3330	0.0866666666666667
3375	0.0977777777777778
3420	0.1
3465	0.102222222222222
3510	0.106666666666667
3555	0.106666666666667
3600	0.111111111111111
3645	0.102222222222222
3690	0.0977777777777778
3735	0.0866666666666667
3780	0.08
3825	0.0755555555555556
3870	0.0733333333333333
3915	0.0888888888888889
3960	0.0866666666666667
4005	0.0844444444444444
4050	0.0888888888888889
4095	0.0933333333333333
4140	0.0933333333333333
4185	0.0844444444444444
4230	0.0822222222222222
4275	0.0755555555555556
4320	0.0688888888888889
4365	0.0444444444444444
4410	0.0377777777777778
4455	0.0377777777777778
4500	0.0311111111111111
4545	0.0311111111111111
4590	0.0377777777777778
4635	0.0444444444444444
4680	0.0488888888888889
4725	0.0622222222222222
4770	0.0688888888888889
4815	0.0755555555555556
4860	0.0755555555555556
4905	0.0822222222222222
4950	0.0911111111111111
4995	0.0911111111111111
5040	0.0911111111111111
5085	0.0933333333333333
5130	0.0888888888888889
5175	0.0844444444444444
5220	0.0844444444444444
5265	0.0866666666666667
5310	0.0844444444444444
5355	0.0822222222222222
5400	0.0711111111111111
5445	0.0755555555555556
5490	0.0688888888888889
5535	0.0711111111111111
5580	0.0711111111111111
5625	0.0755555555555556
5670	0.0733333333333333
5715	0.0666666666666667
5760	0.0688888888888889
5805	0.0666666666666667
5850	0.0666666666666667
5895	0.06
5940	0.0622222222222222
5985	0.0555555555555556
6030	0.0577777777777778
6075	0.0533333333333333
6120	0.0622222222222222
6165	0.0666666666666667
6210	0.06
6255	0.0555555555555556
6300	0.06
6345	0.0644444444444444
6390	0.0711111111111111
6435	0.08
6480	0.0755555555555556
6525	0.0733333333333333
6570	0.0688888888888889
6615	0.0688888888888889
6660	0.0777777777777778
6705	0.0866666666666667
6750	0.08
6795	0.08
6840	0.0777777777777778
6885	0.08
6930	0.0911111111111111
6975	0.0955555555555556
7020	0.0933333333333333
7065	0.0933333333333333
7110	0.1
7155	0.102222222222222
7200	0.115555555555556
7245	0.117777777777778
7290	0.117777777777778
7335	0.104444444444444
7380	0.0977777777777778
7425	0.0955555555555556
7470	0.0866666666666667
7515	0.0844444444444444
7560	0.0822222222222222
7605	0.0755555555555556
7650	0.0644444444444444
7695	0.06
7740	0.0555555555555556
7785	0.0555555555555556
7830	0.0488888888888889
7875	0.0466666666666667
7920	0.0533333333333333
7965	0.0511111111111111
8010	0.0377777777777778
8055	0.0377777777777778
8100	0.0377777777777778
8145	0.0377777777777778
8190	0.0355555555555556
8235	0.0377777777777778
8280	0.0555555555555556
8325	0.0555555555555556
8370	0.0555555555555556
8415	0.0644444444444444
8460	0.0688888888888889
8505	0.0711111111111111
8550	0.0733333333333333
8595	0.0822222222222222
8640	0.0933333333333333
8685	0.0977777777777778
8730	0.0888888888888889
8775	0.0933333333333333
8820	0.0911111111111111
8865	0.0977777777777778
8910	0.106666666666667
8955	0.111111111111111
9000	0.122222222222222
9045	0.12
9090	0.115555555555556
9135	0.117777777777778
9180	0.115555555555556
9225	0.113333333333333
9270	0.124444444444444
9315	0.12
9360	0.122222222222222
9405	0.117777777777778
9450	0.115555555555556
9495	0.117777777777778
9540	0.117777777777778
9585	0.115555555555556
9630	0.113333333333333
9675	0.108888888888889
9720	0.0933333333333333
9765	0.0822222222222222
9810	0.0688888888888889
9855	0.0666666666666667
9900	0.0622222222222222
9945	0.06
9990	0.0488888888888889
10035	0.0444444444444444
10080	0.0511111111111111
10125	0.0555555555555556
10170	0.0666666666666667
10215	0.0688888888888889
10260	0.0755555555555556
10305	0.0755555555555556
10350	0.0688888888888889
10395	0.0644444444444444
10440	0.0733333333333333
10485	0.0733333333333333
10530	0.0666666666666667
10575	0.0666666666666667
10620	0.06
10665	0.0577777777777778
10710	0.0533333333333333
10755	0.0511111111111111
10800	0.0533333333333333
10845	0.0466666666666667
10890	0.04
10935	0.0355555555555556
10980	0.0333333333333333
11025	0.0244444444444444
11070	0.0311111111111111
11115	0.0288888888888889
11160	0.0288888888888889
11205	0.0288888888888889
11250	0.0244444444444444
11295	0.0244444444444444
11340	0.0222222222222222
11385	0.0222222222222222
11430	0.02
11475	0.0244444444444444
11520	0.0155555555555556
11565	0.0155555555555556
11610	0.0133333333333333
11655	0.0133333333333333
11700	0.0133333333333333
11745	0.0155555555555556
11790	0.0155555555555556
11835	0.0155555555555556
11880	0.0155555555555556
11925	0.0133333333333333
11970	0.02
12015	0.0244444444444444
12060	0.0288888888888889
12105	0.0288888888888889
12150	0.0311111111111111
12195	0.0288888888888889
12240	0.0288888888888889
12285	0.0288888888888889
12330	0.0311111111111111
12375	0.0311111111111111
12420	0.0244444444444444
12465	0.0244444444444444
12510	0.02
12555	0.0177777777777778
12600	0.0133333333333333
12645	0.0155555555555556
12690	0.0177777777777778
12735	0.0177777777777778
12780	0.0177777777777778
12825	0.0177777777777778
12870	0.0244444444444444
12915	0.0222222222222222
12960	0.0266666666666667
13005	0.0466666666666667
13050	0.0644444444444444
13095	0.0777777777777778
13140	0.0866666666666667
13185	0.104444444444444
13230	0.111111111111111
13275	0.122222222222222
13320	0.12
13365	0.122222222222222
13410	0.126666666666667
13455	0.106666666666667
13500	0.0933333333333333
13545	0.0777777777777778
13590	0.0666666666666667
13635	0.0533333333333333
13680	0.0444444444444444
13725	0.0311111111111111
13770	0.0244444444444444
13815	0.0244444444444444
13860	0.0222222222222222
13905	0.0244444444444444
13950	0.02
13995	0.02
14040	0.02
14085	0.0177777777777778
14130	0.0377777777777778
14175	0.0533333333333333
14220	0.0733333333333333
14265	0.0844444444444444
14310	0.0911111111111111
14355	0.0888888888888889
14400	0.0911111111111111
14445	0.0955555555555556
14490	0.0977777777777778
14535	0.0955555555555556
14580	0.0888888888888889
14625	0.0733333333333333
14670	0.0577777777777778
14715	0.0511111111111111
14760	0.0577777777777778
14805	0.0688888888888889
14850	0.08
14895	0.08
14940	0.0844444444444444
14985	0.1
15030	0.0911111111111111
15075	0.104444444444444
15120	0.108888888888889
15165	0.111111111111111
15210	0.102222222222222
15255	0.0977777777777778
15300	0.0977777777777778
15345	0.104444444444444
15390	0.104444444444444
15435	0.0933333333333333
15480	0.0933333333333333
15525	0.08
15570	0.0733333333333333
15615	0.0644444444444444
15660	0.0666666666666667
15705	0.0622222222222222
15750	0.0511111111111111
15795	0.0444444444444444
15840	0.0488888888888889
15885	0.0444444444444444
15930	0.0422222222222222
15975	0.0511111111111111
16020	0.06
16065	0.0644444444444444
16110	0.0555555555555556
