# Supplementary material for: Conveniently Pre-Tagged and Pre-Packaged: Extended Molecular Identification and Metagenomics Using Complete Metazoan Mitochondrial Genomes
Source: PLoS One. 2012 Dec 14;7(12):e51263. doi: 10.1371/journal.pone.0051263 (PMC3522660; doi:10.1371/journal.pone.0051263)
Supplement: File S2 — Sliding window analyses for Annelida, Cnidaria, Crustacea, Echinodermata, Mollusca, Nematoda, Nemertea, Platyhelminthes and Porifera. For each family, the folder contains the aligned sequences as well as the sliding window analyses by species pair and for all species pair on a single figure. (ZIP) [file pone.0051263.s002.zip › Crustacea/Agromyzidae/Agromyzidae.fas]

>Liriomyza sativae mitochondrion, complete genome.    NC_015926
TTGCGACAATGATTATTTTCAACAAATCACAAAGACATTGGAACATTATATTTTATATTT
GGAGCCTGAGCTGGAATAGTAGGAACTTCTCTTAGAATTCTTATTCGAGCAGAATTAGGA
CATCCGGGTGCTTTAATTGGTGATGACCAAATTTATAATGTTATTGTAACTGCTCATGCT
TTTATTATAATTTTTTTTATAGTTATACCTATTATAATTGGAGGATTTGGTAATTGATTA
GTTCCTTTAATATTAGGAGCTCCAGACATAGCATTTCCTCGAATAAATAATATAAGTTTT
TGATTATTACCCCCTGCTTTAACTCTTTTATTAATAAGCAGTATAGTAGAAAATGGGGCT
GGGACAGGATGAACGGTTTACCCTCCACTTTCTTCAATTATTGCACATGGTGGTGCTTCA
GTAGATTTAGCTATTTTTTCTCTCCATTTAGCTGGAATTTCTTCTATTTTAGGGGCAGTA
AATTTTATTACAACAATTATTAATATACGATCAACAGGAATTAGTTTTGATCGAATACCT
TTATTTGTGTGATCAGTTTTAATTACTGCTGTATTATTACTTTTATCATTGCCTGTGCTA
GCTGGAGCAATTACTATATTATTAACAGATCGAAATTTTAATACATCATTTTTTGATCCA
GCCGGTGGAGGAGACCCAATTTTATACCAACATTTATTTTGATTCTTTGGTCACCCAGAA
GTATATATTTTAATTTTACCTGGATTTGGTATAATCTCTCACATTATTAGTCACGAATCA
GGTAAAAAGGAAACTTTTGGTAGATTAGGTATAATTTATGCTATATTAGCAATTGGATTA
TTAGGATTTATTGTATGGGCCCATCATATATTTACAGTTGGATTAGATGTTGATACTCGA
GCTTATTTTACTTCAGCAACAATAATTATTGCTGTTCCTACTGGAATTAAAATTTTTAGT
TGATTAGCAACTTTACATGGAACTCAACTTTCTTATACACCAACTACACTATGATCTTTA
GGATTTGTATTTTTATTTACAGTAGGAGGACTAACTGGAGTAGTTTTAGCTAATTCTTCT
ATTGATGTGGTTCTTCACGATACTTATTACGTAGTTGCTCATTTCCATTATGTATTATCA
ATAGGAGCTGTATTTGCAATTATAGCAGGATTTATTCACTGATATCCTCTTTTTACTGGT
CTTTCTTTAAACACTAAGCTTTTAAAAAGTCAATTTGTAATTATATTTATTGGTGTAAAT
TTAACCTTCTTCCCTCAACACTTCTTAGGATTAGCTGGAATACCTCGACGATATTCTGAT
TATCCTGATGCTTATACAGCATGAAATGTAATTTCAACAATCGGATCCTCTATTTCATTA
TTAGGAATTATTTTCTTTTTATATATTATTTGAGAAAGTATAATAACTCAACGTCAAGTA
ATTTTTCCTATTCAATTAAATTCTTCTATTGAATGATACCAAAATACACCTCCCGCAGAA
CACAGTTATTCTGAACTTCCTATATTAACTAATTAATTCTAATATGGCAGATTAGTGCAA
TGGATTTAAGCTCCATATATAAAGTATTTTACTTTTATTAGAATAAATGTCAACATGAGC
TAACTTAAATTTACAAAATAGTGCCTCTCCTTTAATAGAACAATTAATTTTCTTTCATGA
TCACGCATTAATAATTTTAGTAATAATTACTACTTTAGTGGGATATTTAATAATTACTTT
GTTATTTAATAAATTTACAAATCGTTATCTTTTATATGGACAAACTATTGAAATAATTTG
AACAATTTTACCAGCAATTATTTTATTATTTATTGCTTTTCCATCTCTTCGACTTTTATA
TTTACTTGATGAAATTAATGAACCATCAATCACCTTAAAGGCTATTGGTCATCAATGATA
TTGAAGCTATGAATACTCCGATTTCAACAATAATATAGAATTTGATTCTTATATAATCCC
AACAAACGAATTAAAGGAAGATGAATTCCGACTTTTAGATGTTGATAATCGGGTTGTTCT
TCCTATAAACACTCAAATTCGAATTTTAGTAACTGCAGCAGATGTTCTTCATTCTTGAAC
TGTGCCAGCCCTAGGGGTTAAAGTTGATGGAACACCGGGCCGATTAAATCAAACCAATTT
TTTTATCAATCGACCTGGTTTATTTTATGGACAATGTTCTGAAATTTGTGGTGCAAATCA
TAGTTTTATGCCAATTGTGATTGAAAGAGTTCCTTCAAATATTTTTATCAAATGAATCAT
AAATAACTCAAACTAATCATTAGGTGGCTGAAAGCAAGCAATGGTCTCTTAGGCCATAAA
ATAGTAAATTAGCAATTACTTCTAATGGAAAAAA-TTAGTTAAATAAATAACATTAGTAT
GTCAAACTAAAATTATTATAATTATAATATTTTTTAATTCCACAAATAGCCCCAATTAGA
TGATTAACGTTATTTTTAATTTTCTTTTTAACCTTTATTATATTTAATATTATAAATTAT
TTTAGATATCTTCCATCTTCTCCTTCACACCAAAAAAAACTTTTTACAGTTAAATCAATA
AATTGAAAATGATAACAAACCTATTTTCAGTTTTTGACCCTTCTTCAAGAATCTTTAATC
TCTCATTAAATTGAATAAGAACTTTTTTAGGAATTATTTTAATCCCCTGTTCTTTTTGAC
TTATGCCTTCTCGTTATACAATTATTTGAAATAATATAAATTTAATTCTTCATAAAGAAT
TTAAAACTTTATTAGGACCAATAAGAAATAAGGGATCAACATTTATTTTTATTTCTTTAT
TTTCAATAATTCTATTTAATAATTTTATGGGATTATTTCCATATATTTTTACTAGTACTA
GTCATTTAACATTAACTCTCTCTTTAGCTCTTCCCTTATGAATTGCATTTATACTTTATG
GGTGATTAAACCATACTCAACACATATTTGCCCATCTGGTTCCTCAGGGAACACCAGCAG
TTTTAATACCATTTATAGTGTGTATTGAAACAATTAGAAATATTATTCGACCTGGAACTT
TAGCAGTCCGATTATCAGCAAATATAATCGCGGGTCATCTTTTATTAACCTTATTGGGAA
ATACTGGTCCTTCAATATCATTAATTTTAATTAATATTTTACTAATTACTCAATTAGCTT
TATTAACTCTTGAATCTGCAGTAGCTATTATTCAATCTTATGTATTCGCAGTATTAAGAA
CTCTTTACTCTAGAGAAGTTTATTAAATGTCAACACACTCAAATCACCCATTTCATTTAG
TAGATTATAGCCCTTGACCATTAATAGGATCAATTGGAGCAATAACAACAGTTTCTGGAT
TAGTAAAATGATTTCATAAATTTGATTCATCTTTATTTATTTTAGGGAATATTATTACTA
TTTTAACTGTTTATCAATGATGACGAGATATCACACGAGAAGGAACATTTCAAGGTCTTC
ATACTCAAGCAGTTACGACTGGATTACGATGAGGAATAATTTTATTTATTTTATCAGAAG
TTTTATTTTTTGTATCATTTTTTTGAGCATTCTTTCATAGAAGTTTATCTCCTTCAATTG
AAATTGGAATACAATGACCTCCTATAGGAATTAACCCATTTAATCCATTTCAAATCCCTC
TATTAAATACAGCTATTCTTTTAACTTCAGGAGTAACAGTTACATGAGCACACCATGCCT
TAATAGAAAATAACCACACTCAAGCTTTTCAGGGATTATTTTTTACTGTTTTATTAGGAA
TTTATTTTTCAATTTTACAGGCATATGAATATGTGGAAGCTCCATTCACAATCGCTGACT
CTGTATATGGATCAACATTTTTTATAGCGACAGGATTTCATGGACTTCATGTATTAATTG
GAACAACATTTTTATTAATTTGTTTAATCCGACACTCAAATAATCATTTTTCTAAAAACC
ATCATTTTGGATTTGAAGCCGCAGCTTGATACTGACATTTTGTAGATATTGTTTGATTGT
TTCTTTATATTTCAATTTACTGATGAGGTAGATAATTTTTATTTATATAGTATAAAGTAT
ATATGACTTCCAATCATAAGGTCTATTAATAAAATAGTATAAATAATGTTCATTATTGAA
ATCTCATCTATTATATTAATTTCTATTACTTCATTATTGACAATATTAGGATTTATCTTA
TCAAAAAAAAGATTAGCAGACCGAGAAAAAAGATCTCCCTTTGAATGCGGATTTGACCCA
AAATCATCTTCACGGATACCATTTTCTCTTCGATTTTTTTTAATCACTATTATTTTTTTA
ATTTTTGATGTAGAAATTGCATTAATTTACCTAATAATTTTAATTTTAAATATATCAAAT
ATATTAGTTTGATTATTTACTTCATTTACATTTTTAATAATTCTTTTAATTGGATTATAT
CATGAATGAAACCAAGGTATACTAGATTGAACTGAATAATAGGGTTGTAGTTAATTATAA
CATTTGATTTGCATTCAAAAATTATTGAATATTCAATCTACCTTGAATATGAAGCGATAA
ATTGCAATTAGTTTCGACCTAATCTTAGGTATAATTACCCTTATTCTTATTAATTGAAAC
CAAAAAGAGGTAATTCACTGTTAATGAATAAACTGAGATATAAT-CTCCAATTAAAGAAA
CATGAAGTTCAAGAAAAAGCTGCTAACTTTTACTTTTAATGGTTAAATTCCATTTATGTT
TCTATTTATATAGTTTAACAAAAACATTACATTTTCATTGTAAAAATAAAATAATTTTTT
TTATAAATTACTAAAATAAATTCAATATATTCAAAAATTAAAACAATTTCCCTAACATCT
TCAGTGTCATACTCTAAATATAAGCTATTTGAATAATAAAATATAAAAAATATTAAAATA
ACAATTCAAATCACAAAAGTTAATAAAAAAATTTTTAAATTATTATTTTGCAAAATATTA
TTAAATTGAGAATAATATACTAATCGAGAATAAATATTTTGTCTACCAAAATATTCTGAC
CAACCCTGATCAAAACTTTTTACAGTTTGATTACCAATATAAAAAGGATAATAAATAATC
CCATAAGTTCTAATTATAGGTATAAATCACATTCTACCAGCAAAACTTGTAAATAAATAA
TTATTTAATCTAAGATTAACAAAATATAAAGAAACATTAGAAATTAAATAACCCACAACT
CCTCCTATAATACATACCAATAAAGTTAAAATTTTTAAAAAAAAAGGTAAAACAATTACT
AAAGGAACTGGAAAAATTAATCAATTTAATATTCTACCCCCAATAATTCTTATAATTAAT
AAACCAGTTATAGCTCGCATTATTACTCATCCTTCATCACTTAAATAATTCAAAGACCCA
CAATTTAAATCACCAGTTATTGAATAATAAACTAACCGAAAAGAATAACACACAGTTAAT
CCTGTAGAAAAAAAATATAAAAAAAAAGAAAAATAATTAATTGAACTAAATCTAACAGTT
TCTAAAATTAAATCCTTAGAATAAAACCCTGCTAAAAAAGGTATACCACATAAAGCTAAA
TTTGAAATATTAAAACAACTAGAAGTATAGGGCATGTGTAATCTTAAACCCCCTATTAAT
CGAATATCTTGACAATTATTTATATTATGAATAATAGCACCCGCACATATAAATAATAAA
GCCTTAAATAACGCATGGGTTAATAAATGAAAAAATGCTAATTTATAAAAACCTATAGAC
AAAATTCTTATTATTAACCCTAATTGTCTTAAAGTTGATAAAGCAATAATTTTTTTTAAA
TCAAACTCAAAATTTGCCCCTAATCCTCTCATAAATATTGTTAACCCAGACAACAAAAGC
AATAAATTACCTAACCAAGAATCCAATAAAATATTAAATCGAATTAATAAATAAATACCG
GCAGTAACCAAAGTAGAAGAATGAACTAAAGCTCTAACCGGAGTAGGAGCAGCTATAGCT
GCAGGAAGTCAAGAAGAAAAAGGAATTTGAGCTCTTTTAGTTATTGCCGCTAAAACAACT
AAACTACCAATAACTATTATAAAAAAATCATTTTTTATAATTTCTAAATAAAAAATAAAA
TTTCATCTTCCATAATTTAATATTCAAGCAATAGCTAATAAAAAAGCAACATCCCCAATT
CGATTAGATAAGGCTGTTAATATACCTGCATTATAAGATTTTACATTTTGAAAATAAATT
ACCAAACAATAAGAAACTAATCCTAAACCATCTCATCCTAATAAAATTCTAATTAAATTA
GGACTAATAATTAATATTATTATTGATAAAACAAATATTAAAACTAATATAATAAATCGA
TTAATATTTACATCTTCAGATATATATTCTTTTCTATAAAAAATAACTAATGAAGCAATT
ATTAAAACAAAAGATATAAATAATAAACTTATTCAGTCAAACAAAAATGTTATTACAATA
TTACAAGAATTTAATGAAATAATTTCTCACTCAAAAAAATATACTAACTCATTTAGAATA
AAAAATAAACTAAAAATAAATAAAGAAAATCTTAAAAAAAAAAGAGAAATAAATCTAATC
AAACAAATAGATATTTTTTTCACGATCTAAAATGAATTATTTCATATCATTGACACCACA
AATCAATATTTTTTTTAAACTATTTAAATATAATCAAAATAAACAAAAATCTCTCTTAAT
AATCAATAAATTAAGAGGAAATCAATGTAAAAAAATTAAAAGAAATTCTCGAAAATTTCC
TCTTCTAAAAGAATATGTCCCAGAAAAAAAATTACCATGTTGGCTATAAGCATATAAATA
CAAAGTATAAACAGCACTAAAAAATGATAATAAAGATAAAAAAATTATAGTTAAAAAAGA
ATAACTAACAATTCTATTTAAAAGAACAATTTCTCCTAATAAATTTAAAGTTGGAGGAGC
AGCTATATTACCAGCACATAAAAGAAATCACCATAATCTTATAGAAGGTATATAATTTAA
AAGACCCTTATTAATAAAAAGACTTCGACTTCCTAAACGCTCATAACTAATATTAGCTAA
ACAAAATAAACCAGAAGAACATAATCCATGAGCAATTATTAAAGTATAAGAACCTGAAAT
ACCCCAATATGTTATTGTTATAAGACCAGACAAAACAATTCCTATATGAGCAACAGAAGA
ATAAGCAATTAAAGATTTTAAATCAACTTGCCGCAAACAAACTAATCTAACTAAAACAGA
ACCAACTAAACTAATACTAACTCAAATAAAATTCAATTTTAAACCTAAAATTTGAATAAT
AGGTAAAACCCGCAAAAGACCATAACCTCCTAATTTTAATATAATTCCAGCTAAAATTAT
AGAACCAGAAACCGGAGCTTCTACATGAGCCTTAGGTAATCATAAATGAACTAAAAATAT
AGGAAGCTTAACTAAAAAAGCTAAAATTATACAAAAATATAAAAGCTCATAATTTAACAA
GTAATTATTTATTAAATAAAAATTTATAGTACCCAAATCACTGTATAAATAAATAACTCC
TATTAATATAGGTAAAGATACTAACAAAGTATAAAATAATAAATAAATTCCAGCCTGTAA
TCGTTCAGGCTGATATCCTCAACCTAAAATTAAAAATAACGTAGGAATTAATCTACTTTC
AAAAAATAAATAAAATGAAAATAAATTTATACTTCTAAAACTTAAGTATAAAAATAATAA
TAAAAACAATAAATTAATTATAAATAAATTAATAAAATTATTTATTTTATAAACTAAACC
TCTTGCCATCATTATTAATATACAAATTCAAATTCTTAACAAAATTAAACCATATGATAA
AACATCATTTCCTATAAAATAAGAAATATTTATAAAATAATTATCTAAATTATTTATTAA
AATATAAATAAAACTTAATATGATTAATAAACCTTGAACCATTCAAAACATATTTTTTAT
AAAACATAAAGGAATAATAAATAAAATAAAAAATAAAATTTTTATCATTATAAAATATTA
AAAGACTGAAAATAATCATTACCATGAGTACGAACTAAAGAAACTAGAATTGATAAACCT
AAAGCTCCTTCACAAACACTAAATCTTAAAAATATTATAGTAAAATATATTTCAAAATTT
ATATACATTAAATAAATAAAAATAATAAAAAATAAACAAATAACAATATATTCTAATCTT
AATAATATAGAAAGTAAATGTTTTCGATTTAAAACAAAACAAATAATACCAACAACATAT
AAAATTACAGGAAGACTCATATAAATAAATATTATCATTAGTTTTAATAGTTTAACAAAA
ACATTGGTCTTGTAAACCAAAAATAAGATTTTTCTTTTAAAACTTCAAGAAAAAAGAAAA
TATCTTTATCATTAATCTCCAAAATTAATATTTTAATTAAACTATTTCTTGATATTATAC
AATTAATTTTATACAGAATACTAATAATCTCTAGATTTATTTTTTTACAAATAAACCACC
CATTAGCAATAGGACTAATATTATTAATTCAAACAATATTAATATCTTTACTAACAGGAA
TAATTGCAAAAACTTTTTGATTTTCTTATATTTTATTTTTGATTTTTCTAGGGGGTATAT
TAGTTTTATTTATTTATACAACTTCTTTAGCATCAAATGAAATATTTTCATTCTCTACTA
AATTATTTCTAAATACAATACTATATTTATTAATTAGAATATTTATTATTTTCTTAATCG
ATAAAACATATATTTATAATATATTTATAAACACAGAAATAATAAATATAAATGATTTAA
TTTCTTTTTTACCAGAAAATACAACATCTTTATATAAATTATACAACTACCCAACAAATT
TTACAACAATTTTAATTGTTAATTATCTTTTAATCACAATAATTGCTATTGTAAAAATTA
CTAATTTATTTTTCGGACCTTTACGAATAATAAATTAAACAAATGTCAAAAGCATTTCGA
CTTAAACATCCTTTATTTAAAATTGCAAATAATGCATTAGTAGATTTACCCGCGCCCATT
AATATTTCAGCTTGATGAAACTTTGGGTCTTTATTAGGTCTTTGTTTAATTATTCAAATT
TTAACTGGACTTTTTTTAGCTATACACTACACAGCAGATATTAATATAGCATTTAATAGT
GTTAATCATATTTGCCGAGATATAAACTATGGTTGATTATTACGAACTTTACACGCAAAT
GGAGCCTCATTTTTTTTTATTTGTATTTATCTACACGTAGGACGAGGAATTTATTATAAT
TCTTATTTATATGTACCAACTTGAACTGTAGGAACAATCATTTTATTTTTAGTGATAGGA
ACTGCTTTTATAGGATATGTATTACCATGAGGACAAATATCTTTTTGAGGAGCAACAGTA
ATTACTAATCTTTTATCCGCAATTCCTTACTTAGGAACGACATTAGTTCAATGAATCTGA
GGAGGGTTTGCTGTTGATAACGCAACACTAACTCGATTTTTTACTTTTCATTTTATTTTT
CCATTTATTGTACTAGCAATAGTATTGATTCATCTATTATTTTTACATCAAACAGGATCA
AATAATCCAATAGGATTAAACTCAAATATTGATAAGATTCCATTTCACCCATATTTTACT
TTTAAGGATGTATTTGGTTTTATTGTAATATTAATATTATTAATTTTATTAACTTTAAGA
AACCCATATTTATTAGGAGATCCAGATAATTTTATTCCAGCAAATCCTTTAGTAACACCA
ATTCACATTCAACCAGAATGATATTTTTTATTCGCATATGCTATTCTTCGATCAATTCCT
AATAAACTAGGAGGAGTCATAGCACTTGTATTTTCAATTGCCATTTTATTCTTTATACCT
TTAGCCCATAATAGAAAATTCCAAGGAAATCAATTTTATCCTATTAATAAAATACTATTT
TGAACAATAGTAACAACAGTAATTTTATTAACATGAATTGGAGCCCGACCTGTAGAAGAT
CCTTACATTTTAACAGGACAAATCTTAACTGTAGTTTATTTTTCATATTTTATTATTAAC
CCAATTGTTACAAAATGATGAGATAATTTAATTAATTGGCTAATGAGCTTGAATAAGCAT
ATGTTTTGAAAACATAAGATAGAAATATATTTTTCTATTAACCTTACTAAAATAAATTAT
ATAAAATAAAAATTAATAAAAATTTTAAACCAATAATAAAAAATAAATAATTTAAAGAAA
AAGGTAAAAAATTTTTTCAAGCTAAATATATTAACTTATCATACCGAAATCGAGGTAATG
TACCTCGAACTCAAATAAATAAAAATCCAATAAAAATTAACTTACCATAAAACATAATAT
TTAACATATCAGAGCCTAAAAATATAACAACAAATAATATACTTATAAATAAAATTCTTG
AATATTCTGACATAAAAATTAAAGCAAACCCTCTTCTTCTATATTCTACATTAAATCCCG
ATACTAATTCTGATTCTCCTTCAGCAAAATCAAAAGGAGTACGATTAGTTTCAGCCATAG
AAATTCTTAATCAAACCAACACTAAAGGCAACATAATAAAAAAAAATCAAATAAATTTTT
GATAATAAAAAAAACTTAAAAAATTATAATTATTAATTAAAAATACAAAAGATAATAAAA
TAAGAGCTAAACTAACTTCATAAGACACTGTTTGAGCAACAGCCCGTAACGCCCCCAACA
AAGCATAATTAGAATTAGAAGATCAACCAGCCACTATAACTGTATAAACCCCTAAACTAG
TACAACATAAAAAAAATAAAATTCCTAAATTAAAAGAAAGCATTTTAATTAAAACAGGCA
TAGACAATCAAATTAACAAAGATAAAAATAAAGAAAAAATTGGAGAAAAACAATAAGAAA
TATAATTAGATATTAAAGGATAAGTTTGTTCCTTTACAAATAATTTAATTGCATCACAAA
ATGGTTGAGGTAATCCTACTAAACCAACTTTATTAGGACCTTTTCGAATTTGAATATAAC
CTAATACTTTTCGCTCTAATAAAGTTAAAAAAGCAACTCTTACTAATACACAAATAACTA
ATAATAAAATTATTATAAAAGATAAAATATCTTCAAATAAAAACACGTACTATTTGTAAA
TATTTTACATACATAAATTCTAAATTTATTGCACTAATCTGCCAAAATAGTTATATTAAT
GAAATTCTTTTTAAAAATATAATTATTTATATATTCAATCCTTTCGTACTAAAATATATT
AATTTTTTAAAGATAGAAACCAACCTGGCTTACGCCGGTTTGAACTCAGATCATGTAAGA
ATATAAAGTCGAACAGACTTAAATTTTAAACTTCTACACCTAAAACTATATCTTAATCCA
ACATCGAGGTCGCAATCTTTTTTATCGATATGAACTCTCCAAAAAAATTACGCTGTTATC
CCTAAAGTAACTTAAATTTTTAATCGTTATTAACGGATCATAAATTCATTAATTAATGTA
TTTAAAAAAATTAAAAGTTTTTTAAATTTTAATATCACCCCAATAAAATATTTTTAAATA
TAAAAATTAAATTTATCTAAATAAATTAAATATTAAAAATATAAAGATTTATAGGGTCTT
CTCGTCTTTTAAATTTATTTTAGCTTTTTGACTAAAAAATAAAATTCTATTATAAATTTT
TATGAAACAGTTAATATCTCGTCCAACCATTCATTCCAGCCTTCAATTAAAAAACTAATG
ATTATGCTACCTTTGCACAGTCAAAATACTGCGGCCATTAAAAAATTCATTGGGCAGGTC
AGACTTTTTAAAAAATTCAAAAAGACATGTTTTTGTTAAACAGGCGAATATTTTATTTTG
CCGAGTTCTTTATAAAAACTTTTCATAAAAAAATATCTTTACAATAATTATATACTAATT
TTATCATTATTTCTTAATTTTAAAAATTAAAATTAATATTTTAATAAAAAATAAAAATAA
ATTAAATAATATAAAAAATAAAATAAATTATAACAAATTTATTAATGATAGCTAATTCTA
AGCTTACATTTATTAAATATTTATTTAAAATTTTTTAAAAATATTTTATAGCTCATCCCA
TAAGATATTAAAATTAAAAAATTATTTAATTTAAAAATAAATTAAATAATTTAAAATTTC
TGAATTAAATTCATTTCTTAAAAAACTAGATACCTTTAAAAACGAATAACATTTCATTTC
TAATTAATTTTTAAAAATAATTTTATCACATTAACTTTTAAAATTAATTAACTCTTTTAA
AATCGAGAAAAATAAATATTTATTATTTATTTGATAAACCCTGATACAAAAGGTACAATT
TATAAAATTTTCTTTTATAATAAAAATTTTTCAAATTATTTCAATTTTCTTTTACAATAC
TAATAAACTATTATAAAAATTATTTATTCTTTAAATAATACTAAAACAATAAATTATATA
ATTATTTTTAATAATTTAAATAAAAAAAAATTAATTTAATAAATAAAATTTAATTCAATT
TATATTGATTTGCACAAAAATCTTTTCAATGTAAATGAAATGCTTTACTAAATAAGCTTT
AAATTGTCAATCTAGATACACCTTCCGGTACATCTACTATGTTACGACTTATCTTACCTT
AATAATAAGAGCGACGGGCGATGTGTACATATTTTAGAGCTAAAATCAAATTATTAATCT
TTATAATTTTACATTTAAATCCAATTTCAATAAACTTTTTCAAATTTATATCCAAAAAAT
AATTTTATTGTAATCCATTTCTTCTTAAATATAAGCTACACCTTGATCTGATATAAATTT
TAATAAAAATTATAGAAAATTATTATTCTTATAAAACATTCTTATAACGACGGTATATAA
ACTGACAACAAATTTAAGTTAGGTCCAACGTGGATTATCGATTATAGAACAGATTCCTCT
AAATAGACTAAAATACCGCCAAATTTTTTAAATTTCAAGAACATATCTAATACTACTTTA
GTAAAAAATTACATTTTAAATAATAGGGTATCTAATCCTAGTTTTTAAATAAAATTTTTA
AGCTTTAATATTTTTTAATTTAAAAATTTAATAAATTTAAAATTTCACCTAATAAATTTA
TTTTTAAAAATTTATAAATTCAATTTAACTTAAACTAATAAAATTTATTTGCATTATTTG
TATAACCGCGGCTGCTGGCACAAATTTAACCAATGCTTTTTAATATAACTATTTCTAAAT
TTCTTTAATTAATAATATTAATTACTGCGAATAAATTTAATAATAAAATTTTTAAAATAA
TATTAAATTCACACAAAAATTTACATATAAAATAAATTAACAATAAAATTTTAAGCTAAA
ATAAAACTTTATAAATTAAATAATTTAAAATATTAATTTTTAATTTATTAATTATTAAAA
ACATAAATAACAAAAAATAATCATAAAATTTTTTAAAAATAAATAATTAAATAAATAAAT
AAAATAAAAACATTTATAAAATTATTATAAAATTTAATAATAATAATTAAATTTAATCAA
ATTCTTCCTTA-TAAAAAAAATTTTTTAATTCCCCTAAAATTAAAAAATTTCAAAAACGA
CATGTTTTTTTTGATATAAAATTAATTTTATATTTATTATTATTTTTTGAATAAAAATGT
AAAAATTTAATACAATAAATTATCAAATTAATAATTTAAAAAAATTATTAAAAAAATGTT
TATTTAAATTATTTATTTTTAATAAATATTAAACAAAAAATAAAAAAAAGTTATTAATTA
TTTAAATAATATAAACTAGTAAATAAAAAATTCTTTAAATAATAAAAAA-----------
--------------------------------------------------AAATTAATTT
TTTTT-------------------------------------------------------
------------------------------------------------------------
-ATCTATATATTTTTAT------------------------------------TAATT--
------------------------------------------------------------
------------------------------------------------------------
----TAAAAGAATTTATAT-----------------------------------------
-------------TTAGAAAAAAAATAAAATGAT--------------------------
------------------------------------------------------------
------------------------------------------------------------
--------------------------------------------------------TTTT
T----TTTTTTTTTTTAAAAAAAAAAGAAAAAAAGGAAAATTTTTTTAAATTTTTTTTTT
TTTTTCTAAATTTAATTTAAAAAATAAAAATAGGGAAAAAAAAAAAAAAAAAAAGGGTTC
ATAAAATAACTAATAAAGACTAAATTTCTTAAAAAATTTTCTTAAAAATTACATATGCAT
GTTTTTTTTAAAATAAAAAATTAATTATATAAATAAGTAAATTGCCTGATAAAAGGGTTA
TCTTGATAGGATAAATTATGAAAATAAATTTTTCATTTACTAATTTATATTTAATAGAAT
CAAACTATTTCTAAAAGTATCAAAAACTTTTGTGCATCATACACCAAAATATAAAAAGAT
AAGCTAATTAAGCTACTGGGTTCATACCCCATTTATAAAGGTTATACTCCTTTTCTTTTT
AATTTTTAATAATTCTTTTAAAATTATATTTTTATTAATTTTAATAATAGGAACATTAAT
TACTGTTTCATCAAATTCTTGATTAAGAGCTTGAATAGGATTAGAAATTAATTTATTGGC
ATTTATTCCCCTAATAAGTGATAATAATTTAATATCAACAGAATCTTCTTTAAAGTATTT
TTTAACTCAAGCTTTGGCTTCAACAGTATTTATTTTTTCTTCCATTTTATATCTTCTTGA
AAATTTCTACACTGTAGAAATTACTTTAATATGTTCAAAAATTTTAATTTTGAGTTCTGT
TTTATTAAAAATAGGAGCAGCACCCTTTCATTTTTGATTTCCTAATGTAATAGCAGGATT
ATCATGAATAAATTCTTATATTTTAATGGTTTGACAAAAAATTGCTCCTTTTTTTATTTT
ATCTTATGTAATATATAAACCATTAATTGTTTTTTGTGCTATTATATCTGCTATTTGTGG
TGCTATTGGAGGATTTAATCAAACCTCTTTATCTAAATTAATAGCTTATTCATCAATTAA
TCATATAGGATGAATACTAATAGCAATAATAAAAAATGAAAATTTATGAATAAATTATTT
CTTTTTTTATTCATTTTTAAATTTAACGTTAATTATTTTATTTTTTATATTTAATTTAAG
CCATATCAATCAATTATTTTATTTACGATTAAATTCAAAAACTTTTAAATTTACAATATT
TTTAAATTTATTATCTTTAGGGGGATTGCCTCCATTTTTAGGATTTATCCCAAAATGATT
TATTATCCAATATTTAGTTATAAGAAATCAATATTTTATCATATTAATTTTAATTGTTAG
AGCGTTAATTTCTTTATATTTCTACTTACGAATATGTTATACTGCATTTATAATTAATTA
TAATGAAACTAATTGAATTTTAAATTACCAGTTTAATCAAAACACAATAAATATTTATTT
ATTATGTTCTTCTATCTCAATTTTAGGAATATTTATAATTTCTATAATTTATATTATACT
TTAAGGCTTTAAGTTAAATAAACTAATAGCCTTCAAAGCTATAAATATAAGAAATTCTTT
TAAGCCTTAGCAAATTAATTTGCTCCTTTAGAATTGCAGTCTAATATCATTATTGACTAT
AAAGCCGTGATTAAAGGGAAAATCTCCCATAAATAAATTTACAGTTTACCGCCTATTATC
AGCCATTTAATCA
>Liriomyza trifolii mitochondrion, complete genome.    NC_014283
TTGCGACAATGATTATTTTCAACAAATCACAAAGATATTGGAACATTATATTTTATATTT
GGTGCTTGAGCTGGAATAGTAGGAACTTCTCTTAGAATTCTTATTCGAGCAGAATTAGGG
CACCCCGGTGCCCTAATTGGTGATGACCAAATTTATAATGTTATTGTAACTGCTCATGCT
TTTATTATAATTTTTTTTATAGTTATGCCTATTATAATTGGAGGATTTGGAAATTGATTA
GTCCCTTTAATATTAGGAGCCCCAGATATAGCTTTCCCTCGAATAAATAACATAAGCTTT
TGGTTATTACCCCCCGCTTTAACTCTTTTATTAATAAGCAGAATAGTAGAAAACGGAGCT
GGTACAGGATGAACCGTTTACCCTCCACTTTCCTCAATTATTGCACATGGTGGAGCTTCA
GTTGATTTAGCAATTTTTTCCTTACATTTAGCAGGAATTTCTTCTATTTTAGGGGCAGTA
AATTTTATTACAACAATTATTAATATACGATCAACGGGAATTAATTTTGACCGAATACCT
TTATTTGTTTGATCTGTGTTAATTACTGCTGTATTATTACTTTTATCATTGCCCGTTTTA
GCTGGAGCAATTACAATACTATTAACAGACCGAAATTTTAATACATCATTTTTTGACCCA
GCTGGGGGAGGAGATCCAATTTTATACCAACATCTATTTTGATTTTTTGGTCATCCAGAA
GTATATATTTTAATTTTACCTGGGTTCGGAATAATTTCCCACATTATTAGCCATGAGTCA
GGTAAGAAGGAAACCTTTGGAAGTTTAGGAATAATTTATGCTATATTAGCAATTGGATTG
TTAGGCTTTATTGTATGAGCCCACCACATATTTACAGTCGGATTAGATGTTGATACACGA
GCTTATTTTACTTCAGCTACTATAATTATTGCTGTTCCCACTGGAATTAAAATTTTTAGT
TGATTAGCAACTTTACATGGAACTCAACTCTCTTATACACCAACTACTTTGTGAACTTTA
GGGTTTGTATTTTTATTTACAGTAGGAGGATTAACCGGAGTAGTTTTAGCAAATTCTTCA
ATTGACGTTGTTCTTCATGACACTTATTATGTAGTTGCCCACTTTCATTATGTATTATCA
ATAGGAGCCGTATTTGCAATTATAGCAGGATTTATTCATTGATACCCTCTATTTACTGGT
CTTTCTTTAAACAGTAAACTTTTAAAAAGTCAATTTGTAATTATATTTATAGGAGTAAAT
TTAACTTTTTTCCCACAACATTTTTTAGGATTAGCTGGAATACCTCGACGATACTCTGAT
TATCCTGATGCTTACACAGCATGAAACGTAATTTCAACGATTGGATCTTCTATTTCTTTA
TTAGGAATTATTTTTTTTTTATATATTATTTGAGAAAGTATAATAGTTCAACGTCAAGTA
ATTTACCGTATTCAAGTAAATTCTTCTATGGAATGATACCAAAATACGCCTCCCGCAGAA
CATAGTTATTCTGAACTTCCTATATTAACTAATTAAATCTGATATGGCAGATTAGTGCAA
TGGATTTAAGCTCCATATATAAAGTGTTTAACTTTTATTAGAATAAATGTCAACATGAGC
TAATTTAAATTTACAAAATAGAGCCTCTCCGTTAATAGAACAACTAATTTTTTTTCACGA
TCACGCATTAATAATTTTAATAATAATTACTACCTTAGTGGGATATTTAATAATTACTTT
ATTATTTAATAAATTTACAAATCGTTATCTTCTACATGGACAAATAATTGAAATAATTTG
AACAATCTTACCAGCAATTATTTTACTATTTATTGCCTTTCCTTCTCTTCGACTTTTATA
TCTTCTTGATGAAATTAATGAGCCTTCAATCACTTTAAAAGCTATTGGTCATCAATGATA
CTGAAGCTATGAATATTCGGATTTCAACAACCAAATAGAATTTGATTCTTATATAATCCC
AACTAATGAATTAAAAAGAAATGAATTTCGACTTCTAGATGTTGATAATCGAGTTGTTCT
ACCTATAAATACTCAAATCCGAATTTTAGTAACTGCAGCAGATGTTTTACATTCTTGAAC
TGTGCCAGCTTTAGGGGTTAANATTGATGNAACACCAGGNCGATTAAATCAAACTAATTT
TTTTATTAATCGACCTGATCTATTTTATGGACAATGTTCTGAAATCTGTGGTACGAATCA
TAGTTTTATACCAATTGTAATTGAAAGAGTTCCCTCAAATATTTTTATCAAATGAATCAC
AAATAACTCAAACTAATCATTAGGTGGCTGAAAGCAAGCAATGGTCTCTTAAACCATAAA
ATAGTAAATTAGCAAATACTTCTAATGAAAAAAAATTAGTTAAATAAATAACATTAGTAT
GTCAAACTAAAATTATTAAAATTATAATATTTTTTAATTCCACAAATAGCCCCAATTAGA
TGATTAACTTTATTTTTAATTTTCTTTTTAACTTTTATTATATTTAATATTATAAATTAT
TTTAGATATTTTCCATCTTCACCATCACACCAAAAAAAACTTTTTACTGTTAAATCAATA
AATTGAAAATGATAAGAAATTTATTTTCAGTTTTCGACCCTTCCTCAAGAATTTTTAATC
TTTCATTAAATTGAATGAGAACTTTTTTAGGAATTACTTTAATTCCATGCTCTTTTTGAC
TTATACCTTCACGTTATAGAATTATTTGAAATAACATAAACTTAATTCTTCATAAAGAAT
TTAAAACTTTATTGGGCCCAAAAAGAAAAAGAGGGTCTACATTTATTTTTATTTCTCTAT
TTTCAATAATTCTATTTAACAATTTTATAGGATTATTTCCATATATTTTTACTAGCACTA
GTCATTTAACTTTAACCCTTTCTTTAGCTCTTCCTTTATGAATTGCATTTATACTTTATG
GATGATTAAATCATACTCAACACATATTTGCTCATTTAGTACCTCAAGGAACACCTGCAA
TTTTAATACCATTTATAGTATGTATTGAAACAATTAGTAATATAATTCGNCCNGGNACNN
TANCAGTACGGCTATCAGCAAATATAATTGCAGGACACCTTTTATTGACTTTATTAGGAA
ATACTGGCCCTTCTATATCATTAATTTTAATTAATATTTTACTGATTACTCAATTAGCTC
TATTAACTCTTGAATCTGCGGTAGCTATTATTCAATCTTATGTTTTGGCAGTATTAAGAA
CTCTTTACTCTAGAGAAGTTTACTAAATGTCAACACACTCAAATCATCCGTTTCATTTAG
TAGATTATAGCCCTTGACCTTTAATAGGGTCAATTGGAGCAATAACAACAGTTTCTGGAT
TAGTAAAATGATTTCATAAATTTGATTCATCCTTATTTATCTTAGGAAATATTATCACTA
TTTTAACCGTATATCAATGATGACGAGATATCACACGAGAAAGAACATTTCAAGGTCTTC
ATACTCAAGCAGTAATAACTGGTTTACGTTGAGGAATAATTTTATTTATTTTATCAGAAG
TTTTATTTTTTACATCATTTTTTTGAGCATTTTTTCATAGAAGTTTATCCCCTTCAATTG
AAATCGGAATACAATGACCCCCTATGGGAATTAATCCATTTAATCCATTTCAAATTCCTT
TATTAAATACAGCCATTCTTTTAACCTCAGGAGTAACGGTTACGTGAGCCCATCACGCAC
TTATAGAAAATAATCACTCTCAAACCTTCCAAGGATTATTTTTTACTGTTCTATTAGGAA
TTTATTTTTCAATTTTACAAGCATATGAATATATAGAAGCCTCATTTACAATTGCAGACT
CTGTTTATGGATCAACATTTTTTATAGCAACAGGATTCCACGGACTTCACGTATTAATCG
GAACAACATTTTTATTAATTTGCTTAATTCGTCATTATAATAATCATTTTTCTAAAAATC
ATCATTTTGGGTTTGAAGCCGCAGCTTGATATTGACATTTTGTAGATATTGTTTGATTAT
TTCTTTACATTTCAATTTATTGGTGAGGTAGATAATTTTTATTTATATAGTATAAAGTAT
ATATGACTTCCAATCATAAGGTCTATTAATAAAATAGTGTAAATAATGTTTATTATTGAA
ATTTCTTCTATTATATTAATCTCTATTACTTCATTATTAACAATATTAGGATTTATTTTA
TCAAAAAAAAGATTAGCTGATCGAGAAAAAAGATCCCCATTCGAATGCGGATTTGACCCA
AAATCATCTTCACGAATACCATTTTCCCTTCGATTTTTTTTAATTACTATTATTTTGGTA
ATTTTGGAGGTAGAAATTGCACTAATTCTACCTATAGTAATAATTTTAAATATATCAAAC
ATATTAATTGGATTAATTACATCATTCACATTTTTAATAATTCTTTTAATTGGATTATAT
CATGAATGAAATCAAGGTATGTTAAACTGAACAGAATAACAGGGTTGTAGTTAATTATAA
CATTTGATTTGCATTCAAAAATTATTGAATATTCAATCTACTGTGAATATGAAGCGATAA
ATGGCAATTAGTTTCGACCTAATTTTAGGTATAATTACCCTTATTCTTA---ATTGAAAC
CAAAAAGAGGTAATTCACTGTTAATGAATAAATTGAGACATAATTCTCCAATTAAAGAAA
CATGAAGTTCAAGAAAAAGCTGCTAACTTTTACTTTTAATGGTTAAATTCCATTTATGTT
TCTATTTATATAGTTTAATAAAAACATTACATTTTCATTGTAAAAATAAAATAATTTTTT
T-ATAAATTACTAAAATTAATTCAATATATTCAAAGATTAAAACAATTTCCATAACATCT
TCAATGTCATACTCTAAATATAAGCTATTTGAATAATAAAATATAAAAAACATTAAAATA
ACAATTCAAATTACAAAAGTCAATAAAAAAATTTTTAAATTATTATTCTGTAAAATATTA
TTAAATTGAGAATAACATACTAATTGAAAATAAATATTTTGTCTTCCAAAATATTCTAAT
CAACCCTGATCAAAACTTTTTACAACTTGATTACCAATATATAAAGGATAAAAAATAACC
CCATAAGTTCTAATTATAGGCATAAACCATATTCTACCAACAAAATTAGTAAATAAATAG
TTATTTAATTTAAAATTAACAAAATAAAAAGAAACATTAGAAATTAAATAACCAATAATT
CCCCCTATAATACAAACTAATAAAGTTAAAATTTTTAAAAAAAAAGGTAAAACAATAACT
AAAGGGACAGGAAAAATTAATCAATTTAATATTCTACCTCCAATAATTCTCATAACTAAT
AAACCAGTCATAGCCCGTAATATTACTCACCCTTCATCTCTCAAATAATTTAAAGATCCA
CAATTTAAATCACCAGTTATTGAATAATAAACCAGCCGAAAAGAATAACAAACAGTTAAT
CCTGTAGAAAAGAAAAAAAGAAAAAAAGAAAAATAATTAATCGAATTAAATCTAACAATT
TCTAAAATTANATCCTTAGAATAAAACCCAGCTAAAAAAGGTATCCCACATAAAGCTAAA
TTTGAAATATTAAAACAACAAGAAGTATAAGGTATATGTAATCTTAACCCTCCTATTAAA
CGAATATCTTGACTATTATTTATATTATGAATAATAGCCCCCGCACANATAAATAATAAA
GCNTTAAATAAAGCATGAGTTAATAAATGAAAAAATGCTAACTTATAAAAACCTATAGAT
AAAATTCTTATTATTAAACCTAATTGACTTAAAGTAGATAAAGCAATAATTTTTTTTAAA
TCAAACTCAAAATTTGCTCCTAACCCTCTTATAAATATAGTTAATCCAGATAATAAAAGC
AATAAATTACCTAATCAAGAATCCAATAAAATATTAAACCGAATTAATAAATAAATTCCA
GCAGTNACTAAAGTNGAAGAATGAACTAAAGCTCTGACAGGAGTTGGGGCAGCTATAGCA
GCAGGAAGTCAAGAAGAAAAAGGAATTTGAGCTCTTTTAGTTATTGCTGCTAAAACTACT
AATCCTCCAATAATCATCATAAAAAAATCATTTTTCATAATTTCCAAATAAAAAATAAAA
TTTCAACTTCCATAATTTAATATTCAAGCAATAGCTAATAAAAAAGCAACGTCCCCAATT
CGATTAGATAAAGCTGTCAATATACCTGCATTATAAGATTTTACATTTTGAAAATAAATA
ACTAAACAATAAGAAACTAACCCTAANCCATCTCATCCTAATAAAATTCTAATTAAATTA
GGACTAATAATTAATATTATTATCGATAAAACAAATATTAAAACTAATATAATAAATCGA
TTAATATTAACGTCTTCAGATATATACTCCTTTCTATAAAAAATAACTAATGAAGCAATC
AATAAAACAAAAGATATAAATAACAAACTTATTCAATCAAACAAAAATGTTATCACAATA
CTGCAAGAATTTAATGAAATAATTTCCCACTCAAAAAAATAAACCAATTCATCTAAAATA
ACTAATAAACTAAAAATAAATAAAATAAAACTTAAGAAAAATAAAGAAATAAATCTAATC
AAACAAATAGATATTTTTTTCACGATCTAAAATGAATTATTTCATATCATTGACACCACA
AATCAATATTTTTTTTAAACTATTTAAATATAATCAAAATAAACAAAAATCTCTTTTAAT
AATTAACAAATTAAGTGGAAATCAATGTAAAAAAATTAAGAAAAATTCACGAAAATTTCC
TCTTCTAAAAGAATAGGAGCCAGAAAAAAAATTACCGTGCTGTCTATAAGCATATAAATA
TAAAGTATAAGCAGCTCTAAAAAATGATAAAAGCGATAAAAAAATTATAGTTAAAAAAGA
ATATCTAACAATTCTATTTAAAAGAACAATTTCTCCTAATAAATTTAAAGTAGGAGGAGC
TGCTATATTACCTGCGCATAAAGGAAATCACCATAAACTTATAGAAGGCATATAGTTTAA
AAGACCCTTATTAATAAAAAGACTACGACTACCTAATCGCTCATAACTAATATTAGCCAA
ACAAAATAAACCAGAAGAACACAAGCCGTGAGCAATCATTAAAATATAAGAACCAGAAAT
ACCTCAATATGTTATTGTTATAAGACCAGATAAAACAATTCCTATATGAGCAACAGAAGA
ATAAGCAATTAAAGATTTTAAATCAACCTGTCGTAAACAAACTAATCTAACTAAAACAGA
ACCCACCAAACTGATTCTTACTCAAATAAAATTTAATTTTAAACCCAAAACTTGAATAAT
TGGTAAAATTCGTAACAAACCATAACCGCCTAACTTCAACATAATTCCAGCTAAAATTAT
AGATCCAGAAACTGGAGCCTCTACATGAGCCTTAGGTAACCACAAATGAACTAAAAATAT
TGGAAGTTTTACTAAAAATGCTAAAATTATACAAAAATATAAAAGTTCATAATTTAATAA
ATAATTATTTATTAAATAAAAATTTATTGTTCTTAAATCATTATATAAATAAATAATTCC
TATTAATATAGGCAATGATACTAATAATGTATAAAACAATAAATAAATACCGGCTTGTAA
ACGTTCAGGTTGATAACCCCAACCTAAAATTAAAAAAAGAGTAGGAATTAAACTACTTTC
AAAAAATAAATAAAATAAAAATAAATTCATTCTACTAAAACTTAAATATAAAAATAATAA
TAAAAATAATAAATTAATTATAAATAAATTAATAAAATTATTTATTTTATATACTAAACC
TCTTGCTATTATTATTAATATACAAATTCAAATTCTTAATAAAATTAAACCATAAGATAA
CACATCATTTCCCATAAAATAAGAAATATTTATAAAATAATTATCTAAATTATTTATTAA
AATATAGATAAAACTTAATATAATTAATAAACCTTGAACCATTCAAAACATATTTTTTAT
AAAACAAAGCGGAAGAATAAACATAATAAAAAATAAAATTTTTATCATTATAGAATATTA
AAAGATTGAAAATAATCATTACCATGTGTACGAACTAAAGAAACTAAAATTGATAAACCT
AAAGCCCCTTCACAAACACTAAATCTTAAAAATATTATAATAAAATATATTTCAAAATTT
ATATATAACAAATAAATAAAAATAATAAAAAATAAACAAATAACAATATATTCTAATCTT
AACAATATAGAAAGTAAATGTTTTCGATTTAAAACAAAACAAATAATACCAACAACATAT
AAAATAATAGGAAGACTTATATAAATAAATATTATCATTAGTTTTAATAATTTAACAAAA
ATATTGGTCTTGTAAACCAAAAATAAGAATTTTCTTTTAAAACTTCAAGAAAAAAGAAAA
TACCTTTATCATTAATCTCCAAAATTAATATTTTAATTAAACTATTTCTTGATATTATAC
AATTAGTTTTATATAGAATACTAATAATCTCTAGATTTATTTTTTTACAAATAAACCACC
CATTAGCAATAGGATTAATACTATTAATTCAAACAATATTAATATCTTTATTAACAGGAA
TAATTACAAAAACTTTTTGATTTTCTTATATTTTATTTTTAATTTTTTTAGGGGGTATAT
TAGTTTTATTTATCTATACAACTTCCTTAGCATCAAATGAAATATTTTCTTTATCTATAA
AATTATTTTTTAATACAATATTATATATATTAATTAGAATTTTTATTATTTTTTTAATTG
ATAAAACATATATTTATAATATATTTATAAATACAGAAATAATAAATACAAATAATTTAA
ATTCTTTTATACCCGAAAATACAACATCTATATATAAATTATATAATTACCCAACAAATT
TTACAACAATCTTAATTGTTAATTATCTTTTAATTACAATAATTGCCATTGTAAAAATTA
CTAATTTATTTTTTGGGCCATTACGAATAATAAATTAAACAAATGTCAAAAGCACTTCGA
CTTAAACACCCTCTCTTTAAAATCGCAAATAATGCGTTAGTGGATTTACCAGCACCCATT
AATATCTCAGCATGATGAAATTTCGGATCTCTATTAGGTCTTTGTTTAATTATTCAAATC
TTAACGGGACTATTTTTAGCAATACATTATACTGCAGATATTAATATAGCATTTAATAGT
GTAAATCATATTTGTCGAGANGTAAATTATGGTTGATTATTACGAACTTTACACGCTAAT
GGAGCTTCATTTTTTTTTATTTGTATTTATCTTCATGTTGGACGAGGAATTTACTACAAT
TCATATTTATATACATCAACTTGAACAGTAGGAACATTAATTCTATTTTTAGTAATAGGA
ACAGCTTTTATAGGTTATGTTCTTCCATGAGGACAAATATCTTTTTGAGGGGCCACTGTA
ATTACTAACTTATTATCAGCAATTCCCTACTTAGGAACAACTTTAGTGCAATGAATTTGA
GGAGGATTTGCTGTTGACAATGCAACCTTAACTCGATTTTTTACTTTTCATTTTATCTTA
CCATTTATTGTTTTAGCAATAGTATTAATTCACTTATTATTTTTACATCAAACAGGATCA
AATAATCCTATAGGATTAAATTCTAATATTGATAAAATTCCATTTCACCCTTATTTTACA
TTTAAGGACGTATTTGGATTTATTGTAATACTTATATTATTAATTATACTTACTTTAATA
AGTCCTTATTTATTAGGAGACCCAGATAATTTTATTCCTGCTAATCCTCTTGTTACTCCT
ATTCATATTCAACCTGAATGATATTTTTTATTTGCATACGCAATTCTTCGATCAATTCCT
AATAAACTAGGAGGAGTGATAGCTTTAGTTTTTTCTATTGCTATTTTATTCTTTATACCT
CTTACTCATAATAGAAAATTTCAAGGAAATCAATTTTATCCAATTAATAAAATTTTATTT
TGATCAATAGTAACAACAGTAATCTTACTTACATGAATTGGAGCTCGACCTGTTGAAGAC
CCTTATATTTTAACAGGACAAATCTTAACTATAATTTATTTTTCATATTTTATTATTAAT
CCAATTATAACAAAATGATGAGATAATTTAATTAATTGGCTAATGAGCTTGAATAAGCAT
ATGTTTTGAAAACATAAGATAGAAATATAATTT-CTATTAACCTTACTAAAATAAATTAT
ATAAAATAAAAATAAATAAAAATTTTAAACCAATAATAAAAAACAAATAATTTAAAGAAA
AAGGTAAAAAATTTTTTCAGGCTAAATATATTAATTTATCATACCGAAATCGAGGTAATG
TGCCCCGAACTCAAATAAACAAAAACCCGATAAAAATTAATTTTCCATAAAATATAATAT
TTAATATATCAGAACCTAAAAATATAACAACAAATAATATACTTATAAATAAAATTCTTG
AATATTCCGACATAAAAATTAAAGCAAAACCTCTTCTTCTATATTCTACATTAAAGCCAG
ACACTAACTCTGATTCCCCTTCAGCAAAATCAAAAGGAGTCCGATTAGTTTCAGCTATAG
AAATTCTCAACCAAACTAAAACTAAAGGTAATATAATAAAAAAAAATCAAATAAATTTCT
GATAATAAAAAAATCTTAAAAAATTATAACTATTAATTAAAAATACAAAAGATAATAAAA
TTAAAGCTAAACTCACTTCATAAGATACTGTTTGAGCAACAGCTCGTAAAGCCCCCAACA
AAGCATAATTAGAATTAGAAGATCAACCAGCTACTATAACTGTATAAACCCCTAAACTTG
TACAACATAAAAAAAATAAAATTCTCAAATTAAAAGAAATCATTTTAATCAAAACAGGTA
TAGACAATCAAATTAATAACGATAAAAATAGAGAAAAAATAGGAGAAAAACAATAAGAAA
TATAATTAGATATTAACGGATAAGTTTGTTCTTTTACAAATAATTTAATTGCATCACAAA
ATGGCTGAGGTAATCCTAATAAACCAACTTTATTAGGTCCCTTTCGAATTTGAATATAAC
CTAATACTTTTCGTTCTAATAATGTTAAAAAAGCAACACTTACTAATACACAAATAACTA
ATAATAAAATTATTATAAAAGATAAAATAGATTCAAATAAAAACACGTACTATTTGTAAA
TATTTTACATATATAAATTCTAAATTTATTGCACTAATCTGCCAAAATAGTTATATTAAT
GAAATTCTTACAAAAAATATAATTATTTATATATTCAATCCTTTCGTACTAAAATATATT
AATTTTTTAAAGATAGAAACCAACCTGGCTTACACCGGTTTGAACTCAGATCATGTAAGA
ATATAAAGTCGAACAGACTTAAATTTTAAACTTCTACACCTAAAATTATATCTTAATCCA
ACATCGAGGTCGCAATCTTTTTTATCGATATGAACTCTCCAAAAAAATTACGCTGTTATC
CCTAAAGTAACTTAATTTTTTAATCATTATTAATGGATCAAAAATTCATAAATTAATGTT
TTTAAAAAA-TTAAAAGTTTTTTAAATTTTAATATCACCCCAATAAAATATTTTAAAATA
TAAAAATTAAATTAATCTAAATAAATTAAATATAAAAAATATAAAGATTTATAGGGTCTT
CTCGTCTTTTAAATTTATTTTAGCTTTTTGACTAAAAAATAAAATTTTATTATAAATTTT
TATGAAACAGTTAATATCTCGTCCAACCATTCATTCCAGCCTTCAATTAAAAAACTAATG
ATTATGCTACCTTTGCACAGTCAAAATACTGCGGCCATTAAAAA-TTCATTGGGCAGGTC
AGACTTTTTAAAAAATTCAAAAAGACATGTTTTTGTTAAACAGGCGAATATTTTATTTTG
CCGAGTTCTTTATAAAAACTTCTCATAAAAAAATATTTTTACAATATTTATATACTAATT
TTATCATTATTTCTTAATTTTAAAAATTAAAATTAATATTTTAATAAAAAATAAAAATAA
ATTAAATAATATAAAAAATAAAATAAATTATAACAAATTTATTAATGATAACTAATTCTA
AGCTTACATTTATTAAATATTTATTTAAAATTTATTAAAAATATTTTATAGCTCATCCCA
TAAAATATTAAAATTAAAAAATTATTTAATTTAAAAATAAACTAAATAATTTAAAATTTC
TGAATTAAATTCATTTCTTAAAAAACTAGATACCTTTAAAAACGAATAACATTTCATTTC
TAATTAATTTTTAAAAATAATTTTATCACATTAACTTTTAAAATTAATTAACTCTTTTAA
AATCGAGAAAAATAAATATTTATTATTTATTTGATAAACCCTGATACAAAAGGTACAATT
AATAAAATTTTCTTTTTAAATAATATTTTTTCAAATTATTTCAATTTTCTTTTACAATAC
TAATACACTATTATAAAAATTATTTATTCTTTAAATAATACTTAAACAATAATTTATATA
ATTATTTTTAACAATTTAAATAAAAATAAATTAATTTAATTAATAAAATTTAATTCAATT
TATATTGATTTGCACAAAAATCTTTTCAATGTAAACGAAATGCTTTACTTAATAAGCTTT
AAATTGTCAATCTAGATACACCTTCCGGTACATCTACTATGTTACGACTTATCTTACCTT
AATAATAAGAGCGACGGGCGATGTGTACATATTTTAGAGCTAAAATCAAATTATTAATCT
TTATAATTTTACATTTAAATCCAATTTCAATAAACTATTTCAAATTTATATCCAAAAA-T
AATTTTATTGTAATCCATTTTTTCTTAAATATAAGCTACACCTTGATTTGATATAAATTT
TAATAAAAATTATAGAAAATTATTATTCTTATAAAACATTCTTATAACAACGGTATATAA
ACTGATAACAAATTTAAGTTAGGTCCAACGTGGATTATCGATTATAAAACAGATTCCTCT
AAATAGACTAAAATACCGCCAAATTTTTTAAATTTCAAGAACATATCTAATACTACTTTA
GTAAAAAATTACATTTTAAATAATAGGGTATCTAATCCTAGTTTTTAAATAAAATTTTCA
AGCTTTAATATTTTTTAATTTAAAAATTTAATAAATTTAAAATTTCACTTAATAAATTTA
TTTTTAAAAATTTATAAATTCAATTTAACTTAAACTAATAAAATTTATTTGTATTATTTG
TATAACCGCGGCTGCTGGCACAAATTTAACCAATACTTTTTAATATAACTATTTCTAAAT
TTCTTTAATTAATAATATTAATTACTGCGAATAATTTTTATAATAAAATTTTTTAAATTA
TATTAAATCCACACAAAAATTTACATATAAAATAAATTAACAATAAAATTTTAAGCTAAA
ATAAAACTTTATAAATTTAATAATTTTATAAATTATAATTTAATTTATTAATTAATAGAA
ATTTAAATAATAAAAAATAATTTAAAAAAATTTTAAAATTTAATAATTATATAAATAAAT
TAAATGAAAAAATTTATAAAATTTTTATAAAATTATATTATAATAATTAAATTTAATTAA
ATTCTTTCCTAACAAAAAAAAATTTTTAATTCCCCTAAAACTAAAAA-TTAAAAAAATAA
CAGATTTTTTTTAATA-AAAAATAATTTTATATTTATTATTATTTTTTACAAAAAAATGT
AAAAAATTAATATAATTAAATATCAAATTAATAATTTTTAAAAATTATTAATAAAATATT
TAATTAAATTATTTATTTTTAATAAATATTAAACAAAAAA--AAAAAAGATTATTAATTA
TTTAAATAATATAACTTAGTAAACAAAAAATTAAGTAAATAATAAAAAAGATTAATTTTT
TTTGTTATACATAAATTCTATTTAAAGAATTTCTAATTAGTGGAGAATTTAAAATGATTT
TTTTTTTTTTTTTTTTTATTATTTTCTGGTTGTTATTCTATTAGCAAGATTTTTCAATCT
ATACTATACTAGTTAAGACTTATAAATTTAATATTTATATATAAATAATTTATTAAAATA
TATTTATATATATTTATATAGAAAAAATTTTGGGAATTTATAAATATATATATTAATTAT
AGAGTTTTATATCTATTTAATAATATAACTTTATAATTAATATATATATATATAAATACT
CTGGAATCTATATTAATATAAATATATATAAATTAATAAAAATTTATTTTATTATATATA
CTAATAAAAATATTTATATATGATACTTATATATATATATAGATTATATTTAATATATAT
TAATATAATTAAATTATAATTATAATAAAATAATAATATATTTATATTTATATATATTAA
ATATAAATATATAATATATTTATAGTATAATTTATATATTTATTTAATTATTTACAAAAT
ATTTATAAATAAATATGTATATATATAATTTAAATATAAATATTTATTAATATATAAATA
TAAAATAAATAAATTATAATTTTAATTATTTTAAAATAAATTATTAATTCAAATTATTTT
TAAAATTTTATTTTTTAAAAAAAAAAGAATAAAATGTAAATCATTTATAATTTATTATTT
TTTTACTAAATTAAATTAAAAAAAGAAAAATAAAAAAAAAAAAAAAAAAAAAAAAATTAA
GAAAAATAACTAATAAAGACTAAATTTTATAAAAATTTTTCTTGAAAGCCACATAAACAT
GTTTTTTTTAAAATACAAAATCATTTATAAAGATTAGTAAATTGCCTGATAAAAGGATTA
TCTTGATAGGATAAATTATGAAAATAAATTTTTCATTTACTAATTTATATTTAATAGAGT
CAAACTATTTCTAAAAGTATCAAAAACTTTTGTGCATCGTACACCAAAATATAAAAAGAT
AAGCTAACTAAGCTACTGGGTTCATACCCCATTTATAAAGGTTATACCCCTTTTCTTTTT
AATTTTTAATAATTCTTTTAAAATTATATTTTTATTAATTTTAATGATAGGAACATTAAT
TACTGTATCTTCAAACTCTTGGTTAAGTGCTTGAATAGGATTAGAAATTAATTTATTGGC
ATTTATTCCCCTAATAAATGATAATAATTTAATATCAACAGAATCTTCTTTAAAGTACTT
TTTAACTCAGGCTTTGGCTTCAACAGTATCTTTTTTTTCTTCAATTTTCTACCTTATTGA
AAACTTCTATTCTATAGAAATAATTTTTATTTACTCAAAAATTTTAATTTTAAGCTCTGT
TTTATTAAAAATAGGAGCAGCGCCGTTTCATTTTTGATTCCCTAATGTAATAATAGGCTT
ATCATGAATAAATTCTTATATTTTAATAGTTTGACAGAAAATTGCCCCTTTTTTTATTTT
ATCTTATGTAATATATAAACCGTTAATTATTTTTTGCGCTATTACATCCGCTATTTGTGG
CGCAATCAGAGGATTTAATCAAACTTCTTTATCTAAATTAATAGCTTATTCTTCAATTAA
TCATATGGGCTGAATGTTAATAACAATAATAAAAAACGAAAATTTATGAATAAATTATTT
TTTTTTCTACTCATTTTTAAATTTAACATTAATTATTTTATTTTTAATGTTTAATTTAAA
TCATATTAATCAATTATTTTATTTATACTTAAATTCAAAAACATTTAAATTCAGAATATT
TTTTAATTTATTATCTTTAGGGGGATTACCCCCATTTTTAGGATTTTTACCAAAATGACT
TACTATTCAATATTTAGTAATAAGAAATCAATATTTTATTATATTAATTTTAATTTTTAG
AACACTAATTTCTTTATATTTTTATTTACGAATGTGTTATACTGCATTTATAATTAATTA
TAATGAAACTAATTGAACTATAAATTACCAGTTTAATCAAAACATAATAAATATTTATTT
ATTATGCTCTTCTATCTCAATTTTAGGATTATTTATAATTTCTATAATTTATATTATACT
TTAAGGCTTTAAGTTAAACAAACTAATAGCCTTCAAAGCTATAAATATAAGAAATTCTTT
TAAGCCTTAGCATATTAATTTGCTCCTTTAGAATTGCAGTCTAATATCATTATTGACTAT
AAGGCCATGATTAAAGAGATTATATCTCATAAATAAATTTACAGTTTACCGCCTATTGTC
AGCCATTTAATCA
