# Supplementary material for: Conveniently Pre-Tagged and Pre-Packaged: Extended Molecular Identification and Metagenomics Using Complete Metazoan Mitochondrial Genomes
Source: PLoS One. 2012 Dec 14;7(12):e51263. doi: 10.1371/journal.pone.0051263 (PMC3522660; doi:10.1371/journal.pone.0051263)
Supplement: File S2 — Sliding window analyses for Annelida, Cnidaria, Crustacea, Echinodermata, Mollusca, Nematoda, Nemertea, Platyhelminthes and Porifera. For each family, the folder contains the aligned sequences as well as the sliding window analyses by species pair and for all species pair on a single figure. (ZIP) [file pone.0051263.s002.zip › Crustacea/Agromyzidae/NC_014283.fst]

>Liriomyza trifolii mitochondrion, complete genome.    NC_014283
ttgcgacaatgattattttcaacaaatcacaaagatattggaacattatattttatatt
tggtgcttgagctggaatagtaggaacttctcttagaattcttattcgagcagaattag
ggcaccccggtgccctaattggtgatgaccaaatttataatgttattgtaactgctcat
gcttttattataattttttttatagttatgcctattataattggaggatttggaaattg
attagtccctttaatattaggagccccagatatagctttccctcgaataaataacataa
gcttttggttattaccccccgctttaactcttttattaataagcagaatagtagaaaac
ggagctggtacaggatgaaccgtttaccctccactttcctcaattattgcacatggtgg
agcttcagttgatttagcaattttttccttacatttagcaggaatttcttctattttag
gggcagtaaattttattacaacaattattaatatacgatcaacgggaattaattttgac
cgaatacctttatttgtttgatctgtgttaattactgctgtattattacttttatcatt
gcccgttttagctggagcaattacaatactattaacagaccgaaattttaatacatcat
tttttgacccagctgggggaggagatccaattttataccaacatctattttgatttttt
ggtcatccagaagtatatattttaattttacctgggttcggaataatttcccacattat
tagccatgagtcaggtaagaaggaaacctttggaagtttaggaataatttatgctatat
tagcaattggattgttaggctttattgtatgagcccaccacatatttacagtcggatta
gatgttgatacacgagcttattttacttcagctactataattattgctgttcccactgg
aattaaaatttttagttgattagcaactttacatggaactcaactctcttatacaccaa
ctactttgtgaactttagggtttgtatttttatttacagtaggaggattaaccggagta
gttttagcaaattcttcaattgacgttgttcttcatgacacttattatgtagttgccca
ctttcattatgtattatcaataggagccgtatttgcaattatagcaggatttattcatt
gataccctctatttactggtctttctttaaacagtaaacttttaaaaagtcaatttgta
attatatttataggagtaaatttaacttttttcccacaacattttttaggattagctgg
aatacctcgacgatactctgattatcctgatgcttacacagcatgaaacgtaatttcaa
cgattggatcttctatttctttattaggaattattttttttttatatattatttgagaa
agtataatagttcaacgtcaagtaatttaccgtattcaagtaaattcttctatggaatg
ataccaaaatacgcctcccgcagaacatagttattctgaacttcctatattaactaatt
aaatctgatatggcagattagtgcaatggatttaagctccatatataaagtgtttaact
tttattagaataaatgtcaacatgagctaatttaaatttacaaaatagagcctctccgt
taatagaacaactaattttttttcacgatcacgcattaataattttaataataattact
accttagtgggatatttaataattactttattatttaataaatttacaaatcgttatct
tctacatggacaaataattgaaataatttgaacaatcttaccagcaattattttactat
ttattgcctttccttctcttcgacttttatatcttcttgatgaaattaatgagccttca
atcactttaaaagctattggtcatcaatgatactgaagctatgaatattcggatttcaa
caaccaaatagaatttgattcttatataatcccaactaatgaattaaaaagaaatgaat
ttcgacttctagatgttgataatcgagttgttctacctataaatactcaaatccgaatt
ttagtaactgcagcagatgttttacattcttgaactgtgccagctttaggggttaanat
tgatgnaacaccaggncgattaaatcaaactaatttttttattaatcgacctgatctat
tttatggacaatgttctgaaatctgtggtacgaatcatagttttataccaattgtaatt
gaaagagttccctcaaatatttttatcaaatgaatcacaaataactcaaactaatcatt
aggtggctgaaagcaagcaatggtctcttaaaccataaaatagtaaattagcaaatact
tctaatgaaaaaaaattagttaaataaataacattagtatgtcaaactaaaattattaa
aattataatattttttaattccacaaatagccccaattagatgattaactttattttta
attttctttttaacttttattatatttaatattataaattattttagatattttccatc
ttcaccatcacaccaaaaaaaactttttactgttaaatcaataaattgaaaatgataag
aaatttattttcagttttcgacccttcctcaagaatttttaatctttcattaaattgaa
tgagaacttttttaggaattactttaattccatgctctttttgacttataccttcacgt
tatagaattatttgaaataacataaacttaattcttcataaagaatttaaaactttatt
gggcccaaaaagaaaaagagggtctacatttatttttatttctctattttcaataattc
tatttaacaattttataggattatttccatatatttttactagcactagtcatttaact
ttaaccctttctttagctcttcctttatgaattgcatttatactttatggatgattaaa
tcatactcaacacatatttgctcatttagtacctcaaggaacacctgcaattttaatac
catttatagtatgtattgaaacaattagtaatataattcgnccnggnacnntancagta
cggctatcagcaaatataattgcaggacaccttttattgactttattaggaaatactgg
cccttctatatcattaattttaattaatattttactgattactcaattagctctattaa
ctcttgaatctgcggtagctattattcaatcttatgttttggcagtattaagaactctt
tactctagagaagtttactaaatgtcaacacactcaaatcatccgtttcatttagtaga
ttatagcccttgacctttaatagggtcaattggagcaataacaacagtttctggattag
taaaatgatttcataaatttgattcatccttatttatcttaggaaatattatcactatt
ttaaccgtatatcaatgatgacgagatatcacacgagaaagaacatttcaaggtcttca
tactcaagcagtaataactggtttacgttgaggaataattttatttattttatcagaag
ttttattttttacatcatttttttgagcattttttcatagaagtttatccccttcaatt
gaaatcggaatacaatgaccccctatgggaattaatccatttaatccatttcaaattcc
tttattaaatacagccattcttttaacctcaggagtaacggttacgtgagcccatcacg
cacttatagaaaataatcactctcaaaccttccaaggattattttttactgttctatta
ggaatttatttttcaattttacaagcatatgaatatatagaagcctcatttacaattgc
agactctgtttatggatcaacattttttatagcaacaggattccacggacttcacgtat
taatcggaacaacatttttattaatttgcttaattcgtcattataataatcatttttct
aaaaatcatcattttgggtttgaagccgcagcttgatattgacattttgtagatattgt
ttgattatttctttacatttcaatttattggtgaggtagataatttttatttatatagt
ataaagtatatatgacttccaatcataaggtctattaataaaatagtgtaaataatgtt
tattattgaaatttcttctattatattaatctctattacttcattattaacaatattag
gatttattttatcaaaaaaaagattagctgatcgagaaaaaagatccccattcgaatgc
ggatttgacccaaaatcatcttcacgaataccattttcccttcgattttttttaattac
tattattttggtaattttggaggtagaaattgcactaattctacctatagtaataattt
taaatatatcaaacatattaattggattaattacatcattcacatttttaataattctt
ttaattggattatatcatgaatgaaatcaaggtatgttaaactgaacagaataacaggg
ttgtagttaattataacatttgatttgcattcaaaaattattgaatattcaatctactg
tgaatatgaagcgataaatggcaattagtttcgacctaattttaggtataattaccctt
attcttaattgaaaccaaaaagaggtaattcactgttaatgaataaattgagacataat
tctccaattaaagaaacatgaagttcaagaaaaagctgctaacttttacttttaatggt
taaattccatttatgtttctatttatatagtttaataaaaacattacattttcattgta
aaaataaaataatttttttataaattactaaaattaattcaatatattcaaagattaaa
acaatttccataacatcttcaatgtcatactctaaatataagctatttgaataataaaa
tataaaaaacattaaaataacaattcaaattacaaaagtcaataaaaaaatttttaaat
tattattctgtaaaatattattaaattgagaataacatactaattgaaaataaatattt
tgtcttccaaaatattctaatcaaccctgatcaaaactttttacaacttgattaccaat
atataaaggataaaaaataaccccataagttctaattataggcataaaccatattctac
caacaaaattagtaaataaatagttatttaatttaaaattaacaaaataaaaagaaaca
ttagaaattaaataaccaataattccccctataatacaaactaataaagttaaaatttt
taaaaaaaaaggtaaaacaataactaaagggacaggaaaaattaatcaatttaatattc
tacctccaataattctcataactaataaaccagtcatagcccgtaatattactcaccct
tcatctctcaaataatttaaagatccacaatttaaatcaccagttattgaataataaac
cagccgaaaagaataacaaacagttaatcctgtagaaaagaaaaaaagaaaaaaagaaa
aataattaatcgaattaaatctaacaatttctaaaattanatccttagaataaaaccca
gctaaaaaaggtatcccacataaagctaaatttgaaatattaaaacaacaagaagtata
aggtatatgtaatcttaaccctcctattaaacgaatatcttgactattatttatattat
gaataatagcccccgcacanataaataataaagcnttaaataaagcatgagttaataaa
tgaaaaaatgctaacttataaaaacctatagataaaattcttattattaaacctaattg
acttaaagtagataaagcaataattttttttaaatcaaactcaaaatttgctcctaacc
ctcttataaatatagttaatccagataataaaagcaataaattacctaatcaagaatcc
aataaaatattaaaccgaattaataaataaattccagcagtnactaaagtngaagaatg
aactaaagctctgacaggagttggggcagctatagcagcaggaagtcaagaagaaaaag
gaatttgagctcttttagttattgctgctaaaactactaatcctccaataatcatcata
aaaaaatcatttttcataatttccaaataaaaaataaaatttcaacttccataatttaa
tattcaagcaatagctaataaaaaagcaacgtccccaattcgattagataaagctgtca
atatacctgcattataagattttacattttgaaaataaataactaaacaataagaaact
aaccctaanccatctcatcctaataaaattctaattaaattaggactaataattaatat
tattatcgataaaacaaatattaaaactaatataataaatcgattaatattaacgtctt
cagatatatactcctttctataaaaaataactaatgaagcaatcaataaaacaaaagat
ataaataacaaacttattcaatcaaacaaaaatgttatcacaatactgcaagaatttaa
tgaaataatttcccactcaaaaaaataaaccaattcatctaaaataactaataaactaa
aaataaataaaataaaacttaagaaaaataaagaaataaatctaatcaaacaaatagat
atttttttcacgatctaaaatgaattatttcatatcattgacaccacaaatcaatattt
tttttaaactatttaaatataatcaaaataaacaaaaatctcttttaataattaacaaa
ttaagtggaaatcaatgtaaaaaaattaagaaaaattcacgaaaatttcctcttctaaa
agaataggagccagaaaaaaaattaccgtgctgtctataagcatataaatataaagtat
aagcagctctaaaaaatgataaaagcgataaaaaaattatagttaaaaaagaatatcta
acaattctatttaaaagaacaatttctcctaataaatttaaagtaggaggagctgctat
attacctgcgcataaaggaaatcaccataaacttatagaaggcatatagtttaaaagac
ccttattaataaaaagactacgactacctaatcgctcataactaatattagccaaacaa
aataaaccagaagaacacaagccgtgagcaatcattaaaatataagaaccagaaatacc
tcaatatgttattgttataagaccagataaaacaattcctatatgagcaacagaagaat
aagcaattaaagattttaaatcaacctgtcgtaaacaaactaatctaactaaaacagaa
cccaccaaactgattcttactcaaataaaatttaattttaaacccaaaacttgaataat
tggtaaaattcgtaacaaaccataaccgcctaacttcaacataattccagctaaaatta
tagatccagaaactggagcctctacatgagccttaggtaaccacaaatgaactaaaaat
attggaagttttactaaaaatgctaaaattatacaaaaatataaaagttcataatttaa
taaataattatttattaaataaaaatttattgttcttaaatcattatataaataaataa
ttcctattaatataggcaatgatactaataatgtataaaacaataaataaataccggct
tgtaaacgttcaggttgataaccccaacctaaaattaaaaaaagagtaggaattaaact
actttcaaaaaataaataaaataaaaataaattcattctactaaaacttaaatataaaa
ataataataaaaataataaattaattataaataaattaataaaattatttattttatat
actaaacctcttgctattattattaatatacaaattcaaattcttaataaaattaaacc
ataagataacacatcatttcccataaaataagaaatatttataaaataattatctaaat
tatttattaaaatatagataaaacttaatataattaataaaccttgaaccattcaaaac
atattttttataaaacaaagcggaagaataaacataataaaaaataaaatttttatcat
tatagaatattaaaagattgaaaataatcattaccatgtgtacgaactaaagaaactaa
aattgataaacctaaagccccttcacaaacactaaatcttaaaaatattataataaaat
atatttcaaaatttatatataacaaataaataaaaataataaaaaataaacaaataaca
atatattctaatcttaacaatatagaaagtaaatgttttcgatttaaaacaaaacaaat
aataccaacaacatataaaataataggaagacttatataaataaatattatcattagtt
ttaataatttaacaaaaatattggtcttgtaaaccaaaaataagaattttcttttaaaa
cttcaagaaaaaagaaaatacctttatcattaatctccaaaattaatattttaattaaa
ctatttcttgatattatacaattagttttatatagaatactaataatctctagatttat
ttttttacaaataaaccacccattagcaataggattaatactattaattcaaacaatat
taatatctttattaacaggaataattacaaaaactttttgattttcttatattttattt
ttaatttttttagggggtatattagttttatttatctatacaacttccttagcatcaaa
tgaaatattttctttatctataaaattattttttaatacaatattatatatattaatta
gaatttttattatttttttaattgataaaacatatatttataatatatttataaataca
gaaataataaatacaaataatttaaattcttttatacccgaaaatacaacatctatata
taaattatataattacccaacaaattttacaacaatcttaattgttaattatcttttaa
ttacaataattgccattgtaaaaattactaatttattttttgggccattacgaataata
aattaaacaaatgtcaaaagcacttcgacttaaacaccctctctttaaaatcgcaaata
atgcgttagtggatttaccagcacccattaatatctcagcatgatgaaatttcggatct
ctattaggtctttgtttaattattcaaatcttaacgggactatttttagcaatacatta
tactgcagatattaatatagcatttaatagtgtaaatcatatttgtcgagangtaaatt
atggttgattattacgaactttacacgctaatggagcttcatttttttttatttgtatt
tatcttcatgttggacgaggaatttactacaattcatatttatatacatcaacttgaac
agtaggaacattaattctatttttagtaataggaacagcttttataggttatgttcttc
catgaggacaaatatctttttgaggggccactgtaattactaacttattatcagcaatt
ccctacttaggaacaactttagtgcaatgaatttgaggaggatttgctgttgacaatgc
aaccttaactcgattttttacttttcattttatcttaccatttattgttttagcaatag
tattaattcacttattatttttacatcaaacaggatcaaataatcctataggattaaat
tctaatattgataaaattccatttcacccttattttacatttaaggacgtatttggatt
tattgtaatacttatattattaattatacttactttaataagtccttatttattaggag
acccagataattttattcctgctaatcctcttgttactcctattcatattcaacctgaa
tgatattttttatttgcatacgcaattcttcgatcaattcctaataaactaggaggagt
gatagctttagttttttctattgctattttattctttatacctcttactcataatagaa
aatttcaaggaaatcaattttatccaattaataaaattttattttgatcaatagtaaca
acagtaatcttacttacatgaattggagctcgacctgttgaagacccttatattttaac
aggacaaatcttaactataatttatttttcatattttattattaatccaattataacaa
aatgatgagataatttaattaattggctaatgagcttgaataagcatatgttttgaaaa
cataagatagaaatataatttctattaaccttactaaaataaattatataaaataaaaa
taaataaaaattttaaaccaataataaaaaacaaataatttaaagaaaaaggtaaaaaa
ttttttcaggctaaatatattaatttatcataccgaaatcgaggtaatgtgccccgaac
tcaaataaacaaaaacccgataaaaattaattttccataaaatataatatttaatatat
cagaacctaaaaatataacaacaaataatatacttataaataaaattcttgaatattcc
gacataaaaattaaagcaaaacctcttcttctatattctacattaaagccagacactaa
ctctgattccccttcagcaaaatcaaaaggagtccgattagtttcagctatagaaattc
tcaaccaaactaaaactaaaggtaatataataaaaaaaaatcaaataaatttctgataa
taaaaaaatcttaaaaaattataactattaattaaaaatacaaaagataataaaattaa
agctaaactcacttcataagatactgtttgagcaacagctcgtaaagcccccaacaaag
cataattagaattagaagatcaaccagctactataactgtataaacccctaaacttgta
caacataaaaaaaataaaattctcaaattaaaagaaatcattttaatcaaaacaggtat
agacaatcaaattaataacgataaaaatagagaaaaaataggagaaaaacaataagaaa
tataattagatattaacggataagtttgttcttttacaaataatttaattgcatcacaa
aatggctgaggtaatcctaataaaccaactttattaggtccctttcgaatttgaatata
acctaatacttttcgttctaataatgttaaaaaagcaacacttactaatacacaaataa
ctaataataaaattattataaaagataaaatagattcaaataaaaacacgtactatttg
taaatattttacatatataaattctaaatttattgcactaatctgccaaaatagttata
ttaatgaaattcttacaaaaaatataattatttatatattcaatcctttcgtactaaaa
tatattaattttttaaagatagaaaccaacctggcttacaccggtttgaactcagatca
tgtaagaatataaagtcgaacagacttaaattttaaacttctacacctaaaattatatc
ttaatccaacatcgaggtcgcaatcttttttatcgatatgaactctccaaaaaaattac
gctgttatccctaaagtaacttaattttttaatcattattaatggatcaaaaattcata
aattaatgtttttaaaaaattaaaagttttttaaattttaatatcaccccaataaaata
ttttaaaatataaaaattaaattaatctaaataaattaaatataaaaaatataaagatt
tatagggtcttctcgtcttttaaatttattttagctttttgactaaaaaataaaatttt
attataaatttttatgaaacagttaatatctcgtccaaccattcattccagccttcaat
taaaaaactaatgattatgctacctttgcacagtcaaaatactgcggccattaaaaatt
cattgggcaggtcagactttttaaaaaattcaaaaagacatgtttttgttaaacaggcg
aatattttattttgccgagttctttataaaaacttctcataaaaaaatatttttacaat
atttatatactaattttatcattatttcttaattttaaaaattaaaattaatattttaa
taaaaaataaaaataaattaaataatataaaaaataaaataaattataacaaatttatt
aatgataactaattctaagcttacatttattaaatatttatttaaaatttattaaaaat
attttatagctcatcccataaaatattaaaattaaaaaattatttaatttaaaaataaa
ctaaataatttaaaatttctgaattaaattcatttcttaaaaaactagatacctttaaa
aacgaataacatttcatttctaattaatttttaaaaataattttatcacattaactttt
aaaattaattaactcttttaaaatcgagaaaaataaatatttattatttatttgataaa
ccctgatacaaaaggtacaattaataaaattttctttttaaataatattttttcaaatt
atttcaattttcttttacaatactaatacactattataaaaattatttattctttaaat
aatacttaaacaataatttatataattatttttaacaatttaaataaaaataaattaat
ttaattaataaaatttaattcaatttatattgatttgcacaaaaatcttttcaatgtaa
acgaaatgctttacttaataagctttaaattgtcaatctagatacaccttccggtacat
ctactatgttacgacttatcttaccttaataataagagcgacgggcgatgtgtacatat
tttagagctaaaatcaaattattaatctttataattttacatttaaatccaatttcaat
aaactatttcaaatttatatccaaaaataattttattgtaatccattttttcttaaata
taagctacaccttgatttgatataaattttaataaaaattatagaaaattattattctt
ataaaacattcttataacaacggtatataaactgataacaaatttaagttaggtccaac
gtggattatcgattataaaacagattcctctaaatagactaaaataccgccaaattttt
taaatttcaagaacatatctaatactactttagtaaaaaattacattttaaataatagg
gtatctaatcctagtttttaaataaaattttcaagctttaatattttttaatttaaaaa
tttaataaatttaaaatttcacttaataaatttatttttaaaaatttataaattcaatt
taacttaaactaataaaatttatttgtattatttgtataaccgcggctgctggcacaaa
tttaaccaatactttttaatataactatttctaaatttctttaattaataatattaatt
actgcgaataatttttataataaaattttttaaattatattaaatccacacaaaaattt
acatataaaataaattaacaataaaattttaagctaaaataaaactttataaatttaat
aattttataaattataatttaatttattaattaatagaaatttaaataataaaaaataa
tttaaaaaaattttaaaatttaataattatataaataaattaaatgaaaaaatttataa
aatttttataaaattatattataataattaaatttaattaaattctttcctaacaaaaa
aaaatttttaattcccctaaaactaaaaattaaaaaaataacagattttttttaataaa
aaataattttatatttattattattttttacaaaaaaatgtaaaaaattaatataatta
aatatcaaattaataatttttaaaaattattaataaaatatttaattaaattatttatt
tttaataaatattaaacaaaaaaaaaaaagattattaattatttaaataatataactta
gtaaacaaaaaattaagtaaataataaaaaagattaattttttttgttatacataaatt
ctatttaaagaatttctaattagtggagaatttaaaatgattttttttttttttttttt
tattattttctggttgttattctattagcaagatttttcaatctatactatactagtta
agacttataaatttaatatttatatataaataatttattaaaatatatttatatatatt
tatatagaaaaaattttgggaatttataaatatatatattaattatagagttttatatc
tatttaataatataactttataattaatatatatatatataaatactctggaatctata
ttaatataaatatatataaattaataaaaatttattttattatatatactaataaaaat
atttatatatgatacttatatatatatatagattatatttaatatatattaatataatt
aaattataattataataaaataataatatatttatatttatatatattaaatataaata
tataatatatttatagtataatttatatatttatttaattatttacaaaatatttataa
ataaatatgtatatatataatttaaatataaatatttattaatatataaatataaaata
aataaattataattttaattattttaaaataaattattaattcaaattatttttaaaat
tttattttttaaaaaaaaaagaataaaatgtaaatcatttataatttattattttttta
ctaaattaaattaaaaaaagaaaaataaaaaaaaaaaaaaaaaaaaaaaaattaagaaa
aataactaataaagactaaattttataaaaatttttcttgaaagccacataaacatgtt
ttttttaaaatacaaaatcatttataaagattagtaaattgcctgataaaaggattatc
ttgataggataaattatgaaaataaatttttcatttactaatttatatttaatagagtc
aaactatttctaaaagtatcaaaaacttttgtgcatcgtacaccaaaatataaaaagat
aagctaactaagctactgggttcataccccatttataaaggttataccccttttctttt
taatttttaataattcttttaaaattatatttttattaattttaatgataggaacatta
attactgtatcttcaaactcttggttaagtgcttgaataggattagaaattaatttatt
ggcatttattcccctaataaatgataataatttaatatcaacagaatcttctttaaagt
actttttaactcaggctttggcttcaacagtatcttttttttcttcaattttctacctt
attgaaaacttctattctatagaaataatttttatttactcaaaaattttaattttaag
ctctgttttattaaaaataggagcagcgccgtttcatttttgattccctaatgtaataa
taggcttatcatgaataaattcttatattttaatagtttgacagaaaattgcccctttt
tttattttatcttatgtaatatataaaccgttaattattttttgcgctattacatccgc
tatttgtggcgcaatcagaggatttaatcaaacttctttatctaaattaatagcttatt
cttcaattaatcatatgggctgaatgttaataacaataataaaaaacgaaaatttatga
ataaattatttttttttctactcatttttaaatttaacattaattattttatttttaat
gtttaatttaaatcatattaatcaattattttatttatacttaaattcaaaaacattta
aattcagaatattttttaatttattatctttagggggattacccccatttttaggattt
ttaccaaaatgacttactattcaatatttagtaataagaaatcaatattttattatatt
aattttaatttttagaacactaatttctttatatttttatttacgaatgtgttatactg
catttataattaattataatgaaactaattgaactataaattaccagtttaatcaaaac
ataataaatatttatttattatgctcttctatctcaattttaggattatttataatttc
tataatttatattatactttaaggctttaagttaaacaaactaatagccttcaaagcta
taaatataagaaattcttttaagccttagcatattaatttgctcctttagaattgcagt
ctaatatcattattgactataaggccatgattaaagagattatatctcataaataaatt
tacagtttaccgcctattgtcagccatttaatca
