# Supplementary material for: Conveniently Pre-Tagged and Pre-Packaged: Extended Molecular Identification and Metagenomics Using Complete Metazoan Mitochondrial Genomes
Source: PLoS One. 2012 Dec 14;7(12):e51263. doi: 10.1371/journal.pone.0051263 (PMC3522660; doi:10.1371/journal.pone.0051263)
Supplement: File S2 — Sliding window analyses for Annelida, Cnidaria, Crustacea, Echinodermata, Mollusca, Nematoda, Nemertea, Platyhelminthes and Porifera. For each family, the folder contains the aligned sequences as well as the sliding window analyses by species pair and for all species pair on a single figure. (ZIP) [file pone.0051263.s002.zip › Crustacea/Agromyzidae/NC_015926.fst]

>Liriomyza sativae mitochondrion, complete genome.    NC_015926
ttgcgacaatgattattttcaacaaatcacaaagacattggaacattatattttatatt
tggagcctgagctggaatagtaggaacttctcttagaattcttattcgagcagaattag
gacatccgggtgctttaattggtgatgaccaaatttataatgttattgtaactgctcat
gcttttattataattttttttatagttatacctattataattggaggatttggtaattg
attagttcctttaatattaggagctccagacatagcatttcctcgaataaataatataa
gtttttgattattaccccctgctttaactcttttattaataagcagtatagtagaaaat
ggggctgggacaggatgaacggtttaccctccactttcttcaattattgcacatggtgg
tgcttcagtagatttagctattttttctctccatttagctggaatttcttctattttag
gggcagtaaattttattacaacaattattaatatacgatcaacaggaattagttttgat
cgaatacctttatttgtgtgatcagttttaattactgctgtattattacttttatcatt
gcctgtgctagctggagcaattactatattattaacagatcgaaattttaatacatcat
tttttgatccagccggtggaggagacccaattttataccaacatttattttgattcttt
ggtcacccagaagtatatattttaattttacctggatttggtataatctctcacattat
tagtcacgaatcaggtaaaaaggaaacttttggtagattaggtataatttatgctatat
tagcaattggattattaggatttattgtatgggcccatcatatatttacagttggatta
gatgttgatactcgagcttattttacttcagcaacaataattattgctgttcctactgg
aattaaaatttttagttgattagcaactttacatggaactcaactttcttatacaccaa
ctacactatgatctttaggatttgtatttttatttacagtaggaggactaactggagta
gttttagctaattcttctattgatgtggttcttcacgatacttattacgtagttgctca
tttccattatgtattatcaataggagctgtatttgcaattatagcaggatttattcact
gatatcctctttttactggtctttctttaaacactaagcttttaaaaagtcaatttgta
attatatttattggtgtaaatttaaccttcttccctcaacacttcttaggattagctgg
aatacctcgacgatattctgattatcctgatgcttatacagcatgaaatgtaatttcaa
caatcggatcctctatttcattattaggaattattttctttttatatattatttgagaa
agtataataactcaacgtcaagtaatttttcctattcaattaaattcttctattgaatg
ataccaaaatacacctcccgcagaacacagttattctgaacttcctatattaactaatt
aattctaatatggcagattagtgcaatggatttaagctccatatataaagtattttact
tttattagaataaatgtcaacatgagctaacttaaatttacaaaatagtgcctctcctt
taatagaacaattaattttctttcatgatcacgcattaataattttagtaataattact
actttagtgggatatttaataattactttgttatttaataaatttacaaatcgttatct
tttatatggacaaactattgaaataatttgaacaattttaccagcaattattttattat
ttattgcttttccatctcttcgacttttatatttacttgatgaaattaatgaaccatca
atcaccttaaaggctattggtcatcaatgatattgaagctatgaatactccgatttcaa
caataatatagaatttgattcttatataatcccaacaaacgaattaaaggaagatgaat
tccgacttttagatgttgataatcgggttgttcttcctataaacactcaaattcgaatt
ttagtaactgcagcagatgttcttcattcttgaactgtgccagccctaggggttaaagt
tgatggaacaccgggccgattaaatcaaaccaatttttttatcaatcgacctggtttat
tttatggacaatgttctgaaatttgtggtgcaaatcatagttttatgccaattgtgatt
gaaagagttccttcaaatatttttatcaaatgaatcataaataactcaaactaatcatt
aggtggctgaaagcaagcaatggtctcttaggccataaaatagtaaattagcaattact
tctaatggaaaaaattagttaaataaataacattagtatgtcaaactaaaattattata
attataatattttttaattccacaaatagccccaattagatgattaacgttatttttaa
ttttctttttaacctttattatatttaatattataaattattttagatatcttccatct
tctccttcacaccaaaaaaaactttttacagttaaatcaataaattgaaaatgataaca
aacctattttcagtttttgacccttcttcaagaatctttaatctctcattaaattgaat
aagaacttttttaggaattattttaatcccctgttctttttgacttatgccttctcgtt
atacaattatttgaaataatataaatttaattcttcataaagaatttaaaactttatta
ggaccaataagaaataagggatcaacatttatttttatttctttattttcaataattct
atttaataattttatgggattatttccatatatttttactagtactagtcatttaacat
taactctctctttagctcttcccttatgaattgcatttatactttatgggtgattaaac
catactcaacacatatttgcccatctggttcctcagggaacaccagcagttttaatacc
atttatagtgtgtattgaaacaattagaaatattattcgacctggaactttagcagtcc
gattatcagcaaatataatcgcgggtcatcttttattaaccttattgggaaatactggt
ccttcaatatcattaattttaattaatattttactaattactcaattagctttattaac
tcttgaatctgcagtagctattattcaatcttatgtattcgcagtattaagaactcttt
actctagagaagtttattaaatgtcaacacactcaaatcacccatttcatttagtagat
tatagcccttgaccattaataggatcaattggagcaataacaacagtttctggattagt
aaaatgatttcataaatttgattcatctttatttattttagggaatattattactattt
taactgtttatcaatgatgacgagatatcacacgagaaggaacatttcaaggtcttcat
actcaagcagttacgactggattacgatgaggaataattttatttattttatcagaagt
tttattttttgtatcatttttttgagcattctttcatagaagtttatctccttcaattg
aaattggaatacaatgacctcctataggaattaacccatttaatccatttcaaatccct
ctattaaatacagctattcttttaacttcaggagtaacagttacatgagcacaccatgc
cttaatagaaaataaccacactcaagcttttcagggattattttttactgttttattag
gaatttatttttcaattttacaggcatatgaatatgtggaagctccattcacaatcgct
gactctgtatatggatcaacattttttatagcgacaggatttcatggacttcatgtatt
aattggaacaacatttttattaatttgtttaatccgacactcaaataatcatttttcta
aaaaccatcattttggatttgaagccgcagcttgatactgacattttgtagatattgtt
tgattgtttctttatatttcaatttactgatgaggtagataatttttatttatatagta
taaagtatatatgacttccaatcataaggtctattaataaaatagtataaataatgttc
attattgaaatctcatctattatattaatttctattacttcattattgacaatattagg
atttatcttatcaaaaaaaagattagcagaccgagaaaaaagatctccctttgaatgcg
gatttgacccaaaatcatcttcacggataccattttctcttcgattttttttaatcact
attatttttttaatttttgatgtagaaattgcattaatttacctaataattttaatttt
aaatatatcaaatatattagtttgattatttacttcatttacatttttaataattcttt
taattggattatatcatgaatgaaaccaaggtatactagattgaactgaataatagggt
tgtagttaattataacatttgatttgcattcaaaaattattgaatattcaatctacctt
gaatatgaagcgataaattgcaattagtttcgacctaatcttaggtataattaccctta
ttcttattaattgaaaccaaaaagaggtaattcactgttaatgaataaactgagatata
atctccaattaaagaaacatgaagttcaagaaaaagctgctaacttttacttttaatgg
ttaaattccatttatgtttctatttatatagtttaacaaaaacattacattttcattgt
aaaaataaaataattttttttataaattactaaaataaattcaatatattcaaaaatta
aaacaatttccctaacatcttcagtgtcatactctaaatataagctatttgaataataa
aatataaaaaatattaaaataacaattcaaatcacaaaagttaataaaaaaatttttaa
attattattttgcaaaatattattaaattgagaataatatactaatcgagaataaatat
tttgtctaccaaaatattctgaccaaccctgatcaaaactttttacagtttgattacca
atataaaaaggataataaataatcccataagttctaattataggtataaatcacattct
accagcaaaacttgtaaataaataattatttaatctaagattaacaaaatataaagaaa
cattagaaattaaataacccacaactcctcctataatacataccaataaagttaaaatt
tttaaaaaaaaaggtaaaacaattactaaaggaactggaaaaattaatcaatttaatat
tctacccccaataattcttataattaataaaccagttatagctcgcattattactcatc
cttcatcacttaaataattcaaagacccacaatttaaatcaccagttattgaataataa
actaaccgaaaagaataacacacagttaatcctgtagaaaaaaaatataaaaaaaaaga
aaaataattaattgaactaaatctaacagtttctaaaattaaatccttagaataaaacc
ctgctaaaaaaggtataccacataaagctaaatttgaaatattaaaacaactagaagta
tagggcatgtgtaatcttaaaccccctattaatcgaatatcttgacaattatttatatt
atgaataatagcacccgcacatataaataataaagccttaaataacgcatgggttaata
aatgaaaaaatgctaatttataaaaacctatagacaaaattcttattattaaccctaat
tgtcttaaagttgataaagcaataattttttttaaatcaaactcaaaatttgcccctaa
tcctctcataaatattgttaacccagacaacaaaagcaataaattacctaaccaagaat
ccaataaaatattaaatcgaattaataaataaataccggcagtaaccaaagtagaagaa
tgaactaaagctctaaccggagtaggagcagctatagctgcaggaagtcaagaagaaaa
aggaatttgagctcttttagttattgccgctaaaacaactaaactaccaataactatta
taaaaaaatcattttttataatttctaaataaaaaataaaatttcatcttccataattt
aatattcaagcaatagctaataaaaaagcaacatccccaattcgattagataaggctgt
taatatacctgcattataagattttacattttgaaaataaattaccaaacaataagaaa
ctaatcctaaaccatctcatcctaataaaattctaattaaattaggactaataattaat
attattattgataaaacaaatattaaaactaatataataaatcgattaatatttacatc
ttcagatatatattcttttctataaaaaataactaatgaagcaattattaaaacaaaag
atataaataataaacttattcagtcaaacaaaaatgttattacaatattacaagaattt
aatgaaataatttctcactcaaaaaaatatactaactcatttagaataaaaaataaact
aaaaataaataaagaaaatcttaaaaaaaaaagagaaataaatctaatcaaacaaatag
atatttttttcacgatctaaaatgaattatttcatatcattgacaccacaaatcaatat
tttttttaaactatttaaatataatcaaaataaacaaaaatctctcttaataatcaata
aattaagaggaaatcaatgtaaaaaaattaaaagaaattctcgaaaatttcctcttcta
aaagaatatgtcccagaaaaaaaattaccatgttggctataagcatataaatacaaagt
ataaacagcactaaaaaatgataataaagataaaaaaattatagttaaaaaagaataac
taacaattctatttaaaagaacaatttctcctaataaatttaaagttggaggagcagct
atattaccagcacataaaagaaatcaccataatcttatagaaggtatataatttaaaag
acccttattaataaaaagacttcgacttcctaaacgctcataactaatattagctaaac
aaaataaaccagaagaacataatccatgagcaattattaaagtataagaacctgaaata
ccccaatatgttattgttataagaccagacaaaacaattcctatatgagcaacagaaga
ataagcaattaaagattttaaatcaacttgccgcaaacaaactaatctaactaaaacag
aaccaactaaactaatactaactcaaataaaattcaattttaaacctaaaatttgaata
ataggtaaaacccgcaaaagaccataacctcctaattttaatataattccagctaaaat
tatagaaccagaaaccggagcttctacatgagccttaggtaatcataaatgaactaaaa
atataggaagcttaactaaaaaagctaaaattatacaaaaatataaaagctcataattt
aacaagtaattatttattaaataaaaatttatagtacccaaatcactgtataaataaat
aactcctattaatataggtaaagatactaacaaagtataaaataataaataaattccag
cctgtaatcgttcaggctgatatcctcaacctaaaattaaaaataacgtaggaattaat
ctactttcaaaaaataaataaaatgaaaataaatttatacttctaaaacttaagtataa
aaataataataaaaacaataaattaattataaataaattaataaaattatttattttat
aaactaaacctcttgccatcattattaatatacaaattcaaattcttaacaaaattaaa
ccatatgataaaacatcatttcctataaaataagaaatatttataaaataattatctaa
attatttattaaaatataaataaaacttaatatgattaataaaccttgaaccattcaaa
acatattttttataaaacataaaggaataataaataaaataaaaaataaaatttttatc
attataaaatattaaaagactgaaaataatcattaccatgagtacgaactaaagaaact
agaattgataaacctaaagctccttcacaaacactaaatcttaaaaatattatagtaaa
atatatttcaaaatttatatacattaaataaataaaaataataaaaaataaacaaataa
caatatattctaatcttaataatatagaaagtaaatgttttcgatttaaaacaaaacaa
ataataccaacaacatataaaattacaggaagactcatataaataaatattatcattag
ttttaatagtttaacaaaaacattggtcttgtaaaccaaaaataagatttttcttttaa
aacttcaagaaaaaagaaaatatctttatcattaatctccaaaattaatattttaatta
aactatttcttgatattatacaattaattttatacagaatactaataatctctagattt
atttttttacaaataaaccacccattagcaataggactaatattattaattcaaacaat
attaatatctttactaacaggaataattgcaaaaactttttgattttcttatattttat
ttttgatttttctagggggtatattagttttatttatttatacaacttctttagcatca
aatgaaatattttcattctctactaaattatttctaaatacaatactatatttattaat
tagaatatttattattttcttaatcgataaaacatatatttataatatatttataaaca
cagaaataataaatataaatgatttaatttcttttttaccagaaaatacaacatcttta
tataaattatacaactacccaacaaattttacaacaattttaattgttaattatctttt
aatcacaataattgctattgtaaaaattactaatttatttttcggacctttacgaataa
taaattaaacaaatgtcaaaagcatttcgacttaaacatcctttatttaaaattgcaaa
taatgcattagtagatttacccgcgcccattaatatttcagcttgatgaaactttgggt
ctttattaggtctttgtttaattattcaaattttaactggactttttttagctatacac
tacacagcagatattaatatagcatttaatagtgttaatcatatttgccgagatataaa
ctatggttgattattacgaactttacacgcaaatggagcctcatttttttttatttgta
tttatctacacgtaggacgaggaatttattataattcttatttatatgtaccaacttga
actgtaggaacaatcattttatttttagtgataggaactgcttttataggatatgtatt
accatgaggacaaatatctttttgaggagcaacagtaattactaatcttttatccgcaa
ttccttacttaggaacgacattagttcaatgaatctgaggagggtttgctgttgataac
gcaacactaactcgattttttacttttcattttatttttccatttattgtactagcaat
agtattgattcatctattatttttacatcaaacaggatcaaataatccaataggattaa
actcaaatattgataagattccatttcacccatattttacttttaaggatgtatttggt
tttattgtaatattaatattattaattttattaactttaagaaacccatatttattagg
agatccagataattttattccagcaaatcctttagtaacaccaattcacattcaaccag
aatgatattttttattcgcatatgctattcttcgatcaattcctaataaactaggagga
gtcatagcacttgtattttcaattgccattttattctttatacctttagcccataatag
aaaattccaaggaaatcaattttatcctattaataaaatactattttgaacaatagtaa
caacagtaattttattaacatgaattggagcccgacctgtagaagatccttacatttta
acaggacaaatcttaactgtagtttatttttcatattttattattaacccaattgttac
aaaatgatgagataatttaattaattggctaatgagcttgaataagcatatgttttgaa
aacataagatagaaatatatttttctattaaccttactaaaataaattatataaaataa
aaattaataaaaattttaaaccaataataaaaaataaataatttaaagaaaaaggtaaa
aaattttttcaagctaaatatattaacttatcataccgaaatcgaggtaatgtacctcg
aactcaaataaataaaaatccaataaaaattaacttaccataaaacataatatttaaca
tatcagagcctaaaaatataacaacaaataatatacttataaataaaattcttgaatat
tctgacataaaaattaaagcaaaccctcttcttctatattctacattaaatcccgatac
taattctgattctccttcagcaaaatcaaaaggagtacgattagtttcagccatagaaa
ttcttaatcaaaccaacactaaaggcaacataataaaaaaaaatcaaataaatttttga
taataaaaaaaacttaaaaaattataattattaattaaaaatacaaaagataataaaat
aagagctaaactaacttcataagacactgtttgagcaacagcccgtaacgcccccaaca
aagcataattagaattagaagatcaaccagccactataactgtataaacccctaaacta
gtacaacataaaaaaaataaaattcctaaattaaaagaaagcattttaattaaaacagg
catagacaatcaaattaacaaagataaaaataaagaaaaaattggagaaaaacaataag
aaatataattagatattaaaggataagtttgttcctttacaaataatttaattgcatca
caaaatggttgaggtaatcctactaaaccaactttattaggaccttttcgaatttgaat
ataacctaatacttttcgctctaataaagttaaaaaagcaactcttactaatacacaaa
taactaataataaaattattataaaagataaaatatcttcaaataaaaacacgtactat
ttgtaaatattttacatacataaattctaaatttattgcactaatctgccaaaatagtt
atattaatgaaattctttttaaaaatataattatttatatattcaatcctttcgtacta
aaatatattaattttttaaagatagaaaccaacctggcttacgccggtttgaactcaga
tcatgtaagaatataaagtcgaacagacttaaattttaaacttctacacctaaaactat
atcttaatccaacatcgaggtcgcaatcttttttatcgatatgaactctccaaaaaaat
tacgctgttatccctaaagtaacttaaatttttaatcgttattaacggatcataaattc
attaattaatgtatttaaaaaaattaaaagttttttaaattttaatatcaccccaataa
aatatttttaaatataaaaattaaatttatctaaataaattaaatattaaaaatataaa
gatttatagggtcttctcgtcttttaaatttattttagctttttgactaaaaaataaaa
ttctattataaatttttatgaaacagttaatatctcgtccaaccattcattccagcctt
caattaaaaaactaatgattatgctacctttgcacagtcaaaatactgcggccattaaa
aaattcattgggcaggtcagactttttaaaaaattcaaaaagacatgtttttgttaaac
aggcgaatattttattttgccgagttctttataaaaacttttcataaaaaaatatcttt
acaataattatatactaattttatcattatttcttaattttaaaaattaaaattaatat
tttaataaaaaataaaaataaattaaataatataaaaaataaaataaattataacaaat
ttattaatgatagctaattctaagcttacatttattaaatatttatttaaaatttttta
aaaatattttatagctcatcccataagatattaaaattaaaaaattatttaatttaaaa
ataaattaaataatttaaaatttctgaattaaattcatttcttaaaaaactagatacct
ttaaaaacgaataacatttcatttctaattaatttttaaaaataattttatcacattaa
cttttaaaattaattaactcttttaaaatcgagaaaaataaatatttattatttatttg
ataaaccctgatacaaaaggtacaatttataaaattttcttttataataaaaatttttc
aaattatttcaattttcttttacaatactaataaactattataaaaattatttattctt
taaataatactaaaacaataaattatataattatttttaataatttaaataaaaaaaaa
ttaatttaataaataaaatttaattcaatttatattgatttgcacaaaaatcttttcaa
tgtaaatgaaatgctttactaaataagctttaaattgtcaatctagatacaccttccgg
tacatctactatgttacgacttatcttaccttaataataagagcgacgggcgatgtgta
catattttagagctaaaatcaaattattaatctttataattttacatttaaatccaatt
tcaataaactttttcaaatttatatccaaaaaataattttattgtaatccatttcttct
taaatataagctacaccttgatctgatataaattttaataaaaattatagaaaattatt
attcttataaaacattcttataacgacggtatataaactgacaacaaatttaagttagg
tccaacgtggattatcgattatagaacagattcctctaaatagactaaaataccgccaa
attttttaaatttcaagaacatatctaatactactttagtaaaaaattacattttaaat
aatagggtatctaatcctagtttttaaataaaatttttaagctttaatattttttaatt
taaaaatttaataaatttaaaatttcacctaataaatttatttttaaaaatttataaat
tcaatttaacttaaactaataaaatttatttgcattatttgtataaccgcggctgctgg
cacaaatttaaccaatgctttttaatataactatttctaaatttctttaattaataata
ttaattactgcgaataaatttaataataaaatttttaaaataatattaaattcacacaa
aaatttacatataaaataaattaacaataaaattttaagctaaaataaaactttataaa
ttaaataatttaaaatattaatttttaatttattaattattaaaaacataaataacaaa
aaataatcataaaattttttaaaaataaataattaaataaataaataaaataaaaacat
ttataaaattattataaaatttaataataataattaaatttaatcaaattcttccttat
aaaaaaaattttttaattcccctaaaattaaaaaatttcaaaaacgacatgtttttttt
gatataaaattaattttatatttattattattttttgaataaaaatgtaaaaatttaat
acaataaattatcaaattaataatttaaaaaaattattaaaaaaatgtttatttaaatt
atttatttttaataaatattaaacaaaaaataaaaaaaagttattaattatttaaataa
tataaactagtaaataaaaaattctttaaataataaaaaaaaattaattttttttatct
atatatttttattaatttaaaagaatttatatttagaaaaaaaataaaatgattttttt
ttttttttttaaaaaaaaaagaaaaaaaggaaaatttttttaaattttttttttttttt
ctaaatttaatttaaaaaataaaaatagggaaaaaaaaaaaaaaaaaaagggttcataa
aataactaataaagactaaatttcttaaaaaattttcttaaaaattacatatgcatgtt
ttttttaaaataaaaaattaattatataaataagtaaattgcctgataaaagggttatc
ttgataggataaattatgaaaataaatttttcatttactaatttatatttaatagaatc
aaactatttctaaaagtatcaaaaacttttgtgcatcatacaccaaaatataaaaagat
aagctaattaagctactgggttcataccccatttataaaggttatactccttttctttt
taatttttaataattcttttaaaattatatttttattaattttaataataggaacatta
attactgtttcatcaaattcttgattaagagcttgaataggattagaaattaatttatt
ggcatttattcccctaataagtgataataatttaatatcaacagaatcttctttaaagt
attttttaactcaagctttggcttcaacagtatttattttttcttccattttatatctt
cttgaaaatttctacactgtagaaattactttaatatgttcaaaaattttaattttgag
ttctgttttattaaaaataggagcagcaccctttcatttttgatttcctaatgtaatag
caggattatcatgaataaattcttatattttaatggtttgacaaaaaattgctcctttt
tttattttatcttatgtaatatataaaccattaattgttttttgtgctattatatctgc
tatttgtggtgctattggaggatttaatcaaacctctttatctaaattaatagcttatt
catcaattaatcatataggatgaatactaatagcaataataaaaaatgaaaatttatga
ataaattatttctttttttattcatttttaaatttaacgttaattattttattttttat
atttaatttaagccatatcaatcaattattttatttacgattaaattcaaaaactttta
aatttacaatatttttaaatttattatctttagggggattgcctccatttttaggattt
atcccaaaatgatttattatccaatatttagttataagaaatcaatattttatcatatt
aattttaattgttagagcgttaatttctttatatttctacttacgaatatgttatactg
catttataattaattataatgaaactaattgaattttaaattaccagtttaatcaaaac
acaataaatatttatttattatgttcttctatctcaattttaggaatatttataatttc
tataatttatattatactttaaggctttaagttaaataaactaatagccttcaaagcta
taaatataagaaattcttttaagccttagcaaattaatttgctcctttagaattgcagt
ctaatatcattattgactataaagccgtgattaaagggaaaatctcccataaataaatt
tacagtttaccgcctattatcagccatttaatca
