# Supplementary material for: Conveniently Pre-Tagged and Pre-Packaged: Extended Molecular Identification and Metagenomics Using Complete Metazoan Mitochondrial Genomes
Source: PLoS One. 2012 Dec 14;7(12):e51263. doi: 10.1371/journal.pone.0051263 (PMC3522660; doi:10.1371/journal.pone.0051263)
Supplement: File S2 — Sliding window analyses for Annelida, Cnidaria, Crustacea, Echinodermata, Mollusca, Nematoda, Nemertea, Platyhelminthes and Porifera. For each family, the folder contains the aligned sequences as well as the sliding window analyses by species pair and for all species pair on a single figure. (ZIP) [file pone.0051263.s002.zip › Crustacea/Apidae/15_150/Apis_cerana_NC_014295_Apis_mellifera_ligustica_NC_001566.csv]

0	0.14
15	0.133333333333333
30	0.146666666666667
45	0.14
60	0.113333333333333
75	0.12
90	0.12
105	0.0933333333333333
120	0.1
135	0.1
150	0.0866666666666667
165	0.08
180	0.0666666666666667
195	0.0666666666666667
210	0.0666666666666667
225	0.06
240	0.06
255	0.06
270	0.06
285	0.0533333333333333
300	0.08
315	0.1
330	0.0933333333333333
345	0.1
360	0.1
375	0.106666666666667
390	0.0933333333333333
405	0.0866666666666667
420	0.08
435	0.08
450	0.0933333333333333
465	0.0733333333333333
480	0.08
495	0.0733333333333333
510	0.08
525	0.0666666666666667
540	0.08
555	0.08
570	0.0866666666666667
585	0.08
600	0.06
615	0.0733333333333333
630	0.0733333333333333
645	0.0733333333333333
660	0.0933333333333333
675	0.1
690	0.0866666666666667
705	0.1
720	0.1
735	0.113333333333333
750	0.1
765	0.0933333333333333
780	0.0933333333333333
795	0.106666666666667
810	0.0866666666666667
825	0.0866666666666667
840	0.0866666666666667
855	0.0733333333333333
870	0.08
885	0.0733333333333333
900	0.08
915	0.0733333333333333
930	0.0866666666666667
945	0.08
960	0.08
975	0.0866666666666667
990	0.106666666666667
1005	0.113333333333333
1020	0.0933333333333333
1035	0.0866666666666667
1050	0.08
1065	0.113333333333333
1080	0.1
1095	0.1
1110	0.1
1125	0.113333333333333
1140	0.0933333333333333
1155	0.0933333333333333
1170	0.106666666666667
1185	0.113333333333333
1200	0.113333333333333
1215	0.0866666666666667
1230	0.08
1245	0.0866666666666667
1260	0.0866666666666667
1275	0.0733333333333333
1290	0.08
1305	0.08
1320	0.0666666666666667
1335	0.0666666666666667
1350	0.08
1365	0.0733333333333333
1380	0.0733333333333333
1395	0.08
1410	0.0733333333333333
1425	0.06
1440	0.0533333333333333
1455	0.0466666666666667
1470	0.0466666666666667
1485	0.04
1500	0.02
1515	0.0333333333333333
1530	0.06
1545	0.04
1560	0.04
1575	0.06
1590	0.0733333333333333
1605	0.1
1620	0.106666666666667
1635	0.106666666666667
1650	0.106666666666667
1665	0.0933333333333333
1680	0.0666666666666667
1695	0.08
1710	0.0866666666666667
1725	0.0666666666666667
1740	0.0533333333333333
1755	0.0266666666666667
1770	0.0266666666666667
1785	0.04
1800	0.0466666666666667
1815	0.0666666666666667
1830	0.08
1845	0.08
1860	0.08
1875	0.08
1890	0.0933333333333333
1905	0.1
1920	0.0933333333333333
1935	0.08
1950	0.0733333333333333
1965	0.0666666666666667
1980	0.0666666666666667
1995	0.0533333333333333
2010	0.0666666666666667
2025	0.0733333333333333
2040	0.06
2055	0.0733333333333333
2070	0.0866666666666667
2085	0.0933333333333333
2100	0.113333333333333
2115	0.113333333333333
2130	0.113333333333333
2145	0.126666666666667
2160	0.106666666666667
2175	0.133333333333333
2190	0.14
2205	0.12
2220	0.106666666666667
2235	0.106666666666667
2250	0.1
2265	0.0866666666666667
2280	0.08
2295	0.0666666666666667
2310	0.0933333333333333
2325	0.0733333333333333
2340	0.08
2355	0.1
2370	0.1
2385	0.0933333333333333
2400	0.08
2415	0.0866666666666667
2430	0.08
2445	0.08
2460	0.0666666666666667
2475	0.0533333333333333
2490	0.0466666666666667
2505	0.0266666666666667
2520	0.04
2535	0.0466666666666667
2550	0.06
2565	0.0666666666666667
2580	0.08
2595	0.106666666666667
2610	0.12
2625	0.146666666666667
2640	0.166666666666667
2655	0.18
2670	0.186666666666667
2685	0.18
2700	0.173333333333333
2715	0.2
2730	0.2
2745	0.2
2760	0.206666666666667
2775	0.186666666666667
2790	0.16
2805	0.166666666666667
2820	0.173333333333333
2835	0.173333333333333
2850	0.186666666666667
2865	0.153333333333333
2880	0.146666666666667
2895	0.126666666666667
2910	0.113333333333333
2925	0.113333333333333
2940	0.126666666666667
2955	0.106666666666667
2970	0.0933333333333333
2985	0.113333333333333
3000	0.0933333333333333
3015	0.1
3030	0.0933333333333333
3045	0.113333333333333
3060	0.1
3075	0.1
3090	0.0933333333333333
3105	0.106666666666667
3120	0.0933333333333333
3135	0.08
3150	0.08
3165	0.0666666666666667
3180	0.0733333333333333
3195	0.0533333333333333
3210	0.0533333333333333
3225	0.0533333333333333
3240	0.0666666666666667
3255	0.0666666666666667
3270	0.0666666666666667
3285	0.0666666666666667
3300	0.0666666666666667
3315	0.0933333333333333
3330	0.1
3345	0.113333333333333
3360	0.12
3375	0.126666666666667
3390	0.113333333333333
3405	0.106666666666667
3420	0.113333333333333
3435	0.14
3450	0.166666666666667
3465	0.146666666666667
3480	0.18
3495	0.193333333333333
3510	0.206666666666667
3525	0.206666666666667
3540	0.2
3555	0.193333333333333
3570	0.22
3585	0.213333333333333
3600	0.193333333333333
3615	0.193333333333333
3630	0.153333333333333
3645	0.133333333333333
3660	0.12
3675	0.126666666666667
3690	0.133333333333333
3705	0.153333333333333
3720	0.126666666666667
3735	0.106666666666667
3750	0.106666666666667
3765	0.12
3780	0.14
3795	0.153333333333333
3810	0.153333333333333
3825	0.153333333333333
3840	0.166666666666667
3855	0.166666666666667
3870	0.18
3885	0.2
3900	0.206666666666667
3915	0.193333333333333
3930	0.18
3945	0.166666666666667
3960	0.153333333333333
3975	0.153333333333333
3990	0.153333333333333
4005	0.18
4020	0.193333333333333
4035	0.18
4050	0.166666666666667
4065	0.173333333333333
4080	0.16
4095	0.153333333333333
4110	0.16
4125	0.146666666666667
4140	0.14
4155	0.106666666666667
4170	0.1
4185	0.0866666666666667
4200	0.0866666666666667
4215	0.08
4230	0.0866666666666667
4245	0.0866666666666667
4260	0.0866666666666667
4275	0.0933333333333333
4290	0.0866666666666667
4305	0.0866666666666667
4320	0.0866666666666667
4335	0.0933333333333333
4350	0.126666666666667
4365	0.12
4380	0.12
4395	0.12
4410	0.12
4425	0.113333333333333
4440	0.113333333333333
4455	0.113333333333333
4470	0.0866666666666667
4485	0.08
4500	0.06
4515	0.0733333333333333
4530	0.0866666666666667
4545	0.1
4560	0.113333333333333
4575	0.146666666666667
4590	0.166666666666667
4605	0.153333333333333
4620	0.16
4635	0.173333333333333
4650	0.186666666666667
4665	0.173333333333333
4680	0.153333333333333
4695	0.133333333333333
4710	0.12
4725	0.0866666666666667
4740	0.06
4755	0.06
4770	0.0533333333333333
4785	0.04
4800	0.0133333333333333
4815	0.0133333333333333
4830	0.02
4845	0.0266666666666667
4860	0.02
4875	0.0133333333333333
4890	0.02
4905	0.02
4920	0.02
4935	0.02
4950	0.02
4965	0.0333333333333333
4980	0.0333333333333333
4995	0.0466666666666667
5010	0.0466666666666667
5025	0.0533333333333333
5040	0.0533333333333333
5055	0.0533333333333333
5070	0.0533333333333333
5085	0.06
5100	0.0666666666666667
5115	0.0533333333333333
5130	0.0466666666666667
5145	0.04
5160	0.08
5175	0.0866666666666667
5190	0.0933333333333333
5205	0.113333333333333
5220	0.113333333333333
5235	0.126666666666667
5250	0.16
5265	0.186666666666667
5280	0.22
5295	0.24
5310	0.213333333333333
5325	0.22
5340	0.213333333333333
5355	0.226666666666667
5370	0.233333333333333
5385	0.213333333333333
5400	0.18
5415	0.166666666666667
5430	0.133333333333333
5445	0.126666666666667
5460	0.126666666666667
5475	0.126666666666667
5490	0.12
5505	0.0866666666666667
5520	0.08
5535	0.1
5550	0.106666666666667
5565	0.1
5580	0.12
5595	0.113333333333333
5610	0.106666666666667
5625	0.0933333333333333
5640	0.12
5655	0.146666666666667
5670	0.166666666666667
5685	0.153333333333333
5700	0.14
5715	0.14
5730	0.126666666666667
5745	0.106666666666667
5760	0.12
5775	0.133333333333333
5790	0.126666666666667
5805	0.12
5820	0.126666666666667
5835	0.12
5850	0.133333333333333
5865	0.14
5880	0.133333333333333
5895	0.133333333333333
5910	0.126666666666667
5925	0.106666666666667
5940	0.0933333333333333
5955	0.08
5970	0.0666666666666667
5985	0.0866666666666667
6000	0.08
6015	0.0733333333333333
6030	0.0733333333333333
6045	0.0866666666666667
6060	0.0733333333333333
6075	0.0733333333333333
6090	0.0733333333333333
6105	0.08
6120	0.0866666666666667
6135	0.0733333333333333
6150	0.0733333333333333
6165	0.08
6180	0.1
6195	0.113333333333333
6210	0.12
6225	0.126666666666667
6240	0.126666666666667
6255	0.126666666666667
6270	0.113333333333333
6285	0.126666666666667
6300	0.126666666666667
6315	0.12
6330	0.106666666666667
6345	0.0933333333333333
6360	0.106666666666667
6375	0.113333333333333
6390	0.113333333333333
6405	0.12
6420	0.12
6435	0.113333333333333
6450	0.12
6465	0.12
6480	0.126666666666667
6495	0.12
6510	0.113333333333333
6525	0.113333333333333
6540	0.106666666666667
6555	0.0866666666666667
6570	0.0866666666666667
6585	0.0733333333333333
6600	0.0666666666666667
6615	0.0666666666666667
6630	0.06
6645	0.08
6660	0.08
6675	0.0666666666666667
6690	0.0733333333333333
6705	0.08
6720	0.0733333333333333
6735	0.0933333333333333
6750	0.0866666666666667
6765	0.1
6780	0.1
6795	0.0933333333333333
6810	0.113333333333333
6825	0.12
6840	0.133333333333333
6855	0.133333333333333
6870	0.153333333333333
6885	0.133333333333333
6900	0.153333333333333
6915	0.14
6930	0.146666666666667
6945	0.133333333333333
6960	0.113333333333333
6975	0.106666666666667
6990	0.126666666666667
7005	0.12
7020	0.113333333333333
7035	0.113333333333333
7050	0.106666666666667
7065	0.113333333333333
7080	0.12
7095	0.133333333333333
7110	0.126666666666667
7125	0.133333333333333
7140	0.1
7155	0.1
7170	0.106666666666667
7185	0.106666666666667
7200	0.113333333333333
7215	0.126666666666667
7230	0.12
7245	0.1
7260	0.106666666666667
7275	0.1
7290	0.1
7305	0.12
7320	0.1
7335	0.113333333333333
7350	0.0933333333333333
7365	0.08
7380	0.0666666666666667
7395	0.0733333333333333
7410	0.0666666666666667
7425	0.0733333333333333
7440	0.0933333333333333
7455	0.0933333333333333
7470	0.0933333333333333
7485	0.1
7500	0.12
7515	0.106666666666667
7530	0.106666666666667
7545	0.1
7560	0.106666666666667
7575	0.12
7590	0.12
7605	0.113333333333333
7620	0.12
7635	0.12
7650	0.106666666666667
7665	0.113333333333333
7680	0.126666666666667
7695	0.14
7710	0.133333333333333
7725	0.133333333333333
7740	0.113333333333333
7755	0.113333333333333
7770	0.106666666666667
7785	0.1
7800	0.1
7815	0.1
7830	0.0933333333333333
7845	0.126666666666667
7860	0.126666666666667
7875	0.113333333333333
7890	0.113333333333333
7905	0.1
7920	0.106666666666667
7935	0.106666666666667
7950	0.1
7965	0.1
7980	0.1
7995	0.0533333333333333
8010	0.06
8025	0.06
8040	0.0666666666666667
8055	0.08
8070	0.0933333333333333
8085	0.0933333333333333
8100	0.1
8115	0.1
8130	0.106666666666667
8145	0.113333333333333
8160	0.106666666666667
8175	0.106666666666667
8190	0.106666666666667
8205	0.133333333333333
8220	0.133333333333333
8235	0.126666666666667
8250	0.126666666666667
8265	0.146666666666667
8280	0.153333333333333
8295	0.16
8310	0.18
8325	0.193333333333333
8340	0.2
8355	0.166666666666667
8370	0.173333333333333
8385	0.18
8400	0.18
8415	0.173333333333333
8430	0.16
8445	0.153333333333333
8460	0.14
8475	0.14
8490	0.14
8505	0.146666666666667
8520	0.126666666666667
8535	0.12
8550	0.12
8565	0.113333333333333
8580	0.113333333333333
8595	0.133333333333333
8610	0.126666666666667
8625	0.12
8640	0.1
8655	0.0866666666666667
8670	0.0866666666666667
8685	0.08
8700	0.0733333333333333
8715	0.06
8730	0.0666666666666667
8745	0.04
8760	0.04
8775	0.0266666666666667
8790	0.0333333333333333
8805	0.0333333333333333
8820	0.0266666666666667
8835	0.0333333333333333
8850	0.0333333333333333
8865	0.06
8880	0.06
8895	0.0933333333333333
8910	0.1
8925	0.133333333333333
8940	0.126666666666667
8955	0.16
8970	0.173333333333333
8985	0.18
9000	0.2
9015	0.193333333333333
9030	0.2
9045	0.2
9060	0.24
9075	0.22
9090	0.226666666666667
9105	0.206666666666667
9120	0.193333333333333
9135	0.186666666666667
9150	0.173333333333333
9165	0.16
9180	0.16
9195	0.146666666666667
9210	0.14
9225	0.153333333333333
9240	0.18
9255	0.206666666666667
9270	0.213333333333333
9285	0.24
9300	0.24
9315	0.273333333333333
9330	0.28
9345	0.293333333333333
9360	0.273333333333333
9375	0.266666666666667
9390	0.253333333333333
9405	0.233333333333333
9420	0.233333333333333
9435	0.2
9450	0.206666666666667
9465	0.166666666666667
9480	0.14
9495	0.106666666666667
9510	0.1
9525	0.0866666666666667
9540	0.0733333333333333
9555	0.06
9570	0.0533333333333333
9585	0.06
9600	0.0466666666666667
9615	0.0666666666666667
9630	0.0666666666666667
9645	0.0866666666666667
9660	0.0733333333333333
9675	0.0666666666666667
9690	0.0666666666666667
9705	0.06
9720	0.06
9735	0.0533333333333333
9750	0.06
9765	0.0533333333333333
9780	0.06
9795	0.04
9810	0.0466666666666667
9825	0.0466666666666667
9840	0.0666666666666667
9855	0.0733333333333333
9870	0.0866666666666667
9885	0.0933333333333333
9900	0.0866666666666667
9915	0.08
9930	0.08
9945	0.0933333333333333
9960	0.106666666666667
9975	0.113333333333333
9990	0.0933333333333333
10005	0.0866666666666667
10020	0.0733333333333333
10035	0.0666666666666667
10050	0.0933333333333333
10065	0.1
10080	0.0933333333333333
10095	0.08
10110	0.06
10125	0.06
10140	0.08
10155	0.08
10170	0.0866666666666667
10185	0.0933333333333333
10200	0.08
10215	0.08
10230	0.0933333333333333
10245	0.106666666666667
10260	0.106666666666667
10275	0.113333333333333
10290	0.0933333333333333
10305	0.106666666666667
10320	0.106666666666667
10335	0.113333333333333
10350	0.106666666666667
10365	0.113333333333333
10380	0.12
10395	0.12
10410	0.14
10425	0.146666666666667
10440	0.146666666666667
10455	0.146666666666667
10470	0.153333333333333
10485	0.14
10500	0.146666666666667
10515	0.14
10530	0.12
10545	0.113333333333333
10560	0.0933333333333333
10575	0.08
10590	0.0866666666666667
10605	0.1
10620	0.0866666666666667
10635	0.0866666666666667
10650	0.0733333333333333
10665	0.06
10680	0.0666666666666667
10695	0.06
10710	0.0533333333333333
10725	0.0466666666666667
10740	0.0333333333333333
10755	0.0333333333333333
10770	0.04
10785	0.04
10800	0.04
10815	0.04
10830	0.0333333333333333
10845	0.0333333333333333
10860	0.0333333333333333
10875	0.0333333333333333
10890	0.0533333333333333
10905	0.0266666666666667
10920	0.0266666666666667
10935	0.0266666666666667
10950	0.0266666666666667
10965	0.0266666666666667
10980	0.0333333333333333
10995	0.0333333333333333
11010	0.0466666666666667
11025	0.0533333333333333
11040	0.04
11055	0.04
11070	0.04
11085	0.04
11100	0.04
11115	0.0466666666666667
11130	0.06
11145	0.0666666666666667
11160	0.0866666666666667
11175	0.0866666666666667
11190	0.0866666666666667
11205	0.0866666666666667
11220	0.0866666666666667
11235	0.0933333333333333
11250	0.113333333333333
11265	0.113333333333333
11280	0.106666666666667
11295	0.113333333333333
11310	0.0933333333333333
11325	0.106666666666667
11340	0.106666666666667
11355	0.12
11370	0.146666666666667
11385	0.16
11400	0.16
11415	0.166666666666667
11430	0.16
11445	0.146666666666667
11460	0.14
11475	0.133333333333333
11490	0.126666666666667
11505	0.113333333333333
11520	0.0866666666666667
11535	0.0733333333333333
11550	0.0733333333333333
11565	0.08
11580	0.1
11595	0.12
11610	0.12
11625	0.113333333333333
11640	0.12
11655	0.126666666666667
11670	0.14
11685	0.14
11700	0.12
11715	0.12
11730	0.1
11745	0.106666666666667
11760	0.1
11775	0.106666666666667
11790	0.1
11805	0.0933333333333333
11820	0.08
11835	0.0933333333333333
11850	0.106666666666667
11865	0.1
11880	0.0933333333333333
11895	0.08
11910	0.0866666666666667
11925	0.08
11940	0.08
11955	0.0933333333333333
11970	0.0933333333333333
11985	0.08
12000	0.0666666666666667
12015	0.0533333333333333
12030	0.08
12045	0.0666666666666667
12060	0.06
12075	0.0533333333333333
12090	0.0533333333333333
12105	0.04
12120	0.0466666666666667
12135	0.06
12150	0.0666666666666667
12165	0.0666666666666667
12180	0.06
12195	0.06
12210	0.06
12225	0.06
12240	0.08
12255	0.0933333333333333
12270	0.0933333333333333
12285	0.0933333333333333
12300	0.113333333333333
12315	0.113333333333333
12330	0.113333333333333
12345	0.133333333333333
12360	0.153333333333333
12375	0.18
12390	0.16
12405	0.146666666666667
12420	0.14
12435	0.12
12450	0.113333333333333
12465	0.12
12480	0.113333333333333
12495	0.1
12510	0.08
12525	0.0533333333333333
12540	0.06
12555	0.0733333333333333
12570	0.0733333333333333
12585	0.0733333333333333
12600	0.0666666666666667
12615	0.0666666666666667
12630	0.06
12645	0.06
12660	0.06
12675	0.08
12690	0.08
12705	0.0866666666666667
12720	0.0866666666666667
12735	0.106666666666667
12750	0.113333333333333
12765	0.12
12780	0.113333333333333
12795	0.12
12810	0.12
12825	0.133333333333333
12840	0.146666666666667
12855	0.146666666666667
12870	0.153333333333333
12885	0.16
12900	0.166666666666667
12915	0.166666666666667
12930	0.173333333333333
12945	0.16
12960	0.18
12975	0.16
12990	0.166666666666667
13005	0.146666666666667
13020	0.133333333333333
13035	0.113333333333333
13050	0.106666666666667
13065	0.106666666666667
13080	0.1
13095	0.106666666666667
13110	0.1
13125	0.0866666666666667
13140	0.0733333333333333
13155	0.0733333333333333
13170	0.0733333333333333
13185	0.0733333333333333
13200	0.08
13215	0.08
13230	0.0866666666666667
13245	0.113333333333333
13260	0.106666666666667
13275	0.113333333333333
13290	0.113333333333333
13305	0.153333333333333
13320	0.173333333333333
13335	0.18
13350	0.153333333333333
13365	0.14
13380	0.133333333333333
13395	0.106666666666667
13410	0.113333333333333
13425	0.113333333333333
13440	0.106666666666667
13455	0.0733333333333333
13470	0.0533333333333333
13485	0.04
13500	0.0533333333333333
13515	0.0533333333333333
13530	0.06
13545	0.0533333333333333
13560	0.04
13575	0.0466666666666667
13590	0.04
13605	0.0333333333333333
13620	0.0333333333333333
13635	0.0333333333333333
13650	0.04
13665	0.0533333333333333
13680	0.0666666666666667
13695	0.0666666666666667
13710	0.0733333333333333
13725	0.0666666666666667
13740	0.0733333333333333
13755	0.0733333333333333
13770	0.08
13785	0.1
13800	0.0866666666666667
13815	0.0933333333333333
13830	0.08
13845	0.08
13860	0.08
13875	0.08
13890	0.0933333333333333
13905	0.106666666666667
13920	0.1
13935	0.0866666666666667
13950	0.106666666666667
13965	0.12
13980	0.12
13995	0.126666666666667
14010	0.146666666666667
14025	0.14
14040	0.16
14055	0.166666666666667
14070	0.18
14085	0.173333333333333
14100	0.146666666666667
14115	0.12
14130	0.12
14145	0.113333333333333
14160	0.1
14175	0.113333333333333
14190	0.0866666666666667
14205	0.08
14220	0.0933333333333333
14235	0.1
14250	0.126666666666667
14265	0.12
14280	0.146666666666667
14295	0.186666666666667
14310	0.193333333333333
14325	0.22
14340	0.22
14355	0.233333333333333
14370	0.22
14385	0.233333333333333
14400	0.253333333333333
14415	0.3
14430	0.3
14445	0.3
14460	0.3
14475	0.306666666666667
14490	0.353333333333333
14505	0.373333333333333
14520	0.406666666666667
14535	0.386666666666667
14550	0.353333333333333
14565	0.333333333333333
14580	0.3
14595	0.3
14610	0.293333333333333
14625	0.293333333333333
14640	0.26
14655	0.226666666666667
14670	0.193333333333333
14685	0.206666666666667
14700	0.233333333333333
14715	0.233333333333333
14730	0.26
14745	0.26
14760	0.28
14775	0.253333333333333
14790	0.253333333333333
14805	0.273333333333333
14820	0.306666666666667
14835	0.326666666666667
14850	0.3
14865	0.293333333333333
14880	0.286666666666667
14895	0.266666666666667
14910	0.266666666666667
14925	0.28
14940	0.306666666666667
14955	0.3
14970	0.266666666666667
14985	0.28
15000	0.306666666666667
15015	0.306666666666667
15030	0.3
15045	0.3
15060	0.293333333333333
15075	0.286666666666667
15090	0.28
15105	0.286666666666667
15120	0.306666666666667
15135	0.286666666666667
15150	0.266666666666667
15165	0.253333333333333
15180	0.293333333333333
15195	0.3
15210	0.28
15225	0.286666666666667
15240	0.26
15255	0.266666666666667
15270	0.253333333333333
15285	0.226666666666667
15300	0.246666666666667
15315	0.28
15330	0.226666666666667
15345	0.226666666666667
15360	0.246666666666667
15375	0.266666666666667
15390	0.28
15405	0.246666666666667
15420	0.226666666666667
15435	0.226666666666667
15450	0.186666666666667
15465	0.153333333333333
15480	0.153333333333333
15495	0.133333333333333
15510	0.106666666666667
15525	0.0533333333333333
15540	0.0266666666666667
15555	0.0333333333333333
15570	0.0533333333333333
15585	0.0533333333333333
15600	0.0533333333333333
15615	0.06
15630	0.0666666666666667
15645	0.0733333333333333
15660	0.0933333333333333
15675	0.126666666666667
15690	0.173333333333333
15705	0.2
15720	0.206666666666667
15735	0.226666666666667
15750	0.233333333333333
15765	0.233333333333333
15780	0.226666666666667
15795	0.24
15810	0.22
15825	0.213333333333333
15840	0.16
15855	0.146666666666667
15870	0.133333333333333
15885	0.12
15900	0.14
15915	0.14
15930	0.146666666666667
15945	0.126666666666667
15960	0.133333333333333
15975	0.106666666666667
15990	0.106666666666667
16005	0.0866666666666667
16020	0.0733333333333333
16035	0.08
16050	0.0666666666666667
16065	0.0733333333333333
16080	0.08
16095	0.106666666666667
16110	0.133333333333333
16125	0.153333333333333
16140	0.18
16155	0.18
16170	0.18
16185	0.18
16200	0.193333333333333
16215	0.2
16230	0.213333333333333
16245	0.213333333333333
16260	0.193333333333333
16275	0.18
16290	0.16
16305	0.173333333333333
16320	0.206666666666667
16335	0.206666666666667
16350	0.213333333333333
16365	0.2
16380	0.2
16395	0.186666666666667
16410	0.173333333333333
16425	0.193333333333333
16440	0.206666666666667
16455	0.206666666666667
16470	0.2
16485	0.193333333333333
16500	0.18
16515	0.186666666666667
16530	0.16
16545	0.153333333333333
16560	0.166666666666667
16575	0.173333333333333
16590	0.186666666666667
16605	0.206666666666667
16620	0.213333333333333
16635	0.233333333333333
16650	0.22
16665	0.22
16680	0.226666666666667
16695	0.24
16710	0.226666666666667
16725	0.193333333333333
16740	0.18
16755	0.14
16770	0.113333333333333
16785	0.0866666666666667
16800	0.08
16815	0.06
16830	0.0533333333333333
16845	0.0266666666666667
16860	0.0466666666666667
16875	0.0466666666666667
16890	0.0266666666666667
16905	0.0333333333333333
16920	0.0333333333333333
16935	0.0333333333333333
16950	0.04
16965	0.04
16980	0.0533333333333333
16995	0.06
17010	0.0466666666666667
17025	0.0733333333333333
17040	0.08
17055	0.0866666666666667
17070	0.113333333333333
17085	0.12
17100	0.126666666666667
