# Supplementary material for: Conveniently Pre-Tagged and Pre-Packaged: Extended Molecular Identification and Metagenomics Using Complete Metazoan Mitochondrial Genomes
Source: PLoS One. 2012 Dec 14;7(12):e51263. doi: 10.1371/journal.pone.0051263 (PMC3522660; doi:10.1371/journal.pone.0051263)
Supplement: File S2 — Sliding window analyses for Annelida, Cnidaria, Crustacea, Echinodermata, Mollusca, Nematoda, Nemertea, Platyhelminthes and Porifera. For each family, the folder contains the aligned sequences as well as the sliding window analyses by species pair and for all species pair on a single figure. (ZIP) [file pone.0051263.s002.zip › Crustacea/Apidae/15_150/Apis_cerana_NC_014295_Bombus_hypocrita_sapporoensis_NC_011923.csv]

0	0.16
15	0.16
30	0.16
45	0.173333333333333
60	0.153333333333333
75	0.16
90	0.153333333333333
105	0.133333333333333
120	0.133333333333333
135	0.106666666666667
150	0.106666666666667
165	0.113333333333333
180	0.113333333333333
195	0.12
210	0.166666666666667
225	0.153333333333333
240	0.153333333333333
255	0.173333333333333
270	0.173333333333333
285	0.173333333333333
300	0.186666666666667
315	0.18
330	0.18
345	0.173333333333333
360	0.133333333333333
375	0.133333333333333
390	0.14
405	0.12
420	0.133333333333333
435	0.14
450	0.153333333333333
465	0.133333333333333
480	0.153333333333333
495	0.14
510	0.133333333333333
525	0.14
540	0.133333333333333
555	0.12
570	0.106666666666667
585	0.0933333333333333
600	0.0866666666666667
615	0.113333333333333
630	0.0933333333333333
645	0.106666666666667
660	0.12
675	0.126666666666667
690	0.113333333333333
705	0.113333333333333
720	0.106666666666667
735	0.1
750	0.08
765	0.0733333333333333
780	0.0733333333333333
795	0.0666666666666667
810	0.06
825	0.0533333333333333
840	0.06
855	0.08
870	0.113333333333333
885	0.133333333333333
900	0.133333333333333
915	0.133333333333333
930	0.133333333333333
945	0.146666666666667
960	0.14
975	0.133333333333333
990	0.133333333333333
1005	0.12
1020	0.0933333333333333
1035	0.0933333333333333
1050	0.1
1065	0.12
1080	0.12
1095	0.1
1110	0.1
1125	0.106666666666667
1140	0.1
1155	0.0933333333333333
1170	0.0933333333333333
1185	0.08
1200	0.08
1215	0.0733333333333333
1230	0.08
1245	0.106666666666667
1260	0.106666666666667
1275	0.106666666666667
1290	0.113333333333333
1305	0.12
1320	0.12
1335	0.126666666666667
1350	0.14
1365	0.14
1380	0.14
1395	0.14
1410	0.166666666666667
1425	0.213333333333333
1440	0.253333333333333
1455	0.286666666666667
1470	0.313333333333333
1485	0.306666666666667
1500	0.293333333333333
1515	0.273333333333333
1530	0.3
1545	0.273333333333333
1560	0.24
1575	0.206666666666667
1590	0.2
1605	0.2
1620	0.206666666666667
1635	0.2
1650	0.193333333333333
1665	0.193333333333333
1680	0.16
1695	0.18
1710	0.2
1725	0.2
1740	0.173333333333333
1755	0.14
1770	0.126666666666667
1785	0.153333333333333
1800	0.166666666666667
1815	0.173333333333333
1830	0.18
1845	0.193333333333333
1860	0.186666666666667
1875	0.173333333333333
1890	0.18
1905	0.18
1920	0.166666666666667
1935	0.16
1950	0.153333333333333
1965	0.153333333333333
1980	0.153333333333333
1995	0.126666666666667
2010	0.12
2025	0.133333333333333
2040	0.113333333333333
2055	0.12
2070	0.126666666666667
2085	0.126666666666667
2100	0.133333333333333
2115	0.146666666666667
2130	0.146666666666667
2145	0.16
2160	0.153333333333333
2175	0.16
2190	0.16
2205	0.16
2220	0.14
2235	0.166666666666667
2250	0.166666666666667
2265	0.14
2280	0.126666666666667
2295	0.106666666666667
2310	0.146666666666667
2325	0.16
2340	0.193333333333333
2355	0.226666666666667
2370	0.233333333333333
2385	0.2
2400	0.2
2415	0.233333333333333
2430	0.246666666666667
2445	0.246666666666667
2460	0.226666666666667
2475	0.193333333333333
2490	0.18
2505	0.14
2520	0.146666666666667
2535	0.153333333333333
2550	0.16
2565	0.16
2580	0.166666666666667
2595	0.2
2610	0.22
2625	0.24
2640	0.233333333333333
2655	0.266666666666667
2670	0.28
2685	0.26
2700	0.266666666666667
2715	0.26
2730	0.266666666666667
2745	0.266666666666667
2760	0.26
2775	0.26
2790	0.253333333333333
2805	0.253333333333333
2820	0.26
2835	0.286666666666667
2850	0.3
2865	0.32
2880	0.313333333333333
2895	0.306666666666667
2910	0.3
2925	0.286666666666667
2940	0.286666666666667
2955	0.26
2970	0.24
2985	0.246666666666667
3000	0.22
3015	0.186666666666667
3030	0.22
3045	0.233333333333333
3060	0.213333333333333
3075	0.226666666666667
3090	0.22
3105	0.206666666666667
3120	0.2
3135	0.18
3150	0.173333333333333
3165	0.16
3180	0.12
3195	0.1
3210	0.113333333333333
3225	0.106666666666667
3240	0.146666666666667
3255	0.146666666666667
3270	0.153333333333333
3285	0.18
3300	0.18
3315	0.2
3330	0.193333333333333
3345	0.18
3360	0.16
3375	0.146666666666667
3390	0.126666666666667
3405	0.14
3420	0.16
3435	0.133333333333333
3450	0.186666666666667
3465	0.2
3480	0.206666666666667
3495	0.233333333333333
3510	0.293333333333333
3525	0.333333333333333
3540	0.313333333333333
3555	0.306666666666667
3570	0.293333333333333
3585	0.333333333333333
3600	0.28
3615	0.26
3630	0.273333333333333
3645	0.26
3660	0.22
3675	0.213333333333333
3690	0.233333333333333
3705	0.253333333333333
3720	0.26
3735	0.233333333333333
3750	0.24
3765	0.246666666666667
3780	0.26
3795	0.26
3810	0.273333333333333
3825	0.253333333333333
3840	0.266666666666667
3855	0.273333333333333
3870	0.273333333333333
3885	0.286666666666667
3900	0.293333333333333
3915	0.286666666666667
3930	0.266666666666667
3945	0.253333333333333
3960	0.233333333333333
3975	0.226666666666667
3990	0.233333333333333
4005	0.246666666666667
4020	0.253333333333333
4035	0.233333333333333
4050	0.246666666666667
4065	0.253333333333333
4080	0.233333333333333
4095	0.233333333333333
4110	0.24
4125	0.266666666666667
4140	0.246666666666667
4155	0.233333333333333
4170	0.22
4185	0.2
4200	0.206666666666667
4215	0.186666666666667
4230	0.2
4245	0.193333333333333
4260	0.193333333333333
4275	0.16
4290	0.173333333333333
4305	0.186666666666667
4320	0.206666666666667
4335	0.22
4350	0.206666666666667
4365	0.22
4380	0.24
4395	0.253333333333333
4410	0.253333333333333
4425	0.266666666666667
4440	0.26
4455	0.233333333333333
4470	0.206666666666667
4485	0.206666666666667
4500	0.206666666666667
4515	0.213333333333333
4530	0.253333333333333
4545	0.266666666666667
4560	0.28
4575	0.293333333333333
4590	0.3
4605	0.313333333333333
4620	0.306666666666667
4635	0.3
4650	0.293333333333333
4665	0.266666666666667
4680	0.193333333333333
4695	0.166666666666667
4710	0.173333333333333
4725	0.14
4740	0.12
4755	0.0933333333333333
4770	0.0866666666666667
4785	0.08
4800	0.06
4815	0.06
4830	0.06
4845	0.06
4860	0.02
4875	0.02
4890	0.0133333333333333
4905	0.0133333333333333
4920	0.0266666666666667
4935	0.0466666666666667
4950	0.0666666666666667
4965	0.0933333333333333
4980	0.126666666666667
4995	0.16
5010	0.173333333333333
5025	0.173333333333333
5040	0.173333333333333
5055	0.166666666666667
5070	0.166666666666667
5085	0.153333333333333
5100	0.14
5115	0.113333333333333
5130	0.08
5145	0.0533333333333333
5160	0.0933333333333333
5175	0.12
5190	0.12
5205	0.153333333333333
5220	0.14
5235	0.166666666666667
5250	0.206666666666667
5265	0.26
5280	0.306666666666667
5295	0.326666666666667
5310	0.3
5325	0.3
5340	0.333333333333333
5355	0.333333333333333
5370	0.366666666666667
5385	0.333333333333333
5400	0.32
5415	0.3
5430	0.26
5445	0.273333333333333
5460	0.3
5475	0.326666666666667
5490	0.293333333333333
5505	0.286666666666667
5520	0.253333333333333
5535	0.26
5550	0.233333333333333
5565	0.226666666666667
5580	0.246666666666667
5595	0.24
5610	0.233333333333333
5625	0.2
5640	0.213333333333333
5655	0.226666666666667
5670	0.253333333333333
5685	0.266666666666667
5700	0.273333333333333
5715	0.273333333333333
5730	0.28
5745	0.26
5760	0.226666666666667
5775	0.22
5790	0.226666666666667
5805	0.226666666666667
5820	0.226666666666667
5835	0.206666666666667
5850	0.206666666666667
5865	0.18
5880	0.153333333333333
5895	0.14
5910	0.126666666666667
5925	0.12
5940	0.0933333333333333
5955	0.0733333333333333
5970	0.06
5985	0.0733333333333333
6000	0.0733333333333333
6015	0.0866666666666667
6030	0.08
6045	0.126666666666667
6060	0.18
6075	0.186666666666667
6090	0.193333333333333
6105	0.2
6120	0.206666666666667
6135	0.206666666666667
6150	0.22
6165	0.233333333333333
6180	0.246666666666667
6195	0.246666666666667
6210	0.233333333333333
6225	0.253333333333333
6240	0.26
6255	0.246666666666667
6270	0.226666666666667
6285	0.213333333333333
6300	0.206666666666667
6315	0.22
6330	0.246666666666667
6345	0.206666666666667
6360	0.206666666666667
6375	0.22
6390	0.22
6405	0.22
6420	0.246666666666667
6435	0.28
6450	0.28
6465	0.246666666666667
6480	0.233333333333333
6495	0.233333333333333
6510	0.233333333333333
6525	0.193333333333333
6540	0.18
6555	0.18
6570	0.186666666666667
6585	0.173333333333333
6600	0.173333333333333
6615	0.173333333333333
6630	0.16
6645	0.18
6660	0.18
6675	0.186666666666667
6690	0.233333333333333
6705	0.233333333333333
6720	0.213333333333333
6735	0.226666666666667
6750	0.233333333333333
6765	0.266666666666667
6780	0.266666666666667
6795	0.28
6810	0.26
6825	0.26
6840	0.24
6855	0.273333333333333
6870	0.3
6885	0.28
6900	0.266666666666667
6915	0.24
6930	0.233333333333333
6945	0.213333333333333
6960	0.2
6975	0.186666666666667
6990	0.16
7005	0.12
7020	0.1
7035	0.1
7050	0.106666666666667
7065	0.126666666666667
7080	0.153333333333333
7095	0.18
7110	0.193333333333333
7125	0.233333333333333
7140	0.246666666666667
7155	0.253333333333333
7170	0.246666666666667
7185	0.266666666666667
7200	0.286666666666667
7215	0.286666666666667
7230	0.286666666666667
7245	0.26
7260	0.266666666666667
7275	0.26
7290	0.253333333333333
7305	0.253333333333333
7320	0.26
7335	0.246666666666667
7350	0.22
7365	0.213333333333333
7380	0.193333333333333
7395	0.186666666666667
7410	0.16
7425	0.14
7440	0.173333333333333
7455	0.2
7470	0.206666666666667
7485	0.193333333333333
7500	0.206666666666667
7515	0.186666666666667
7530	0.186666666666667
7545	0.18
7560	0.186666666666667
7575	0.193333333333333
7590	0.213333333333333
7605	0.2
7620	0.2
7635	0.2
7650	0.2
7665	0.213333333333333
7680	0.213333333333333
7695	0.24
7710	0.253333333333333
7725	0.246666666666667
7740	0.206666666666667
7755	0.2
7770	0.18
7785	0.2
7800	0.193333333333333
7815	0.193333333333333
7830	0.213333333333333
7845	0.226666666666667
7860	0.24
7875	0.246666666666667
7890	0.253333333333333
7905	0.233333333333333
7920	0.273333333333333
7935	0.266666666666667
7950	0.266666666666667
7965	0.246666666666667
7980	0.24
7995	0.213333333333333
8010	0.2
8025	0.206666666666667
8040	0.22
8055	0.24
8070	0.22
8085	0.22
8100	0.226666666666667
8115	0.246666666666667
8130	0.246666666666667
8145	0.246666666666667
8160	0.273333333333333
8175	0.266666666666667
8190	0.253333333333333
8205	0.306666666666667
8220	0.326666666666667
8235	0.333333333333333
8250	0.326666666666667
8265	0.326666666666667
8280	0.326666666666667
8295	0.32
8310	0.273333333333333
8325	0.26
8340	0.266666666666667
8355	0.2
8370	0.186666666666667
8385	0.18
8400	0.166666666666667
8415	0.16
8430	0.16
8445	0.173333333333333
8460	0.2
8475	0.246666666666667
8490	0.246666666666667
8505	0.253333333333333
8520	0.273333333333333
8535	0.273333333333333
8550	0.28
8565	0.286666666666667
8580	0.293333333333333
8595	0.286666666666667
8610	0.28
8625	0.246666666666667
8640	0.24
8655	0.273333333333333
8670	0.246666666666667
8685	0.226666666666667
8700	0.213333333333333
8715	0.213333333333333
8730	0.206666666666667
8745	0.22
8760	0.24
8775	0.253333333333333
8790	0.28
8805	0.253333333333333
8820	0.253333333333333
8835	0.273333333333333
8850	0.313333333333333
8865	0.32
8880	0.34
8895	0.333333333333333
8910	0.32
8925	0.32
8940	0.326666666666667
8955	0.353333333333333
8970	0.373333333333333
8985	0.4
9000	0.38
9015	0.373333333333333
9030	0.346666666666667
9045	0.366666666666667
9060	0.393333333333333
9075	0.386666666666667
9090	0.346666666666667
9105	0.346666666666667
9120	0.326666666666667
9135	0.286666666666667
9150	0.286666666666667
9165	0.313333333333333
9180	0.32
9195	0.306666666666667
9210	0.286666666666667
9225	0.3
9240	0.306666666666667
9255	0.313333333333333
9270	0.306666666666667
9285	0.326666666666667
9300	0.326666666666667
9315	0.32
9330	0.32
9345	0.326666666666667
9360	0.32
9375	0.293333333333333
9390	0.3
9405	0.266666666666667
9420	0.266666666666667
9435	0.26
9450	0.24
9465	0.2
9480	0.173333333333333
9495	0.133333333333333
9510	0.133333333333333
9525	0.146666666666667
9540	0.153333333333333
9555	0.18
9570	0.173333333333333
9585	0.166666666666667
9600	0.166666666666667
9615	0.193333333333333
9630	0.213333333333333
9645	0.226666666666667
9660	0.22
9675	0.213333333333333
9690	0.186666666666667
9705	0.173333333333333
9720	0.166666666666667
9735	0.16
9750	0.166666666666667
9765	0.16
9780	0.146666666666667
9795	0.146666666666667
9810	0.146666666666667
9825	0.14
9840	0.166666666666667
9855	0.173333333333333
9870	0.193333333333333
9885	0.213333333333333
9900	0.226666666666667
9915	0.213333333333333
9930	0.226666666666667
9945	0.22
9960	0.233333333333333
9975	0.226666666666667
9990	0.233333333333333
10005	0.2
10020	0.18
10035	0.153333333333333
10050	0.153333333333333
10065	0.16
10080	0.146666666666667
10095	0.16
10110	0.16
10125	0.16
10140	0.166666666666667
10155	0.166666666666667
10170	0.186666666666667
10185	0.2
10200	0.233333333333333
10215	0.266666666666667
10230	0.273333333333333
10245	0.293333333333333
10260	0.286666666666667
10275	0.28
10290	0.246666666666667
10305	0.26
10320	0.24
10335	0.24
10350	0.193333333333333
10365	0.153333333333333
10380	0.166666666666667
10395	0.146666666666667
10410	0.126666666666667
10425	0.166666666666667
10440	0.173333333333333
10455	0.166666666666667
10470	0.18
10485	0.2
10500	0.2
10515	0.193333333333333
10530	0.2
10545	0.2
10560	0.213333333333333
10575	0.206666666666667
10590	0.206666666666667
10605	0.22
10620	0.226666666666667
10635	0.193333333333333
10650	0.186666666666667
10665	0.193333333333333
10680	0.18
10695	0.16
10710	0.153333333333333
10725	0.12
10740	0.1
10755	0.0866666666666667
10770	0.0666666666666667
10785	0.0866666666666667
10800	0.113333333333333
10815	0.113333333333333
10830	0.12
10845	0.133333333333333
10860	0.16
10875	0.18
10890	0.206666666666667
10905	0.193333333333333
10920	0.206666666666667
10935	0.186666666666667
10950	0.16
10965	0.153333333333333
10980	0.16
10995	0.18
11010	0.18
11025	0.2
11040	0.2
11055	0.2
11070	0.193333333333333
11085	0.233333333333333
11100	0.266666666666667
11115	0.293333333333333
11130	0.293333333333333
11145	0.28
11160	0.273333333333333
11175	0.24
11190	0.22
11205	0.226666666666667
11220	0.226666666666667
11235	0.193333333333333
11250	0.18
11265	0.166666666666667
11280	0.146666666666667
11295	0.153333333333333
11310	0.153333333333333
11325	0.186666666666667
11340	0.186666666666667
11355	0.2
11370	0.213333333333333
11385	0.24
11400	0.246666666666667
11415	0.273333333333333
11430	0.28
11445	0.273333333333333
11460	0.266666666666667
11475	0.246666666666667
11490	0.246666666666667
11505	0.26
11520	0.28
11535	0.26
11550	0.253333333333333
11565	0.246666666666667
11580	0.253333333333333
11595	0.286666666666667
11610	0.286666666666667
11625	0.286666666666667
11640	0.28
11655	0.26
11670	0.246666666666667
11685	0.266666666666667
11700	0.26
11715	0.246666666666667
11730	0.233333333333333
11745	0.233333333333333
11760	0.213333333333333
11775	0.2
11790	0.22
11805	0.213333333333333
11820	0.186666666666667
11835	0.186666666666667
11850	0.2
11865	0.2
11880	0.193333333333333
11895	0.18
11910	0.2
11925	0.2
11940	0.18
11955	0.186666666666667
11970	0.186666666666667
11985	0.153333333333333
12000	0.146666666666667
12015	0.126666666666667
12030	0.14
12045	0.106666666666667
12060	0.0866666666666667
12075	0.08
12090	0.0733333333333333
12105	0.06
12120	0.08
12135	0.106666666666667
12150	0.0933333333333333
12165	0.1
12180	0.1
12195	0.106666666666667
12210	0.1
12225	0.1
12240	0.14
12255	0.166666666666667
12270	0.166666666666667
12285	0.153333333333333
12300	0.18
12315	0.186666666666667
12330	0.186666666666667
12345	0.193333333333333
12360	0.233333333333333
12375	0.24
12390	0.2
12405	0.186666666666667
12420	0.173333333333333
12435	0.16
12450	0.16
12465	0.166666666666667
12480	0.166666666666667
12495	0.173333333333333
12510	0.146666666666667
12525	0.14
12540	0.14
12555	0.146666666666667
12570	0.16
12585	0.173333333333333
12600	0.153333333333333
12615	0.14
12630	0.126666666666667
12645	0.12
12660	0.133333333333333
12675	0.14
12690	0.166666666666667
12705	0.186666666666667
12720	0.173333333333333
12735	0.193333333333333
12750	0.22
12765	0.226666666666667
12780	0.24
12795	0.24
12810	0.213333333333333
12825	0.22
12840	0.206666666666667
12855	0.206666666666667
12870	0.22
12885	0.22
12900	0.213333333333333
12915	0.22
12930	0.206666666666667
12945	0.193333333333333
12960	0.233333333333333
12975	0.273333333333333
12990	0.286666666666667
13005	0.253333333333333
13020	0.233333333333333
13035	0.22
13050	0.2
13065	0.2
13080	0.24
13095	0.26
13110	0.246666666666667
13125	0.213333333333333
13140	0.2
13155	0.206666666666667
13170	0.2
13185	0.193333333333333
13200	0.213333333333333
13215	0.206666666666667
13230	0.173333333333333
13245	0.18
13260	0.173333333333333
13275	0.16
13290	0.173333333333333
13305	0.193333333333333
13320	0.233333333333333
13335	0.233333333333333
13350	0.2
13365	0.193333333333333
13380	0.18
13395	0.153333333333333
13410	0.153333333333333
13425	0.166666666666667
13440	0.153333333333333
13455	0.14
13470	0.1
13485	0.1
13500	0.113333333333333
13515	0.106666666666667
13530	0.12
13545	0.126666666666667
13560	0.113333333333333
13575	0.106666666666667
13590	0.126666666666667
13605	0.113333333333333
13620	0.126666666666667
13635	0.113333333333333
13650	0.113333333333333
13665	0.126666666666667
13680	0.133333333333333
13695	0.12
13710	0.126666666666667
13725	0.14
13740	0.153333333333333
13755	0.173333333333333
13770	0.173333333333333
13785	0.2
13800	0.186666666666667
13815	0.2
13830	0.186666666666667
13845	0.186666666666667
13860	0.173333333333333
13875	0.16
13890	0.16
13905	0.146666666666667
13920	0.133333333333333
13935	0.133333333333333
13950	0.173333333333333
13965	0.193333333333333
13980	0.213333333333333
13995	0.213333333333333
14010	0.253333333333333
14025	0.273333333333333
14040	0.253333333333333
14055	0.273333333333333
14070	0.3
14085	0.273333333333333
14100	0.233333333333333
14115	0.22
14130	0.226666666666667
14145	0.253333333333333
14160	0.273333333333333
14175	0.253333333333333
14190	0.226666666666667
14205	0.193333333333333
14220	0.166666666666667
14235	0.18
14250	0.206666666666667
14265	0.173333333333333
14280	0.153333333333333
14295	0.146666666666667
14310	0.1
14325	0.146666666666667
14340	0.146666666666667
14355	0.18
14370	0.206666666666667
14385	0.22
14400	0.246666666666667
14415	0.266666666666667
14430	0.28
14445	0.26
14460	0.246666666666667
14475	0.213333333333333
14490	0.213333333333333
14505	0.18
14520	0.18
14535	0.153333333333333
14550	0.1
14565	0.113333333333333
14580	0.0933333333333333
14595	0.12
14610	0.12
14625	0.0933333333333333
14640	0.1
14655	0.1
14670	0.0733333333333333
14685	0.0733333333333333
14700	0.0733333333333333
14715	0.04
14730	0.06
14745	0.0333333333333333
14760	0.0333333333333333
14775	0.04
14790	0.0666666666666667
14805	0.0666666666666667
14820	0.0666666666666667
14835	0.1
14850	0.1
14865	0.1
14880	0.0733333333333333
14895	0.0733333333333333
14910	0.0866666666666667
14925	0.133333333333333
14940	0.12
14955	0.146666666666667
14970	0.18
14985	0.153333333333333
15000	0.153333333333333
15015	0.153333333333333
15030	0.166666666666667
15045	0.166666666666667
15060	0.153333333333333
15075	0.106666666666667
15090	0.133333333333333
15105	0.153333333333333
15120	0.14
15135	0.146666666666667
15150	0.153333333333333
15165	0.153333333333333
15180	0.14
15195	0.146666666666667
15210	0.166666666666667
15225	0.16
15240	0.133333333333333
15255	0.113333333333333
15270	0.106666666666667
15285	0.126666666666667
15300	0.146666666666667
15315	0.18
15330	0.206666666666667
15345	0.24
15360	0.24
15375	0.26
15390	0.266666666666667
15405	0.253333333333333
15420	0.28
15435	0.273333333333333
15450	0.273333333333333
15465	0.286666666666667
15480	0.28
15495	0.253333333333333
15510	0.273333333333333
15525	0.3
15540	0.293333333333333
15555	0.313333333333333
15570	0.32
15585	0.34
15600	0.333333333333333
15615	0.306666666666667
15630	0.313333333333333
15645	0.34
15660	0.32
15675	0.3
15690	0.313333333333333
15705	0.32
15720	0.326666666666667
15735	0.306666666666667
15750	0.3
15765	0.306666666666667
15780	0.286666666666667
15795	0.273333333333333
15810	0.3
15825	0.326666666666667
15840	0.313333333333333
15855	0.306666666666667
15870	0.3
15885	0.313333333333333
15900	0.333333333333333
15915	0.326666666666667
15930	0.366666666666667
15945	0.353333333333333
15960	0.32
15975	0.293333333333333
15990	0.326666666666667
16005	0.306666666666667
16020	0.286666666666667
16035	0.266666666666667
16050	0.26
16065	0.273333333333333
16080	0.266666666666667
16095	0.286666666666667
16110	0.286666666666667
16125	0.286666666666667
16140	0.286666666666667
16155	0.286666666666667
16170	0.273333333333333
16185	0.28
16200	0.28
16215	0.28
16230	0.273333333333333
16245	0.266666666666667
16260	0.293333333333333
16275	0.313333333333333
16290	0.28
16305	0.28
16320	0.306666666666667
16335	0.326666666666667
16350	0.34
16365	0.34
16380	0.34
16395	0.333333333333333
16410	0.306666666666667
16425	0.306666666666667
16440	0.333333333333333
16455	0.353333333333333
16470	0.333333333333333
16485	0.306666666666667
16500	0.293333333333333
16515	0.293333333333333
16530	0.28
16545	0.26
16560	0.266666666666667
16575	0.253333333333333
16590	0.273333333333333
16605	0.273333333333333
16620	0.306666666666667
16635	0.306666666666667
16650	0.293333333333333
16665	0.293333333333333
16680	0.273333333333333
16695	0.28
16710	0.273333333333333
16725	0.24
16740	0.2
16755	0.166666666666667
16770	0.12
16785	0.12
16800	0.12
16815	0.113333333333333
16830	0.113333333333333
16845	0.106666666666667
16860	0.106666666666667
16875	0.106666666666667
16890	0.08
16905	0.0866666666666667
16920	0.0866666666666667
16935	0.0733333333333333
16950	0.0866666666666667
16965	0.06
16980	0.08
16995	0.0866666666666667
17010	0.0733333333333333
17025	0.1
17040	0.106666666666667
17055	0.12
17070	0.146666666666667
17085	0.146666666666667
17100	0.16
