# Supplementary material for: Conveniently Pre-Tagged and Pre-Packaged: Extended Molecular Identification and Metagenomics Using Complete Metazoan Mitochondrial Genomes
Source: PLoS One. 2012 Dec 14;7(12):e51263. doi: 10.1371/journal.pone.0051263 (PMC3522660; doi:10.1371/journal.pone.0051263)
Supplement: File S2 — Sliding window analyses for Annelida, Cnidaria, Crustacea, Echinodermata, Mollusca, Nematoda, Nemertea, Platyhelminthes and Porifera. For each family, the folder contains the aligned sequences as well as the sliding window analyses by species pair and for all species pair on a single figure. (ZIP) [file pone.0051263.s002.zip › Crustacea/Apidae/15_150/Apis_cerana_NC_014295_Bombus_ignitus_NC_010967.csv]

0	0.186666666666667
15	0.193333333333333
30	0.186666666666667
45	0.193333333333333
60	0.166666666666667
75	0.173333333333333
90	0.173333333333333
105	0.146666666666667
120	0.133333333333333
135	0.1
150	0.1
165	0.0933333333333333
180	0.0866666666666667
195	0.0866666666666667
210	0.14
225	0.133333333333333
240	0.126666666666667
255	0.133333333333333
270	0.146666666666667
285	0.146666666666667
300	0.16
315	0.166666666666667
330	0.173333333333333
345	0.186666666666667
360	0.14
375	0.133333333333333
390	0.14
405	0.126666666666667
420	0.12
435	0.126666666666667
450	0.14
465	0.133333333333333
480	0.126666666666667
495	0.106666666666667
510	0.106666666666667
525	0.126666666666667
540	0.12
555	0.113333333333333
570	0.113333333333333
585	0.0933333333333333
600	0.08
615	0.08
630	0.0866666666666667
645	0.1
660	0.113333333333333
675	0.106666666666667
690	0.1
705	0.1
720	0.1
735	0.113333333333333
750	0.106666666666667
765	0.106666666666667
780	0.106666666666667
795	0.106666666666667
810	0.0933333333333333
825	0.0866666666666667
840	0.0866666666666667
855	0.106666666666667
870	0.126666666666667
885	0.133333333333333
900	0.126666666666667
915	0.14
930	0.14
945	0.14
960	0.146666666666667
975	0.14
990	0.133333333333333
1005	0.113333333333333
1020	0.1
1035	0.0866666666666667
1050	0.0933333333333333
1065	0.106666666666667
1080	0.106666666666667
1095	0.1
1110	0.1
1125	0.12
1140	0.12
1155	0.126666666666667
1170	0.12
1185	0.113333333333333
1200	0.113333333333333
1215	0.0933333333333333
1230	0.1
1245	0.113333333333333
1260	0.113333333333333
1275	0.106666666666667
1290	0.113333333333333
1305	0.12
1320	0.113333333333333
1335	0.126666666666667
1350	0.126666666666667
1365	0.14
1380	0.14
1395	0.146666666666667
1410	0.166666666666667
1425	0.173333333333333
1440	0.22
1455	0.206666666666667
1470	0.233333333333333
1485	0.226666666666667
1500	0.226666666666667
1515	0.206666666666667
1530	0.226666666666667
1545	0.2
1560	0.166666666666667
1575	0.193333333333333
1590	0.193333333333333
1605	0.233333333333333
1620	0.24
1635	0.233333333333333
1650	0.226666666666667
1665	0.233333333333333
1680	0.206666666666667
1695	0.226666666666667
1710	0.24
1725	0.213333333333333
1740	0.166666666666667
1755	0.14
1770	0.126666666666667
1785	0.153333333333333
1800	0.18
1815	0.18
1830	0.2
1845	0.206666666666667
1860	0.213333333333333
1875	0.2
1890	0.206666666666667
1905	0.2
1920	0.173333333333333
1935	0.16
1950	0.146666666666667
1965	0.133333333333333
1980	0.126666666666667
1995	0.1
2010	0.1
2025	0.113333333333333
2040	0.1
2055	0.1
2070	0.12
2085	0.133333333333333
2100	0.133333333333333
2115	0.16
2130	0.16
2145	0.2
2160	0.186666666666667
2175	0.206666666666667
2190	0.206666666666667
2205	0.213333333333333
2220	0.193333333333333
2235	0.206666666666667
2250	0.213333333333333
2265	0.193333333333333
2280	0.173333333333333
2295	0.14
2310	0.166666666666667
2325	0.166666666666667
2340	0.2
2355	0.226666666666667
2370	0.233333333333333
2385	0.213333333333333
2400	0.206666666666667
2415	0.233333333333333
2430	0.253333333333333
2445	0.246666666666667
2460	0.233333333333333
2475	0.2
2490	0.186666666666667
2505	0.16
2520	0.166666666666667
2535	0.16
2550	0.166666666666667
2565	0.166666666666667
2580	0.18
2595	0.213333333333333
2610	0.233333333333333
2625	0.253333333333333
2640	0.246666666666667
2655	0.273333333333333
2670	0.293333333333333
2685	0.28
2700	0.28
2715	0.266666666666667
2730	0.26
2745	0.246666666666667
2760	0.24
2775	0.233333333333333
2790	0.226666666666667
2805	0.22
2820	0.22
2835	0.24
2850	0.26
2865	0.286666666666667
2880	0.273333333333333
2895	0.28
2910	0.273333333333333
2925	0.26
2940	0.266666666666667
2955	0.24
2970	0.226666666666667
2985	0.233333333333333
3000	0.206666666666667
3015	0.166666666666667
3030	0.193333333333333
3045	0.2
3060	0.193333333333333
3075	0.206666666666667
3090	0.2
3105	0.193333333333333
3120	0.173333333333333
3135	0.16
3150	0.153333333333333
3165	0.146666666666667
3180	0.12
3195	0.113333333333333
3210	0.106666666666667
3225	0.106666666666667
3240	0.133333333333333
3255	0.14
3270	0.146666666666667
3285	0.173333333333333
3300	0.173333333333333
3315	0.193333333333333
3330	0.18
3345	0.166666666666667
3360	0.153333333333333
3375	0.146666666666667
3390	0.133333333333333
3405	0.14
3420	0.18
3435	0.16
3450	0.213333333333333
3465	0.226666666666667
3480	0.246666666666667
3495	0.26
3510	0.326666666666667
3525	0.346666666666667
3540	0.326666666666667
3555	0.313333333333333
3570	0.293333333333333
3585	0.313333333333333
3600	0.26
3615	0.24
3630	0.246666666666667
3645	0.24
3660	0.186666666666667
3675	0.193333333333333
3690	0.206666666666667
3705	0.226666666666667
3720	0.233333333333333
3735	0.213333333333333
3750	0.206666666666667
3765	0.206666666666667
3780	0.213333333333333
3795	0.213333333333333
3810	0.233333333333333
3825	0.213333333333333
3840	0.24
3855	0.26
3870	0.246666666666667
3885	0.266666666666667
3900	0.286666666666667
3915	0.28
3930	0.26
3945	0.246666666666667
3960	0.226666666666667
3975	0.22
3990	0.206666666666667
4005	0.22
4020	0.22
4035	0.193333333333333
4050	0.206666666666667
4065	0.22
4080	0.206666666666667
4095	0.2
4110	0.213333333333333
4125	0.233333333333333
4140	0.226666666666667
4155	0.2
4170	0.206666666666667
4185	0.193333333333333
4200	0.166666666666667
4215	0.146666666666667
4230	0.16
4245	0.16
4260	0.153333333333333
4275	0.126666666666667
4290	0.12
4305	0.126666666666667
4320	0.14
4335	0.153333333333333
4350	0.186666666666667
4365	0.2
4380	0.22
4395	0.233333333333333
4410	0.22
4425	0.24
4440	0.24
4455	0.226666666666667
4470	0.186666666666667
4485	0.186666666666667
4500	0.18
4515	0.186666666666667
4530	0.213333333333333
4545	0.226666666666667
4560	0.253333333333333
4575	0.266666666666667
4590	0.286666666666667
4605	0.3
4620	0.306666666666667
4635	0.32
4650	0.306666666666667
4665	0.28
4680	0.22
4695	0.2
4710	0.2
4725	0.166666666666667
4740	0.16
4755	0.126666666666667
4770	0.12
4785	0.0933333333333333
4800	0.0733333333333333
4815	0.0733333333333333
4830	0.0733333333333333
4845	0.0733333333333333
4860	0.04
4875	0.0333333333333333
4890	0.0133333333333333
4905	0.02
4920	0.0333333333333333
4935	0.0533333333333333
4950	0.0666666666666667
4965	0.1
4980	0.133333333333333
4995	0.153333333333333
5010	0.166666666666667
5025	0.166666666666667
5040	0.166666666666667
5055	0.16
5070	0.16
5085	0.14
5100	0.133333333333333
5115	0.1
5130	0.0666666666666667
5145	0.06
5160	0.08
5175	0.133333333333333
5190	0.14
5205	0.166666666666667
5220	0.153333333333333
5235	0.186666666666667
5250	0.226666666666667
5265	0.28
5280	0.32
5295	0.313333333333333
5310	0.306666666666667
5325	0.28
5340	0.306666666666667
5355	0.306666666666667
5370	0.333333333333333
5385	0.313333333333333
5400	0.306666666666667
5415	0.286666666666667
5430	0.253333333333333
5445	0.266666666666667
5460	0.286666666666667
5475	0.313333333333333
5490	0.28
5505	0.286666666666667
5520	0.26
5535	0.273333333333333
5550	0.24
5565	0.233333333333333
5580	0.26
5595	0.266666666666667
5610	0.266666666666667
5625	0.233333333333333
5640	0.246666666666667
5655	0.246666666666667
5670	0.273333333333333
5685	0.273333333333333
5700	0.286666666666667
5715	0.286666666666667
5730	0.273333333333333
5745	0.26
5760	0.246666666666667
5775	0.24
5790	0.26
5805	0.273333333333333
5820	0.273333333333333
5835	0.246666666666667
5850	0.24
5865	0.213333333333333
5880	0.2
5895	0.18
5910	0.146666666666667
5925	0.14
5940	0.106666666666667
5955	0.0866666666666667
5970	0.08
5985	0.0933333333333333
6000	0.1
6015	0.113333333333333
6030	0.113333333333333
6045	0.16
6060	0.206666666666667
6075	0.206666666666667
6090	0.2
6105	0.2
6120	0.2
6135	0.193333333333333
6150	0.206666666666667
6165	0.213333333333333
6180	0.22
6195	0.22
6210	0.213333333333333
6225	0.24
6240	0.246666666666667
6255	0.233333333333333
6270	0.213333333333333
6285	0.213333333333333
6300	0.186666666666667
6315	0.206666666666667
6330	0.233333333333333
6345	0.193333333333333
6360	0.193333333333333
6375	0.213333333333333
6390	0.226666666666667
6405	0.22
6420	0.24
6435	0.26
6450	0.28
6465	0.246666666666667
6480	0.233333333333333
6495	0.233333333333333
6510	0.24
6525	0.193333333333333
6540	0.173333333333333
6555	0.173333333333333
6570	0.186666666666667
6585	0.173333333333333
6600	0.166666666666667
6615	0.173333333333333
6630	0.16
6645	0.18
6660	0.173333333333333
6675	0.18
6690	0.213333333333333
6705	0.213333333333333
6720	0.2
6735	0.22
6750	0.226666666666667
6765	0.246666666666667
6780	0.246666666666667
6795	0.253333333333333
6810	0.246666666666667
6825	0.253333333333333
6840	0.253333333333333
6855	0.293333333333333
6870	0.32
6885	0.313333333333333
6900	0.313333333333333
6915	0.293333333333333
6930	0.286666666666667
6945	0.273333333333333
6960	0.246666666666667
6975	0.226666666666667
6990	0.193333333333333
7005	0.16
7020	0.133333333333333
7035	0.12
7050	0.113333333333333
7065	0.14
7080	0.166666666666667
7095	0.18
7110	0.2
7125	0.24
7140	0.246666666666667
7155	0.24
7170	0.233333333333333
7185	0.246666666666667
7200	0.266666666666667
7215	0.253333333333333
7230	0.246666666666667
7245	0.233333333333333
7260	0.233333333333333
7275	0.226666666666667
7290	0.226666666666667
7305	0.246666666666667
7320	0.26
7335	0.253333333333333
7350	0.226666666666667
7365	0.233333333333333
7380	0.22
7395	0.226666666666667
7410	0.2
7425	0.186666666666667
7440	0.24
7455	0.253333333333333
7470	0.233333333333333
7485	0.22
7500	0.213333333333333
7515	0.186666666666667
7530	0.186666666666667
7545	0.173333333333333
7560	0.186666666666667
7575	0.18
7590	0.186666666666667
7605	0.193333333333333
7620	0.213333333333333
7635	0.213333333333333
7650	0.22
7665	0.233333333333333
7680	0.24
7695	0.26
7710	0.253333333333333
7725	0.266666666666667
7740	0.213333333333333
7755	0.18
7770	0.153333333333333
7785	0.18
7800	0.206666666666667
7815	0.206666666666667
7830	0.213333333333333
7845	0.233333333333333
7860	0.273333333333333
7875	0.253333333333333
7890	0.266666666666667
7905	0.253333333333333
7920	0.293333333333333
7935	0.28
7950	0.26
7965	0.246666666666667
7980	0.24
7995	0.206666666666667
8010	0.18
8025	0.2
8040	0.22
8055	0.24
8070	0.22
8085	0.226666666666667
8100	0.226666666666667
8115	0.24
8130	0.246666666666667
8145	0.26
8160	0.293333333333333
8175	0.273333333333333
8190	0.253333333333333
8205	0.3
8220	0.333333333333333
8235	0.34
8250	0.34
8265	0.353333333333333
8280	0.346666666666667
8295	0.32
8310	0.266666666666667
8325	0.266666666666667
8340	0.273333333333333
8355	0.24
8370	0.22
8385	0.206666666666667
8400	0.193333333333333
8415	0.18
8430	0.18
8445	0.2
8460	0.233333333333333
8475	0.273333333333333
8490	0.273333333333333
8505	0.253333333333333
8520	0.266666666666667
8535	0.26
8550	0.26
8565	0.266666666666667
8580	0.28
8595	0.286666666666667
8610	0.266666666666667
8625	0.24
8640	0.24
8655	0.273333333333333
8670	0.266666666666667
8685	0.26
8700	0.253333333333333
8715	0.253333333333333
8730	0.246666666666667
8745	0.246666666666667
8760	0.266666666666667
8775	0.28
8790	0.286666666666667
8805	0.273333333333333
8820	0.26
8835	0.273333333333333
8850	0.306666666666667
8865	0.306666666666667
8880	0.34
8895	0.333333333333333
8910	0.34
8925	0.34
8940	0.353333333333333
8955	0.36
8970	0.373333333333333
8985	0.386666666666667
9000	0.373333333333333
9015	0.366666666666667
9030	0.34
9045	0.34
9060	0.36
9075	0.353333333333333
9090	0.32
9105	0.313333333333333
9120	0.293333333333333
9135	0.266666666666667
9150	0.273333333333333
9165	0.286666666666667
9180	0.28
9195	0.293333333333333
9210	0.26
9225	0.266666666666667
9240	0.266666666666667
9255	0.286666666666667
9270	0.28
9285	0.306666666666667
9300	0.293333333333333
9315	0.293333333333333
9330	0.3
9345	0.313333333333333
9360	0.326666666666667
9375	0.333333333333333
9390	0.333333333333333
9405	0.3
9420	0.313333333333333
9435	0.3
9450	0.286666666666667
9465	0.253333333333333
9480	0.22
9495	0.166666666666667
9510	0.146666666666667
9525	0.133333333333333
9540	0.14
9555	0.16
9570	0.166666666666667
9585	0.146666666666667
9600	0.153333333333333
9615	0.166666666666667
9630	0.173333333333333
9645	0.18
9660	0.173333333333333
9675	0.153333333333333
9690	0.133333333333333
9705	0.126666666666667
9720	0.0933333333333333
9735	0.1
9750	0.106666666666667
9765	0.106666666666667
9780	0.106666666666667
9795	0.106666666666667
9810	0.113333333333333
9825	0.126666666666667
9840	0.166666666666667
9855	0.173333333333333
9870	0.2
9885	0.22
9900	0.22
9915	0.213333333333333
9930	0.213333333333333
9945	0.213333333333333
9960	0.226666666666667
9975	0.213333333333333
9990	0.206666666666667
10005	0.173333333333333
10020	0.153333333333333
10035	0.126666666666667
10050	0.14
10065	0.153333333333333
10080	0.16
10095	0.173333333333333
10110	0.173333333333333
10125	0.173333333333333
10140	0.186666666666667
10155	0.186666666666667
10170	0.206666666666667
10185	0.213333333333333
10200	0.24
10215	0.273333333333333
10230	0.273333333333333
10245	0.286666666666667
10260	0.28
10275	0.28
10290	0.24
10305	0.253333333333333
10320	0.233333333333333
10335	0.24
10350	0.193333333333333
10365	0.16
10380	0.173333333333333
10395	0.16
10410	0.14
10425	0.173333333333333
10440	0.18
10455	0.173333333333333
10470	0.186666666666667
10485	0.206666666666667
10500	0.206666666666667
10515	0.186666666666667
10530	0.186666666666667
10545	0.186666666666667
10560	0.206666666666667
10575	0.186666666666667
10590	0.193333333333333
10605	0.206666666666667
10620	0.213333333333333
10635	0.18
10650	0.173333333333333
10665	0.18
10680	0.18
10695	0.16
10710	0.153333333333333
10725	0.133333333333333
10740	0.113333333333333
10755	0.0933333333333333
10770	0.0733333333333333
10785	0.0866666666666667
10800	0.1
10815	0.1
10830	0.1
10845	0.106666666666667
10860	0.126666666666667
10875	0.133333333333333
10890	0.153333333333333
10905	0.146666666666667
10920	0.166666666666667
10935	0.153333333333333
10950	0.14
10965	0.133333333333333
10980	0.133333333333333
10995	0.16
11010	0.153333333333333
11025	0.173333333333333
11040	0.18
11055	0.186666666666667
11070	0.18
11085	0.213333333333333
11100	0.246666666666667
11115	0.286666666666667
11130	0.273333333333333
11145	0.24
11160	0.226666666666667
11175	0.206666666666667
11190	0.186666666666667
11205	0.186666666666667
11220	0.18
11235	0.166666666666667
11250	0.146666666666667
11265	0.113333333333333
11280	0.113333333333333
11295	0.126666666666667
11310	0.126666666666667
11325	0.153333333333333
11340	0.16
11355	0.186666666666667
11370	0.2
11385	0.226666666666667
11400	0.24
11415	0.26
11430	0.273333333333333
11445	0.28
11460	0.28
11475	0.273333333333333
11490	0.266666666666667
11505	0.26
11520	0.266666666666667
11535	0.233333333333333
11550	0.213333333333333
11565	0.22
11580	0.226666666666667
11595	0.26
11610	0.273333333333333
11625	0.273333333333333
11640	0.266666666666667
11655	0.253333333333333
11670	0.253333333333333
11685	0.273333333333333
11700	0.28
11715	0.266666666666667
11730	0.246666666666667
11745	0.246666666666667
11760	0.22
11775	0.2
11790	0.22
11805	0.213333333333333
11820	0.186666666666667
11835	0.18
11850	0.2
11865	0.206666666666667
11880	0.2
11895	0.193333333333333
11910	0.213333333333333
11925	0.213333333333333
11940	0.193333333333333
11955	0.206666666666667
11970	0.22
11985	0.193333333333333
12000	0.173333333333333
12015	0.146666666666667
12030	0.153333333333333
12045	0.12
12060	0.0933333333333333
12075	0.0866666666666667
12090	0.08
12105	0.06
12120	0.0666666666666667
12135	0.0933333333333333
12150	0.0866666666666667
12165	0.0933333333333333
12180	0.1
12195	0.1
12210	0.1
12225	0.1
12240	0.133333333333333
12255	0.153333333333333
12270	0.153333333333333
12285	0.153333333333333
12300	0.173333333333333
12315	0.18
12330	0.18
12345	0.186666666666667
12360	0.226666666666667
12375	0.233333333333333
12390	0.2
12405	0.186666666666667
12420	0.166666666666667
12435	0.14
12450	0.14
12465	0.146666666666667
12480	0.146666666666667
12495	0.153333333333333
12510	0.126666666666667
12525	0.12
12540	0.133333333333333
12555	0.146666666666667
12570	0.166666666666667
12585	0.18
12600	0.173333333333333
12615	0.153333333333333
12630	0.14
12645	0.126666666666667
12660	0.14
12675	0.146666666666667
12690	0.166666666666667
12705	0.186666666666667
12720	0.18
12735	0.2
12750	0.206666666666667
12765	0.226666666666667
12780	0.233333333333333
12795	0.246666666666667
12810	0.233333333333333
12825	0.246666666666667
12840	0.22
12855	0.213333333333333
12870	0.226666666666667
12885	0.22
12900	0.233333333333333
12915	0.24
12930	0.233333333333333
12945	0.213333333333333
12960	0.233333333333333
12975	0.253333333333333
12990	0.28
13005	0.26
13020	0.233333333333333
13035	0.226666666666667
13050	0.206666666666667
13065	0.2
13080	0.24
13095	0.26
13110	0.253333333333333
13125	0.24
13140	0.22
13155	0.22
13170	0.213333333333333
13185	0.2
13200	0.206666666666667
13215	0.2
13230	0.166666666666667
13245	0.173333333333333
13260	0.166666666666667
13275	0.153333333333333
13290	0.166666666666667
13305	0.186666666666667
13320	0.22
13335	0.233333333333333
13350	0.206666666666667
13365	0.2
13380	0.186666666666667
13395	0.166666666666667
13410	0.16
13425	0.166666666666667
13440	0.153333333333333
13455	0.14
13470	0.113333333333333
13485	0.106666666666667
13500	0.12
13515	0.113333333333333
13530	0.14
13545	0.133333333333333
13560	0.126666666666667
13575	0.12
13590	0.14
13605	0.126666666666667
13620	0.133333333333333
13635	0.126666666666667
13650	0.126666666666667
13665	0.146666666666667
13680	0.14
13695	0.133333333333333
13710	0.14
13725	0.153333333333333
13740	0.166666666666667
13755	0.186666666666667
13770	0.186666666666667
13785	0.206666666666667
13800	0.193333333333333
13815	0.2
13830	0.186666666666667
13845	0.186666666666667
13860	0.173333333333333
13875	0.173333333333333
13890	0.18
13905	0.166666666666667
13920	0.153333333333333
13935	0.146666666666667
13950	0.186666666666667
13965	0.2
13980	0.226666666666667
13995	0.226666666666667
14010	0.266666666666667
14025	0.253333333333333
14040	0.22
14055	0.24
14070	0.273333333333333
14085	0.253333333333333
14100	0.226666666666667
14115	0.2
14130	0.213333333333333
14145	0.233333333333333
14160	0.246666666666667
14175	0.28
14190	0.286666666666667
14205	0.286666666666667
14220	0.28
14235	0.313333333333333
14250	0.34
14265	0.333333333333333
14280	0.34
14295	0.36
14310	0.333333333333333
14325	0.353333333333333
14340	0.353333333333333
14355	0.353333333333333
14370	0.366666666666667
14385	0.373333333333333
14400	0.38
14415	0.426666666666667
14430	0.4
14445	0.413333333333333
14460	0.433333333333333
14475	0.406666666666667
14490	0.44
14505	0.46
14520	0.48
14535	0.486666666666667
14550	0.48
14565	0.453333333333333
14580	0.48
14595	0.46
14610	0.46
14625	0.46
14640	0.44
14655	0.426666666666667
14670	0.406666666666667
14685	0.393333333333333
14700	0.36
14715	0.333333333333333
14730	0.3
14745	0.293333333333333
14760	0.3
14775	0.293333333333333
14790	0.3
14805	0.313333333333333
14820	0.313333333333333
14835	0.313333333333333
14850	0.333333333333333
14865	0.36
14880	0.386666666666667
14895	0.4
14910	0.373333333333333
14925	0.406666666666667
14940	0.42
14955	0.393333333333333
14970	0.393333333333333
14985	0.406666666666667
15000	0.413333333333333
15015	0.406666666666667
15030	0.413333333333333
15045	0.42
15060	0.44
15075	0.406666666666667
15090	0.386666666666667
15105	0.42
15120	0.393333333333333
15135	0.36
15150	0.353333333333333
15165	0.353333333333333
15180	0.38
15195	0.366666666666667
15210	0.346666666666667
15225	0.36
15240	0.353333333333333
15255	0.353333333333333
15270	0.36
15285	0.373333333333333
15300	0.393333333333333
15315	0.413333333333333
15330	0.36
15345	0.366666666666667
15360	0.36
15375	0.333333333333333
15390	0.32
15405	0.266666666666667
15420	0.28
15435	0.286666666666667
15450	0.266666666666667
15465	0.28
15480	0.28
15495	0.253333333333333
15510	0.233333333333333
15525	0.246666666666667
15540	0.24
15555	0.266666666666667
15570	0.273333333333333
15585	0.293333333333333
15600	0.286666666666667
15615	0.26
15630	0.266666666666667
15645	0.293333333333333
15660	0.326666666666667
15675	0.32
15690	0.34
15705	0.346666666666667
15720	0.353333333333333
15735	0.326666666666667
15750	0.32
15765	0.313333333333333
15780	0.293333333333333
15795	0.28
15810	0.286666666666667
15825	0.306666666666667
15840	0.293333333333333
15855	0.293333333333333
15870	0.286666666666667
15885	0.293333333333333
15900	0.306666666666667
15915	0.306666666666667
15930	0.333333333333333
15945	0.32
15960	0.306666666666667
15975	0.286666666666667
15990	0.313333333333333
16005	0.28
16020	0.26
16035	0.24
16050	0.24
16065	0.246666666666667
16080	0.246666666666667
16095	0.266666666666667
16110	0.26
16125	0.26
16140	0.253333333333333
16155	0.26
16170	0.26
16185	0.273333333333333
16200	0.273333333333333
16215	0.28
16230	0.28
16245	0.273333333333333
16260	0.28
16275	0.28
16290	0.26
16305	0.26
16320	0.28
16335	0.293333333333333
16350	0.306666666666667
16365	0.326666666666667
16380	0.32
16395	0.326666666666667
16410	0.32
16425	0.346666666666667
16440	0.36
16455	0.36
16470	0.346666666666667
16485	0.32
16500	0.306666666666667
16515	0.28
16530	0.273333333333333
16545	0.246666666666667
16560	0.246666666666667
16575	0.233333333333333
16590	0.266666666666667
16605	0.293333333333333
16620	0.326666666666667
16635	0.333333333333333
16650	0.32
16665	0.333333333333333
16680	0.306666666666667
16695	0.306666666666667
16710	0.3
16725	0.26
16740	0.22
16755	0.18
16770	0.133333333333333
16785	0.14
16800	0.14
16815	0.126666666666667
16830	0.126666666666667
16845	0.12
16860	0.113333333333333
16875	0.113333333333333
16890	0.0866666666666667
16905	0.0866666666666667
16920	0.0866666666666667
16935	0.0666666666666667
16950	0.08
16965	0.0533333333333333
16980	0.0666666666666667
16995	0.08
17010	0.0733333333333333
17025	0.1
17040	0.106666666666667
17055	0.126666666666667
17070	0.153333333333333
17085	0.166666666666667
17100	0.186666666666667
