# Supplementary material for: Conveniently Pre-Tagged and Pre-Packaged: Extended Molecular Identification and Metagenomics Using Complete Metazoan Mitochondrial Genomes
Source: PLoS One. 2012 Dec 14;7(12):e51263. doi: 10.1371/journal.pone.0051263 (PMC3522660; doi:10.1371/journal.pone.0051263)
Supplement: File S2 — Sliding window analyses for Annelida, Cnidaria, Crustacea, Echinodermata, Mollusca, Nematoda, Nemertea, Platyhelminthes and Porifera. For each family, the folder contains the aligned sequences as well as the sliding window analyses by species pair and for all species pair on a single figure. (ZIP) [file pone.0051263.s002.zip › Crustacea/Apidae/15_150/Apis_mellifera_ligustica_NC_001566_Bombus_hypocrita_sapporoensis_NC_011923.csv]

0	0.186666666666667
15	0.186666666666667
30	0.193333333333333
45	0.2
60	0.18
75	0.173333333333333
90	0.173333333333333
105	0.14
120	0.146666666666667
135	0.12
150	0.106666666666667
165	0.113333333333333
180	0.113333333333333
195	0.12
210	0.166666666666667
225	0.166666666666667
240	0.173333333333333
255	0.206666666666667
270	0.22
285	0.226666666666667
300	0.24
315	0.213333333333333
330	0.206666666666667
345	0.206666666666667
360	0.166666666666667
375	0.173333333333333
390	0.166666666666667
405	0.14
420	0.146666666666667
435	0.14
450	0.14
465	0.14
480	0.153333333333333
495	0.133333333333333
510	0.133333333333333
525	0.126666666666667
540	0.12
555	0.106666666666667
570	0.0866666666666667
585	0.08
600	0.08
615	0.0933333333333333
630	0.0866666666666667
645	0.1
660	0.0933333333333333
675	0.0933333333333333
690	0.08
705	0.0933333333333333
720	0.1
735	0.106666666666667
750	0.1
765	0.1
780	0.1
795	0.106666666666667
810	0.113333333333333
825	0.12
840	0.126666666666667
855	0.133333333333333
870	0.14
885	0.146666666666667
900	0.153333333333333
915	0.16
930	0.16
945	0.153333333333333
960	0.14
975	0.14
990	0.16
1005	0.153333333333333
1020	0.14
1035	0.14
1050	0.14
1065	0.146666666666667
1080	0.133333333333333
1095	0.126666666666667
1110	0.14
1125	0.153333333333333
1140	0.126666666666667
1155	0.12
1170	0.12
1185	0.113333333333333
1200	0.113333333333333
1215	0.113333333333333
1230	0.126666666666667
1245	0.14
1260	0.126666666666667
1275	0.106666666666667
1290	0.12
1305	0.126666666666667
1320	0.126666666666667
1335	0.133333333333333
1350	0.133333333333333
1365	0.14
1380	0.14
1395	0.14
1410	0.173333333333333
1425	0.22
1440	0.26
1455	0.286666666666667
1470	0.32
1485	0.32
1500	0.313333333333333
1515	0.3
1530	0.313333333333333
1545	0.313333333333333
1560	0.306666666666667
1575	0.266666666666667
1590	0.24
1605	0.233333333333333
1620	0.24
1635	0.22
1650	0.213333333333333
1665	0.206666666666667
1680	0.2
1695	0.2
1710	0.186666666666667
1725	0.193333333333333
1740	0.18
1755	0.153333333333333
1770	0.126666666666667
1785	0.166666666666667
1800	0.186666666666667
1815	0.2
1830	0.206666666666667
1845	0.22
1860	0.213333333333333
1875	0.2
1890	0.213333333333333
1905	0.22
1920	0.213333333333333
1935	0.193333333333333
1950	0.18
1965	0.16
1980	0.133333333333333
1995	0.106666666666667
2010	0.113333333333333
2025	0.12
2040	0.0933333333333333
2055	0.1
2070	0.113333333333333
2085	0.12
2100	0.133333333333333
2115	0.146666666666667
2130	0.166666666666667
2145	0.186666666666667
2160	0.173333333333333
2175	0.18
2190	0.186666666666667
2205	0.18
2220	0.153333333333333
2235	0.166666666666667
2250	0.16
2265	0.146666666666667
2280	0.133333333333333
2295	0.106666666666667
2310	0.14
2325	0.153333333333333
2340	0.166666666666667
2355	0.173333333333333
2370	0.18
2385	0.153333333333333
2400	0.153333333333333
2415	0.186666666666667
2430	0.193333333333333
2445	0.193333333333333
2460	0.173333333333333
2475	0.146666666666667
2490	0.14
2505	0.126666666666667
2520	0.126666666666667
2535	0.126666666666667
2550	0.14
2565	0.153333333333333
2580	0.173333333333333
2595	0.193333333333333
2610	0.226666666666667
2625	0.24
2640	0.24
2655	0.26
2670	0.266666666666667
2685	0.253333333333333
2700	0.246666666666667
2715	0.226666666666667
2730	0.226666666666667
2745	0.24
2760	0.2
2775	0.213333333333333
2790	0.206666666666667
2805	0.2
2820	0.233333333333333
2835	0.26
2850	0.286666666666667
2865	0.3
2880	0.28
2895	0.28
2910	0.3
2925	0.286666666666667
2940	0.286666666666667
2955	0.28
2970	0.26
2985	0.266666666666667
3000	0.233333333333333
3015	0.2
3030	0.24
3045	0.253333333333333
3060	0.226666666666667
3075	0.226666666666667
3090	0.226666666666667
3105	0.226666666666667
3120	0.206666666666667
3135	0.18
3150	0.173333333333333
3165	0.166666666666667
3180	0.12
3195	0.0866666666666667
3210	0.113333333333333
3225	0.106666666666667
3240	0.12
3255	0.12
3270	0.126666666666667
3285	0.153333333333333
3300	0.153333333333333
3315	0.173333333333333
3330	0.186666666666667
3345	0.173333333333333
3360	0.146666666666667
3375	0.14
3390	0.133333333333333
3405	0.126666666666667
3420	0.146666666666667
3435	0.153333333333333
3450	0.186666666666667
3465	0.193333333333333
3480	0.206666666666667
3495	0.24
3510	0.273333333333333
3525	0.3
3540	0.286666666666667
3555	0.286666666666667
3570	0.266666666666667
3585	0.273333333333333
3600	0.233333333333333
3615	0.22
3630	0.206666666666667
3645	0.186666666666667
3660	0.166666666666667
3675	0.153333333333333
3690	0.166666666666667
3705	0.193333333333333
3720	0.2
3735	0.173333333333333
3750	0.193333333333333
3765	0.22
3780	0.213333333333333
3795	0.206666666666667
3810	0.22
3825	0.233333333333333
3840	0.246666666666667
3855	0.24
3870	0.226666666666667
3885	0.253333333333333
3900	0.253333333333333
3915	0.22
3930	0.226666666666667
3945	0.24
3960	0.226666666666667
3975	0.22
3990	0.226666666666667
4005	0.24
4020	0.273333333333333
4035	0.26
4050	0.273333333333333
4065	0.273333333333333
4080	0.253333333333333
4095	0.246666666666667
4110	0.246666666666667
4125	0.253333333333333
4140	0.24
4155	0.22
4170	0.206666666666667
4185	0.173333333333333
4200	0.18
4215	0.18
4230	0.2
4245	0.193333333333333
4260	0.206666666666667
4275	0.186666666666667
4290	0.2
4305	0.22
4320	0.24
4335	0.26
4350	0.253333333333333
4365	0.26
4380	0.266666666666667
4395	0.266666666666667
4410	0.253333333333333
4425	0.253333333333333
4440	0.253333333333333
4455	0.246666666666667
4470	0.213333333333333
4485	0.206666666666667
4500	0.2
4515	0.22
4530	0.26
4545	0.273333333333333
4560	0.286666666666667
4575	0.313333333333333
4590	0.293333333333333
4605	0.293333333333333
4620	0.293333333333333
4635	0.3
4650	0.313333333333333
4665	0.273333333333333
4680	0.206666666666667
4695	0.186666666666667
4710	0.193333333333333
4725	0.16
4740	0.16
4755	0.146666666666667
4770	0.153333333333333
4785	0.14
4800	0.1
4815	0.14
4830	0.166666666666667
4845	0.18
4860	0.166666666666667
4875	0.186666666666667
4890	0.18
4905	0.18
4920	0.173333333333333
4935	0.186666666666667
4950	0.206666666666667
4965	0.206666666666667
4980	0.206666666666667
4995	0.213333333333333
5010	0.193333333333333
5025	0.173333333333333
5040	0.18
5055	0.16
5070	0.16
5085	0.153333333333333
5100	0.146666666666667
5115	0.106666666666667
5130	0.08
5145	0.08
5160	0.126666666666667
5175	0.14
5190	0.133333333333333
5205	0.153333333333333
5220	0.14
5235	0.153333333333333
5250	0.173333333333333
5265	0.206666666666667
5280	0.226666666666667
5295	0.233333333333333
5310	0.213333333333333
5325	0.226666666666667
5340	0.26
5355	0.28
5370	0.306666666666667
5385	0.28
5400	0.286666666666667
5415	0.273333333333333
5430	0.26
5445	0.266666666666667
5460	0.3
5475	0.306666666666667
5490	0.273333333333333
5505	0.26
5520	0.233333333333333
5535	0.246666666666667
5550	0.213333333333333
5565	0.226666666666667
5580	0.253333333333333
5595	0.26
5610	0.24
5625	0.213333333333333
5640	0.24
5655	0.253333333333333
5670	0.286666666666667
5685	0.3
5700	0.306666666666667
5715	0.306666666666667
5730	0.313333333333333
5745	0.286666666666667
5760	0.253333333333333
5775	0.246666666666667
5790	0.246666666666667
5805	0.253333333333333
5820	0.26
5835	0.233333333333333
5850	0.233333333333333
5865	0.213333333333333
5880	0.18
5895	0.166666666666667
5910	0.16
5925	0.16
5940	0.126666666666667
5955	0.106666666666667
5970	0.0866666666666667
5985	0.106666666666667
6000	0.113333333333333
6015	0.12
6030	0.113333333333333
6045	0.153333333333333
6060	0.206666666666667
6075	0.213333333333333
6090	0.226666666666667
6105	0.226666666666667
6120	0.22
6135	0.206666666666667
6150	0.22
6165	0.213333333333333
6180	0.246666666666667
6195	0.233333333333333
6210	0.213333333333333
6225	0.226666666666667
6240	0.22
6255	0.206666666666667
6270	0.2
6285	0.213333333333333
6300	0.193333333333333
6315	0.213333333333333
6330	0.226666666666667
6345	0.22
6360	0.213333333333333
6375	0.233333333333333
6390	0.246666666666667
6405	0.253333333333333
6420	0.28
6435	0.3
6450	0.32
6465	0.3
6480	0.286666666666667
6495	0.28
6510	0.306666666666667
6525	0.28
6540	0.26
6555	0.253333333333333
6570	0.26
6585	0.24
6600	0.226666666666667
6615	0.226666666666667
6630	0.2
6645	0.22
6660	0.206666666666667
6675	0.2
6690	0.24
6705	0.24
6720	0.213333333333333
6735	0.206666666666667
6750	0.213333333333333
6765	0.226666666666667
6780	0.24
6795	0.233333333333333
6810	0.22
6825	0.226666666666667
6840	0.22
6855	0.26
6870	0.286666666666667
6885	0.286666666666667
6900	0.28
6915	0.273333333333333
6930	0.26
6945	0.253333333333333
6960	0.24
6975	0.22
6990	0.186666666666667
7005	0.14
7020	0.133333333333333
7035	0.133333333333333
7050	0.133333333333333
7065	0.16
7080	0.166666666666667
7095	0.186666666666667
7110	0.186666666666667
7125	0.22
7140	0.226666666666667
7155	0.233333333333333
7170	0.22
7185	0.24
7200	0.26
7215	0.233333333333333
7230	0.253333333333333
7245	0.233333333333333
7260	0.246666666666667
7275	0.246666666666667
7290	0.253333333333333
7305	0.246666666666667
7320	0.246666666666667
7335	0.233333333333333
7350	0.206666666666667
7365	0.2
7380	0.18
7395	0.166666666666667
7410	0.146666666666667
7425	0.133333333333333
7440	0.146666666666667
7455	0.16
7470	0.166666666666667
7485	0.16
7500	0.193333333333333
7515	0.186666666666667
7530	0.186666666666667
7545	0.186666666666667
7560	0.2
7575	0.193333333333333
7590	0.233333333333333
7605	0.24
7620	0.246666666666667
7635	0.246666666666667
7650	0.22
7665	0.226666666666667
7680	0.213333333333333
7695	0.233333333333333
7710	0.24
7725	0.233333333333333
7740	0.186666666666667
7755	0.18
7770	0.153333333333333
7785	0.166666666666667
7800	0.16
7815	0.173333333333333
7830	0.2
7845	0.246666666666667
7860	0.26
7875	0.266666666666667
7890	0.28
7905	0.26
7920	0.3
7935	0.293333333333333
7950	0.3
7965	0.28
7980	0.286666666666667
7995	0.233333333333333
8010	0.206666666666667
8025	0.226666666666667
8040	0.233333333333333
8055	0.26
8070	0.24
8085	0.246666666666667
8100	0.26
8115	0.28
8130	0.273333333333333
8145	0.28
8160	0.306666666666667
8175	0.3
8190	0.3
8205	0.32
8220	0.333333333333333
8235	0.326666666666667
8250	0.313333333333333
8265	0.3
8280	0.286666666666667
8295	0.266666666666667
8310	0.226666666666667
8325	0.206666666666667
8340	0.206666666666667
8355	0.166666666666667
8370	0.166666666666667
8385	0.153333333333333
8400	0.146666666666667
8415	0.14
8430	0.16
8445	0.173333333333333
8460	0.186666666666667
8475	0.22
8490	0.22
8505	0.226666666666667
8520	0.233333333333333
8535	0.253333333333333
8550	0.253333333333333
8565	0.28
8580	0.286666666666667
8595	0.3
8610	0.3
8625	0.293333333333333
8640	0.26
8655	0.293333333333333
8670	0.266666666666667
8685	0.24
8700	0.226666666666667
8715	0.213333333333333
8730	0.206666666666667
8745	0.22
8760	0.266666666666667
8775	0.266666666666667
8790	0.286666666666667
8805	0.26
8820	0.266666666666667
8835	0.293333333333333
8850	0.333333333333333
8865	0.333333333333333
8880	0.326666666666667
8895	0.32
8910	0.266666666666667
8925	0.26
8940	0.266666666666667
8955	0.28
8970	0.273333333333333
8985	0.293333333333333
9000	0.266666666666667
9015	0.266666666666667
9030	0.273333333333333
9045	0.253333333333333
9060	0.293333333333333
9075	0.3
9090	0.28
9105	0.28
9120	0.286666666666667
9135	0.24
9150	0.24
9165	0.266666666666667
9180	0.26
9195	0.273333333333333
9210	0.26
9225	0.253333333333333
9240	0.273333333333333
9255	0.28
9270	0.26
9285	0.28
9300	0.286666666666667
9315	0.306666666666667
9330	0.313333333333333
9345	0.326666666666667
9360	0.333333333333333
9375	0.34
9390	0.34
9405	0.333333333333333
9420	0.353333333333333
9435	0.353333333333333
9450	0.333333333333333
9465	0.266666666666667
9480	0.233333333333333
9495	0.186666666666667
9510	0.18
9525	0.18
9540	0.193333333333333
9555	0.213333333333333
9570	0.2
9585	0.2
9600	0.2
9615	0.22
9630	0.24
9645	0.246666666666667
9660	0.24
9675	0.226666666666667
9690	0.186666666666667
9705	0.166666666666667
9720	0.16
9735	0.146666666666667
9750	0.16
9765	0.146666666666667
9780	0.126666666666667
9795	0.133333333333333
9810	0.126666666666667
9825	0.12
9840	0.133333333333333
9855	0.146666666666667
9870	0.166666666666667
9885	0.18
9900	0.186666666666667
9915	0.18
9930	0.193333333333333
9945	0.2
9960	0.193333333333333
9975	0.193333333333333
9990	0.22
10005	0.18
10020	0.16
10035	0.14
10050	0.14
10065	0.16
10080	0.153333333333333
10095	0.153333333333333
10110	0.173333333333333
10125	0.173333333333333
10140	0.166666666666667
10155	0.166666666666667
10170	0.18
10185	0.2
10200	0.246666666666667
10215	0.28
10230	0.286666666666667
10245	0.306666666666667
10260	0.3
10275	0.3
10290	0.273333333333333
10305	0.286666666666667
10320	0.266666666666667
10335	0.26
10350	0.206666666666667
10365	0.166666666666667
10380	0.173333333333333
10395	0.146666666666667
10410	0.14
10425	0.16
10440	0.173333333333333
10455	0.166666666666667
10470	0.2
10485	0.22
10500	0.226666666666667
10515	0.226666666666667
10530	0.24
10545	0.24
10560	0.233333333333333
10575	0.24
10590	0.233333333333333
10605	0.266666666666667
10620	0.26
10635	0.226666666666667
10650	0.206666666666667
10665	0.2
10680	0.18
10695	0.193333333333333
10710	0.193333333333333
10725	0.166666666666667
10740	0.153333333333333
10755	0.133333333333333
10770	0.106666666666667
10785	0.126666666666667
10800	0.153333333333333
10815	0.153333333333333
10830	0.166666666666667
10845	0.153333333333333
10860	0.18
10875	0.193333333333333
10890	0.22
10905	0.193333333333333
10920	0.206666666666667
10935	0.2
10950	0.186666666666667
10965	0.2
10980	0.2
10995	0.22
11010	0.206666666666667
11025	0.213333333333333
11040	0.206666666666667
11055	0.206666666666667
11070	0.213333333333333
11085	0.24
11100	0.26
11115	0.26
11130	0.28
11145	0.26
11160	0.26
11175	0.24
11190	0.22
11205	0.226666666666667
11220	0.226666666666667
11235	0.2
11250	0.186666666666667
11265	0.186666666666667
11280	0.14
11295	0.146666666666667
11310	0.16
11325	0.18
11340	0.193333333333333
11355	0.206666666666667
11370	0.213333333333333
11385	0.213333333333333
11400	0.226666666666667
11415	0.233333333333333
11430	0.26
11445	0.26
11460	0.253333333333333
11475	0.253333333333333
11490	0.246666666666667
11505	0.26
11520	0.273333333333333
11535	0.266666666666667
11550	0.26
11565	0.28
11580	0.273333333333333
11595	0.313333333333333
11610	0.306666666666667
11625	0.3
11640	0.3
11655	0.28
11670	0.273333333333333
11685	0.293333333333333
11700	0.28
11715	0.26
11730	0.246666666666667
11745	0.226666666666667
11760	0.206666666666667
11775	0.2
11790	0.213333333333333
11805	0.206666666666667
11820	0.186666666666667
11835	0.18
11850	0.2
11865	0.193333333333333
11880	0.193333333333333
11895	0.2
11910	0.213333333333333
11925	0.193333333333333
11940	0.173333333333333
11955	0.166666666666667
11970	0.153333333333333
11985	0.14
12000	0.126666666666667
12015	0.106666666666667
12030	0.12
12045	0.08
12060	0.0666666666666667
12075	0.0666666666666667
12090	0.06
12105	0.06
12120	0.08
12135	0.113333333333333
12150	0.0933333333333333
12165	0.1
12180	0.0933333333333333
12195	0.1
12210	0.0933333333333333
12225	0.0933333333333333
12240	0.126666666666667
12255	0.146666666666667
12270	0.16
12285	0.126666666666667
12300	0.133333333333333
12315	0.14
12330	0.146666666666667
12345	0.14
12360	0.18
12375	0.2
12390	0.166666666666667
12405	0.16
12420	0.133333333333333
12435	0.126666666666667
12450	0.16
12465	0.166666666666667
12480	0.153333333333333
12495	0.18
12510	0.153333333333333
12525	0.133333333333333
12540	0.14
12555	0.16
12570	0.173333333333333
12585	0.186666666666667
12600	0.173333333333333
12615	0.153333333333333
12630	0.153333333333333
12645	0.133333333333333
12660	0.146666666666667
12675	0.16
12690	0.166666666666667
12705	0.16
12720	0.16
12735	0.18
12750	0.18
12765	0.2
12780	0.213333333333333
12795	0.22
12810	0.193333333333333
12825	0.206666666666667
12840	0.2
12855	0.213333333333333
12870	0.22
12885	0.22
12900	0.22
12915	0.213333333333333
12930	0.193333333333333
12945	0.18
12960	0.213333333333333
12975	0.226666666666667
12990	0.26
13005	0.226666666666667
13020	0.206666666666667
13035	0.193333333333333
13050	0.173333333333333
13065	0.173333333333333
13080	0.22
13095	0.246666666666667
13110	0.24
13125	0.22
13140	0.206666666666667
13155	0.213333333333333
13170	0.206666666666667
13185	0.2
13200	0.22
13215	0.22
13230	0.18
13245	0.186666666666667
13260	0.173333333333333
13275	0.166666666666667
13290	0.173333333333333
13305	0.18
13320	0.22
13335	0.22
13350	0.193333333333333
13365	0.186666666666667
13380	0.18
13395	0.14
13410	0.153333333333333
13425	0.153333333333333
13440	0.133333333333333
13455	0.126666666666667
13470	0.0866666666666667
13485	0.0866666666666667
13500	0.113333333333333
13515	0.106666666666667
13530	0.113333333333333
13545	0.126666666666667
13560	0.106666666666667
13575	0.113333333333333
13590	0.133333333333333
13605	0.126666666666667
13620	0.14
13635	0.126666666666667
13650	0.12
13665	0.146666666666667
13680	0.16
13695	0.146666666666667
13710	0.146666666666667
13725	0.16
13740	0.166666666666667
13755	0.186666666666667
13770	0.193333333333333
13785	0.206666666666667
13800	0.193333333333333
13815	0.2
13830	0.193333333333333
13845	0.193333333333333
13860	0.193333333333333
13875	0.173333333333333
13890	0.173333333333333
13905	0.16
13920	0.14
13935	0.153333333333333
13950	0.193333333333333
13965	0.193333333333333
13980	0.193333333333333
13995	0.193333333333333
14010	0.206666666666667
14025	0.226666666666667
14040	0.22
14055	0.246666666666667
14070	0.28
14085	0.253333333333333
14100	0.206666666666667
14115	0.213333333333333
14130	0.226666666666667
14145	0.253333333333333
14160	0.293333333333333
14175	0.273333333333333
14190	0.24
14205	0.2
14220	0.166666666666667
14235	0.18
14250	0.213333333333333
14265	0.173333333333333
14280	0.153333333333333
14295	0.14
14310	0.1
14325	0.126666666666667
14340	0.126666666666667
14355	0.173333333333333
14370	0.2
14385	0.206666666666667
14400	0.2
14415	0.213333333333333
14430	0.246666666666667
14445	0.233333333333333
14460	0.213333333333333
14475	0.193333333333333
14490	0.193333333333333
14505	0.146666666666667
14520	0.14
14535	0.12
14550	0.0933333333333333
14565	0.1
14580	0.0666666666666667
14595	0.0866666666666667
14610	0.0866666666666667
14625	0.0666666666666667
14640	0.0866666666666667
14655	0.0866666666666667
14670	0.0666666666666667
14685	0.0666666666666667
14700	0.0666666666666667
14715	0.0466666666666667
14730	0.0666666666666667
14745	0.0466666666666667
14760	0.0466666666666667
14775	0.0533333333333333
14790	0.06
14805	0.06
14820	0.06
14835	0.1
14850	0.1
14865	0.1
14880	0.0733333333333333
14895	0.0733333333333333
14910	0.0866666666666667
14925	0.12
14940	0.113333333333333
14955	0.146666666666667
14970	0.186666666666667
14985	0.153333333333333
15000	0.153333333333333
15015	0.166666666666667
15030	0.18
15045	0.18
15060	0.166666666666667
15075	0.133333333333333
15090	0.14
15105	0.12
15120	0.1
15135	0.113333333333333
15150	0.12
15165	0.106666666666667
15180	0.0933333333333333
15195	0.1
15210	0.12
15225	0.113333333333333
15240	0.1
15255	0.113333333333333
15270	0.146666666666667
15285	0.173333333333333
15300	0.213333333333333
15315	0.246666666666667
15330	0.286666666666667
15345	0.313333333333333
15360	0.326666666666667
15375	0.366666666666667
15390	0.373333333333333
15405	0.373333333333333
15420	0.366666666666667
15435	0.346666666666667
15450	0.326666666666667
15465	0.34
15480	0.326666666666667
15495	0.3
15510	0.313333333333333
15525	0.32
15540	0.32
15555	0.326666666666667
15570	0.313333333333333
15585	0.333333333333333
15600	0.326666666666667
15615	0.293333333333333
15630	0.293333333333333
15645	0.333333333333333
15660	0.313333333333333
15675	0.286666666666667
15690	0.306666666666667
15705	0.3
15720	0.313333333333333
15735	0.293333333333333
15750	0.286666666666667
15765	0.286666666666667
15780	0.266666666666667
15795	0.24
15810	0.26
15825	0.3
15840	0.28
15855	0.3
15870	0.306666666666667
15885	0.32
15900	0.34
15915	0.34
15930	0.386666666666667
15945	0.386666666666667
15960	0.36
15975	0.326666666666667
15990	0.36
16005	0.333333333333333
16020	0.306666666666667
16035	0.273333333333333
16050	0.28
16065	0.293333333333333
16080	0.286666666666667
16095	0.3
16110	0.3
16125	0.293333333333333
16140	0.286666666666667
16155	0.286666666666667
16170	0.273333333333333
16185	0.293333333333333
16200	0.286666666666667
16215	0.286666666666667
16230	0.293333333333333
16245	0.293333333333333
16260	0.313333333333333
16275	0.34
16290	0.313333333333333
16305	0.3
16320	0.313333333333333
16335	0.326666666666667
16350	0.34
16365	0.346666666666667
16380	0.32
16395	0.313333333333333
16410	0.286666666666667
16425	0.293333333333333
16440	0.3
16455	0.32
16470	0.313333333333333
16485	0.286666666666667
16500	0.26
16515	0.26
16530	0.253333333333333
16545	0.233333333333333
16560	0.246666666666667
16575	0.213333333333333
16590	0.24
16605	0.266666666666667
16620	0.3
16635	0.313333333333333
16650	0.306666666666667
16665	0.3
16680	0.286666666666667
16695	0.313333333333333
16710	0.3
16725	0.28
16740	0.246666666666667
16755	0.226666666666667
16770	0.173333333333333
16785	0.166666666666667
16800	0.166666666666667
16815	0.166666666666667
16830	0.166666666666667
16845	0.133333333333333
16860	0.146666666666667
16875	0.146666666666667
16890	0.126666666666667
16905	0.1
16920	0.1
16935	0.0866666666666667
16950	0.0933333333333333
16965	0.0666666666666667
16980	0.08
16995	0.0866666666666667
17010	0.0666666666666667
17025	0.0933333333333333
17040	0.106666666666667
17055	0.12
17070	0.16
17085	0.153333333333333
17100	0.173333333333333
