# Supplementary material for: Conveniently Pre-Tagged and Pre-Packaged: Extended Molecular Identification and Metagenomics Using Complete Metazoan Mitochondrial Genomes
Source: PLoS One. 2012 Dec 14;7(12):e51263. doi: 10.1371/journal.pone.0051263 (PMC3522660; doi:10.1371/journal.pone.0051263)
Supplement: File S2 — Sliding window analyses for Annelida, Cnidaria, Crustacea, Echinodermata, Mollusca, Nematoda, Nemertea, Platyhelminthes and Porifera. For each family, the folder contains the aligned sequences as well as the sliding window analyses by species pair and for all species pair on a single figure. (ZIP) [file pone.0051263.s002.zip › Crustacea/Apidae/15_150/Apis_mellifera_ligustica_NC_001566_Bombus_ignitus_NC_010967.csv]

0	0.2
15	0.206666666666667
30	0.206666666666667
45	0.206666666666667
60	0.18
75	0.173333333333333
90	0.18
105	0.153333333333333
120	0.146666666666667
135	0.133333333333333
150	0.12
165	0.113333333333333
180	0.106666666666667
195	0.106666666666667
210	0.16
225	0.166666666666667
240	0.166666666666667
255	0.16
270	0.166666666666667
285	0.166666666666667
300	0.18
315	0.186666666666667
330	0.186666666666667
345	0.206666666666667
360	0.16
375	0.16
390	0.153333333333333
405	0.146666666666667
420	0.153333333333333
435	0.146666666666667
450	0.146666666666667
465	0.14
480	0.14
495	0.113333333333333
510	0.12
525	0.126666666666667
540	0.106666666666667
555	0.1
570	0.0866666666666667
585	0.0733333333333333
600	0.0666666666666667
615	0.0666666666666667
630	0.0733333333333333
645	0.0866666666666667
660	0.08
675	0.0666666666666667
690	0.0733333333333333
705	0.0866666666666667
720	0.08
735	0.1
750	0.106666666666667
765	0.1
780	0.1
795	0.1
810	0.0933333333333333
825	0.1
840	0.1
855	0.106666666666667
870	0.126666666666667
885	0.126666666666667
900	0.126666666666667
915	0.146666666666667
930	0.16
945	0.153333333333333
960	0.16
975	0.16
990	0.173333333333333
1005	0.16
1020	0.16
1035	0.146666666666667
1050	0.146666666666667
1065	0.14
1080	0.113333333333333
1095	0.106666666666667
1110	0.106666666666667
1125	0.12
1140	0.1
1155	0.106666666666667
1170	0.1
1185	0.1
1200	0.1
1215	0.0933333333333333
1230	0.106666666666667
1245	0.12
1260	0.12
1275	0.106666666666667
1290	0.12
1305	0.126666666666667
1320	0.12
1335	0.133333333333333
1350	0.146666666666667
1365	0.166666666666667
1380	0.166666666666667
1395	0.173333333333333
1410	0.2
1425	0.206666666666667
1440	0.253333333333333
1455	0.233333333333333
1470	0.266666666666667
1485	0.266666666666667
1500	0.246666666666667
1515	0.233333333333333
1530	0.233333333333333
1545	0.226666666666667
1560	0.22
1575	0.233333333333333
1590	0.22
1605	0.253333333333333
1620	0.26
1635	0.24
1650	0.233333333333333
1665	0.233333333333333
1680	0.24
1695	0.246666666666667
1710	0.226666666666667
1725	0.213333333333333
1740	0.173333333333333
1755	0.153333333333333
1770	0.126666666666667
1785	0.166666666666667
1800	0.186666666666667
1815	0.193333333333333
1830	0.213333333333333
1845	0.206666666666667
1860	0.213333333333333
1875	0.2
1890	0.206666666666667
1905	0.206666666666667
1920	0.186666666666667
1935	0.16
1950	0.153333333333333
1965	0.146666666666667
1980	0.113333333333333
1995	0.1
2010	0.0866666666666667
2025	0.0933333333333333
2040	0.08
2055	0.08
2070	0.106666666666667
2085	0.126666666666667
2100	0.133333333333333
2115	0.133333333333333
2130	0.14
2145	0.186666666666667
2160	0.193333333333333
2175	0.2
2190	0.206666666666667
2205	0.206666666666667
2220	0.18
2235	0.18
2250	0.173333333333333
2265	0.166666666666667
2280	0.16
2295	0.12
2310	0.14
2325	0.153333333333333
2340	0.166666666666667
2355	0.173333333333333
2370	0.18
2385	0.166666666666667
2400	0.166666666666667
2415	0.193333333333333
2430	0.206666666666667
2445	0.2
2460	0.186666666666667
2475	0.16
2490	0.153333333333333
2505	0.146666666666667
2520	0.146666666666667
2535	0.146666666666667
2550	0.16
2565	0.16
2580	0.186666666666667
2595	0.206666666666667
2610	0.226666666666667
2625	0.24
2640	0.24
2655	0.253333333333333
2670	0.266666666666667
2685	0.246666666666667
2700	0.233333333333333
2715	0.22
2730	0.206666666666667
2745	0.22
2760	0.186666666666667
2775	0.193333333333333
2790	0.186666666666667
2805	0.173333333333333
2820	0.2
2835	0.22
2850	0.253333333333333
2865	0.273333333333333
2880	0.246666666666667
2895	0.246666666666667
2910	0.273333333333333
2925	0.26
2940	0.266666666666667
2955	0.26
2970	0.246666666666667
2985	0.253333333333333
3000	0.22
3015	0.193333333333333
3030	0.226666666666667
3045	0.233333333333333
3060	0.22
3075	0.22
3090	0.22
3105	0.226666666666667
3120	0.193333333333333
3135	0.18
3150	0.173333333333333
3165	0.16
3180	0.126666666666667
3195	0.106666666666667
3210	0.113333333333333
3225	0.12
3240	0.12
3255	0.126666666666667
3270	0.133333333333333
3285	0.153333333333333
3300	0.153333333333333
3315	0.173333333333333
3330	0.18
3345	0.16
3360	0.14
3375	0.12
3390	0.12
3405	0.106666666666667
3420	0.146666666666667
3435	0.16
3450	0.193333333333333
3465	0.2
3480	0.213333333333333
3495	0.233333333333333
3510	0.273333333333333
3525	0.306666666666667
3540	0.293333333333333
3555	0.286666666666667
3570	0.253333333333333
3585	0.253333333333333
3600	0.22
3615	0.2
3630	0.193333333333333
3645	0.18
3660	0.146666666666667
3675	0.133333333333333
3690	0.14
3705	0.173333333333333
3720	0.186666666666667
3735	0.153333333333333
3750	0.153333333333333
3765	0.18
3780	0.166666666666667
3795	0.166666666666667
3810	0.186666666666667
3825	0.2
3840	0.22
3855	0.22
3870	0.206666666666667
3885	0.24
3900	0.253333333333333
3915	0.22
3930	0.226666666666667
3945	0.226666666666667
3960	0.213333333333333
3975	0.206666666666667
3990	0.2
4005	0.206666666666667
4020	0.22
4035	0.186666666666667
4050	0.2
4065	0.206666666666667
4080	0.193333333333333
4095	0.193333333333333
4110	0.2
4125	0.213333333333333
4140	0.213333333333333
4155	0.186666666666667
4170	0.18
4185	0.166666666666667
4200	0.14
4215	0.14
4230	0.16
4245	0.16
4260	0.166666666666667
4275	0.14
4290	0.133333333333333
4305	0.153333333333333
4320	0.18
4335	0.2
4350	0.233333333333333
4365	0.24
4380	0.253333333333333
4395	0.253333333333333
4410	0.226666666666667
4425	0.233333333333333
4440	0.24
4455	0.24
4470	0.193333333333333
4485	0.186666666666667
4500	0.18
4515	0.2
4530	0.22
4545	0.233333333333333
4560	0.26
4575	0.28
4590	0.266666666666667
4605	0.266666666666667
4620	0.28
4635	0.32
4650	0.346666666666667
4665	0.313333333333333
4680	0.26
4695	0.246666666666667
4710	0.246666666666667
4725	0.206666666666667
4740	0.226666666666667
4755	0.206666666666667
4770	0.213333333333333
4785	0.166666666666667
4800	0.106666666666667
4815	0.14
4830	0.166666666666667
4845	0.18
4860	0.173333333333333
4875	0.193333333333333
4890	0.186666666666667
4905	0.193333333333333
4920	0.186666666666667
4935	0.2
4950	0.213333333333333
4965	0.22
4980	0.22
4995	0.22
5010	0.2
5025	0.186666666666667
5040	0.18
5055	0.16
5070	0.16
5085	0.146666666666667
5100	0.146666666666667
5115	0.1
5130	0.0733333333333333
5145	0.0733333333333333
5160	0.106666666666667
5175	0.146666666666667
5190	0.146666666666667
5205	0.16
5220	0.146666666666667
5235	0.166666666666667
5250	0.186666666666667
5265	0.22
5280	0.24
5295	0.253333333333333
5310	0.246666666666667
5325	0.233333333333333
5340	0.26
5355	0.28
5370	0.3
5385	0.286666666666667
5400	0.286666666666667
5415	0.273333333333333
5430	0.26
5445	0.266666666666667
5460	0.293333333333333
5475	0.3
5490	0.266666666666667
5505	0.266666666666667
5520	0.246666666666667
5535	0.26
5550	0.233333333333333
5565	0.246666666666667
5580	0.266666666666667
5595	0.266666666666667
5610	0.253333333333333
5625	0.226666666666667
5640	0.253333333333333
5655	0.26
5670	0.293333333333333
5685	0.3
5700	0.313333333333333
5715	0.313333333333333
5730	0.313333333333333
5745	0.293333333333333
5760	0.273333333333333
5775	0.266666666666667
5790	0.28
5805	0.293333333333333
5820	0.3
5835	0.266666666666667
5850	0.26
5865	0.24
5880	0.22
5895	0.2
5910	0.18
5925	0.18
5940	0.14
5955	0.106666666666667
5970	0.0933333333333333
5985	0.12
6000	0.12
6015	0.126666666666667
6030	0.126666666666667
6045	0.166666666666667
6060	0.213333333333333
6075	0.213333333333333
6090	0.213333333333333
6105	0.206666666666667
6120	0.193333333333333
6135	0.18
6150	0.206666666666667
6165	0.193333333333333
6180	0.22
6195	0.206666666666667
6210	0.193333333333333
6225	0.22
6240	0.213333333333333
6255	0.213333333333333
6270	0.206666666666667
6285	0.206666666666667
6300	0.166666666666667
6315	0.193333333333333
6330	0.206666666666667
6345	0.2
6360	0.193333333333333
6375	0.213333333333333
6390	0.24
6405	0.24
6420	0.26
6435	0.28
6450	0.32
6465	0.3
6480	0.286666666666667
6495	0.28
6510	0.3
6525	0.266666666666667
6540	0.24
6555	0.233333333333333
6570	0.246666666666667
6585	0.226666666666667
6600	0.206666666666667
6615	0.213333333333333
6630	0.186666666666667
6645	0.206666666666667
6660	0.2
6675	0.193333333333333
6690	0.22
6705	0.226666666666667
6720	0.206666666666667
6735	0.206666666666667
6750	0.213333333333333
6765	0.226666666666667
6780	0.24
6795	0.24
6810	0.226666666666667
6825	0.24
6840	0.253333333333333
6855	0.293333333333333
6870	0.32
6885	0.333333333333333
6900	0.326666666666667
6915	0.313333333333333
6930	0.3
6945	0.286666666666667
6960	0.266666666666667
6975	0.24
6990	0.2
7005	0.16
7020	0.146666666666667
7035	0.133333333333333
7050	0.133333333333333
7065	0.166666666666667
7080	0.186666666666667
7095	0.186666666666667
7110	0.2
7125	0.24
7140	0.24
7155	0.233333333333333
7170	0.22
7185	0.233333333333333
7200	0.246666666666667
7215	0.22
7230	0.233333333333333
7245	0.233333333333333
7260	0.246666666666667
7275	0.24
7290	0.253333333333333
7305	0.253333333333333
7320	0.26
7335	0.253333333333333
7350	0.233333333333333
7365	0.226666666666667
7380	0.2
7395	0.2
7410	0.173333333333333
7425	0.166666666666667
7440	0.193333333333333
7455	0.22
7470	0.2
7485	0.193333333333333
7500	0.206666666666667
7515	0.193333333333333
7530	0.193333333333333
7545	0.186666666666667
7560	0.2
7575	0.193333333333333
7590	0.22
7605	0.233333333333333
7620	0.26
7635	0.26
7650	0.24
7665	0.246666666666667
7680	0.24
7695	0.253333333333333
7710	0.24
7725	0.233333333333333
7740	0.18
7755	0.146666666666667
7770	0.113333333333333
7785	0.133333333333333
7800	0.16
7815	0.173333333333333
7830	0.186666666666667
7845	0.226666666666667
7860	0.26
7875	0.246666666666667
7890	0.266666666666667
7905	0.253333333333333
7920	0.286666666666667
7935	0.266666666666667
7950	0.253333333333333
7965	0.24
7980	0.246666666666667
7995	0.2
8010	0.173333333333333
8025	0.2
8040	0.206666666666667
8055	0.226666666666667
8070	0.22
8085	0.24
8100	0.246666666666667
8115	0.26
8130	0.26
8145	0.28
8160	0.313333333333333
8175	0.3
8190	0.293333333333333
8205	0.306666666666667
8220	0.326666666666667
8235	0.32
8250	0.313333333333333
8265	0.313333333333333
8280	0.293333333333333
8295	0.266666666666667
8310	0.22
8325	0.213333333333333
8340	0.22
8355	0.226666666666667
8370	0.22
8385	0.206666666666667
8400	0.2
8415	0.173333333333333
8430	0.193333333333333
8445	0.2
8460	0.22
8475	0.246666666666667
8490	0.253333333333333
8505	0.226666666666667
8520	0.226666666666667
8535	0.233333333333333
8550	0.233333333333333
8565	0.273333333333333
8580	0.286666666666667
8595	0.313333333333333
8610	0.3
8625	0.3
8640	0.26
8655	0.293333333333333
8670	0.293333333333333
8685	0.28
8700	0.266666666666667
8715	0.253333333333333
8730	0.253333333333333
8745	0.253333333333333
8760	0.3
8775	0.3
8790	0.313333333333333
8805	0.293333333333333
8820	0.28
8835	0.3
8850	0.333333333333333
8865	0.326666666666667
8880	0.326666666666667
8895	0.32
8910	0.28
8925	0.273333333333333
8940	0.286666666666667
8955	0.286666666666667
8970	0.266666666666667
8985	0.273333333333333
9000	0.253333333333333
9015	0.253333333333333
9030	0.24
9045	0.22
9060	0.273333333333333
9075	0.28
9090	0.26
9105	0.266666666666667
9120	0.28
9135	0.246666666666667
9150	0.253333333333333
9165	0.266666666666667
9180	0.266666666666667
9195	0.286666666666667
9210	0.246666666666667
9225	0.22
9240	0.233333333333333
9255	0.24
9270	0.233333333333333
9285	0.253333333333333
9300	0.246666666666667
9315	0.26
9330	0.26
9345	0.273333333333333
9360	0.293333333333333
9375	0.313333333333333
9390	0.326666666666667
9405	0.313333333333333
9420	0.333333333333333
9435	0.333333333333333
9450	0.32
9465	0.273333333333333
9480	0.246666666666667
9495	0.193333333333333
9510	0.16
9525	0.166666666666667
9540	0.16
9555	0.18
9570	0.18
9585	0.166666666666667
9600	0.173333333333333
9615	0.18
9630	0.186666666666667
9645	0.2
9660	0.206666666666667
9675	0.18
9690	0.16
9705	0.146666666666667
9720	0.113333333333333
9735	0.113333333333333
9750	0.113333333333333
9765	0.113333333333333
9780	0.106666666666667
9795	0.1
9810	0.1
9825	0.113333333333333
9840	0.126666666666667
9855	0.14
9870	0.166666666666667
9885	0.18
9900	0.186666666666667
9915	0.18
9930	0.193333333333333
9945	0.206666666666667
9960	0.2
9975	0.193333333333333
9990	0.206666666666667
10005	0.166666666666667
10020	0.146666666666667
10035	0.126666666666667
10050	0.133333333333333
10065	0.146666666666667
10080	0.146666666666667
10095	0.146666666666667
10110	0.16
10125	0.16
10140	0.16
10155	0.16
10170	0.173333333333333
10185	0.186666666666667
10200	0.233333333333333
10215	0.266666666666667
10230	0.26
10245	0.273333333333333
10260	0.273333333333333
10275	0.266666666666667
10290	0.246666666666667
10305	0.26
10320	0.24
10335	0.24
10350	0.186666666666667
10365	0.153333333333333
10380	0.166666666666667
10395	0.146666666666667
10410	0.14
10425	0.16
10440	0.166666666666667
10455	0.16
10470	0.193333333333333
10485	0.213333333333333
10500	0.22
10515	0.22
10530	0.226666666666667
10545	0.226666666666667
10560	0.226666666666667
10575	0.226666666666667
10590	0.22
10605	0.253333333333333
10620	0.246666666666667
10635	0.213333333333333
10650	0.193333333333333
10665	0.186666666666667
10680	0.18
10695	0.193333333333333
10710	0.193333333333333
10725	0.173333333333333
10740	0.16
10755	0.14
10770	0.113333333333333
10785	0.126666666666667
10800	0.14
10815	0.14
10830	0.146666666666667
10845	0.126666666666667
10860	0.146666666666667
10875	0.16
10890	0.173333333333333
10905	0.146666666666667
10920	0.166666666666667
10935	0.166666666666667
10950	0.166666666666667
10965	0.18
10980	0.173333333333333
10995	0.2
11010	0.18
11025	0.18
11040	0.186666666666667
11055	0.193333333333333
11070	0.2
11085	0.22
11100	0.24
11115	0.253333333333333
11130	0.266666666666667
11145	0.24
11160	0.246666666666667
11175	0.24
11190	0.22
11205	0.22
11220	0.2
11235	0.18
11250	0.16
11265	0.126666666666667
11280	0.0933333333333333
11295	0.106666666666667
11310	0.0866666666666667
11325	0.113333333333333
11340	0.133333333333333
11355	0.16
11370	0.186666666666667
11385	0.206666666666667
11400	0.226666666666667
11415	0.253333333333333
11430	0.286666666666667
11445	0.286666666666667
11460	0.306666666666667
11475	0.286666666666667
11490	0.273333333333333
11505	0.266666666666667
11520	0.26
11535	0.233333333333333
11550	0.226666666666667
11565	0.246666666666667
11580	0.226666666666667
11595	0.266666666666667
11610	0.273333333333333
11625	0.273333333333333
11640	0.273333333333333
11655	0.266666666666667
11670	0.273333333333333
11685	0.293333333333333
11700	0.28
11715	0.26
11730	0.253333333333333
11745	0.233333333333333
11760	0.206666666666667
11775	0.206666666666667
11790	0.22
11805	0.206666666666667
11820	0.186666666666667
11835	0.173333333333333
11850	0.186666666666667
11865	0.18
11880	0.18
11895	0.193333333333333
11910	0.206666666666667
11925	0.186666666666667
11940	0.166666666666667
11955	0.166666666666667
11970	0.166666666666667
11985	0.16
12000	0.146666666666667
12015	0.126666666666667
12030	0.133333333333333
12045	0.0933333333333333
12060	0.0733333333333333
12075	0.0733333333333333
12090	0.0666666666666667
12105	0.06
12120	0.0666666666666667
12135	0.1
12150	0.0866666666666667
12165	0.0933333333333333
12180	0.0933333333333333
12195	0.0933333333333333
12210	0.0933333333333333
12225	0.0933333333333333
12240	0.12
12255	0.133333333333333
12270	0.146666666666667
12285	0.126666666666667
12300	0.14
12315	0.146666666666667
12330	0.153333333333333
12345	0.153333333333333
12360	0.186666666666667
12375	0.206666666666667
12390	0.18
12405	0.173333333333333
12420	0.153333333333333
12435	0.133333333333333
12450	0.153333333333333
12465	0.16
12480	0.146666666666667
12495	0.166666666666667
12510	0.146666666666667
12525	0.126666666666667
12540	0.133333333333333
12555	0.16
12570	0.16
12585	0.173333333333333
12600	0.166666666666667
12615	0.153333333333333
12630	0.153333333333333
12645	0.126666666666667
12660	0.14
12675	0.166666666666667
12690	0.173333333333333
12705	0.173333333333333
12720	0.186666666666667
12735	0.206666666666667
12750	0.206666666666667
12765	0.226666666666667
12780	0.233333333333333
12795	0.26
12810	0.246666666666667
12825	0.246666666666667
12840	0.246666666666667
12855	0.246666666666667
12870	0.253333333333333
12885	0.253333333333333
12900	0.26
12915	0.253333333333333
12930	0.24
12945	0.213333333333333
12960	0.24
12975	0.246666666666667
12990	0.28
13005	0.26
13020	0.233333333333333
13035	0.22
13050	0.193333333333333
13065	0.186666666666667
13080	0.233333333333333
13095	0.26
13110	0.24
13125	0.233333333333333
13140	0.213333333333333
13155	0.213333333333333
13170	0.206666666666667
13185	0.193333333333333
13200	0.206666666666667
13215	0.2
13230	0.16
13245	0.16
13260	0.153333333333333
13275	0.133333333333333
13290	0.133333333333333
13305	0.14
13320	0.186666666666667
13335	0.2
13350	0.18
13365	0.18
13380	0.173333333333333
13395	0.146666666666667
13410	0.153333333333333
13425	0.16
13440	0.146666666666667
13455	0.14
13470	0.1
13485	0.0933333333333333
13500	0.12
13515	0.113333333333333
13530	0.133333333333333
13545	0.133333333333333
13560	0.12
13575	0.126666666666667
13590	0.146666666666667
13605	0.14
13620	0.146666666666667
13635	0.14
13650	0.12
13665	0.14
13680	0.14
13695	0.133333333333333
13710	0.133333333333333
13725	0.146666666666667
13740	0.153333333333333
13755	0.173333333333333
13770	0.166666666666667
13785	0.173333333333333
13800	0.173333333333333
13815	0.186666666666667
13830	0.18
13845	0.18
13860	0.18
13875	0.173333333333333
13890	0.18
13905	0.166666666666667
13920	0.16
13935	0.166666666666667
13950	0.206666666666667
13965	0.2
13980	0.206666666666667
13995	0.206666666666667
14010	0.213333333333333
14025	0.2
14040	0.193333333333333
14055	0.22
14070	0.26
14085	0.24
14100	0.206666666666667
14115	0.2
14130	0.226666666666667
14145	0.246666666666667
14160	0.286666666666667
14175	0.326666666666667
14190	0.313333333333333
14205	0.3
14220	0.313333333333333
14235	0.346666666666667
14250	0.386666666666667
14265	0.373333333333333
14280	0.386666666666667
14295	0.393333333333333
14310	0.373333333333333
14325	0.353333333333333
14340	0.353333333333333
14355	0.366666666666667
14370	0.366666666666667
14385	0.373333333333333
14400	0.366666666666667
14415	0.406666666666667
14430	0.386666666666667
14445	0.4
14460	0.406666666666667
14475	0.42
14490	0.46
14505	0.473333333333333
14520	0.453333333333333
14535	0.46
14550	0.453333333333333
14565	0.42
14580	0.433333333333333
14595	0.433333333333333
14610	0.44
14625	0.44
14640	0.42
14655	0.406666666666667
14670	0.413333333333333
14685	0.413333333333333
14700	0.406666666666667
14715	0.42
14730	0.413333333333333
14745	0.433333333333333
14760	0.413333333333333
14775	0.406666666666667
14790	0.406666666666667
14805	0.44
14820	0.446666666666667
14835	0.446666666666667
14850	0.453333333333333
14865	0.473333333333333
14880	0.493333333333333
14895	0.48
14910	0.5
14925	0.513333333333333
14940	0.513333333333333
14955	0.473333333333333
14970	0.473333333333333
14985	0.466666666666667
15000	0.48
15015	0.46
15030	0.446666666666667
15045	0.44
15060	0.44
15075	0.42
15090	0.406666666666667
15105	0.406666666666667
15120	0.38
15135	0.373333333333333
15150	0.36
15165	0.386666666666667
15180	0.373333333333333
15195	0.4
15210	0.386666666666667
15225	0.413333333333333
15240	0.42
15255	0.446666666666667
15270	0.493333333333333
15285	0.5
15300	0.5
15315	0.48
15330	0.493333333333333
15345	0.46
15360	0.46
15375	0.44
15390	0.413333333333333
15405	0.38
15420	0.353333333333333
15435	0.346666666666667
15450	0.333333333333333
15465	0.353333333333333
15480	0.333333333333333
15495	0.306666666666667
15510	0.28
15525	0.273333333333333
15540	0.273333333333333
15555	0.266666666666667
15570	0.253333333333333
15585	0.273333333333333
15600	0.266666666666667
15615	0.233333333333333
15630	0.24
15645	0.28
15660	0.3
15675	0.293333333333333
15690	0.32
15705	0.326666666666667
15720	0.333333333333333
15735	0.293333333333333
15750	0.286666666666667
15765	0.286666666666667
15780	0.26
15795	0.233333333333333
15810	0.246666666666667
15825	0.266666666666667
15840	0.246666666666667
15855	0.273333333333333
15870	0.28
15885	0.3
15900	0.32
15915	0.313333333333333
15930	0.346666666666667
15945	0.346666666666667
15960	0.34
15975	0.32
15990	0.346666666666667
16005	0.306666666666667
16020	0.286666666666667
16035	0.266666666666667
16050	0.273333333333333
16065	0.293333333333333
16080	0.3
16095	0.3
16110	0.293333333333333
16125	0.286666666666667
16140	0.3
16155	0.306666666666667
16170	0.306666666666667
16185	0.313333333333333
16200	0.293333333333333
16215	0.286666666666667
16230	0.28
16245	0.273333333333333
16260	0.286666666666667
16275	0.3
16290	0.26
16305	0.26
16320	0.266666666666667
16335	0.286666666666667
16350	0.313333333333333
16365	0.326666666666667
16380	0.313333333333333
16395	0.34
16410	0.32
16425	0.34
16440	0.333333333333333
16455	0.333333333333333
16470	0.333333333333333
16485	0.3
16500	0.273333333333333
16515	0.266666666666667
16530	0.26
16545	0.233333333333333
16560	0.24
16575	0.2
16590	0.246666666666667
16605	0.273333333333333
16620	0.306666666666667
16635	0.313333333333333
16650	0.306666666666667
16665	0.306666666666667
16680	0.286666666666667
16695	0.306666666666667
16710	0.293333333333333
16725	0.28
16740	0.24
16755	0.233333333333333
16770	0.186666666666667
16785	0.2
16800	0.2
16815	0.193333333333333
16830	0.186666666666667
16845	0.153333333333333
16860	0.16
16875	0.16
16890	0.14
16905	0.1
16920	0.0933333333333333
16935	0.0733333333333333
16950	0.08
16965	0.0533333333333333
16980	0.0666666666666667
16995	0.08
17010	0.0666666666666667
17025	0.0933333333333333
17040	0.106666666666667
17055	0.126666666666667
17070	0.166666666666667
17085	0.173333333333333
17100	0.186666666666667
