# Supplementary material for: Conveniently Pre-Tagged and Pre-Packaged: Extended Molecular Identification and Metagenomics Using Complete Metazoan Mitochondrial Genomes
Source: PLoS One. 2012 Dec 14;7(12):e51263. doi: 10.1371/journal.pone.0051263 (PMC3522660; doi:10.1371/journal.pone.0051263)
Supplement: File S2 — Sliding window analyses for Annelida, Cnidaria, Crustacea, Echinodermata, Mollusca, Nematoda, Nemertea, Platyhelminthes and Porifera. For each family, the folder contains the aligned sequences as well as the sliding window analyses by species pair and for all species pair on a single figure. (ZIP) [file pone.0051263.s002.zip › Crustacea/Apidae/15_150/Bombus_ignitus_NC_010967_Bombus_hypocrita_sapporoensis_NC_011923.csv]

0	0.04
15	0.0333333333333333
30	0.04
45	0.0466666666666667
60	0.0533333333333333
75	0.0533333333333333
90	0.0666666666666667
105	0.0733333333333333
120	0.0733333333333333
135	0.0733333333333333
150	0.0733333333333333
165	0.0866666666666667
180	0.08
195	0.1
210	0.106666666666667
225	0.113333333333333
240	0.1
255	0.113333333333333
270	0.113333333333333
285	0.106666666666667
300	0.106666666666667
315	0.113333333333333
330	0.106666666666667
345	0.0866666666666667
360	0.0866666666666667
375	0.08
390	0.08
405	0.06
420	0.0533333333333333
435	0.0666666666666667
450	0.08
465	0.0733333333333333
480	0.1
495	0.0933333333333333
510	0.08
525	0.0933333333333333
540	0.106666666666667
555	0.1
570	0.106666666666667
585	0.1
600	0.0933333333333333
615	0.0933333333333333
630	0.0666666666666667
645	0.0666666666666667
660	0.0666666666666667
675	0.0533333333333333
690	0.0466666666666667
705	0.0466666666666667
720	0.0466666666666667
735	0.0533333333333333
750	0.0533333333333333
765	0.0466666666666667
780	0.0466666666666667
795	0.0533333333333333
810	0.0666666666666667
825	0.0666666666666667
840	0.06
855	0.06
870	0.0466666666666667
885	0.0333333333333333
900	0.0266666666666667
915	0.0266666666666667
930	0.04
945	0.04
960	0.0333333333333333
975	0.0333333333333333
990	0.04
1005	0.0466666666666667
1020	0.06
1035	0.0866666666666667
1050	0.0866666666666667
1065	0.0866666666666667
1080	0.0733333333333333
1095	0.0733333333333333
1110	0.0733333333333333
1125	0.0866666666666667
1140	0.08
1155	0.08
1170	0.0733333333333333
1185	0.0533333333333333
1200	0.0533333333333333
1215	0.0666666666666667
1230	0.0666666666666667
1245	0.0666666666666667
1260	0.0666666666666667
1275	0.06
1290	0.06
1305	0.06
1320	0.0533333333333333
1335	0.0466666666666667
1350	0.06
1365	0.0666666666666667
1380	0.0666666666666667
1395	0.06
1410	0.0666666666666667
1425	0.06
1440	0.0866666666666667
1455	0.08
1470	0.08
1485	0.08
1500	0.0666666666666667
1515	0.04
1530	0.0533333333333333
1545	0.06
1560	0.0466666666666667
1575	0.0533333333333333
1590	0.0333333333333333
1605	0.0466666666666667
1620	0.0466666666666667
1635	0.0466666666666667
1650	0.0466666666666667
1665	0.06
1680	0.0466666666666667
1695	0.04
1710	0.0466666666666667
1725	0.0533333333333333
1740	0.0533333333333333
1755	0.0466666666666667
1770	0.0466666666666667
1785	0.0466666666666667
1800	0.06
1815	0.0466666666666667
1830	0.06
1845	0.08
1860	0.08
1875	0.0666666666666667
1890	0.0733333333333333
1905	0.0666666666666667
1920	0.08
1935	0.0866666666666667
1950	0.08
1965	0.0933333333333333
1980	0.0866666666666667
1995	0.0733333333333333
2010	0.08
2025	0.0866666666666667
2040	0.0733333333333333
2055	0.08
2070	0.0666666666666667
2085	0.0666666666666667
2100	0.06
2115	0.0466666666666667
2130	0.0466666666666667
2145	0.06
2160	0.0533333333333333
2175	0.06
2190	0.06
2205	0.0533333333333333
2220	0.0533333333333333
2235	0.0533333333333333
2250	0.06
2265	0.0666666666666667
2280	0.06
2295	0.0466666666666667
2310	0.0466666666666667
2325	0.0333333333333333
2340	0.0333333333333333
2355	0.04
2370	0.04
2385	0.04
2400	0.0333333333333333
2415	0.0266666666666667
2430	0.0333333333333333
2445	0.0266666666666667
2460	0.02
2475	0.02
2490	0.02
2505	0.02
2520	0.02
2535	0.02
2550	0.0333333333333333
2565	0.06
2580	0.0666666666666667
2595	0.0666666666666667
2610	0.0866666666666667
2625	0.0866666666666667
2640	0.0866666666666667
2655	0.0866666666666667
2670	0.0933333333333333
2685	0.0866666666666667
2700	0.08
2715	0.06
2730	0.0466666666666667
2745	0.06
2760	0.0466666666666667
2775	0.0533333333333333
2790	0.0533333333333333
2805	0.06
2820	0.06
2835	0.0733333333333333
2850	0.0733333333333333
2865	0.0666666666666667
2880	0.0733333333333333
2895	0.06
2910	0.0533333333333333
2925	0.0533333333333333
2940	0.06
2955	0.0533333333333333
2970	0.0533333333333333
2985	0.0466666666666667
3000	0.0533333333333333
3015	0.06
3030	0.0666666666666667
3045	0.08
3060	0.0933333333333333
3075	0.0933333333333333
3090	0.0933333333333333
3105	0.0866666666666667
3120	0.0866666666666667
3135	0.0933333333333333
3150	0.08
3165	0.0733333333333333
3180	0.06
3195	0.0533333333333333
3210	0.0466666666666667
3225	0.0466666666666667
3240	0.0466666666666667
3255	0.0533333333333333
3270	0.0533333333333333
3285	0.04
3300	0.0533333333333333
3315	0.0533333333333333
3330	0.06
3345	0.0533333333333333
3360	0.0466666666666667
3375	0.0466666666666667
3390	0.04
3405	0.0333333333333333
3420	0.0466666666666667
3435	0.0533333333333333
3450	0.04
3465	0.04
3480	0.04
3495	0.0533333333333333
3510	0.06
3525	0.0733333333333333
3540	0.0733333333333333
3555	0.08
3570	0.0666666666666667
3585	0.0733333333333333
3600	0.08
3615	0.0933333333333333
3630	0.0866666666666667
3645	0.0933333333333333
3660	0.0933333333333333
3675	0.08
3690	0.0866666666666667
3705	0.0933333333333333
3720	0.1
3735	0.0933333333333333
3750	0.1
3765	0.0933333333333333
3780	0.1
3795	0.08
3810	0.0733333333333333
3825	0.08
3840	0.113333333333333
3855	0.12
3870	0.113333333333333
3885	0.113333333333333
3900	0.1
3915	0.1
3930	0.1
3945	0.113333333333333
3960	0.113333333333333
3975	0.1
3990	0.0733333333333333
4005	0.0666666666666667
4020	0.0866666666666667
4035	0.1
4050	0.106666666666667
4065	0.106666666666667
4080	0.1
4095	0.0933333333333333
4110	0.1
4125	0.106666666666667
4140	0.0933333333333333
4155	0.0866666666666667
4170	0.0866666666666667
4185	0.0666666666666667
4200	0.0666666666666667
4215	0.06
4230	0.06
4245	0.0533333333333333
4260	0.0466666666666667
4275	0.04
4290	0.06
4305	0.0733333333333333
4320	0.0466666666666667
4335	0.0666666666666667
4350	0.0733333333333333
4365	0.0733333333333333
4380	0.08
4395	0.08
4410	0.0933333333333333
4425	0.1
4440	0.0933333333333333
4455	0.08
4470	0.0933333333333333
4485	0.0866666666666667
4500	0.1
4515	0.1
4530	0.12
4545	0.146666666666667
4560	0.133333333333333
4575	0.133333333333333
4590	0.126666666666667
4605	0.14
4620	0.126666666666667
4635	0.113333333333333
4650	0.1
4665	0.1
4680	0.0733333333333333
4695	0.0466666666666667
4710	0.0533333333333333
4725	0.0533333333333333
4740	0.0666666666666667
4755	0.0666666666666667
4770	0.0666666666666667
4785	0.0666666666666667
4800	0.0533333333333333
4815	0.0533333333333333
4830	0.06
4845	0.0666666666666667
4860	0.06
4875	0.06
4890	0.06
4905	0.04
4920	0.04
4935	0.0466666666666667
4950	0.0666666666666667
4965	0.08
4980	0.0733333333333333
4995	0.0866666666666667
5010	0.0866666666666667
5025	0.08
5040	0.06
5055	0.06
5070	0.06
5085	0.06
5100	0.04
5115	0.0266666666666667
5130	0.0333333333333333
5145	0.0266666666666667
5160	0.0666666666666667
5175	0.0733333333333333
5190	0.08
5205	0.0866666666666667
5220	0.0866666666666667
5235	0.0866666666666667
5250	0.0866666666666667
5265	0.0866666666666667
5280	0.1
5295	0.1
5310	0.06
5325	0.0666666666666667
5340	0.08
5355	0.08
5370	0.0933333333333333
5385	0.106666666666667
5400	0.113333333333333
5415	0.113333333333333
5430	0.0933333333333333
5445	0.106666666666667
5460	0.113333333333333
5475	0.1
5490	0.08
5505	0.0866666666666667
5520	0.0733333333333333
5535	0.08
5550	0.0733333333333333
5565	0.08
5580	0.0866666666666667
5595	0.0733333333333333
5610	0.0666666666666667
5625	0.0666666666666667
5640	0.0666666666666667
5655	0.0666666666666667
5670	0.0666666666666667
5685	0.06
5700	0.0666666666666667
5715	0.06
5730	0.0666666666666667
5745	0.06
5760	0.08
5775	0.08
5790	0.0933333333333333
5805	0.0866666666666667
5820	0.106666666666667
5835	0.0866666666666667
5850	0.08
5865	0.08
5880	0.0666666666666667
5895	0.06
5910	0.04
5925	0.0533333333333333
5940	0.0466666666666667
5955	0.0466666666666667
5970	0.0333333333333333
5985	0.0466666666666667
6000	0.0533333333333333
6015	0.0533333333333333
6030	0.06
6045	0.0666666666666667
6060	0.0733333333333333
6075	0.0666666666666667
6090	0.0666666666666667
6105	0.0733333333333333
6120	0.0666666666666667
6135	0.06
6150	0.06
6165	0.0666666666666667
6180	0.06
6195	0.0533333333333333
6210	0.0466666666666667
6225	0.0466666666666667
6240	0.0466666666666667
6255	0.0333333333333333
6270	0.0333333333333333
6285	0.0333333333333333
6300	0.04
6315	0.04
6330	0.04
6345	0.04
6360	0.04
6375	0.04
6390	0.04
6405	0.0466666666666667
6420	0.0533333333333333
6435	0.0533333333333333
6450	0.0466666666666667
6465	0.04
6480	0.04
6495	0.04
6510	0.06
6525	0.0533333333333333
6540	0.0466666666666667
6555	0.0466666666666667
6570	0.04
6585	0.04
6600	0.0333333333333333
6615	0.04
6630	0.0466666666666667
6645	0.0466666666666667
6660	0.0266666666666667
6675	0.0266666666666667
6690	0.04
6705	0.04
6720	0.0466666666666667
6735	0.04
6750	0.04
6765	0.0533333333333333
6780	0.06
6795	0.0666666666666667
6810	0.08
6825	0.0866666666666667
6840	0.0933333333333333
6855	0.106666666666667
6870	0.126666666666667
6885	0.146666666666667
6900	0.16
6915	0.14
6930	0.126666666666667
6945	0.12
6960	0.106666666666667
6975	0.1
6990	0.08
7005	0.0666666666666667
7020	0.0533333333333333
7035	0.0466666666666667
7050	0.0333333333333333
7065	0.04
7080	0.0533333333333333
7095	0.0733333333333333
7110	0.0866666666666667
7125	0.0933333333333333
7140	0.1
7155	0.1
7170	0.0866666666666667
7185	0.0866666666666667
7200	0.1
7215	0.1
7230	0.0933333333333333
7245	0.0733333333333333
7260	0.0733333333333333
7275	0.0733333333333333
7290	0.0666666666666667
7305	0.0733333333333333
7320	0.08
7335	0.0733333333333333
7350	0.06
7365	0.0666666666666667
7380	0.06
7395	0.0733333333333333
7410	0.06
7425	0.06
7440	0.08
7455	0.08
7470	0.0933333333333333
7485	0.0866666666666667
7500	0.106666666666667
7515	0.0933333333333333
7530	0.0933333333333333
7545	0.0866666666666667
7560	0.1
7575	0.1
7590	0.0933333333333333
7605	0.1
7620	0.08
7635	0.0933333333333333
7650	0.0866666666666667
7665	0.0866666666666667
7680	0.0933333333333333
7695	0.0866666666666667
7710	0.1
7725	0.113333333333333
7740	0.106666666666667
7755	0.0933333333333333
7770	0.1
7785	0.1
7800	0.106666666666667
7815	0.106666666666667
7830	0.106666666666667
7845	0.14
7860	0.14
7875	0.133333333333333
7890	0.133333333333333
7905	0.126666666666667
7920	0.133333333333333
7935	0.126666666666667
7950	0.12
7965	0.126666666666667
7980	0.133333333333333
7995	0.1
8010	0.0733333333333333
8025	0.0733333333333333
8040	0.0733333333333333
8055	0.08
8070	0.08
8085	0.08
8100	0.0733333333333333
8115	0.0666666666666667
8130	0.0533333333333333
8145	0.0666666666666667
8160	0.08
8175	0.0933333333333333
8190	0.1
8205	0.113333333333333
8220	0.106666666666667
8235	0.106666666666667
8250	0.1
8265	0.113333333333333
8280	0.12
8295	0.113333333333333
8310	0.1
8325	0.0733333333333333
8340	0.06
8355	0.0466666666666667
8370	0.0466666666666667
8385	0.0466666666666667
8400	0.06
8415	0.0533333333333333
8430	0.0533333333333333
8445	0.0466666666666667
8460	0.0533333333333333
8475	0.06
8490	0.0866666666666667
8505	0.08
8520	0.0866666666666667
8535	0.0933333333333333
8550	0.0866666666666667
8565	0.0866666666666667
8580	0.106666666666667
8595	0.12
8610	0.126666666666667
8625	0.133333333333333
8640	0.113333333333333
8655	0.113333333333333
8670	0.106666666666667
8685	0.0933333333333333
8700	0.0866666666666667
8715	0.0866666666666667
8730	0.0666666666666667
8745	0.0733333333333333
8760	0.0666666666666667
8775	0.0533333333333333
8790	0.06
8805	0.0733333333333333
8820	0.0666666666666667
8835	0.0666666666666667
8850	0.0733333333333333
8865	0.0733333333333333
8880	0.0933333333333333
8895	0.0733333333333333
8910	0.08
8925	0.1
8940	0.1
8955	0.0933333333333333
8970	0.106666666666667
8985	0.12
9000	0.113333333333333
9015	0.106666666666667
9030	0.1
9045	0.126666666666667
9060	0.14
9075	0.12
9090	0.113333333333333
9105	0.133333333333333
9120	0.126666666666667
9135	0.113333333333333
9150	0.12
9165	0.14
9180	0.133333333333333
9195	0.12
9210	0.1
9225	0.12
9240	0.12
9255	0.113333333333333
9270	0.12
9285	0.126666666666667
9300	0.133333333333333
9315	0.133333333333333
9330	0.14
9345	0.14
9360	0.153333333333333
9375	0.16
9390	0.186666666666667
9405	0.173333333333333
9420	0.173333333333333
9435	0.18
9450	0.166666666666667
9465	0.146666666666667
9480	0.126666666666667
9495	0.113333333333333
9510	0.113333333333333
9525	0.0866666666666667
9540	0.0666666666666667
9555	0.0733333333333333
9570	0.0866666666666667
9585	0.0866666666666667
9600	0.0933333333333333
9615	0.12
9630	0.133333333333333
9645	0.14
9660	0.126666666666667
9675	0.153333333333333
9690	0.146666666666667
9705	0.133333333333333
9720	0.113333333333333
9735	0.113333333333333
9750	0.113333333333333
9765	0.1
9780	0.0866666666666667
9795	0.0866666666666667
9810	0.08
9825	0.06
9840	0.06
9855	0.06
9870	0.0533333333333333
9885	0.0466666666666667
9900	0.0533333333333333
9915	0.04
9930	0.0533333333333333
9945	0.0466666666666667
9960	0.0466666666666667
9975	0.04
9990	0.04
10005	0.04
10020	0.04
10035	0.0333333333333333
10050	0.0266666666666667
10065	0.0333333333333333
10080	0.0266666666666667
10095	0.0266666666666667
10110	0.0333333333333333
10125	0.0333333333333333
10140	0.0266666666666667
10155	0.0266666666666667
10170	0.0266666666666667
10185	0.0333333333333333
10200	0.04
10215	0.0533333333333333
10230	0.06
10245	0.0733333333333333
10260	0.0666666666666667
10275	0.0733333333333333
10290	0.08
10305	0.08
10320	0.08
10335	0.0733333333333333
10350	0.06
10365	0.0533333333333333
10380	0.04
10395	0.0266666666666667
10410	0.0266666666666667
10425	0.0333333333333333
10440	0.04
10455	0.04
10470	0.0466666666666667
10485	0.0466666666666667
10500	0.0466666666666667
10515	0.0333333333333333
10530	0.04
10545	0.04
10560	0.0466666666666667
10575	0.0466666666666667
10590	0.0466666666666667
10605	0.0666666666666667
10620	0.06
10635	0.0733333333333333
10650	0.08
10665	0.08
10680	0.08
10695	0.0866666666666667
10710	0.0866666666666667
10725	0.1
10740	0.0933333333333333
10755	0.0866666666666667
10770	0.0866666666666667
10785	0.0933333333333333
10800	0.106666666666667
10815	0.12
10830	0.146666666666667
10845	0.153333333333333
10860	0.18
10875	0.18
10890	0.186666666666667
10905	0.173333333333333
10920	0.18
10935	0.16
10950	0.146666666666667
10965	0.146666666666667
10980	0.12
10995	0.126666666666667
11010	0.113333333333333
11025	0.106666666666667
11040	0.106666666666667
11055	0.113333333333333
11070	0.12
11085	0.14
11100	0.146666666666667
11115	0.153333333333333
11130	0.166666666666667
11145	0.166666666666667
11160	0.16
11175	0.153333333333333
11190	0.14
11205	0.146666666666667
11220	0.146666666666667
11235	0.14
11250	0.133333333333333
11265	0.133333333333333
11280	0.113333333333333
11295	0.106666666666667
11310	0.126666666666667
11325	0.12
11340	0.126666666666667
11355	0.126666666666667
11370	0.133333333333333
11385	0.14
11400	0.133333333333333
11415	0.14
11430	0.146666666666667
11445	0.133333333333333
11460	0.106666666666667
11475	0.12
11490	0.113333333333333
11505	0.113333333333333
11520	0.106666666666667
11535	0.0866666666666667
11550	0.1
11565	0.0733333333333333
11580	0.08
11595	0.0933333333333333
11610	0.0933333333333333
11625	0.0866666666666667
11640	0.0866666666666667
11655	0.0866666666666667
11670	0.0933333333333333
11685	0.106666666666667
11700	0.106666666666667
11715	0.106666666666667
11730	0.0933333333333333
11745	0.08
11760	0.0733333333333333
11775	0.06
11790	0.06
11805	0.0466666666666667
11820	0.0266666666666667
11835	0.0333333333333333
11850	0.0266666666666667
11865	0.0466666666666667
11880	0.0466666666666667
11895	0.0666666666666667
11910	0.0666666666666667
11925	0.0666666666666667
11940	0.0666666666666667
11955	0.0733333333333333
11970	0.0933333333333333
11985	0.08
12000	0.08
12015	0.06
12030	0.0666666666666667
12045	0.0533333333333333
12060	0.06
12075	0.06
12090	0.06
12105	0.0533333333333333
12120	0.0333333333333333
12135	0.0333333333333333
12150	0.0266666666666667
12165	0.0266666666666667
12180	0.02
12195	0.0133333333333333
12210	0.00666666666666667
12225	0.00666666666666667
12240	0.0133333333333333
12255	0.0133333333333333
12270	0.0133333333333333
12285	0.02
12300	0.0266666666666667
12315	0.04
12330	0.04
12345	0.0466666666666667
12360	0.0533333333333333
12375	0.0666666666666667
12390	0.06
12405	0.0666666666666667
12420	0.0733333333333333
12435	0.06
12450	0.06
12465	0.0466666666666667
12480	0.0466666666666667
12495	0.0533333333333333
12510	0.0466666666666667
12525	0.0333333333333333
12540	0.0466666666666667
12555	0.04
12570	0.0466666666666667
12585	0.0466666666666667
12600	0.0466666666666667
12615	0.0533333333333333
12630	0.0533333333333333
12645	0.0466666666666667
12660	0.0466666666666667
12675	0.0666666666666667
12690	0.06
12705	0.0733333333333333
12720	0.0666666666666667
12735	0.0666666666666667
12750	0.0866666666666667
12765	0.0866666666666667
12780	0.113333333333333
12795	0.146666666666667
12810	0.166666666666667
12825	0.166666666666667
12840	0.166666666666667
12855	0.16
12870	0.166666666666667
12885	0.186666666666667
12900	0.166666666666667
12915	0.173333333333333
12930	0.146666666666667
12945	0.106666666666667
12960	0.1
12975	0.1
12990	0.106666666666667
13005	0.106666666666667
13020	0.0933333333333333
13035	0.0733333333333333
13050	0.0733333333333333
13065	0.0733333333333333
13080	0.0866666666666667
13095	0.0866666666666667
13110	0.08
13125	0.06
13140	0.0466666666666667
13155	0.04
13170	0.04
13185	0.0466666666666667
13200	0.0466666666666667
13215	0.0333333333333333
13230	0.0333333333333333
13245	0.0533333333333333
13260	0.0466666666666667
13275	0.0533333333333333
13290	0.08
13305	0.0933333333333333
13320	0.113333333333333
13335	0.113333333333333
13350	0.106666666666667
13365	0.106666666666667
13380	0.0933333333333333
13395	0.08
13410	0.1
13425	0.0933333333333333
13440	0.0666666666666667
13455	0.0533333333333333
13470	0.04
13485	0.0333333333333333
13500	0.0333333333333333
13515	0.0333333333333333
13530	0.0466666666666667
13545	0.0466666666666667
13560	0.0266666666666667
13575	0.0266666666666667
13590	0.0266666666666667
13605	0.0266666666666667
13620	0.02
13635	0.0266666666666667
13650	0.04
13665	0.0466666666666667
13680	0.0333333333333333
13695	0.0266666666666667
13710	0.0266666666666667
13725	0.0466666666666667
13740	0.0466666666666667
13755	0.06
13770	0.0733333333333333
13785	0.0666666666666667
13800	0.0533333333333333
13815	0.0466666666666667
13830	0.0466666666666667
13845	0.0466666666666667
13860	0.0466666666666667
13875	0.04
13890	0.0466666666666667
13905	0.0333333333333333
13920	0.02
13935	0.0333333333333333
13950	0.0333333333333333
13965	0.04
13980	0.0466666666666667
13995	0.0466666666666667
14010	0.0533333333333333
14025	0.06
14040	0.0666666666666667
14055	0.0666666666666667
14070	0.0666666666666667
14085	0.0533333333333333
14100	0.0533333333333333
14115	0.08
14130	0.0866666666666667
14145	0.12
14160	0.16
14175	0.14
14190	0.126666666666667
14205	0.126666666666667
14220	0.126666666666667
14235	0.126666666666667
14250	0.126666666666667
14265	0.0933333333333333
14280	0.08
14295	0.0466666666666667
14310	0.02
14325	0.04
14340	0.04
14355	0.06
14370	0.0733333333333333
14385	0.08
14400	0.1
14415	0.1
14430	0.1
14445	0.1
14460	0.08
14475	0.06
14490	0.06
14505	0.04
14520	0.0333333333333333
14535	0.0266666666666667
14550	0.00666666666666667
14565	0.0333333333333333
14580	0.0333333333333333
14595	0.04
14610	0.04
14625	0.04
14640	0.04
14655	0.04
14670	0.0333333333333333
14685	0.0333333333333333
14700	0.0333333333333333
14715	0.00666666666666667
14730	0.0133333333333333
14745	0.00666666666666667
14760	0.00666666666666667
14775	0.00666666666666667
14790	0.00666666666666667
14805	0.00666666666666667
14820	0.00666666666666667
14835	0.0133333333333333
14850	0.0133333333333333
14865	0.0133333333333333
14880	0.00666666666666667
14895	0.00666666666666667
14910	0.0133333333333333
14925	0.0266666666666667
14940	0.0333333333333333
14955	0.0466666666666667
14970	0.0733333333333333
14985	0.0733333333333333
15000	0.0733333333333333
15015	0.0733333333333333
15030	0.08
15045	0.08
15060	0.0733333333333333
15075	0.06
15090	0.06
15105	0.0533333333333333
15120	0.0333333333333333
15135	0.0333333333333333
15150	0.0333333333333333
15165	0.0333333333333333
15180	0.0266666666666667
15195	0.0333333333333333
15210	0.04
15225	0.04
15240	0.0466666666666667
15255	0.0466666666666667
15270	0.04
15285	0.0733333333333333
15300	0.0933333333333333
15315	0.1
15330	0.113333333333333
15345	0.106666666666667
15360	0.1
15375	0.1
15390	0.0933333333333333
15405	0.0933333333333333
15420	0.0933333333333333
15435	0.0533333333333333
15450	0.0333333333333333
15465	0.0333333333333333
15480	0.0333333333333333
15495	0.0333333333333333
15510	0.0333333333333333
15525	0.0333333333333333
15540	0.0333333333333333
15555	0.0533333333333333
15570	0.06
15585	0.0666666666666667
15600	0.0666666666666667
15615	0.0733333333333333
15630	0.06
15645	0.06
15660	0.0733333333333333
15675	0.0933333333333333
15690	0.0866666666666667
15705	0.0733333333333333
15720	0.08
15735	0.0866666666666667
15750	0.0866666666666667
15765	0.0933333333333333
15780	0.1
15795	0.106666666666667
15810	0.106666666666667
15825	0.113333333333333
15840	0.113333333333333
15855	0.106666666666667
15870	0.113333333333333
15885	0.133333333333333
15900	0.153333333333333
15915	0.133333333333333
15930	0.14
15945	0.146666666666667
15960	0.153333333333333
15975	0.126666666666667
15990	0.133333333333333
16005	0.133333333333333
16020	0.126666666666667
16035	0.1
16050	0.08
16065	0.0933333333333333
16080	0.0933333333333333
16095	0.106666666666667
16110	0.0933333333333333
16125	0.106666666666667
16140	0.12
16155	0.113333333333333
16170	0.106666666666667
16185	0.113333333333333
16200	0.126666666666667
16215	0.12
16230	0.126666666666667
16245	0.133333333333333
16260	0.153333333333333
16275	0.16
16290	0.14
16305	0.153333333333333
16320	0.146666666666667
16335	0.14
16350	0.146666666666667
16365	0.166666666666667
16380	0.16
16395	0.14
16410	0.12
16425	0.126666666666667
16440	0.14
16455	0.146666666666667
16470	0.153333333333333
16485	0.153333333333333
16500	0.133333333333333
16515	0.113333333333333
16530	0.106666666666667
16545	0.1
16560	0.0933333333333333
16575	0.0866666666666667
16590	0.1
16605	0.1
16620	0.1
16635	0.106666666666667
16650	0.106666666666667
16665	0.113333333333333
16680	0.106666666666667
16695	0.1
16710	0.1
16725	0.08
16740	0.0533333333333333
16755	0.04
16770	0.0466666666666667
16785	0.0533333333333333
16800	0.0533333333333333
16815	0.04
16830	0.04
16845	0.04
16860	0.0466666666666667
16875	0.0466666666666667
16890	0.0466666666666667
16905	0.0466666666666667
16920	0.04
16935	0.02
16950	0.04
16965	0.04
16980	0.0466666666666667
16995	0.0533333333333333
17010	0.0466666666666667
17025	0.0466666666666667
17040	0.0466666666666667
17055	0.04
17070	0.04
17085	0.0533333333333333
17100	0.04
