# Supplementary material for: Conveniently Pre-Tagged and Pre-Packaged: Extended Molecular Identification and Metagenomics Using Complete Metazoan Mitochondrial Genomes
Source: PLoS One. 2012 Dec 14;7(12):e51263. doi: 10.1371/journal.pone.0051263 (PMC3522660; doi:10.1371/journal.pone.0051263)
Supplement: File S2 — Sliding window analyses for Annelida, Cnidaria, Crustacea, Echinodermata, Mollusca, Nematoda, Nemertea, Platyhelminthes and Porifera. For each family, the folder contains the aligned sequences as well as the sliding window analyses by species pair and for all species pair on a single figure. (ZIP) [file pone.0051263.s002.zip › Crustacea/Apidae/45_450/Apis_cerana_NC_014295_Apis_mellifera_ligustica_NC_001566.csv]

0	0.111111111111111
45	0.108888888888889
90	0.0977777777777778
135	0.0844444444444444
180	0.0888888888888889
225	0.0911111111111111
270	0.0866666666666667
315	0.0911111111111111
360	0.0977777777777778
405	0.0955555555555556
450	0.0911111111111111
495	0.0911111111111111
540	0.0911111111111111
585	0.0955555555555556
630	0.0888888888888889
675	0.0933333333333333
720	0.0933333333333333
765	0.0977777777777778
810	0.0933333333333333
855	0.0977777777777778
900	0.0977777777777778
945	0.0955555555555556
990	0.1
1035	0.0977777777777778
1080	0.0933333333333333
1125	0.0888888888888889
1170	0.0822222222222222
1215	0.0711111111111111
1260	0.0733333333333333
1305	0.0844444444444444
1350	0.0755555555555556
1395	0.0733333333333333
1440	0.0666666666666667
1485	0.0666666666666667
1530	0.0755555555555556
1575	0.0755555555555556
1620	0.08
1665	0.08
1710	0.0822222222222222
1755	0.0688888888888889
1800	0.08
1845	0.0888888888888889
1890	0.1
1935	0.0955555555555556
1980	0.0866666666666667
2025	0.0933333333333333
2070	0.0977777777777778
2115	0.0955555555555556
2160	0.0911111111111111
2205	0.0844444444444444
2250	0.0822222222222222
2295	0.0866666666666667
2340	0.102222222222222
2385	0.111111111111111
2430	0.124444444444444
2475	0.133333333333333
2520	0.137777777777778
2565	0.144444444444444
2610	0.148888888888889
2655	0.153333333333333
2700	0.155555555555556
2745	0.151111111111111
2790	0.128888888888889
2835	0.124444444444444
2880	0.106666666666667
2925	0.0911111111111111
2970	0.0888888888888889
3015	0.0911111111111111
3060	0.0955555555555556
3105	0.0977777777777778
3150	0.106666666666667
3195	0.122222222222222
3240	0.128888888888889
3285	0.142222222222222
3330	0.148888888888889
3375	0.157777777777778
3420	0.155555555555556
3465	0.155555555555556
3510	0.164444444444444
3555	0.177777777777778
3600	0.175555555555556
3645	0.157777777777778
3690	0.157777777777778
3735	0.171111111111111
3780	0.166666666666667
3825	0.16
3870	0.168888888888889
3915	0.16
3960	0.144444444444444
4005	0.133333333333333
4050	0.137777777777778
4095	0.131111111111111
4140	0.124444444444444
4185	0.0977777777777778
4230	0.111111111111111
4275	0.128888888888889
4320	0.12
4365	0.131111111111111
4410	0.126666666666667
4455	0.117777777777778
4500	0.0933333333333333
4545	0.0933333333333333
4590	0.0888888888888889
4635	0.0822222222222222
4680	0.0733333333333333
4725	0.0555555555555556
4770	0.0466666666666667
4815	0.0377777777777778
4860	0.0511111111111111
4905	0.0644444444444444
4950	0.0844444444444444
4995	0.111111111111111
5040	0.122222222222222
5085	0.135555555555556
5130	0.133333333333333
5175	0.146666666666667
5220	0.144444444444444
5265	0.153333333333333
5310	0.151111111111111
5355	0.157777777777778
5400	0.148888888888889
5445	0.122222222222222
5490	0.128888888888889
5535	0.131111111111111
5580	0.133333333333333
5625	0.115555555555556
5670	0.124444444444444
5715	0.122222222222222
5760	0.111111111111111
5805	0.0955555555555556
5850	0.0955555555555556
5895	0.111111111111111
5940	0.1
5985	0.0977777777777778
6030	0.0955555555555556
6075	0.108888888888889
6120	0.111111111111111
6165	0.111111111111111
6210	0.117777777777778
6255	0.117777777777778
6300	0.111111111111111
6345	0.104444444444444
6390	0.102222222222222
6435	0.0977777777777778
6480	0.1
6525	0.104444444444444
6570	0.111111111111111
6615	0.111111111111111
6660	0.111111111111111
6705	0.12
6750	0.124444444444444
6795	0.128888888888889
6840	0.128888888888889
6885	0.126666666666667
6930	0.14
6975	0.122222222222222
7020	0.113333333333333
7065	0.111111111111111
7110	0.104444444444444
7155	0.106666666666667
7200	0.111111111111111
7245	0.0933333333333333
7290	0.108888888888889
7335	0.115555555555556
7380	0.102222222222222
7425	0.111111111111111
7470	0.108888888888889
7515	0.111111111111111
7560	0.128888888888889
7605	0.115555555555556
7650	0.108888888888889
7695	0.113333333333333
7740	0.102222222222222
7785	0.104444444444444
7830	0.104444444444444
7875	0.0977777777777778
7920	0.115555555555556
7965	0.117777777777778
8010	0.117777777777778
8055	0.128888888888889
8100	0.137777777777778
8145	0.144444444444444
8190	0.151111111111111
8235	0.146666666666667
8280	0.148888888888889
8325	0.157777777777778
8370	0.135555555555556
8415	0.122222222222222
8460	0.106666666666667
8505	0.0933333333333333
8550	0.08
8595	0.0977777777777778
8640	0.0977777777777778
8685	0.106666666666667
8730	0.115555555555556
8775	0.137777777777778
8820	0.142222222222222
8865	0.148888888888889
8910	0.171111111111111
8955	0.202222222222222
9000	0.215555555555556
9045	0.22
9090	0.224444444444444
9135	0.213333333333333
9180	0.197777777777778
9225	0.168888888888889
9270	0.166666666666667
9315	0.168888888888889
9360	0.151111111111111
9405	0.122222222222222
9450	0.108888888888889
9495	0.0822222222222222
9540	0.0733333333333333
9585	0.0755555555555556
9630	0.0755555555555556
9675	0.0822222222222222
9720	0.08
9765	0.0844444444444444
9810	0.0777777777777778
9855	0.0844444444444444
9900	0.0933333333333333
9945	0.102222222222222
9990	0.1
10035	0.1
10080	0.113333333333333
10125	0.117777777777778
10170	0.126666666666667
10215	0.122222222222222
10260	0.122222222222222
10305	0.128888888888889
10350	0.12
10395	0.108888888888889
10440	0.0977777777777778
10485	0.1
10530	0.0822222222222222
10575	0.0622222222222222
10620	0.06
10665	0.0511111111111111
10710	0.0533333333333333
10755	0.04
10800	0.04
10845	0.0488888888888889
10890	0.0644444444444444
10935	0.0555555555555556
10980	0.0688888888888889
11025	0.0844444444444444
11070	0.0955555555555556
11115	0.113333333333333
11160	0.111111111111111
11205	0.111111111111111
11250	0.12
11295	0.128888888888889
11340	0.12
11385	0.128888888888889
11430	0.124444444444444
11475	0.122222222222222
11520	0.104444444444444
11565	0.102222222222222
11610	0.104444444444444
11655	0.108888888888889
11700	0.102222222222222
11745	0.0888888888888889
11790	0.0822222222222222
11835	0.0822222222222222
11880	0.0822222222222222
11925	0.0688888888888889
11970	0.0822222222222222
12015	0.0822222222222222
12060	0.1
12105	0.1
12150	0.106666666666667
12195	0.106666666666667
12240	0.108888888888889
12285	0.102222222222222
12330	0.104444444444444
12375	0.113333333333333
12420	0.108888888888889
12465	0.111111111111111
12510	0.0911111111111111
12555	0.106666666666667
12600	0.12
12645	0.117777777777778
12690	0.137777777777778
12735	0.133333333333333
12780	0.133333333333333
12825	0.131111111111111
12870	0.124444444444444
12915	0.122222222222222
12960	0.135555555555556
13005	0.131111111111111
13050	0.117777777777778
13095	0.113333333333333
13140	0.1
13185	0.1
13230	0.0955555555555556
13275	0.0933333333333333
13320	0.0888888888888889
13365	0.0844444444444444
13410	0.0755555555555556
13455	0.06
13500	0.06
13545	0.0666666666666667
13590	0.0733333333333333
13635	0.0777777777777778
13680	0.0955555555555556
13725	0.102222222222222
13770	0.126666666666667
13815	0.117777777777778
13860	0.115555555555556
13905	0.124444444444444
13950	0.133333333333333
13995	0.151111111111111
14040	0.162222222222222
14085	0.175555555555556
14130	0.197777777777778
14175	0.224444444444444
14220	0.251111111111111
14265	0.262222222222222
14310	0.275555555555556
14355	0.291111111111111
14400	0.293333333333333
14445	0.297777777777778
14490	0.297777777777778
14535	0.315555555555556
14580	0.286666666666667
14625	0.277777777777778
14670	0.26
14715	0.282222222222222
14760	0.284444444444444
14805	0.295555555555556
14850	0.3
14895	0.302222222222222
14940	0.3
14985	0.284444444444444
15030	0.293333333333333
15075	0.302222222222222
15120	0.282222222222222
15165	0.248888888888889
15210	0.228888888888889
15255	0.195555555555556
15300	0.175555555555556
15345	0.153333333333333
15390	0.168888888888889
15435	0.175555555555556
15480	0.155555555555556
15525	0.135555555555556
15570	0.135555555555556
15615	0.151111111111111
15660	0.157777777777778
15705	0.155555555555556
15750	0.157777777777778
15795	0.168888888888889
15840	0.155555555555556
15885	0.133333333333333
15930	0.155555555555556
15975	0.155555555555556
16020	0.164444444444444
16065	0.166666666666667
16110	0.173333333333333
16155	0.193333333333333
16200	0.202222222222222
16245	0.193333333333333
16290	0.195555555555556
16335	0.224444444444444
16380	0.206666666666667
16425	0.197777777777778
16470	0.184444444444444
16515	0.164444444444444
16560	0.155555555555556
16605	0.133333333333333
16650	0.12
16695	0.106666666666667
16740	0.0888888888888889
16785	0.0688888888888889
16830	0.0755555555555556
16875	0.08
16920	0.0755555555555556
16965	0.0888888888888889
17010	0.0888888888888889
17055	0.0911111111111111
17100	0.0955555555555556
