# Supplementary material for: Conveniently Pre-Tagged and Pre-Packaged: Extended Molecular Identification and Metagenomics Using Complete Metazoan Mitochondrial Genomes
Source: PLoS One. 2012 Dec 14;7(12):e51263. doi: 10.1371/journal.pone.0051263 (PMC3522660; doi:10.1371/journal.pone.0051263)
Supplement: File S2 — Sliding window analyses for Annelida, Cnidaria, Crustacea, Echinodermata, Mollusca, Nematoda, Nemertea, Platyhelminthes and Porifera. For each family, the folder contains the aligned sequences as well as the sliding window analyses by species pair and for all species pair on a single figure. (ZIP) [file pone.0051263.s002.zip › Crustacea/Apidae/45_450/Apis_cerana_NC_014295_Bombus_hypocrita_sapporoensis_NC_011923.csv]

0	0.164444444444444
45	0.168888888888889
90	0.16
135	0.148888888888889
180	0.157777777777778
225	0.153333333333333
270	0.148888888888889
315	0.151111111111111
360	0.14
405	0.128888888888889
450	0.117777777777778
495	0.115555555555556
540	0.115555555555556
585	0.124444444444444
630	0.113333333333333
675	0.117777777777778
720	0.12
765	0.126666666666667
810	0.115555555555556
855	0.111111111111111
900	0.117777777777778
945	0.128888888888889
990	0.126666666666667
1035	0.108888888888889
1080	0.122222222222222
1125	0.151111111111111
1170	0.184444444444444
1215	0.168888888888889
1260	0.177777777777778
1305	0.211111111111111
1350	0.217777777777778
1395	0.206666666666667
1440	0.217777777777778
1485	0.231111111111111
1530	0.224444444444444
1575	0.202222222222222
1620	0.173333333333333
1665	0.18
1710	0.175555555555556
1755	0.151111111111111
1800	0.155555555555556
1845	0.168888888888889
1890	0.157777777777778
1935	0.157777777777778
1980	0.148888888888889
2025	0.157777777777778
2070	0.173333333333333
2115	0.182222222222222
2160	0.184444444444444
2205	0.186666666666667
2250	0.186666666666667
2295	0.193333333333333
2340	0.211111111111111
2385	0.211111111111111
2430	0.235555555555556
2475	0.24
2520	0.237777777777778
2565	0.253333333333333
2610	0.266666666666667
2655	0.264444444444444
2700	0.266666666666667
2745	0.273333333333333
2790	0.257777777777778
2835	0.242222222222222
2880	0.22
2925	0.211111111111111
2970	0.204444444444444
3015	0.188888888888889
3060	0.168888888888889
3105	0.171111111111111
3150	0.188888888888889
3195	0.177777777777778
3240	0.204444444444444
3285	0.224444444444444
3330	0.235555555555556
3375	0.242222222222222
3420	0.251111111111111
3465	0.248888888888889
3510	0.277777777777778
3555	0.297777777777778
3600	0.291111111111111
3645	0.277777777777778
3690	0.264444444444444
3735	0.273333333333333
3780	0.273333333333333
3825	0.268888888888889
3870	0.264444444444444
3915	0.257777777777778
3960	0.235555555555556
4005	0.231111111111111
4050	0.226666666666667
4095	0.233333333333333
4140	0.231111111111111
4185	0.211111111111111
4230	0.233333333333333
4275	0.244444444444444
4320	0.244444444444444
4365	0.24
4410	0.244444444444444
4455	0.222222222222222
4500	0.195555555555556
4545	0.173333333333333
4590	0.153333333333333
4635	0.153333333333333
4680	0.137777777777778
4725	0.117777777777778
4770	0.1
4815	0.0977777777777778
4860	0.104444444444444
4905	0.122222222222222
4950	0.151111111111111
4995	0.195555555555556
5040	0.224444444444444
5085	0.231111111111111
5130	0.231111111111111
5175	0.264444444444444
5220	0.268888888888889
5265	0.275555555555556
5310	0.291111111111111
5355	0.295555555555556
5400	0.286666666666667
5445	0.266666666666667
5490	0.253333333333333
5535	0.253333333333333
5580	0.233333333333333
5625	0.186666666666667
5670	0.188888888888889
5715	0.186666666666667
5760	0.184444444444444
5805	0.171111111111111
5850	0.171111111111111
5895	0.175555555555556
5940	0.188888888888889
5985	0.171111111111111
6030	0.197777777777778
6075	0.226666666666667
6120	0.231111111111111
6165	0.24
6210	0.231111111111111
6255	0.222222222222222
6300	0.228888888888889
6345	0.215555555555556
6390	0.217777777777778
6435	0.233333333333333
6480	0.231111111111111
6525	0.224444444444444
6570	0.244444444444444
6615	0.237777777777778
6660	0.224444444444444
6705	0.22
6750	0.215555555555556
6795	0.24
6840	0.231111111111111
6885	0.233333333333333
6930	0.242222222222222
6975	0.246666666666667
7020	0.224444444444444
7065	0.228888888888889
7110	0.226666666666667
7155	0.255555555555556
7200	0.255555555555556
7245	0.224444444444444
7290	0.228888888888889
7335	0.226666666666667
7380	0.206666666666667
7425	0.202222222222222
7470	0.202222222222222
7515	0.206666666666667
7560	0.235555555555556
7605	0.22
7650	0.228888888888889
7695	0.235555555555556
7740	0.237777777777778
7785	0.24
7830	0.246666666666667
7875	0.253333333333333
7920	0.288888888888889
7965	0.286666666666667
8010	0.26
8055	0.26
8100	0.251111111111111
8145	0.257777777777778
8190	0.266666666666667
8235	0.275555555555556
8280	0.271111111111111
8325	0.26
8370	0.244444444444444
8415	0.228888888888889
8460	0.251111111111111
8505	0.275555555555556
8550	0.284444444444444
8595	0.295555555555556
8640	0.297777777777778
8685	0.313333333333333
8730	0.313333333333333
8775	0.337777777777778
8820	0.333333333333333
8865	0.351111111111111
8910	0.348888888888889
8955	0.348888888888889
9000	0.34
9045	0.344444444444444
9090	0.328888888888889
9135	0.302222222222222
9180	0.28
9225	0.253333333333333
9270	0.26
9315	0.248888888888889
9360	0.235555555555556
9405	0.217777777777778
9450	0.202222222222222
9495	0.18
9540	0.177777777777778
9585	0.191111111111111
9630	0.206666666666667
9675	0.204444444444444
9720	0.186666666666667
9765	0.184444444444444
9810	0.186666666666667
9855	0.191111111111111
9900	0.215555555555556
9945	0.233333333333333
9990	0.226666666666667
10035	0.206666666666667
10080	0.206666666666667
10125	0.213333333333333
10170	0.215555555555556
10215	0.22
10260	0.222222222222222
10305	0.224444444444444
10350	0.204444444444444
10395	0.18
10440	0.168888888888889
10485	0.171111111111111
10530	0.175555555555556
10575	0.177777777777778
10620	0.173333333333333
10665	0.157777777777778
10710	0.171111111111111
10755	0.168888888888889
10800	0.188888888888889
10845	0.208888888888889
10890	0.22
10935	0.215555555555556
10980	0.211111111111111
11025	0.22
11070	0.224444444444444
11115	0.26
11160	0.244444444444444
11205	0.24
11250	0.235555555555556
11295	0.244444444444444
11340	0.244444444444444
11385	0.264444444444444
11430	0.264444444444444
11475	0.253333333333333
11520	0.244444444444444
11565	0.235555555555556
11610	0.237777777777778
11655	0.226666666666667
11700	0.211111111111111
11745	0.182222222222222
11790	0.166666666666667
11835	0.155555555555556
11880	0.153333333333333
11925	0.135555555555556
11970	0.155555555555556
12015	0.148888888888889
12060	0.151111111111111
12105	0.146666666666667
12150	0.153333333333333
12195	0.168888888888889
12240	0.171111111111111
12285	0.173333333333333
12330	0.168888888888889
12375	0.182222222222222
12420	0.175555555555556
12465	0.184444444444444
12510	0.171111111111111
12555	0.186666666666667
12600	0.202222222222222
12645	0.188888888888889
12690	0.228888888888889
12735	0.217777777777778
12780	0.235555555555556
12825	0.244444444444444
12870	0.226666666666667
12915	0.217777777777778
12960	0.226666666666667
13005	0.226666666666667
13050	0.213333333333333
13095	0.206666666666667
13140	0.184444444444444
13185	0.184444444444444
13230	0.166666666666667
13275	0.153333333333333
13320	0.164444444444444
13365	0.153333333333333
13410	0.144444444444444
13455	0.157777777777778
13500	0.151111111111111
13545	0.16
13590	0.162222222222222
13635	0.166666666666667
13680	0.197777777777778
13725	0.208888888888889
13770	0.22
13815	0.222222222222222
13860	0.251111111111111
13905	0.22
13950	0.22
13995	0.22
14040	0.22
14085	0.233333333333333
14130	0.226666666666667
14175	0.211111111111111
14220	0.188888888888889
14265	0.191111111111111
14310	0.16
14355	0.157777777777778
14400	0.144444444444444
14445	0.14
14490	0.128888888888889
14535	0.111111111111111
14580	0.0777777777777778
14625	0.0911111111111111
14670	0.108888888888889
14715	0.0977777777777778
14760	0.0911111111111111
14805	0.126666666666667
14850	0.14
14895	0.133333333333333
14940	0.133333333333333
14985	0.148888888888889
15030	0.177777777777778
15075	0.182222222222222
15120	0.182222222222222
15165	0.217777777777778
15210	0.24
15255	0.237777777777778
15300	0.264444444444444
15345	0.291111111111111
15390	0.308888888888889
15435	0.322222222222222
15480	0.311111111111111
15525	0.328888888888889
15570	0.337777777777778
15615	0.331111111111111
15660	0.333333333333333
15705	0.333333333333333
15750	0.322222222222222
15795	0.328888888888889
15840	0.328888888888889
15885	0.308888888888889
15930	0.324444444444444
15975	0.317777777777778
16020	0.311111111111111
16065	0.32
16110	0.313333333333333
16155	0.322222222222222
16200	0.315555555555556
16245	0.302222222222222
16290	0.311111111111111
16335	0.328888888888889
16380	0.311111111111111
16425	0.28
16470	0.262222222222222
16515	0.242222222222222
16560	0.226666666666667
16605	0.184444444444444
16650	0.175555555555556
16695	0.153333333333333
16740	0.124444444444444
16785	0.106666666666667
16830	0.12
16875	0.124444444444444
16920	0.124444444444444
16965	0.115555555555556
17010	0.124444444444444
17055	0.148888888888889
17100	0.153333333333333
