# Supplementary material for: Conveniently Pre-Tagged and Pre-Packaged: Extended Molecular Identification and Metagenomics Using Complete Metazoan Mitochondrial Genomes
Source: PLoS One. 2012 Dec 14;7(12):e51263. doi: 10.1371/journal.pone.0051263 (PMC3522660; doi:10.1371/journal.pone.0051263)
Supplement: File S2 — Sliding window analyses for Annelida, Cnidaria, Crustacea, Echinodermata, Mollusca, Nematoda, Nemertea, Platyhelminthes and Porifera. For each family, the folder contains the aligned sequences as well as the sliding window analyses by species pair and for all species pair on a single figure. (ZIP) [file pone.0051263.s002.zip › Crustacea/Apidae/45_450/Apis_cerana_NC_014295_Bombus_ignitus_NC_010967.csv]

0	0.162222222222222
45	0.168888888888889
90	0.157777777777778
135	0.135555555555556
180	0.14
225	0.144444444444444
270	0.14
315	0.137777777777778
360	0.131111111111111
405	0.122222222222222
450	0.117777777777778
495	0.111111111111111
540	0.108888888888889
585	0.12
630	0.115555555555556
675	0.115555555555556
720	0.113333333333333
765	0.122222222222222
810	0.117777777777778
855	0.12
900	0.115555555555556
945	0.122222222222222
990	0.126666666666667
1035	0.111111111111111
1080	0.12
1125	0.137777777777778
1170	0.16
1215	0.151111111111111
1260	0.153333333333333
1305	0.191111111111111
1350	0.197777777777778
1395	0.195555555555556
1440	0.2
1485	0.213333333333333
1530	0.217777777777778
1575	0.206666666666667
1620	0.184444444444444
1665	0.186666666666667
1710	0.188888888888889
1755	0.151111111111111
1800	0.157777777777778
1845	0.175555555555556
1890	0.175555555555556
1935	0.168888888888889
1980	0.155555555555556
2025	0.164444444444444
2070	0.184444444444444
2115	0.2
2160	0.2
2205	0.206666666666667
2250	0.202222222222222
2295	0.206666666666667
2340	0.217777777777778
2385	0.224444444444444
2430	0.237777777777778
2475	0.237777777777778
2520	0.235555555555556
2565	0.248888888888889
2610	0.257777777777778
2655	0.251111111111111
2700	0.255555555555556
2745	0.248888888888889
2790	0.237777777777778
2835	0.22
2880	0.204444444444444
2925	0.202222222222222
2970	0.195555555555556
3015	0.18
3060	0.162222222222222
3105	0.168888888888889
3150	0.193333333333333
3195	0.191111111111111
3240	0.211111111111111
3285	0.226666666666667
3330	0.237777777777778
3375	0.24
3420	0.248888888888889
3465	0.237777777777778
3510	0.262222222222222
3555	0.282222222222222
3600	0.266666666666667
3645	0.248888888888889
3690	0.233333333333333
3735	0.242222222222222
3780	0.242222222222222
3825	0.237777777777778
3870	0.237777777777778
3915	0.228888888888889
3960	0.211111111111111
4005	0.195555555555556
4050	0.197777777777778
4095	0.208888888888889
4140	0.204444444444444
4185	0.184444444444444
4230	0.204444444444444
4275	0.217777777777778
4320	0.215555555555556
4365	0.228888888888889
4410	0.233333333333333
4455	0.224444444444444
4500	0.193333333333333
4545	0.173333333333333
4590	0.16
4635	0.164444444444444
4680	0.153333333333333
4725	0.131111111111111
4770	0.113333333333333
4815	0.1
4860	0.104444444444444
4905	0.126666666666667
4950	0.155555555555556
4995	0.191111111111111
5040	0.22
5085	0.228888888888889
5130	0.228888888888889
5175	0.257777777777778
5220	0.264444444444444
5265	0.282222222222222
5310	0.3
5355	0.293333333333333
5400	0.288888888888889
5445	0.273333333333333
5490	0.271111111111111
5535	0.271111111111111
5580	0.248888888888889
5625	0.208888888888889
5670	0.215555555555556
5715	0.208888888888889
5760	0.206666666666667
5805	0.191111111111111
5850	0.186666666666667
5895	0.191111111111111
5940	0.191111111111111
5985	0.173333333333333
6030	0.195555555555556
6075	0.226666666666667
6120	0.222222222222222
6165	0.228888888888889
6210	0.222222222222222
6255	0.215555555555556
6300	0.22
6345	0.211111111111111
6390	0.211111111111111
6435	0.224444444444444
6480	0.224444444444444
6525	0.22
6570	0.251111111111111
6615	0.253333333333333
6660	0.237777777777778
6705	0.237777777777778
6750	0.235555555555556
6795	0.257777777777778
6840	0.253333333333333
6885	0.251111111111111
6930	0.257777777777778
6975	0.257777777777778
7020	0.233333333333333
7065	0.231111111111111
7110	0.233333333333333
7155	0.271111111111111
7200	0.257777777777778
7245	0.228888888888889
7290	0.235555555555556
7335	0.244444444444444
7380	0.226666666666667
7425	0.22
7470	0.206666666666667
7515	0.215555555555556
7560	0.244444444444444
7605	0.213333333333333
7650	0.231111111111111
7695	0.235555555555556
7740	0.235555555555556
7785	0.233333333333333
7830	0.24
7875	0.248888888888889
7920	0.291111111111111
7965	0.288888888888889
8010	0.253333333333333
8055	0.266666666666667
8100	0.262222222222222
8145	0.268888888888889
8190	0.277777777777778
8235	0.277777777777778
8280	0.275555555555556
8325	0.268888888888889
8370	0.26
8415	0.242222222222222
8460	0.266666666666667
8505	0.28
8550	0.286666666666667
8595	0.302222222222222
8640	0.306666666666667
8685	0.32
8730	0.324444444444444
8775	0.34
8820	0.322222222222222
8865	0.333333333333333
8910	0.331111111111111
8955	0.328888888888889
9000	0.32
9045	0.324444444444444
9090	0.315555555555556
9135	0.3
9180	0.273333333333333
9225	0.248888888888889
9270	0.262222222222222
9315	0.246666666666667
9360	0.226666666666667
9405	0.206666666666667
9450	0.193333333333333
9495	0.162222222222222
9540	0.155555555555556
9585	0.164444444444444
9630	0.175555555555556
9675	0.175555555555556
9720	0.155555555555556
9765	0.164444444444444
9810	0.177777777777778
9855	0.188888888888889
9900	0.213333333333333
9945	0.237777777777778
9990	0.226666666666667
10035	0.208888888888889
10080	0.217777777777778
10125	0.226666666666667
10170	0.226666666666667
10215	0.224444444444444
10260	0.226666666666667
10305	0.226666666666667
10350	0.206666666666667
10395	0.182222222222222
10440	0.173333333333333
10485	0.171111111111111
10530	0.166666666666667
10575	0.16
10620	0.16
10665	0.146666666666667
10710	0.153333333333333
10755	0.148888888888889
10800	0.168888888888889
10845	0.18
10890	0.184444444444444
10935	0.188888888888889
10980	0.184444444444444
11025	0.188888888888889
11070	0.2
11115	0.233333333333333
11160	0.222222222222222
11205	0.222222222222222
11250	0.208888888888889
11295	0.226666666666667
11340	0.235555555555556
11385	0.248888888888889
11430	0.253333333333333
11475	0.253333333333333
11520	0.237777777777778
11565	0.235555555555556
11610	0.24
11655	0.231111111111111
11700	0.226666666666667
11745	0.197777777777778
11790	0.175555555555556
11835	0.166666666666667
11880	0.162222222222222
11925	0.144444444444444
11970	0.16
12015	0.151111111111111
12060	0.153333333333333
12105	0.144444444444444
12150	0.142222222222222
12195	0.155555555555556
12240	0.164444444444444
12285	0.164444444444444
12330	0.162222222222222
12375	0.173333333333333
12420	0.175555555555556
12465	0.18
12510	0.168888888888889
12555	0.184444444444444
12600	0.208888888888889
12645	0.197777777777778
12690	0.228888888888889
12735	0.222222222222222
12780	0.242222222222222
12825	0.253333333333333
12870	0.231111111111111
12915	0.22
12960	0.224444444444444
13005	0.228888888888889
13050	0.213333333333333
13095	0.206666666666667
13140	0.184444444444444
13185	0.184444444444444
13230	0.168888888888889
13275	0.151111111111111
13320	0.162222222222222
13365	0.162222222222222
13410	0.151111111111111
13455	0.162222222222222
13500	0.155555555555556
13545	0.162222222222222
13590	0.175555555555556
13635	0.175555555555556
13680	0.202222222222222
13725	0.211111111111111
13770	0.224444444444444
13815	0.217777777777778
13860	0.246666666666667
13905	0.246666666666667
13950	0.268888888888889
13995	0.291111111111111
14040	0.304444444444444
14085	0.328888888888889
14130	0.333333333333333
14175	0.364444444444444
14220	0.391111111111111
14265	0.422222222222222
14310	0.428888888888889
14355	0.435555555555556
14400	0.426666666666667
14445	0.406666666666667
14490	0.408888888888889
14535	0.415555555555556
14580	0.406666666666667
14625	0.404444444444444
14670	0.388888888888889
14715	0.382222222222222
14760	0.386666666666667
14805	0.393333333333333
14850	0.384444444444444
14895	0.417777777777778
14940	0.411111111111111
14985	0.406666666666667
15030	0.408888888888889
15075	0.388888888888889
15120	0.366666666666667
15165	0.375555555555556
15210	0.34
15255	0.32
15300	0.34
15345	0.324444444444444
15390	0.317777777777778
15435	0.315555555555556
15480	0.295555555555556
15525	0.308888888888889
15570	0.32
15615	0.306666666666667
15660	0.322222222222222
15705	0.324444444444444
15750	0.311111111111111
15795	0.311111111111111
15840	0.306666666666667
15885	0.291111111111111
15930	0.308888888888889
15975	0.295555555555556
16020	0.291111111111111
16065	0.306666666666667
16110	0.304444444444444
16155	0.308888888888889
16200	0.306666666666667
16245	0.297777777777778
16290	0.311111111111111
16335	0.331111111111111
16380	0.313333333333333
16425	0.293333333333333
16470	0.277777777777778
16515	0.255555555555556
16560	0.228888888888889
16605	0.193333333333333
16650	0.186666666666667
16695	0.162222222222222
16740	0.131111111111111
16785	0.108888888888889
16830	0.128888888888889
16875	0.133333333333333
16920	0.126666666666667
16965	0.117777777777778
17010	0.126666666666667
17055	0.146666666666667
17100	0.146666666666667
