# Supplementary material for: Conveniently Pre-Tagged and Pre-Packaged: Extended Molecular Identification and Metagenomics Using Complete Metazoan Mitochondrial Genomes
Source: PLoS One. 2012 Dec 14;7(12):e51263. doi: 10.1371/journal.pone.0051263 (PMC3522660; doi:10.1371/journal.pone.0051263)
Supplement: File S2 — Sliding window analyses for Annelida, Cnidaria, Crustacea, Echinodermata, Mollusca, Nematoda, Nemertea, Platyhelminthes and Porifera. For each family, the folder contains the aligned sequences as well as the sliding window analyses by species pair and for all species pair on a single figure. (ZIP) [file pone.0051263.s002.zip › Crustacea/Apidae/45_450/Apis_mellifera_ligustica_NC_001566_Bombus_hypocrita_sapporoensis_NC_011923.csv]

0	0.193333333333333
45	0.191111111111111
90	0.184444444444444
135	0.173333333333333
180	0.166666666666667
225	0.166666666666667
270	0.16
315	0.157777777777778
360	0.14
405	0.122222222222222
450	0.115555555555556
495	0.122222222222222
540	0.12
585	0.124444444444444
630	0.128888888888889
675	0.133333333333333
720	0.144444444444444
765	0.157777777777778
810	0.151111111111111
855	0.153333333333333
900	0.155555555555556
945	0.157777777777778
990	0.153333333333333
1035	0.146666666666667
1080	0.151111111111111
1125	0.175555555555556
1170	0.204444444444444
1215	0.195555555555556
1260	0.213333333333333
1305	0.226666666666667
1350	0.228888888888889
1395	0.226666666666667
1440	0.235555555555556
1485	0.244444444444444
1530	0.251111111111111
1575	0.228888888888889
1620	0.2
1665	0.195555555555556
1710	0.177777777777778
1755	0.164444444444444
1800	0.173333333333333
1845	0.182222222222222
1890	0.173333333333333
1935	0.168888888888889
1980	0.151111111111111
2025	0.157777777777778
2070	0.155555555555556
2115	0.168888888888889
2160	0.171111111111111
2205	0.168888888888889
2250	0.16
2295	0.171111111111111
2340	0.191111111111111
2385	0.184444444444444
2430	0.206666666666667
2475	0.208888888888889
2520	0.217777777777778
2565	0.233333333333333
2610	0.248888888888889
2655	0.253333333333333
2700	0.264444444444444
2745	0.266666666666667
2790	0.246666666666667
2835	0.242222222222222
2880	0.217777777777778
2925	0.213333333333333
2970	0.204444444444444
3015	0.186666666666667
3060	0.168888888888889
3105	0.164444444444444
3150	0.177777777777778
3195	0.171111111111111
3240	0.186666666666667
3285	0.2
3330	0.206666666666667
3375	0.204444444444444
3420	0.215555555555556
3465	0.222222222222222
3510	0.231111111111111
3555	0.253333333333333
3600	0.24
3645	0.224444444444444
3690	0.226666666666667
3735	0.242222222222222
3780	0.244444444444444
3825	0.246666666666667
3870	0.242222222222222
3915	0.231111111111111
3960	0.235555555555556
4005	0.233333333333333
4050	0.242222222222222
4095	0.242222222222222
4140	0.235555555555556
4185	0.22
4230	0.251111111111111
4275	0.264444444444444
4320	0.262222222222222
4365	0.266666666666667
4410	0.257777777777778
4455	0.242222222222222
4500	0.215555555555556
4545	0.226666666666667
4590	0.224444444444444
4635	0.222222222222222
4680	0.206666666666667
4725	0.182222222222222
4770	0.171111111111111
4815	0.16
4860	0.173333333333333
4905	0.177777777777778
4950	0.191111111111111
4995	0.191111111111111
5040	0.206666666666667
5085	0.208888888888889
5130	0.202222222222222
5175	0.24
5220	0.242222222222222
5265	0.251111111111111
5310	0.266666666666667
5355	0.282222222222222
5400	0.286666666666667
5445	0.286666666666667
5490	0.268888888888889
5535	0.275555555555556
5580	0.262222222222222
5625	0.217777777777778
5670	0.224444444444444
5715	0.224444444444444
5760	0.217777777777778
5805	0.202222222222222
5850	0.193333333333333
5895	0.188888888888889
5940	0.195555555555556
5985	0.18
6030	0.2
6075	0.231111111111111
6120	0.237777777777778
6165	0.248888888888889
6210	0.251111111111111
6255	0.246666666666667
6300	0.257777777777778
6345	0.251111111111111
6390	0.26
6435	0.26
6480	0.257777777777778
6525	0.251111111111111
6570	0.271111111111111
6615	0.257777777777778
6660	0.237777777777778
6705	0.226666666666667
6750	0.224444444444444
6795	0.242222222222222
6840	0.228888888888889
6885	0.24
6930	0.244444444444444
6975	0.246666666666667
7020	0.217777777777778
7065	0.215555555555556
7110	0.211111111111111
7155	0.231111111111111
7200	0.235555555555556
7245	0.208888888888889
7290	0.226666666666667
7335	0.226666666666667
7380	0.204444444444444
7425	0.197777777777778
7470	0.197777777777778
7515	0.206666666666667
7560	0.244444444444444
7605	0.237777777777778
7650	0.237777777777778
7695	0.248888888888889
7740	0.244444444444444
7785	0.246666666666667
7830	0.266666666666667
7875	0.277777777777778
7920	0.306666666666667
7965	0.3
8010	0.257777777777778
8055	0.26
8100	0.251111111111111
8145	0.251111111111111
8190	0.253333333333333
8235	0.26
8280	0.26
8325	0.253333333333333
8370	0.235555555555556
8415	0.224444444444444
8460	0.266666666666667
8505	0.277777777777778
8550	0.288888888888889
8595	0.302222222222222
8640	0.293333333333333
8685	0.293333333333333
8730	0.286666666666667
8775	0.297777777777778
8820	0.295555555555556
8865	0.308888888888889
8910	0.293333333333333
8955	0.297777777777778
9000	0.28
9045	0.297777777777778
9090	0.311111111111111
9135	0.304444444444444
9180	0.28
9225	0.264444444444444
9270	0.282222222222222
9315	0.275555555555556
9360	0.26
9405	0.248888888888889
9450	0.242222222222222
9495	0.2
9540	0.18
9585	0.184444444444444
9630	0.195555555555556
9675	0.188888888888889
9720	0.166666666666667
9765	0.166666666666667
9810	0.173333333333333
9855	0.175555555555556
9900	0.204444444444444
9945	0.233333333333333
9990	0.237777777777778
10035	0.217777777777778
10080	0.222222222222222
10125	0.228888888888889
10170	0.235555555555556
10215	0.246666666666667
10260	0.242222222222222
10305	0.255555555555556
10350	0.226666666666667
10395	0.206666666666667
10440	0.197777777777778
10485	0.202222222222222
10530	0.206666666666667
10575	0.211111111111111
10620	0.2
10665	0.191111111111111
10710	0.202222222222222
10755	0.186666666666667
10800	0.211111111111111
10845	0.22
10890	0.222222222222222
10935	0.222222222222222
10980	0.215555555555556
11025	0.22
11070	0.226666666666667
11115	0.237777777777778
11160	0.233333333333333
11205	0.237777777777778
11250	0.228888888888889
11295	0.244444444444444
11340	0.251111111111111
11385	0.262222222222222
11430	0.264444444444444
11475	0.255555555555556
11520	0.248888888888889
11565	0.246666666666667
11610	0.244444444444444
11655	0.224444444444444
11700	0.211111111111111
11745	0.177777777777778
11790	0.157777777777778
11835	0.153333333333333
11880	0.146666666666667
11925	0.128888888888889
11970	0.144444444444444
12015	0.128888888888889
12060	0.128888888888889
12105	0.133333333333333
12150	0.137777777777778
12195	0.151111111111111
12240	0.155555555555556
12285	0.157777777777778
12330	0.162222222222222
12375	0.175555555555556
12420	0.164444444444444
12465	0.182222222222222
12510	0.171111111111111
12555	0.184444444444444
12600	0.202222222222222
12645	0.186666666666667
12690	0.22
12735	0.206666666666667
12780	0.215555555555556
12825	0.226666666666667
12870	0.22
12915	0.211111111111111
12960	0.22
13005	0.217777777777778
13050	0.204444444444444
13095	0.2
13140	0.182222222222222
13185	0.18
13230	0.168888888888889
13275	0.155555555555556
13320	0.162222222222222
13365	0.16
13410	0.148888888888889
13455	0.162222222222222
13500	0.155555555555556
13545	0.171111111111111
13590	0.171111111111111
13635	0.177777777777778
13680	0.2
13725	0.202222222222222
13770	0.22
13815	0.217777777777778
13860	0.246666666666667
13905	0.215555555555556
13950	0.217777777777778
13995	0.208888888888889
14040	0.206666666666667
14085	0.222222222222222
14130	0.217777777777778
14175	0.206666666666667
14220	0.175555555555556
14265	0.171111111111111
14310	0.14
14355	0.142222222222222
14400	0.126666666666667
14445	0.126666666666667
14490	0.117777777777778
14535	0.1
14580	0.0711111111111111
14625	0.0822222222222222
14670	0.111111111111111
14715	0.108888888888889
14760	0.104444444444444
14805	0.113333333333333
14850	0.128888888888889
14895	0.122222222222222
14940	0.122222222222222
14985	0.153333333333333
15030	0.193333333333333
15075	0.211111111111111
15120	0.206666666666667
15165	0.237777777777778
15210	0.262222222222222
15255	0.282222222222222
15300	0.302222222222222
15345	0.328888888888889
15390	0.346666666666667
15435	0.335555555555556
15480	0.308888888888889
15525	0.317777777777778
15570	0.328888888888889
15615	0.32
15660	0.324444444444444
15705	0.324444444444444
15750	0.317777777777778
15795	0.324444444444444
15840	0.324444444444444
15885	0.313333333333333
15930	0.337777777777778
15975	0.333333333333333
16020	0.311111111111111
16065	0.322222222222222
16110	0.311111111111111
16155	0.313333333333333
16200	0.302222222222222
16245	0.288888888888889
16290	0.295555555555556
16335	0.32
16380	0.297777777777778
16425	0.275555555555556
16470	0.275555555555556
16515	0.255555555555556
16560	0.246666666666667
16605	0.211111111111111
16650	0.202222222222222
16695	0.18
16740	0.157777777777778
16785	0.133333333333333
16830	0.146666666666667
16875	0.146666666666667
16920	0.135555555555556
16965	0.128888888888889
17010	0.128888888888889
17055	0.157777777777778
17100	0.175555555555556
