# Supplementary material for: Conveniently Pre-Tagged and Pre-Packaged: Extended Molecular Identification and Metagenomics Using Complete Metazoan Mitochondrial Genomes
Source: PLoS One. 2012 Dec 14;7(12):e51263. doi: 10.1371/journal.pone.0051263 (PMC3522660; doi:10.1371/journal.pone.0051263)
Supplement: File S2 — Sliding window analyses for Annelida, Cnidaria, Crustacea, Echinodermata, Mollusca, Nematoda, Nemertea, Platyhelminthes and Porifera. For each family, the folder contains the aligned sequences as well as the sliding window analyses by species pair and for all species pair on a single figure. (ZIP) [file pone.0051263.s002.zip › Crustacea/Apidae/45_450/Apis_mellifera_ligustica_NC_001566_Bombus_ignitus_NC_010967.csv]

0	0.182222222222222
45	0.188888888888889
90	0.18
135	0.162222222222222
180	0.155555555555556
225	0.164444444444444
270	0.146666666666667
315	0.142222222222222
360	0.128888888888889
405	0.117777777777778
450	0.113333333333333
495	0.104444444444444
540	0.0977777777777778
585	0.104444444444444
630	0.115555555555556
675	0.115555555555556
720	0.128888888888889
765	0.137777777777778
810	0.128888888888889
855	0.133333333333333
900	0.135555555555556
945	0.137777777777778
990	0.142222222222222
1035	0.137777777777778
1080	0.142222222222222
1125	0.155555555555556
1170	0.173333333333333
1215	0.173333333333333
1260	0.188888888888889
1305	0.215555555555556
1350	0.217777777777778
1395	0.224444444444444
1440	0.226666666666667
1485	0.235555555555556
1530	0.24
1575	0.224444444444444
1620	0.2
1665	0.2
1710	0.184444444444444
1755	0.153333333333333
1800	0.164444444444444
1845	0.173333333333333
1890	0.171111111111111
1935	0.16
1980	0.14
2025	0.151111111111111
2070	0.157777777777778
2115	0.168888888888889
2160	0.177777777777778
2205	0.18
2250	0.171111111111111
2295	0.18
2340	0.193333333333333
2385	0.193333333333333
2430	0.206666666666667
2475	0.206666666666667
2520	0.213333333333333
2565	0.226666666666667
2610	0.237777777777778
2655	0.237777777777778
2700	0.246666666666667
2745	0.244444444444444
2790	0.233333333333333
2835	0.228888888888889
2880	0.211111111111111
2925	0.213333333333333
2970	0.204444444444444
3015	0.186666666666667
3060	0.168888888888889
3105	0.164444444444444
3150	0.184444444444444
3195	0.175555555555556
3240	0.188888888888889
3285	0.197777777777778
3330	0.204444444444444
3375	0.193333333333333
3420	0.206666666666667
3465	0.204444444444444
3510	0.215555555555556
3555	0.24
3600	0.222222222222222
3645	0.204444444444444
3690	0.2
3735	0.206666666666667
3780	0.208888888888889
3825	0.217777777777778
3870	0.211111111111111
3915	0.197777777777778
3960	0.202222222222222
4005	0.193333333333333
4050	0.202222222222222
4095	0.213333333333333
4140	0.204444444444444
4185	0.195555555555556
4230	0.224444444444444
4275	0.233333333333333
4320	0.231111111111111
4365	0.266666666666667
4410	0.26
4455	0.251111111111111
4500	0.222222222222222
4545	0.233333333333333
4590	0.24
4635	0.242222222222222
4680	0.231111111111111
4725	0.208888888888889
4770	0.2
4815	0.164444444444444
4860	0.171111111111111
4905	0.184444444444444
4950	0.197777777777778
4995	0.197777777777778
5040	0.211111111111111
5085	0.215555555555556
5130	0.204444444444444
5175	0.242222222222222
5220	0.246666666666667
5265	0.264444444444444
5310	0.28
5355	0.286666666666667
5400	0.295555555555556
5445	0.291111111111111
5490	0.282222222222222
5535	0.288888888888889
5580	0.277777777777778
5625	0.233333333333333
5670	0.24
5715	0.235555555555556
5760	0.233333333333333
5805	0.208888888888889
5850	0.2
5895	0.195555555555556
5940	0.193333333333333
5985	0.173333333333333
6030	0.188888888888889
6075	0.222222222222222
6120	0.224444444444444
6165	0.235555555555556
6210	0.235555555555556
6255	0.237777777777778
6300	0.242222222222222
6345	0.24
6390	0.244444444444444
6435	0.248888888888889
6480	0.253333333333333
6525	0.248888888888889
6570	0.275555555555556
6615	0.266666666666667
6660	0.246666666666667
6705	0.24
6750	0.24
6795	0.257777777777778
6840	0.251111111111111
6885	0.255555555555556
6930	0.26
6975	0.26
7020	0.228888888888889
7065	0.224444444444444
7110	0.226666666666667
7155	0.257777777777778
7200	0.248888888888889
7245	0.222222222222222
7290	0.24
7335	0.251111111111111
7380	0.224444444444444
7425	0.208888888888889
7470	0.2
7515	0.215555555555556
7560	0.244444444444444
7605	0.22
7650	0.224444444444444
7695	0.233333333333333
7740	0.222222222222222
7785	0.22
7830	0.24
7875	0.257777777777778
7920	0.288888888888889
7965	0.28
8010	0.242222222222222
8055	0.26
8100	0.262222222222222
8145	0.257777777777778
8190	0.266666666666667
8235	0.264444444444444
8280	0.268888888888889
8325	0.266666666666667
8370	0.26
8415	0.246666666666667
8460	0.288888888888889
8505	0.288888888888889
8550	0.295555555555556
8595	0.317777777777778
8640	0.308888888888889
8685	0.304444444444444
8730	0.293333333333333
8775	0.306666666666667
8820	0.295555555555556
8865	0.302222222222222
8910	0.284444444444444
8955	0.28
9000	0.264444444444444
9045	0.271111111111111
9090	0.284444444444444
9135	0.288888888888889
9180	0.266666666666667
9225	0.237777777777778
9270	0.257777777777778
9315	0.246666666666667
9360	0.228888888888889
9405	0.224444444444444
9450	0.213333333333333
9495	0.175555555555556
9540	0.157777777777778
9585	0.164444444444444
9630	0.175555555555556
9675	0.175555555555556
9720	0.151111111111111
9765	0.155555555555556
9810	0.166666666666667
9855	0.171111111111111
9900	0.2
9945	0.224444444444444
9990	0.224444444444444
10035	0.202222222222222
10080	0.206666666666667
10125	0.213333333333333
10170	0.22
10215	0.231111111111111
10260	0.228888888888889
10305	0.24
10350	0.215555555555556
10395	0.204444444444444
10440	0.195555555555556
10485	0.197777777777778
10530	0.197777777777778
10575	0.197777777777778
10620	0.186666666666667
10665	0.18
10710	0.184444444444444
10755	0.166666666666667
10800	0.191111111111111
10845	0.197777777777778
10890	0.2
10935	0.197777777777778
10980	0.186666666666667
11025	0.186666666666667
11070	0.204444444444444
11115	0.22
11160	0.22
11205	0.222222222222222
11250	0.208888888888889
11295	0.222222222222222
11340	0.228888888888889
11385	0.244444444444444
11430	0.255555555555556
11475	0.255555555555556
11520	0.24
11565	0.231111111111111
11610	0.231111111111111
11655	0.22
11700	0.213333333333333
11745	0.184444444444444
11790	0.162222222222222
11835	0.157777777777778
11880	0.148888888888889
11925	0.131111111111111
11970	0.142222222222222
12015	0.135555555555556
12060	0.131111111111111
12105	0.131111111111111
12150	0.135555555555556
12195	0.146666666666667
12240	0.153333333333333
12285	0.151111111111111
12330	0.16
12375	0.175555555555556
12420	0.173333333333333
12465	0.186666666666667
12510	0.184444444444444
12555	0.2
12600	0.22
12645	0.206666666666667
12690	0.242222222222222
12735	0.235555555555556
12780	0.242222222222222
12825	0.248888888888889
12870	0.237777777777778
12915	0.22
12960	0.22
13005	0.213333333333333
13050	0.2
13095	0.195555555555556
13140	0.171111111111111
13185	0.168888888888889
13230	0.162222222222222
13275	0.146666666666667
13320	0.153333333333333
13365	0.155555555555556
13410	0.144444444444444
13455	0.162222222222222
13500	0.146666666666667
13545	0.16
13590	0.171111111111111
13635	0.173333333333333
13680	0.191111111111111
13725	0.188888888888889
13770	0.213333333333333
13815	0.211111111111111
13860	0.242222222222222
13905	0.242222222222222
13950	0.282222222222222
13995	0.295555555555556
14040	0.3
14085	0.333333333333333
14130	0.346666666666667
14175	0.384444444444444
14220	0.393333333333333
14265	0.417777777777778
14310	0.424444444444444
14355	0.437777777777778
14400	0.428888888888889
14445	0.442222222222222
14490	0.448888888888889
14535	0.46
14580	0.466666666666667
14625	0.471111111111111
14670	0.462222222222222
14715	0.466666666666667
14760	0.471111111111111
14805	0.455555555555556
14850	0.446666666666667
14895	0.455555555555556
14940	0.462222222222222
14985	0.464444444444444
15030	0.453333333333333
15075	0.437777777777778
15120	0.422222222222222
15165	0.424444444444444
15210	0.391111111111111
15255	0.382222222222222
15300	0.384444444444444
15345	0.366666666666667
15390	0.353333333333333
15435	0.317777777777778
15480	0.293333333333333
15525	0.295555555555556
15570	0.304444444444444
15615	0.288888888888889
15660	0.306666666666667
15705	0.313333333333333
15750	0.308888888888889
15795	0.308888888888889
15840	0.311111111111111
15885	0.308888888888889
15930	0.322222222222222
15975	0.313333333333333
16020	0.3
16065	0.315555555555556
16110	0.311111111111111
16155	0.311111111111111
16200	0.3
16245	0.291111111111111
16290	0.291111111111111
16335	0.311111111111111
16380	0.297777777777778
16425	0.286666666666667
16470	0.288888888888889
16515	0.268888888888889
16560	0.244444444444444
16605	0.213333333333333
16650	0.206666666666667
16695	0.18
16740	0.157777777777778
16785	0.137777777777778
16830	0.153333333333333
16875	0.153333333333333
16920	0.131111111111111
16965	0.128888888888889
17010	0.133333333333333
17055	0.157777777777778
17100	0.166666666666667
