# Supplementary material for: Conveniently Pre-Tagged and Pre-Packaged: Extended Molecular Identification and Metagenomics Using Complete Metazoan Mitochondrial Genomes
Source: PLoS One. 2012 Dec 14;7(12):e51263. doi: 10.1371/journal.pone.0051263 (PMC3522660; doi:10.1371/journal.pone.0051263)
Supplement: File S2 — Sliding window analyses for Annelida, Cnidaria, Crustacea, Echinodermata, Mollusca, Nematoda, Nemertea, Platyhelminthes and Porifera. For each family, the folder contains the aligned sequences as well as the sliding window analyses by species pair and for all species pair on a single figure. (ZIP) [file pone.0051263.s002.zip › Crustacea/Apidae/45_450/Bombus_ignitus_NC_010967_Bombus_hypocrita_sapporoensis_NC_011923.csv]

0	0.0755555555555556
45	0.08
90	0.0822222222222222
135	0.0844444444444444
180	0.0977777777777778
225	0.0977777777777778
270	0.0933333333333333
315	0.0955555555555556
360	0.0822222222222222
405	0.0755555555555556
450	0.0822222222222222
495	0.08
540	0.0822222222222222
585	0.0711111111111111
630	0.06
675	0.06
720	0.0622222222222222
765	0.0666666666666667
810	0.0688888888888889
855	0.0711111111111111
900	0.0644444444444444
945	0.0666666666666667
990	0.0666666666666667
1035	0.0688888888888889
1080	0.0777777777777778
1125	0.0777777777777778
1170	0.0755555555555556
1215	0.0622222222222222
1260	0.0644444444444444
1305	0.0688888888888889
1350	0.0644444444444444
1395	0.06
1440	0.0622222222222222
1485	0.0622222222222222
1530	0.0555555555555556
1575	0.06
1620	0.06
1665	0.0688888888888889
1710	0.0711111111111111
1755	0.0644444444444444
1800	0.0666666666666667
1845	0.0733333333333333
1890	0.0711111111111111
1935	0.0733333333333333
1980	0.0688888888888889
2025	0.0644444444444444
2070	0.0577777777777778
2115	0.0533333333333333
2160	0.0466666666666667
2205	0.0444444444444444
2250	0.0488888888888889
2295	0.0511111111111111
2340	0.0511111111111111
2385	0.0511111111111111
2430	0.0533333333333333
2475	0.06
2520	0.0644444444444444
2565	0.0688888888888889
2610	0.0688888888888889
2655	0.0733333333333333
2700	0.0755555555555556
2745	0.0733333333333333
2790	0.0755555555555556
2835	0.08
2880	0.0733333333333333
2925	0.0711111111111111
2970	0.0711111111111111
3015	0.0666666666666667
3060	0.0666666666666667
3105	0.0622222222222222
3150	0.0622222222222222
3195	0.0577777777777778
3240	0.0577777777777778
3285	0.0577777777777778
3330	0.0644444444444444
3375	0.0666666666666667
3420	0.0711111111111111
3465	0.0755555555555556
3510	0.0777777777777778
3555	0.102222222222222
3600	0.0977777777777778
3645	0.1
3690	0.0955555555555556
3735	0.106666666666667
3780	0.104444444444444
3825	0.1
3870	0.102222222222222
3915	0.0955555555555556
3960	0.0911111111111111
4005	0.08
4050	0.0866666666666667
4095	0.08
4140	0.0866666666666667
4185	0.0777777777777778
4230	0.0911111111111111
4275	0.0977777777777778
4320	0.0933333333333333
4365	0.0955555555555556
4410	0.0977777777777778
4455	0.0977777777777778
4500	0.0866666666666667
4545	0.0888888888888889
4590	0.0866666666666667
4635	0.0777777777777778
4680	0.0733333333333333
4725	0.0666666666666667
4770	0.0577777777777778
4815	0.0577777777777778
4860	0.0755555555555556
4905	0.0688888888888889
4950	0.0711111111111111
4995	0.0777777777777778
5040	0.08
5085	0.0955555555555556
5130	0.0844444444444444
5175	0.0888888888888889
5220	0.0933333333333333
5265	0.1
5310	0.0888888888888889
5355	0.0844444444444444
5400	0.0911111111111111
5445	0.0866666666666667
5490	0.0866666666666667
5535	0.0777777777777778
5580	0.0755555555555556
5625	0.0688888888888889
5670	0.0711111111111111
5715	0.0666666666666667
5760	0.0644444444444444
5805	0.0688888888888889
5850	0.0644444444444444
5895	0.06
5940	0.0533333333333333
5985	0.0466666666666667
6030	0.0533333333333333
6075	0.0511111111111111
6120	0.0511111111111111
6165	0.0488888888888889
6210	0.0511111111111111
6255	0.0444444444444444
6300	0.0422222222222222
6345	0.0444444444444444
6390	0.0444444444444444
6435	0.0466666666666667
6480	0.0511111111111111
6525	0.0577777777777778
6570	0.0777777777777778
6615	0.0844444444444444
6660	0.0755555555555556
6705	0.0755555555555556
6750	0.0822222222222222
6795	0.0955555555555556
6840	0.1
6885	0.102222222222222
6930	0.102222222222222
6975	0.1
7020	0.08
7065	0.0755555555555556
7110	0.08
7155	0.0933333333333333
7200	0.0977777777777778
7245	0.0822222222222222
7290	0.0844444444444444
7335	0.0888888888888889
7380	0.0844444444444444
7425	0.0955555555555556
7470	0.0955555555555556
7515	0.102222222222222
7560	0.12
7605	0.111111111111111
7650	0.111111111111111
7695	0.115555555555556
7740	0.113333333333333
7785	0.113333333333333
7830	0.108888888888889
7875	0.111111111111111
7920	0.117777777777778
7965	0.111111111111111
8010	0.0933333333333333
8055	0.0888888888888889
8100	0.0844444444444444
8145	0.0822222222222222
8190	0.0866666666666667
8235	0.0866666666666667
8280	0.0977777777777778
8325	0.0933333333333333
8370	0.0844444444444444
8415	0.08
8460	0.0866666666666667
8505	0.0955555555555556
8550	0.0888888888888889
8595	0.0955555555555556
8640	0.0977777777777778
8685	0.0977777777777778
8730	0.0911111111111111
8775	0.0933333333333333
8820	0.102222222222222
8865	0.108888888888889
8910	0.111111111111111
8955	0.115555555555556
9000	0.124444444444444
9045	0.131111111111111
9090	0.142222222222222
9135	0.142222222222222
9180	0.135555555555556
9225	0.124444444444444
9270	0.128888888888889
9315	0.135555555555556
9360	0.131111111111111
9405	0.126666666666667
9450	0.124444444444444
9495	0.113333333333333
9540	0.0911111111111111
9585	0.0844444444444444
9630	0.0955555555555556
9675	0.0888888888888889
9720	0.0733333333333333
9765	0.0622222222222222
9810	0.0577777777777778
9855	0.0466666666666667
9900	0.0466666666666667
9945	0.0577777777777778
9990	0.0577777777777778
10035	0.0533333333333333
10080	0.0466666666666667
10125	0.0533333333333333
10170	0.06
10215	0.0577777777777778
10260	0.06
10305	0.0777777777777778
10350	0.0755555555555556
10395	0.0622222222222222
10440	0.0711111111111111
10485	0.0822222222222222
10530	0.1
10575	0.117777777777778
10620	0.115555555555556
10665	0.12
10710	0.128888888888889
10755	0.126666666666667
10800	0.135555555555556
10845	0.153333333333333
10890	0.148888888888889
10935	0.151111111111111
10980	0.137777777777778
11025	0.131111111111111
11070	0.137777777777778
11115	0.148888888888889
11160	0.137777777777778
11205	0.133333333333333
11250	0.126666666666667
11295	0.113333333333333
11340	0.111111111111111
11385	0.115555555555556
11430	0.111111111111111
11475	0.0933333333333333
11520	0.08
11565	0.08
11610	0.0822222222222222
11655	0.0733333333333333
11700	0.0755555555555556
11745	0.0733333333333333
11790	0.0688888888888889
11835	0.0533333333333333
11880	0.0511111111111111
11925	0.0511111111111111
11970	0.0533333333333333
12015	0.0466666666666667
12060	0.0466666666666667
12105	0.0511111111111111
12150	0.0466666666666667
12195	0.0444444444444444
12240	0.0466666666666667
12285	0.0511111111111111
12330	0.0533333333333333
12375	0.0622222222222222
12420	0.0688888888888889
12465	0.0688888888888889
12510	0.0911111111111111
12555	0.0955555555555556
12600	0.102222222222222
12645	0.102222222222222
12690	0.113333333333333
12735	0.108888888888889
12780	0.115555555555556
12825	0.111111111111111
12870	0.102222222222222
12915	0.0955555555555556
12960	0.0777777777777778
13005	0.0822222222222222
13050	0.0777777777777778
13095	0.0755555555555556
13140	0.0688888888888889
13185	0.0688888888888889
13230	0.0622222222222222
13275	0.0622222222222222
13320	0.0622222222222222
13365	0.0666666666666667
13410	0.0577777777777778
13455	0.0533333333333333
13500	0.0488888888888889
13545	0.0466666666666667
13590	0.0444444444444444
13635	0.0466666666666667
13680	0.0466666666666667
13725	0.0511111111111111
13770	0.0577777777777778
13815	0.06
13860	0.0911111111111111
13905	0.08
13950	0.0755555555555556
13995	0.0777777777777778
14040	0.0866666666666667
14085	0.0955555555555556
14130	0.0977777777777778
14175	0.0888888888888889
14220	0.0844444444444444
14265	0.0844444444444444
14310	0.0533333333333333
14355	0.0533333333333333
14400	0.0533333333333333
14445	0.0533333333333333
14490	0.0377777777777778
14535	0.0266666666666667
14580	0.02
14625	0.0266666666666667
14670	0.0422222222222222
14715	0.0333333333333333
14760	0.0333333333333333
14805	0.0377777777777778
14850	0.0422222222222222
14895	0.0422222222222222
14940	0.0488888888888889
14985	0.0622222222222222
15030	0.0755555555555556
15075	0.0688888888888889
15120	0.0577777777777778
15165	0.0577777777777778
15210	0.06
15255	0.0666666666666667
15300	0.0688888888888889
15345	0.0711111111111111
15390	0.0777777777777778
15435	0.0755555555555556
15480	0.0711111111111111
15525	0.0866666666666667
15570	0.0911111111111111
15615	0.108888888888889
15660	0.12
15705	0.113333333333333
15750	0.115555555555556
15795	0.131111111111111
15840	0.131111111111111
15885	0.124444444444444
15930	0.128888888888889
15975	0.14
16020	0.133333333333333
16065	0.131111111111111
16110	0.126666666666667
16155	0.142222222222222
16200	0.137777777777778
16245	0.124444444444444
16290	0.126666666666667
16335	0.133333333333333
16380	0.124444444444444
16425	0.0977777777777778
16470	0.1
16515	0.0888888888888889
16560	0.08
16605	0.0622222222222222
16650	0.0666666666666667
16695	0.06
16740	0.0488888888888889
16785	0.0377777777777778
16830	0.0422222222222222
16875	0.0466666666666667
16920	0.0444444444444444
16965	0.0511111111111111
17010	0.0555555555555556
17055	0.0688888888888889
17100	0.0711111111111111
