# Supplementary material for: Conveniently Pre-Tagged and Pre-Packaged: Extended Molecular Identification and Metagenomics Using Complete Metazoan Mitochondrial Genomes
Source: PLoS One. 2012 Dec 14;7(12):e51263. doi: 10.1371/journal.pone.0051263 (PMC3522660; doi:10.1371/journal.pone.0051263)
Supplement: File S2 — Sliding window analyses for Annelida, Cnidaria, Crustacea, Echinodermata, Mollusca, Nematoda, Nemertea, Platyhelminthes and Porifera. For each family, the folder contains the aligned sequences as well as the sliding window analyses by species pair and for all species pair on a single figure. (ZIP) [file pone.0051263.s002.zip › Crustacea/Apidae/Apidae.fas]

>Apis cerana mitochondrion, complete genome.    NC_014295
ATTATAAAATGATTTATATCAACAAATCATAAAAATATTGGAATTTTATATATTTTATTA
GCTTTATGATCAGGAATATTAGGCTCATCAATAAGGTTGATTGTTCGCATAGAATTAAGA
TCCCCCGGTTCATGAATTAATAATGATCAAATTTATAATACAGTTGTAACAAGACATGCA
TTCCTAATAATTTTTTTTATAGTTATACCATTCCTAATTGGAGGTTTTGGAAATTGATTA
ATTCCTTTAATATTAGGATCTCCAGATATAGCATTTCCTCGAATAAATAATATTAGATTC
TGATTACTTCCTCCTTCATTATTTATATTATTATTAAGAAATTTATTTTATCCAAGACCA
GGAACAGGATGAACAGTTTATCCTCCATTATCTGCATATTTATATCATTCATCCCCTTCA
GTTGATTTTGCAATTTTCTCCTTACATATATCTGGAATCTCATCAATTATAGGATCATTA
AATTTAATAGTTACAATTATAATAATAAAAAATTTTTCATTAAATTATGACCAAATTTCT
TTATTTCCATGATCAGTATTTATTACAGCAATCTTATTAATTATATCTCTTCCAGTTCTA
GCTGGAGCAATTACAATATTATTATTTGATCGAAATTTTAATACTTCATTTTTTGATCCA
ATAGGAGGTGGAGATCCAATTTTATATCAACATTTATTTTGATTTTTTGGCCACCCAGAA
GTTTATATTTTAATTCTTCCAGGATTTGGACTAATTTCTCATATTGTTATAAATGAAAGA
GGAAAAAAAGAAATTTTTGGAAACCTAGGTATAATTTACGCAATATTAGGAATTGGATTT
TTAGGATTTATTGTTTGAGCTCATCATATATTTACTGTAGGATTAGATGTTGATACACGA
GCTTATTTTACTTCAGCAACAATAATTATTGCTGTTCCTACAGGAATTAAAGTATTTAGA
TGATTAGCAACATATCATGGTTCAAAATTAAAATTAAATATTTCAGTTTTATGATCTTTA
GGTTTTATTATATTATTTACAATTGGAGGATTAACAGGAATTATACTTTCAAATTCATCA
ATTGACATTATTCTTCATGATACATACTATGTAGTTGGTCATTTTCATTATGTATTATCA
ATAGGAGCAGTATTTGCAATTATTTCAAGATTTATTCATTGATATCCATTAATTACAGGT
TTACTTCTTAATGTTAAATGACTAAAAATTCAATTCATTATAATATTTATTGGTGTAAAT
TTAACATTTTTCCCTCAACATTTTTTAGGATTAATATCTATACCTCGACGATACTCAGAT
TATCCAGATTCATATTATTGTTGAAATTCAATTTCATCTTTAGGATCAATAATTTCATTA
AATAGAATTATCTTTCTAATTTTTATTATTCTTGAAAGATTAATTTCTAAACGAATAATA
TTATTTAAATTTAATCAATCATCACTTGAATGATTAAATTTTTATCCTCCATTAGATCAT
TCACATTTAGAAATTCCATTATTAATTAAAAACTTAAACATAAAATCAATTTTAATTAAA
TTTTAATATGGCAGAATA-GTGCATTGAATTTAAGATTCAAATATAAAGT---TTTAAAT
TT----------------ACTT--------TTA--TTAAAATTTAATAAGCTACAATT--
-----------------------------GCATTGAATTCTGAATTCAAACTCAAAG-TA
AAAAA--CTTTTATTAAAATTAATAATTTAA-----------------------------
-ATTTATTA------------TTAAAATTTCTACATGATTCATATTTATGTTTCAAGAAT
CAAATTCATATTATGCTGATAATTTAATTTCATTTCATAATATAGTAATAATAATTATTA
TTATAATTTCTACTTTAACAGTATATATTATTATAGATCTTTTTTTAAATAAATTTTCAA
ATCTATTTTTACTAAAAAATCACAATATTGAAATTATTTGAACAGTAATCCCAATTATTA
TTTTATTAATTATTTGTTTTCCATCATTAAAAATTTTATATTTAATTGATGAAATTGTAA
ATCCATTTTTTTCTGTAAAATCAATTGGCCATCAATGATATTGATCCTATGAATACCCTG
AATTTAACAATATTGAATTTGATTCATATATATTAAATTATAGAAATCTAAATCAATTTC
GATTACTAGAAACTGATAATCGTATAATTATTCCTATAAATATCCCATTACGATTAATTA
CAACTTCCACAGATGTAATTCATTCATGAACTGTCCCATCACTTGGAATTAAAGTTGATG
CAGTTCCAGGACGAATTAATCAATTAAATTTAATTAGAAAACGACCTGGAATCTTTTTTG
GTCAATGTTCAGAAATTTGTGGAATAAATCATAGATTTATACCAATCATAGTAGAATCTA
CATCATTTAAATATTTTCTTAATTGAGTAAACAAACAAAATAATTAAAAAATTAGTTAAT
AATATAACATTAGTTTGTCAAACTAAAATAAATTTATTT-TAAATTATTTTTTAAAATTT
-CATTAGATGTCTGAATTTAAAGAGTTGATCTTTTAAATCAAATATAGTATATTTTGAAC
ATACTTCTAATGAAATTTAATCCCCCAAATAATACCAATAAAATGATTCATAATTTATTT
TATATACTTATTAATTTTTAATTTATTTATTATACTTTTAAATTCATTTTTAATTAAAAT
TAATTTTAAAAAAATTGAAGAAAAAAAAATTGAACTAAAAAAATGAAACTGACATTGATA
A---ATTTATTTGAAATATTTGATCCTTCATCAAATAATTATCTATCATTAAATTGACTT
TTTATATTCCTTCCAATTTTAGTCTTCCCAAGAATTTATTGATTAATTCAATCACGAATT
TTATATATTATTAAATTACTTTTAAATTTTATATATAATGAATTTAAAATTATTTCTAAA
TCAAAATATCAATCTAACATTATTATTTTTATTAGATTAATAATTTACATTATAATTGTA
AATATTTTTAGATTAATACCTTATATTTTTACATTAACAAGACATCTATTATTAAATATA
GCTTTATCTTTAACTTTATGATTTAGATTTTTAATCTATTTAATTTATAATAATTATATT
GCATTTCTTAGACATTTAGTTCCTTTAAATTCACCAGTTTTTTTAATAAATTTTATAGTA
ATTATTGAATTAATTAGATTAATTATTCGACCATGAACATTATCAATTCGATTATCAGCA
AATTTAATTTCTGGACACTTAATTTTAACATTACTAGGAATTTTTATTAGAAATTTTATT
TCAATCTTACCAATTAATCTTTTAATTCAAAATATATTATTAACCTTAGAAATTTTTATA
TCAATTATTCAAAGTTATGTATTTTCAATTTTATTAATTCTTTATTTTTCTGAATCTAAT
TAATCTAT---AATTAAAATAAAATGAAAAAAAATTTTCCATTCCATATAGTAACAAATA
GACCTTGACCAATCATTTTATCATTTAGGTTAATAAATTCATTAATTGGAACAGCAATCT
GAATTTACAGATCAAATATTTTATTAATAATTCTTAATATAACTAATACAGTAGTAATTA
TAATATTTTGATTCCGAGATATTATTCGAGAAAGAACATTTCAAGGATTACATACACTTT
ATGTTATTAATTTCTTAAAATTTAGTATAGTTCTATTTATTTTATCAGAACTAATATTTT
TTGTTTCTTTTTTTTGAGCCTTTTTTCATTCATCAGTATCCCCAAATATTGAAATTGATA
TATTATGACCTCCAAAAGATATTAAATTTTTTGATCCAATAGAAATTCCTTTATTAAATT
CATTTATTTTAGTTTCATCCGGTATTGCAATTACTGTTAGACATTATTATATAATTACTA
ATAACTTAAAATTATCTAAATTATATTTATTTTTAACTATTATATTAGGTACATATTTTA
TAATTATTCAATTAATTGAATATGCAAATTCATATTTTTGTTTTAATGATAGAGTTTATG
GATCAATTTTTTATATAGCAACAGGATTTCATGGACTTCATGTATTAATTGGAGTAATTT
TCCTTTCTATATCAATTTTACGAATATCAAAAATTCATTTTTCAAATATACATAATATAA
ATTATGAAATAGCAATTTGATATTGACATTTTGTAGATGTAATTTGATTATTCTTATATT
CATTTATTTATTTATTAATTTAATATTAATAATATAAATTAAATTTATATAAATATTATT
TATACTTTATAATATATATATATATATATATATATATAGTATAAATAATTACATTTAATT
TCCAATTAAAAAATTTAATAAAATTTAATATATATAATTAAATATATTTTCATATATTTT
ATTGTTATTATCTTAGTTTCTTCAATTCTTTTAATATTAAATAAAGCTATTTCAATAATT
AAAAAAAAAGATTATGAAAAAAGATCACCATTTGAATGTGGTTTTAATCCAATTACTAAA
GCTAATTTACCATTTTCATTACCTTTTTTCTTAATTACAATAATATTTTTAATTTTTGAT
GTTGAAATTATTTTATTTACACCAATTATTTTATATATAAAATCTTATAGAACAATACTC
TCATTTATATTAATT-TCCCTATTTCTTATTCTTTTAATTTTAACACTTATATTTGAATG
AATAAATAATTATTTAAATTGAATATTTTAA----TAAATTAATATTCTAAATA------
------------------------------AATATAAGGATTTTA-ATAAATCAAATCTT
TAAGCCGAAATTAAAT-GTAAATAA--TTACTTCTTATAT--------------------
------------------------------------------------------AAAT--
-----TTAAAAT-------------------------------------TTTAAT-----
------TA---TTAGT-TAAAGCTA--AATAA---TTAGCAATTTATTGTTAATA--AAT
CATATGAATA-AATT---TATTCTAACTAAAATAATTT--TATAATAAATT---------
--TATTTAAA-----AAAT------------------------------TAAAAAATTTT
CCTTAATATTTTCAATATTATGCTCTAATTTATATAAGCTATTTAAAT----------AA
TTT--------ATTATTTTAATCTTAATATAAAAACTAATAAAT--------AAATTGTA
TAAACTCT----------------------------AAAAGTAAAAAATACACTAATTCT
TAATCTTGGAATCTTTAATCTATGAATTC--CTAATGTTAATAATGTAAATTTAC-TTGA
TAATATTTCAACAATT--GACTTTTCAATATATAACTCATAATC----AAATATTATTGT
AAT----------AACTTTTTTATAAATAAATTTATAAATTATATTT-ATAAATAA--AA
ATGATATTAAAAATAAACCAATCTTATTTTCAAATAAAATAAATTTATAAAAAT------
--TAAATCCTATAATT------------------ATTCCTAAAATTATTATTTTAAATAC
TAATAATTTATAAACTAATAATATATTAATTCTTACCAAATTAAAATTTATTGAATTAAA
AATTAATTTACTATAAAATAATCTTAATAATATTATTATTGATATAGAAATTGCTATAAT
TTTATCTTCTTTTAAATAAATAACATTTATTATTAAATATTTTCTTGTTAAAACTAAAAT
TATTCGAAATGAATATGAAACTGTAAAAATAGTTCCAACAATTAAATTTACTACTGAAAA
ATAAACTATTTTATTAATAAAAAAATATTCAATAATTAAATCTTTAGAATAATATCCAAC
TAAAAATGGAAATCCACATAATCTTAAAATTGAAAAAATTAAAATTATTCTTTTTAAAGG
ATAAATATAATATATACCATAATAAATTCGAATATCTTGATTTCTATTTATATAATGCAT
ATATCTTCCTACACATATAAATATTAATGATTTAAATATAGCATGAATAAATAAATGTAA
AAAAACTAACTCAGTTGAACCAATTGATAATATTCTTATTATAAATCCTAATTGACTTAA
AGTTGAATAAGCTACAATCTTTTTTATATCTAATTCAAAATTAGCTACTAAACCAGCAAA
TAATATAGTTAAACTTGAAATTAATATAATAAAACATTTAAAATTAAATTCTAATAAATC
AACATATCGAATTAATAAATAAATTCCTGCTGTAACTAATGTAGATGAAGAATGAACTAA
TGAAGAAACAGGTGTTGGAGCCATTATTGCTATTGGTAATCATGTTGAAAATGGAATTTG
TGCACTTTTTGTAAAAGCTATTAATAGTAAAAAAATCATTAAAAATTCATTTATATTATA
TAATATTAAATTTCATCTTCCATAAAATGTTATTAAACCTATAATTATTAATAATCCAAT
ATCACCTAATCGATTTAAAAGAATAGTAACTATTCCTGAAGTAAAAGCTTTTATTTTTAT
ATAATAAATAACTAAACAATAAGAAATTAATCCTAAACCATCTCATCCTAAAATAATTGA
TAATATATTTGGTCTTAAAATTAATATATATATTGAAATTAAAAATAGAATTATTAAATA
AAAAAATCGATTTATT---TTTAAATCTCTTAAATCTATATATCTAATTCTGTAAATAAT
AATTATTGAAAAAATTATTCTAACTAAAAAAACAAACATTAAAGATTTATAATCAATTAA
AAGTAAAAAATTAAATTTTATTGAATTAAATCTAAAGATATTTCATTCAAAAATTATAAA
TTTATTTAAATATAAATAATATAATCTAAATAATATTATTAAAAAACTAAACTTAAATAA
TAAAATTCCACAAATAAATATTTTTATAATAATTTAAAATAAATTAAATT------ATAT
CATTGATTCCACAAATCAATATTTTT--TTTAAACTATTTAAATAAAATTAAATTAATTT
A--TTAAATAAAATATAATTTTAAAAACATTAAATTTAAAGGAATTCAATGTATTATTAA
AATAAAATATTCAACTAATAAACCATTT-TTAATTTTAAAAACTA--AAAAAATTTTTCC
ATGATTAATAAACATGAATAAATAAATTGAATAAATAAATCTAAATAAACAGTATAAAAT
TAAAATTAATATTAAAAATTTTATTCAAGAAACTAAACCAATAATTAATATAACTTCACT
AATTAAATTTAAAGAAACTGGTGACCCTATATTTGATGAACATAATATAAATCATAATAA
TGATATTCTTGGTATAAAATTAATTATACCTTTATTAACAAACATTAATCGTCTATTAGT
TTGCCTATAAATAACATTAACTAAAAAAAATAAACCTGAAGATCTTAATCCATGAGAAAT
TATTATTAAATATCCACCTATAATTCTAATATCAAAAAAAGTTATTATTCTTATAATTAT
AATTCCTATGTGAACAATTGAAGAAATAGCAATAATTGATTTTATATCAAATTGTGATAA
ACATATTAATCTTAAAATTAAAATTCCAAATGAATTAATAATAATAATAAACTTTTGAAA
AAATATAAATTCATTTTTATAAATAAATATTAAACGTAATATCCCATAACCTCCTAATTT
CAATATAATTGAAGCTAAAATTATAGAACCATAATAGGGGGCTTCTACATGAGCTTTTAA
TAGTCACCCATGAAATAAATAAATGGGAATTTTCACTAAAAATGATATTAATAAATAAAT
AAATAATAATAAATTTAATTTTAAATTTATTA-TTTCTATTAATATAAAATTTAATCTTG
ATCTTAATCAATATAAATAATAAATAATATATAATATTGGTAATGAAAAAATTATTGTAT
AAAATATTAAATAAAATCCAGATAATCAACGATTTTCCCTATACCCTCATTTTACAACTA
TATAAAAAATTAATAATAAACCAAATTCATAAAATAAATAAAATACTAATAAATTTATTG
ATATAAAAACTAATATTAATGAAATTATTAATATTAAATTTATTAATAAACAATGTGTTC
C--TAT-ATTTAATGATATAAAAATTAATCCAAAAATTCATATAGTTAATATTATTAATC
CATATGAATATTTATTGAATCTTAAATTACAAAAAATATTAATTCATTCAATTCAATTAA
ATCAAGGTAAGTTTAATCATAAAATAATTATAATTAAATTACCAATAATTACATTTAAAT
TAGGA---ATTTTTTTTATAAATAAAACTAATAAATA---TATGAATATAAA-AACAATC
ATGATATAA-----AATAAAATAAAATATATT---TAATAAATTAAATCTATTATATTTA
ATTTTTGATGCCCTAATTCATAATTTATTCTTACTAACAGTGACAAACCTAAAACTAATT
CACAAACAGAAAATACAAGAAAAATTAAAAATAATCAAGTATTA-ATTTCATTATCAATA
ATATAAAATAATACTGTAATTACTATAAATTCAATTAAAATTAAGAATCTTAAAAAATTA
ACATTATAATATAATAAAAAAATAAAAAATAATAAAACTATAATAAATA----TTAATTT
AATA-AATTTTAATATTTAAATTTCA-AAGCTAAATAGTTTAAA---CAAAAACATTAAT
TT-------------------------------TGTAAATTAAAAATATA----AATTAA
TT----TATTTTAGCTAAATTTAT---TTA-AAATTTCAAAAAAAT-TTATAAATATAAA
AAATATAAATATCG-ATAATTCC-CAAAATTATCATTTT---AAATTAAACTATTTTTTG
AAAAATAAATCTTAATAATAAAATTTTAAACATGAAATTTAAA--TAAATTAATTATAAC
ATTAATCTTACTTATTTCAAAAACAATAATATCAATTATTTCTTTAGTTATAGCTGTATA
CATTAATTTAATATATAAAAATCCAACAATTATATTAATTTATTTAATTTTTTATTCAAT
TTATCTAGCTATAGCTCTATTTATATCTAATTCATTAAATTCATTATTAATTATA---AT
AACATTAATTGTTTTTTTAAGAGGAATATTAATTATATTTTCCTATTTTGTTTCATTAAT
AAATGAACCATTAAAATTAAAATTAAAAGCCAATTTAGTTTATAGAATTTTTACTATTTT
TTTT---CTTTCATTAAAACTT--TCAGATTATATAACAAAAGATA------GAAAATT-
--ATGTGAAATATC-------TATTAAAAATATAGATATTGAAAATTTATATGAAGAAAT
AAACTGTATATTATTCCTAATAATAATTTTTATATTAATTTTAACATTATTTTTAATAAC
AAAAATAACTTATATTGAAAAAAAAACTTTACGTAAAAAAAAATAA---ATATTTAACAT
AA--------------------------------------------TGAAAAAATATCAA
AACTTTTTTAATTCAAATGAATTTTTAAAAATAATTATATCAACAATTTATTTACCAACA
CCAATAAATATTAATTATATATGAAATTTTGGTTCAATTTTAGGAATTTTTTTAATAATT
CAAATTGTTTCAGGTTTTATTTTATCTATACATTATTGTCCAAATATTGATATTGCATTT
TGATCAATTACTAATATTATAAAAGATATAAATTCAGGATGATTATTCCGTTTAATTCAT
ATAAATGGTGCCTCATTTTATTTTATAATAATATATATTCATATTAGACGAAATATATTT
TATTGTTCATATAAATTATCAAGTGTATGAGGAATTGGAATTTTAATTCTATTAATTTCT
ATAGCTGCTGCATTTATAGGATATGTACTACCATGAGGTCAAATATCATACTGAGGTGCA
ACAGTAATTACAAATTTACTATCAGCTATTCCATATATTGGTGATACAATTGTCTTATGA
ATTTGAGGTGGATTTTCAATTAATAATGCAACATTAAATCGATTTTTTTCACTTCACTTT
ATTTTACCTTTAGTAATTTTATTTATAGTAATTCTTCATTTATTTGCATTACATTTAACT
GGATCATCAAATCCTTTAGGATCAAACTATAATAATTATAAAATTTCATTTCATCCTTAC
TTTTCTATTAAAGATTTATTAGGATTTTATATTATTTTATTTATTTTTATAATAATTAAT
TTTCAATATCCTTATTATTTAGGAGATCCTGATAATTTTAAAATTGCTAATCCAATAAAT
ACACCAACTCACATTAAACCAGAATGATATTTCTTATTTGCTTACTCAATTTTACGTGCA
ATCCCAAATAAACTTGGTGGAGTAATTGGTCTAGTCATATCAATTTTAATTTTATATATT
ACTATTT---TATATAATAATAAATTAATAAATAATAAATTCAATTTATTTAATAAAATT
TATTATTGAATATTTATTAATAATTTTATTATATTAACTTGATTGGGTAAACAATTAATT
GAATATCCATTTATTTATATTAATATATTTTTTACTACAACATATTTCTTATATTTCTTT
ATATCTTTTTATTTAAGAAAATTATGAGAA------------------------------
--------AATTTA--ATTTGAAAAT-CAT--------------------TTAAATAAA-
------------------------TTTAAATTTTACT--------CTTAA--TT-----A
AAGTTAATG------------AACTTGAATAA--------GTATATATTTTGA---AAAT
ATA-ATATAGAAATAAAATTTTCTATTA--------ACTTT---ATTTATACTTAT----
-----TA----------------TAAAATAAT----------------------------
----------TTCTTTAATAAAATATAAATATATTAAATAAATTATTACTAATATTAACA
TTTCTGTTCAACATATATATATTAATTTATCATATCGAATTCGAGGTAAAATACCACGAA
TTCAAATAATTAAACAAATATGAAATAAATAAATTATAATAAATTTTAATGATCAATAAC
TAAATCCAAAAAATATAACTGATAAAATTATTCTTATAAATATAATATTCATATATTCAG
ATAAAAAAATTAATACAAATATCCTTCTATGATACTCAATATTAAACCCTGAAACTAATT
CAGATTCTCCCTCAATCAAATCAAATGGTGTACGATTTAACTCAATTAATATTCTTGTTA
ATATTATTAAATATAATGGATATAATAAAATTACAAATTTAATCATTTTTTGATAATTAA
TTAAATCATTAAATGAAAATCTTTCAATTAATAATATTAATCTAAAAACTAAAAAAAATA
AATTAATTTCAAATGAAATTATTGTTGAAACTAAACGTATTGAACCTAAAATAGCATAAT
TACAATTAGAAATTCATCCAACAAACAAAACTGGATAAACTCTTAATCCTAAAATTAATA
ATATAAATAAAATTCTAAACTCTAAATTATATATACATCTAATTCAAGGATATAAAATTC
ACATAACTAATGATAAAAAAAATATTATTATTGGTCTATAAATATAAAGATTAGAATAAT
--TAAAAAAATATCATTCTTTAGATAATAATTTCAATGCATCTCTGAAAGGTTGAAATAA
TCCAAATAAAAAAATTTTATTAGGACCTTTTCGATCTTGAATATAACCTAAAATTTTTCG
TTCTAATAAAGTTAAAAATGCAACTCTAATTAATACTATTACTATTAA-AATTAATAAAT
TAATTAAA-ATTCA-AATTATTATTTATTAATCTAAAT--ATTAATATTATTAAATCCTA
AATTTAATGCACTTT-TATGCTAAAATAATC-----AAATTAATA----TATTCATTAAT
TAATAA---TATAAATAATTTAAAAATTAAAGTCCTTTCGTACAAATAATTTT-AATTTT
ATTATAGATAGAAACCAATCTGACTTACGTCGATTTGAACTCAAATCATGTAAGATTTTA
AAAGTCGAACAGACTTAAAATTTTAAACTCCTGCGTTTAACTTTTCTCTTAATTCAACAT
CGAGGTCGCAAACATCTTTATCAATGTGGTCTATCAAAAGATATTACGCTGTTATCCCTA
AGGTAATTTATTCTTTTAATCATAAATTATAAGTCAAAAA--AA-ATCTTTTCATCAAAA
TTAA-TTTTTAGATAAAGTTATTTTTATTTACCAATCCTCCCAATCAAATTTAAATTAAT
TATATATTCACAAATAATTTAAATAAATAATTATATTAA-ATAAAATTCTATAGGGTCTT
ATCGTCCCATAATTAAATTTCAGAATTTTTACTAAAAATTTAAATTCATTAAATAAAATA
GAGACAGTTGTTATTTCATCAATTCATTCATTCAATTCTTCAATTAAAAGACAATTTATT
ATGCTACCTTTGTACAGTCAAT-ATACTGCAGCTATTTAAATTTATTT---CATGGAGCA
GA-TCGACCTAAAATTATA-CTCAATAGGCCATGTTTTTGTTAAACAGGTGAATA-ATCA
ATTTTGCCGAGTTCCTTTAAATTATATATAT------ATAAATA--ATTTATATATTA--
---TTAAATATACTTTTATTACTAATTTAATCATTATCACTATATCTTAAAAATTAAAA-
-TATATGTTTTTATAGAATAAATA------------AAATTCAAAATTTAA-AT------
-TTTTTAAAAATTA---ATAACTAAATTATTAAATTTTTTATATTAATAAAAAATATTAA
CTTCATAATATTATAAATAAAATCAAAAATTTTTATAAA-TAAATTTATAGTTTATCCCA
TAAATTTTTAATATAAAAATTAATACTATAAA-TAAATTTTAAGGTATTAAAAATTTTAT
ATCTAAATTAAATTTATTTCTAAAAAAACTAGATATCAATAAGTTCGAATGACATTTAAT
CTCTAAATTTATATTTATAATTTTATTGCAACAAAAAAAATATTACAAATTTAGCTCACT
TATTTTCGAGATATTTAAATTTATTAAATAAATTTTAATCAACCCTGATACAAAAGGTAC
AAAAA-TAATTCTACTT-TTCTTTATTTAAAAATATTCATTCACATTACTTTAAATTATT
AATTAAATAATTATTTCTAAATA-ATTAATTAAAC----ATAAAAATTTTATAAACTTTT
AAAAATTATAGCTATTT-TTAACACTAATATAAAAAT-----------------------
----TAAATATA-----------------------TCAATT---TAAAATTTTAAACAAT
TATTTT--AATCTTTTCAATGTAAAAGAAATGTTTTA-----CTT-AAACTAAAATTTTA
AAATCTAAAAACACTTTCCAGTACTTTTACTATGTTACGACTTATTTCAATTTTTAAATG
AAATTGACGGGCGATTTGTACACTTTTTAAAACTACCTTCAATTAAAGAAATTA-CTTTA
ATTTACTTTTAAATTCTCTTTCATATTTATATTAAAAT--AAATATTCCAAAAATTAAAT
TTATTGAAACTCATCTAA-ACCTTGAATATACTACATTTTGATTTGAATTATTATTATCT
AAAATATCTCTAACCCAAATTAATTCAAGCTAATTAAAACAACAATACATAAATTTTA-A
CTCAAGTATTTCTTATCGTGGATTATCAAATTAATCGACAAGTTTCTCTAATTAGATATA
AAAAGCCGCCATATTATTTAATTTTAATGGTTCAACATTTAATAGCTTAACAAT-TTTAT
TTATC-TTTTTATAGTAGGGTATCTAATCCTAGTTTTTTACTAAACTTTTTAATTTCTAC
CATCATAAATTATAATTATTAATGATTAATTCTAAATTTCACTCTAAATCTAATATATTT
AATTATAATT--TTACCTTTAATATTAATTT-TATTAGAATTAATTAATTTATAAATCGA
GTTTAACCGCTATTGCTGGC-ACTCATATTTATCTTTACTAGAATTAATTTCCGAATAGA
ACTTTCATTCATTGTTTCAGAATTATTTATTAAATATAATTTTCTTTTATTTTTAATAAT
TAT---ATGTTTTATATATAATATTATTAATACAATTAATTTAAAAA-CCATAATATAAT
TTATT---------TTATATACTAATATTTT-TATTTTTAATTTATTATTCA-TATATTT
CAATACATAATTTTTTATATTAGTATAAATTTAAATAATTAA----ATTTAAATTATAAT
TTTAAT---TATTTTATTATTATTGTTTTTTTTTTTTTTTTTTTTTTATATATATAATGT
TTATAAAATAATAATTAAAATATTTATATATAAAATTTATACTAATAATAAAAATTATAT
ATTTATTTATATGAATAAGAGGTGATATATATATATATATATATATATATAAATTTATAT
ATATACATATATATAAATATATATATAT-ATATTAATTAATATTAATATATAAATATATA
ATAATTTAATTTTCTATATTTATATAT---ATATATATAAATATATATATATATTTAGAT
ATTTATTTATATATATAAATATATATATATATAATATATATATATATATAAATATTTAAT
AACTAATAATTT-TAAAAATAAAAATTTATAAGTAT----AAAATTCTATACTAATATAT
A--AATCATAAATTAAATTAAATGAATAATAATAATTTTATC--AATTATTTAATTT---
------ATCATAATTTAAAATTGAAA--TATTAAAAATAAAGCTTCTAACTTT-ATAAAA
AGATTTAAAATAAATCTATATTTCTCCAATTTATATAGTTT------AAATAAAACATTA
TATTTTCAATATAAAATTAATTAATTTCAA---TTTATAAATTAAAAATAAA--TTATAT
AAAAATC-CATT-TATATAATTATA-TAATAAGCTAAATAA--AGCTTACAGGTTCATAC
CCTGTCGATAAAT------TAAAAATTTTTATATAATTATATAAAAATTTTATAATTT--
----------ATTTGGGTCTATCATCTATCAATAATTTATTTA---TTAATTTAAATATC
CCTGTAA--ATTTTCTAAAAAAAAAAA--CAAAAAAAAAATTAAGAAACTAT-----TGG
AT-----AATAATCAATTGTAATAATAATAACAAT-AATAATAATAAATAT---------
AATAATAATAATAATAACTCAATAA-AAATAATGAAATAATATATGTTTAATAAATTTAT
AATA---------------AAATTTATTTTAGTGTTTAA-GCACATAAAATTTTGAATTT
TATAGTATTAATTAAATTAATAAATT-GGATATTAGTTAATTAA--ATAACATTTAAATT
GCATTTAAAAATTAATAAAAAATATTATATCTAATTTATGCTAATTTTTAAAAGTAATAT
GTCTGATAAAAGAAATATTTTGATAAAATATACA--TGTATAATTCT---TATACTATTA
CTTATTTTGTTCATAAATTTTAAACATAATTTATTCATTGCGTTACTTTTAGCATTATTT
ATTCTTATGCTAAATTCAAACAATGTCTTTATTCAATGAGTCATTATAGAATTTAGTACA
ATTATCAGAATTAGATTAATTAATATTAAATCTCCAAATAAGATCCCAAGATTAATTTAT
TATATTGTTTCAGTAATTTCAAGAATTTTTTTATTTTTATTTATTATTATATATTT--AA
GATC-ATTAGATTTTACAAAATCAGATCAATTTAATTTTTTAATTCAAATATTATTTTTC
TTAAAAATTGGAATTTTCCCATTTCATTTTTGAATAATTTATTCATATGAAATAATAAAT
TGAAAACAAATTTTTTTAATATCAACATTAATTAAATTCATCCCAATTTATATATTTGTT
TCATTAACTTATAT-TAATTTATGATCATTAACATATTTAGTTATAAGAAATTTATTTAT
TGCATTTTACACTAATAAATTTTATTCATTAAAAAAATTATTAGCATGTTCAACAATTTT
TAATTCAATATATTTTATTTTATTATTAAATTTAAATAAAACAGCATTTATTATTTTTAT
TATTATTTATGTAA-TTAATTATTATATATTAATTAGATTTTTAAATAAATCTAATATTC
ATAATTTAAATTATT--CATTTGTAAATGAATATCAATTTTATACATTTATAATTCTAAT
AATTAATTATTCTATATTACCAATTTTATTAACTTTTGTAATTAAATGA-AATCTAATTA
ATATAATAGTCTCATTAAAAACTTTTAATTGAATTCTATTCATTATTCTATTTTCAAGAA
TAATAATAATTTGAAATTACTTAATTATTTTAAAAAATTTATTTATAAAAATAAATTTTT
ATAAAAATAACTTTATAAATGATAAA------AAATACTTTGCTTACAGTTTATTTGCGT
TAACACTTATAAGTGCAAATGTTTCAATATTTCTAATATTCAATTTTATATAAATTATTA
TAAC--ACAAAATTAATCTTTAAATTTGCAATTTAATATTTTT--ATTTAAACTATAATA
A-------------------TGTGCTTA---------------GTATTAGAAAAACTTTA
ATTTTCAATTTTTAAATTTACAATTTAACTCTATATTTAGATTTAATACT---------T
TAA-----------TCATTATTATAT--------------------------AAGATTTT
AAGTTAAATTT---AAACTTTTAATCTTCAAAATTAAAAATAAAAATTATTTTTTTAAAT
CTTA
>Apis mellifera ligustica mitochondrion, complete genome.    NC_001566
ATAATAAAGTGATTCATATCAACCAATCATAAAAATATTGGGATCTTGTATATTATTCTA
GCTTTATGATCTGGAATACTAGGATCATCAATGAGACTTATTATTCGAATAGAATTAAGA
TCCCCAGGATCATGAATTAGCAATGATCAAATTTATAATACAATTGTTACTAGTCATGCA
TTCCTAATAATTTTTTTTATAGTTATACCATTTTTAATTGGAGGATTTGGAAATTGGCTT
ATTCCTTTAATACTAGGATCACCTGATATAGCATTCCCCCGAATAAATAATATTAGATTT
TGATTACTTCCTCCCTCATTATTTATACTTTTATTAAGAAATTTATTTTATCCAAGACCA
GGAACTGGATGAACAGTATATCCACCATTATCAGCATATTTATATCATTCTTCACCTTCA
GTAGATTTTGCAATTTTTTCTCTTCATATATCAGGAATTTCCTCAATTATAGGATCATTA
AACTTAATAGTTACAATTATAATAATAAAAAATTTTTCTATAAATTATGACCAAATTTCA
TTATTTCCATGATCAGTTTTTATTACAGCAATTTTATTAATTATATCATTACCTGTATTA
GCTGGAGCAATTACTATACTATTATTTGATCGAAATTTTAATACATCATTTTTCGATCCT
ATAGGAGGTGGAGATCCAATTCTTTATCAACATTTATTTTGATTTTTTGGTCATCCAGAA
GTTTATATTTTAATTTTACCTGGATTTGGATTAATCTCTCATATTGTAATAAATGAAAGA
GGAAAAAAAGAAATTTTTGGTAATTTAAGAATAATTTATGCAATATTAGGAATTGGATTT
CTAGGTTTTATTGTTTGAGCACATCACATATTTACAGTCGGATTAGATGTTGATACTCGA
GCATATTTTACTTCAGCAACAATAATCATTGCTGTACCAACAGGAATTAAAGTTTTTAGA
TGATTAGCAACTTATCATGGTTCAAAATTAAAATTAAATATTTCAATTTTATGATCACTA
GGTTTTATTATACTATTTACTATTGGTGGATTAACAGGAATTATATTATCAAATTCTTCT
ATTGATATTATTCTTCATGATACATATTACGTTGTTGGACATTTTCATTATGTTCTTTCA
ATAGGTGCAGTATTTGCAATTATTTCAAGATTTATTCATTGATATCCATTAATTACTGGA
TTATTATTAAATATTAAATGATTAAAAATTCAATTTATTATAATATTTATTGGAGTAAAT
CTAACTTTCTTTCCTCAACATTTTTTAGGACTAATATCTATACCACGACGTTATTCAGAC
TATCCAGATTCTTATTACTGTTGAAATTCAATTTCATCTATAGGATCAATAATTTCATTA
AATAGAATAATTTTTTTAATTTTTATTATTTTAGAAAGATTAATTTCTAAACGAATATTA
TTATTTAAATTCAACCAATCATCACTTGAATGATTAAATTTTTTACCACCTCTAGATCAT
TCACATTTAGAAATTCCATTATTAATTAAAAATTTAAATTTAAAATCAATTTTAATTAAA
TTTTAATATGGCAGAATAAGTGCATTGAACTTAAGATTCAAATATAAAGTATTTTTAAAC
TTTTATTAAAATTTCCCCACTTAATTCATATTAATTTAAAAATAAATTAATAACAATTTT
TAATAAAATAAATAATTAATTTTATTTTTATATTGAATTTTAAATTCAATCTTAAAGATT
TAATC--TTTTTATTAAAATTAATAAATTAATATAAAATAAAACAAAATATAACAGAATA
TATTTATTAAAATTTAATTTATTAAAATTTCCACATGATTTATATTTATATTTCAAGAAT
CAAATTCATATTATGCTGATAATTTAATTTCATTTCATAATATAGTTATAATAATTATTA
TTATAATTTCAACATTAACTGTATATATTATTTTAGATTTATTTATAAACAAATTCTCAA
ATTTATTTTTATTAAAAAATCATAATATTGAAATTATTTGAACAATTATTCCAATTATTA
TTCTATTAATTATTTGTTTTCCATCATTAAAAATTTTATATTTAATTGATGAAATTGTAA
ATCCTTTTTTTTCAATTAAATCAATTGGTCATCAATGATATTGATCATATGAATATCCAG
AATTTAATAATATTGAATTTGATTCATATATACTAAATTATAATAATTTAAACCAATTTC
GTTTACTAGAAACTGATAATCGAATAGTAATTCCAATAAAAATCCCACTACGTTTAATTA
CAACATCAACAGATGTAATTCATTCATGAACAGTTCCATCCTTAGGTATTAAAGTTGATG
CAGTTCCAGGACGAATTAATCAATTAAATTTAATTAGAAAACGTCCAGGAATTTTTTTTG
GTCAATGTTCAGAAATTTGTGGTATAAATCATAGATTTATACCAATTATAATTGAATCAA
CTTCATTTCAATATTTTTTAAATTGAGTAAATAAACAAA---TCTAAAAAATTAGTTAAT
AATATAACATTAGTTTGTCAAACTAAAATAAATTTATTCATAAATTATTTTTTAAAATTA
ACATTAGATGTCTGAATTATAAGAGTTGATCTTTTAAATCAAATATAGTATATTTTA---
ATACTTCTAATGAA-TTTAATTCCTCAAATAATACCTATAAAATGATTTTTAATTTATTT
TATTTATTTATTAATTTTTTATTTATTCATTATATTAATTAATTCAATACTAATCAAAAC
TAAAATCAATAAA---GAAACATTAAAAATTAAATTAAAAAAATGAAATTGATTTTGATA
ATAAATTTATTTGAAATATTTGATCCATCAACTAGAAATAATTTATCAATAAATTGATTA
TTTATAATATTACCAATTATTATTTTTCCAAGAATTTTTTGATTAATTCAATCACGAATT
ATATTTATTATAAAAACACTAATAAATTTTATATATAATGAATTTAAAGTTGTTTCAAAA
TCTAAATATCAATCTAATATTATTATTTTTATTAGATTAATACTTTATATTATAATTACT
AACATTTTTAGATTAATTCCTTATGTTTTTACATTAACAAGACATCTACTTTTAAATATA
ATTTTATCATTAACATTATGATTTAGATTTCTAATTTATTTAATTTATAATAATTATATT
ATATTCCTTAGTCATTTAGTTCCATTAAATTCACCAGTATTTTTAATAAACTTTATAGTA
ATTATTGAACTTATTAGATTAATTATTCGACCTTGAACATTATCAATTCGATTATCAGCA
AATTTAATTTCTGGACATTTAATTTTAACATTATTAGGAATTTTTATTAGAAACTTTATT
TCAATTTTACCAATTAATTTAATAATTCAAAATATACTTTTAACTTTAGAAATTTTTATA
TCAATAATTCAAAGTTATGTATTTTCAATTCTTTTAATTTTATATTTCTCTGAATCAAAT
TAAAATATTAAAAATAAAACTAAATGAAAAAAAATTTCCCATTTCATATAGTTACAAATA
GACCTTGACCAATTATTTTATCATTTAGATTTATAAATACTCTCATTAGAACAGTTATTT
GAATTTATAGATCAATCTCAATATTTATAATTTTAAATTTTATTAATTCAATTTTAATTA
TAATATTATGATTTCGAGATATTATTCGAGAAAGAACATTTCAAGGTATACATTCAATAT
TTATTACTAATTTTTTAAAATTTAGAATAATTTTATTTATTTTATCAGAATTAATATTTT
TTATTTCATTTTTTTGAACATTTTTTCATTCATCAATTTCTCCAAATATTGAAATTAATA
TAACATGACCACCAAAAAATATTAAATTTTTTAATCCAATAGAAATTCCTTTACTAAATT
CATTTATTCTTGTATCATCAGGATTTACAGTTACATTAAGTCATTATTATTTAATTATTA
ATAATTTAAAACTTAGAAAATCATATTTATTATTAACAATTCTATTAGGAATTTATTTTA
CAATTCTTCAAACAATTGAATACTCAAATTCATTTTTTTGTTTTAATGATAGTATTTATG
GTTCAATTTTTTTTATAGCAACAGGATTTCATGGTTTACATGTATTAATTGGATCAATCT
TTTTATTAATTTCTTTATATCGAATAATAAATATTCATTTTTCTAATATACATAATATAA
ATTTTGAATTAGCAATTTGATATTGACATTTTGTAGACGTAATTTGATTATTTTTATATA
CATTTATTTACTTATTAATTTAATAAAAATT-TATAAATTAAAAAAATAAAATTATAATT
-----------ATATATATATATATATATATATATATAGTATATA-AAATACATTTAATC
TCCAATTAAAAAAATTAATTAAATTTAATATATATAATAAAATTTATTTTTATATATTTT
ATTTTTATTATTTTAATCTCATCAATTTTATTATTATTAAATAAATTTATTTCAATTTAT
AAAAAAAAAGATTATGAAAAAAGTTCACCATTTGAATGTGGATTTAATCCAATTACAAAA
GCAAATTTACCATTTTCTTTACCTTTTTTTCTAATAACAATAATATTTTTAATTTTTGAC
GTTGAAATTATTTTATTTCTACCAATTATTTTTTATCTAAAATCATCAAGAACAATAATT
TCATATTTAATAATT-TCAATTTTTCTTATCTTATTAATTACCACATTAATTTTAGAATG
AATAAATAATTATTTAAATTGATTATTTTAAAATTTAAATAATTACAATAATTACTACCA
AA--------------------------ATAATATAAGGATTTTTTATAAATCAA-TATT
TAAGTCGAAATTAAATTGTAAATAA--TTACTTCTTATATTTTTATTTA-ATTTATTTAT
T-----------------------------AAAATAATTAATATTTTAAAAATAAAAC--
-----CTAAAATAATATAATAAA-------TTATATTTATTATAT-TATTTTATT-----
------TAAATTTAGT-TAAAGCTA--AATAA---TTAGCAATTTATTGTTAATA--AAT
CATATGAATTTAAAA---AATTCTAACTAAAAAATTTA--TAT-----------------
----TTAAAA-----AATT------------------------------TAAAAAATTTT
CATTAATATTTTCAATATTACGCTCTAA---ATATAAGCTATTTAAAT----------AA
ATTTAAA----ATAATTAAAAATTAATTAAATAAATTAATAAAT--------AAATTAAA
TAAATTAA----------------------------AATCGTTAAATAAATATTAATCAT
TAAATTTGAAATTTTTAATTCATAAATAT--TCAATGTAACTGATATAAATTTTC-TTGA
TAAAATCTCAATAATT--GATTTTTCAATATAAACTTCATAAGT----AAATATTATTAT
AAT----------AATTTTTTTATAAATAATTTTATAAATTAAATTT-ATAAATAA--AA
AAGATATTTTAAAATAACCAATTTTATTATTTAATAAAATTAATTTATAAAAAT------
--TAAATCCTATAATT------------------AATCCTACTATAATTATTTTAAAAAC
TATTAATTTATAAATTATTAACAAATTAATTCCTAATAAATTAAAATTTATTAAATTAAA
AATTAATTTTCTATAAATTAAACTAAAAATTATTATTATCATCATAGAAATACATATAAT
TTTATCTTCTTTTCTATAAATAACATTTATTATTAAAAATTTTCTAGTTAAAACTAAAAT
TATTCGAAATGAATAGGATACAGTAAAAATTGTACCAATAATTAAATTAATTATTGAAAA
ATAAATTATTTTTCTAAAAAAAAATATTTCAATAATTAAATCTTTTGAATAATAACCAAC
TAAAAAAGGAAAACCACATAATCTTAAAATTGAAAAAATTAAAATTATTCTTTTTATTGG
ATAAATATAATATATACCATAATATATTCGAATATCTTGATTACTATATATATAATGTAT
ATACCTACCAACACATATAAACATTAATGATTTAAATATTGCATGAATAAATAAATGTAA
AAATACTAATTCAGTTGAACCAATTGATAATATTCTTATTATAAATCCTAATTGTCTTAA
AGTAGAATAAGCAACAACTTTTTTTAAATCTAATTCAAAATTTGCAACTAAACCAGCAAA
TAATATTGTTAATCTAGCAATCAATATAATATAATTTTTATAATTAAAATCTAATAAATT
TACATATCGAATTAATAAATAAATTCCAGCAGTAACTAAAGT---TGATGAATGAACTAA
AGATGAAACAGGAGTTGGAGCTATTATTGCTATTGGTAATCAAGTTGAAAAAGGAATTTG
TGCTCTTTTAGTAAAAGCTATCAATAAAATATAAATCATTATAAATTCATTTATTTTATA
AAAACTTAAATTTCATCTTCCATAATATGTTATTAATCCCATAATTAATAATAAACCAAT
ATCTCCTAATCGATTTAATAAAATAGTAACTATACCTGAAGTAAATGATTTTATTTTTAT
ATAATAAATTACAAGACAATAAGAAATTAATCCTAAACCATCTCAACCTAAAATAATTGA
TAATATATTTGGTCTTAAAATTAACATATATATAGAAATTAAAAATAAAATTATTAAATA
TAAAAAACGATCCATT---TTTAATTCACTTAAATCTATATATCTAATTCTATAAATAAT
AATTATAGAAAAAATTATTCTAACTAAAAAAATAAATATTAATGATTTATAATCAATTAA
TAACAAAAAATTAAACTTTATTGAATTAAATGTATAAATATTTCATTCAAAAAAAAATTC
CTTATTTAAATATAATAAATATAATCTTATTAACATTATTAAAAACCTAAATTCAAATAA
TAAAATTCCACAAACTATTATTTTAATAATGATTTAAAATAAATTATTTT------ATAT
CATTGATCCCACAAATCAATATTTTAAACTTAAACTATTTAAATCTAATTTTAAAACTTT
AATTTAAATAAAATAAAGTTTTAAAAACATTAAATTTAAAGGAATTCAATGTAATAATAA
TACAAAATATTCAACTAAAATTCCATTT-TTAATTTTAAACATAA--TAAAAATTTTTCC
ATGATTAATAAATATAAATAAATAAATTGAATAAATAAATCTAAATAAACAATATATTAT
TAAAATTAATATTATAAATTTTAACCACGAAATTATCCCAATTAATAATATAACCTCGCT
AATTAAATTTAAAGAAACTGGAGATCCTATATTTGATGAACATAACATAAATCATAATAA
TGATATTGAAGGTATAAAATTAATTATACCTTTATTAATAAATATTAATCGTCTATTAGT
TTGTCTATAAATTACATTAACTAAAAAAAATAAACCTGAAGAACTTAAACCATGAGAAAT
CATTATTAAATATCCTCCAATTAATCTAATTTTTAAAAAAGTTATTATTCTTATAATTAT
TAATCCTATATGAACAATAGATGAAATTGCAATAATTGATTTTATATCAAATTGTGATAA
ACATATTAATCTTAAAATTAAAACCCCAAAAGAATTAATTATTACCAAAATTTTTTGAAT
TAAAATAAATTCATTTTTATAAATAATTATCAATCGTAATATTCCATATCCTCCTAATTT
TAATATAATTGAAGCTAAAATTATTGATCCATAATAAGGAGCTTCAACATGAGCTTTTAA
TAACCAACCATGAAATAAATAAATAGGAATTTTAACCAAAAATGATATTAATAAATAAAT
AAATAATATTATATTTAAATTTAAATTTAATA-TCTCTATTAATATAAAATTTAATCTAT
AATCAATTAAATAAATATAATAAATAATATATAATATTGGTAAAGAAAAAATCATTGTAT
AAAATATTAAATAAAATCCAGATAATCATCGATTTTCACTATAACCTCATTTTACAACTA
AATAAAAAATTAATAACAAACCAAATTCATAAAATAAATAAAATAATAATAAATTTATAG
ATAAAAAAACTAATAATAAAGAAATTATTAATAATAAATTTATAAATAAACAATTTAATC
TATTATTATTTAAAGAAATAAAAATTAATCCAAAAATTCATAAAGTTAATATAATCAATC
CATATGAATATATATTAAATCTTAAATTACAAAAAATATAAATTCAATCAATTCAATTTA
AATTAAATAAATTTAATAATAAATTAATAATAATTAAATTTCCAATAATTAAATTTAAAT
TATTTTTTATTTTATTTATAAATAATATAAACAAATAAATTATTGATATTATTAACATAT
TCAATATAATTAATAATAATAATAAATATATTAATTAATAAATCAAATCTATAACTCTTA
ATTTTTGATGACCAAGTTCATAATTTATTCTTACTAATAATGATAAACCTAAAACTAACT
CACATACAGAAAATACTAAAAAAATTAAAAATAACCATCTATTA-ATTTCATATCCAATA
ATAAAAAATAAAACAGTAATTACTAAAAATTCTATTAAAATTAAAAAACTTAAAAAATTT
ACATTATAATACCATAAAAATATAAAAAATAATAATATTATTACAAATA----ATAATTT
AATA-AATTCTTATA------------AAGCTAAATAGTTTAAAATTTAAAAACATTAAT
TT-------------------------------TGTAAATTAAAATTATATTAAAATTCA
TTATAATATTTTAGCTAAATTTATCATTCATAAATTTCAAAAAAAT-TTATTAA------
----ATAAATATCG-ATAATTCC-CAAAATTACCATTTTT--AAATTAAACTATTTTTTG
ATAAATTAATTATATTAACAA-----TCATCATATTATCAAAA---------ATTTTTAT
ATC---TTCATTAATTTC------AATAATTTTAACAATTTATTTAAATA---------A
CATC--TTTAATAGA-------CCTTCCATATTACTAATTTATTTAATTTCTTACTCTAT
TTATATATCCTTAATAATATTTACCATATGTTCAATAAATTCACTATTAATTTTA---AT
AATTTTAATTGTTTTTTTAAGAGGAATATTAATTATATTTTCTTATTTTATTTCATTAAT
CAATGAACCATTAAAATTAAAAATAAAGCC---TTTTATTCA---AACTTTATTTTTAAT
TATT---ATTACAATAAAAATC--TATAATAAATTAAGACAAAAT-------GAACATT-
--ACTTTAATTATT-------T--TAAGAATATTGATTTAATATATCTATATATAAAAAT
AAATTCAACACTATTTTTTATTATAATTTTAATATTAATTATTACCCTAATTTTAATAAC
AAAGATTACATATATTGAAAAAAAAACTCTACGTAAAAAAAAATAATTAATATTTAATTT
AAAATCATTATTAAATTATTATATTATTATTAATTTTTACCATCAATGAAAAAATTTATA
AACTTTTTTAGTTCCAATGAATTTCTAAAAATAATTATATCTACAATTTATTTACCAACT
CCAGTAAATATTAATTATATATGAAATTTTGGATCAATTCTTGGAATTTTTTTAATAATT
CAAATCATTTCTGGATTTATTTTATCAATACATTATTGTCCAAATATTGATATTGCTTTC
TGATCAATTACTAATATTATAAAAGATATAAATTCAGGATGATTATTTCGTTTAATTCAC
ATAAATGGAGCATCATTTTATTTTTTAATAATATATATTCATATTAGTCGAAATTTATTT
TATTGTTCATATAAATTAAATAATGTATGAGGAATTGGAATTATAATTCTTTTAATATCA
ATAGCAGCTGCATTTATAGGATATGTACTACCATGAGGACAAATATCATATTGAGGTGCA
ACAGTTATTACTAATCTTTTATCAGCAATTCCTTATATTGGTGATACAATTGTATTATGA
ATTTGAGGTGGATTTTCAATTAATAATGCTACATTAAATCGATTTTTTTCTTTACATTTT
ATTTTACCATTATTAATTTTATTTATAGTTATTCTTCATTTATTTGCCTTACATTTAACT
GGATCATCTAATCCTCTTGGATCAAATTTTAATAATTATAAAATTTCATTTCATCCATAT
TTTTCAATTAAAGATCTTTTAGGATTTTATATCATCTTATTTATCTTTATATTCATTAAT
TTTCAATTTCCATATCATTTAGGAGATCCAGACAATTTCAAAATTGCAAATCCAATAAAT
ACTCCAACTCATATTAAACCTGAATGATATTTCCTATTTGCATATTCAATTTTACGAGCA
ATTCCTAATAAATTAGGAGGTGTAATCGGATTAGTAATATCAATTCTTATTCTTTATATT
ATAATTT---TTTATAATAATAAAATAATAAACAATAAATTTAATATATTAAATAAAATT
TATTATTGAATATTTATTAATAACTTCATTTTATTAACATGATTAGGTAAACAATTAATT
GAATATCCATTTACTAATATTAATATATTATTTACAACAACATATTTTTTATATTTTTTC
TTAAATTTCTATTTAAGAAAATTATGAGAT------------------------------
--------AATTTA--ATTTGAAATT-CACCATTAAATTAA--------ATTAAATAAAA
AATTAATTT--------------TTTTAAAATCAATT--------TTTAAATTT-----T
AAGTTAATG------------AACTTGAATAA--------GTATATATTTTGA---AAAT
ATA-ATATAGAAATAAAATTTTCTATTA--------ACTTTTTTACTTAT-TTTAA----
-----TA----------------TAAATTAATATTAAA-----------CTTTAAAT---
ACATAAA-AATTCTTTTATAAAATATAAATATATTAAATAAATTATAACTAATATTAATA
TTTCAGTTCAACATATATTTATTAATTTATCATATCGAATTCGAGGTAAAATACCTCGAA
TTCAAATAATTAAACAAATATGAAATAAATAAATTAAAATAAATTTAATTGATCAATATT
TAAATCCATAAAATATTAATCTTAAAATAACTCTTATAAATATAATATTTATATATTCAG
ATAAAAAAATTAATACAAATATTCTTCTATGATATTCAATATTAAAACCAGATACTAATT
CAGATTCTCCTTCAATTAAATCAAATGGAGTTCGATTTAATTCAATTAATATTCTAGTAA
ACATCATCAAATATAATGGATACAATAAAATTGCAAATTTAATATTATTCTGAAAAAAAA
AAAATTCATTAAATGAAAAACTCTCAACTATTATTATTAATCTAAATACTAAAAAAAATA
AATTAATTTCAAATGAAATTATTGTTGATACTAACCGTATTGATCCTAAAATAGCATAAT
TACAATTAGAAATTCATCCAACAAATAAAACAGGATAAACTCTTAAACCTAAAACTAACA
ACATAAACAAAATACTAAATTCAATATAATATATAAATCCAAATCAAGGATACAAAATTC
ATATAACTAATGATAAAAAAAATATTAATATAGGTCTATAAATAAATAAATTTGAATAAT
--TAAAAAAAAATCATTCTTTAGATAATAACTTTAATGCATCACTAAAAGGTTGAAATAT
ACCAAACAATATAATTTTATTAGGACCTTTACGATCCTGAATATAACCTAAAATTTTTCG
TTCTAATAAAGTTAAAAATGCTACTCTAATTAAAACTATGATTATCAA-AATCAATAAAT
TAATTAAT-ACTCA-AATTATTATTTATTAATTTAAAAGAATTAATATAATTAAATCCTA
AATTTAATGCACTAT-TATGCTAAAATAACT-----ATAT-AATA----TATTTATTA-T
TAATT----TATAAATAATTTAAAAATTAAAGTCCTTTCGTACAATTAATTAA-TATTTT
ATTATAGATAGAAACCAATCTGACTTACGTCGATTTGAACTCAAATCATGTAAGATTTTA
AAAGTCGAACAGACTTAAAAACTTAAACTACTGCGCCTAATTTTCATCTTAATTCAACAT
CGAGGTCGCAAACATCTTTATCTATATGATCTATCAAAAGATATTACGCTGTTATCCCTA
AGGTAATTTATTCTTTTAATTACAATTTATAATTCAAAAA--ATTATCTTTATATCAAAA
TTAA-ATCTTAAATAAAGTTTATTAAATTTACCAATCCTCCCAATCAAATTTAATCTTAA
-ATATATTTATTAAAATTATAAATAAATTTAAAAATTAA-ATTAAATTCTATAGGGTCTT
ATCGTCCCATAATTAAATTTTAGAATTTTAACTAAAAATTTAAATTCATTTAATAATTTA
GAGACAGTTATTATTTCATTAATTCTTTCATACAATTCTTCAATTAAAAGACAATTTATT
ATGCTACCTTTGTACAGTCAAC-ATACTGCAGCTATTTAAAATAATT----CATTGAGCA
GA-TCGACCTAAAATTATA-ATCAACAGGACATGTTTTTGATAAACAGGTGAATA-ATAT
ATTT-GCCGAATTCCTTTAAATTATATA-AT------ACAAAAT--ATC-----ATTA--
---TAAAATATAACTTTATTACTAATCTAATCACTATTTCTATATTTTATTAATTAAAA-
-TATAAATTTTTATAGAA-AAATA------------AAATATAAA-TTTAA-ATC-----
ATTATTAATTTATA---AATATTAAATTATTAAATTATTAAAATTAAAGAAAAATATTAT
CTCTATAACATTAAAAATTAAAATTAAA-TTTTTATCT--TAAATTTATAGATTATCCCA
TAAATTTTTAATATAAAAATTAATAAATTAAAATAAAATTTAATTTACTAAAATAATTAT
ATCTAAATTAAATTTATTTCTAAAAAAACTAGATATTAATAAGTTCGTTTAACATTTAAT
TTCTAAATCTATATTTATAATTTTATTGCTACAAAAAAAATAATATAAATTTAGCTCCCT
TATTTTCGAGATATTTAAAATCATTAAATAAATTTTAATCAACCCTGATACAAAAGGTAC
AAAAAATTATTCTACTT-TTTCACATTTAA--ATTTTCATTTACATTACTTTAAACTATA
AAATTTTAAATTATTTCAAAATA-ATTAATTTAACCTAAATAAAATCTTTATAAACTTTT
AAAAAAAAAAATAAATTATTATTATTAATATATATATATATATATATATATATATATATA
TATATAAATATAACCAAATAATTTTATTAATAATTTTAATTA--TAAAATTTTAAAAACT
AATTTTTTAATCTTTTCACTGTAAAAGAAATATTTTA-----CTTTAAACTAAAATTTTA
A--TCTAAAAACACCTTCCGGTACTCTTACTATGTTACGACTTATTCCAATTTT--AATG
AAATTGACGGGCGATTTGTACACTTTTTAATACTATCTTCAATTAAAGAAATTA-CTTTA
ATTTACTTTTAAATTCTCTTTCATATTTATATTAAAAT--AAATAATTCTAAAATTAAAT
TTATTGATATTCATCTTATATCTTAAATATACTACATTTTGATTTGAATTATTATTATAT
AAAATTTCTCTAACCCAAATAAATTCAAGCTAATTAAAACAACAATACATAAATTTAA-A
CTTAAGTAGATCTTATCGTGGACTATCAAATTAATCGACAAACATCTCTAACTAGATATA
AAAAGCCGCCATATCGTTTAATTTTAATGATTCAACATTTACTACCTTAATATA-TTTAT
TTACTATTTTTATAGTAGGGTATCTAATCCTAGTTTTTTATTAAATTTTTTAATGACAAA
AAAAATTATTTATAATTATTATT-ATTAATTCAAAATTTCAC-CTAAAATCAATAAATTT
AATTATAATT--TTTATTACAATTTAAATTAATATTAGAAAAAATTAATTTATAAGTCAA
GTTTAACCGCTATTGCTGGCGACTCATATTTATCCTTACTAGAATTAATTTCCGAATAAA
ACTTTCATTCATTGTTTCAGAATTCTCTATTAACTATAATTTACTATAATTTTTAATAAT
TTTT--ATATTTTATATATAAATCAATTAATACAATTAATCTAAAAAACTACAACATGAT
TTATT---------TAATAAATTTATAATAAATAATATAAAATAATTTTTAA-TATATAT
ATATATATATATATATATAT-ATTATAATTTTTATTTATTCATAGTATTTAATATATAAT
TTTATTATTTAGTATAAAATTTTAAATATAAAATTAACTATTTTATATTATAAATATTTT
TTTTTATTAATTAATTTAAATATTAATAATAAATAATAAAATGAGTTTTTTTTTTTTTTT
GTTATATTTTATTTATTTAAAATAAAATATATATATATATATATATA-ATAT-TATATAT
ATTTATAATTATATAAATATATATATATTATTTTATTCTCTAATTATATATTAATTTATA
AATAATTATATATATATAAATATTAATTTTATATTAATAAATATATATATATAATTATAT
ATTGATTTATAAATATTTATA-AAACCAATATT-TATTAATTTATTTTTTAAAATTTAAT
AATTTTTATTAAATTAACTTAATTTTTTATACTAATTTAAAAAATTACATAATAACATAT
ATGAATAAATAAGCATAATAATTAATTTTTAATATTTTCTCTTAAATTAAATAATTTTAA
TAAAAAAACTTAAATAAAAAATAAAAATTTTTAAAAATAAAAACTTTAAAAAT-AAAAAA
TTTTAAAAAATAAAAACTTTTTTAAAAAAATAAAAAACTTTTTTAAAAAATAAAAACTTT
TTAAAAAAATAAAAATTTAAAAAATAAAAAA--TTTTTAAAAAATAAATAAA--ATAAAA
AATAGTAACATTATAAACAATAAAAATAATATTTTCAATAACTAATATTAATATTAATAT
CTTATTTAAAAATATTTTACTTAATTATTTATATAGTTTAAAAAAAACATTATATTTTCA
ATATAAAAATAATTAAATTTAATTTATAAATATAATTAAGTCAAATTTAATTTAAATAAT
CTAAAAATTATTTATTAATAAAGAAATATTAATAAATAAAGCTTCTAACTTTAACTCTAG
ATTCATAAATAATCTATATTTCTTATTATATAAATTAATTTAGATAAATATTAATTTTAA
AATAATTATATAATAAGCTAAATAA-AGCTAACAGGTTCATACCCTGTCGATAAATTAAT
AATTTTTATATAAATTATTAAATTTATTTTAGTGTTTAAAGCACATAAAATTTTGAATTT
TATAGTATTAACTAAATTAATAAATTTGGATATTAGTTAATAAATAATAACATTTAAATT
GCATTTAAAAATTAATA-----TTTTATATATTAT--------ATCTAAAAAAGTAATAT
GTCTGATAAAAGAAATATTTTGATAAAATATTAA--TGTATAATTTTATATATACTATTA
CTTATCTTCTTCATAAATTTTAAATACCACTGATTTATTTATTTTTTAATTACTATTTTT
GTATTAATAATAAATTCCAATAATATTTTTATTCAATGAATATTAATAGAATTTGGTACA
ATCATTAGAATTAGATTAATTAATATTAAATCCACAAATAAAACCCCAAGATTAATTTAT
TATTCAGTATCAGTAATTTCAAGAATTTTTTTATTCTTTATAATTATTGTATACTT--AT
CATCCATTAGATTT-ACTAAAACAGATACTTTTAATTTTATAGTTCAAATAATATTTTTT
TTAAAAATTGGAACTTTCCCCTTTCATTTTTGAATAATTTATTCTTATGAAATAATAAAT
TGAAAGCAAATTTTTTTAATATCAACATTAATTAAATTTATTCCAATTTATATAATAGTT
TCAATAACTAAAAT-TAATTCATGAACATTATATTTTTTAATTACAAATAGATTATATAT
TTCATTTTATGCTAATAAATTTTACACTCTAAAAAAATTACTAGCATGTTCAACAATTTT
TAATTCATTCTATTTTATTTTTATTTTAGAATTAAATAAAAATATATTTATTGCTATAAT
TATTTTATATTCAT-TTAATTATTTTTTATTAATTAGATTCTTAAATAAATTTAATATTC
AAAATTTTAATTTTA--TATTTTACAATAAATATCAAATATATACATTCTTAACATTAAT
ATTTAATTATTCAATATATCCAATTTTTCTTTCATTTGTAATTAAATGA-AATCTAATTT
TTATAATAGTAAGAGTTAAAGCTTATAATTGAATTTTATTTCTTTTAATAATTTCTAGAA
TATTAATAATTTGAAATTATATTATTATTTTAAAACGTGTATTTTTAAAAATAAATTTTT
ATAAAAATAATTTCATTGATGATAAAGATAATAAATATATATATCATAGATATTTTGCAC
TTACACTTCTTTCATTTAATATTTCATTTTTTATTACATTAAATTTTTTATAAATTATTA
TAATT-ATGAAATTAATCTTCAAATTTGCAATCTGATGTTTTATAATTTAAACTATAATA
A-------------------TTTATTTAACATGATATAATATAGTATTAGAAAAATTTTA
ATTTTCAATTTTTAAATTTACAATTTAACTCT-TATTTAGATTTAATACTAAATAAGATT
TAAAAAACCCTTTTTTATTTTTTTATTTTTTTAAATTTTTAAAATATATACAAAGATTTT
AAGTTAAAATTTAAAAACTATTAATCTTCAAAATTAAAAATAAAAATTAATTTTTTAAAT
CTTA
>Bombus ignitus mitochondrion, complete genome.    NC_010967
ATAAAAAAATGATTAATATCTACTAATCATAAAAATATTGGAATAATATATTTTATTTTT
GCTATATGATCAGGAATAATTGGTTCATCAACAAGTTTATTAATTCGAATAGAACTTAGT
CATCCAGGAATATGAATTAATAATGATCAAATTTATAATTCTTTAGTTACAAGACATGCA
TTTCTAATAATTTTTTTTATAGTTATACCATTTATAATTGGAGGATTTGGAAACTATTTA
ATCCCATTAATATTAGGATCTCCTGATATAGCTTTTCCACGAATAAATAATATTAGATTT
TGATTATTACCTCCATCATTATTTATATTATTATTAACAAATTTATTCTCACCTAATGTA
GGTACAGGATGAACTATTTATCCTCCTTTATCATCATATTTATTTCATTCCTCACCATCA
ATTGATATTGCAATTTTTTCTTTACATATATCAGGTATCTCTTCTATTATTGGATCATTA
AATTTTATTGTAACTATTTTAATAATAAAAAATTTTTCATTAAATTATGATCAAATTAAT
TTATTTTCATGATCAGTATGTATTACAGTTATTTTACTAATTTTATCATTACCAGTTTTA
GCCGGAGCTATTACTATATTATTATTTGATCGAAATTTTAATACTTCATTCTTTGATCCT
ATACGAGGAGGGGATCCAATTCTTTATCAACATTTATTTTGATTTTTTGGACATCCAGAA
GTTTATATTTTAATTTTACCAGGATTTGGATTAATTTCTCAAATTATTATAAATGAAAGA
GGTAAAAAAGAAACTTTTGGAAATTTAAGAATAATTTATGCTATATTAGGTATTGGATTT
TTAGGATTTATTGTTTGAGCACATCACATATTCACTGTTGGATTAGATGTTGACACACGA
GCATATTTTACATCAGCTACAATAATTATTGCCGTACCTACAGGAATTAAAGTTTTTAGA
TGATTAGCTACATATCATGGTTCAAAAATAAATTTTAATATTACAATTATTTGATCAATT
GGATTTATTTTAATATTTACAATTGGAGGATTAACTGGTGTAATACTTTCTAATTCATCA
ATTGATATTATTTTACATGATACCTATTATGTAGTTGGTCATTTTCATTATGTATTATCA
ATAGGAGCAGTATTTGCTATTATTACTAGATTAATTCATTGATATCCAATAATTACAGGT
TTATTAATAAATCAAAAATGATTAAAAATTCAATTTATTATAATATTTATTGGAGTTAAT
ATAACATTTTCTCCTCAACATTTTTTAGGATTAATATCAATACCTCGACGATATCCAGAT
TATCCAGATTCATATTATTGTTGAAATTTAATTTCATCAATCGGAGCAATAATTTCAATA
AATAGAATATTATTTTTAATTTTCATTATTTTTGAAAGATTTATTTCTAAACGATTAATT
CTATTTAAATTTCATCAATCATCTCTTGAATGATTAAATAATTATCCTCCATTTGATCAT
TCATTAATTGAAATCCCATTAAT--TTCAAAAAATAAAATTAAAAATATTTTTAACAAAT
AATT--------ATATAATTCACAATTT-------------------ATTAATATGGCAG
ATTAGT------------GCTT--------TGAATTTAAAATTCAAT-AATAAAGATTTT
TTTT---------------TCTTTTATTAATATAAATTTATAATTTATACTTTAATAAAA
CATTA-ATTTTGAATTGAATTTTAAATTCAATATAA------------------------
-AAATTTT---------TTATTAAAAATTTCTACATGAAATATATTTATATTTCAAGATT
CAAATTCTTTCTATTCTGATAATCTAATTTCATTTCATAACTTAACTATAATAATAATAA
CAATAATTATTACTTTAACTATTTATTTTATTATAGATTTTTCATTTAATACTTTTTTAA
ATTTAAATTTATTAAAAAATCATACAATTGAAATTATTTGAACTTTAATTCCAATAATTA
TTTTAATAATTATTTGTTTTCCATCATTAAAAATTTTATATTATATTGATGAAATCATAA
ATCCATATTTTTCTATTAAATCTATTGGTCATCAATGATATTGATCATATGAATATCCAG
AATTTAATAATTATGAATTTGATTCATATATATTAAATTATAAATCAATAAATCAATTTC
GACTTTTAGAAACAGATAATCGATTAATTATTCCATTTAAAATTTCAATACGTATAATTA
TTTCTTCTATAGACGTGATTCATTCATGAACAATTCCTTCATTAGGAATTAAAGTTGATG
CAATTCCTGGACGAATTAATCAATTAAATTTATTTTGTATTCGTCCCGGAATTTATTTTG
GACAATGTTCTGAAATTTGTGGAATAAATCATAGTTTTATACCAATTATATTAGAAAGAA
CTTCTTATGAATTATTTTCAAATTGAATTAAAAAAATAATAT---GAAAAATTAGTTAAT
TAAATAACATTAGATTGTCATTCTAAAATTAATAATTTAATTTATTATTTTTCTAAT---
-CATTAGATGTCTGAAAT-TAAGAATTGATCTTTTAAATCAATTATAGTAA--TTAAAAT
TTACTTCTAATGAG------TTCCACAAATAATACCAATTAATTGATTAATAATTTTTAT
ATTATATTTAATTTGTTTAATATTTATTATAATTTTAATAAATTCATTACTACTAAATTT
TAAAATTAAAAATTTTAAAAAA---AAAATTATTTATAAAAAATGAAAATGATTATGGTA
A---ATTTATTTGAAACTTTTGATCCATCAATTAATAATTATTTACAATTAAACTGAATT
TTTATATTTACTCCAATTATTATTTTTCCTAATATATATTGATTAATTCCATCACGAATT
ATAATAATTATAAAATTATTTATTAAATATCTATTTAATGAATATAAAATAATTATATCT
AATAAATATATTATAAATATTATTATATTTTTAAGAATTATAATTTATATTATATTATTA
AATATATTTAGATTAATTCCTTACATTTTTACATTAACTAGACATTTATTATTTAATTTA
TCTATATCATTATCTATATGATTAAGATTCATAATCTATTCAATTATTAATTTTCCTATA
AAAACTCTAAGACATTTAGTACCACTAAATTCACCAAAATTTTTAATAAATTTCATAGTA
ATTATTGAATTAATTAGATTAATTATTCGTCCGTGAACTTTATCTATTCGTTTATCAGCA
AATTTAATTTCAGGACATTTAATTTTAATTCTATTAAGAAATTTCATAATAAATTTTATA
TTATTATTACCAATTACATTAATAATTCAAAATATATTATTAATTTTAGAAATTTCTATA
GCTTTAATTCAAGCTTATGTATTCTCAATTTTATTAACATTATATTTTTCTGAATCTAAT
TAAAA----------------AAATGAAAAAAAATTTCCCATTTCATATAGTTACTATTA
GTCCTTGACCAATTATTACATCTATAAATTTATTAAATTTAATATTAAGAATTATTTTAT
GAATTTATTTAAATAATTTAATATTAATAATTTTTAATTTAATAATATTAATTTTATCAT
CTTTAATATGATTCCGAGATATTATTCGAGAAAGAACATTTCAAGGAATACATTCATTAT
ATATTATTTCAATAATAAAATTTAGGATAATTTTATTTATTATCTCTGAATTATTTTTTT
TTATCTCATTTTTTTGAACTTTTTTTCATAATTCAATTTCTCCTTCTATTGAAATTAATT
TTTGTTGACCTCCATCTATAATTAAATTTTTTAATCCATTTGAAATTCCTTTATTAAATT
CTATTATTTTAATTTCATCAGGATTTACTATTACATTAAGACATTATAATTTATTAAATA
ACAAATTTAAATTAAGAATTAAATATTTATTATATACAATTAATTTAGGATTATATTTTA
ATTTCATACAAATATTTGAATATTATAATTCATTTTTTTGTATTAATGATAGAATTTTTG
GTTCAATTTTTTATTTATCAACTGGATTTCATGGAATTCATGTTCTTATTGGAACAATAA
TACTTCTATATTCTTTTATTCGAATATTAAATAATCATTTTTCATCAATTCATTATATTA
ATTTTGAATTTTCAATTTGATATTGACATTTTGTAGATGTAATTTGACTATTTATTTATA
TATTTTATTATATTTTAATAAATTA--AAATTTATTATTTA------TTAAATTATTTTA
-----------A------TTTA------TAAATATATAGTATAAA-TATTACAATTAATT
TCCAATTAAAAAATTTAAGATAACTTAATATATTTAATTAA---CATTTTAATTTATTTT
ATAATTATTTTAATTATTATTTTTATTATTTTTATTTTAAATAAATTTTTATCTATAACT
AAAAAAATAAATTTTGAAAAAAACCTTCCATATGAATGTGGATTTAATCCAATTACAAAA
ATAAATTTACCTTTTTCATTACCATTTTATTTAATTTCACTAACATTTTTAATTTTTGAT
ATCGAAATTATTTTATTAATTCCTCTTATTTCATTTATTAAAACTTTAAATTATATATAT
ATATATATAATAATAATTTTTTTTTTTTATAATATTAATTTATTCATTAATTATA-AATG
ATTTTGTAGTTATTTAAATTGAATATATTAAATATTAATATTAATATATATATATATATA
TATATATATATATATATATATATAAATAAATATATAAGGATTTTTTATAAAATCTATATT
TAAGTCGAAATTAAAA-GTAATAAC-TTTACTTCTTATATATATATATATATATATATAT
ATATATATCAATAATTTTAAATTAAAGCCAAAAAGAGGCATTTTATTGTTAATAAAATCA
TTGAATTTAAATATTCTAATTTA----TTTTTAAA--TAATTTATATAGTTTAAAATTAA
ACATTATACTTTCAATATAAAATTATTAATAAA--TAAATAATTAATTATAAATACGAAA
TAAATTAATAAAGCTTCTAACTTTAATTTAGATACTTAACTATCATTATTTCTATTTATT
TATATTTAAATATATATATATATATATATATATATATATTATTTAAAAATAAAATAATTT
CCTTAATATTTTCAATATTATGCTCTACTA---ATAAGCTATTTAAATCTTTCATTTGAA
ATTAAATAAATAAATTTTTCAATTATATATCTATTAAAATATAATTATTTTCAATTTATT
TATATTTATTTATTTATTAATATATATATATATATATATATATATATATATATATATATA
TATATATATAATTAATTATTAATAAATAAAATTAATATTAATAA-ATAAATATATATTAA
TAATATATAAGAAATTTTAAATAAATAATTTATATCTAATAAATTATAAAAAAATTTTAA
AGCTTTTCCTGTAAATTTTTCAATTATTCCTTTTTCAAAATAAATTTCATAAAAAATTAT
ATAATATATAATATAATTTAATATAAACTTATAAAAAAAATCCATTATAAAAAAACTTTT
AATAAAAATAACAATTTTATTTAATGGAAATAAAATTCCCCTTAATATTATTTTAAAAAC
CAAATATTTAAAAATATTAAATAAATTAATTTTAAT---ATGGAAAAAAAAAAAATTATA
AATAAATTTTCTAATAAATAATATAATTAATAAAATTAATACTATATAATTTATTATAAT
ATAATCCTCATTTAAATTAATTAAATTTATTATAAAATTATTTATTATTAAAACAAATAT
TAAACGAAAAGAATAAGATAAAGTAAATATTGTTCCAATAATTAAATTTAATAACCTATA
AATTCTTATTAAATTTAAATAATAATATTCAATAATTAAATCTTTTGAATAAAATCCAAC
TAAAAATGGAAATCCACACAAT--------------------------------------
----ATATAATAA---------------TGAAAATTTTGAATACCTCTTATATAATGAAT
AAAACTTCCTACACATATAAACATTATAGATTTAAAAAAAGCATGAATAAACAAATGTAA
AAATGTTAAATTTACTATACCTAAAGAATAAATTCTTATTATAAATCCTAATTGACTTAA
AGTAGATAAAGCAATAATTTTTTTAAAATCTATTTCAAAATTAGCTATTACACCTGATAT
TAATATTGTTATTCTTGAAATTATTAAAATATACTCCTTATATTTTAAATCAATTAATAT
CTCATAATTAATTAATAAATAAATTCCAGCAGTTACTAATGT---TGAAGAATGAACTAA
AGAAGAAACAGGTGTTGGAGCTATTATTGCAGAAGGTAATCAAATTATAAATATTAATTG
TGCACTTTTTCTAAATACTATAATTAAAAATATAAATAAAATTAATAAATTTATACTATA
TAAAATTAAATTTCATCTTCCAAAAATTATTATAAAAGAAATAATCATTAATAATCTTGA
ATCACCTAAACGATTTAAAATTACAGTTAATATTCCTGAATTAAAAGATAAATTTTTCTG
ATAATAAATAATTAAACAATAAGAAATTAAACCTAAACCATCTCATCCTAATAATAAAGT
TAATATATTAGGACTTAAAATTAAAAAAATTATTGATAATAAAAATAATATTATTAAATA
ATAAAAACGTTTAATTAAATATTTATTATTTAAATTTATATAACTTATTCTATATAATAA
AATTATTGAACAAATTAATATTACTAAAAATATAAATATTAATAATTTAAATCTAATTAT
AAAAATTAAATTTATTTTTATAGAATTTAAATTAAAAATTATTCACTCATAAATAAATAA
TTTATTGATAAATAAAATATGAAATCTATTAAATACAAAAATTACTCTTATTATAATTGA
TACAATCCTAAAAACAATTATCTTAAAAATAATTTAAAATATTTTATATTTA---TATAT
CATTGAAATCACAATTCAATATTTT--AATTAAACTATTTAAAT----------------
---A--AAAAAA---TAATTTAAAAATAAATATATTTAAAGGTAATAAATGTAAAATTAA
AGTTAAAAAATTTATTAATCTTCTATTAACTAAATTTAAATTTAAATTATAAATCTCTCC
AAACTGAATAAAACTAAATAAATAAATTGAATATATAAATCTAAATAAACAATAAAAAAA
TAAAAATACAAATAAATATTTATATCACCCAATTAAACTTATTAACAAAAAAATTTCACT
TACTATATTTAAAGAAATTGGTGCACCTGAATTATACACACATATTATAAATCATATTAT
TGATATAGAAGGTATTAAATTTATTAATCCTTTATTTAGAAAAATAATTCGTCTATTAGT
TTGTTCATAAATTGTATTTACTAAATAAAATAATCCAGAAGAAACTAATCCATGAGAAAT
TATTATAAATAATCTTCCCAATAAACCTGTTATAAAACCACTTAATATTCCTATAATTAT
AATTCCTATATGAATAATTGAAGATATAGCAATAATTAATTTTATATCAAATTGAAATAA
ACATAATATTCTTAAAATTAATATACCAAATAAATTAATAATTATTAAATAAAAAGATAA
ATTAACTATTTTATTATTAAAAATTAAAATTAAACGTAATATTCCATATCTTCCTAATTT
TAATATTACTGAAGCCAAAATTATTGATCTAAAAAATGAAGCTTCCACATGAGCTTTTAA
TAACCATCCATGCAATAAATATATTGGAATTTTAACTAAAAAAGATATTAATAAATAAAT
AAA-ATTAAAATTATCAAATCTAAAATCTTTAATTTCTAAAAAAAAAAAAATTATTCTAC
CTCTTTTTTCTAAAATTAAAAAAACTAAATATAATATTGGTAAAGAAAATAATAAAGTAT
AAAATATTAAATAAAATGCAGCTAAAATTCGATCTTCACTATATCCTCATTCTATAATTA
TAAAAAAAATTAATAATAATCTAGATTCATATATAAAATAAAATATTAATAAATCTATAG
CTACAAAATTTAATAATATCAAAAAAAATAAAATTAAATTTAAAATTAAACAATATTTTT
TTAATTCATTTAAATTTAAAAAAATTATTCCAAAAACTCAAATTATTATTAAAATTAAAT
AACTTGAATAATAATTATCTCCAAAACCTCAAACAATATTAATTCACTTAATTCATCTAA
AATTTACTAAAAAATAAAATCTTATTAAAAATATTAAATTTCTTAAAAT---ATAAAAAT
TT------ACATAATTTATAAAAAATAT-AATAACTA----------------A------
----TAAAAT------TAAAATTTCATTCATTA--AATTATGCTAAATTTAAAAAATTAA
TTTTTTGATGTCCATATTCATAATTTATACTTACTAATAATGATAAACCTAATACTCTTT
CACATACTGAATAAATTAAATAAATAAAATAAAGAAATCCATTATAATCTATTAACACTA
A-ATAAAATAAAATTATTACAATTAAATATTCAATTCTAATTAAAAATCTTAAAAAATAA
ATTCTATAATTTAATACTAAAATAATTATTAAAAATACCAAATTTAAAATTAAATAATTT
ATAATAAATTTAATATTATAATAACAATATATATATATATATATATATATATATATATAT
ATATATATATATTAAAAATTATTTAAATTTTTATATAACATTAAACTTCAAAAAAATTTT
CTTAAAAATATCAA-TAATTCCCAAAATTATTATTTTAATTAAACTATTTTTTGTTTATA
AACT---TATGTTTTATAGTTTAATAAAAACATTAATTTTGTAAATTAAAAATTTAATTA
TAACATTAAT-ATAACAAACTTAATAAGAAAATAAAAATGAAAACTTTAATAATACTTAA
TTTAATTATATTAATAAGATTAAATATTAATTTAATACTTATTTTAAATT-ATTTTTATA
CAAATATTTTACATT-----ATCCTTTAAAACAATTAATTTATTTAATTTCATATATTAT
TTATATAACAATAAATTCTATAATTCTAAA---ACAAAATTTTTCAATAAATTTATTTAT
TATAATAATCATTTTTATTAGAGGAATTTTAATTATATTTTCTTATTTCATTAGATTAAT
TAATAAAATATCAAAA--AAAAACAATATC---TATAAAATTTT-AATTTTAAATTTATT
TATTTTAATAACAATAATAATTTTTCAAATTAATATAATTAAAATTATACTTAAAAATTT
AAATTTTAATTTTAAAAAAAATAATAAATTTAATATTATTAAAAAATTATATTTAAAACC
AAATAATTATATTTTATTAACATTTATTATCTTTTTAATTACTATATTGTTTTCTATAAC
AAAAATTTGTTATATTAATAATAAAAGTTTACGAACATAAAAATGA--------------
AA------------------------------------------A---AAATAATTTCTA
TAATTTATAAA----ACTCATTTATTAAATCTACCAATATCATTTATCAACCTACCTACA
CCAATAAATATTAATTATTTATGAAATTTTGGTTCAATTCTTGGAATATTTTTAATAATT
CAAATTATTTCAGGATTATTTTTATCTATACATTATTGTCCTAATATTAATATTGCATTT
TATAGAATTTCTAATATTATAAAAGATATAAATTCTGGATGATTAATTCGTTTAATTCAT
ATAAATGGAGCTTCATTTTATTTTTTAATTATATATTTTCATATTGCACGAAATTTATTT
TATTATTCTTTTAAATTAATTCAAGTTTGATCAATTGGTGTATCAATTTTATTTTTATCT
ATAGCAACAGCTTTTTTAGGTTATGTACTTCCATGAGGACAAATATCATTCTGAGGTGCA
ATAGTAATTACAAATCTTATTTCAGCAATTCCATATATTGGTCAATTTATTGTTGAATGA
ATTTGAGGAGGATTTTCAATTAATAATGATACATTAAATCGATTTTATTCATTCCATTTT
ATTTTACCATTTATTATTTTATTAATAATATTTATTCATTTAATAATCTTACATATTACA
GGTTCATCAAATCCAATTCATTCAAAAATAAATATTTATAAAATTAATTTTCATCCATAT
TTTACTATTAAAGATTTAATTACAATAATTTTCACATTTTCATTATTTATATTTATTAAT
CTACAAATACCTTATATATTAAGAGATCCTGATAATTTCAAAATAGCTAATCCTATAATT
ACACCTATTCATATTAAACCTGAATGATATTTTTTATTTGCATATTCAATTTTACGTACA
ATTCCAAACAAATTAGGAGGTGTAATTATATTATTTATATCAATTTTTATTTTATATATA
ATCCCTTTAATTAATTATAATAATTTAAAAAATAATAAATTTTATTTCATTAATAAATTT
ATATATTGATGATTTATTAATATTTTTATTATATTAACTTGATTAGGAAGTCAAATAATT
GAATATCCTTATACCAATTTAAATATAATTTTTACTTTAATATACTTTATATATTTAATT
ATATCAATATATATAAATAATATATGAGATTTATTATTAAAAAAAAAATAAGTTAATGAA
CTTGAATAAGTTTATGGTTTGAAATCATATTATAGAAATAATATTTTCTATTAACTTTAT
TA-TAATTTAATATTATTTATTATATTAATTTTTAATTTATAAATTTTAAATTTATTAAT
AACTTAATCTTTAATATTAATAATTTAAATAAATTATTTAATATATATATATATATATAT
ATATATATATAAATAAATAAATCAATAAAAATTTATATTTTATAAATTTTAATTAATTTA
CTATATAACCATTATAATATTTATATTTAAATATATAAAATTATAAAATTTTAAAATTTA
ATATCATTAATTCTTTTATTAAATAAATAAATAAAGAATATAATAAAATAAATATTAATA
ATTCAAATCAACATATTTTCATTAAAATATCATATCGAATTCGTGGCAAAACTCCACGAA
CTATAATTAATAAAATTAAATGATATATATAAACCAATAAAAAAATTAAAGATCAATTAT
TAAATCCAAAAAATATTACAGTTAAAATTATACTTATAAATATAATATTTATATATTCTG
ACAAAAAAATTAATACAAATAATCTTCTAAAATATTCAAGATTAAATCCAGAAACTAATT
CAGATTCTCCTTCAATTAAATCAAATGGAATACGATTCAAATCAATTAATATTCTAATAA
TAAAAATTAAATACAAAGGATATATAAAAAATATAAAACTAATATTTTTCTGAGATCTAA
CAAATCTAAAAAATGAATAATCTTCAATTATTAATATTGAAATAAAAAATATTATAAATA
ATAAAATTTCAAATGAAATTATTTGAGAAACTGATCGTAATGATCCTAAAATTGAATAAT
TACACATTGAAACTCAACCAATAATTATAACAGGATAAACTATTAATCTTAAAATTAATA
TTAAATAAATAATTCTAAAATCAATAGAATAAAATTTATAAATTCATGGATAAATTAATC
ATAAAATTATTGATAAAAAAAATATAATTATTGGACTAAA--TAAATATATTAAACTATT
TCTCAAATAAAAAATTTCTTTAGTCAATAATTTTAAAGCATCTATAAATGGTTGAAATAA
ACCATTAAATCCATTTTTATTTGGACCTTTTCGAACTTGAATATATCCTAATAATTTACG
TTCAAATAAAGTTAAAAAAGCAACTCTAATTAAAATTATAATTACCAATAAAATATAATT
CAATAAATTAATCATAATTATTATATATTATAAATAAT--TATAATTTATTTAAATTCTA
AATTTAATGCACTAAATATGCTAATATAATTTATTTATATTTATACATGTATATATTTAT
TAATAAATTTATAATTAAATTATAAATTATAGTCCTTTCGTACAAATAATTTATTAT-TA
TTTATAGATAAAAACCAATCTGACTTACGTCGATTTGAACTCAAATCATGTAAGATTTTA
AAAGTCGAACAGACTTAATTA-TTAAATTTCTCCATTTAAAATTTATCTTAATTCAACAT
CGAGGTCGCAATCATCTTTTTCAATATGATCTTTAAAAAGATATTACGCTGTTATCCCTA
AGGTAATT-ATTCTTTTAATTTTTATTAAAAGATCAAAAA---TTATTCTTTAATTAAAG
TTTATATTATAAATAAAGTTAAATAAATTTATCTATCCTCCCAACAAAATATTA------
---ATATTAAATAAATAAATTAT--AATTATAATATTAATATAAAATTCTATAGGGTCTT
ATCGTCCCATAAATAAATTTCAGCATTTTTACTAAAAATTTAAATTAATTAAATATATAT
GAGACAGTATATATCTCATTAACTCTTTCATTCCAGTTTTTAATTAAAAAACAATTGATT
ATGCTACCTTTGTACAGTTAACTATACTGCAGCCATTAAATTTTATAAAATCATTGGGCA
GAATTGACTTAAAATTATT-TTCAATAAGCCATGTTTTTGTTAAACAGGTGAATATATTA
AATTTGCCGAATTCCTTATATATATATATATATATATATGAATATAATTATAAATTTAAA
ATTTACATTATTTATTAATCACTAATTCAATCATTATATTTAATTTAAACAAATTAAAAA
TTATTTTTTTTTTTAAAATATATATATATATACATTTCATTAATATTCTAATATTTTTAA
ATCTTTAATATTTATAAATTACTAAATTATTAAATACTTATTAATAAAAATTATTTTTAA
ATTAATATTATTAATATTAATTAATAAAA-TTATATATTCAAAATTTATAGATTATCCCA
TAAATTTTTTATATAAAAAAATAAAATATTTT-T--AAATAAAATTTTTTATTTTTTTAT
ATATAAATTTAATTTATTTCAAAAAAAACTAGATATAAAAAAATTCGGTTAACATTTAAT
TTCTAAATATAAATTTTAACTTTTTATTTTACAAAAGCATAATTAAATATTTAGCTCCTT
TTCTTTCGAGATTATTAAATTTATAAATTATATT--AATTAACCCTGATACAAAAGGTAC
AAAAA-TCATTCTACTTATTTAATTTTTAAAAAA-TTCATTTACATTACTTAAA-CTATT
AATCCTAATATTATTTCATAATATATTACTTTAAC----AAAAAATTTTTATATAACTTT
AAATA----ACTATAATATAAACAATATCTAAATTAT-----------------------
----TAAATTTA----------------------TTTAATAAAATAAAATTTTAATCATC
AAATT---AAACTTTTCATTGTAAATGAAATATTTTTTTTTTATTTAAACTAAAATCTTA
T--TCTAAAAACATTTTCCAATATTTTTACTATGTTACGACTTATTCCTT-----AAAGG
AAATTGACGGGCAATTTGTACACTTTTCAAAACTAATTTCAATTTAATTAATTT-ATTAA
ATTTACTATTAAATCCTCTTTCAAATTAACATTAAAATTTTAATTATTCAAAAATTAAAT
TTATTATAATTCAT--AAATTCTTAAATATACTACATTTTGATTTGAATTATTATTTTAT
TAAATATTACTAAT--AATAAATTTTATTTCAAAATAAACAACAATATATAAATTTAA-A
TTTAAGTAAATCTTATCGTGGATTATCAAATTAAATTACAAATTTCTCTAATAAGA-ATG
AAAAGCCGCCATATAATTTAATTTTAATGATTATACATTTATTTATAAATTAAA-TATTA
TTATT--TTATATAATAGGGTATCTAATCCTAGTTTATTAATATATCTTATTATATTTAT
AAATATTAAATTTAATA--TATTTAAAAATT--AAATTTCAC-CTAAAATCTAAAAATTT
AATTAAATTTTATTTAATTTTATATTAATAT-TAATTAATTAAACTAATTTGCAAAATTA
GTTTAACCGCTATTGCTGGC-ACTAATTTTAATCTTTACTAAAATTTTTCTCTAAATTTA
ACTTTCATTAATCATTTAAATCTAATCACTAAATTAAATTAATTTTTAATATTAAATTAT
TTTATAATAATAAAAAAATATTATTAGTTTAAAAATCATTATAAAATTTTTTTATATTAT
TAATTATTATTAATTCATTTAAAATCAAAATTTAATATGCAATATACATTAAATATAATA
TTATTTTAATATAAATTTAATAATTTAA-TAATAATAACTTATAATTATAATATAAAAAT
TAAATTTTATAAAACATTTATTTATTCATATACATATATATATATATATATATATATAAT
TAATTTATATTAAAAAAAAATAAAATTTAATTAAAATAATTTTTAAAAATTAAAAATCTA
AATTTTAATTTTATAATTAAACAAATTTATTTTTATAAATTATAAATTATTAAAATTTAA
ATTTTTAAA-ATATAATTTATATAATAA-ATTTAATAAAATATTTAATCTAAAATTTAAA
TATATTATATTTTAAATTTAATTTTAATACAAATTTATTTTTTTAATAAATTATTTATAT
TTATTTATTTATATATATATATATATATATATA-TATATATATATATATATATATATATT
AAATAAAGAGTT-TAAATTAATTTTTTAAATAAAATATAATCAATAATATTATTTTCTAA
AAATTTTCTTTTTAAAAAAACTCAAATAAAAAAAAATATTTATAAATTAATTATATAATA
AACTAAAGAGTAAGCTAATAGATTACTACTCTATCGATAAATTTAAAAATTTTTATATAA
AATTAATTTTATAATAAATTTTAATATTGATATAATAATTTAATTACATCTATTTAATTT
TATAAAATATTTTAAAATTAATAATTTTTAATTATATTAAATTATTTTTACTCTTTTATT
TCTAATAAAAAAATTATTAATTTAAAATTTAATTTATATAT-TTATTTATATATATATAT
ATATATTAAAATT------TAAAATTATTTATATTATTATC----ATTATTATAATAATT
CAAATAATAATAATAATAAATATTAATAAAAATTTAATTTTTATATTTATATTAATTTTT
ACATTAAAATAATAAAAATTAATATAA-ATATTTTAAATTATTCTAATTTATTTAAATTA
AATTTTATTTAATTTTTTTTTTAATTTATAAAATTTAATGGATATTAGTTAATACTTAAT
AACAATTAAATTGC--ATTTAATAATAATTAATAATTTAATATATC-----TAAATTATA
TATATATATATATATA--TATA--AGTAATA-TGTCTGAAAAAAGATATATTTTGA-TAA
AATATATATGTATATATTGGTAA-TTATACTATTACT--ATAAATT-TA-----------
--ATATATATATATATATA---TATAATAAGTATTTAAAACTAATAGAA--AAATC-TAT
AATTAAATAATTAAATTTTTATATAAAATATTTATTTTTATAAATATAAAAATATAAATA
TTAATTTTAATAAATAAATT-AAATTATATTTATTTTATC--TTTATTATAAATTTATTT
TTAATTTTAATAAATTCAACTAGAATTTATATTCAATGATTATCAATAGAATTTTCTACT
ATTATTTTAATTAGAATAATTAATATTGAATCAAAAAATAAAATTGTTAGAATTATATAT
TTTTTAATTTCTTCAATTTCAAGATTAATTACTATTATAATTATTTCTGTTAATTTCACT
CAATTATTTGTTTTAAAAAATTCAAATA---TTAATTTAATATTAATAATTTCAATATTT
ATAAAAATTGGATTATTTCCATTTTTTTCTTGAATAATTTTAATTTATAATAAATCATCA
TGAAGACAAATTTTTATCATTTCAACATTTATAAAATTTATCCCGATTTATTTTTTTTCT
TCAATTATTTATTTATCACCTATTATAGTTATACT-TTTATTTTTAAATAATATATTTAT
TTCAGTTTATACAAATTTAAATTTTTCAATTAAAAAATTATTTGGATGCTCTTCAATTTT
TAATTCATTTTTATTTATTTTAATTATATATACAAATAAAAATTTATTTTTATTAATTGC
TATTTTATATACAACTTCACTATTAAATTTAATTTTAATTTTTAAATTT-TATAATATTA
ATAATTTAAATTTCAATAATATTTCATTAAATTCTTATTATTTA--TTAACATTAGTATT
GTTCACATATGCATCATTTCCTTTATTTTTAACATTTATTTTAAAATGAGAATTTATCTA
TAATTTAAATGTTAATTTAAG-TAATAATTTAATT---TTCTTTTTAATATTAGCAAGAA
TATTAATACTTTGAAATTATTTTATTTTATTTAAATATATAATTTTAAAATTTAAATATA
ATAAGA-TAACT------AAAATTAAT--------TTTCTATATTTAAAAAAAATTAATT
TAATTATTATTATAATTTATTCAATTATATTTATAACATTTAATTT-----AATTTAATA
TAAAT--TTTTCTTAATCTTTAAATTTGCAATTTAAAATTTTTTTT--TAAACTATATTA
AATTTATATTTATATATATATATATATATATATATATTAATTAGTATTAGAAAAAATCTA
ATTTTCG-TAAATAAATTTACAATTTATTTCT-TTTTCAGACATAATACT----------
-AAA----------T-----TTAAATTTCA---------------------AAA--TTTT
AAGTTAA--TTTAAAAACTATTAATTTTCAAAATTAAAAATATAAACAAATTTAT-AAAT
CTTA
>Bombus hypocrita sapporoensis mitochondrion, complete genome.    NC_011923
ATAAAAAAATGACTAATATCAACTAATCATAAAAATATTGGAATAATATATTTTATTTTC
GCTATATGATCAGGAATAATTGGTTCATCCATAAGTTTATTAATTCGAATAGAATTAAGT
CATCCCGGAATATGAATTAATAATGATCAAATTTATAATTCTTTAGTAACTAGACATGCA
TTTTTAATAATTTTTTTTATAGTAATACCATTTATAATTGGAGGATTTGGAAATTACTTA
ATTCCATTAATACTAGGATCACCAGATATAGCTTTTCCCCGAATAAATAATATTAGATTT
TGACTTTTACCTCCATCACTATTTATATTACTATTAAGAAATACATTTACACCTAATGTA
GGAACAGGATGAACTATTTATCCTCCTTTATCTTCCTACCTATTTCATTCATCCCCATCA
ATTGATATTGCAATTTTTTCTTTACATATATCAGGAATTTCCTCTATTATTGGATCATTA
AATTTTATTGTTACAATTCTTATAATAAAAAATTTTTCATTAAATTATGATCAAATTAAT
TTATTCTCATGATCAGTATGTATTACTGTAATTCTATTAATTTTATCTTTACCAGTATTA
GCTGGAGCAATTACTATACTTCTTTTTGATCGAAATTTTAATACTTCATTCTTTGATCCT
ATAGGAGGAGGAGATCCTATTCTATATCAACATTTATTTTGATTTTTTGGTCACCCAGAA
GTATATATTTTAATTTTACCAGGATTCGGATTAATCTCACAAATTATTATAAATGAAAGA
GGTAAAAAAGAAACCTTTGGAAATTTAAGAATAATTTATGCTATATTAGGAATTGGATTC
TTAGGATTTATTGTTTGAGCTCATCATATATTTACTGTAGGATTAGATGTTGATACACGA
GCATATTTCACATCTGCTACAATAATTATTGCCGTTCCTACAGGAATTAAAGTCTTCAGA
TGATTAGCTACATACCATGGTTCAAAAATAAATTTTAATATTACAATTATTTGATCAATT
GGATTTATTTTAATATTTACAATTGGAGGATTAACTGGTGTTATACTTTCAAATTCTTCA
ATTGATATTATCTTACATGATACATATTATGTAGTTGGTCATTTTCACTATGTATTATCT
ATAGGAGCAGTTTTTGCTATTATTTCAAGAATTATCCATTGATTCCCAATAATTACAGGT
TTAATAATAAATCAAAAATGATTAAAAATTCAATTCATTATAATATTTATTGGTGTTAAT
ATAACATTTTTCCCTCAACATTTTTTAGGATTAATATCTATACCTCGACGATATTCAGAT
TATCCAGACTCATATTATTGTTGAAATTTAATCTCTTCAATTGGAGCAATAATTTCAATA
AATAGAATATTACTTTTAATTTTTATTATTTTTGAAAGATTAATCTCTAAACGATTAATT
TTATTTAAATTTCATCAATCATCTCTTGAATGATTAAATAATTATCCACCTTTTGATCAT
TTCCTAATAGAAATTCCATTAAT--TTCAAAAAATAAAATTAAAAATATTTTCAATAAAT
AATTTATTTTAAATATTATTATCAATTATATATATATATATATATAAATTAATATGGCAG
ATTAGT------------GCTT--------TGAATTTAAAATTCAAC-AATAAAGATTAT
ATT-----------------CTTTTATTAATATTAAT-----------ATTTTAATAAAT
CAATATATTCTGAATTGAATTTTAAATTCAA-ATAA------------------------
-ATTTTTTCAA------TTATTAAAAATTTCTACATGAAATATATTTTTATTTCAAGATT
CAAATTCTTTTTACTCTGATAATCTTATTTCATTTCATAATTTAACTATAATAATAATAA
CAATAATTATTACTTTAACAATATATTTTATTATAGATTTTTCATTAAATAATTTTTTAA
ATCTAAATCTTTTAAAAAATCATACTATTGAAATTATTTGAACTTTAATACCTATAATTA
TTTTAATAATTATTTGTTTCCCATCTTTAAAAATTTTGTATTATATTGATGAAATTATAA
ATCCTTATTTTTCAATTAAATCAATTGGTCATCAATGATACTGATCCTATGAATATCCTG
AATTTAATAATTCTGAATTTGATTCATATATATTAAATTATGAATCAATAAATCAATTTC
GACTTTTAGAAACTGATAATCGATTAATTATTCCATTTAAAATTTCAATACGAATAATTG
TATCTTCTACAGATGTAATTCATTCATGAACTATTCCATCATTAGGAATTAAAGTTGATG
CAATTCCTGGACGAGTTAATCAATTAAATTTATTCTGTATTCGTCCTGGAATTTATTTTG
GTCAATGTTCTGAAATTTGTGGAATAAATCATAGATTTATACCAATTATGTTAGAAAGAA
CTTCTTATGAATTATTTTCAAATTGAATTAAAAAAAAAATATTATGAAAAATTAGTTAAT
TATATAACATTAGATTGTCATTCTAAAATCAATAATTTAATTTATTATTTTTCCAA----
-CATTAGATGTCTGAAAT-TAAGAATTGATCTTTTAAATCAATTATAGTAA--TTAAAAT
TTACTTCTAATGAA------TTCCACAAATAATACCTATTAATTGATTAATTATTTTTTT
AATATGCATAATTTGTTTAATTTTAATTATAATTTTAATAAATTCTTTATTATTAAATTT
TAAAATTAAAAATTTTAAAAAA---AAAATTATTTACAAAAAATGAAAATGATTATGATA
A---ATTTATTTGAAACTTTTGACCCATCAATTAATTATTATTTTCAATTAAACTGAATC
TTCATATTTACACCAATTATTATATTTCCAAATATATATTGACTAATTCCATCACGAATT
ATAATGATTTTAAAATTATTTATCAAATATTTATTTAACGAATATAAAATAATTATATTA
AATAAATATATTATAAATATTATTTTATTTTTAAGAATTATAATTTATATTATATTATTA
AATTTATTTAGATTAATTCCTTATATTTTTACATCAACTAGACATCTATTATTTAATTTA
TCAATATCATTATCTTTATGAATAAGATTTATAATTTATTCAATTATTAATTTCCCTTTA
AAAACTTTGAGACATTTAGTTCCATTAAATTCACCTAAATTTTTAATAAATTTTATAGTA
ATTATTGAATTAATTAGATTAATCATTCGACCTTGAACCTTATCAATTCGTTTATCAGCA
AATTTAATTTCAGGACATTTAATTTTAATTTTATTAAGAAATTTTATAATAAATTTTTTA
TTATTTTTACCAATTACATTAATTATTCAAAATATATTATTAACTTTAGAAATCTCTATA
GCTTTAATTCAAGCTTACGTATTTTCAATTTTATTAACATTATATTTTTCAGAATCTAAT
TAAA--------------------TGAAAAAAAATTTTCCATTTCATATAGTTACTATTA
GTCCTTGACCAATTATTTCATCAATAAACTTAATAAATTTAATATTAAGAATTATTTTAT
GAATTTATTTAAATAATTTATTATTAATAACTATTAATTTAATAATATTAATTTTAACAT
CTCTTATATGATTTCGAGATATTATTCGAGAAAGAACTTTTCAAGGAATACATTCACTAT
TAATTATTTCAATAATAAAATTTAGAATAATTATATTTATTATTTCTGAATTATTTTTTT
TTATTTCCTTTTTCTGAACTTTTTTCCATAACTCAATTTCTCCTTCAATTGAAATTAATT
TTTCTTGACCTCCTTTAATAATTAAATTTTTTAACCCATTTGAAATCCCTTTATTAAACT
CTATTATCTTAATTACATCAGGATTCACTGTTACATTAAGACATTATAATTTATTAAATA
ATAAATTTAAATCAAGAACATTAAATCTAATACTTACAATTATTTTAGGATTTTATTTTA
ATTTAATACAAATATTTGAATATTATAATTCATTTTTCTGTATTAATGATAGAATCTTTG
GATCAATTTTTTACTTATCAACTGGATTTCATGGAATTCATGTTCTTATTGGTACATTAA
TACTTTTATATTCCTTTATCCGAATAAATAAACATCACTTTTCATCAATTCATCATATTA
ATTTTGAATTCTCAATTTGATATTGACATTTTGTAGATATAATTTGATTATTTATTTATA
TATTTTATTACATTTTAATAAATTA--AATTTTATTATTCA------TCTAATTTTTATA
-----------A------ATTAATTAATTAAATATATAGTATAAT-TATTACAATTAATT
TCCAATTAAAAAATTTAAGATAACTTAATATATTTAATTAA---TATTATAATTTTTTAT
TTATTAATTTTAATTATTATTTTTATTATTTTAACCTTAAATAAATTTTTATCAATAATT
AAAAAAATAAATTTTGAAAAAAATCTTCCATATGAATGTGGATTTTACCCAATTACAAAA
ATAAATTTACCATTTTCACTTCCATTTTATTTAATTTCATTAACATTTATAATCTTTGAT
ATTGAAATTATCTTATTAATACCATTAATTTCATTTATTAAAACTCTAAATTTCTTATAT
TTATTTTTTATAATAATTTTTTTTTTTT-CAATATTAATTTTTTCATTAATCATAGAATG
ATTCTGCAATTATTTAAATTGAATATATTAA-TATTAA-----ATATACAAATATA----
-------------------------------ATATAAGGATTTTTTTTAAAATCTATATT
TAAGCCGAAATTAAAT-GTAATTATATTTACTTCTTATACTCATATATATATATATATAT
A-----------AATTTTAAATTAAAGCCAAAAAGAGGCATTTTATTGTTAATAAAATAA
TTGAATTAAAATATTCTAATTTAAATTTTTATAAATTTAATTTATATAGTTTATT-TAAA
ACATTATACTTTCAATATAAAATTATTAATAAATTTAATTAATTAATTATAAATAGAGAT
AATATTAATAAAGCTTCTAACTTTAATTTAGATATTAAATTATCATTATTTCTATTTATT
TATATTTAAATATATATAT-----------------------TTAAAAATAAAATAATTT
CCTTAATATTTTCTTTATTATGCTCTACTA---ATAAGCTATTTAAATAT--------AA
CTTAAAC-------TCTTCTAATTTTTTTTTTA----AATATAA---------AATTATC
TATTTTTA---------------------------ACATATATATATATATATATATATA
TATATATATAATTAATTAAT--TAAACATAATCAATATTATTAA-ATAAATATATATTAA
TAATATAAAAAAAATTTTTAATATATAAATTATTTCTAATAAATAACAAAAAAAATTTAT
AATCTTTCCTGTAAACTTTTCAATTATTCCTTTTTCAAAATAAATTTCATAAAAAATTAA
TCAATATATTAAATAATTTAAAATAAACTTATAAAAAAAATCCATTATAAAAAAACTTTT
AATAAATAAAACAATTTTATTTAATGGAAATATAATTCCTAATAATATTATTTTAAAAAC
AAAATATTTAAAAATATAAAATAAATTAACCTTAAT---ATGAAAAAAAAAAAAATTATA
AATAAATTTTCTAATAAATAATATAATTAATAAAATAAATATTATATAATTTATTATAAT
ATTATCTTCATCTAAATAAATTAAATTTATTATAAAATTATTTATTATTAAAATATATAT
TAAACGAAATGAATATGATACAGTAAAAATTGTTCCAATAATTAAATTTAATAATCTAAA
AATTCTTATTATATTCAAAAAATAATACTCAATAATTAAATCTTTTGAATAAAATCCAAC
TAAAAATGGAAATCCACACAAT--------------------------------------
----ATATAAAAT---------------CGAAAATTTTGAATTCCTTTTATATAATGAAT
AAATCTTCCAACACATATAAATATTATAGATTTAAAAAAAGCATGAATAAATAAATGTAA
AAATGTTAAATTCACTATTCCTAAAGAATAAATACTTATTATAAAACCTAATTGACTTAA
TGTTGATAAAGCAATAATTTTTTTAAAATCTATTTCAAAATTTGCTATTACACCTGCTAT
AAATATTGTTATTCTTGAAATTATTAAAATATACTCCTTATATTTTAAATCAATTAATAT
TTCATAATTAATTAATAAATAAATCCCAGCAGTTACTAATGT---TGAAGAATGAACTAA
TGAAGAAACAGGTGTAGGAGCTATTATCGCAGCAGGTAATCAAATTATAAATATTAATTG
TGCACTTTTTCTAAATACTATAATTAAAAATATAATTAAAATTAATAAATTTATATTATA
TAAAATTAAATTCCATCTACCAAAAATTATTAAAAAAGAAATAATTATTAATAATCTTGA
ATCACCTAAACGATTTAAAATTACAGTTATTATTCCTGAATTAAAAGCTAAATTCTTTTG
ATAATAAATAATTAAACAATAAGAAATTAAACCTAATCCATCTCATCCTAATAATAAAGT
CAATATATTAGGACTTAAAATTAAAAAAATTATTGATATTAAAAATAACATTATTAAATA
ATAAAAACGTTTAATTAAATATTTATTATTTAAATTTATATAACTTACCCTATATAATAA
AATTATGGAACAAATTAATATAACTAAAAATATAAATATTAATAATTTAAATCTAATTAT
TAAAATCAAATTCATTTTTATTGAACTTAAATTATAAATTATTCATTCATAAATTAATAA
TTTATTTATAAATAAAATATAAAATCCAAAAAATATAGAAATCAAACTCATTAAAATTAA
TATAATTCCAAAAACAATTATTTTTAAAATAATTTAAAATATTTTATATTTATTATATAT
CATTGAAATCACAATTCAATATTTTT-AATTAAACTATTTAAAT----------------
---A--AATAAA---TAAATTTAAAATAAATAAATTTAATGGTAATAAATGTAAAATTAA
AGTTAAATAATTTAATAAACTTCTATTTATTAAATTAATATTAAAACTATAAATCTTTCC
AAACTGAATAAATCTATATAAATAAATTGAATATATAAATCTTAATAAACAATAAAAAAA
CAAAAATATAAATAAATATTTATATCATATAATTAACCTTATTAACAAAAAAATCTCACT
TACTATATTTAAAGAAATTGGAGCCCCTGAATTATAAACACATATTATAAATCATATTAT
TGATATTGATGGTATTAAATTAATTAATCCTTTATTTAAAAAAATAATTCGTCTATTAGT
TTGTTTATAAATTTCATTTACTAAATAAAATAAACCTGAAGAAACTAATCCATGAGAAAT
TATTATTAATAATCCTCCTAATAAACCAATTTTTAAACCACTTAATATTCCCATAGATAT
AATTCCTATATGAATTACTGAAGATAAAGCAATAATTAATTTTATATCAAATTGAAATAA
ACATATTATTCTTAAAATTAACATTCCAAATAAATTAATTATTATAAAATAACAAGATAA
ATTAATAAATTTATTATTAAAAATTAAAATTAATCGTAATATCCCATATCTCCCTAACTT
TAATATTACTGAAGCTAAAATTATTGATCTAAAAAATGAAGCTTCTACATGTGCCTTAAT
TAATCAACCATGAAATATATATATTGGAATTTTAATTAAAAAAGATATTAATAAATATAT
AAA-ACTAAAATAATCAAATTTAAATTTTCTAATTTCTAAAAAAAAAAAAATTATCCTAC
CCCTTCTTCTTAATAATTTAAAAATTAAATATAATATCGGCAAAGAAAATACTAAAGTAT
AAAATATTAAATAAAATGCAGCCAAAATCGGATCTTCTCTATATCCTCATTCTATTACTA
TATAAAAAATTAATAATAACCTAGACTCATATATAAAATAAAATATTAATAAATCTATAA
CTATAAAATTCAATAATATTAAAAAAAATAAAATTAAATTTAACATTAAACATTTTTTTC
TTATTTCATTTAAATTTAAAAAAATTATCCCAAAAACTCAAATTATTATTAAAATTAAAT
AATTTGAATAATTATTATTTCCTAAACCTACAAAAATATTTAATTTTTTAATTCATCTAA
TATTTTTTAAAAAATATAATCTTATTAAAAATATTAAATTTCCTAAAAT---ATAAAAAT
TA------ATATAATTTATTAAAAATAT-AACAACTA----------------A------
----TAAAAT------TAAAATTTCATTCATTA--TATTA-----AATTTACAAAATTAA
TTTTTTGATGACCATACTCATAATTTATTCTTACTAACAATGATAACCCTAATACTCTTT
CACATACTGAATAAATTAAATAAATTAAATAAAGAAATCCACTATAATTTATTGATAATA
A-ATAAAATAAAATTATTGAAATTAAATACTCAATACCAATTAAAAACCTTAAAAAATAA
ACTCTATAATTTAATACAATAATTAATATTAAAAATACTATATTAAAAATTATATAATCT
AAAATAAATTCAATATTATACT-----TATATATATATATATATATTTATATATA-----
-------------------------------------ATATTAAATTTCAAAAAAATTTT
TTTCAAAACATCAA-TAATCCCCAAAATTATTATTTTAATTAAACTATTTCTTGTTAATT
AAATATAAATGTTTTATAGTTTAATAAAAACATTAATTTTGTAAATTAAAAATTTAACTA
TAATATTAAT-ATAACAAAATTTA-ATAAAAATAAAAATGAAAACTTTATTAATTCTTAA
TTTTATTTTATTCATAAATTTAAATATTAATTTAATACTTATTATTTATT-ATTTTTATA
TAAATATTTTTCATT-----ATCCTTTAAAACAATTAATTTATTTAATTTTTTATATCAT
TTTTATATCATTTAATAATTTAATTATAAA---ACAAAATTTTTCAATAAATTTATATAT
TTTTATAATTATCTTCATTAGAGGAATTTTAATTATATTTTCTTATTTTATTAGATTAAT
TAACAAAATAAAAAAA--AATAATAATATT---TCTAAAATATT-AATTTTAAATTCATT
AATT---ATATTAATTATAATTTTTCAAATTTATCAAATTAAAATTATTCTTAAACATTT
AAATTTTAATTTTCATAAAAATAACAAATTAAAAATCATTAAAAATTTATATTATAAACC
AAATAATTTAATTTTAATAATAATTATTATTTTTTTAATTTTAATACTTCTTATTATAAC
AAAAATCTGTTATATTAAAAATAAAAATTTACGAACAAGAAAATGA--------------
AA------------------------------------------A---AAATAATCCCCA
TAATTTATAAA----ACTCATATATTCAATTTACCATTATCATTTATTAATTTACCCACA
CCAATTAACATTAATTATATATGAAATTTTGGATCTATCCTAGGAATATTTTTAGCAATT
CAAATCATTTCAGGATTATTCTTATCTATACACTACTGCCCAAATATTAATATTGCTTTT
TATAGAATTTCTAATATCATAAAAGATATAAATTCAGGATGGTTAATCCGTTTAATTCAT
ATAAACGGAGCATCATTTTATTTTTTAATTATATATTTACATATTGCACGAAATTTATTT
TATTATTCATTTAAATTAATTCAAGTATGATCAATTGGTGTATCAATTTTATTTTTATCA
ATAGCAACAGCCTTTCTAGGTTATGTTCTACCATGAGGACAAATATCATTTTGAGGAGCC
ATAGTAATTACAAATCTTATTTCAGCAATTCCATATATTGGTCAATTTACTGTTGAATGA
ATTTGAGGAGGATTTTCAATTAATAATGATACATTAAATCGATTTTATTCATTTCATTTT
ATTTTACCTTTTATTATTTTATTAATAGTATTTATTCATTTAATAATTTTACATATTACA
GGTTCATCAAATCCAATTCATTCAAAAATAAATATTTATAAAATTAATTTTCATCCATAC
TTCACTATTAAAGATTTAATTACTTTAATTTTTACATTTACAATTTTTATATTAATCAAT
CTACAACTACCTTTTATATTAAGAGATCCTGATAATTTTAAAATAGCAAATCCTATAATT
ACACCTATTCATATTAAACCTGAATGATATTTTTTATTTGCATATTCAATTTTACGTACA
ATTCCAAATAAACTAGGAGGTGTAATTATATTATTTATATCAATTTTTATTTTATATATT
ATTCCTCTAATTAATTATAATAACCTAAAAAATAATAAATTTTACTTTATTAATAAATTT
ATATATTGATGATTCATTAATATTTTTATTATATTAACTTGATTAGGAGGTCAAATAATT
GAATATCCTTATACTAATTTAAATATATTTTTCACTTTTATATATTTTTTATATATAATT
ATTTCCTTATATATAAATAATATATGAGATTTAATTTTAAAAAA----TTAGTTAATGAA
CTTGAATAAGTTTATGATTTGAAATCATATTATAGAAATAAAATTTTCTATTAACTTAAT
AAATTATTTTATAATAAT-ATTATATTAATTTTCAATATATA---TTTAAATTT-----T
AAATTTATTT-----ATTAATTAATTAATTAA--TCTTTTATAT-TATAATAATTAATAT
ATAAATTTATAAATAATTTAATTTATAACA---TAAATAATATTAATTTCAATCA-----
-TATATA--------------TATATATATATATATA-------------TTAACAT--A
ATATAATTATTTCTTTTATTAAATAAATTAAAAAACAATATATTAAATTTAATACTAATA
ATTCAAGCCAACAAGCTTTTATTAAAATATCATATCGAATTCGAGGTAAAACCCCACGAA
TTATTATTAAAAAAATTAAGTGAAATATAAAAATTAACAAAAAATATAGAGATCAACTAT
TTAACCCATAAAATATTACAGTCAAAATAATTCTAATAAATATAATATTTATATATTCTG
ATAAAAAAATTAACACAAACAACCTTCTAAAATACTCAATATTAAATCCAGAAATTAATT
CAGACTCCCCCTCAATTAAATCAAATGGAACTCGATTCAAATCAATTAATACCCTTACCA
TAAAAATCAAATACAAAGGATATAAAAAAAATATAAATTTAATATTCTTCTGAAATTTAA
AAAATTCAAAAAATAAATAATCTTCAATTATAATTATTATAATAAAAAATATTAAAAATA
ATAAAATTTCAAATGAAATCATTTGAGAAACTGCACGTAATGAACCTAAAATTGAATAAT
TACATATTGATACTCAACCAATTATTATTACAGGATAAACTATTAATCTCAAAACTAATA
TTAAATAAATAATTCTAAAATCTATAAAATAAAATTTATTAACTCAAGGATAAATTAATC
ACAAAATTACTGATAAAAAAAATATAATTATCGGACTATA--TAAATATCTTAAATTAAC
CCTTAAATAAAAAATTTCTTTAGTTAACAATTTTAAAGCATCTATAAATGGTTGAAATAA
ACCATTAAATCCATTTTTATTTGGACCTTTTCGAACTTGAATATATCCTAATAATTTACG
TTCAAATAAAGTTAAAAAAGCAACTCTAATCAAAACTATAATAATTAATAAAATATAATT
TAATAAATTATTTATAATTATTATATATTATAATAATT--TATAATTTATTTAAATTCTA
AATTTAATGCACTAAATATGCTAATATAATT-----ATATTAATA--TTTATTTATTAAT
TAATAAAA--ATAATTTAATTATAAATTATAGTCCTTTCGTACAAATAATTTACTATATT
TTTATAGATAGAAACCAATCTGACTCACGTCGATTTGAACTCAAATCATGTAAGATTTTA
AAAGTCGAACAGACTTAATTA-TTAAATTTCTTCATTTAAAATTTATCTTAATTCAACAT
CGAGGTCGCAATCACCTTTTTCAATATGATCTTTAAAAAGATATTACGCTGTTATCCCTA
AGGTAATTTATTCTATAAATTTTTATTAAAAGATCAAAAATATTTATTCTTTAATTAAAG
TTAATATTTTAAATAAAGTTTAATAAATTTACTTATCCTCCCAACAAAATATTA------
---ATATTTAATAATTAAATTAT--AATCAATATATTAATATAAAATTCTATAGGGTCTT
ATCGTCCCATAAACTAATTTTAGCATTTTAACTAAAAATTTAAATTAATTATATATATAT
GAGACAGTATATATCTCATTAACTCTTTCATTCCAGTTCTCAATTAAAAAACAATTGATT
ATGCTACCTTTGTACAGTCAATTATACTGCAGCCATTAAATTTTTAATAATCATTGGGCA
GAATTGACTTAAAATTATTACTCAATAAGCCATGTTTTTGATAAACAGGTGAATATATTT
AATTTGCTGAATTCCTTATATATATATATAT-TATTTATAAATTAAATTTTAAATTTA--
---TATATTATTAATTAATTACTAATTCAATCATTATATTTAATTAAATTTAATTAAAAA
TTATTTTTTTTTATTATATATATATTTCAATTACTTATATTTATAATTTAA-ATCTTTAA
AATTTTAAAAT------ATTATTAAATTATTAAATACTCATTAATAAAAATCATTATTAA
ATTTATACTATTTATATTAAATAATAAAAATTATATATTATAAATTTATAGATTATCCCA
TAAATTTTTTATATAAAAACATAAAAAATTTT-TTGAAAATAATTTTTTAACTTTTTTAT
ATATAAATTAAATTTATTTCAAAAAAAACTAGATATAAAAAAATTCGATTAACATTTAAT
TTCTAAATAAATATTATAACTTTTTATTCCACAAAAGCATAATTAAATATTTAGCTCTTC
TT-TTTCGAGATTATTAAATTTATAAATTATATT--AATTAACCCTGATACAAAAGGTAC
AAAAA-TCATTTTACTTATTTAATTCTTAAAAAAATTCATTTACATTACTTTAT-CTATT
AATCTAAATATTAATTCATAATATATTACTTAAAC----AAAAAAAAATTATATAATTTT
AAATA----ATTACAATATTAATAAAATCTAAAATAT-----------------------
----TAAATTTA----------------------TTTAATTAAATAAAATTTTAATTTAC
AAATT---AAACTTCTCATTGTAAATGAAATATTTTT-----ATTTAAACTAAAATTTTA
T--TCTAAAAACATTTTCCAATATTTTTACTATGTTACGACTTATTCCAT-----AAATG
AAACTGACGGGCAATTTGTACACTTTTCAGAACTAATTTCAATTTAATTAATTTTATTAA
ATTTACTATTAAATCCTCTTTCAAATTAATATTAAAATTTAAAT-ATCCAAAAATTTAAT
TTATTATAACTCAT--AAATTCTTAAATACACTACATTTTGATTTGAATTATTATTTTAT
AAAATATTCTTAAT--AATAAATTTTATTTTAAAATATACAACAATATATAAATTTTTTA
TTTAAGTAAATCTTATCGTGGATTATCAAATTAAATTACAAATTTCTCTAATAAGA-ATG
AAAAGCCGCCATATAATTTAATTTTAATGATTCAACATTTATTTATAAATTAAAATATAA
TTATT--TTATATAATAGGGTATCTAATCCTAGTTTATTAATTCATCTTATTATATTTAT
ATATATTAAATTTAATA--TATTTATAAATT--AAATTTCAC-CTAAAATATAAAAATTT
AATTAAATCC-ACTTAATTCCATATTAATAT-TAATTAATTAAATTAATTTGCAAA-TTA
GTT---------------------------AATATATAATAGG--------CTAATTTAA
GCTTATAG-----GCTCATACCCTATCGATAAATT-------------------------
--------------------------------------TTATAAA---TTTTTATAT---
--------------------------AAACTTTAA------ATATTTATT-----TAACT
TTATTAAAACATAA-----------TAA-TAACAACAATTT----------CAAAAAAAT
---ATTTTTTAAAATAAA-ATTTATTAAT---------TATATATATATATATATATAAT
--------------------------------AAAATAATTT------------------
----------------------AAACTTAT----------------------------AG
ACTTATACC-ATATAA--------ATAA-ATTTTATAAA---------------------
------------------------TAATA-------------------------------
-------------------------------------------------ATAAATATATT
AA---------------------------------------CAATAATA--ATTT-----
------------------------------AAAAAATATTTTTAAA--------------
--------------------------------------------------------ATTA
AATTAATTTATTAAT---------TATTATTATTATTATTT--TTATAATTACTTAATTC
C----------------------------------------TTATTATTA----------
------------------------------------------TTATATATATATATATAT
-TAAATTAAAA---------AAAATTAATTATATTATA---------TATTATA------
-----------------------------------------CATATATATAT--------
---------------------ATATAT-TCAATTTAAAT-------ATTTATTTAAA--A
AATTTTAACTTTCCTATTTTATAATTAATAA---TTATTGGATATTAGTTAATATTTTAT
AACAATTAAATTGC--ATTTAATAATAATTAATAATTTAATATATC-----TAATTTATT
TATCTATATATATATA--TATAATAGTAATA-TGTCTGAAAAA-GATATATTTTGA-TAA
AATATTTATGTATACATTTATAA-TTATACTATTACT--ATAAATTATATAATTATATAT
ATATATATATATATACATA---TATAATAAGGATCTTATACTAATAGAATAAATTC-TAT
TATTAAATAAT-AAGTTTTTATATAAAATATTTAATTTT-TAAT-----AAATATAAATA
TTAATTTTAATAAATAAATT-AAATTTAACTTACTTAATT--TTTATTATAAATTTATTT
TTTATATTAATAAATTCATCAAGAATTTATATTCAGTGATTAACAATAGAATTTTCTACT
ATCATTATAATTGGAATAATTAATATTAAATCAATAAATAAAATTATTAGAATTTTATAT
TTCATAATCTCCTCAATTTCAAGATTAATAACAATTATAATTATTTCATTTAATTTTACT
CAACTATTCACTCTTAAAAATCCTGATA---TTAATTTAATATTAATAATCTCCATATTT
ATAAAAATTGGTATATTCCCATTTTGTTTTTGAATAATTTTAATTTATAATAAATCCTCA
AGAAGACAAATTTTTATTATTTCTACATTTATAAAATTTATTCCTATTTATTTTTTTTCT
TCAATTATTAATCTTTCACCAATTATAATTACCTT-CTTATTTTTAAATAATTTATTTAT
TTCATTATATACAAATCTAAATTTCTCTATTAAAAAATTATTTGGATGCTCATCAATTTT
TAATTCTTTATTATTTATTTTAATAATTTATAGAAATAAAAATTTATTCTTATTATTTAT
AATTATTTACTCAACTTCATTTCTTAATTTAATTTTAACTATAAAATTT-TATAATATTA
AAAATTTAAATTTTAATAATATTTCATTAAATTCTTACTATTTA--TTAATTTTAATATT
ATTTATATATGCTTCATTTCCATTATTTATAACATTTATAATAAAATGAGAATTTATTTA
TTCTTTAAATCTAAATTTCAG-AAATAATTTAATC---TTTTTATTAATATTATCAAGAA
TATTTATACTTTGAAATTATTTTATTTTATTTAAATTTATAATTTTAAAATTTAAATTTA
ATAAAA-TAACT------AAAATTAAT--------TTTATTAATTTTAAAAAAATCTCTT
TATCTATTATAATAATTTATTCATTTATATTTATATTATTTAATTT-----AATTTAATA
TAAATAATTTATTTAATCTTTAAATTTGCAATTTAAAATTTTTTTTTTTAAACTATATTA
AAT--------ATATATATATATATATATATATATATAAATTAGTATTAGAAAAATTTTA
ATTTCCA-TTAATAAATTTACAATTTATTTCT-TTTTCAGACATAATACTTA------TC
TAAA----------T-AATATTAAATTTTA---------------------AAAGATTTT
AAGTTAA--CTTAAAAACTATTAATCTTCAAAATTAAAAATATAATATAATTTAT-AAAT
CTTA
