# Supplementary material for: Conveniently Pre-Tagged and Pre-Packaged: Extended Molecular Identification and Metagenomics Using Complete Metazoan Mitochondrial Genomes
Source: PLoS One. 2012 Dec 14;7(12):e51263. doi: 10.1371/journal.pone.0051263 (PMC3522660; doi:10.1371/journal.pone.0051263)
Supplement: File S2 — Sliding window analyses for Annelida, Cnidaria, Crustacea, Echinodermata, Mollusca, Nematoda, Nemertea, Platyhelminthes and Porifera. For each family, the folder contains the aligned sequences as well as the sliding window analyses by species pair and for all species pair on a single figure. (ZIP) [file pone.0051263.s002.zip › Crustacea/Apidae/NC_001566.fst]

>Apis mellifera ligustica mitochondrion, complete genome.    NC_001566
ataataaagtgattcatatcaaccaatcataaaaatattgggatcttgtatattattct
agctttatgatctggaatactaggatcatcaatgagacttattattcgaatagaattaa
gatccccaggatcatgaattagcaatgatcaaatttataatacaattgttactagtcat
gcattcctaataattttttttatagttataccatttttaattggaggatttggaaattg
gcttattcctttaatactaggatcacctgatatagcattcccccgaataaataatatta
gattttgattacttcctccctcattatttatacttttattaagaaatttattttatcca
agaccaggaactggatgaacagtatatccaccattatcagcatatttatatcattcttc
accttcagtagattttgcaattttttctcttcatatatcaggaatttcctcaattatag
gatcattaaacttaatagttacaattataataataaaaaatttttctataaattatgac
caaatttcattatttccatgatcagtttttattacagcaattttattaattatatcatt
acctgtattagctggagcaattactatactattatttgatcgaaattttaatacatcat
ttttcgatcctataggaggtggagatccaattctttatcaacatttattttgatttttt
ggtcatccagaagtttatattttaattttacctggatttggattaatctctcatattgt
aataaatgaaagaggaaaaaaagaaatttttggtaatttaagaataatttatgcaatat
taggaattggatttctaggttttattgtttgagcacatcacatatttacagtcggatta
gatgttgatactcgagcatattttacttcagcaacaataatcattgctgtaccaacagg
aattaaagtttttagatgattagcaacttatcatggttcaaaattaaaattaaatattt
caattttatgatcactaggttttattatactatttactattggtggattaacaggaatt
atattatcaaattcttctattgatattattcttcatgatacatattacgttgttggaca
ttttcattatgttctttcaataggtgcagtatttgcaattatttcaagatttattcatt
gatatccattaattactggattattattaaatattaaatgattaaaaattcaatttatt
ataatatttattggagtaaatctaactttctttcctcaacattttttaggactaatatc
tataccacgacgttattcagactatccagattcttattactgttgaaattcaatttcat
ctataggatcaataatttcattaaatagaataatttttttaatttttattattttagaa
agattaatttctaaacgaatattattatttaaattcaaccaatcatcacttgaatgatt
aaattttttaccacctctagatcattcacatttagaaattccattattaattaaaaatt
taaatttaaaatcaattttaattaaattttaatatggcagaataagtgcattgaactta
agattcaaatataaagtatttttaaacttttattaaaatttccccacttaattcatatt
aatttaaaaataaattaataacaatttttaataaaataaataattaattttatttttat
attgaattttaaattcaatcttaaagatttaatctttttattaaaattaataaattaat
ataaaataaaacaaaatataacagaatatatttattaaaatttaatttattaaaatttc
cacatgatttatatttatatttcaagaatcaaattcatattatgctgataatttaattt
catttcataatatagttataataattattattataatttcaacattaactgtatatatt
attttagatttatttataaacaaattctcaaatttatttttattaaaaaatcataatat
tgaaattatttgaacaattattccaattattattctattaattatttgttttccatcat
taaaaattttatatttaattgatgaaattgtaaatccttttttttcaattaaatcaatt
ggtcatcaatgatattgatcatatgaatatccagaatttaataatattgaatttgattc
atatatactaaattataataatttaaaccaatttcgtttactagaaactgataatcgaa
tagtaattccaataaaaatcccactacgtttaattacaacatcaacagatgtaattcat
tcatgaacagttccatccttaggtattaaagttgatgcagttccaggacgaattaatca
attaaatttaattagaaaacgtccaggaattttttttggtcaatgttcagaaatttgtg
gtataaatcatagatttataccaattataattgaatcaacttcatttcaatatttttta
aattgagtaaataaacaaatctaaaaaattagttaataatataacattagtttgtcaaa
ctaaaataaatttattcataaattattttttaaaattaacattagatgtctgaattata
agagttgatcttttaaatcaaatatagtatattttaatacttctaatgaatttaattcc
tcaaataatacctataaaatgatttttaatttattttatttatttattaattttttatt
tattcattatattaattaattcaatactaatcaaaactaaaatcaataaagaaacatta
aaaattaaattaaaaaaatgaaattgattttgataataaatttatttgaaatatttgat
ccatcaactagaaataatttatcaataaattgattatttataatattaccaattattat
ttttccaagaattttttgattaattcaatcacgaattatatttattataaaaacactaa
taaattttatatataatgaatttaaagttgtttcaaaatctaaatatcaatctaatatt
attatttttattagattaatactttatattataattactaacatttttagattaattcc
ttatgtttttacattaacaagacatctacttttaaatataattttatcattaacattat
gatttagatttctaatttatttaatttataataattatattatattccttagtcattta
gttccattaaattcaccagtatttttaataaactttatagtaattattgaacttattag
attaattattcgaccttgaacattatcaattcgattatcagcaaatttaatttctggac
atttaattttaacattattaggaatttttattagaaactttatttcaattttaccaatt
aatttaataattcaaaatatacttttaactttagaaatttttatatcaataattcaaag
ttatgtattttcaattcttttaattttatatttctctgaatcaaattaaaatattaaaa
ataaaactaaatgaaaaaaaatttcccatttcatatagttacaaatagaccttgaccaa
ttattttatcatttagatttataaatactctcattagaacagttatttgaatttataga
tcaatctcaatatttataattttaaattttattaattcaattttaattataatattatg
atttcgagatattattcgagaaagaacatttcaaggtatacattcaatatttattacta
attttttaaaatttagaataattttatttattttatcagaattaatattttttatttca
tttttttgaacattttttcattcatcaatttctccaaatattgaaattaatataacatg
accaccaaaaaatattaaattttttaatccaatagaaattcctttactaaattcattta
ttcttgtatcatcaggatttacagttacattaagtcattattatttaattattaataat
ttaaaacttagaaaatcatatttattattaacaattctattaggaatttattttacaat
tcttcaaacaattgaatactcaaattcatttttttgttttaatgatagtatttatggtt
caattttttttatagcaacaggatttcatggtttacatgtattaattggatcaatcttt
ttattaatttctttatatcgaataataaatattcatttttctaatatacataatataaa
ttttgaattagcaatttgatattgacattttgtagacgtaatttgattatttttatata
catttatttacttattaatttaataaaaatttataaattaaaaaaataaaattataatt
atatatatatatatatatatatatatagtatataaaatacatttaatctccaattaaaa
aaattaattaaatttaatatatataataaaatttatttttatatattttatttttatta
ttttaatctcatcaattttattattattaaataaatttatttcaatttataaaaaaaaa
gattatgaaaaaagttcaccatttgaatgtggatttaatccaattacaaaagcaaattt
accattttctttacctttttttctaataacaataatatttttaatttttgacgttgaaa
ttattttatttctaccaattattttttatctaaaatcatcaagaacaataatttcatat
ttaataatttcaatttttcttatcttattaattaccacattaattttagaatgaataaa
taattatttaaattgattattttaaaatttaaataattacaataattactaccaaaata
atataaggattttttataaatcaatatttaagtcgaaattaaattgtaaataattactt
cttatatttttatttaatttatttattaaaataattaatattttaaaaataaaacctaa
aataatataataaattatatttattatattattttatttaaatttagttaaagctaaat
aattagcaatttattgttaataaatcatatgaatttaaaaaattctaactaaaaaattt
atatttaaaaaatttaaaaaattttcattaatattttcaatattacgctctaaatataa
gctatttaaataaatttaaaataattaaaaattaattaaataaattaataaataaatta
aataaattaaaatcgttaaataaatattaatcattaaatttgaaatttttaattcataa
atattcaatgtaactgatataaattttcttgataaaatctcaataattgatttttcaat
ataaacttcataagtaaatattattataataatttttttataaataattttataaatta
aatttataaataaaaaagatattttaaaataaccaattttattatttaataaaattaat
ttataaaaattaaatcctataattaatcctactataattattttaaaaactattaattt
ataaattattaacaaattaattcctaataaattaaaatttattaaattaaaaattaatt
ttctataaattaaactaaaaattattattatcatcatagaaatacatataattttatct
tcttttctataaataacatttattattaaaaattttctagttaaaactaaaattattcg
aaatgaataggatacagtaaaaattgtaccaataattaaattaattattgaaaaataaa
ttatttttctaaaaaaaaatatttcaataattaaatcttttgaataataaccaactaaa
aaaggaaaaccacataatcttaaaattgaaaaaattaaaattattctttttattggata
aatataatatataccataatatattcgaatatcttgattactatatatataatgtatat
acctaccaacacatataaacattaatgatttaaatattgcatgaataaataaatgtaaa
aatactaattcagttgaaccaattgataatattcttattataaatcctaattgtcttaa
agtagaataagcaacaactttttttaaatctaattcaaaatttgcaactaaaccagcaa
ataatattgttaatctagcaatcaatataatataatttttataattaaaatctaataaa
tttacatatcgaattaataaataaattccagcagtaactaaagttgatgaatgaactaa
agatgaaacaggagttggagctattattgctattggtaatcaagttgaaaaaggaattt
gtgctcttttagtaaaagctatcaataaaatataaatcattataaattcatttatttta
taaaaacttaaatttcatcttccataatatgttattaatcccataattaataataaacc
aatatctcctaatcgatttaataaaatagtaactatacctgaagtaaatgattttattt
ttatataataaattacaagacaataagaaattaatcctaaaccatctcaacctaaaata
attgataatatatttggtcttaaaattaacatatatatagaaattaaaaataaaattat
taaatataaaaaacgatccatttttaattcacttaaatctatatatctaattctataaa
taataattatagaaaaaattattctaactaaaaaaataaatattaatgatttataatca
attaataacaaaaaattaaactttattgaattaaatgtataaatatttcattcaaaaaa
aaattccttatttaaatataataaatataatcttattaacattattaaaaacctaaatt
caaataataaaattccacaaactattattttaataatgatttaaaataaattattttat
atcattgatcccacaaatcaatattttaaacttaaactatttaaatctaattttaaaac
tttaatttaaataaaataaagttttaaaaacattaaatttaaaggaattcaatgtaata
ataatacaaaatattcaactaaaattccatttttaattttaaacataataaaaattttt
ccatgattaataaatataaataaataaattgaataaataaatctaaataaacaatatat
tattaaaattaatattataaattttaaccacgaaattatcccaattaataatataacct
cgctaattaaatttaaagaaactggagatcctatatttgatgaacataacataaatcat
aataatgatattgaaggtataaaattaattatacctttattaataaatattaatcgtct
attagtttgtctataaattacattaactaaaaaaaataaacctgaagaacttaaaccat
gagaaatcattattaaatatcctccaattaatctaatttttaaaaaagttattattctt
ataattattaatcctatatgaacaatagatgaaattgcaataattgattttatatcaaa
ttgtgataaacatattaatcttaaaattaaaaccccaaaagaattaattattaccaaaa
ttttttgaattaaaataaattcatttttataaataattatcaatcgtaatattccatat
cctcctaattttaatataattgaagctaaaattattgatccataataaggagcttcaac
atgagcttttaataaccaaccatgaaataaataaataggaattttaaccaaaaatgata
ttaataaataaataaataatattatatttaaatttaaatttaatatctctattaatata
aaatttaatctataatcaattaaataaatataataaataatatataatattggtaaaga
aaaaatcattgtataaaatattaaataaaatccagataatcatcgattttcactataac
ctcattttacaactaaataaaaaattaataacaaaccaaattcataaaataaataaaat
aataataaatttatagataaaaaaactaataataaagaaattattaataataaatttat
aaataaacaatttaatctattattatttaaagaaataaaaattaatccaaaaattcata
aagttaatataatcaatccatatgaatatatattaaatcttaaattacaaaaaatataa
attcaatcaattcaatttaaattaaataaatttaataataaattaataataattaaatt
tccaataattaaatttaaattattttttattttatttataaataatataaacaaataaa
ttattgatattattaacatattcaatataattaataataataataaatatattaattaa
taaatcaaatctataactcttaatttttgatgaccaagttcataatttattcttactaa
taatgataaacctaaaactaactcacatacagaaaatactaaaaaaattaaaaataacc
atctattaatttcatatccaataataaaaaataaaacagtaattactaaaaattctatt
aaaattaaaaaacttaaaaaatttacattataataccataaaaatataaaaaataataa
tattattacaaataataatttaataaattcttataaagctaaatagtttaaaatttaaa
aacattaattttgtaaattaaaattatattaaaattcattataatattttagctaaatt
tatcattcataaatttcaaaaaaatttattaaataaatatcgataattcccaaaattac
catttttaaattaaactattttttgataaattaattatattaacaatcatcatattatc
aaaaatttttatatcttcattaatttcaataattttaacaatttatttaaataacatct
ttaatagaccttccatattactaatttatttaatttcttactctatttatatatcctta
ataatatttaccatatgttcaataaattcactattaattttaataattttaattgtttt
tttaagaggaatattaattatattttcttattttatttcattaatcaatgaaccattaa
aattaaaaataaagccttttattcaaactttatttttaattattattacaataaaaatc
tataataaattaagacaaaatgaacattactttaattattttaagaatattgatttaat
atatctatatataaaaataaattcaacactattttttattataattttaatattaatta
ttaccctaattttaataacaaagattacatatattgaaaaaaaaactctacgtaaaaaa
aaataattaatatttaatttaaaatcattattaaattattatattattattaattttta
ccatcaatgaaaaaatttataaacttttttagttccaatgaatttctaaaaataattat
atctacaatttatttaccaactccagtaaatattaattatatatgaaattttggatcaa
ttcttggaatttttttaataattcaaatcatttctggatttattttatcaatacattat
tgtccaaatattgatattgctttctgatcaattactaatattataaaagatataaattc
aggatgattatttcgtttaattcacataaatggagcatcattttattttttaataatat
atattcatattagtcgaaatttattttattgttcatataaattaaataatgtatgagga
attggaattataattcttttaatatcaatagcagctgcatttataggatatgtactacc
atgaggacaaatatcatattgaggtgcaacagttattactaatcttttatcagcaattc
cttatattggtgatacaattgtattatgaatttgaggtggattttcaattaataatgct
acattaaatcgatttttttctttacattttattttaccattattaattttatttatagt
tattcttcatttatttgccttacatttaactggatcatctaatcctcttggatcaaatt
ttaataattataaaatttcatttcatccatatttttcaattaaagatcttttaggattt
tatatcatcttatttatctttatattcattaattttcaatttccatatcatttaggaga
tccagacaatttcaaaattgcaaatccaataaatactccaactcatattaaacctgaat
gatatttcctatttgcatattcaattttacgagcaattcctaataaattaggaggtgta
atcggattagtaatatcaattcttattctttatattataattttttataataataaaat
aataaacaataaatttaatatattaaataaaatttattattgaatatttattaataact
tcattttattaacatgattaggtaaacaattaattgaatatccatttactaatattaat
atattatttacaacaacatattttttatattttttcttaaatttctatttaagaaaatt
atgagataatttaatttgaaattcaccattaaattaaattaaataaaaaattaattttt
ttaaaatcaatttttaaattttaagttaatgaacttgaataagtatatattttgaaaat
ataatatagaaataaaattttctattaacttttttacttattttaatataaattaatat
taaactttaaatacataaaaattcttttataaaatataaatatattaaataaattataa
ctaatattaatatttcagttcaacatatatttattaatttatcatatcgaattcgaggt
aaaatacctcgaattcaaataattaaacaaatatgaaataaataaattaaaataaattt
aattgatcaatatttaaatccataaaatattaatcttaaaataactcttataaatataa
tatttatatattcagataaaaaaattaatacaaatattcttctatgatattcaatatta
aaaccagatactaattcagattctccttcaattaaatcaaatggagttcgatttaattc
aattaatattctagtaaacatcatcaaatataatggatacaataaaattgcaaatttaa
tattattctgaaaaaaaaaaaattcattaaatgaaaaactctcaactattattattaat
ctaaatactaaaaaaaataaattaatttcaaatgaaattattgttgatactaaccgtat
tgatcctaaaatagcataattacaattagaaattcatccaacaaataaaacaggataaa
ctcttaaacctaaaactaacaacataaacaaaatactaaattcaatataatatataaat
ccaaatcaaggatacaaaattcatataactaatgataaaaaaaatattaatataggtct
ataaataaataaatttgaataattaaaaaaaaatcattctttagataataactttaatg
catcactaaaaggttgaaatataccaaacaatataattttattaggacctttacgatcc
tgaatataacctaaaatttttcgttctaataaagttaaaaatgctactctaattaaaac
tatgattatcaaaatcaataaattaattaatactcaaattattatttattaatttaaaa
gaattaatataattaaatcctaaatttaatgcactattatgctaaaataactatataat
atatttattattaatttataaataatttaaaaattaaagtcctttcgtacaattaatta
atattttattatagatagaaaccaatctgacttacgtcgatttgaactcaaatcatgta
agattttaaaagtcgaacagacttaaaaacttaaactactgcgcctaattttcatctta
attcaacatcgaggtcgcaaacatctttatctatatgatctatcaaaagatattacgct
gttatccctaaggtaatttattcttttaattacaatttataattcaaaaaattatcttt
atatcaaaattaaatcttaaataaagtttattaaatttaccaatcctcccaatcaaatt
taatcttaaatatatttattaaaattataaataaatttaaaaattaaattaaattctat
agggtcttatcgtcccataattaaattttagaattttaactaaaaatttaaattcattt
aataatttagagacagttattatttcattaattctttcatacaattcttcaattaaaag
acaatttattatgctacctttgtacagtcaacatactgcagctatttaaaataattcat
tgagcagatcgacctaaaattataatcaacaggacatgtttttgataaacaggtgaata
atatatttgccgaattcctttaaattatataatacaaaatatcattataaaatataact
ttattactaatctaatcactatttctatattttattaattaaaatataaatttttatag
aaaaataaaatataaatttaaatcattattaatttataaatattaaattattaaattat
taaaattaaagaaaaatattatctctataacattaaaaattaaaattaaatttttatct
taaatttatagattatcccataaatttttaatataaaaattaataaattaaaataaaat
ttaatttactaaaataattatatctaaattaaatttatttctaaaaaaactagatatta
ataagttcgtttaacatttaatttctaaatctatatttataattttattgctacaaaaa
aaataatataaatttagctcccttattttcgagatatttaaaatcattaaataaatttt
aatcaaccctgatacaaaaggtacaaaaaattattctactttttcacatttaaattttc
atttacattactttaaactataaaattttaaattatttcaaaataattaatttaaccta
aataaaatctttataaacttttaaaaaaaaaaataaattattattattaatatatatat
atatatatatatatatatatatatatataaatataaccaaataattttattaataattt
taattataaaattttaaaaactaattttttaatcttttcactgtaaaagaaatatttta
ctttaaactaaaattttaatctaaaaacaccttccggtactcttactatgttacgactt
attccaattttaatgaaattgacgggcgatttgtacactttttaatactatcttcaatt
aaagaaattactttaatttacttttaaattctctttcatatttatattaaaataaataa
ttctaaaattaaatttattgatattcatcttatatcttaaatatactacattttgattt
gaattattattatataaaatttctctaacccaaataaattcaagctaattaaaacaaca
atacataaatttaaacttaagtagatcttatcgtggactatcaaattaatcgacaaaca
tctctaactagatataaaaagccgccatatcgtttaattttaatgattcaacatttact
accttaatatatttatttactatttttatagtagggtatctaatcctagttttttatta
aattttttaatgacaaaaaaaattatttataattattattattaattcaaaatttcacc
taaaatcaataaatttaattataatttttattacaatttaaattaatattagaaaaaat
taatttataagtcaagtttaaccgctattgctggcgactcatatttatccttactagaa
ttaatttccgaataaaactttcattcattgtttcagaattctctattaactataattta
ctataatttttaataatttttatattttatatataaatcaattaatacaattaatctaa
aaaactacaacatgatttatttaataaatttataataaataatataaaataatttttaa
tatatatatatatatatatatatatatattataatttttatttattcatagtatttaat
atataattttattatttagtataaaattttaaatataaaattaactattttatattata
aatatttttttttattaattaatttaaatattaataataaataataaaatgagtttttt
tttttttttgttatattttatttatttaaaataaaatatatatatatatatatataata
ttatatatatttataattatataaatatatatatattattttattctctaattatatat
taatttataaataattatatatatataaatattaattttatattaataaatatatatat
ataattatatattgatttataaatatttataaaaccaatatttattaatttatttttta
aaatttaataatttttattaaattaacttaattttttatactaatttaaaaaattacat
aataacatatatgaataaataagcataataattaatttttaatattttctcttaaatta
aataattttaataaaaaaacttaaataaaaaataaaaatttttaaaaataaaaacttta
aaaataaaaaattttaaaaaataaaaacttttttaaaaaaataaaaaacttttttaaaa
aataaaaactttttaaaaaaataaaaatttaaaaaataaaaaatttttaaaaaataaat
aaaataaaaaatagtaacattataaacaataaaaataatattttcaataactaatatta
atattaatatcttatttaaaaatattttacttaattatttatatagtttaaaaaaaaca
ttatattttcaatataaaaataattaaatttaatttataaatataattaagtcaaattt
aatttaaataatctaaaaattatttattaataaagaaatattaataaataaagcttcta
actttaactctagattcataaataatctatatttcttattatataaattaatttagata
aatattaattttaaaataattatataataagctaaataaagctaacaggttcataccct
gtcgataaattaataatttttatataaattattaaatttattttagtgtttaaagcaca
taaaattttgaattttatagtattaactaaattaataaatttggatattagttaataaa
taataacatttaaattgcatttaaaaattaatattttatatattatatctaaaaaagta
atatgtctgataaaagaaatattttgataaaatattaatgtataattttatatatacta
ttacttatcttcttcataaattttaaataccactgatttatttattttttaattactat
ttttgtattaataataaattccaataatatttttattcaatgaatattaatagaatttg
gtacaatcattagaattagattaattaatattaaatccacaaataaaaccccaagatta
atttattattcagtatcagtaatttcaagaatttttttattctttataattattgtata
cttatcatccattagatttactaaaacagatacttttaattttatagttcaaataatat
tttttttaaaaattggaactttcccctttcatttttgaataatttattcttatgaaata
ataaattgaaagcaaatttttttaatatcaacattaattaaatttattccaatttatat
aatagtttcaataactaaaattaattcatgaacattatattttttaattacaaatagat
tatatatttcattttatgctaataaattttacactctaaaaaaattactagcatgttca
acaatttttaattcattctattttatttttattttagaattaaataaaaatatatttat
tgctataattattttatattcatttaattattttttattaattagattcttaaataaat
ttaatattcaaaattttaattttatattttacaataaatatcaaatatatacattctta
acattaatatttaattattcaatatatccaatttttctttcatttgtaattaaatgaaa
tctaatttttataatagtaagagttaaagcttataattgaattttatttcttttaataa
tttctagaatattaataatttgaaattatattattattttaaaacgtgtatttttaaaa
ataaatttttataaaaataatttcattgatgataaagataataaatatatatatcatag
atattttgcacttacacttctttcatttaatatttcattttttattacattaaattttt
tataaattattataattatgaaattaatcttcaaatttgcaatctgatgttttataatt
taaactataataatttatttaacatgatataatatagtattagaaaaattttaattttc
aatttttaaatttacaatttaactcttatttagatttaatactaaataagatttaaaaa
acccttttttatttttttatttttttaaatttttaaaatatatacaaagattttaagtt
aaaatttaaaaactattaatcttcaaaattaaaaataaaaattaattttttaaatctta
