# Supplementary material for: Conveniently Pre-Tagged and Pre-Packaged: Extended Molecular Identification and Metagenomics Using Complete Metazoan Mitochondrial Genomes
Source: PLoS One. 2012 Dec 14;7(12):e51263. doi: 10.1371/journal.pone.0051263 (PMC3522660; doi:10.1371/journal.pone.0051263)
Supplement: File S2 — Sliding window analyses for Annelida, Cnidaria, Crustacea, Echinodermata, Mollusca, Nematoda, Nemertea, Platyhelminthes and Porifera. For each family, the folder contains the aligned sequences as well as the sliding window analyses by species pair and for all species pair on a single figure. (ZIP) [file pone.0051263.s002.zip › Crustacea/Apidae/NC_004529.fst]

>Melipona bicolor mitochondrion, complete genome.    NC_004529
attaacaaatgattaatatctacaaatcataaaaatcttggaattttatatataatttt
tgctttatgatcaggaataattggatcatcatttagaatattaattcgaatagaactta
atagacctggaatatgaattaataatgatcaaatttataattcaattgttactagtcat
gcatttttaatacttttttttatagttataccatttttaattggaggatttggaaatta
tttagttccattaatattaggatcacctgatatagcattcccacgaataaataatatta
gattttgattattaccaccatcattaatattattattattaagaaatatatttttccca
aattctggaacaggatgaacagtttatcctccattatcattatatttatatcattcatc
tccttcagttgattttacaattttttcaattcatataactggaatttcatcaattcttg
gatcattaaattttattgtaacaatttttataataaaaaatttttcattaaattatgat
caaattaatttattttcatgatcaatttctattactgtaattttattaattttatcatt
acctgtattagcaggagcaattactatattattatttgatcgaaattttaatacatcat
tttttgatccaataggaggaggagatccaattttatatcaacatctattttgatttttt
ggacatcctgaagtttatattttaattttaccaggatttggattaatttctcaaattat
tataaatgaaagaggaaaaaaagaaatttttggtaatttaagaataatttatgcaatat
taggaattggatttttaggatttattgtatgagcccatcatatatttacagtaggatta
gatattgatacacgagcatattttacatcagcaacaataattattgcaattcctacagg
aattaaagtatttagatgattagcaacatatcatggatcaaaattaaattttaatattt
catttatatgatcaattggatttattttaatatttacaattggaggattaactggaatt
atattatcaaattcatcaattgatattattttacatgatagatattatgttgttggaca
ttttcattatgtattatctataggagctgttttttcaattattgcaagatttattcatt
gatttccattaatttcaggtttaataataaatcaaaaatgattaaaatttcaatttttt
tttatatttattggagtaaatttaacattttttcctcaacattttttaggtttaatagg
aataccacgacgatattcagattatcctgattcatattattgttgaaatataatttcat
cactaggatctataatttcaataaatagattattatttataatatttattatttttgaa
agattaatatcaaaacgatttattttatttaaatttcatcaatcatcattagaatgact
aaataattatcctccatttaatcatatatgtaatgaaattcctttattaataaaaaata
aaattaaaaatatttttaataaataatttaatatggcagattaagtgctttgaatttaa
atttcaattataaaatatataatttttattaaaaatttcaacatgaaatataatttcat
ttcaagattcaaattcattatattctgataatttaatttcatttcataatttaattata
atatttattattataattatttcattaacattattttttattattgattttatatttaa
taaatttttaaatttatctttattaaaaaatcatttaattgaaattatttgaacattaa
taccaataattattttattaataatttgttatccatcattaaaaattttatattttatt
gatgaaatattaaatccatacttttctattaaaacaattggtcatcaatgatattgatc
ttatgaatatccagaatttaataattatgaaattaattgttatataaacaattataatt
ataaaaatcaatttcgattattagaaacagataatcgattaattattccatttaaaatt
tcattacgattaattgtatcatcaatagatgtaattcattcttgaactattcaatcttt
aggaattaaagttgatgcaatccctggtcgaattaatcaattaaatttatttacaatcc
gaccaggattattttttggtcaatgttcagaaatttgtggagcaaatcatagatttata
ccaatcatacttgaaagaacagattattttaattttattaattgaataaataaaaataa
ttaatctattaataataaaaatttagttaatatatatataacattaaaatgtcatttta
aaataaatttaaataattaatttttaatcccacaaataataccaatttattgattaata
atttttttttactgtttaataacattttatttaattttaattttattaaattcatattt
tttaattttaaattttaaattaaataaaaaacttaattataaaaaaaacaatttctata
aaataaaatgaatttaattataataaatttatttgaaacttttgatccatcaatctatt
ttatttataaatttcaatttaattgaatttttattataatatcaattattatttttcca
ttaaattattgacttattccttcatgatttaatttattatttaataaatttatttttat
tttatttaatgaattttctatatcaattaaaaaaaaaaatattaataacttaataattt
ttttaagattaatattttttattatatttataaatttttttagattatttccatatatt
ttttcttcaacaagtcatcttttatttaatttatcattatctttatcattatgattaag
atttcttatttatttaatttataattttccaattaattttttaaaacatttagttcctt
taaattcaccaaaacccttaataaactttatagtaattattgaattaattagattaatc
attcgaccttgaacattatctattcgtttatctgcaaatctaatttctggacatttaat
tttaattttattaagaaattttataataaattgaattagaattattccaatttctataa
taattcaaaatatattattaattttagaaatttcaatatcaataattcaagcttatgtt
ttctcaattttattatcattatattttaatgaatctaattaatttaaataaaatataat
gaaaaaaaattttcctttttttttagtaaaaaatagtccccgaccaattattatatcat
ttaatttaataaattttttaattagaattattatatgaatttatataaaaaaatatatt
ttattattaataataatatcaaatttaattttaattaattctttatgatttcgagatat
tatccgagagaagaacattccaaggaaatcatactatattaaattaatattaaaattta
gaataattatatttattatttcagaattattcttttttatttcttttttttgagcattt
tttcatagatcaatttctccttcaattgaaattaatataatatgaccaccaaaaataat
taaaatttttaattatactgaaatcccattattaaatacatttactttaatcacttcag
gattttttatcactttaagacatttatatttcttaaataataatttttcaaaaagaatt
aaaatattattatttactattttaataggattatatttttctataattcaaataattga
atataaaaattcttatttttgtattaatgatagaatttatggatcaattttttttttat
ctactagattccatggaattcatgtaattattggaacatttatattaataacttcatat
attcgtatatataataaacatttttcattaattcatcatattaattttgaactatcaat
ttgatattgacattttgttgatgtaatttgattatttttatatttattttattatacat
taatctaaattatatatatatatatagtataactaattacatttaatttccaattaaaa
aatttataatttttaatatatataatatcaatatattttatatttatagctttcattat
attaatttcatatattatttataatttaaataaatatttatctataaataaaaaaatta
atttagaaaaaaaaattccatttgaatatggattcaatccaatctctaaatttaattta
cctttttccataccattttttttaattagattattattcttaatctttgatattgaaat
tactatattaattccaataattatatatttaaaatatttaaattttttaattataatta
ttattatttttttatttttatatataatattaattacattaattatagaatgaatatta
ggatacttacattgaatattttaaaataaataagaatcaaaaatgatttatgtttaagt
cgaaattaaatgtaaatattacttcatatttaaattaaattaaagccaaaaagaggcat
tttattgttaataaaattattgaataaaattctaatttatatgaaataaaaatataaag
cttctaactttatttaagatataatatatctatatttctaaagatatagtttattatta
aaacattatattttcaatataaaaaaatttataattaattatatttaaaaatttttaaa
tttcattaatattttcaatattatgctctaatataagctatttaaatattaatttaata
taaaaataattattaaatatatatatattaaaataattatatataatgaaattttatta
aatttaatttttttttttattgaaaaaaaaaataaaaaattagaaataataatttcata
aaaacttttttcaaaaataatttcatatctatttaataaatttataaaattataaataa
taaatttatatatattaattataaaaataaaatttttaaataaaaaatttaattttata
aaattatttatatcaaaaattaaacttataatatatcctaaaataaatattttaataaa
aaaatatttataaatttttaataaatttatattaaaaattaaaaattttatattaaaaa
taaattttcttaaaaacaatattaaaattaacataaatattatacaataacttattaat
ttatcttcatatttataaattaaattacatattaaattattatctaataaattttttat
aattcgaaaagaatatgaaatagttaatactgttctaaaaattaaaattattaaacaaa
aaattcttattttttttatataataaatttcaattattaaatcttttgaataaaatcct
actaaaaaaggaaaaccacataatattattaaagaaaatataataattattctttttat
tggataaatataaaatattcctttataaaaacgaaaattttgagatccatttatataat
gaataaaacttccaacacatataaatattatagatttaaataatgcatgaataaataaa
tgcaaaaatgttaaatcaactaatcctaaacataaaattctcattataaaacctaattg
tcttaatgtagaaaaagcaataatttttttaaaatctatctctaaatttgctataaaac
cagaaattaatattgtaattctagaaattaataaaatataatttttataatttaatcta
aataaattttcataaataattattaaataaattcctgcagtaactaaagttgatgaatg
aactaaagatgaaacaggagtaggagctattattgctattggaagtcaaacaaaaaaag
gaaactgagcactttttgaaaaaattataattataattatcaatattaataaattattt
atattataaataattaaatttcatcttccaaatatacttaaaaaagaaataattattaa
taaacctctatctccgaatcgatttaaaataattgtataaaatccagaatttaaagaat
ttaatttattataataaataattaaacaataagaagttaatcctaatccatctcaacct
aatataatagttaatatattaggacctaaaattaatataattattgataataaaaataa
tattattaaataataaaaacgtttcaataaaaaattatttaaatttatatatctaattc
tatatatataaattattgaagaaataaatataactaaataaatataaattaaaatttta
taattaattaataaaaatatatttatttttatagaatttaatctaataatatttcattc
aaaaattaattcataattaaataatataaaatataaaccaaataataacataaaaaaac
ttaaaataaataaaataattctaaaaactaatattttaataataatttaaaataatttt
atatctttgaaatcacaattcaatattttataattaaactatttaaattattaaattaa
aaaatattaaattaattggaaataaatgtataattaatcttaaaaaatttattatttta
caattataaattttaaaatttataaaaatttttccatgttcaacaaatctaaataaata
tatagaataaataaaagataatatacaataaataattaaaataataaataaatatttaa
atcaataaattaaacttattaataacaaaatttccctaactaaatttaaagaaaatgga
gaaccaacattacaaaaacatattataaatcataatattattaatgaaggtataaaatt
aattaaacctttattaataaaaattaatcgtctattagtttgataataaattaaattaa
ttaaataaaataaaccagaagaaataaatccatgactaattattatataatatctacca
tataaccttaattttattattaataatattcttattaatataattcctatatgaataat
agaagaaatagcaacaattaattttaaatctaattgacataaacacataattcttaaaa
ataatataccaaatatattaattattattaaatataaataaaatttactaaatataaat
tttattatatatataattcgtaaaattccataacttcctaattttaatattactgaagc
taaaattattgatctaaaaaaataagcttcaacatgagcttttaataatcaaccatgaa
ttaaatatattggaattttaactaaaaatgatataattatatataaaaatttaaaatta
tttaaataattaatatttaatatttctaaaatataaaaatttaaactattaaataaatt
taatatattaaatattaaatataataatggtaaagaaaaaactaaagtataaaatatta
aataaaaagatgaattaaatcgaaattcaccataacctcattttataattatataaaaa
attaataataatcttgattcaaatataaaataaaataatataaaatttattgaattaaa
aactaaatatataaaatatattaacattaaatttattattaaacaataattttttaaat
atactatattcaaattcaaaataataattgtaaaaattaaaattattataataattaat
ccatttgaataataatttaatccaaaattaaatattactatccttcaatttaatcaatt
aaaattaaaaaaaaaaaaaattataattaaatatattaaattaattaaaataaataaat
caaatatataaattataaaaaataaataaaatatacaaataaattcaaacattttaaat
caataaatttaaaaaaaattattttttgatggacccaaattcataattcatagaaatta
ataataataatcctaaaattccttcacatactataaatattaaaaatataaaaaataat
cataacctaaatatatatataattataaaaaaaataaaaaatacatttaaaaattctat
aataattaaaaatcttaaataataaaaacttcatttatatataataaaaaaatttatat
atataataataataataattaataattcataaattatatatatatataaacatatatat
atatataagttatataattattaaaattaattattaatttacaaaattaatgttttatt
taaactatataacttcaaaaaaaattttttaaattatctacaatccccaaaattattat
ttttttttaaactattttttgaaatatatatatatatatataaattattaaaataatga
aaatcttaatcataaattatttaatttcaataaattcatttttaattttaattttttta
ataaatttaataatttttaaaatttcttataaccctttaaatctaataattaaatttat
tatttttacaattatttcatcaattttaatttatataattaacccacatttaattttat
ataattatataactttaattattataattagaggaataataattttattttcatatttt
atttgtttaattaatttagaaaaaaaaaaaataaataaatttaaatttatttatttatt
tatttatttatttattatttcattaataattatatatattaaattaaataatatattat
ttaattttaaaatatataattattcaaataataacttaataattaaattatttattttt
ccaaattattttattttcattataattatattatttataattttaatacttataatttc
atcaaaaatatgttttataaaaaaaaaatcattacgaaataaacttatataatgaaaaa
atttaaaaatctaatttataaaaattttatatttaaaattccaatttcatttatttatc
ttcctacacctatcaatattaactatatatgaaattttggatcaatattaggatatttt
taataattcaaattatttcaggattatttttatctatacattattgtccaaatattaat
ttagcatttataagaatctctcaaattataaaagatattaattcaggatgattaattcg
tttaattcatataaatggagcatcattttattttctcttaatttatattcatattagac
gaaatttattttattattcatttaaattaattcatgtatgaataattggaagaataatt
ttatttttatcaatagcaactgcatttctaggatatgtattaccatgaggtcaaatatc
attttgaggagcaatagttattactaatttactatcagcattaccttatattggtcaaa
taatagtagaatgaatttgaggaggtttttcaattaataattcaacattaaatcgattt
ttttcatttcatttcattttaccatttattattttaataatagtatttattcatttaat
aactttacatatttctggatcatcaaatcctattcattcaaaatctaatatttataaaa
ttatttttcatcaatatttttcaattaaagatttaattacaattataataattatatta
atttttatattaattaatcttcaaaatccttatatattaagagatccagataattttaa
aatagcaaatcctataattactccatcacatattaaaccagaatgatattttctatttg
catattcaattttacgttcaattccaaataaattaggaggagtaattatattatttata
tcaatttttattttatttttattaccattaataaacaataataaaataaaaaatattaa
attttatcctttaaatcaatttctattttgaatatttattaacatttttattatattaa
catgactaggaggacaaataattgaatacccatttacaaatttaaataatattttcact
attttatattttaattattttattttttcatttatattaaataatctatttgactcttt
aataaaaaattattaaaaaaatcataattaatgaacttgataagtatatgatttgaaat
cataatatagaaataaaattttctattaatttaaaaatttaacaatataataaattctt
taattaaataaaaataaattaaataaaataatattaaaactaatatttctattcaacat
atatatattaaacaatcataccgaattcgagctaaaacacctcgaattattactattaa
aaacaaatttattaaataaaataaattaaatataatagttcaataataaaaaccaaaaa
aaaaaatagtcaaaattattcttataaataacaaatttatatattcagataaaaaaata
taaataaataatcttctataatattccaaattaaatcctgaaactaattctgattctcc
ctcaattaaatcaaatggaactcgatttaaatcaattaataatctaattaacaatataa
aatataatggaaaatatataataataaaaaaactatctatttgataaataaataattta
ataaatttaaaatcttcaataattattaaaaatataaaaaaaattaaaaaaattaaaac
ttcaaaagaaatcatttgagaaattaaacgtattaaacctatcattgaataattattca
ttgaaattcatctaataattaaaattggataaacatttaatcttataataaataatata
tatactattatatatattatattattatttatataaattcatggataaactaatcacaa
taaacatgatacaaaaaatataaatataggtctaaaataaaatattttatttaatctta
aaaaatatatttctttaaaaattaattttaatatatcactaaaaggttgaaataaacct
ttaaataaaaatttatttggacctttacgattttgtatataacttaaaatttttcgttc
taataaagttaaaaatgctactcttaatataactataattattaacaatacataactaa
aaataaatcttattatttattataatttatataatttaatttaaattctaaatttaaaa
cactaatatgttaaaataataattatttatttattaatttttaataaataatttataaa
ttatagtcctttcgtacaaataatttaaaatttatttatagatagaaaccaatctgact
tacgtcgatttgaactcaaatcatgtaagattttaaaagtcgaacagacttaattatta
aacttctacatttaaaatttatcttaattcaacatcgaggtcgcaatcatttttttcta
taagatctataaaaaaatataacgctgttatccctaaggtaatttattcttttaatttt
aaattaaagatcaaaatttttctttaatttaagtaaataaaaattaaaatttattaaat
ttaataattctcccaattaaatataaatttaaattttatattaaatacccaaataaatt
tatataaaattctatagggtcttatcgtcccattaaaaaaattttaacatttttattaa
aattttaaattcataaaatatatatgagacagtatatatttcattaatcctttcattcc
agatttcatttaaaaacaattgattatgctacctttggtcagtcaaattatactgcagc
catttaataaaattatcattgggcagatcgactttaaattattatcaataagacttttt
tttgataaacaggtgaatataattattttgcctaattccttatatatatataattattt
tatttataatttaaacataatatatatatatatattattactaatttaatcattataat
aaaattttttaaatttaaactttttttttttttaaaaattatatatatatatataaata
acttataaatttataatttttaaataaaaataaataaattataaaattttttctattat
taattaattttaaaatcaaaattttaaatttaaaaataatataatatattaaatttaca
gtttatcccataaattttttatttaaaaaaattattaaaatattaatattttaataaat
aatattaaatataaattaaatttatttaaaaaaaaactagatatcaataaatacgaaaa
acatctaatttctaaatatatatttaatttctttattcaacaaaaaaattattatattt
atatatatttagatcatttattttcgagacatataaattattaaaatatattaattaac
cctgatacaaaaggtacaaataaaattttacttatctatttttaataaaattcatttac
attactttaaactataaataaaaatattatttcaaaatttttactaaaaaaaaacattt
ttataaaactttattaaatacacaaatatatatatatatataaatataaaaataaataa
attaattttttaaaatataaaattttcaaatatcatttaattctatttaatgtaaataa
ataattttttataaactaaaatttttctaaaaacactttccagtacctttactatgtta
cgacttattcctattagaaactgacgggcaatttgtacaccaattaatacttaattcaa
tttaaataatttaataaatttactattaaatcctctttttaattaattttaaaattaat
tatctaaaaatttaatttattataattcatttattcttaaatatactacattttgattt
aaaatattattttataaaatatttatttatataaatttttatttataaattataataac
aatacataaatataatttaagtatttcctatcgtggatcatcaaattaaataacaaatt
tccctaaaaagattaaaaggccgccatattactttattttaatgattcaacatttaatg
ataaaactattatattatataaatataatagggtatctaatcctagttttgataaaaga
aatattttgataaaatattcatatataatttatttatattattacttggattttagttt
atataaaacaattaatttgcaattaataaatatttaaaaataaatctaatcattagaaa
taatattcattattatattttaatttaaaaaattaattctttttatcagacatctaatg
taaatttatataataagctaattttaagcttttaggttcataccctaacgataaattta
aaaaatttttatataaaaaattaaattttattaattaatctttcaaattaaataaatat
aattaaaatattatttatatatatataaataaaatattaaaatctaatttcattctatt
atatatatgttttatttttatattaataaataataattttttaattaaatgaattattt
accgaattttcaataattttaataatttttattttaaattcaataaaaaactcaactaa
aataattagaattttatattatactatatcatctatttcatcaattatatttttatttt
ttataattataaataattatttaacaatttcatttattaattctaaatttttaataaat
ttttttttattaaatatatttttaaaattaagaatattcccatttcattcatgaataat
ttattgctatgaaaaatcatcatgaaatcaaatttttttattatcaactattataaaat
tcattccaattacatttttttgtcattttacaaatatttgattaaatataataatttta
ttaacttttaatagaatctttatatcaatttatattaatattgatttttctttaaaaaa
attatttgcatgttcaacatcatttaataacattttaataatttatatatttatattaa
atataaaacaatttatcatattttgtataatatattcaattattttatattttattatt
tatattttaaataaaagttcaagaaaattatttattatatttaattcaaaattcttaaa
ttatatatttaaattatgaatattaatttattcaataatacctttaataactagattta
taataaaatgaaactttttatatgaaattataaaatttaacacaaacttatatttttta
tatttaatctatttaatatttagattattattattatgaaaatattttattattttaaa
aaaattttcatataaaaattattatttaatttatcaaaaattaaataaaaatttaaata
tttatatttttatttgaataataatatatttatttatatttattatatttaactttatt
aataattataattatagtttatataaaacattaaattgcaaatttaaagaaataataaa
aaattaattaataaaattttaagttaaataaactattaatcttcaaaattaaaaaaata
tattttatataaattttattaatattaaaagaattttaatctttatatgtaaatttaca
atttacttctttttcagacataatattaaattaaatttcagattataaatctttaatat
ttaaatattaaaaaatataaatttaa
