# Supplementary material for: Conveniently Pre-Tagged and Pre-Packaged: Extended Molecular Identification and Metagenomics Using Complete Metazoan Mitochondrial Genomes
Source: PLoS One. 2012 Dec 14;7(12):e51263. doi: 10.1371/journal.pone.0051263 (PMC3522660; doi:10.1371/journal.pone.0051263)
Supplement: File S2 — Sliding window analyses for Annelida, Cnidaria, Crustacea, Echinodermata, Mollusca, Nematoda, Nemertea, Platyhelminthes and Porifera. For each family, the folder contains the aligned sequences as well as the sliding window analyses by species pair and for all species pair on a single figure. (ZIP) [file pone.0051263.s002.zip › Crustacea/Apidae/NC_010967.fst]

>Bombus ignitus mitochondrion, complete genome.    NC_010967
ataaaaaaatgattaatatctactaatcataaaaatattggaataatatattttatttt
tgctatatgatcaggaataattggttcatcaacaagtttattaattcgaatagaactta
gtcatccaggaatatgaattaataatgatcaaatttataattctttagttacaagacat
gcatttctaataattttttttatagttataccatttataattggaggatttggaaacta
tttaatcccattaatattaggatctcctgatatagcttttccacgaataaataatatta
gattttgattattacctccatcattatttatattattattaacaaatttattctcacct
aatgtaggtacaggatgaactatttatcctcctttatcatcatatttatttcattcctc
accatcaattgatattgcaattttttctttacatatatcaggtatctcttctattattg
gatcattaaattttattgtaactattttaataataaaaaatttttcattaaattatgat
caaattaatttattttcatgatcagtatgtattacagttattttactaattttatcatt
accagttttagccggagctattactatattattatttgatcgaaattttaatacttcat
tctttgatcctatacgaggaggggatccaattctttatcaacatttattttgatttttt
ggacatccagaagtttatattttaattttaccaggatttggattaatttctcaaattat
tataaatgaaagaggtaaaaaagaaacttttggaaatttaagaataatttatgctatat
taggtattggatttttaggatttattgtttgagcacatcacatattcactgttggatta
gatgttgacacacgagcatattttacatcagctacaataattattgccgtacctacagg
aattaaagtttttagatgattagctacatatcatggttcaaaaataaattttaatatta
caattatttgatcaattggatttattttaatatttacaattggaggattaactggtgta
atactttctaattcatcaattgatattattttacatgatacctattatgtagttggtca
ttttcattatgtattatcaataggagcagtatttgctattattactagattaattcatt
gatatccaataattacaggtttattaataaatcaaaaatgattaaaaattcaatttatt
ataatatttattggagttaatataacattttctcctcaacattttttaggattaatatc
aatacctcgacgatatccagattatccagattcatattattgttgaaatttaatttcat
caatcggagcaataatttcaataaatagaatattatttttaattttcattatttttgaa
agatttatttctaaacgattaattctatttaaatttcatcaatcatctcttgaatgatt
aaataattatcctccatttgatcattcattaattgaaatcccattaatttcaaaaaata
aaattaaaaatatttttaacaaataattatataattcacaatttattaatatggcagat
tagtgctttgaatttaaaattcaataataaagatttttttttcttttattaatataaat
ttataatttatactttaataaaacattaattttgaattgaattttaaattcaatataaa
aattttttattaaaaatttctacatgaaatatatttatatttcaagattcaaattcttt
ctattctgataatctaatttcatttcataacttaactataataataataacaataatta
ttactttaactatttattttattatagatttttcatttaatacttttttaaatttaaat
ttattaaaaaatcatacaattgaaattatttgaactttaattccaataattattttaat
aattatttgttttccatcattaaaaattttatattatattgatgaaatcataaatccat
atttttctattaaatctattggtcatcaatgatattgatcatatgaatatccagaattt
aataattatgaatttgattcatatatattaaattataaatcaataaatcaatttcgact
tttagaaacagataatcgattaattattccatttaaaatttcaatacgtataattattt
cttctatagacgtgattcattcatgaacaattccttcattaggaattaaagttgatgca
attcctggacgaattaatcaattaaatttattttgtattcgtcccggaatttattttgg
acaatgttctgaaatttgtggaataaatcatagttttataccaattatattagaaagaa
cttcttatgaattattttcaaattgaattaaaaaaataatatgaaaaattagttaatta
aataacattagattgtcattctaaaattaataatttaatttattatttttctaatcatt
agatgtctgaaattaagaattgatcttttaaatcaattatagtaattaaaatttacttc
taatgagttccacaaataataccaattaattgattaataatttttatattatatttaat
ttgtttaatatttattataattttaataaattcattactactaaattttaaaattaaaa
attttaaaaaaaaaattatttataaaaaatgaaaatgattatggtaaatttatttgaaa
cttttgatccatcaattaataattatttacaattaaactgaatttttatatttactcca
attattatttttcctaatatatattgattaattccatcacgaattataataattataaa
attatttattaaatatctatttaatgaatataaaataattatatctaataaatatatta
taaatattattatatttttaagaattataatttatattatattattaaatatatttaga
ttaattccttacatttttacattaactagacatttattatttaatttatctatatcatt
atctatatgattaagattcataatctattcaattattaattttcctataaaaactctaa
gacatttagtaccactaaattcaccaaaatttttaataaatttcatagtaattattgaa
ttaattagattaattattcgtccgtgaactttatctattcgtttatcagcaaatttaat
ttcaggacatttaattttaattctattaagaaatttcataataaattttatattattat
taccaattacattaataattcaaaatatattattaattttagaaatttctatagcttta
attcaagcttatgtattctcaattttattaacattatatttttctgaatctaattaaaa
aaatgaaaaaaaatttcccatttcatatagttactattagtccttgaccaattattaca
tctataaatttattaaatttaatattaagaattattttatgaatttatttaaataattt
aatattaataatttttaatttaataatattaattttatcatctttaatatgattccgag
atattattcgagaaagaacatttcaaggaatacattcattatatattatttcaataata
aaatttaggataattttatttattatctctgaattatttttttttatctcatttttttg
aactttttttcataattcaatttctccttctattgaaattaatttttgttgacctccat
ctataattaaattttttaatccatttgaaattcctttattaaattctattattttaatt
tcatcaggatttactattacattaagacattataatttattaaataacaaatttaaatt
aagaattaaatatttattatatacaattaatttaggattatattttaatttcatacaaa
tatttgaatattataattcatttttttgtattaatgatagaatttttggttcaattttt
tatttatcaactggatttcatggaattcatgttcttattggaacaataatacttctata
ttcttttattcgaatattaaataatcatttttcatcaattcattatattaattttgaat
tttcaatttgatattgacattttgtagatgtaatttgactatttatttatatattttat
tatattttaataaattaaaatttattatttattaaattattttaatttataaatatata
gtataaatattacaattaatttccaattaaaaaatttaagataacttaatatatttaat
taacattttaatttattttataattattttaattattatttttattatttttattttaa
ataaatttttatctataactaaaaaaataaattttgaaaaaaaccttccatatgaatgt
ggatttaatccaattacaaaaataaatttacctttttcattaccattttatttaatttc
actaacatttttaatttttgatatcgaaattattttattaattcctcttatttcattta
ttaaaactttaaattatatatatatatatataataataattttttttttttataatatt
aatttattcattaattataaatgattttgtagttatttaaattgaatatattaaatatt
aatattaatatatatatatatatatatatatatatatatatatatataaataaatatat
aaggattttttataaaatctatatttaagtcgaaattaaaagtaataactttacttctt
atatatatatatatatatatatatatatatatcaataattttaaattaaagccaaaaag
aggcattttattgttaataaaatcattgaatttaaatattctaatttatttttaaataa
tttatatagtttaaaattaaacattatactttcaatataaaattattaataaataaata
attaattataaatacgaaataaattaataaagcttctaactttaatttagatacttaac
tatcattatttctatttatttatatttaaatatatatatatatatatatatatatatat
tatttaaaaataaaataatttccttaatattttcaatattatgctctactaataagcta
tttaaatctttcatttgaaattaaataaataaatttttcaattatatatctattaaaat
ataattattttcaatttatttatatttatttatttattaatatatatatatatatatat
atatatatatatatatatatatatatatataattaattattaataaataaaattaatat
taataaataaatatatattaataatatataagaaattttaaataaataatttatatcta
ataaattataaaaaaattttaaagcttttcctgtaaatttttcaattattcctttttca
aaataaatttcataaaaaattatataatatataatataatttaatataaacttataaaa
aaaatccattataaaaaaacttttaataaaaataacaattttatttaatggaaataaaa
ttccccttaatattattttaaaaaccaaatatttaaaaatattaaataaattaatttta
atatggaaaaaaaaaaaattataaataaattttctaataaataatataattaataaaat
taatactatataatttattataatataatcctcatttaaattaattaaatttattataa
aattatttattattaaaacaaatattaaacgaaaagaataagataaagtaaatattgtt
ccaataattaaatttaataacctataaattcttattaaatttaaataataatattcaat
aattaaatcttttgaataaaatccaactaaaaatggaaatccacacaatatataataat
gaaaattttgaatacctcttatataatgaataaaacttcctacacatataaacattata
gatttaaaaaaagcatgaataaacaaatgtaaaaatgttaaatttactatacctaaaga
ataaattcttattataaatcctaattgacttaaagtagataaagcaataatttttttaa
aatctatttcaaaattagctattacacctgatattaatattgttattcttgaaattatt
aaaatatactccttatattttaaatcaattaatatctcataattaattaataaataaat
tccagcagttactaatgttgaagaatgaactaaagaagaaacaggtgttggagctatta
ttgcagaaggtaatcaaattataaatattaattgtgcactttttctaaatactataatt
aaaaatataaataaaattaataaatttatactatataaaattaaatttcatcttccaaa
aattattataaaagaaataatcattaataatcttgaatcacctaaacgatttaaaatta
cagttaatattcctgaattaaaagataaatttttctgataataaataattaaacaataa
gaaattaaacctaaaccatctcatcctaataataaagttaatatattaggacttaaaat
taaaaaaattattgataataaaaataatattattaaataataaaaacgtttaattaaat
atttattatttaaatttatataacttattctatataataaaattattgaacaaattaat
attactaaaaatataaatattaataatttaaatctaattataaaaattaaatttatttt
tatagaatttaaattaaaaattattcactcataaataaataatttattgataaataaaa
tatgaaatctattaaatacaaaaattactcttattataattgatacaatcctaaaaaca
attatcttaaaaataatttaaaatattttatatttatatatcattgaaatcacaattca
atattttaattaaactatttaaataaaaaaataatttaaaaataaatatatttaaaggt
aataaatgtaaaattaaagttaaaaaatttattaatcttctattaactaaatttaaatt
taaattataaatctctccaaactgaataaaactaaataaataaattgaatatataaatc
taaataaacaataaaaaaataaaaatacaaataaatatttatatcacccaattaaactt
attaacaaaaaaatttcacttactatatttaaagaaattggtgcacctgaattatacac
acatattataaatcatattattgatatagaaggtattaaatttattaatcctttattta
gaaaaataattcgtctattagtttgttcataaattgtatttactaaataaaataatcca
gaagaaactaatccatgagaaattattataaataatcttcccaataaacctgttataaa
accacttaatattcctataattataattcctatatgaataattgaagatatagcaataa
ttaattttatatcaaattgaaataaacataatattcttaaaattaatataccaaataaa
ttaataattattaaataaaaagataaattaactattttattattaaaaattaaaattaa
acgtaatattccatatcttcctaattttaatattactgaagccaaaattattgatctaa
aaaatgaagcttccacatgagcttttaataaccatccatgcaataaatatattggaatt
ttaactaaaaaagatattaataaataaataaaattaaaattatcaaatctaaaatcttt
aatttctaaaaaaaaaaaaattattctacctcttttttctaaaattaaaaaaactaaat
ataatattggtaaagaaaataataaagtataaaatattaaataaaatgcagctaaaatt
cgatcttcactatatcctcattctataattataaaaaaaattaataataatctagattc
atatataaaataaaatattaataaatctatagctacaaaatttaataatatcaaaaaaa
ataaaattaaatttaaaattaaacaatatttttttaattcatttaaatttaaaaaaatt
attccaaaaactcaaattattattaaaattaaataacttgaataataattatctccaaa
acctcaaacaatattaattcacttaattcatctaaaatttactaaaaaataaaatctta
ttaaaaatattaaatttcttaaaatataaaaatttacataatttataaaaaatataata
actaataaaattaaaatttcattcattaaattatgctaaatttaaaaaattaatttttt
gatgtccatattcataatttatacttactaataatgataaacctaatactctttcacat
actgaataaattaaataaataaaataaagaaatccattataatctattaacactaaata
aaataaaattattacaattaaatattcaattctaattaaaaatcttaaaaaataaattc
tataatttaatactaaaataattattaaaaataccaaatttaaaattaaataatttata
ataaatttaatattataataacaatatatatatatatatatatatatatatatatatat
atatatatattaaaaattatttaaatttttatataacattaaacttcaaaaaaattttc
ttaaaaatatcaataattcccaaaattattattttaattaaactattttttgtttataa
acttatgttttatagtttaataaaaacattaattttgtaaattaaaaatttaattataa
cattaatataacaaacttaataagaaaataaaaatgaaaactttaataatacttaattt
aattatattaataagattaaatattaatttaatacttattttaaattatttttatacaa
atattttacattatcctttaaaacaattaatttatttaatttcatatattatttatata
acaataaattctataattctaaaacaaaatttttcaataaatttatttattataataat
catttttattagaggaattttaattatattttcttatttcattagattaattaataaaa
tatcaaaaaaaaacaatatctataaaattttaattttaaatttatttattttaataaca
ataataatttttcaaattaatataattaaaattatacttaaaaatttaaattttaattt
taaaaaaaataataaatttaatattattaaaaaattatatttaaaaccaaataattata
ttttattaacatttattatctttttaattactatattgttttctataacaaaaatttgt
tatattaataataaaagtttacgaacataaaaatgaaaaaaataatttctataatttat
aaaactcatttattaaatctaccaatatcatttatcaacctacctacaccaataaatat
taattatttatgaaattttggttcaattcttggaatatttttaataattcaaattattt
caggattatttttatctatacattattgtcctaatattaatattgcattttatagaatt
tctaatattataaaagatataaattctggatgattaattcgtttaattcatataaatgg
agcttcattttattttttaattatatattttcatattgcacgaaatttattttattatt
cttttaaattaattcaagtttgatcaattggtgtatcaattttatttttatctatagca
acagcttttttaggttatgtacttccatgaggacaaatatcattctgaggtgcaatagt
aattacaaatcttatttcagcaattccatatattggtcaatttattgttgaatgaattt
gaggaggattttcaattaataatgatacattaaatcgattttattcattccattttatt
ttaccatttattattttattaataatatttattcatttaataatcttacatattacagg
ttcatcaaatccaattcattcaaaaataaatatttataaaattaattttcatccatatt
ttactattaaagatttaattacaataattttcacattttcattatttatatttattaat
ctacaaataccttatatattaagagatcctgataatttcaaaatagctaatcctataat
tacacctattcatattaaacctgaatgatattttttatttgcatattcaattttacgta
caattccaaacaaattaggaggtgtaattatattatttatatcaatttttattttatat
ataatccctttaattaattataataatttaaaaaataataaattttatttcattaataa
atttatatattgatgatttattaatatttttattatattaacttgattaggaagtcaaa
taattgaatatccttataccaatttaaatataatttttactttaatatactttatatat
ttaattatatcaatatatataaataatatatgagatttattattaaaaaaaaaataagt
taatgaacttgaataagtttatggtttgaaatcatattatagaaataatattttctatt
aactttattataatttaatattatttattatattaatttttaatttataaattttaaat
ttattaataacttaatctttaatattaataatttaaataaattatttaatatatatata
tatatatatatatatatataaataaataaatcaataaaaatttatattttataaatttt
aattaatttactatataaccattataatatttatatttaaatatataaaattataaaat
tttaaaatttaatatcattaattcttttattaaataaataaataaagaatataataaaa
taaatattaataattcaaatcaacatattttcattaaaatatcatatcgaattcgtggc
aaaactccacgaactataattaataaaattaaatgatatatataaaccaataaaaaaat
taaagatcaattattaaatccaaaaaatattacagttaaaattatacttataaatataa
tatttatatattctgacaaaaaaattaatacaaataatcttctaaaatattcaagatta
aatccagaaactaattcagattctccttcaattaaatcaaatggaatacgattcaaatc
aattaatattctaataataaaaattaaatacaaaggatatataaaaaatataaaactaa
tatttttctgagatctaacaaatctaaaaaatgaataatcttcaattattaatattgaa
ataaaaaatattataaataataaaatttcaaatgaaattatttgagaaactgatcgtaa
tgatcctaaaattgaataattacacattgaaactcaaccaataattataacaggataaa
ctattaatcttaaaattaatattaaataaataattctaaaatcaatagaataaaattta
taaattcatggataaattaatcataaaattattgataaaaaaaatataattattggact
aaataaatatattaaactatttctcaaataaaaaatttctttagtcaataattttaaag
catctataaatggttgaaataaaccattaaatccatttttatttggaccttttcgaact
tgaatatatcctaataatttacgttcaaataaagttaaaaaagcaactctaattaaaat
tataattaccaataaaatataattcaataaattaatcataattattatatattataaat
aattataatttatttaaattctaaatttaatgcactaaatatgctaatataatttattt
atatttatacatgtatatatttattaataaatttataattaaattataaattatagtcc
tttcgtacaaataatttattattatttatagataaaaaccaatctgacttacgtcgatt
tgaactcaaatcatgtaagattttaaaagtcgaacagacttaattattaaatttctcca
tttaaaatttatcttaattcaacatcgaggtcgcaatcatctttttcaatatgatcttt
aaaaagatattacgctgttatccctaaggtaattattcttttaatttttattaaaagat
caaaaattattctttaattaaagtttatattataaataaagttaaataaatttatctat
cctcccaacaaaatattaatattaaataaataaattataattataatattaatataaaa
ttctatagggtcttatcgtcccataaataaatttcagcatttttactaaaaatttaaat
taattaaatatatatgagacagtatatatctcattaactctttcattccagtttttaat
taaaaaacaattgattatgctacctttgtacagttaactatactgcagccattaaattt
tataaaatcattgggcagaattgacttaaaattattttcaataagccatgtttttgtta
aacaggtgaatatattaaatttgccgaattccttatatatatatatatatatatatgaa
tataattataaatttaaaatttacattatttattaatcactaattcaatcattatattt
aatttaaacaaattaaaaattatttttttttttaaaatatatatatatatacatttcat
taatattctaatatttttaaatctttaatatttataaattactaaattattaaatactt
attaataaaaattatttttaaattaatattattaatattaattaataaaattatatatt
caaaatttatagattatcccataaattttttatataaaaaaataaaatatttttaaata
aaattttttatttttttatatataaatttaatttatttcaaaaaaaactagatataaaa
aaattcggttaacatttaatttctaaatataaattttaactttttattttacaaaagca
taattaaatatttagctccttttctttcgagattattaaatttataaattatattaatt
aaccctgatacaaaaggtacaaaaatcattctacttatttaatttttaaaaaattcatt
tacattacttaaactattaatcctaatattatttcataatatattactttaacaaaaaa
tttttatataactttaaataactataatataaacaatatctaaattattaaatttattt
aataaaataaaattttaatcatcaaattaaacttttcattgtaaatgaaatattttttt
tttatttaaactaaaatcttattctaaaaacattttccaatatttttactatgttacga
cttattccttaaaggaaattgacgggcaatttgtacacttttcaaaactaatttcaatt
taattaatttattaaatttactattaaatcctctttcaaattaacattaaaattttaat
tattcaaaaattaaatttattataattcataaattcttaaatatactacattttgattt
gaattattattttattaaatattactaataataaattttatttcaaaataaacaacaat
atataaatttaaatttaagtaaatcttatcgtggattatcaaattaaattacaaatttc
tctaataagaatgaaaagccgccatataatttaattttaatgattatacatttatttat
aaattaaatattattattttatataatagggtatctaatcctagtttattaatatatct
tattatatttataaatattaaatttaatatatttaaaaattaaatttcacctaaaatct
aaaaatttaattaaattttatttaattttatattaatattaattaattaaactaatttg
caaaattagtttaaccgctattgctggcactaattttaatctttactaaaatttttctc
taaatttaactttcattaatcatttaaatctaatcactaaattaaattaatttttaata
ttaaattattttataataataaaaaaatattattagtttaaaaatcattataaaatttt
tttatattattaattattattaattcatttaaaatcaaaatttaatatgcaatatacat
taaatataatattattttaatataaatttaataatttaataataataacttataattat
aatataaaaattaaattttataaaacatttatttattcatatacatatatatatatata
tatatatataattaatttatattaaaaaaaaataaaatttaattaaaataatttttaaa
aattaaaaatctaaattttaattttataattaaacaaatttatttttataaattataaa
ttattaaaatttaaatttttaaaatataatttatataataaatttaataaaatatttaa
tctaaaatttaaatatattatattttaaatttaattttaatacaaatttatttttttaa
taaattatttatatttatttatttatatatatatatatatatatatatatatatatata
tatatatatatattaaataaagagtttaaattaattttttaaataaaatataatcaata
atattattttctaaaaattttctttttaaaaaaactcaaataaaaaaaaatatttataa
attaattatataataaactaaagagtaagctaatagattactactctatcgataaattt
aaaaatttttatataaaattaattttataataaattttaatattgatataataatttaa
ttacatctatttaattttataaaatattttaaaattaataatttttaattatattaaat
tatttttactcttttatttctaataaaaaaattattaatttaaaatttaatttatatat
ttatttatatatatatatatatattaaaatttaaaattatttatattattatcattatt
ataataattcaaataataataataataaatattaataaaaatttaatttttatatttat
attaatttttacattaaaataataaaaattaatataaatattttaaattattctaattt
atttaaattaaattttatttaattttttttttaatttataaaatttaatggatattagt
taatacttaataacaattaaattgcatttaataataattaataatttaatatatctaaa
ttatatatatatatatatatatataagtaatatgtctgaaaaaagatatattttgataa
aatatatatgtatatattggtaattatactattactataaatttaatatatatatatat
atatataataagtatttaaaactaatagaaaaatctataattaaataattaaattttta
tataaaatatttatttttataaatataaaaatataaatattaattttaataaataaatt
aaattatatttattttatctttattataaatttatttttaattttaataaattcaacta
gaatttatattcaatgattatcaatagaattttctactattattttaattagaataatt
aatattgaatcaaaaaataaaattgttagaattatatattttttaatttcttcaatttc
aagattaattactattataattatttctgttaatttcactcaattatttgttttaaaaa
attcaaatattaatttaatattaataatttcaatatttataaaaattggattatttcca
tttttttcttgaataattttaatttataataaatcatcatgaagacaaatttttatcat
ttcaacatttataaaatttatcccgatttattttttttcttcaattatttatttatcac
ctattatagttatacttttatttttaaataatatatttatttcagtttatacaaattta
aatttttcaattaaaaaattatttggatgctcttcaatttttaattcatttttatttat
tttaattatatatacaaataaaaatttatttttattaattgctattttatatacaactt
cactattaaatttaattttaatttttaaattttataatattaataatttaaatttcaat
aatatttcattaaattcttattatttattaacattagtattgttcacatatgcatcatt
tcctttatttttaacatttattttaaaatgagaatttatctataatttaaatgttaatt
taagtaataatttaattttctttttaatattagcaagaatattaatactttgaaattat
tttattttatttaaatatataattttaaaatttaaatataataagataactaaaattaa
ttttctatatttaaaaaaaattaatttaattattattataatttattcaattatattta
taacatttaatttaatttaatataaatttttcttaatctttaaatttgcaatttaaaat
ttttttttaaactatattaaatttatatttatatatatatatatatatatatatattaa
ttagtattagaaaaaatctaattttcgtaaataaatttacaatttatttctttttcaga
cataatactaaatttaaatttcaaaattttaagttaatttaaaaactattaattttcaa
aattaaaaatataaacaaatttataaatctta
