# Supplementary material for: Conveniently Pre-Tagged and Pre-Packaged: Extended Molecular Identification and Metagenomics Using Complete Metazoan Mitochondrial Genomes
Source: PLoS One. 2012 Dec 14;7(12):e51263. doi: 10.1371/journal.pone.0051263 (PMC3522660; doi:10.1371/journal.pone.0051263)
Supplement: File S2 — Sliding window analyses for Annelida, Cnidaria, Crustacea, Echinodermata, Mollusca, Nematoda, Nemertea, Platyhelminthes and Porifera. For each family, the folder contains the aligned sequences as well as the sliding window analyses by species pair and for all species pair on a single figure. (ZIP) [file pone.0051263.s002.zip › Crustacea/Apidae/NC_011923.fst]

>Bombus hypocrita sapporoensis mitochondrion, complete genome.    NC_011923
ataaaaaaatgactaatatcaactaatcataaaaatattggaataatatattttatttt
cgctatatgatcaggaataattggttcatccataagtttattaattcgaatagaattaa
gtcatcccggaatatgaattaataatgatcaaatttataattctttagtaactagacat
gcatttttaataattttttttatagtaataccatttataattggaggatttggaaatta
cttaattccattaatactaggatcaccagatatagcttttccccgaataaataatatta
gattttgacttttacctccatcactatttatattactattaagaaatacatttacacct
aatgtaggaacaggatgaactatttatcctcctttatcttcctacctatttcattcatc
cccatcaattgatattgcaattttttctttacatatatcaggaatttcctctattattg
gatcattaaattttattgttacaattcttataataaaaaatttttcattaaattatgat
caaattaatttattctcatgatcagtatgtattactgtaattctattaattttatcttt
accagtattagctggagcaattactatacttctttttgatcgaaattttaatacttcat
tctttgatcctataggaggaggagatcctattctatatcaacatttattttgatttttt
ggtcacccagaagtatatattttaattttaccaggattcggattaatctcacaaattat
tataaatgaaagaggtaaaaaagaaacctttggaaatttaagaataatttatgctatat
taggaattggattcttaggatttattgtttgagctcatcatatatttactgtaggatta
gatgttgatacacgagcatatttcacatctgctacaataattattgccgttcctacagg
aattaaagtcttcagatgattagctacataccatggttcaaaaataaattttaatatta
caattatttgatcaattggatttattttaatatttacaattggaggattaactggtgtt
atactttcaaattcttcaattgatattatcttacatgatacatattatgtagttggtca
ttttcactatgtattatctataggagcagtttttgctattatttcaagaattatccatt
gattcccaataattacaggtttaataataaatcaaaaatgattaaaaattcaattcatt
ataatatttattggtgttaatataacatttttccctcaacattttttaggattaatatc
tatacctcgacgatattcagattatccagactcatattattgttgaaatttaatctctt
caattggagcaataatttcaataaatagaatattacttttaatttttattatttttgaa
agattaatctctaaacgattaattttatttaaatttcatcaatcatctcttgaatgatt
aaataattatccaccttttgatcatttcctaatagaaattccattaatttcaaaaaata
aaattaaaaatattttcaataaataatttattttaaatattattatcaattatatatat
atatatatataaattaatatggcagattagtgctttgaatttaaaattcaacaataaag
attatattcttttattaatattaatattttaataaatcaatatattctgaattgaattt
taaattcaaataaattttttcaattattaaaaatttctacatgaaatatatttttattt
caagattcaaattctttttactctgataatcttatttcatttcataatttaactataat
aataataacaataattattactttaacaatatattttattatagatttttcattaaata
attttttaaatctaaatcttttaaaaaatcatactattgaaattatttgaactttaata
cctataattattttaataattatttgtttcccatctttaaaaattttgtattatattga
tgaaattataaatccttatttttcaattaaatcaattggtcatcaatgatactgatcct
atgaatatcctgaatttaataattctgaatttgattcatatatattaaattatgaatca
ataaatcaatttcgacttttagaaactgataatcgattaattattccatttaaaatttc
aatacgaataattgtatcttctacagatgtaattcattcatgaactattccatcattag
gaattaaagttgatgcaattcctggacgagttaatcaattaaatttattctgtattcgt
cctggaatttattttggtcaatgttctgaaatttgtggaataaatcatagatttatacc
aattatgttagaaagaacttcttatgaattattttcaaattgaattaaaaaaaaaatat
tatgaaaaattagttaattatataacattagattgtcattctaaaatcaataatttaat
ttattatttttccaacattagatgtctgaaattaagaattgatcttttaaatcaattat
agtaattaaaatttacttctaatgaattccacaaataatacctattaattgattaatta
tttttttaatatgcataatttgtttaattttaattataattttaataaattctttatta
ttaaattttaaaattaaaaattttaaaaaaaaaattatttacaaaaaatgaaaatgatt
atgataaatttatttgaaacttttgacccatcaattaattattattttcaattaaactg
aatcttcatatttacaccaattattatatttccaaatatatattgactaattccatcac
gaattataatgattttaaaattatttatcaaatatttatttaacgaatataaaataatt
atattaaataaatatattataaatattattttatttttaagaattataatttatattat
attattaaatttatttagattaattccttatatttttacatcaactagacatctattat
ttaatttatcaatatcattatctttatgaataagatttataatttattcaattattaat
ttccctttaaaaactttgagacatttagttccattaaattcacctaaatttttaataaa
ttttatagtaattattgaattaattagattaatcattcgaccttgaaccttatcaattc
gtttatcagcaaatttaatttcaggacatttaattttaattttattaagaaattttata
ataaattttttattatttttaccaattacattaattattcaaaatatattattaacttt
agaaatctctatagctttaattcaagcttacgtattttcaattttattaacattatatt
tttcagaatctaattaaatgaaaaaaaattttccatttcatatagttactattagtcct
tgaccaattatttcatcaataaacttaataaatttaatattaagaattattttatgaat
ttatttaaataatttattattaataactattaatttaataatattaattttaacatctc
ttatatgatttcgagatattattcgagaaagaacttttcaaggaatacattcactatta
attatttcaataataaaatttagaataattatatttattatttctgaattatttttttt
tatttcctttttctgaacttttttccataactcaatttctccttcaattgaaattaatt
tttcttgacctcctttaataattaaattttttaacccatttgaaatccctttattaaac
tctattatcttaattacatcaggattcactgttacattaagacattataatttattaaa
taataaatttaaatcaagaacattaaatctaatacttacaattattttaggattttatt
ttaatttaatacaaatatttgaatattataattcatttttctgtattaatgatagaatc
tttggatcaattttttacttatcaactggatttcatggaattcatgttcttattggtac
attaatacttttatattcctttatccgaataaataaacatcacttttcatcaattcatc
atattaattttgaattctcaatttgatattgacattttgtagatataatttgattattt
atttatatattttattacattttaataaattaaattttattattcatctaatttttata
aattaattaattaaatatatagtataattattacaattaatttccaattaaaaaattta
agataacttaatatatttaattaatattataattttttatttattaattttaattatta
tttttattattttaaccttaaataaatttttatcaataattaaaaaaataaattttgaa
aaaaatcttccatatgaatgtggattttacccaattacaaaaataaatttaccattttc
acttccattttatttaatttcattaacatttataatctttgatattgaaattatcttat
taataccattaatttcatttattaaaactctaaatttcttatatttattttttataata
attttttttttttcaatattaattttttcattaatcatagaatgattctgcaattattt
aaattgaatatattaatattaaatatacaaatataatataaggattttttttaaaatct
atatttaagccgaaattaaatgtaattatatttacttcttatactcatatatatatata
tatataaattttaaattaaagccaaaaagaggcattttattgttaataaaataattgaa
ttaaaatattctaatttaaatttttataaatttaatttatatagtttatttaaaacatt
atactttcaatataaaattattaataaatttaattaattaattataaatagagataata
ttaataaagcttctaactttaatttagatattaaattatcattatttctatttatttat
atttaaatatatatatttaaaaataaaataatttccttaatattttctttattatgctc
tactaataagctatttaaatataacttaaactcttctaattttttttttaaatataaaa
ttatctatttttaacatatatatatatatatatatatatatatatataattaattaatt
aaacataatcaatattattaaataaatatatattaataatataaaaaaaatttttaata
tataaattatttctaataaataacaaaaaaaatttataatctttcctgtaaacttttca
attattcctttttcaaaataaatttcataaaaaattaatcaatatattaaataatttaa
aataaacttataaaaaaaatccattataaaaaaacttttaataaataaaacaattttat
ttaatggaaatataattcctaataatattattttaaaaacaaaatatttaaaaatataa
aataaattaaccttaatatgaaaaaaaaaaaaattataaataaattttctaataaataa
tataattaataaaataaatattatataatttattataatattatcttcatctaaataaa
ttaaatttattataaaattatttattattaaaatatatattaaacgaaatgaatatgat
acagtaaaaattgttccaataattaaatttaataatctaaaaattcttattatattcaa
aaaataatactcaataattaaatcttttgaataaaatccaactaaaaatggaaatccac
acaatatataaaatcgaaaattttgaattccttttatataatgaataaatcttccaaca
catataaatattatagatttaaaaaaagcatgaataaataaatgtaaaaatgttaaatt
cactattcctaaagaataaatacttattataaaacctaattgacttaatgttgataaag
caataatttttttaaaatctatttcaaaatttgctattacacctgctataaatattgtt
attcttgaaattattaaaatatactccttatattttaaatcaattaatatttcataatt
aattaataaataaatcccagcagttactaatgttgaagaatgaactaatgaagaaacag
gtgtaggagctattatcgcagcaggtaatcaaattataaatattaattgtgcacttttt
ctaaatactataattaaaaatataattaaaattaataaatttatattatataaaattaa
attccatctaccaaaaattattaaaaaagaaataattattaataatcttgaatcaccta
aacgatttaaaattacagttattattcctgaattaaaagctaaattcttttgataataa
ataattaaacaataagaaattaaacctaatccatctcatcctaataataaagtcaatat
attaggacttaaaattaaaaaaattattgatattaaaaataacattattaaataataaa
aacgtttaattaaatatttattatttaaatttatataacttaccctatataataaaatt
atggaacaaattaatataactaaaaatataaatattaataatttaaatctaattattaa
aatcaaattcatttttattgaacttaaattataaattattcattcataaattaataatt
tatttataaataaaatataaaatccaaaaaatatagaaatcaaactcattaaaattaat
ataattccaaaaacaattatttttaaaataatttaaaatattttatatttattatatat
cattgaaatcacaattcaatatttttaattaaactatttaaataaataaataaatttaa
aataaataaatttaatggtaataaatgtaaaattaaagttaaataatttaataaacttc
tatttattaaattaatattaaaactataaatctttccaaactgaataaatctatataaa
taaattgaatatataaatcttaataaacaataaaaaaacaaaaatataaataaatattt
atatcatataattaaccttattaacaaaaaaatctcacttactatatttaaagaaattg
gagcccctgaattataaacacatattataaatcatattattgatattgatggtattaaa
ttaattaatcctttatttaaaaaaataattcgtctattagtttgtttataaatttcatt
tactaaataaaataaacctgaagaaactaatccatgagaaattattattaataatcctc
ctaataaaccaatttttaaaccacttaatattcccatagatataattcctatatgaatt
actgaagataaagcaataattaattttatatcaaattgaaataaacatattattcttaa
aattaacattccaaataaattaattattataaaataacaagataaattaataaatttat
tattaaaaattaaaattaatcgtaatatcccatatctccctaactttaatattactgaa
gctaaaattattgatctaaaaaatgaagcttctacatgtgccttaattaatcaaccatg
aaatatatatattggaattttaattaaaaaagatattaataaatatataaaactaaaat
aatcaaatttaaattttctaatttctaaaaaaaaaaaaattatcctaccccttcttctt
aataatttaaaaattaaatataatatcggcaaagaaaatactaaagtataaaatattaa
ataaaatgcagccaaaatcggatcttctctatatcctcattctattactatataaaaaa
ttaataataacctagactcatatataaaataaaatattaataaatctataactataaaa
ttcaataatattaaaaaaaataaaattaaatttaacattaaacatttttttcttatttc
atttaaatttaaaaaaattatcccaaaaactcaaattattattaaaattaaataatttg
aataattattatttcctaaacctacaaaaatatttaattttttaattcatctaatattt
tttaaaaaatataatcttattaaaaatattaaatttcctaaaatataaaaattaatata
atttattaaaaatataacaactaataaaattaaaatttcattcattatattaaatttac
aaaattaattttttgatgaccatactcataatttattcttactaacaatgataacccta
atactctttcacatactgaataaattaaataaattaaataaagaaatccactataattt
attgataataaataaaataaaattattgaaattaaatactcaataccaattaaaaacct
taaaaaataaactctataatttaatacaataattaatattaaaaatactatattaaaaa
ttatataatctaaaataaattcaatattatacttatatatatatatatatatttatata
taatattaaatttcaaaaaaatttttttcaaaacatcaataatccccaaaattattatt
ttaattaaactatttcttgttaattaaatataaatgttttatagtttaataaaaacatt
aattttgtaaattaaaaatttaactataatattaatataacaaaatttaataaaaataa
aaatgaaaactttattaattcttaattttattttattcataaatttaaatattaattta
atacttattatttattatttttatataaatatttttcattatcctttaaaacaattaat
ttatttaattttttatatcatttttatatcatttaataatttaattataaaacaaaatt
tttcaataaatttatatatttttataattatcttcattagaggaattttaattatattt
tcttattttattagattaattaacaaaataaaaaaaaataataatatttctaaaatatt
aattttaaattcattaattatattaattataatttttcaaatttatcaaattaaaatta
ttcttaaacatttaaattttaattttcataaaaataacaaattaaaaatcattaaaaat
ttatattataaaccaaataatttaattttaataataattattatttttttaattttaat
acttcttattataacaaaaatctgttatattaaaaataaaaatttacgaacaagaaaat
gaaaaaaataatccccataatttataaaactcatatattcaatttaccattatcattta
ttaatttacccacaccaattaacattaattatatatgaaattttggatctatcctagga
atatttttagcaattcaaatcatttcaggattattcttatctatacactactgcccaaa
tattaatattgctttttatagaatttctaatatcataaaagatataaattcaggatggt
taatccgtttaattcatataaacggagcatcattttattttttaattatatatttacat
attgcacgaaatttattttattattcatttaaattaattcaagtatgatcaattggtgt
atcaattttatttttatcaatagcaacagcctttctaggttatgttctaccatgaggac
aaatatcattttgaggagccatagtaattacaaatcttatttcagcaattccatatatt
ggtcaatttactgttgaatgaatttgaggaggattttcaattaataatgatacattaaa
tcgattttattcatttcattttattttaccttttattattttattaatagtatttattc
atttaataattttacatattacaggttcatcaaatccaattcattcaaaaataaatatt
tataaaattaattttcatccatacttcactattaaagatttaattactttaatttttac
atttacaatttttatattaatcaatctacaactaccttttatattaagagatcctgata
attttaaaatagcaaatcctataattacacctattcatattaaacctgaatgatatttt
ttatttgcatattcaattttacgtacaattccaaataaactaggaggtgtaattatatt
atttatatcaatttttattttatatattattcctctaattaattataataacctaaaaa
ataataaattttactttattaataaatttatatattgatgattcattaatatttttatt
atattaacttgattaggaggtcaaataattgaatatccttatactaatttaaatatatt
tttcacttttatatattttttatatataattatttccttatatataaataatatatgag
atttaattttaaaaaattagttaatgaacttgaataagtttatgatttgaaatcatatt
atagaaataaaattttctattaacttaataaattattttataataatattatattaatt
ttcaatatatatttaaattttaaatttatttattaattaattaattaatcttttatatt
ataataattaatatataaatttataaataatttaatttataacataaataatattaatt
tcaatcatatatatatatatatatatatattaacataatataattatttcttttattaa
ataaattaaaaaacaatatattaaatttaatactaataattcaagccaacaagctttta
ttaaaatatcatatcgaattcgaggtaaaaccccacgaattattattaaaaaaattaag
tgaaatataaaaattaacaaaaaatatagagatcaactatttaacccataaaatattac
agtcaaaataattctaataaatataatatttatatattctgataaaaaaattaacacaa
acaaccttctaaaatactcaatattaaatccagaaattaattcagactccccctcaatt
aaatcaaatggaactcgattcaaatcaattaatacccttaccataaaaatcaaatacaa
aggatataaaaaaaatataaatttaatattcttctgaaatttaaaaaattcaaaaaata
aataatcttcaattataattattataataaaaaatattaaaaataataaaatttcaaat
gaaatcatttgagaaactgcacgtaatgaacctaaaattgaataattacatattgatac
tcaaccaattattattacaggataaactattaatctcaaaactaatattaaataaataa
ttctaaaatctataaaataaaatttattaactcaaggataaattaatcacaaaattact
gataaaaaaaatataattatcggactatataaatatcttaaattaacccttaaataaaa
aatttctttagttaacaattttaaagcatctataaatggttgaaataaaccattaaatc
catttttatttggaccttttcgaacttgaatatatcctaataatttacgttcaaataaa
gttaaaaaagcaactctaatcaaaactataataattaataaaatataatttaataaatt
atttataattattatatattataataatttataatttatttaaattctaaatttaatgc
actaaatatgctaatataattatattaatatttatttattaattaataaaaataattta
attataaattatagtcctttcgtacaaataatttactatatttttatagatagaaacca
atctgactcacgtcgatttgaactcaaatcatgtaagattttaaaagtcgaacagactt
aattattaaatttcttcatttaaaatttatcttaattcaacatcgaggtcgcaatcacc
tttttcaatatgatctttaaaaagatattacgctgttatccctaaggtaatttattcta
taaatttttattaaaagatcaaaaatatttattctttaattaaagttaatattttaaat
aaagtttaataaatttacttatcctcccaacaaaatattaatatttaataattaaatta
taatcaatatattaatataaaattctatagggtcttatcgtcccataaactaattttag
cattttaactaaaaatttaaattaattatatatatatgagacagtatatatctcattaa
ctctttcattccagttctcaattaaaaaacaattgattatgctacctttgtacagtcaa
ttatactgcagccattaaatttttaataatcattgggcagaattgacttaaaattatta
ctcaataagccatgtttttgataaacaggtgaatatatttaatttgctgaattccttat
atatatatatattatttataaattaaattttaaatttatatattattaattaattacta
attcaatcattatatttaattaaatttaattaaaaattatttttttttattatatatat
atttcaattacttatatttataatttaaatctttaaaattttaaaatattattaaatta
ttaaatactcattaataaaaatcattattaaatttatactatttatattaaataataaa
aattatatattataaatttatagattatcccataaattttttatataaaaacataaaaa
attttttgaaaataattttttaacttttttatatataaattaaatttatttcaaaaaaa
actagatataaaaaaattcgattaacatttaatttctaaataaatattataacttttta
ttccacaaaagcataattaaatatttagctcttctttttcgagattattaaatttataa
attatattaattaaccctgatacaaaaggtacaaaaatcattttacttatttaattctt
aaaaaaattcatttacattactttatctattaatctaaatattaattcataatatatta
cttaaacaaaaaaaaattatataattttaaataattacaatattaataaaatctaaaat
attaaatttatttaattaaataaaattttaatttacaaattaaacttctcattgtaaat
gaaatatttttatttaaactaaaattttattctaaaaacattttccaatatttttacta
tgttacgacttattccataaatgaaactgacgggcaatttgtacacttttcagaactaa
tttcaatttaattaattttattaaatttactattaaatcctctttcaaattaatattaa
aatttaaatatccaaaaatttaatttattataactcataaattcttaaatacactacat
tttgatttgaattattattttataaaatattcttaataataaattttattttaaaatat
acaacaatatataaattttttatttaagtaaatcttatcgtggattatcaaattaaatt
acaaatttctctaataagaatgaaaagccgccatataatttaattttaatgattcaaca
tttatttataaattaaaatataattattttatataatagggtatctaatcctagtttat
taattcatcttattatatttatatatattaaatttaatatatttataaattaaatttca
cctaaaatataaaaatttaattaaatccacttaattccatattaatattaattaattaa
attaatttgcaaattagttaatatataataggctaatttaagcttataggctcataccc
tatcgataaattttataaatttttatataaactttaaatatttatttaactttattaaa
acataataataacaacaatttcaaaaaaatattttttaaaataaaatttattaattata
tatatatatatatataataaaataatttaaacttatagacttataccatataaataaat
tttataaataataataaatatattaacaataataatttaaaaaatatttttaaaattaa
attaatttattaattattattattattatttttataattacttaattccttattattat
tatatatatatatatattaaattaaaaaaaattaattatattatatattatacatatat
atatatatattcaatttaaatatttatttaaaaaattttaactttcctattttataatt
aataattattggatattagttaatattttataacaattaaattgcatttaataataatt
aataatttaatatatctaatttatttatctatatatatatatataatagtaatatgtct
gaaaaagatatattttgataaaatatttatgtatacatttataattatactattactat
aaattatataattatatatatatatatatatatacatatataataaggatcttatacta
atagaataaattctattattaaataataagtttttatataaaatatttaatttttaata
aatataaatattaattttaataaataaattaaatttaacttacttaatttttattataa
atttattttttatattaataaattcatcaagaatttatattcagtgattaacaatagaa
ttttctactatcattataattggaataattaatattaaatcaataaataaaattattag
aattttatatttcataatctcctcaatttcaagattaataacaattataattatttcat
ttaattttactcaactattcactcttaaaaatcctgatattaatttaatattaataatc
tccatatttataaaaattggtatattcccattttgtttttgaataattttaatttataa
taaatcctcaagaagacaaatttttattatttctacatttataaaatttattcctattt
attttttttcttcaattattaatctttcaccaattataattaccttcttatttttaaat
aatttatttatttcattatatacaaatctaaatttctctattaaaaaattatttggatg
ctcatcaatttttaattctttattatttattttaataatttatagaaataaaaatttat
tcttattatttataattatttactcaacttcatttcttaatttaattttaactataaaa
ttttataatattaaaaatttaaattttaataatatttcattaaattcttactatttatt
aattttaatattatttatatatgcttcatttccattatttataacatttataataaaat
gagaatttatttattctttaaatctaaatttcagaaataatttaatctttttattaata
ttatcaagaatatttatactttgaaattattttattttatttaaatttataattttaaa
atttaaatttaataaaataactaaaattaattttattaattttaaaaaaatctctttat
ctattataataatttattcatttatatttatattatttaatttaatttaatataaataa
tttatttaatctttaaatttgcaatttaaaatttttttttttaaactatattaaatata
tatatatatatatatatatatataaattagtattagaaaaattttaatttccattaata
aatttacaatttatttctttttcagacataatacttatctaaataatattaaattttaa
aagattttaagttaacttaaaaactattaatcttcaaaattaaaaatataatataattt
ataaatctta
