# Supplementary material for: Conveniently Pre-Tagged and Pre-Packaged: Extended Molecular Identification and Metagenomics Using Complete Metazoan Mitochondrial Genomes
Source: PLoS One. 2012 Dec 14;7(12):e51263. doi: 10.1371/journal.pone.0051263 (PMC3522660; doi:10.1371/journal.pone.0051263)
Supplement: File S2 — Sliding window analyses for Annelida, Cnidaria, Crustacea, Echinodermata, Mollusca, Nematoda, Nemertea, Platyhelminthes and Porifera. For each family, the folder contains the aligned sequences as well as the sliding window analyses by species pair and for all species pair on a single figure. (ZIP) [file pone.0051263.s002.zip › Crustacea/Apidae/NC_014295.fst]

>Apis cerana mitochondrion, complete genome.    NC_014295
attataaaatgatttatatcaacaaatcataaaaatattggaattttatatattttatt
agctttatgatcaggaatattaggctcatcaataaggttgattgttcgcatagaattaa
gatcccccggttcatgaattaataatgatcaaatttataatacagttgtaacaagacat
gcattcctaataattttttttatagttataccattcctaattggaggttttggaaattg
attaattcctttaatattaggatctccagatatagcatttcctcgaataaataatatta
gattctgattacttcctccttcattatttatattattattaagaaatttattttatcca
agaccaggaacaggatgaacagtttatcctccattatctgcatatttatatcattcatc
cccttcagttgattttgcaattttctccttacatatatctggaatctcatcaattatag
gatcattaaatttaatagttacaattataataataaaaaatttttcattaaattatgac
caaatttctttatttccatgatcagtatttattacagcaatcttattaattatatctct
tccagttctagctggagcaattacaatattattatttgatcgaaattttaatacttcat
tttttgatccaataggaggtggagatccaattttatatcaacatttattttgatttttt
ggccacccagaagtttatattttaattcttccaggatttggactaatttctcatattgt
tataaatgaaagaggaaaaaaagaaatttttggaaacctaggtataatttacgcaatat
taggaattggatttttaggatttattgtttgagctcatcatatatttactgtaggatta
gatgttgatacacgagcttattttacttcagcaacaataattattgctgttcctacagg
aattaaagtatttagatgattagcaacatatcatggttcaaaattaaaattaaatattt
cagttttatgatctttaggttttattatattatttacaattggaggattaacaggaatt
atactttcaaattcatcaattgacattattcttcatgatacatactatgtagttggtca
ttttcattatgtattatcaataggagcagtatttgcaattatttcaagatttattcatt
gatatccattaattacaggtttacttcttaatgttaaatgactaaaaattcaattcatt
ataatatttattggtgtaaatttaacatttttccctcaacattttttaggattaatatc
tatacctcgacgatactcagattatccagattcatattattgttgaaattcaatttcat
ctttaggatcaataatttcattaaatagaattatctttctaatttttattattcttgaa
agattaatttctaaacgaataatattatttaaatttaatcaatcatcacttgaatgatt
aaatttttatcctccattagatcattcacatttagaaattccattattaattaaaaact
taaacataaaatcaattttaattaaattttaatatggcagaatagtgcattgaatttaa
gattcaaatataaagttttaaatttacttttattaaaatttaataagctacaattgcat
tgaattctgaattcaaactcaaagtaaaaaacttttattaaaattaataatttaaattt
attattaaaatttctacatgattcatatttatgtttcaagaatcaaattcatattatgc
tgataatttaatttcatttcataatatagtaataataattattattataatttctactt
taacagtatatattattatagatctttttttaaataaattttcaaatctatttttacta
aaaaatcacaatattgaaattatttgaacagtaatcccaattattattttattaattat
ttgttttccatcattaaaaattttatatttaattgatgaaattgtaaatccattttttt
ctgtaaaatcaattggccatcaatgatattgatcctatgaataccctgaatttaacaat
attgaatttgattcatatatattaaattatagaaatctaaatcaatttcgattactaga
aactgataatcgtataattattcctataaatatcccattacgattaattacaacttcca
cagatgtaattcattcatgaactgtcccatcacttggaattaaagttgatgcagttcca
ggacgaattaatcaattaaatttaattagaaaacgacctggaatcttttttggtcaatg
ttcagaaatttgtggaataaatcatagatttataccaatcatagtagaatctacatcat
ttaaatattttcttaattgagtaaacaaacaaaataattaaaaaattagttaataatat
aacattagtttgtcaaactaaaataaatttattttaaattattttttaaaatttcatta
gatgtctgaatttaaagagttgatcttttaaatcaaatatagtatattttgaacatact
tctaatgaaatttaatcccccaaataataccaataaaatgattcataatttattttata
tacttattaatttttaatttatttattatacttttaaattcatttttaattaaaattaa
ttttaaaaaaattgaagaaaaaaaaattgaactaaaaaaatgaaactgacattgataaa
tttatttgaaatatttgatccttcatcaaataattatctatcattaaattgacttttta
tattccttccaattttagtcttcccaagaatttattgattaattcaatcacgaatttta
tatattattaaattacttttaaattttatatataatgaatttaaaattatttctaaatc
aaaatatcaatctaacattattatttttattagattaataatttacattataattgtaa
atatttttagattaataccttatatttttacattaacaagacatctattattaaatata
gctttatctttaactttatgatttagatttttaatctatttaatttataataattatat
tgcatttcttagacatttagttcctttaaattcaccagtttttttaataaattttatag
taattattgaattaattagattaattattcgaccatgaacattatcaattcgattatca
gcaaatttaatttctggacacttaattttaacattactaggaatttttattagaaattt
tatttcaatcttaccaattaatcttttaattcaaaatatattattaaccttagaaattt
ttatatcaattattcaaagttatgtattttcaattttattaattctttatttttctgaa
tctaattaatctataattaaaataaaatgaaaaaaaattttccattccatatagtaaca
aatagaccttgaccaatcattttatcatttaggttaataaattcattaattggaacagc
aatctgaatttacagatcaaatattttattaataattcttaatataactaatacagtag
taattataatattttgattccgagatattattcgagaaagaacatttcaaggattacat
acactttatgttattaatttcttaaaatttagtatagttctatttattttatcagaact
aatattttttgtttcttttttttgagccttttttcattcatcagtatccccaaatattg
aaattgatatattatgacctccaaaagatattaaattttttgatccaatagaaattcct
ttattaaattcatttattttagtttcatccggtattgcaattactgttagacattatta
tataattactaataacttaaaattatctaaattatatttatttttaactattatattag
gtacatattttataattattcaattaattgaatatgcaaattcatatttttgttttaat
gatagagtttatggatcaattttttatatagcaacaggatttcatggacttcatgtatt
aattggagtaattttcctttctatatcaattttacgaatatcaaaaattcatttttcaa
atatacataatataaattatgaaatagcaatttgatattgacattttgtagatgtaatt
tgattattcttatattcatttatttatttattaatttaatattaataatataaattaaa
tttatataaatattatttatactttataatatatatatatatatatatatatatagtat
aaataattacatttaatttccaattaaaaaatttaataaaatttaatatatataattaa
atatattttcatatattttattgttattatcttagtttcttcaattcttttaatattaa
ataaagctatttcaataattaaaaaaaaagattatgaaaaaagatcaccatttgaatgt
ggttttaatccaattactaaagctaatttaccattttcattaccttttttcttaattac
aataatatttttaatttttgatgttgaaattattttatttacaccaattattttatata
taaaatcttatagaacaatactctcatttatattaatttccctatttcttattctttta
attttaacacttatatttgaatgaataaataattatttaaattgaatattttaataaat
taatattctaaataaatataaggattttaataaatcaaatctttaagccgaaattaaat
gtaaataattacttcttatataaatttaaaattttaattattagttaaagctaaataat
tagcaatttattgttaataaatcatatgaataaatttattctaactaaaataattttat
aataaatttatttaaaaaattaaaaaattttccttaatattttcaatattatgctctaa
tttatataagctatttaaataatttattattttaatcttaatataaaaactaataaata
aattgtataaactctaaaagtaaaaaatacactaattcttaatcttggaatctttaatc
tatgaattcctaatgttaataatgtaaatttacttgataatatttcaacaattgacttt
tcaatatataactcataatcaaatattattgtaataacttttttataaataaatttata
aattatatttataaataaaaatgatattaaaaataaaccaatcttattttcaaataaaa
taaatttataaaaattaaatcctataattattcctaaaattattattttaaatactaat
aatttataaactaataatatattaattcttaccaaattaaaatttattgaattaaaaat
taatttactataaaataatcttaataatattattattgatatagaaattgctataattt
tatcttcttttaaataaataacatttattattaaatattttcttgttaaaactaaaatt
attcgaaatgaatatgaaactgtaaaaatagttccaacaattaaatttactactgaaaa
ataaactattttattaataaaaaaatattcaataattaaatctttagaataatatccaa
ctaaaaatggaaatccacataatcttaaaattgaaaaaattaaaattattctttttaaa
ggataaatataatatataccataataaattcgaatatcttgatttctatttatataatg
catatatcttcctacacatataaatattaatgatttaaatatagcatgaataaataaat
gtaaaaaaactaactcagttgaaccaattgataatattcttattataaatcctaattga
cttaaagttgaataagctacaatcttttttatatctaattcaaaattagctactaaacc
agcaaataatatagttaaacttgaaattaatataataaaacatttaaaattaaattcta
ataaatcaacatatcgaattaataaataaattcctgctgtaactaatgtagatgaagaa
tgaactaatgaagaaacaggtgttggagccattattgctattggtaatcatgttgaaaa
tggaatttgtgcactttttgtaaaagctattaatagtaaaaaaatcattaaaaattcat
ttatattatataatattaaatttcatcttccataaaatgttattaaacctataattatt
aataatccaatatcacctaatcgatttaaaagaatagtaactattcctgaagtaaaagc
ttttatttttatataataaataactaaacaataagaaattaatcctaaaccatctcatc
ctaaaataattgataatatatttggtcttaaaattaatatatatattgaaattaaaaat
agaattattaaataaaaaaatcgatttatttttaaatctcttaaatctatatatctaat
tctgtaaataataattattgaaaaaattattctaactaaaaaaacaaacattaaagatt
tataatcaattaaaagtaaaaaattaaattttattgaattaaatctaaagatatttcat
tcaaaaattataaatttatttaaatataaataatataatctaaataatattattaaaaa
actaaacttaaataataaaattccacaaataaatatttttataataatttaaaataaat
taaattatatcattgattccacaaatcaatattttttttaaactatttaaataaaatta
aattaatttattaaataaaatataattttaaaaacattaaatttaaaggaattcaatgt
attattaaaataaaatattcaactaataaaccatttttaattttaaaaactaaaaaaat
ttttccatgattaataaacatgaataaataaattgaataaataaatctaaataaacagt
ataaaattaaaattaatattaaaaattttattcaagaaactaaaccaataattaatata
acttcactaattaaatttaaagaaactggtgaccctatatttgatgaacataatataaa
tcataataatgatattcttggtataaaattaattatacctttattaacaaacattaatc
gtctattagtttgcctataaataacattaactaaaaaaaataaacctgaagatcttaat
ccatgagaaattattattaaatatccacctataattctaatatcaaaaaaagttattat
tcttataattataattcctatgtgaacaattgaagaaatagcaataattgattttatat
caaattgtgataaacatattaatcttaaaattaaaattccaaatgaattaataataata
ataaacttttgaaaaaatataaattcatttttataaataaatattaaacgtaatatccc
ataacctcctaatttcaatataattgaagctaaaattatagaaccataatagggggctt
ctacatgagcttttaatagtcacccatgaaataaataaatgggaattttcactaaaaat
gatattaataaataaataaataataataaatttaattttaaatttattatttctattaa
tataaaatttaatcttgatcttaatcaatataaataataaataatatataatattggta
atgaaaaaattattgtataaaatattaaataaaatccagataatcaacgattttcccta
taccctcattttacaactatataaaaaattaataataaaccaaattcataaaataaata
aaatactaataaatttattgatataaaaactaatattaatgaaattattaatattaaat
ttattaataaacaatgtgttcctatatttaatgatataaaaattaatccaaaaattcat
atagttaatattattaatccatatgaatatttattgaatcttaaattacaaaaaatatt
aattcattcaattcaattaaatcaaggtaagtttaatcataaaataattataattaaat
taccaataattacatttaaattaggaattttttttataaataaaactaataaatatatg
aatataaaaacaatcatgatataaaataaaataaaatatatttaataaattaaatctat
tatatttaatttttgatgccctaattcataatttattcttactaacagtgacaaaccta
aaactaattcacaaacagaaaatacaagaaaaattaaaaataatcaagtattaatttca
ttatcaataatataaaataatactgtaattactataaattcaattaaaattaagaatct
taaaaaattaacattataatataataaaaaaataaaaaataataaaactataataaata
ttaatttaataaattttaatatttaaatttcaaagctaaatagtttaaacaaaaacatt
aattttgtaaattaaaaatataaattaatttattttagctaaatttatttaaaatttca
aaaaaatttataaatataaaaaatataaatatcgataattcccaaaattatcattttaa
attaaactattttttgaaaaataaatcttaataataaaattttaaacatgaaatttaaa
taaattaattataacattaatcttacttatttcaaaaacaataatatcaattatttctt
tagttatagctgtatacattaatttaatatataaaaatccaacaattatattaatttat
ttaattttttattcaatttatctagctatagctctatttatatctaattcattaaattc
attattaattataataacattaattgtttttttaagaggaatattaattatattttcct
attttgtttcattaataaatgaaccattaaaattaaaattaaaagccaatttagtttat
agaatttttactattttttttctttcattaaaactttcagattatataacaaaagatag
aaaattatgtgaaatatctattaaaaatatagatattgaaaatttatatgaagaaataa
actgtatattattcctaataataatttttatattaattttaacattatttttaataaca
aaaataacttatattgaaaaaaaaactttacgtaaaaaaaaataaatatttaacataat
gaaaaaatatcaaaacttttttaattcaaatgaatttttaaaaataattatatcaacaa
tttatttaccaacaccaataaatattaattatatatgaaattttggttcaattttagga
atttttttaataattcaaattgtttcaggttttattttatctatacattattgtccaaa
tattgatattgcattttgatcaattactaatattataaaagatataaattcaggatgat
tattccgtttaattcatataaatggtgcctcattttattttataataatatatattcat
attagacgaaatatattttattgttcatataaattatcaagtgtatgaggaattggaat
tttaattctattaatttctatagctgctgcatttataggatatgtactaccatgaggtc
aaatatcatactgaggtgcaacagtaattacaaatttactatcagctattccatatatt
ggtgatacaattgtcttatgaatttgaggtggattttcaattaataatgcaacattaaa
tcgatttttttcacttcactttattttacctttagtaattttatttatagtaattcttc
atttatttgcattacatttaactggatcatcaaatcctttaggatcaaactataataat
tataaaatttcatttcatccttacttttctattaaagatttattaggattttatattat
tttatttatttttataataattaattttcaatatccttattatttaggagatcctgata
attttaaaattgctaatccaataaatacaccaactcacattaaaccagaatgatatttc
ttatttgcttactcaattttacgtgcaatcccaaataaacttggtggagtaattggtct
agtcatatcaattttaattttatatattactattttatataataataaattaataaata
ataaattcaatttatttaataaaatttattattgaatatttattaataattttattata
ttaacttgattgggtaaacaattaattgaatatccatttatttatattaatatattttt
tactacaacatatttcttatatttctttatatctttttatttaagaaaattatgagaaa
atttaatttgaaaatcatttaaataaatttaaattttactcttaattaaagttaatgaa
cttgaataagtatatattttgaaaatataatatagaaataaaattttctattaacttta
tttatacttattataaaataatttctttaataaaatataaatatattaaataaattatt
actaatattaacatttctgttcaacatatatatattaatttatcatatcgaattcgagg
taaaataccacgaattcaaataattaaacaaatatgaaataaataaattataataaatt
ttaatgatcaataactaaatccaaaaaatataactgataaaattattcttataaatata
atattcatatattcagataaaaaaattaatacaaatatccttctatgatactcaatatt
aaaccctgaaactaattcagattctccctcaatcaaatcaaatggtgtacgatttaact
caattaatattcttgttaatattattaaatataatggatataataaaattacaaattta
atcattttttgataattaattaaatcattaaatgaaaatctttcaattaataatattaa
tctaaaaactaaaaaaaataaattaatttcaaatgaaattattgttgaaactaaacgta
ttgaacctaaaatagcataattacaattagaaattcatccaacaaacaaaactggataa
actcttaatcctaaaattaataatataaataaaattctaaactctaaattatatataca
tctaattcaaggatataaaattcacataactaatgataaaaaaaatattattattggtc
tataaatataaagattagaataattaaaaaaatatcattctttagataataatttcaat
gcatctctgaaaggttgaaataatccaaataaaaaaattttattaggaccttttcgatc
ttgaatataacctaaaatttttcgttctaataaagttaaaaatgcaactctaattaata
ctattactattaaaattaataaattaattaaaattcaaattattatttattaatctaaa
tattaatattattaaatcctaaatttaatgcacttttatgctaaaataatcaaattaat
atattcattaattaataatataaataatttaaaaattaaagtcctttcgtacaaataat
tttaattttattatagatagaaaccaatctgacttacgtcgatttgaactcaaatcatg
taagattttaaaagtcgaacagacttaaaattttaaactcctgcgtttaacttttctct
taattcaacatcgaggtcgcaaacatctttatcaatgtggtctatcaaaagatattacg
ctgttatccctaaggtaatttattcttttaatcataaattataagtcaaaaaaaatctt
ttcatcaaaattaatttttagataaagttatttttatttaccaatcctcccaatcaaat
ttaaattaattatatattcacaaataatttaaataaataattatattaaataaaattct
atagggtcttatcgtcccataattaaatttcagaatttttactaaaaatttaaattcat
taaataaaatagagacagttgttatttcatcaattcattcattcaattcttcaattaaa
agacaatttattatgctacctttgtacagtcaatatactgcagctatttaaatttattt
catggagcagatcgacctaaaattatactcaataggccatgtttttgttaaacaggtga
ataatcaattttgccgagttcctttaaattatatatatataaataatttatatattatt
aaatatacttttattactaatttaatcattatcactatatcttaaaaattaaaatatat
gtttttatagaataaataaaattcaaaatttaaattttttaaaaattaataactaaatt
attaaattttttatattaataaaaaatattaacttcataatattataaataaaatcaaa
aatttttataaataaatttatagtttatcccataaatttttaatataaaaattaatact
ataaataaattttaaggtattaaaaattttatatctaaattaaatttatttctaaaaaa
actagatatcaataagttcgaatgacatttaatctctaaatttatatttataattttat
tgcaacaaaaaaaatattacaaatttagctcacttattttcgagatatttaaatttatt
aaataaattttaatcaaccctgatacaaaaggtacaaaaataattctacttttctttat
ttaaaaatattcattcacattactttaaattattaattaaataattatttctaaataat
taattaaacataaaaattttataaacttttaaaaattatagctatttttaacactaata
taaaaattaaatatatcaatttaaaattttaaacaattattttaatcttttcaatgtaa
aagaaatgttttacttaaactaaaattttaaaatctaaaaacactttccagtactttta
ctatgttacgacttatttcaatttttaaatgaaattgacgggcgatttgtacacttttt
aaaactaccttcaattaaagaaattactttaatttacttttaaattctctttcatattt
atattaaaataaatattccaaaaattaaatttattgaaactcatctaaaccttgaatat
actacattttgatttgaattattattatctaaaatatctctaacccaaattaattcaag
ctaattaaaacaacaatacataaattttaactcaagtatttcttatcgtggattatcaa
attaatcgacaagtttctctaattagatataaaaagccgccatattatttaattttaat
ggttcaacatttaatagcttaacaattttatttatctttttatagtagggtatctaatc
ctagttttttactaaactttttaatttctaccatcataaattataattattaatgatta
attctaaatttcactctaaatctaatatatttaattataattttacctttaatattaat
tttattagaattaattaatttataaatcgagtttaaccgctattgctggcactcatatt
tatctttactagaattaatttccgaatagaactttcattcattgtttcagaattattta
ttaaatataattttcttttatttttaataattatatgttttatatataatattattaat
acaattaatttaaaaaccataatataatttattttatatactaatatttttatttttaa
tttattattcatatatttcaatacataattttttatattagtataaatttaaataatta
aatttaaattataattttaattattttattattattgtttttttttttttttttttttt
atatatataatgtttataaaataataattaaaatatttatatataaaatttatactaat
aataaaaattatatatttatttatatgaataagaggtgatatatatatatatatatata
tatataaatttatatatatacatatatataaatatatatatatatattaattaatatta
atatataaatatataataatttaattttctatatttatatatatatatataaatatata
tatatatttagatatttatttatatatataaatatatatatatataatatatatatata
tataaatatttaataactaataattttaaaaataaaaatttataagtataaaattctat
actaatatataaatcataaattaaattaaatgaataataataattttatcaattattta
atttatcataatttaaaattgaaatattaaaaataaagcttctaactttataaaaagat
ttaaaataaatctatatttctccaatttatatagtttaaataaaacattatattttcaa
tataaaattaattaatttcaatttataaattaaaaataaattatataaaaatccattta
tataattatataataagctaaataaagcttacaggttcataccctgtcgataaattaaa
aatttttatataattatataaaaattttataatttatttgggtctatcatctatcaata
atttatttattaatttaaatatccctgtaaattttctaaaaaaaaaaacaaaaaaaaaa
ttaagaaactattggataataatcaattgtaataataataacaataataataataaata
taataataataataataactcaataaaaataatgaaataatatatgtttaataaattta
taataaaatttattttagtgtttaagcacataaaattttgaattttatagtattaatta
aattaataaattggatattagttaattaaataacatttaaattgcatttaaaaattaat
aaaaaatattatatctaatttatgctaatttttaaaagtaatatgtctgataaaagaaa
tattttgataaaatatacatgtataattcttatactattacttattttgttcataaatt
ttaaacataatttattcattgcgttacttttagcattatttattcttatgctaaattca
aacaatgtctttattcaatgagtcattatagaatttagtacaattatcagaattagatt
aattaatattaaatctccaaataagatcccaagattaatttattatattgtttcagtaa
tttcaagaatttttttatttttatttattattatatatttaagatcattagattttaca
aaatcagatcaatttaattttttaattcaaatattatttttcttaaaaattggaatttt
cccatttcatttttgaataatttattcatatgaaataataaattgaaaacaaatttttt
taatatcaacattaattaaattcatcccaatttatatatttgtttcattaacttatatt
aatttatgatcattaacatatttagttataagaaatttatttattgcattttacactaa
taaattttattcattaaaaaaattattagcatgttcaacaatttttaattcaatatatt
ttattttattattaaatttaaataaaacagcatttattatttttattattatttatgta
attaattattatatattaattagatttttaaataaatctaatattcataatttaaatta
ttcatttgtaaatgaatatcaattttatacatttataattctaataattaattattcta
tattaccaattttattaacttttgtaattaaatgaaatctaattaatataatagtctca
ttaaaaacttttaattgaattctattcattattctattttcaagaataataataatttg
aaattacttaattattttaaaaaatttatttataaaaataaatttttataaaaataact
ttataaatgataaaaaatactttgcttacagtttatttgcgttaacacttataagtgca
aatgtttcaatatttctaatattcaattttatataaattattataacacaaaattaatc
tttaaatttgcaatttaatatttttatttaaactataataatgtgcttagtattagaaa
aactttaattttcaatttttaaatttacaatttaactctatatttagatttaatacttt
aatcattattatataagattttaagttaaatttaaacttttaatcttcaaaattaaaaa
taaaaattatttttttaaatctta
