# Supplementary material for: Conveniently Pre-Tagged and Pre-Packaged: Extended Molecular Identification and Metagenomics Using Complete Metazoan Mitochondrial Genomes
Source: PLoS One. 2012 Dec 14;7(12):e51263. doi: 10.1371/journal.pone.0051263 (PMC3522660; doi:10.1371/journal.pone.0051263)
Supplement: File S2 — Sliding window analyses for Annelida, Cnidaria, Crustacea, Echinodermata, Mollusca, Nematoda, Nemertea, Platyhelminthes and Porifera. For each family, the folder contains the aligned sequences as well as the sliding window analyses by species pair and for all species pair on a single figure. (ZIP) [file pone.0051263.s002.zip › Crustacea/Argasidae/15_150/Ornithodoros_porcinus_NC_005820_Ornithodoros_moubata_NC_004357.csv]

0	0.106666666666667
15	0.12
30	0.126666666666667
45	0.14
60	0.146666666666667
75	0.133333333333333
90	0.133333333333333
105	0.12
120	0.126666666666667
135	0.126666666666667
150	0.12
165	0.106666666666667
180	0.106666666666667
195	0.106666666666667
210	0.106666666666667
225	0.106666666666667
240	0.1
255	0.113333333333333
270	0.113333333333333
285	0.113333333333333
300	0.133333333333333
315	0.14
330	0.133333333333333
345	0.126666666666667
360	0.12
375	0.126666666666667
390	0.12
405	0.126666666666667
420	0.146666666666667
435	0.14
450	0.133333333333333
465	0.153333333333333
480	0.16
495	0.153333333333333
510	0.16
525	0.166666666666667
540	0.166666666666667
555	0.153333333333333
570	0.126666666666667
585	0.126666666666667
600	0.126666666666667
615	0.12
630	0.12
645	0.126666666666667
660	0.14
675	0.126666666666667
690	0.133333333333333
705	0.14
720	0.153333333333333
735	0.153333333333333
750	0.146666666666667
765	0.133333333333333
780	0.12
795	0.12
810	0.1
825	0.0933333333333333
840	0.12
855	0.14
870	0.126666666666667
885	0.133333333333333
900	0.133333333333333
915	0.14
930	0.153333333333333
945	0.146666666666667
960	0.146666666666667
975	0.146666666666667
990	0.106666666666667
1005	0.08
1020	0.08
1035	0.08
1050	0.0866666666666667
1065	0.106666666666667
1080	0.113333333333333
1095	0.12
1110	0.126666666666667
1125	0.133333333333333
1140	0.14
1155	0.146666666666667
1170	0.153333333333333
1185	0.16
1200	0.16
1215	0.153333333333333
1230	0.14
1245	0.14
1260	0.146666666666667
1275	0.16
1290	0.193333333333333
1305	0.213333333333333
1320	0.226666666666667
1335	0.206666666666667
1350	0.2
1365	0.186666666666667
1380	0.2
1395	0.213333333333333
1410	0.2
1425	0.2
1440	0.18
1455	0.146666666666667
1470	0.126666666666667
1485	0.126666666666667
1500	0.146666666666667
1515	0.146666666666667
1530	0.146666666666667
1545	0.146666666666667
1560	0.166666666666667
1575	0.16
1590	0.146666666666667
1605	0.16
1620	0.18
1635	0.2
1650	0.193333333333333
1665	0.186666666666667
1680	0.186666666666667
1695	0.16
1710	0.146666666666667
1725	0.133333333333333
1740	0.14
1755	0.14
1770	0.126666666666667
1785	0.146666666666667
1800	0.166666666666667
1815	0.18
1830	0.193333333333333
1845	0.22
1860	0.226666666666667
1875	0.22
1890	0.226666666666667
1905	0.24
1920	0.24
1935	0.213333333333333
1950	0.18
1965	0.166666666666667
1980	0.153333333333333
1995	0.16
2010	0.146666666666667
2025	0.146666666666667
2040	0.14
2055	0.133333333333333
2070	0.133333333333333
2085	0.126666666666667
2100	0.133333333333333
2115	0.126666666666667
2130	0.126666666666667
2145	0.0933333333333333
2160	0.0933333333333333
2175	0.0933333333333333
2190	0.0933333333333333
2205	0.0933333333333333
2220	0.0933333333333333
2235	0.1
2250	0.1
2265	0.12
2280	0.133333333333333
2295	0.146666666666667
2310	0.166666666666667
2325	0.206666666666667
2340	0.213333333333333
2355	0.206666666666667
2370	0.22
2385	0.22
2400	0.233333333333333
2415	0.226666666666667
2430	0.22
2445	0.226666666666667
2460	0.22
2475	0.206666666666667
2490	0.193333333333333
2505	0.213333333333333
2520	0.206666666666667
2535	0.213333333333333
2550	0.186666666666667
2565	0.186666666666667
2580	0.18
2595	0.186666666666667
2610	0.186666666666667
2625	0.173333333333333
2640	0.193333333333333
2655	0.186666666666667
2670	0.18
2685	0.18
2700	0.2
2715	0.213333333333333
2730	0.213333333333333
2745	0.206666666666667
2760	0.206666666666667
2775	0.22
2790	0.213333333333333
2805	0.213333333333333
2820	0.213333333333333
2835	0.213333333333333
2850	0.206666666666667
2865	0.193333333333333
2880	0.193333333333333
2895	0.2
2910	0.233333333333333
2925	0.226666666666667
2940	0.253333333333333
2955	0.24
2970	0.24
2985	0.226666666666667
3000	0.226666666666667
3015	0.22
3030	0.22
3045	0.206666666666667
3060	0.166666666666667
3075	0.166666666666667
3090	0.153333333333333
3105	0.146666666666667
3120	0.14
3135	0.153333333333333
3150	0.186666666666667
3165	0.193333333333333
3180	0.18
3195	0.173333333333333
3210	0.193333333333333
3225	0.2
3240	0.18
3255	0.173333333333333
3270	0.186666666666667
3285	0.186666666666667
3300	0.166666666666667
3315	0.16
3330	0.166666666666667
3345	0.173333333333333
3360	0.153333333333333
3375	0.166666666666667
3390	0.173333333333333
3405	0.186666666666667
3420	0.186666666666667
3435	0.18
3450	0.16
3465	0.186666666666667
3480	0.193333333333333
3495	0.206666666666667
3510	0.24
3525	0.233333333333333
3540	0.246666666666667
3555	0.253333333333333
3570	0.253333333333333
3585	0.26
3600	0.273333333333333
3615	0.253333333333333
3630	0.253333333333333
3645	0.24
3660	0.206666666666667
3675	0.193333333333333
3690	0.186666666666667
3705	0.173333333333333
3720	0.166666666666667
3735	0.153333333333333
3750	0.14
3765	0.126666666666667
3780	0.12
3795	0.12
3810	0.106666666666667
3825	0.0866666666666667
3840	0.06
3855	0.0666666666666667
3870	0.0866666666666667
3885	0.12
3900	0.146666666666667
3915	0.173333333333333
3930	0.173333333333333
3945	0.186666666666667
3960	0.213333333333333
3975	0.22
3990	0.246666666666667
4005	0.246666666666667
4020	0.22
4035	0.2
4050	0.166666666666667
4065	0.146666666666667
4080	0.133333333333333
4095	0.133333333333333
4110	0.113333333333333
4125	0.133333333333333
4140	0.133333333333333
4155	0.153333333333333
4170	0.16
4185	0.153333333333333
4200	0.16
4215	0.166666666666667
4230	0.18
4245	0.173333333333333
4260	0.166666666666667
4275	0.146666666666667
4290	0.126666666666667
4305	0.106666666666667
4320	0.0933333333333333
4335	0.0866666666666667
4350	0.08
4365	0.0933333333333333
4380	0.0933333333333333
4395	0.0733333333333333
4410	0.0733333333333333
4425	0.0866666666666667
4440	0.0866666666666667
4455	0.0733333333333333
4470	0.08
4485	0.1
4500	0.12
4515	0.0933333333333333
4530	0.0866666666666667
4545	0.0866666666666667
4560	0.12
4575	0.133333333333333
4590	0.146666666666667
4605	0.153333333333333
4620	0.173333333333333
4635	0.173333333333333
4650	0.193333333333333
4665	0.213333333333333
4680	0.233333333333333
4695	0.26
4710	0.28
4725	0.286666666666667
4740	0.293333333333333
4755	0.313333333333333
4770	0.313333333333333
4785	0.32
4800	0.306666666666667
4815	0.326666666666667
4830	0.333333333333333
4845	0.346666666666667
4860	0.306666666666667
4875	0.28
4890	0.266666666666667
4905	0.24
4920	0.226666666666667
4935	0.213333333333333
4950	0.213333333333333
4965	0.18
4980	0.166666666666667
4995	0.146666666666667
5010	0.153333333333333
5025	0.153333333333333
5040	0.14
5055	0.146666666666667
5070	0.14
5085	0.14
5100	0.12
5115	0.126666666666667
5130	0.113333333333333
5145	0.106666666666667
5160	0.0866666666666667
5175	0.1
5190	0.106666666666667
5205	0.113333333333333
5220	0.133333333333333
5235	0.126666666666667
5250	0.146666666666667
5265	0.146666666666667
5280	0.173333333333333
5295	0.186666666666667
5310	0.206666666666667
5325	0.186666666666667
5340	0.206666666666667
5355	0.22
5370	0.2
5385	0.206666666666667
5400	0.193333333333333
5415	0.193333333333333
5430	0.166666666666667
5445	0.146666666666667
5460	0.166666666666667
5475	0.18
5490	0.166666666666667
5505	0.14
5520	0.146666666666667
5535	0.146666666666667
5550	0.146666666666667
5565	0.133333333333333
5580	0.14
5595	0.146666666666667
5610	0.12
5625	0.133333333333333
5640	0.133333333333333
5655	0.146666666666667
5670	0.146666666666667
5685	0.16
5700	0.186666666666667
5715	0.213333333333333
5730	0.206666666666667
5745	0.226666666666667
5760	0.213333333333333
5775	0.2
5790	0.206666666666667
5805	0.213333333333333
5820	0.206666666666667
5835	0.18
5850	0.153333333333333
5865	0.14
5880	0.16
5895	0.14
5910	0.16
5925	0.16
5940	0.153333333333333
5955	0.133333333333333
5970	0.14
5985	0.14
6000	0.14
6015	0.146666666666667
6030	0.14
6045	0.14
6060	0.12
6075	0.12
6090	0.12
6105	0.14
6120	0.166666666666667
6135	0.18
6150	0.2
6165	0.206666666666667
6180	0.233333333333333
6195	0.24
6210	0.246666666666667
6225	0.24
6240	0.226666666666667
6255	0.213333333333333
6270	0.186666666666667
6285	0.18
6300	0.173333333333333
6315	0.173333333333333
6330	0.153333333333333
6345	0.146666666666667
6360	0.16
6375	0.173333333333333
6390	0.193333333333333
6405	0.2
6420	0.2
6435	0.2
6450	0.193333333333333
6465	0.193333333333333
6480	0.18
6495	0.173333333333333
6510	0.173333333333333
6525	0.153333333333333
6540	0.146666666666667
6555	0.153333333333333
6570	0.166666666666667
6585	0.16
6600	0.18
6615	0.18
6630	0.18
6645	0.18
6660	0.18
6675	0.186666666666667
6690	0.2
6705	0.186666666666667
6720	0.18
6735	0.193333333333333
6750	0.166666666666667
6765	0.153333333333333
6780	0.146666666666667
6795	0.153333333333333
6810	0.153333333333333
6825	0.16
6840	0.153333333333333
6855	0.153333333333333
6870	0.146666666666667
6885	0.153333333333333
6900	0.173333333333333
6915	0.186666666666667
6930	0.18
6945	0.193333333333333
6960	0.186666666666667
6975	0.173333333333333
6990	0.166666666666667
7005	0.18
7020	0.2
7035	0.193333333333333
7050	0.2
7065	0.2
7080	0.233333333333333
7095	0.233333333333333
7110	0.246666666666667
7125	0.26
7140	0.266666666666667
7155	0.26
7170	0.233333333333333
7185	0.24
7200	0.206666666666667
7215	0.18
7230	0.153333333333333
7245	0.14
7260	0.113333333333333
7275	0.113333333333333
7290	0.113333333333333
7305	0.12
7320	0.126666666666667
7335	0.133333333333333
7350	0.153333333333333
7365	0.186666666666667
7380	0.206666666666667
7395	0.213333333333333
7410	0.24
7425	0.24
7440	0.246666666666667
7455	0.26
7470	0.3
7485	0.306666666666667
7500	0.313333333333333
7515	0.3
7530	0.286666666666667
7545	0.286666666666667
7560	0.286666666666667
7575	0.306666666666667
7590	0.286666666666667
7605	0.293333333333333
7620	0.253333333333333
7635	0.22
7650	0.206666666666667
7665	0.206666666666667
7680	0.206666666666667
7695	0.206666666666667
7710	0.2
7725	0.18
7740	0.193333333333333
7755	0.173333333333333
7770	0.173333333333333
7785	0.193333333333333
7800	0.2
7815	0.206666666666667
7830	0.226666666666667
7845	0.22
7860	0.22
7875	0.2
7890	0.18
7905	0.16
7920	0.16
7935	0.14
7950	0.113333333333333
7965	0.0866666666666667
7980	0.0733333333333333
7995	0.06
8010	0.06
8025	0.06
8040	0.08
8055	0.0866666666666667
8070	0.0866666666666667
8085	0.0933333333333333
8100	0.126666666666667
8115	0.14
8130	0.133333333333333
8145	0.153333333333333
8160	0.16
8175	0.18
8190	0.193333333333333
8205	0.193333333333333
8220	0.213333333333333
8235	0.246666666666667
8250	0.253333333333333
8265	0.28
8280	0.293333333333333
8295	0.293333333333333
8310	0.3
8325	0.326666666666667
8340	0.3
8355	0.326666666666667
8370	0.306666666666667
8385	0.266666666666667
8400	0.233333333333333
8415	0.22
8430	0.2
8445	0.186666666666667
8460	0.18
8475	0.146666666666667
8490	0.166666666666667
8505	0.14
8520	0.14
8535	0.14
8550	0.166666666666667
8565	0.153333333333333
8580	0.166666666666667
8595	0.186666666666667
8610	0.166666666666667
8625	0.16
8640	0.16
8655	0.166666666666667
8670	0.18
8685	0.18
8700	0.186666666666667
8715	0.18
8730	0.186666666666667
8745	0.18
8760	0.193333333333333
8775	0.213333333333333
8790	0.186666666666667
8805	0.193333333333333
8820	0.18
8835	0.18
8850	0.153333333333333
8865	0.153333333333333
8880	0.126666666666667
8895	0.113333333333333
8910	0.1
8925	0.0933333333333333
8940	0.106666666666667
8955	0.1
8970	0.12
8985	0.133333333333333
9000	0.126666666666667
9015	0.14
9030	0.14
9045	0.16
9060	0.173333333333333
9075	0.16
9090	0.16
9105	0.166666666666667
9120	0.173333333333333
9135	0.18
9150	0.2
9165	0.2
9180	0.213333333333333
9195	0.186666666666667
9210	0.166666666666667
9225	0.173333333333333
9240	0.166666666666667
9255	0.16
9270	0.126666666666667
9285	0.106666666666667
9300	0.113333333333333
9315	0.133333333333333
9330	0.146666666666667
9345	0.18
9360	0.22
9375	0.233333333333333
9390	0.246666666666667
9405	0.253333333333333
9420	0.28
9435	0.286666666666667
9450	0.266666666666667
9465	0.246666666666667
9480	0.233333333333333
9495	0.233333333333333
9510	0.22
9525	0.206666666666667
9540	0.193333333333333
9555	0.173333333333333
9570	0.16
9585	0.146666666666667
9600	0.14
9615	0.126666666666667
9630	0.16
9645	0.153333333333333
9660	0.146666666666667
9675	0.146666666666667
9690	0.153333333333333
9705	0.166666666666667
9720	0.153333333333333
9735	0.186666666666667
9750	0.206666666666667
9765	0.226666666666667
9780	0.213333333333333
9795	0.193333333333333
9810	0.186666666666667
9825	0.173333333333333
9840	0.18
9855	0.193333333333333
9870	0.193333333333333
9885	0.173333333333333
9900	0.166666666666667
9915	0.153333333333333
9930	0.126666666666667
9945	0.133333333333333
9960	0.14
9975	0.146666666666667
9990	0.173333333333333
10005	0.16
10020	0.18
10035	0.173333333333333
10050	0.173333333333333
10065	0.18
10080	0.186666666666667
10095	0.18
10110	0.173333333333333
10125	0.173333333333333
10140	0.146666666666667
10155	0.153333333333333
10170	0.146666666666667
10185	0.146666666666667
10200	0.146666666666667
10215	0.14
10230	0.14
10245	0.166666666666667
10260	0.18
10275	0.18
10290	0.173333333333333
10305	0.173333333333333
10320	0.16
10335	0.16
10350	0.153333333333333
10365	0.166666666666667
10380	0.18
10395	0.173333333333333
10410	0.173333333333333
10425	0.186666666666667
10440	0.2
10455	0.2
10470	0.2
10485	0.22
10500	0.22
10515	0.22
10530	0.213333333333333
10545	0.186666666666667
10560	0.173333333333333
10575	0.173333333333333
10590	0.166666666666667
10605	0.146666666666667
10620	0.146666666666667
10635	0.153333333333333
10650	0.18
10665	0.18
10680	0.193333333333333
10695	0.2
10710	0.22
10725	0.213333333333333
10740	0.193333333333333
10755	0.193333333333333
10770	0.186666666666667
10785	0.16
10800	0.12
10815	0.1
10830	0.0666666666666667
10845	0.06
10860	0.0266666666666667
10875	0.0133333333333333
10890	0.0133333333333333
10905	0.02
10920	0.04
10935	0.0666666666666667
10950	0.0866666666666667
10965	0.0866666666666667
10980	0.1
10995	0.126666666666667
11010	0.146666666666667
11025	0.18
11040	0.186666666666667
11055	0.18
11070	0.173333333333333
11085	0.146666666666667
11100	0.14
11115	0.133333333333333
11130	0.126666666666667
11145	0.1
11160	0.0866666666666667
11175	0.0533333333333333
11190	0.0466666666666667
11205	0.0533333333333333
11220	0.04
11235	0.0533333333333333
11250	0.0466666666666667
11265	0.0466666666666667
11280	0.0533333333333333
11295	0.06
11310	0.0866666666666667
11325	0.106666666666667
11340	0.16
11355	0.173333333333333
11370	0.186666666666667
11385	0.2
11400	0.206666666666667
11415	0.226666666666667
11430	0.22
11445	0.213333333333333
11460	0.206666666666667
11475	0.226666666666667
11490	0.193333333333333
11505	0.18
11520	0.193333333333333
11535	0.193333333333333
11550	0.206666666666667
11565	0.2
11580	0.206666666666667
11595	0.213333333333333
11610	0.186666666666667
11625	0.16
11640	0.146666666666667
11655	0.153333333333333
11670	0.133333333333333
11685	0.126666666666667
11700	0.12
11715	0.106666666666667
11730	0.113333333333333
11745	0.14
11760	0.173333333333333
11775	0.173333333333333
11790	0.193333333333333
11805	0.186666666666667
11820	0.2
11835	0.193333333333333
11850	0.186666666666667
11865	0.2
11880	0.193333333333333
11895	0.166666666666667
11910	0.146666666666667
11925	0.133333333333333
11940	0.106666666666667
11955	0.1
11970	0.08
11985	0.06
12000	0.0466666666666667
12015	0.0466666666666667
12030	0.04
12045	0.0466666666666667
12060	0.0466666666666667
12075	0.0466666666666667
12090	0.0466666666666667
12105	0.0466666666666667
12120	0.0533333333333333
12135	0.08
12150	0.0866666666666667
12165	0.0733333333333333
12180	0.0666666666666667
12195	0.06
12210	0.0733333333333333
12225	0.0733333333333333
12240	0.08
12255	0.08
12270	0.0733333333333333
12285	0.0866666666666667
12300	0.0933333333333333
12315	0.113333333333333
12330	0.113333333333333
12345	0.113333333333333
12360	0.113333333333333
12375	0.146666666666667
12390	0.16
12405	0.186666666666667
12420	0.2
12435	0.193333333333333
12450	0.2
12465	0.18
12480	0.18
12495	0.18
12510	0.173333333333333
12525	0.16
12540	0.153333333333333
12555	0.153333333333333
12570	0.14
12585	0.126666666666667
12600	0.113333333333333
12615	0.126666666666667
12630	0.126666666666667
12645	0.126666666666667
12660	0.12
12675	0.1
12690	0.0933333333333333
12705	0.0733333333333333
12720	0.0866666666666667
12735	0.0666666666666667
12750	0.0733333333333333
12765	0.0666666666666667
12780	0.0666666666666667
12795	0.06
12810	0.06
12825	0.06
12840	0.0533333333333333
12855	0.0466666666666667
12870	0.0333333333333333
12885	0.0333333333333333
12900	0.02
12915	0.0133333333333333
12930	0.0533333333333333
12945	0.0866666666666667
12960	0.0733333333333333
12975	0.0866666666666667
12990	0.1
13005	0.113333333333333
13020	0.12
13035	0.126666666666667
13050	0.126666666666667
13065	0.133333333333333
13080	0.1
13095	0.0733333333333333
13110	0.0733333333333333
13125	0.0733333333333333
13140	0.0666666666666667
13155	0.0666666666666667
13170	0.0666666666666667
13185	0.08
13200	0.0866666666666667
13215	0.0866666666666667
13230	0.0866666666666667
13245	0.08
13260	0.1
13275	0.106666666666667
13290	0.12
13305	0.12
13320	0.12
13335	0.106666666666667
13350	0.106666666666667
13365	0.133333333333333
13380	0.16
13395	0.18
13410	0.166666666666667
13425	0.166666666666667
13440	0.166666666666667
13455	0.18
13470	0.193333333333333
13485	0.22
13500	0.233333333333333
13515	0.22
13530	0.193333333333333
13545	0.206666666666667
13560	0.22
13575	0.22
13590	0.213333333333333
13605	0.213333333333333
13620	0.226666666666667
13635	0.22
13650	0.22
13665	0.206666666666667
13680	0.22
13695	0.206666666666667
13710	0.206666666666667
13725	0.206666666666667
13740	0.226666666666667
13755	0.226666666666667
13770	0.206666666666667
13785	0.22
13800	0.206666666666667
13815	0.233333333333333
13830	0.253333333333333
13845	0.253333333333333
13860	0.26
13875	0.253333333333333
13890	0.226666666666667
13905	0.226666666666667
13920	0.246666666666667
13935	0.24
13950	0.26
13965	0.24
13980	0.22
13995	0.206666666666667
14010	0.2
14025	0.206666666666667
14040	0.24
14055	0.24
14070	0.233333333333333
14085	0.226666666666667
14100	0.22
14115	0.226666666666667
14130	0.206666666666667
14145	0.22
14160	0.22
14175	0.206666666666667
14190	0.166666666666667
14205	0.153333333333333
14220	0.133333333333333
14235	0.106666666666667
14250	0.0866666666666667
14265	0.0666666666666667
14280	0.0666666666666667
14295	0.0533333333333333
14310	0.04
14325	0.04
14340	0.0666666666666667
14355	0.0733333333333333
14370	0.08
14385	0.0866666666666667
14400	0.1
