# Supplementary material for: Conveniently Pre-Tagged and Pre-Packaged: Extended Molecular Identification and Metagenomics Using Complete Metazoan Mitochondrial Genomes
Source: PLoS One. 2012 Dec 14;7(12):e51263. doi: 10.1371/journal.pone.0051263 (PMC3522660; doi:10.1371/journal.pone.0051263)
Supplement: File S3 — Sliding window analyses for Mammalia and Lissamphibia. For each family, the folder contains the aligned sequences as well as the sliding window analyses by species pair and for all species pair on a single figure. (ZIP) [file pone.0051263.s003.zip]

Archive with 2,382 entries (2,272 files):
- Lissamphibia/
- Lissamphibia/Ambystomatidae/
- Lissamphibia/Ambystomatidae/15_150/
- Lissamphibia/Ambystomatidae/15_150/allCurves.pdf
- Lissamphibia/Ambystomatidae/15_150/Ambystoma_andersoni_NC_006888_Ambystoma_barbouri_NC_014568.csv
- Lissamphibia/Ambystomatidae/15_150/Ambystoma_andersoni_NC_006888_Ambystoma_barbouri_NC_014568.pdf
- Lissamphibia/Ambystomatidae/15_150/Ambystoma_andersoni_NC_006888_Ambystoma_californiense_NC_006890.csv
- Lissamphibia/Ambystomatidae/15_150/Ambystoma_andersoni_NC_006888_Ambystoma_californiense_NC_006890.pdf
- Lissamphibia/Ambystomatidae/15_150/Ambystoma_andersoni_NC_006888_Ambystoma_dumerilii_NC_006889.csv
- Lissamphibia/Ambystomatidae/15_150/Ambystoma_andersoni_NC_006888_Ambystoma_dumerilii_NC_006889.pdf
- Lissamphibia/Ambystomatidae/15_150/Ambystoma_andersoni_NC_006888_Ambystoma_texanum_NC_014571.csv
- Lissamphibia/Ambystomatidae/15_150/Ambystoma_andersoni_NC_006888_Ambystoma_texanum_NC_014571.pdf
- Lissamphibia/Ambystomatidae/15_150/Ambystoma_barbouri_NC_014568_Ambystoma_texanum_NC_014571.csv
- Lissamphibia/Ambystomatidae/15_150/Ambystoma_barbouri_NC_014568_Ambystoma_texanum_NC_014571.pdf
- Lissamphibia/Ambystomatidae/15_150/Ambystoma_californiense_NC_006890_Ambystoma_barbouri_NC_014568.csv
- Lissamphibia/Ambystomatidae/15_150/Ambystoma_californiense_NC_006890_Ambystoma_barbouri_NC_014568.pdf
- Lissamphibia/Ambystomatidae/15_150/Ambystoma_californiense_NC_006890_Ambystoma_texanum_NC_014571.csv
- Lissamphibia/Ambystomatidae/15_150/Ambystoma_californiense_NC_006890_Ambystoma_texanum_NC_014571.pdf
- Lissamphibia/Ambystomatidae/15_150/Ambystoma_dumerilii_NC_006889_Ambystoma_barbouri_NC_014568.csv
- Lissamphibia/Ambystomatidae/15_150/Ambystoma_dumerilii_NC_006889_Ambystoma_barbouri_NC_014568.pdf
- Lissamphibia/Ambystomatidae/15_150/Ambystoma_dumerilii_NC_006889_Ambystoma_californiense_NC_006890.csv
- Lissamphibia/Ambystomatidae/15_150/Ambystoma_dumerilii_NC_006889_Ambystoma_californiense_NC_006890.pdf
- Lissamphibia/Ambystomatidae/15_150/Ambystoma_dumerilii_NC_006889_Ambystoma_texanum_NC_014571.csv
- Lissamphibia/Ambystomatidae/15_150/Ambystoma_dumerilii_NC_006889_Ambystoma_texanum_NC_014571.pdf
- Lissamphibia/Ambystomatidae/15_150/Ambystoma_laterale_NC_006330_Ambystoma_andersoni_NC_006888.csv
- Lissamphibia/Ambystomatidae/15_150/Ambystoma_laterale_NC_006330_Ambystoma_andersoni_NC_006888.pdf
- Lissamphibia/Ambystomatidae/15_150/Ambystoma_laterale_NC_006330_Ambystoma_barbouri_NC_014568.csv
- Lissamphibia/Ambystomatidae/15_150/Ambystoma_laterale_NC_006330_Ambystoma_barbouri_NC_014568.pdf
- Lissamphibia/Ambystomatidae/15_150/Ambystoma_laterale_NC_006330_Ambystoma_californiense_NC_006890.csv
- Lissamphibia/Ambystomatidae/15_150/Ambystoma_laterale_NC_006330_Ambystoma_californiense_NC_006890.pdf
- Lissamphibia/Ambystomatidae/15_150/Ambystoma_laterale_NC_006330_Ambystoma_dumerilii_NC_006889.csv
- Lissamphibia/Ambystomatidae/15_150/Ambystoma_laterale_NC_006330_Ambystoma_dumerilii_NC_006889.pdf
- Lissamphibia/Ambystomatidae/15_150/Ambystoma_laterale_NC_006330_Ambystoma_texanum_NC_014571.csv
- Lissamphibia/Ambystomatidae/15_150/Ambystoma_laterale_NC_006330_Ambystoma_texanum_NC_014571.pdf
- Lissamphibia/Ambystomatidae/15_150/Ambystoma_laterale_NC_006330_Ambystoma_tigrinum_tigrinum_NC_006887.csv
- Lissamphibia/Ambystomatidae/15_150/Ambystoma_laterale_NC_006330_Ambystoma_tigrinum_tigrinum_NC_006887.pdf
- Lissamphibia/Ambystomatidae/15_150/Ambystoma_mexicanum_NC_005797_Ambystoma_andersoni_NC_006888.csv
- Lissamphibia/Ambystomatidae/15_150/Ambystoma_mexicanum_NC_005797_Ambystoma_andersoni_NC_006888.pdf
- Lissamphibia/Ambystomatidae/15_150/Ambystoma_mexicanum_NC_005797_Ambystoma_barbouri_NC_014568.csv
- Lissamphibia/Ambystomatidae/15_150/Ambystoma_mexicanum_NC_005797_Ambystoma_barbouri_NC_014568.pdf
- Lissamphibia/Ambystomatidae/15_150/Ambystoma_mexicanum_NC_005797_Ambystoma_californiense_NC_006890.csv
- Lissamphibia/Ambystomatidae/15_150/Ambystoma_mexicanum_NC_005797_Ambystoma_californiense_NC_006890.pdf
- Lissamphibia/Ambystomatidae/15_150/Ambystoma_mexicanum_NC_005797_Ambystoma_dumerilii_NC_006889.csv
- Lissamphibia/Ambystomatidae/15_150/Ambystoma_mexicanum_NC_005797_Ambystoma_dumerilii_NC_006889.pdf
- Lissamphibia/Ambystomatidae/15_150/Ambystoma_mexicanum_NC_005797_Ambystoma_laterale_NC_006330.csv
- Lissamphibia/Ambystomatidae/15_150/Ambystoma_mexicanum_NC_005797_Ambystoma_laterale_NC_006330.pdf
- Lissamphibia/Ambystomatidae/15_150/Ambystoma_mexicanum_NC_005797_Ambystoma_texanum_NC_014571.csv
- Lissamphibia/Ambystomatidae/15_150/Ambystoma_mexicanum_NC_005797_Ambystoma_texanum_NC_014571.pdf
- Lissamphibia/Ambystomatidae/15_150/Ambystoma_mexicanum_NC_005797_Ambystoma_tigrinum_tigrinum_NC_006887.csv
- Lissamphibia/Ambystomatidae/15_150/Ambystoma_mexicanum_NC_005797_Ambystoma_tigrinum_tigrinum_NC_006887.pdf
- Lissamphibia/Ambystomatidae/15_150/Ambystoma_mexicanum_NC_005797_Ambystoma_unisexual_lineage_LJJJ_NC_014572.csv
- Lissamphibia/Ambystomatidae/15_150/Ambystoma_mexicanum_NC_005797_Ambystoma_unisexual_lineage_LJJJ_NC_014572.pdf
- Lissamphibia/Ambystomatidae/15_150/Ambystoma_tigrinum_tigrinum_NC_006887_Ambystoma_andersoni_NC_006888.csv
- Lissamphibia/Ambystomatidae/15_150/Ambystoma_tigrinum_tigrinum_NC_006887_Ambystoma_andersoni_NC_006888.pdf
- Lissamphibia/Ambystomatidae/15_150/Ambystoma_tigrinum_tigrinum_NC_006887_Ambystoma_barbouri_NC_014568.csv
- Lissamphibia/Ambystomatidae/15_150/Ambystoma_tigrinum_tigrinum_NC_006887_Ambystoma_barbouri_NC_014568.pdf
- Lissamphibia/Ambystomatidae/15_150/Ambystoma_tigrinum_tigrinum_NC_006887_Ambystoma_californiense_NC_006890.csv
- Lissamphibia/Ambystomatidae/15_150/Ambystoma_tigrinum_tigrinum_NC_006887_Ambystoma_californiense_NC_006890.pdf
- Lissamphibia/Ambystomatidae/15_150/Ambystoma_tigrinum_tigrinum_NC_006887_Ambystoma_dumerilii_NC_006889.csv
- Lissamphibia/Ambystomatidae/15_150/Ambystoma_tigrinum_tigrinum_NC_006887_Ambystoma_dumerilii_NC_006889.pdf
- Lissamphibia/Ambystomatidae/15_150/Ambystoma_tigrinum_tigrinum_NC_006887_Ambystoma_texanum_NC_014571.csv
- Lissamphibia/Ambystomatidae/15_150/Ambystoma_tigrinum_tigrinum_NC_006887_Ambystoma_texanum_NC_014571.pdf
- Lissamphibia/Ambystomatidae/15_150/Ambystoma_unisexual_lineage_LJJJ_NC_014572_Ambystoma_andersoni_NC_006888.csv
- Lissamphibia/Ambystomatidae/15_150/Ambystoma_unisexual_lineage_LJJJ_NC_014572_Ambystoma_andersoni_NC_006888.pdf
- Lissamphibia/Ambystomatidae/15_150/Ambystoma_unisexual_lineage_LJJJ_NC_014572_Ambystoma_barbouri_NC_014568.csv
- Lissamphibia/Ambystomatidae/15_150/Ambystoma_unisexual_lineage_LJJJ_NC_014572_Ambystoma_barbouri_NC_014568.pdf
- Lissamphibia/Ambystomatidae/15_150/Ambystoma_unisexual_lineage_LJJJ_NC_014572_Ambystoma_californiense_NC_006890.csv
- Lissamphibia/Ambystomatidae/15_150/Ambystoma_unisexual_lineage_LJJJ_NC_014572_Ambystoma_californiense_NC_006890.pdf
- Lissamphibia/Ambystomatidae/15_150/Ambystoma_unisexual_lineage_LJJJ_NC_014572_Ambystoma_dumerilii_NC_006889.csv
- Lissamphibia/Ambystomatidae/15_150/Ambystoma_unisexual_lineage_LJJJ_NC_014572_Ambystoma_dumerilii_NC_006889.pdf
- Lissamphibia/Ambystomatidae/15_150/Ambystoma_unisexual_lineage_LJJJ_NC_014572_Ambystoma_laterale_NC_006330.csv
- Lissamphibia/Ambystomatidae/15_150/Ambystoma_unisexual_lineage_LJJJ_NC_014572_Ambystoma_laterale_NC_006330.pdf
- Lissamphibia/Ambystomatidae/15_150/Ambystoma_unisexual_lineage_LJJJ_NC_014572_Ambystoma_texanum_NC_014571.csv
- Lissamphibia/Ambystomatidae/15_150/Ambystoma_unisexual_lineage_LJJJ_NC_014572_Ambystoma_texanum_NC_014571.pdf
- Lissamphibia/Ambystomatidae/15_150/Ambystoma_unisexual_lineage_LJJJ_NC_014572_Ambystoma_tigrinum_tigrinum_NC_006887.csv
- Lissamphibia/Ambystomatidae/15_150/Ambystoma_unisexual_lineage_LJJJ_NC_014572_Ambystoma_tigrinum_tigrinum_NC_006887.pdf
- Lissamphibia/Ambystomatidae/15_150/figure.dem
- Lissamphibia/Ambystomatidae/15_150/figures.dem
- Lissamphibia/Ambystomatidae/45_450/
- Lissamphibia/Ambystomatidae/45_450/allCurves.pdf
- Lissamphibia/Ambystomatidae/45_450/Ambystoma_andersoni_NC_006888_Ambystoma_barbouri_NC_014568.csv
- Lissamphibia/Ambystomatidae/45_450/Ambystoma_andersoni_NC_006888_Ambystoma_barbouri_NC_014568.pdf
- Lissamphibia/Ambystomatidae/45_450/Ambystoma_andersoni_NC_006888_Ambystoma_californiense_NC_006890.csv
- Lissamphibia/Ambystomatidae/45_450/Ambystoma_andersoni_NC_006888_Ambystoma_californiense_NC_006890.pdf
- Lissamphibia/Ambystomatidae/45_450/Ambystoma_andersoni_NC_006888_Ambystoma_dumerilii_NC_006889.csv
- Lissamphibia/Ambystomatidae/45_450/Ambystoma_andersoni_NC_006888_Ambystoma_dumerilii_NC_006889.pdf
- Lissamphibia/Ambystomatidae/45_450/Ambystoma_andersoni_NC_006888_Ambystoma_texanum_NC_014571.csv
- Lissamphibia/Ambystomatidae/45_450/Ambystoma_andersoni_NC_006888_Ambystoma_texanum_NC_014571.pdf
- Lissamphibia/Ambystomatidae/45_450/Ambystoma_barbouri_NC_014568_Ambystoma_texanum_NC_014571.csv
- Lissamphibia/Ambystomatidae/45_450/Ambystoma_barbouri_NC_014568_Ambystoma_texanum_NC_014571.pdf
- Lissamphibia/Ambystomatidae/45_450/Ambystoma_californiense_NC_006890_Ambystoma_barbouri_NC_014568.csv
- Lissamphibia/Ambystomatidae/45_450/Ambystoma_californiense_NC_006890_Ambystoma_barbouri_NC_014568.pdf
- Lissamphibia/Ambystomatidae/45_450/Ambystoma_californiense_NC_006890_Ambystoma_texanum_NC_014571.csv
- Lissamphibia/Ambystomatidae/45_450/Ambystoma_californiense_NC_006890_Ambystoma_texanum_NC_014571.pdf
- Lissamphibia/Ambystomatidae/45_450/Ambystoma_dumerilii_NC_006889_Ambystoma_barbouri_NC_014568.csv
- Lissamphibia/Ambystomatidae/45_450/Ambystoma_dumerilii_NC_006889_Ambystoma_barbouri_NC_014568.pdf
- Lissamphibia/Ambystomatidae/45_450/Ambystoma_dumerilii_NC_006889_Ambystoma_californiense_NC_006890.csv
- Lissamphibia/Ambystomatidae/45_450/Ambystoma_dumerilii_NC_006889_Ambystoma_californiense_NC_006890.pdf
- Lissamphibia/Ambystomatidae/45_450/Ambystoma_dumerilii_NC_006889_Ambystoma_texanum_NC_014571.csv
- Lissamphibia/Ambystomatidae/45_450/Ambystoma_dumerilii_NC_006889_Ambystoma_texanum_NC_014571.pdf
- Lissamphibia/Ambystomatidae/45_450/Ambystoma_laterale_NC_006330_Ambystoma_andersoni_NC_006888.csv
- Lissamphibia/Ambystomatidae/45_450/Ambystoma_laterale_NC_006330_Ambystoma_andersoni_NC_006888.pdf
- Lissamphibia/Ambystomatidae/45_450/Ambystoma_laterale_NC_006330_Ambystoma_barbouri_NC_014568.csv
- Lissamphibia/Ambystomatidae/45_450/Ambystoma_laterale_NC_006330_Ambystoma_barbouri_NC_014568.pdf
- Lissamphibia/Ambystomatidae/45_450/Ambystoma_laterale_NC_006330_Ambystoma_californiense_NC_006890.csv
- Lissamphibia/Ambystomatidae/45_450/Ambystoma_laterale_NC_006330_Ambystoma_californiense_NC_006890.pdf
- Lissamphibia/Ambystomatidae/45_450/Ambystoma_laterale_NC_006330_Ambystoma_dumerilii_NC_006889.csv
- Lissamphibia/Ambystomatidae/45_450/Ambystoma_laterale_NC_006330_Ambystoma_dumerilii_NC_006889.pdf
- Lissamphibia/Ambystomatidae/45_450/Ambystoma_laterale_NC_006330_Ambystoma_texanum_NC_014571.csv
- Lissamphibia/Ambystomatidae/45_450/Ambystoma_laterale_NC_006330_Ambystoma_texanum_NC_014571.pdf
- Lissamphibia/Ambystomatidae/45_450/Ambystoma_laterale_NC_006330_Ambystoma_tigrinum_tigrinum_NC_006887.csv
- Lissamphibia/Ambystomatidae/45_450/Ambystoma_laterale_NC_006330_Ambystoma_tigrinum_tigrinum_NC_006887.pdf
- Lissamphibia/Ambystomatidae/45_450/Ambystoma_mexicanum_NC_005797_Ambystoma_andersoni_NC_006888.csv
- Lissamphibia/Ambystomatidae/45_450/Ambystoma_mexicanum_NC_005797_Ambystoma_andersoni_NC_006888.pdf
- Lissamphibia/Ambystomatidae/45_450/Ambystoma_mexicanum_NC_005797_Ambystoma_barbouri_NC_014568.csv
- Lissamphibia/Ambystomatidae/45_450/Ambystoma_mexicanum_NC_005797_Ambystoma_barbouri_NC_014568.pdf
- Lissamphibia/Ambystomatidae/45_450/Ambystoma_mexicanum_NC_005797_Ambystoma_californiense_NC_006890.csv
- Lissamphibia/Ambystomatidae/45_450/Ambystoma_mexicanum_NC_005797_Ambystoma_californiense_NC_006890.pdf
- Lissamphibia/Ambystomatidae/45_450/Ambystoma_mexicanum_NC_005797_Ambystoma_dumerilii_NC_006889.csv
- Lissamphibia/Ambystomatidae/45_450/Ambystoma_mexicanum_NC_005797_Ambystoma_dumerilii_NC_006889.pdf
- Lissamphibia/Ambystomatidae/45_450/Ambystoma_mexicanum_NC_005797_Ambystoma_laterale_NC_006330.csv
- Lissamphibia/Ambystomatidae/45_450/Ambystoma_mexicanum_NC_005797_Ambystoma_laterale_NC_006330.pdf
- Lissamphibia/Ambystomatidae/45_450/Ambystoma_mexicanum_NC_005797_Ambystoma_texanum_NC_014571.csv
- Lissamphibia/Ambystomatidae/45_450/Ambystoma_mexicanum_NC_005797_Ambystoma_texanum_NC_014571.pdf
- Lissamphibia/Ambystomatidae/45_450/Ambystoma_mexicanum_NC_005797_Ambystoma_tigrinum_tigrinum_NC_006887.csv
- Lissamphibia/Ambystomatidae/45_450/Ambystoma_mexicanum_NC_005797_Ambystoma_tigrinum_tigrinum_NC_006887.pdf
- Lissamphibia/Ambystomatidae/45_450/Ambystoma_mexicanum_NC_005797_Ambystoma_unisexual_lineage_LJJJ_NC_014572.csv
- Lissamphibia/Ambystomatidae/45_450/Ambystoma_mexicanum_NC_005797_Ambystoma_unisexual_lineage_LJJJ_NC_014572.pdf
- Lissamphibia/Ambystomatidae/45_450/Ambystoma_tigrinum_tigrinum_NC_006887_Ambystoma_andersoni_NC_006888.csv
- Lissamphibia/Ambystomatidae/45_450/Ambystoma_tigrinum_tigrinum_NC_006887_Ambystoma_andersoni_NC_006888.pdf
- Lissamphibia/Ambystomatidae/45_450/Ambystoma_tigrinum_tigrinum_NC_006887_Ambystoma_barbouri_NC_014568.csv
- Lissamphibia/Ambystomatidae/45_450/Ambystoma_tigrinum_tigrinum_NC_006887_Ambystoma_barbouri_NC_014568.pdf
- Lissamphibia/Ambystomatidae/45_450/Ambystoma_tigrinum_tigrinum_NC_006887_Ambystoma_californiense_NC_006890.csv
- Lissamphibia/Ambystomatidae/45_450/Ambystoma_tigrinum_tigrinum_NC_006887_Ambystoma_californiense_NC_006890.pdf
- Lissamphibia/Ambystomatidae/45_450/Ambystoma_tigrinum_tigrinum_NC_006887_Ambystoma_dumerilii_NC_006889.csv
- Lissamphibia/Ambystomatidae/45_450/Ambystoma_tigrinum_tigrinum_NC_006887_Ambystoma_dumerilii_NC_006889.pdf
- Lissamphibia/Ambystomatidae/45_450/Ambystoma_tigrinum_tigrinum_NC_006887_Ambystoma_texanum_NC_014571.csv
- Lissamphibia/Ambystomatidae/45_450/Ambystoma_tigrinum_tigrinum_NC_006887_Ambystoma_texanum_NC_014571.pdf
- Lissamphibia/Ambystomatidae/45_450/Ambystoma_unisexual_lineage_LJJJ_NC_014572_Ambystoma_andersoni_NC_006888.csv
- Lissamphibia/Ambystomatidae/45_450/Ambystoma_unisexual_lineage_LJJJ_NC_014572_Ambystoma_andersoni_NC_006888.pdf
- Lissamphibia/Ambystomatidae/45_450/Ambystoma_unisexual_lineage_LJJJ_NC_014572_Ambystoma_barbouri_NC_014568.csv
- Lissamphibia/Ambystomatidae/45_450/Ambystoma_unisexual_lineage_LJJJ_NC_014572_Ambystoma_barbouri_NC_014568.pdf
- Lissamphibia/Ambystomatidae/45_450/Ambystoma_unisexual_lineage_LJJJ_NC_014572_Ambystoma_californiense_NC_006890.csv
- Lissamphibia/Ambystomatidae/45_450/Ambystoma_unisexual_lineage_LJJJ_NC_014572_Ambystoma_californiense_NC_006890.pdf
- Lissamphibia/Ambystomatidae/45_450/Ambystoma_unisexual_lineage_LJJJ_NC_014572_Ambystoma_dumerilii_NC_006889.csv
- Lissamphibia/Ambystomatidae/45_450/Ambystoma_unisexual_lineage_LJJJ_NC_014572_Ambystoma_dumerilii_NC_006889.pdf
- Lissamphibia/Ambystomatidae/45_450/Ambystoma_unisexual_lineage_LJJJ_NC_014572_Ambystoma_laterale_NC_006330.csv
- Lissamphibia/Ambystomatidae/45_450/Ambystoma_unisexual_lineage_LJJJ_NC_014572_Ambystoma_laterale_NC_006330.pdf
- Lissamphibia/Ambystomatidae/45_450/Ambystoma_unisexual_lineage_LJJJ_NC_014572_Ambystoma_texanum_NC_014571.csv
- Lissamphibia/Ambystomatidae/45_450/Ambystoma_unisexual_lineage_LJJJ_NC_014572_Ambystoma_texanum_NC_014571.pdf
- Lissamphibia/Ambystomatidae/45_450/Ambystoma_unisexual_lineage_LJJJ_NC_014572_Ambystoma_tigrinum_tigrinum_NC_006887.csv
- Lissamphibia/Ambystomatidae/45_450/Ambystoma_unisexual_lineage_LJJJ_NC_014572_Ambystoma_tigrinum_tigrinum_NC_006887.pdf
- Lissamphibia/Ambystomatidae/45_450/figure.dem
- Lissamphibia/Ambystomatidae/45_450/figures.dem
- Lissamphibia/Ambystomatidae/Ambystomatidae.fas
- Lissamphibia/Ambystomatidae/command.sh
- Lissamphibia/Ambystomatidae/NC_005797.fst
- Lissamphibia/Ambystomatidae/NC_006330.fst
- Lissamphibia/Ambystomatidae/NC_006887.fst
- Lissamphibia/Ambystomatidae/NC_006888.fst
- Lissamphibia/Ambystomatidae/NC_006889.fst
- Lissamphibia/Ambystomatidae/NC_006890.fst
- Lissamphibia/Ambystomatidae/NC_014568.fst
- Lissamphibia/Ambystomatidae/NC_014571.fst
- Lissamphibia/Ambystomatidae/NC_014572.fst
- Lissamphibia/Bombinatoridae/
- Lissamphibia/Bombinatoridae/15_150/
- Lissamphibia/Bombinatoridae/15_150/allCurves.pdf
- Lissamphibia/Bombinatoridae/15_150/Bombina_bombina_NC_006402_Bombina_orientalis_NC_006689.csv
- Lissamphibia/Bombinatoridae/15_150/Bombina_bombina_NC_006402_Bombina_orientalis_NC_006689.pdf
- Lissamphibia/Bombinatoridae/15_150/Bombina_bombina_NC_006402_Bombina_variegata_NC_009258.csv
- Lissamphibia/Bombinatoridae/15_150/Bombina_bombina_NC_006402_Bombina_variegata_NC_009258.pdf
- Lissamphibia/Bombinatoridae/15_150/Bombina_maxima_NC_011049_Bombina_bombina_NC_006402.csv
- Lissamphibia/Bombinatoridae/15_150/Bombina_maxima_NC_011049_Bombina_bombina_NC_006402.pdf
- Lissamphibia/Bombinatoridae/15_150/Bombina_maxima_NC_011049_Bombina_orientalis_NC_006689.csv
- Lissamphibia/Bombinatoridae/15_150/Bombina_maxima_NC_011049_Bombina_orientalis_NC_006689.pdf
- Lissamphibia/Bombinatoridae/15_150/Bombina_maxima_NC_011049_Bombina_variegata_NC_009258.csv
- Lissamphibia/Bombinatoridae/15_150/Bombina_maxima_NC_011049_Bombina_variegata_NC_009258.pdf
- Lissamphibia/Bombinatoridae/15_150/Bombina_orientalis_NC_006689_Bombina_variegata_NC_009258.csv
- Lissamphibia/Bombinatoridae/15_150/Bombina_orientalis_NC_006689_Bombina_variegata_NC_009258.pdf
- Lissamphibia/Bombinatoridae/15_150/figure.dem
- Lissamphibia/Bombinatoridae/15_150/figures.dem
- Lissamphibia/Bombinatoridae/45_450/
- Lissamphibia/Bombinatoridae/45_450/allCurves.pdf
- Lissamphibia/Bombinatoridae/45_450/Bombina_bombina_NC_006402_Bombina_orientalis_NC_006689.csv
- Lissamphibia/Bombinatoridae/45_450/Bombina_bombina_NC_006402_Bombina_orientalis_NC_006689.pdf
- Lissamphibia/Bombinatoridae/45_450/Bombina_bombina_NC_006402_Bombina_variegata_NC_009258.csv
- Lissamphibia/Bombinatoridae/45_450/Bombina_bombina_NC_006402_Bombina_variegata_NC_009258.pdf
- Lissamphibia/Bombinatoridae/45_450/Bombina_maxima_NC_011049_Bombina_bombina_NC_006402.csv
- Lissamphibia/Bombinatoridae/45_450/Bombina_maxima_NC_011049_Bombina_bombina_NC_006402.pdf
- Lissamphibia/Bombinatoridae/45_450/Bombina_maxima_NC_011049_Bombina_orientalis_NC_006689.csv
- Lissamphibia/Bombinatoridae/45_450/Bombina_maxima_NC_011049_Bombina_orientalis_NC_006689.pdf
- Lissamphibia/Bombinatoridae/45_450/Bombina_maxima_NC_011049_Bombina_variegata_NC_009258.csv
- Lissamphibia/Bombinatoridae/45_450/Bombina_maxima_NC_011049_Bombina_variegata_NC_009258.pdf
- Lissamphibia/Bombinatoridae/45_450/Bombina_orientalis_NC_006689_Bombina_variegata_NC_009258.csv
- Lissamphibia/Bombinatoridae/45_450/Bombina_orientalis_NC_006689_Bombina_variegata_NC_009258.pdf
- Lissamphibia/Bombinatoridae/45_450/figure.dem
- Lissamphibia/Bombinatoridae/45_450/figures.dem
- Lissamphibia/Bombinatoridae/Bombinatoridae.fas
- Lissamphibia/Bombinatoridae/command.sh
- Lissamphibia/Bombinatoridae/NC_006402.fst
- Lissamphibia/Bombinatoridae/NC_006689.fst
- Lissamphibia/Bombinatoridae/NC_009258.fst
- Lissamphibia/Bombinatoridae/NC_011049.fst
- Lissamphibia/Bufonidae/
- Lissamphibia/Bufonidae/15_150/
- Lissamphibia/Bufonidae/15_150/allCurves.pdf
- Lissamphibia/Bufonidae/15_150/Bufo_japonicus_NC_009886_Bufo_gargarizans_NC_008410.csv
- Lissamphibia/Bufonidae/15_150/Bufo_japonicus_NC_009886_Bufo_gargarizans_NC_008410.pdf
- Lissamphibia/Bufonidae/15_150/Bufo_japonicus_NC_009886_Bufo_melanostictus_NC_005794.csv
- Lissamphibia/Bufonidae/15_150/Bufo_japonicus_NC_009886_Bufo_melanostictus_NC_005794.pdf
- Lissamphibia/Bufonidae/15_150/Bufo_melanostictus_NC_005794_Bufo_gargarizans_NC_008410.csv
- Lissamphibia/Bufonidae/15_150/Bufo_melanostictus_NC_005794_Bufo_gargarizans_NC_008410.pdf
- Lissamphibia/Bufonidae/15_150/figure.dem
- Lissamphibia/Bufonidae/15_150/figures.dem
- Lissamphibia/Bufonidae/45_450/
- Lissamphibia/Bufonidae/45_450/allCurves.pdf
- Lissamphibia/Bufonidae/45_450/Bufo_japonicus_NC_009886_Bufo_gargarizans_NC_008410.csv
- Lissamphibia/Bufonidae/45_450/Bufo_japonicus_NC_009886_Bufo_gargarizans_NC_008410.pdf
- Lissamphibia/Bufonidae/45_450/Bufo_japonicus_NC_009886_Bufo_melanostictus_NC_005794.csv
- Lissamphibia/Bufonidae/45_450/Bufo_japonicus_NC_009886_Bufo_melanostictus_NC_005794.pdf
- Lissamphibia/Bufonidae/45_450/Bufo_melanostictus_NC_005794_Bufo_gargarizans_NC_008410.csv
- Lissamphibia/Bufonidae/45_450/Bufo_melanostictus_NC_005794_Bufo_gargarizans_NC_008410.pdf
- Lissamphibia/Bufonidae/45_450/figure.dem
- Lissamphibia/Bufonidae/45_450/figures.dem
- Lissamphibia/Bufonidae/Bufonidae.fas
- Lissamphibia/Bufonidae/command.sh
- Lissamphibia/Bufonidae/NC_005794.fst
- Lissamphibia/Bufonidae/NC_008410.fst
- Lissamphibia/Bufonidae/NC_009886.fst
- Lissamphibia/Cryptobranchidae/
- Lissamphibia/Cryptobranchidae/15_150/
- Lissamphibia/Cryptobranchidae/15_150/allCurves.pdf
- Lissamphibia/Cryptobranchidae/15_150/Andrias_japonicus_NC_007446_Andrias_davidianus_NC_004926.csv
- Lissamphibia/Cryptobranchidae/15_150/Andrias_japonicus_NC_007446_Andrias_davidianus_NC_004926.pdf
- Lissamphibia/Cryptobranchidae/15_150/figure.dem
- Lissamphibia/Cryptobranchidae/15_150/figures.dem
- Lissamphibia/Cryptobranchidae/45_450/
- Lissamphibia/Cryptobranchidae/45_450/allCurves.pdf
- Lissamphibia/Cryptobranchidae/45_450/Andrias_japonicus_NC_007446_Andrias_davidianus_NC_004926.csv
- Lissamphibia/Cryptobranchidae/45_450/Andrias_japonicus_NC_007446_Andrias_davidianus_NC_004926.pdf
- Lissamphibia/Cryptobranchidae/45_450/figure.dem
- Lissamphibia/Cryptobranchidae/45_450/figures.dem
- Lissamphibia/Cryptobranchidae/command.sh
- Lissamphibia/Cryptobranchidae/Cryptobranchidae.fas
- Lissamphibia/Cryptobranchidae/NC_004926.fst
- Lissamphibia/Cryptobranchidae/NC_007446.fst
- Lissamphibia/Hylidae/
- Lissamphibia/Hylidae/15_150/
- Lissamphibia/Hylidae/15_150/allCurves.pdf
- Lissamphibia/Hylidae/15_150/figure.dem
- Lissamphibia/Hylidae/15_150/figures.dem
- Lissamphibia/Hylidae/15_150/Hyla_chinensis_NC_006403_Hyla_japonica_NC_010232.csv
- Lissamphibia/Hylidae/15_150/Hyla_chinensis_NC_006403_Hyla_japonica_NC_010232.pdf
- Lissamphibia/Hylidae/45_450/
- Lissamphibia/Hylidae/45_450/allCurves.pdf
- Lissamphibia/Hylidae/45_450/figure.dem
- Lissamphibia/Hylidae/45_450/figures.dem
- Lissamphibia/Hylidae/45_450/Hyla_chinensis_NC_006403_Hyla_japonica_NC_010232.csv
- Lissamphibia/Hylidae/45_450/Hyla_chinensis_NC_006403_Hyla_japonica_NC_010232.pdf
- Lissamphibia/Hylidae/command.sh
- Lissamphibia/Hylidae/Hylidae.fas
- Lissamphibia/Hylidae/NC_006403.fst
- Lissamphibia/Hylidae/NC_010232.fst
- Lissamphibia/Hynobiidae/
- Lissamphibia/Hynobiidae/15_150/
- Lissamphibia/Hynobiidae/15_150/allCurves.pdf
- Lissamphibia/Hynobiidae/15_150/Batrachuperus_gorganensis_NC_008091_Batrachuperus_londongensis_NC_008077.csv
- Lissamphibia/Hynobiidae/15_150/Batrachuperus_gorganensis_NC_008091_Batrachuperus_londongensis_NC_008077.pdf
- Lissamphibia/Hynobiidae/15_150/Batrachuperus_gorganensis_NC_008091_Batrachuperus_pinchonii_NC_008083.csv
- Lissamphibia/Hynobiidae/15_150/Batrachuperus_gorganensis_NC_008091_Batrachuperus_pinchonii_NC_008083.pdf
- Lissamphibia/Hynobiidae/15_150/Batrachuperus_gorganensis_NC_008091_Batrachuperus_tibetanus_NC_008085.csv
- Lissamphibia/Hynobiidae/15_150/Batrachuperus_gorganensis_NC_008091_Batrachuperus_tibetanus_NC_008085.pdf
- Lissamphibia/Hynobiidae/15_150/Batrachuperus_gorganensis_NC_008091_Batrachuperus_yenyuanensis_NC_012430.csv
- Lissamphibia/Hynobiidae/15_150/Batrachuperus_gorganensis_NC_008091_Batrachuperus_yenyuanensis_NC_012430.pdf
- Lissamphibia/Hynobiidae/15_150/Batrachuperus_londongensis_NC_008077_Batrachuperus_pinchonii_NC_008083.csv
- Lissamphibia/Hynobiidae/15_150/Batrachuperus_londongensis_NC_008077_Batrachuperus_pinchonii_NC_008083.pdf
- Lissamphibia/Hynobiidae/15_150/Batrachuperus_londongensis_NC_008077_Batrachuperus_tibetanus_NC_008085.csv
- Lissamphibia/Hynobiidae/15_150/Batrachuperus_londongensis_NC_008077_Batrachuperus_tibetanus_NC_008085.pdf
- Lissamphibia/Hynobiidae/15_150/Batrachuperus_mustersi_NC_008090_Batrachuperus_gorganensis_NC_008091.csv
- Lissamphibia/Hynobiidae/15_150/Batrachuperus_mustersi_NC_008090_Batrachuperus_gorganensis_NC_008091.pdf
- Lissamphibia/Hynobiidae/15_150/Batrachuperus_mustersi_NC_008090_Batrachuperus_londongensis_NC_008077.csv
- Lissamphibia/Hynobiidae/15_150/Batrachuperus_mustersi_NC_008090_Batrachuperus_londongensis_NC_008077.pdf
- Lissamphibia/Hynobiidae/15_150/Batrachuperus_mustersi_NC_008090_Batrachuperus_pinchonii_NC_008083.csv
- Lissamphibia/Hynobiidae/15_150/Batrachuperus_mustersi_NC_008090_Batrachuperus_pinchonii_NC_008083.pdf
- Lissamphibia/Hynobiidae/15_150/Batrachuperus_mustersi_NC_008090_Batrachuperus_tibetanus_NC_008085.csv
- Lissamphibia/Hynobiidae/15_150/Batrachuperus_mustersi_NC_008090_Batrachuperus_tibetanus_NC_008085.pdf
- Lissamphibia/Hynobiidae/15_150/Batrachuperus_mustersi_NC_008090_Batrachuperus_yenyuanensis_NC_012430.csv
- Lissamphibia/Hynobiidae/15_150/Batrachuperus_mustersi_NC_008090_Batrachuperus_yenyuanensis_NC_012430.pdf
- Lissamphibia/Hynobiidae/15_150/Batrachuperus_tibetanus_NC_008085_Batrachuperus_pinchonii_NC_008083.csv
- Lissamphibia/Hynobiidae/15_150/Batrachuperus_tibetanus_NC_008085_Batrachuperus_pinchonii_NC_008083.pdf
- Lissamphibia/Hynobiidae/15_150/Batrachuperus_yenyuanensis_NC_012430_Batrachuperus_londongensis_NC_008077.csv
- Lissamphibia/Hynobiidae/15_150/Batrachuperus_yenyuanensis_NC_012430_Batrachuperus_londongensis_NC_008077.pdf
- Lissamphibia/Hynobiidae/15_150/Batrachuperus_yenyuanensis_NC_012430_Batrachuperus_pinchonii_NC_008083.csv
- Lissamphibia/Hynobiidae/15_150/Batrachuperus_yenyuanensis_NC_012430_Batrachuperus_pinchonii_NC_008083.pdf
- Lissamphibia/Hynobiidae/15_150/Batrachuperus_yenyuanensis_NC_012430_Batrachuperus_tibetanus_NC_008085.csv
- Lissamphibia/Hynobiidae/15_150/Batrachuperus_yenyuanensis_NC_012430_Batrachuperus_tibetanus_NC_008085.pdf
- Lissamphibia/Hynobiidae/15_150/figure.dem
- Lissamphibia/Hynobiidae/15_150/figures.dem
- Lissamphibia/Hynobiidae/15_150/Hynobius_amjiensis_NC_008076_Batrachuperus_gorganensis_NC_008091.csv
[truncated: 2,082 more entries]
