# Supplementary material for: Conveniently Pre-Tagged and Pre-Packaged: Extended Molecular Identification and Metagenomics Using Complete Metazoan Mitochondrial Genomes
Source: PLoS One. 2012 Dec 14;7(12):e51263. doi: 10.1371/journal.pone.0051263 (PMC3522660; doi:10.1371/journal.pone.0051263)
Supplement: File S3 — Sliding window analyses for Mammalia and Lissamphibia. For each family, the folder contains the aligned sequences as well as the sliding window analyses by species pair and for all species pair on a single figure. (ZIP) [file pone.0051263.s003.zip › Lissamphibia/Ambystomatidae/15_150/Ambystoma_andersoni_NC_006888_Ambystoma_barbouri_NC_014568.csv]

0	0.0733333333333333
15	0.08
30	0.0866666666666667
45	0.1
60	0.0866666666666667
75	0.0866666666666667
90	0.1
105	0.0933333333333333
120	0.08
135	0.0866666666666667
150	0.0666666666666667
165	0.0866666666666667
180	0.1
195	0.0866666666666667
210	0.106666666666667
225	0.106666666666667
240	0.106666666666667
255	0.12
270	0.126666666666667
285	0.113333333333333
300	0.106666666666667
315	0.0866666666666667
330	0.08
345	0.08
360	0.0733333333333333
375	0.0733333333333333
390	0.0666666666666667
405	0.0666666666666667
420	0.0666666666666667
435	0.0866666666666667
450	0.0866666666666667
465	0.1
480	0.0933333333333333
495	0.1
510	0.0933333333333333
525	0.0933333333333333
540	0.106666666666667
555	0.106666666666667
570	0.113333333333333
585	0.1
600	0.12
615	0.1
630	0.106666666666667
645	0.1
660	0.1
675	0.106666666666667
690	0.1
705	0.106666666666667
720	0.113333333333333
735	0.113333333333333
750	0.12
765	0.12
780	0.12
795	0.133333333333333
810	0.14
825	0.146666666666667
840	0.16
855	0.14
870	0.14
885	0.146666666666667
900	0.126666666666667
915	0.146666666666667
930	0.16
945	0.16
960	0.16
975	0.14
990	0.126666666666667
1005	0.133333333333333
1020	0.113333333333333
1035	0.1
1050	0.1
1065	0.0866666666666667
1080	0.0666666666666667
1095	0.0666666666666667
1110	0.0666666666666667
1125	0.0733333333333333
1140	0.0666666666666667
1155	0.0733333333333333
1170	0.0733333333333333
1185	0.08
1200	0.0733333333333333
1215	0.0933333333333333
1230	0.106666666666667
1245	0.1
1260	0.0866666666666667
1275	0.08
1290	0.0733333333333333
1305	0.0666666666666667
1320	0.0666666666666667
1335	0.08
1350	0.08
1365	0.06
1380	0.04
1395	0.0466666666666667
1410	0.0533333333333333
1425	0.0533333333333333
1440	0.0533333333333333
1455	0.0466666666666667
1470	0.0466666666666667
1485	0.0333333333333333
1500	0.0466666666666667
1515	0.06
1530	0.06
1545	0.06
1560	0.0533333333333333
1575	0.0533333333333333
1590	0.0533333333333333
1605	0.06
1620	0.06
1635	0.06
1650	0.0533333333333333
1665	0.0333333333333333
1680	0.0333333333333333
1695	0.0266666666666667
1710	0.0333333333333333
1725	0.04
1740	0.04
1755	0.06
1770	0.06
1785	0.06
1800	0.06
1815	0.0733333333333333
1830	0.08
1845	0.0733333333333333
1860	0.0666666666666667
1875	0.0666666666666667
1890	0.0866666666666667
1905	0.0666666666666667
1920	0.0933333333333333
1935	0.106666666666667
1950	0.12
1965	0.106666666666667
1980	0.106666666666667
1995	0.106666666666667
2010	0.106666666666667
2025	0.106666666666667
2040	0.0933333333333333
2055	0.0866666666666667
2070	0.0733333333333333
2085	0.0666666666666667
2100	0.0533333333333333
2115	0.0733333333333333
2130	0.0733333333333333
2145	0.0866666666666667
2160	0.0933333333333333
2175	0.0933333333333333
2190	0.113333333333333
2205	0.12
2220	0.113333333333333
2235	0.1
2250	0.1
2265	0.08
2280	0.08
2295	0.0666666666666667
2310	0.0666666666666667
2325	0.06
2340	0.0533333333333333
2355	0.0533333333333333
2370	0.0533333333333333
2385	0.08
2400	0.0866666666666667
2415	0.1
2430	0.1
2445	0.1
2460	0.0933333333333333
2475	0.0933333333333333
2490	0.08
2505	0.0933333333333333
2520	0.1
2535	0.0866666666666667
2550	0.0933333333333333
2565	0.0866666666666667
2580	0.1
2595	0.113333333333333
2610	0.14
2625	0.153333333333333
2640	0.166666666666667
2655	0.18
2670	0.186666666666667
2685	0.22
2700	0.22
2715	0.233333333333333
2730	0.226666666666667
2745	0.226666666666667
2760	0.213333333333333
2775	0.22
2790	0.213333333333333
2805	0.206666666666667
2820	0.206666666666667
2835	0.173333333333333
2850	0.173333333333333
2865	0.16
2880	0.166666666666667
2895	0.16
2910	0.153333333333333
2925	0.146666666666667
2940	0.16
2955	0.16
2970	0.16
2985	0.153333333333333
3000	0.14
3015	0.146666666666667
3030	0.126666666666667
3045	0.12
3060	0.133333333333333
3075	0.126666666666667
3090	0.106666666666667
3105	0.0866666666666667
3120	0.0866666666666667
3135	0.0933333333333333
3150	0.0933333333333333
3165	0.08
3180	0.0866666666666667
3195	0.0933333333333333
3210	0.0733333333333333
3225	0.08
3240	0.08
3255	0.0733333333333333
3270	0.0733333333333333
3285	0.0666666666666667
3300	0.0733333333333333
3315	0.0933333333333333
3330	0.0933333333333333
3345	0.0933333333333333
3360	0.106666666666667
3375	0.0933333333333333
3390	0.0933333333333333
3405	0.1
3420	0.0866666666666667
3435	0.0866666666666667
3450	0.0733333333333333
3465	0.0666666666666667
3480	0.0733333333333333
3495	0.0733333333333333
3510	0.08
3525	0.0933333333333333
3540	0.1
3555	0.1
3570	0.1
3585	0.106666666666667
3600	0.12
3615	0.106666666666667
3630	0.1
3645	0.1
3660	0.0866666666666667
3675	0.08
3690	0.0733333333333333
3705	0.0866666666666667
3720	0.106666666666667
3735	0.1
3750	0.0933333333333333
3765	0.1
3780	0.1
3795	0.113333333333333
3810	0.106666666666667
3825	0.126666666666667
3840	0.133333333333333
3855	0.12
3870	0.0933333333333333
3885	0.0933333333333333
3900	0.0866666666666667
3915	0.0866666666666667
3930	0.08
3945	0.0666666666666667
3960	0.0733333333333333
3975	0.0533333333333333
3990	0.0533333333333333
4005	0.0466666666666667
4020	0.0533333333333333
4035	0.0666666666666667
4050	0.0866666666666667
4065	0.106666666666667
4080	0.113333333333333
4095	0.126666666666667
4110	0.12
4125	0.113333333333333
4140	0.106666666666667
4155	0.133333333333333
4170	0.153333333333333
4185	0.16
4200	0.153333333333333
4215	0.14
4230	0.153333333333333
4245	0.146666666666667
4260	0.173333333333333
4275	0.193333333333333
4290	0.206666666666667
4305	0.206666666666667
4320	0.186666666666667
4335	0.186666666666667
4350	0.18
4365	0.166666666666667
4380	0.146666666666667
4395	0.133333333333333
4410	0.12
4425	0.113333333333333
4440	0.0933333333333333
4455	0.0733333333333333
4470	0.08
4485	0.0533333333333333
4500	0.0533333333333333
4515	0.0666666666666667
4530	0.0733333333333333
4545	0.0733333333333333
4560	0.08
4575	0.0733333333333333
4590	0.08
4605	0.0866666666666667
4620	0.0733333333333333
4635	0.0933333333333333
4650	0.0933333333333333
4665	0.08
4680	0.08
4695	0.08
4710	0.0666666666666667
4725	0.0666666666666667
4740	0.0866666666666667
4755	0.0733333333333333
4770	0.0866666666666667
4785	0.0666666666666667
4800	0.0666666666666667
4815	0.0866666666666667
4830	0.08
4845	0.0866666666666667
4860	0.0933333333333333
4875	0.1
4890	0.0733333333333333
4905	0.0933333333333333
4920	0.1
4935	0.1
4950	0.1
4965	0.0866666666666667
4980	0.113333333333333
4995	0.12
5010	0.126666666666667
5025	0.126666666666667
5040	0.133333333333333
5055	0.14
5070	0.126666666666667
5085	0.133333333333333
5100	0.153333333333333
5115	0.16
5130	0.14
5145	0.14
5160	0.12
5175	0.106666666666667
5190	0.12
5205	0.113333333333333
5220	0.126666666666667
5235	0.153333333333333
5250	0.153333333333333
5265	0.146666666666667
5280	0.14
5295	0.133333333333333
5310	0.146666666666667
5325	0.16
5340	0.153333333333333
5355	0.146666666666667
5370	0.126666666666667
5385	0.1
5400	0.0866666666666667
5415	0.1
5430	0.126666666666667
5445	0.146666666666667
5460	0.14
5475	0.16
5490	0.153333333333333
5505	0.16
5520	0.166666666666667
5535	0.173333333333333
5550	0.173333333333333
5565	0.153333333333333
5580	0.146666666666667
5595	0.146666666666667
5610	0.146666666666667
5625	0.12
5640	0.113333333333333
5655	0.106666666666667
5670	0.113333333333333
5685	0.126666666666667
5700	0.133333333333333
5715	0.133333333333333
5730	0.126666666666667
5745	0.1
5760	0.106666666666667
5775	0.113333333333333
5790	0.133333333333333
5805	0.133333333333333
5820	0.14
5835	0.12
5850	0.106666666666667
5865	0.113333333333333
5880	0.113333333333333
5895	0.133333333333333
5910	0.126666666666667
5925	0.133333333333333
5940	0.133333333333333
5955	0.14
5970	0.166666666666667
5985	0.18
6000	0.186666666666667
6015	0.193333333333333
6030	0.18
6045	0.16
6060	0.173333333333333
6075	0.16
6090	0.14
6105	0.12
6120	0.08
6135	0.08
6150	0.0733333333333333
6165	0.0666666666666667
6180	0.0666666666666667
6195	0.0866666666666667
6210	0.0666666666666667
6225	0.06
6240	0.06
6255	0.06
6270	0.06
6285	0.04
6300	0.0466666666666667
6315	0.06
6330	0.0733333333333333
6345	0.08
6360	0.113333333333333
6375	0.12
6390	0.12
6405	0.14
6420	0.14
6435	0.146666666666667
6450	0.173333333333333
6465	0.16
6480	0.16
6495	0.146666666666667
6510	0.12
6525	0.133333333333333
6540	0.146666666666667
6555	0.153333333333333
6570	0.16
6585	0.153333333333333
6600	0.133333333333333
6615	0.14
6630	0.126666666666667
6645	0.113333333333333
6660	0.12
6675	0.106666666666667
6690	0.113333333333333
6705	0.1
6720	0.1
6735	0.12
6750	0.113333333333333
6765	0.12
6780	0.126666666666667
6795	0.126666666666667
6810	0.12
6825	0.12
6840	0.106666666666667
6855	0.113333333333333
6870	0.1
6885	0.08
6900	0.08
6915	0.08
6930	0.0866666666666667
6945	0.113333333333333
6960	0.12
6975	0.126666666666667
6990	0.133333333333333
7005	0.126666666666667
7020	0.146666666666667
7035	0.153333333333333
7050	0.153333333333333
7065	0.146666666666667
7080	0.133333333333333
7095	0.12
7110	0.12
7125	0.133333333333333
7140	0.133333333333333
7155	0.126666666666667
7170	0.113333333333333
7185	0.12
7200	0.106666666666667
7215	0.113333333333333
7230	0.113333333333333
7245	0.12
7260	0.12
7275	0.1
7290	0.0933333333333333
7305	0.106666666666667
7320	0.113333333333333
7335	0.106666666666667
7350	0.126666666666667
7365	0.12
7380	0.126666666666667
7395	0.12
7410	0.126666666666667
7425	0.133333333333333
7440	0.14
7455	0.14
7470	0.146666666666667
7485	0.153333333333333
7500	0.146666666666667
7515	0.146666666666667
7530	0.146666666666667
7545	0.146666666666667
7560	0.126666666666667
7575	0.126666666666667
7590	0.126666666666667
7605	0.133333333333333
7620	0.12
7635	0.106666666666667
7650	0.106666666666667
7665	0.113333333333333
7680	0.113333333333333
7695	0.126666666666667
7710	0.133333333333333
7725	0.12
7740	0.12
7755	0.113333333333333
7770	0.126666666666667
7785	0.14
7800	0.133333333333333
7815	0.12
7830	0.14
7845	0.12
7860	0.14
7875	0.14
7890	0.146666666666667
7905	0.126666666666667
7920	0.106666666666667
7935	0.1
7950	0.1
7965	0.0933333333333333
7980	0.0933333333333333
7995	0.0933333333333333
8010	0.0666666666666667
8025	0.08
8040	0.0733333333333333
8055	0.0866666666666667
8070	0.0933333333333333
8085	0.0933333333333333
8100	0.0933333333333333
8115	0.0933333333333333
8130	0.08
8145	0.0866666666666667
8160	0.0933333333333333
8175	0.0866666666666667
8190	0.0933333333333333
8205	0.0866666666666667
8220	0.0933333333333333
8235	0.0933333333333333
8250	0.1
8265	0.106666666666667
8280	0.113333333333333
8295	0.12
8310	0.133333333333333
8325	0.126666666666667
8340	0.113333333333333
8355	0.12
8370	0.113333333333333
8385	0.106666666666667
8400	0.1
8415	0.1
8430	0.08
8445	0.0666666666666667
8460	0.08
8475	0.08
8490	0.08
8505	0.0666666666666667
8520	0.0733333333333333
8535	0.08
8550	0.0866666666666667
8565	0.08
8580	0.0866666666666667
8595	0.08
8610	0.0533333333333333
8625	0.0533333333333333
8640	0.0466666666666667
8655	0.0466666666666667
8670	0.0333333333333333
8685	0.0533333333333333
8700	0.04
8715	0.0533333333333333
8730	0.0933333333333333
8745	0.113333333333333
8760	0.113333333333333
8775	0.133333333333333
8790	0.14
8805	0.14
8820	0.14
8835	0.12
8850	0.126666666666667
8865	0.14
8880	0.1
8895	0.0933333333333333
8910	0.0866666666666667
8925	0.0733333333333333
8940	0.08
8955	0.0933333333333333
8970	0.113333333333333
8985	0.12
9000	0.113333333333333
9015	0.12
9030	0.133333333333333
9045	0.126666666666667
9060	0.133333333333333
9075	0.14
9090	0.146666666666667
9105	0.14
9120	0.133333333333333
9135	0.146666666666667
9150	0.153333333333333
9165	0.133333333333333
9180	0.126666666666667
9195	0.126666666666667
9210	0.14
9225	0.146666666666667
9240	0.133333333333333
9255	0.146666666666667
9270	0.133333333333333
9285	0.126666666666667
9300	0.133333333333333
9315	0.12
9330	0.113333333333333
9345	0.12
9360	0.126666666666667
9375	0.12
9390	0.133333333333333
9405	0.126666666666667
9420	0.126666666666667
9435	0.106666666666667
9450	0.106666666666667
9465	0.113333333333333
9480	0.126666666666667
9495	0.113333333333333
9510	0.113333333333333
9525	0.113333333333333
9540	0.126666666666667
9555	0.133333333333333
9570	0.14
9585	0.146666666666667
9600	0.146666666666667
9615	0.146666666666667
9630	0.133333333333333
9645	0.14
9660	0.126666666666667
9675	0.12
9690	0.0933333333333333
9705	0.0866666666666667
9720	0.08
9735	0.0866666666666667
9750	0.08
9765	0.0866666666666667
9780	0.0866666666666667
9795	0.08
9810	0.0733333333333333
9825	0.0733333333333333
9840	0.0733333333333333
9855	0.0666666666666667
9870	0.0733333333333333
9885	0.0866666666666667
9900	0.0933333333333333
9915	0.1
9930	0.113333333333333
9945	0.12
9960	0.126666666666667
9975	0.146666666666667
9990	0.186666666666667
10005	0.193333333333333
10020	0.22
10035	0.226666666666667
10050	0.26
10065	0.253333333333333
10080	0.246666666666667
10095	0.26
10110	0.266666666666667
10125	0.253333333333333
10140	0.206666666666667
10155	0.193333333333333
10170	0.16
10185	0.14
10200	0.106666666666667
10215	0.1
10230	0.0866666666666667
10245	0.0666666666666667
10260	0.0466666666666667
10275	0.0333333333333333
10290	0.0466666666666667
10305	0.0466666666666667
10320	0.0466666666666667
10335	0.04
10350	0.04
10365	0.0533333333333333
10380	0.0866666666666667
10395	0.106666666666667
10410	0.12
10425	0.146666666666667
10440	0.14
10455	0.166666666666667
10470	0.173333333333333
10485	0.18
10500	0.166666666666667
10515	0.166666666666667
10530	0.14
10545	0.12
10560	0.106666666666667
10575	0.106666666666667
10590	0.1
10605	0.08
10620	0.0866666666666667
10635	0.08
10650	0.0866666666666667
10665	0.0666666666666667
10680	0.0733333333333333
10695	0.08
10710	0.0866666666666667
10725	0.06
10740	0.06
10755	0.06
10770	0.06
10785	0.0533333333333333
10800	0.0466666666666667
10815	0.0466666666666667
10830	0.0466666666666667
10845	0.0466666666666667
10860	0.04
10875	0.04
10890	0.0533333333333333
10905	0.0466666666666667
10920	0.0466666666666667
10935	0.0533333333333333
10950	0.0533333333333333
10965	0.0533333333333333
10980	0.0466666666666667
10995	0.0466666666666667
11010	0.0466666666666667
11025	0.0466666666666667
11040	0.0333333333333333
11055	0.04
11070	0.0266666666666667
11085	0.02
11100	0.02
11115	0.0266666666666667
11130	0.04
11145	0.0333333333333333
11160	0.04
11175	0.0466666666666667
11190	0.06
11205	0.06
11220	0.06
11235	0.06
11250	0.06
11265	0.0533333333333333
11280	0.0466666666666667
11295	0.0533333333333333
11310	0.0666666666666667
11325	0.06
11340	0.0533333333333333
11355	0.0466666666666667
11370	0.0666666666666667
11385	0.0733333333333333
11400	0.08
11415	0.08
11430	0.0733333333333333
11445	0.0666666666666667
11460	0.0466666666666667
11475	0.06
11490	0.0533333333333333
11505	0.0533333333333333
11520	0.0333333333333333
11535	0.0266666666666667
11550	0.02
11565	0.0266666666666667
11580	0.02
11595	0.0266666666666667
11610	0.0266666666666667
11625	0.0133333333333333
11640	0.0266666666666667
11655	0.0333333333333333
11670	0.0333333333333333
11685	0.04
11700	0.04
11715	0.0333333333333333
11730	0.04
11745	0.0333333333333333
11760	0.0466666666666667
11775	0.0466666666666667
11790	0.0333333333333333
11805	0.0266666666666667
11820	0.0266666666666667
11835	0.02
11850	0.0333333333333333
11865	0.04
11880	0.0466666666666667
11895	0.0466666666666667
11910	0.0333333333333333
11925	0.0333333333333333
11940	0.04
11955	0.04
11970	0.04
11985	0.0466666666666667
12000	0.0466666666666667
12015	0.0466666666666667
12030	0.0666666666666667
12045	0.0866666666666667
12060	0.0866666666666667
12075	0.0933333333333333
12090	0.12
12105	0.133333333333333
12120	0.133333333333333
12135	0.126666666666667
12150	0.113333333333333
12165	0.113333333333333
12180	0.0866666666666667
12195	0.0666666666666667
12210	0.0733333333333333
12225	0.0666666666666667
12240	0.0466666666666667
12255	0.0333333333333333
12270	0.04
12285	0.0466666666666667
12300	0.0466666666666667
12315	0.06
12330	0.06
12345	0.0733333333333333
12360	0.0666666666666667
12375	0.0666666666666667
12390	0.0533333333333333
12405	0.0666666666666667
12420	0.06
12435	0.06
12450	0.06
12465	0.04
12480	0.04
12495	0.0333333333333333
12510	0.0466666666666667
12525	0.0466666666666667
12540	0.0533333333333333
12555	0.04
12570	0.0466666666666667
12585	0.0533333333333333
12600	0.06
12615	0.0666666666666667
12630	0.0733333333333333
12645	0.0733333333333333
12660	0.0666666666666667
12675	0.0666666666666667
12690	0.0666666666666667
12705	0.0733333333333333
12720	0.0866666666666667
12735	0.0866666666666667
12750	0.126666666666667
12765	0.133333333333333
12780	0.126666666666667
12795	0.12
12810	0.12
12825	0.126666666666667
12840	0.12
12855	0.126666666666667
12870	0.113333333333333
12885	0.106666666666667
12900	0.06
12915	0.0533333333333333
12930	0.0466666666666667
12945	0.0466666666666667
12960	0.04
12975	0.0333333333333333
12990	0.0466666666666667
13005	0.04
13020	0.0466666666666667
13035	0.0533333333333333
13050	0.0533333333333333
13065	0.0466666666666667
13080	0.0533333333333333
13095	0.0666666666666667
13110	0.0933333333333333
13125	0.113333333333333
13140	0.1
13155	0.0933333333333333
13170	0.0866666666666667
13185	0.0866666666666667
13200	0.106666666666667
13215	0.106666666666667
13230	0.106666666666667
13245	0.0933333333333333
13260	0.0666666666666667
13275	0.0466666666666667
13290	0.0466666666666667
13305	0.0466666666666667
13320	0.04
13335	0.0266666666666667
13350	0.0133333333333333
13365	0.0133333333333333
13380	0.00666666666666667
13395	0.00666666666666667
13410	0.00666666666666667
13425	0.00666666666666667
13440	0.00666666666666667
13455	0.0133333333333333
13470	0.0133333333333333
13485	0.0133333333333333
13500	0.0133333333333333
13515	0.0133333333333333
13530	0.0133333333333333
13545	0.02
13560	0.02
13575	0.02
13590	0.02
13605	0.0133333333333333
13620	0.0133333333333333
13635	0.0133333333333333
13650	0.0333333333333333
13665	0.0466666666666667
13680	0.0533333333333333
13695	0.0533333333333333
13710	0.0533333333333333
13725	0.06
13740	0.0733333333333333
13755	0.08
13770	0.08
13785	0.1
13800	0.0866666666666667
13815	0.08
13830	0.0733333333333333
13845	0.08
13860	0.0933333333333333
13875	0.106666666666667
13890	0.1
13905	0.113333333333333
13920	0.126666666666667
13935	0.126666666666667
13950	0.126666666666667
13965	0.133333333333333
13980	0.133333333333333
13995	0.12
14010	0.126666666666667
14025	0.12
14040	0.12
14055	0.106666666666667
14070	0.0933333333333333
14085	0.1
14100	0.0866666666666667
14115	0.0733333333333333
14130	0.0866666666666667
14145	0.106666666666667
14160	0.0866666666666667
14175	0.0733333333333333
14190	0.0666666666666667
14205	0.0666666666666667
14220	0.0733333333333333
14235	0.0466666666666667
14250	0.06
14265	0.0733333333333333
14280	0.0666666666666667
14295	0.0533333333333333
14310	0.06
14325	0.0666666666666667
14340	0.0733333333333333
14355	0.0866666666666667
14370	0.1
14385	0.12
14400	0.14
14415	0.153333333333333
14430	0.173333333333333
14445	0.186666666666667
14460	0.186666666666667
14475	0.186666666666667
14490	0.2
14505	0.2
14520	0.186666666666667
14535	0.186666666666667
14550	0.166666666666667
14565	0.16
14580	0.14
14595	0.146666666666667
14610	0.153333333333333
14625	0.146666666666667
14640	0.126666666666667
14655	0.113333333333333
14670	0.106666666666667
14685	0.0866666666666667
14700	0.0733333333333333
14715	0.0533333333333333
14730	0.06
14745	0.0333333333333333
14760	0.02
14775	0.0266666666666667
14790	0.0266666666666667
14805	0.02
14820	0.02
14835	0.0266666666666667
14850	0.04
14865	0.0466666666666667
14880	0.04
14895	0.0533333333333333
14910	0.0666666666666667
14925	0.08
14940	0.0866666666666667
14955	0.1
14970	0.1
14985	0.1
15000	0.106666666666667
15015	0.1
15030	0.1
15045	0.0866666666666667
15060	0.0866666666666667
15075	0.0933333333333333
15090	0.1
15105	0.1
15120	0.146666666666667
15135	0.146666666666667
15150	0.14
15165	0.16
15180	0.166666666666667
15195	0.186666666666667
15210	0.186666666666667
15225	0.166666666666667
15240	0.16
15255	0.153333333333333
15270	0.126666666666667
15285	0.12
15300	0.133333333333333
15315	0.14
15330	0.146666666666667
15345	0.146666666666667
15360	0.133333333333333
15375	0.14
15390	0.14
15405	0.146666666666667
15420	0.153333333333333
15435	0.173333333333333
15450	0.186666666666667
15465	0.18
15480	0.18
15495	0.16
15510	0.166666666666667
15525	0.166666666666667
15540	0.18
15555	0.173333333333333
15570	0.16
15585	0.173333333333333
15600	0.14
15615	0.126666666666667
15630	0.113333333333333
15645	0.133333333333333
15660	0.146666666666667
15675	0.16
15690	0.173333333333333
15705	0.18
15720	0.173333333333333
15735	0.16
15750	0.166666666666667
15765	0.166666666666667
15780	0.16
15795	0.173333333333333
15810	0.18
15825	0.16
15840	0.133333333333333
15855	0.12
15870	0.113333333333333
15885	0.106666666666667
15900	0.0933333333333333
15915	0.0933333333333333
15930	0.0933333333333333
15945	0.06
15960	0.04
15975	0.0333333333333333
15990	0.0266666666666667
16005	0.0333333333333333
16020	0.0333333333333333
16035	0.02
16050	0.02
16065	0.0333333333333333
16080	0.0466666666666667
16095	0.0466666666666667
16110	0.0533333333333333
16125	0.0533333333333333
16140	0.06
16155	0.0533333333333333
16170	0.0533333333333333
16185	0.0533333333333333
16200	0.06
16215	0.0533333333333333
16230	0.04
16245	0.0466666666666667
16260	0.0333333333333333
16275	0.0333333333333333
16290	0.0266666666666667
16305	0.0266666666666667
16320	0.04
16335	0.0466666666666667
16350	0.04
16365	0.0333333333333333
16380	0.0466666666666667
16395	0.0466666666666667
