# Supplementary material for: Conveniently Pre-Tagged and Pre-Packaged: Extended Molecular Identification and Metagenomics Using Complete Metazoan Mitochondrial Genomes
Source: PLoS One. 2012 Dec 14;7(12):e51263. doi: 10.1371/journal.pone.0051263 (PMC3522660; doi:10.1371/journal.pone.0051263)
Supplement: File S3 — Sliding window analyses for Mammalia and Lissamphibia. For each family, the folder contains the aligned sequences as well as the sliding window analyses by species pair and for all species pair on a single figure. (ZIP) [file pone.0051263.s003.zip › Lissamphibia/Ambystomatidae/15_150/Ambystoma_andersoni_NC_006888_Ambystoma_californiense_NC_006890.csv]

0	0.0933333333333333
15	0.0933333333333333
30	0.0933333333333333
45	0.0933333333333333
60	0.0866666666666667
75	0.0866666666666667
90	0.06
105	0.0466666666666667
120	0.0466666666666667
135	0.0466666666666667
150	0.06
165	0.0733333333333333
180	0.0933333333333333
195	0.0933333333333333
210	0.106666666666667
225	0.106666666666667
240	0.106666666666667
255	0.113333333333333
270	0.113333333333333
285	0.106666666666667
300	0.0866666666666667
315	0.08
330	0.0733333333333333
345	0.0733333333333333
360	0.0666666666666667
375	0.06
390	0.0533333333333333
405	0.04
420	0.0333333333333333
435	0.04
450	0.04
465	0.0333333333333333
480	0.02
495	0.0266666666666667
510	0.02
525	0.0333333333333333
540	0.0266666666666667
555	0.0333333333333333
570	0.0466666666666667
585	0.0466666666666667
600	0.06
615	0.06
630	0.0666666666666667
645	0.06
660	0.0733333333333333
675	0.0733333333333333
690	0.08
705	0.0933333333333333
720	0.0933333333333333
735	0.0866666666666667
750	0.0733333333333333
765	0.08
780	0.0733333333333333
795	0.08
810	0.0733333333333333
825	0.06
840	0.0533333333333333
855	0.0333333333333333
870	0.0266666666666667
885	0.0466666666666667
900	0.0466666666666667
915	0.0533333333333333
930	0.06
945	0.0533333333333333
960	0.0666666666666667
975	0.0733333333333333
990	0.0866666666666667
1005	0.0933333333333333
1020	0.0866666666666667
1035	0.0733333333333333
1050	0.0733333333333333
1065	0.0666666666666667
1080	0.06
1095	0.0733333333333333
1110	0.06
1125	0.0533333333333333
1140	0.04
1155	0.0466666666666667
1170	0.0533333333333333
1185	0.06
1200	0.06
1215	0.0733333333333333
1230	0.0866666666666667
1245	0.0733333333333333
1260	0.0666666666666667
1275	0.0666666666666667
1290	0.0666666666666667
1305	0.06
1320	0.06
1335	0.06
1350	0.06
1365	0.0466666666666667
1380	0.0333333333333333
1395	0.04
1410	0.04
1425	0.04
1440	0.04
1455	0.0333333333333333
1470	0.0266666666666667
1485	0.0133333333333333
1500	0.02
1515	0.0266666666666667
1530	0.0333333333333333
1545	0.0266666666666667
1560	0.0266666666666667
1575	0.0266666666666667
1590	0.0333333333333333
1605	0.0466666666666667
1620	0.0466666666666667
1635	0.0466666666666667
1650	0.0466666666666667
1665	0.0333333333333333
1680	0.0266666666666667
1695	0.0333333333333333
1710	0.0333333333333333
1725	0.04
1740	0.0333333333333333
1755	0.04
1770	0.04
1785	0.0466666666666667
1800	0.0533333333333333
1815	0.0533333333333333
1830	0.06
1845	0.0533333333333333
1860	0.06
1875	0.0733333333333333
1890	0.0866666666666667
1905	0.0733333333333333
1920	0.0733333333333333
1935	0.08
1950	0.08
1965	0.0933333333333333
1980	0.0866666666666667
1995	0.0866666666666667
2010	0.08
2025	0.0666666666666667
2040	0.0533333333333333
2055	0.0466666666666667
2070	0.0533333333333333
2085	0.04
2100	0.04
2115	0.04
2130	0.0466666666666667
2145	0.0466666666666667
2160	0.0533333333333333
2175	0.0466666666666667
2190	0.0466666666666667
2205	0.0466666666666667
2220	0.04
2235	0.04
2250	0.0266666666666667
2265	0.0133333333333333
2280	0.02
2295	0.02
2310	0.02
2325	0.02
2340	0.0266666666666667
2355	0.0266666666666667
2370	0.0266666666666667
2385	0.0333333333333333
2400	0.04
2415	0.06
2430	0.0466666666666667
2445	0.0533333333333333
2460	0.0466666666666667
2475	0.0533333333333333
2490	0.0466666666666667
2505	0.06
2520	0.08
2535	0.08
2550	0.0733333333333333
2565	0.06
2580	0.06
2595	0.0666666666666667
2610	0.0733333333333333
2625	0.0733333333333333
2640	0.0866666666666667
2655	0.0733333333333333
2670	0.06
2685	0.0533333333333333
2700	0.0533333333333333
2715	0.0533333333333333
2730	0.0533333333333333
2745	0.0466666666666667
2760	0.04
2775	0.04
2790	0.0333333333333333
2805	0.0333333333333333
2820	0.0266666666666667
2835	0.0333333333333333
2850	0.04
2865	0.0333333333333333
2880	0.04
2895	0.0333333333333333
2910	0.0333333333333333
2925	0.04
2940	0.04
2955	0.04
2970	0.06
2985	0.0533333333333333
3000	0.0466666666666667
3015	0.0466666666666667
3030	0.04
3045	0.0466666666666667
3060	0.0466666666666667
3075	0.0333333333333333
3090	0.0266666666666667
3105	0.0333333333333333
3120	0.0266666666666667
3135	0.0266666666666667
3150	0.0266666666666667
3165	0.0266666666666667
3180	0.0333333333333333
3195	0.0266666666666667
3210	0.0266666666666667
3225	0.0333333333333333
3240	0.0333333333333333
3255	0.0266666666666667
3270	0.0133333333333333
3285	0.0266666666666667
3300	0.04
3315	0.04
3330	0.04
3345	0.04
3360	0.0533333333333333
3375	0.0466666666666667
3390	0.0533333333333333
3405	0.0666666666666667
3420	0.0666666666666667
3435	0.06
3450	0.0466666666666667
3465	0.0533333333333333
3480	0.0533333333333333
3495	0.06
3510	0.06
3525	0.06
3540	0.06
3555	0.0466666666666667
3570	0.0533333333333333
3585	0.0466666666666667
3600	0.0533333333333333
3615	0.0533333333333333
3630	0.0533333333333333
3645	0.0466666666666667
3660	0.0466666666666667
3675	0.0533333333333333
3690	0.0466666666666667
3705	0.0533333333333333
3720	0.0666666666666667
3735	0.08
3750	0.08
3765	0.0933333333333333
3780	0.0866666666666667
3795	0.0866666666666667
3810	0.08
3825	0.0933333333333333
3840	0.106666666666667
3855	0.1
3870	0.08
3885	0.0733333333333333
3900	0.0666666666666667
3915	0.0466666666666667
3930	0.0466666666666667
3945	0.0533333333333333
3960	0.0466666666666667
3975	0.0266666666666667
3990	0.0133333333333333
4005	0.02
4020	0.02
4035	0.0266666666666667
4050	0.0266666666666667
4065	0.04
4080	0.0466666666666667
4095	0.0466666666666667
4110	0.0466666666666667
4125	0.0466666666666667
4140	0.0466666666666667
4155	0.0466666666666667
4170	0.0733333333333333
4185	0.0666666666666667
4200	0.0666666666666667
4215	0.06
4230	0.0666666666666667
4245	0.06
4260	0.06
4275	0.06
4290	0.0666666666666667
4305	0.0666666666666667
4320	0.04
4335	0.0333333333333333
4350	0.0333333333333333
4365	0.0266666666666667
4380	0.0133333333333333
4395	0.0133333333333333
4410	0.0133333333333333
4425	0.0133333333333333
4440	0.00666666666666667
4455	0
4470	0.0133333333333333
4485	0.0133333333333333
4500	0.0133333333333333
4515	0.02
4530	0.02
4545	0.02
4560	0.0266666666666667
4575	0.0266666666666667
4590	0.0266666666666667
4605	0.0266666666666667
4620	0.02
4635	0.0466666666666667
4650	0.0466666666666667
4665	0.0466666666666667
4680	0.0466666666666667
4695	0.0466666666666667
4710	0.04
4725	0.0466666666666667
4740	0.0466666666666667
4755	0.0466666666666667
4770	0.0466666666666667
4785	0.0333333333333333
4800	0.04
4815	0.04
4830	0.0466666666666667
4845	0.0533333333333333
4860	0.0666666666666667
4875	0.0666666666666667
4890	0.0733333333333333
4905	0.0866666666666667
4920	0.0933333333333333
4935	0.08
4950	0.0733333333333333
4965	0.0733333333333333
4980	0.08
4995	0.08
5010	0.08
5025	0.0866666666666667
5040	0.08
5055	0.0733333333333333
5070	0.0666666666666667
5085	0.08
5100	0.106666666666667
5115	0.126666666666667
5130	0.113333333333333
5145	0.12
5160	0.106666666666667
5175	0.1
5190	0.113333333333333
5205	0.12
5220	0.12
5235	0.126666666666667
5250	0.106666666666667
5265	0.0933333333333333
5280	0.0933333333333333
5295	0.0866666666666667
5310	0.0933333333333333
5325	0.0866666666666667
5340	0.08
5355	0.08
5370	0.0933333333333333
5385	0.0733333333333333
5400	0.0733333333333333
5415	0.0666666666666667
5430	0.0866666666666667
5445	0.0866666666666667
5460	0.1
5475	0.106666666666667
5490	0.1
5505	0.1
5520	0.08
5535	0.08
5550	0.0933333333333333
5565	0.0866666666666667
5580	0.08
5595	0.0733333333333333
5610	0.0533333333333333
5625	0.0533333333333333
5640	0.0533333333333333
5655	0.06
5670	0.0666666666666667
5685	0.08
5700	0.06
5715	0.0666666666666667
5730	0.06
5745	0.06
5760	0.0733333333333333
5775	0.0733333333333333
5790	0.08
5805	0.0733333333333333
5820	0.08
5835	0.0733333333333333
5850	0.08
5865	0.08
5880	0.08
5895	0.0866666666666667
5910	0.0733333333333333
5925	0.08
5940	0.0733333333333333
5955	0.0733333333333333
5970	0.06
5985	0.0666666666666667
6000	0.0666666666666667
6015	0.0733333333333333
6030	0.0733333333333333
6045	0.08
6060	0.08
6075	0.08
6090	0.08
6105	0.0733333333333333
6120	0.0733333333333333
6135	0.0666666666666667
6150	0.06
6165	0.0466666666666667
6180	0.0533333333333333
6195	0.04
6210	0.0466666666666667
6225	0.0333333333333333
6240	0.0333333333333333
6255	0.0266666666666667
6270	0.0266666666666667
6285	0.02
6300	0.02
6315	0.02
6330	0.02
6345	0.04
6360	0.06
6375	0.0666666666666667
6390	0.0733333333333333
6405	0.0733333333333333
6420	0.0733333333333333
6435	0.0933333333333333
6450	0.113333333333333
6465	0.12
6480	0.106666666666667
6495	0.0933333333333333
6510	0.08
6525	0.0733333333333333
6540	0.0733333333333333
6555	0.0866666666666667
6570	0.0933333333333333
6585	0.08
6600	0.06
6615	0.0533333333333333
6630	0.0533333333333333
6645	0.0533333333333333
6660	0.0533333333333333
6675	0.0666666666666667
6690	0.0666666666666667
6705	0.06
6720	0.0666666666666667
6735	0.0733333333333333
6750	0.0866666666666667
6765	0.1
6780	0.106666666666667
6795	0.106666666666667
6810	0.106666666666667
6825	0.106666666666667
6840	0.12
6855	0.12
6870	0.113333333333333
6885	0.106666666666667
6900	0.1
6915	0.113333333333333
6930	0.126666666666667
6945	0.133333333333333
6960	0.126666666666667
6975	0.126666666666667
6990	0.12
7005	0.126666666666667
7020	0.126666666666667
7035	0.12
7050	0.12
7065	0.0933333333333333
7080	0.0733333333333333
7095	0.06
7110	0.0533333333333333
7125	0.0466666666666667
7140	0.04
7155	0.0466666666666667
7170	0.0533333333333333
7185	0.06
7200	0.06
7215	0.06
7230	0.06
7245	0.08
7260	0.0933333333333333
7275	0.1
7290	0.1
7305	0.0866666666666667
7320	0.0866666666666667
7335	0.0933333333333333
7350	0.0933333333333333
7365	0.1
7380	0.12
7395	0.106666666666667
7410	0.106666666666667
7425	0.0933333333333333
7440	0.1
7455	0.113333333333333
7470	0.1
7485	0.1
7500	0.106666666666667
7515	0.106666666666667
7530	0.0933333333333333
7545	0.0866666666666667
7560	0.0733333333333333
7575	0.08
7590	0.0933333333333333
7605	0.08
7620	0.0866666666666667
7635	0.0866666666666667
7650	0.08
7665	0.08
7680	0.08
7695	0.1
7710	0.1
7725	0.1
7740	0.0866666666666667
7755	0.0933333333333333
7770	0.1
7785	0.0866666666666667
7800	0.1
7815	0.113333333333333
7830	0.113333333333333
7845	0.1
7860	0.106666666666667
7875	0.113333333333333
7890	0.106666666666667
7905	0.0933333333333333
7920	0.0866666666666667
7935	0.0866666666666667
7950	0.0733333333333333
7965	0.0533333333333333
7980	0.0533333333333333
7995	0.06
8010	0.0533333333333333
8025	0.04
8040	0.0466666666666667
8055	0.06
8070	0.06
8085	0.0666666666666667
8100	0.06
8115	0.06
8130	0.0733333333333333
8145	0.0733333333333333
8160	0.0733333333333333
8175	0.0733333333333333
8190	0.0666666666666667
8205	0.0666666666666667
8220	0.0666666666666667
8235	0.08
8250	0.0933333333333333
8265	0.0933333333333333
8280	0.0866666666666667
8295	0.0866666666666667
8310	0.1
8325	0.113333333333333
8340	0.12
8355	0.113333333333333
8370	0.106666666666667
8385	0.0933333333333333
8400	0.0866666666666667
8415	0.1
8430	0.0866666666666667
8445	0.0733333333333333
8460	0.0666666666666667
8475	0.06
8490	0.0533333333333333
8505	0.0466666666666667
8520	0.0466666666666667
8535	0.04
8550	0.04
8565	0.0266666666666667
8580	0.0333333333333333
8595	0.0333333333333333
8610	0.0266666666666667
8625	0.02
8640	0.0133333333333333
8655	0.0133333333333333
8670	0.0133333333333333
8685	0.0266666666666667
8700	0.02
8715	0.0266666666666667
8730	0.04
8745	0.0466666666666667
8760	0.0533333333333333
8775	0.06
8790	0.06
8805	0.0666666666666667
8820	0.0666666666666667
8835	0.0533333333333333
8850	0.0533333333333333
8865	0.0733333333333333
8880	0.06
8895	0.0666666666666667
8910	0.0666666666666667
8925	0.0666666666666667
8940	0.08
8955	0.08
8970	0.0933333333333333
8985	0.106666666666667
9000	0.12
9015	0.106666666666667
9030	0.1
9045	0.1
9060	0.106666666666667
9075	0.113333333333333
9090	0.1
9105	0.0933333333333333
9120	0.1
9135	0.1
9150	0.0933333333333333
9165	0.0866666666666667
9180	0.106666666666667
9195	0.0933333333333333
9210	0.0933333333333333
9225	0.0866666666666667
9240	0.106666666666667
9255	0.113333333333333
9270	0.0933333333333333
9285	0.0933333333333333
9300	0.106666666666667
9315	0.106666666666667
9330	0.1
9345	0.113333333333333
9360	0.1
9375	0.0933333333333333
9390	0.08
9405	0.0933333333333333
9420	0.1
9435	0.0866666666666667
9450	0.0866666666666667
9465	0.0933333333333333
9480	0.1
9495	0.0933333333333333
9510	0.1
9525	0.113333333333333
9540	0.126666666666667
9555	0.106666666666667
9570	0.113333333333333
9585	0.126666666666667
9600	0.106666666666667
9615	0.1
9630	0.08
9645	0.0866666666666667
9660	0.0933333333333333
9675	0.0933333333333333
9690	0.0733333333333333
9705	0.08
9720	0.0733333333333333
9735	0.0666666666666667
9750	0.0666666666666667
9765	0.0666666666666667
9780	0.0733333333333333
9795	0.06
9810	0.0466666666666667
9825	0.04
9840	0.04
9855	0.0333333333333333
9870	0.0266666666666667
9885	0.0333333333333333
9900	0.0466666666666667
9915	0.0466666666666667
9930	0.0466666666666667
9945	0.0733333333333333
9960	0.08
9975	0.0933333333333333
9990	0.0933333333333333
10005	0.1
10020	0.106666666666667
10035	0.1
10050	0.0866666666666667
10065	0.08
10080	0.0733333333333333
10095	0.0533333333333333
10110	0.0666666666666667
10125	0.0533333333333333
10140	0.06
10155	0.0533333333333333
10170	0.0466666666666667
10185	0.04
10200	0.04
10215	0.06
10230	0.06
10245	0.0533333333333333
10260	0.04
10275	0.0333333333333333
10290	0.0466666666666667
10305	0.06
10320	0.06
10335	0.0666666666666667
10350	0.0666666666666667
10365	0.0466666666666667
10380	0.0466666666666667
10395	0.0466666666666667
10410	0.0533333333333333
10425	0.0666666666666667
10440	0.0466666666666667
10455	0.0333333333333333
10470	0.04
10485	0.0466666666666667
10500	0.0466666666666667
10515	0.06
10530	0.06
10545	0.06
10560	0.0466666666666667
10575	0.0333333333333333
10590	0.0333333333333333
10605	0.0333333333333333
10620	0.0333333333333333
10635	0.02
10650	0.0266666666666667
10665	0.0133333333333333
10680	0.02
10695	0.02
10710	0.0266666666666667
10725	0.0266666666666667
10740	0.0333333333333333
10755	0.04
10770	0.04
10785	0.04
10800	0.0333333333333333
10815	0.0333333333333333
10830	0.0333333333333333
10845	0.0333333333333333
10860	0.0266666666666667
10875	0.0266666666666667
10890	0.02
10905	0.02
10920	0.02
10935	0.0266666666666667
10950	0.0333333333333333
10965	0.04
10980	0.0333333333333333
10995	0.0466666666666667
11010	0.0466666666666667
11025	0.0533333333333333
11040	0.0533333333333333
11055	0.0466666666666667
11070	0.04
11085	0.0333333333333333
11100	0.0266666666666667
11115	0.02
11130	0.0266666666666667
11145	0.0133333333333333
11160	0.0133333333333333
11175	0.00666666666666667
11190	0.0133333333333333
11205	0.02
11220	0.0266666666666667
11235	0.0266666666666667
11250	0.0266666666666667
11265	0.0266666666666667
11280	0.02
11295	0.02
11310	0.0466666666666667
11325	0.0466666666666667
11340	0.0466666666666667
11355	0.0466666666666667
11370	0.0466666666666667
11385	0.0466666666666667
11400	0.0466666666666667
11415	0.0466666666666667
11430	0.0466666666666667
11445	0.0466666666666667
11460	0.02
11475	0.02
11490	0.0133333333333333
11505	0.00666666666666667
11520	0
11535	0
11550	0
11565	0
11580	0
11595	0
11610	0
11625	0
11640	0
11655	0
11670	0
11685	0
11700	0
11715	0
11730	0.00666666666666667
11745	0.00666666666666667
11760	0.00666666666666667
11775	0.00666666666666667
11790	0.00666666666666667
11805	0.0133333333333333
11820	0.0133333333333333
11835	0.0133333333333333
11850	0.0266666666666667
11865	0.0266666666666667
11880	0.0466666666666667
11895	0.0466666666666667
11910	0.0466666666666667
11925	0.0466666666666667
11940	0.06
11955	0.06
11970	0.06
11985	0.06
12000	0.0666666666666667
12015	0.0733333333333333
12030	0.0666666666666667
12045	0.0733333333333333
12060	0.0733333333333333
12075	0.0733333333333333
12090	0.0733333333333333
12105	0.0866666666666667
12120	0.0866666666666667
12135	0.0866666666666667
12150	0.0666666666666667
12165	0.0666666666666667
12180	0.0533333333333333
12195	0.0466666666666667
12210	0.0466666666666667
12225	0.0466666666666667
12240	0.04
12255	0.0266666666666667
12270	0.0266666666666667
12285	0.0266666666666667
12300	0.0266666666666667
12315	0.0266666666666667
12330	0.02
12345	0.02
12360	0.02
12375	0.02
12390	0.02
12405	0.02
12420	0.02
12435	0.0266666666666667
12450	0.0266666666666667
12465	0.02
12480	0.0266666666666667
12495	0.0266666666666667
12510	0.04
12525	0.04
12540	0.04
12555	0.0333333333333333
12570	0.04
12585	0.0466666666666667
12600	0.0466666666666667
12615	0.0533333333333333
12630	0.0533333333333333
12645	0.0533333333333333
12660	0.04
12675	0.04
12690	0.0333333333333333
12705	0.0333333333333333
12720	0.04
12735	0.0466666666666667
12750	0.0666666666666667
12765	0.06
12780	0.06
12795	0.0666666666666667
12810	0.0666666666666667
12825	0.0666666666666667
12840	0.0666666666666667
12855	0.0666666666666667
12870	0.0533333333333333
12885	0.0333333333333333
12900	0.0133333333333333
12915	0.0133333333333333
12930	0.00666666666666667
12945	0
12960	0
12975	0
12990	0
13005	0.00666666666666667
13020	0.0133333333333333
13035	0.0266666666666667
13050	0.0333333333333333
13065	0.0333333333333333
13080	0.04
13095	0.06
13110	0.0666666666666667
13125	0.0733333333333333
13140	0.0733333333333333
13155	0.0733333333333333
13170	0.0666666666666667
13185	0.06
13200	0.06
13215	0.06
13230	0.0533333333333333
13245	0.04
13260	0.04
13275	0.0333333333333333
13290	0.0333333333333333
13305	0.0333333333333333
13320	0.0333333333333333
13335	0.0266666666666667
13350	0.0266666666666667
13365	0.0266666666666667
13380	0.0266666666666667
13395	0.02
13410	0.0133333333333333
13425	0.0133333333333333
13440	0.02
13455	0.02
13470	0.0333333333333333
13485	0.0333333333333333
13500	0.0266666666666667
13515	0.0266666666666667
13530	0.0266666666666667
13545	0.0266666666666667
13560	0.0266666666666667
13575	0.0333333333333333
13590	0.0266666666666667
13605	0.02
13620	0.00666666666666667
13635	0.00666666666666667
13650	0.02
13665	0.0266666666666667
13680	0.0333333333333333
13695	0.0533333333333333
13710	0.06
13725	0.0666666666666667
13740	0.08
13755	0.0933333333333333
13770	0.106666666666667
13785	0.12
13800	0.113333333333333
13815	0.113333333333333
13830	0.12
13845	0.106666666666667
13860	0.106666666666667
13875	0.1
13890	0.1
13905	0.0933333333333333
13920	0.0933333333333333
13935	0.0933333333333333
13950	0.0933333333333333
13965	0.1
13980	0.0933333333333333
13995	0.0933333333333333
14010	0.1
14025	0.1
14040	0.1
14055	0.113333333333333
14070	0.106666666666667
14085	0.1
14100	0.0933333333333333
14115	0.08
14130	0.0733333333333333
14145	0.0866666666666667
14160	0.0866666666666667
14175	0.1
14190	0.0866666666666667
14205	0.08
14220	0.0866666666666667
14235	0.08
14250	0.0866666666666667
14265	0.106666666666667
14280	0.12
14295	0.106666666666667
14310	0.106666666666667
14325	0.1
14340	0.106666666666667
14355	0.1
14370	0.0933333333333333
14385	0.0933333333333333
14400	0.106666666666667
14415	0.1
14430	0.0933333333333333
14445	0.1
14460	0.0933333333333333
14475	0.08
14490	0.0933333333333333
14505	0.0866666666666667
14520	0.08
14535	0.0866666666666667
14550	0.08
14565	0.0666666666666667
14580	0.06
14595	0.0666666666666667
14610	0.08
14625	0.08
14640	0.06
14655	0.06
14670	0.0733333333333333
14685	0.0666666666666667
14700	0.0533333333333333
14715	0.0533333333333333
14730	0.0533333333333333
14745	0.0333333333333333
14760	0.0133333333333333
14775	0.0133333333333333
14790	0.0133333333333333
14805	0.0133333333333333
14820	0
14835	0
14850	0.00666666666666667
14865	0.0133333333333333
14880	0.02
14895	0.0333333333333333
14910	0.0333333333333333
14925	0.0333333333333333
14940	0.0333333333333333
14955	0.0533333333333333
14970	0.06
14985	0.0666666666666667
15000	0.0666666666666667
15015	0.0733333333333333
15030	0.0666666666666667
15045	0.0533333333333333
15060	0.06
15075	0.0666666666666667
15090	0.106666666666667
15105	0.0866666666666667
15120	0.0933333333333333
15135	0.106666666666667
15150	0.113333333333333
15165	0.113333333333333
15180	0.133333333333333
15195	0.146666666666667
15210	0.153333333333333
15225	0.153333333333333
15240	0.113333333333333
15255	0.113333333333333
15270	0.113333333333333
15285	0.0933333333333333
15300	0.0866666666666667
15315	0.0933333333333333
15330	0.0933333333333333
15345	0.0866666666666667
15360	0.0733333333333333
15375	0.0733333333333333
15390	0.0733333333333333
15405	0.0733333333333333
15420	0.0733333333333333
15435	0.0933333333333333
15450	0.12
15465	0.1
15480	0.0866666666666667
15495	0.0866666666666667
15510	0.0866666666666667
15525	0.0866666666666667
15540	0.1
15555	0.1
15570	0.0933333333333333
15585	0.1
15600	0.0733333333333333
15615	0.08
15630	0.08
15645	0.0866666666666667
15660	0.1
15675	0.106666666666667
15690	0.113333333333333
15705	0.12
15720	0.126666666666667
15735	0.113333333333333
15750	0.113333333333333
15765	0.106666666666667
15780	0.1
15795	0.1
15810	0.106666666666667
15825	0.1
15840	0.0866666666666667
15855	0.08
15870	0.0666666666666667
15885	0.0533333333333333
15900	0.0466666666666667
15915	0.0533333333333333
15930	0.0533333333333333
15945	0.04
15960	0.0266666666666667
15975	0.02
15990	0.0133333333333333
16005	0.02
16020	0.0266666666666667
16035	0.0333333333333333
16050	0.0333333333333333
16065	0.0266666666666667
16080	0.0266666666666667
16095	0.0266666666666667
16110	0.04
16125	0.04
16140	0.04
16155	0.0333333333333333
16170	0.0266666666666667
16185	0.0266666666666667
16200	0.0266666666666667
16215	0.0333333333333333
16230	0.0333333333333333
16245	0.04
16260	0.02
16275	0.02
16290	0.02
16305	0.02
16320	0.0266666666666667
16335	0.0266666666666667
16350	0.0666666666666667
16365	0.08
16380	0.0866666666666667
16395	0.0866666666666667
