# Supplementary material for: Conveniently Pre-Tagged and Pre-Packaged: Extended Molecular Identification and Metagenomics Using Complete Metazoan Mitochondrial Genomes
Source: PLoS One. 2012 Dec 14;7(12):e51263. doi: 10.1371/journal.pone.0051263 (PMC3522660; doi:10.1371/journal.pone.0051263)
Supplement: File S3 — Sliding window analyses for Mammalia and Lissamphibia. For each family, the folder contains the aligned sequences as well as the sliding window analyses by species pair and for all species pair on a single figure. (ZIP) [file pone.0051263.s003.zip › Lissamphibia/Ambystomatidae/15_150/Ambystoma_andersoni_NC_006888_Ambystoma_dumerilii_NC_006889.csv]

0	0.02
15	0.02
30	0.02
45	0.02
60	0.0133333333333333
75	0.02
90	0.02
105	0.02
120	0.02
135	0.02
150	0.02
165	0.02
180	0.0266666666666667
195	0.0333333333333333
210	0.04
225	0.0333333333333333
240	0.0333333333333333
255	0.04
270	0.0466666666666667
285	0.04
300	0.04
315	0.0533333333333333
330	0.0466666666666667
345	0.0466666666666667
360	0.04
375	0.04
390	0.0333333333333333
405	0.0333333333333333
420	0.0266666666666667
435	0.0266666666666667
450	0.0266666666666667
465	0.02
480	0.02
495	0.0133333333333333
510	0.0133333333333333
525	0.02
540	0.02
555	0.0133333333333333
570	0.0133333333333333
585	0.02
600	0.0333333333333333
615	0.0266666666666667
630	0.0333333333333333
645	0.0333333333333333
660	0.0333333333333333
675	0.0333333333333333
690	0.04
705	0.0533333333333333
720	0.0666666666666667
735	0.06
750	0.0466666666666667
765	0.0466666666666667
780	0.04
795	0.0533333333333333
810	0.06
825	0.0533333333333333
840	0.0533333333333333
855	0.04
870	0.0266666666666667
885	0.0266666666666667
900	0.0333333333333333
915	0.04
930	0.0466666666666667
945	0.0333333333333333
960	0.0333333333333333
975	0.0333333333333333
990	0.0333333333333333
1005	0.04
1020	0.04
1035	0.04
1050	0.04
1065	0.0333333333333333
1080	0.0266666666666667
1095	0.0333333333333333
1110	0.0266666666666667
1125	0.0266666666666667
1140	0.02
1155	0.02
1170	0.02
1185	0.0266666666666667
1200	0.0266666666666667
1215	0.04
1230	0.0466666666666667
1245	0.04
1260	0.04
1275	0.04
1290	0.0466666666666667
1305	0.04
1320	0.04
1335	0.0466666666666667
1350	0.04
1365	0.0333333333333333
1380	0.0266666666666667
1395	0.0266666666666667
1410	0.0266666666666667
1425	0.0266666666666667
1440	0.02
1455	0.02
1470	0.02
1485	0.00666666666666667
1500	0.00666666666666667
1515	0.00666666666666667
1530	0.00666666666666667
1545	0.00666666666666667
1560	0.0133333333333333
1575	0.0133333333333333
1590	0.0133333333333333
1605	0.02
1620	0.02
1635	0.02
1650	0.02
1665	0.0133333333333333
1680	0.0133333333333333
1695	0.0133333333333333
1710	0.00666666666666667
1725	0.0133333333333333
1740	0.0133333333333333
1755	0.0266666666666667
1770	0.0266666666666667
1785	0.0266666666666667
1800	0.0333333333333333
1815	0.0333333333333333
1830	0.04
1845	0.04
1860	0.04
1875	0.0333333333333333
1890	0.0466666666666667
1905	0.0266666666666667
1920	0.0333333333333333
1935	0.0333333333333333
1950	0.0266666666666667
1965	0.0266666666666667
1980	0.02
1995	0.0266666666666667
2010	0.0333333333333333
2025	0.0333333333333333
2040	0.0333333333333333
2055	0.0333333333333333
2070	0.04
2085	0.04
2100	0.0466666666666667
2115	0.0466666666666667
2130	0.06
2145	0.0533333333333333
2160	0.0533333333333333
2175	0.0533333333333333
2190	0.04
2205	0.0466666666666667
2220	0.0333333333333333
2235	0.0333333333333333
2250	0.0266666666666667
2265	0.0266666666666667
2280	0.02
2295	0.02
2310	0.02
2325	0.02
2340	0.0266666666666667
2355	0.0266666666666667
2370	0.0333333333333333
2385	0.0333333333333333
2400	0.0333333333333333
2415	0.04
2430	0.0333333333333333
2445	0.0333333333333333
2460	0.0333333333333333
2475	0.0333333333333333
2490	0.0266666666666667
2505	0.02
2520	0.02
2535	0.02
2550	0.0333333333333333
2565	0.0266666666666667
2580	0.0333333333333333
2595	0.0333333333333333
2610	0.0333333333333333
2625	0.04
2640	0.04
2655	0.0466666666666667
2670	0.0466666666666667
2685	0.0466666666666667
2700	0.0333333333333333
2715	0.04
2730	0.04
2745	0.0466666666666667
2760	0.0466666666666667
2775	0.0466666666666667
2790	0.0466666666666667
2805	0.04
2820	0.0466666666666667
2835	0.0533333333333333
2850	0.0533333333333333
2865	0.0466666666666667
2880	0.0466666666666667
2895	0.04
2910	0.0466666666666667
2925	0.0466666666666667
2940	0.0533333333333333
2955	0.0533333333333333
2970	0.0466666666666667
2985	0.04
3000	0.04
3015	0.04
3030	0.0333333333333333
3045	0.04
3060	0.0266666666666667
3075	0.02
3090	0.0133333333333333
3105	0.02
3120	0.0266666666666667
3135	0.0266666666666667
3150	0.0266666666666667
3165	0.0266666666666667
3180	0.0333333333333333
3195	0.0266666666666667
3210	0.0266666666666667
3225	0.0266666666666667
3240	0.0266666666666667
3255	0.02
3270	0.00666666666666667
3285	0.00666666666666667
3300	0.0133333333333333
3315	0.0133333333333333
3330	0.00666666666666667
3345	0.00666666666666667
3360	0.02
3375	0.02
3390	0.0266666666666667
3405	0.0266666666666667
3420	0.0266666666666667
3435	0.0266666666666667
3450	0.02
3465	0.0266666666666667
3480	0.0266666666666667
3495	0.0266666666666667
3510	0.0133333333333333
3525	0.0133333333333333
3540	0.00666666666666667
3555	0.02
3570	0.02
3585	0.02
3600	0.0266666666666667
3615	0.0266666666666667
3630	0.0266666666666667
3645	0.0266666666666667
3660	0.0333333333333333
3675	0.04
3690	0.0466666666666667
3705	0.0333333333333333
3720	0.04
3735	0.04
3750	0.0333333333333333
3765	0.0333333333333333
3780	0.04
3795	0.04
3810	0.0333333333333333
3825	0.0266666666666667
3840	0.0266666666666667
3855	0.0333333333333333
3870	0.0266666666666667
3885	0.0333333333333333
3900	0.0333333333333333
3915	0.0266666666666667
3930	0.02
3945	0.0266666666666667
3960	0.0266666666666667
3975	0.0266666666666667
3990	0.02
4005	0.02
4020	0.02
4035	0.0266666666666667
4050	0.0266666666666667
4065	0.04
4080	0.0466666666666667
4095	0.0466666666666667
4110	0.0466666666666667
4125	0.0466666666666667
4140	0.0533333333333333
4155	0.0533333333333333
4170	0.08
4185	0.0733333333333333
4200	0.0733333333333333
4215	0.0666666666666667
4230	0.0733333333333333
4245	0.0666666666666667
4260	0.0666666666666667
4275	0.0666666666666667
4290	0.0666666666666667
4305	0.0666666666666667
4320	0.04
4335	0.0333333333333333
4350	0.0333333333333333
4365	0.0266666666666667
4380	0.0133333333333333
4395	0.0133333333333333
4410	0.0133333333333333
4425	0.0133333333333333
4440	0.00666666666666667
4455	0
4470	0.0133333333333333
4485	0.0133333333333333
4500	0.0133333333333333
4515	0.02
4530	0.02
4545	0.02
4560	0.0266666666666667
4575	0.0266666666666667
4590	0.0266666666666667
4605	0.0266666666666667
4620	0.02
4635	0.02
4650	0.02
4665	0.0133333333333333
4680	0.0133333333333333
4695	0.0133333333333333
4710	0.00666666666666667
4725	0.00666666666666667
4740	0.00666666666666667
4755	0.00666666666666667
4770	0.00666666666666667
4785	0.00666666666666667
4800	0.02
4815	0.02
4830	0.02
4845	0.02
4860	0.02
4875	0.0333333333333333
4890	0.04
4905	0.04
4920	0.0333333333333333
4935	0.0333333333333333
4950	0.02
4965	0.0266666666666667
4980	0.0266666666666667
4995	0.0266666666666667
5010	0.0333333333333333
5025	0.0266666666666667
5040	0.02
5055	0.0266666666666667
5070	0.0333333333333333
5085	0.0466666666666667
5100	0.0666666666666667
5115	0.0733333333333333
5130	0.0733333333333333
5145	0.08
5160	0.0733333333333333
5175	0.0666666666666667
5190	0.0733333333333333
5205	0.0666666666666667
5220	0.0733333333333333
5235	0.06
5250	0.04
5265	0.04
5280	0.0466666666666667
5295	0.04
5310	0.0533333333333333
5325	0.0533333333333333
5340	0.0533333333333333
5355	0.0666666666666667
5370	0.06
5385	0.0666666666666667
5400	0.0666666666666667
5415	0.06
5430	0.0533333333333333
5445	0.06
5460	0.0533333333333333
5475	0.06
5490	0.0533333333333333
5505	0.0466666666666667
5520	0.04
5535	0.04
5550	0.0466666666666667
5565	0.04
5580	0.04
5595	0.0333333333333333
5610	0.0266666666666667
5625	0.0266666666666667
5640	0.0266666666666667
5655	0.0266666666666667
5670	0.0266666666666667
5685	0.0333333333333333
5700	0.0333333333333333
5715	0.0333333333333333
5730	0.0466666666666667
5745	0.0466666666666667
5760	0.0533333333333333
5775	0.0533333333333333
5790	0.06
5805	0.0533333333333333
5820	0.06
5835	0.0533333333333333
5850	0.0533333333333333
5865	0.06
5880	0.0533333333333333
5895	0.06
5910	0.06
5925	0.06
5940	0.0533333333333333
5955	0.0666666666666667
5970	0.06
5985	0.0533333333333333
6000	0.0533333333333333
6015	0.0466666666666667
6030	0.04
6045	0.0333333333333333
6060	0.0266666666666667
6075	0.02
6090	0.02
6105	0.00666666666666667
6120	0.0133333333333333
6135	0.0133333333333333
6150	0.00666666666666667
6165	0.00666666666666667
6180	0.0133333333333333
6195	0.0133333333333333
6210	0.0133333333333333
6225	0.0133333333333333
6240	0.0133333333333333
6255	0.0133333333333333
6270	0.00666666666666667
6285	0.00666666666666667
6300	0.00666666666666667
6315	0.00666666666666667
6330	0.0133333333333333
6345	0.02
6360	0.0333333333333333
6375	0.0333333333333333
6390	0.0333333333333333
6405	0.0333333333333333
6420	0.0333333333333333
6435	0.0333333333333333
6450	0.0333333333333333
6465	0.0333333333333333
6480	0.02
6495	0.0133333333333333
6510	0.00666666666666667
6525	0.00666666666666667
6540	0.00666666666666667
6555	0.0133333333333333
6570	0.0133333333333333
6585	0.02
6600	0.02
6615	0.0266666666666667
6630	0.0266666666666667
6645	0.0266666666666667
6660	0.02
6675	0.0266666666666667
6690	0.0266666666666667
6705	0.0266666666666667
6720	0.0266666666666667
6735	0.02
6750	0.0266666666666667
6765	0.02
6780	0.0266666666666667
6795	0.0333333333333333
6810	0.0466666666666667
6825	0.0466666666666667
6840	0.0533333333333333
6855	0.0466666666666667
6870	0.0533333333333333
6885	0.0533333333333333
6900	0.0466666666666667
6915	0.0466666666666667
6930	0.0466666666666667
6945	0.0466666666666667
6960	0.0333333333333333
6975	0.0333333333333333
6990	0.0266666666666667
7005	0.04
7020	0.04
7035	0.04
7050	0.04
7065	0.04
7080	0.0333333333333333
7095	0.0266666666666667
7110	0.0266666666666667
7125	0.02
7140	0.02
7155	0.00666666666666667
7170	0.00666666666666667
7185	0.0133333333333333
7200	0.0133333333333333
7215	0.0133333333333333
7230	0.0133333333333333
7245	0.02
7260	0.02
7275	0.0266666666666667
7290	0.0266666666666667
7305	0.0333333333333333
7320	0.0333333333333333
7335	0.0266666666666667
7350	0.0266666666666667
7365	0.0266666666666667
7380	0.0266666666666667
7395	0.02
7410	0.0266666666666667
7425	0.0266666666666667
7440	0.0266666666666667
7455	0.0333333333333333
7470	0.0266666666666667
7485	0.0266666666666667
7500	0.04
7515	0.0466666666666667
7530	0.0533333333333333
7545	0.06
7560	0.0533333333333333
7575	0.0466666666666667
7590	0.0666666666666667
7605	0.06
7620	0.0666666666666667
7635	0.0733333333333333
7650	0.0666666666666667
7665	0.0666666666666667
7680	0.06
7695	0.0733333333333333
7710	0.0733333333333333
7725	0.0733333333333333
7740	0.0533333333333333
7755	0.06
7770	0.06
7785	0.0533333333333333
7800	0.0466666666666667
7815	0.0533333333333333
7830	0.06
7845	0.04
7860	0.06
7875	0.06
7890	0.06
7905	0.0466666666666667
7920	0.04
7935	0.04
7950	0.0466666666666667
7965	0.0333333333333333
7980	0.04
7995	0.0466666666666667
8010	0.04
8025	0.0466666666666667
8040	0.0466666666666667
8055	0.0533333333333333
8070	0.0533333333333333
8085	0.0533333333333333
8100	0.0466666666666667
8115	0.0466666666666667
8130	0.04
8145	0.0333333333333333
8160	0.02
8175	0.02
8190	0.0266666666666667
8205	0.0266666666666667
8220	0.04
8235	0.04
8250	0.0466666666666667
8265	0.0466666666666667
8280	0.04
8295	0.0466666666666667
8310	0.0533333333333333
8325	0.0466666666666667
8340	0.0466666666666667
8355	0.04
8370	0.0266666666666667
8385	0.0266666666666667
8400	0.02
8415	0.0266666666666667
8430	0.0266666666666667
8445	0.02
8460	0.0133333333333333
8475	0.02
8490	0.02
8505	0.02
8520	0.02
8535	0.02
8550	0.0266666666666667
8565	0.02
8580	0.0266666666666667
8595	0.0266666666666667
8610	0.0266666666666667
8625	0.02
8640	0.0133333333333333
8655	0.0133333333333333
8670	0.0133333333333333
8685	0.0266666666666667
8700	0.02
8715	0.0266666666666667
8730	0.04
8745	0.0533333333333333
8760	0.0533333333333333
8775	0.06
8790	0.06
8805	0.0666666666666667
8820	0.0666666666666667
8835	0.0533333333333333
8850	0.0533333333333333
8865	0.06
8880	0.04
8895	0.0333333333333333
8910	0.04
8925	0.04
8940	0.04
8955	0.0333333333333333
8970	0.0333333333333333
8985	0.0333333333333333
9000	0.0333333333333333
9015	0.0266666666666667
9030	0.0266666666666667
9045	0.0266666666666667
9060	0.02
9075	0.02
9090	0.02
9105	0.02
9120	0.0266666666666667
9135	0.0533333333333333
9150	0.0533333333333333
9165	0.0533333333333333
9180	0.0666666666666667
9195	0.06
9210	0.0666666666666667
9225	0.0666666666666667
9240	0.0666666666666667
9255	0.0666666666666667
9270	0.0666666666666667
9285	0.0466666666666667
9300	0.06
9315	0.06
9330	0.0466666666666667
9345	0.0466666666666667
9360	0.0466666666666667
9375	0.04
9390	0.0533333333333333
9405	0.0533333333333333
9420	0.06
9435	0.0533333333333333
9450	0.04
9465	0.04
9480	0.0466666666666667
9495	0.0533333333333333
9510	0.0466666666666667
9525	0.0533333333333333
9540	0.0466666666666667
9555	0.0466666666666667
9570	0.04
9585	0.0533333333333333
9600	0.0533333333333333
9615	0.0533333333333333
9630	0.0466666666666667
9645	0.04
9660	0.0466666666666667
9675	0.0533333333333333
9690	0.0466666666666667
9705	0.06
9720	0.06
9735	0.0466666666666667
9750	0.0466666666666667
9765	0.0466666666666667
9780	0.0533333333333333
9795	0.0533333333333333
9810	0.0466666666666667
9825	0.0333333333333333
9840	0.0333333333333333
9855	0.02
9870	0.0133333333333333
9885	0.02
9900	0.0266666666666667
9915	0.02
9930	0.0133333333333333
9945	0.0133333333333333
9960	0.02
9975	0.0466666666666667
9990	0.06
10005	0.0666666666666667
10020	0.0666666666666667
10035	0.06
10050	0.0533333333333333
10065	0.0533333333333333
10080	0.0533333333333333
10095	0.0533333333333333
10110	0.0533333333333333
10125	0.0266666666666667
10140	0.0133333333333333
10155	0.00666666666666667
10170	0.00666666666666667
10185	0.00666666666666667
10200	0.00666666666666667
10215	0.0133333333333333
10230	0.0133333333333333
10245	0.0133333333333333
10260	0.0133333333333333
10275	0.0133333333333333
10290	0.0266666666666667
10305	0.0266666666666667
10320	0.0266666666666667
10335	0.0266666666666667
10350	0.0266666666666667
10365	0.02
10380	0.02
10395	0.02
10410	0.02
10425	0.02
10440	0.00666666666666667
10455	0.00666666666666667
10470	0.00666666666666667
10485	0.00666666666666667
10500	0.00666666666666667
10515	0.00666666666666667
10530	0.0133333333333333
10545	0.0133333333333333
10560	0.00666666666666667
10575	0.00666666666666667
10590	0.00666666666666667
10605	0.00666666666666667
10620	0.0133333333333333
10635	0.0133333333333333
10650	0.02
10665	0.02
10680	0.0133333333333333
10695	0.0133333333333333
10710	0.02
10725	0.02
10740	0.02
10755	0.02
10770	0.0133333333333333
10785	0.0133333333333333
10800	0.00666666666666667
10815	0.00666666666666667
10830	0.00666666666666667
10845	0.00666666666666667
10860	0
10875	0
10890	0.00666666666666667
10905	0.00666666666666667
10920	0.00666666666666667
10935	0.00666666666666667
10950	0.00666666666666667
10965	0.00666666666666667
10980	0.00666666666666667
10995	0.00666666666666667
11010	0.00666666666666667
11025	0.00666666666666667
11040	0
11055	0
11070	0
11085	0
11100	0
11115	0
11130	0.00666666666666667
11145	0.00666666666666667
11160	0.00666666666666667
11175	0.00666666666666667
11190	0.00666666666666667
11205	0.00666666666666667
11220	0.00666666666666667
11235	0.00666666666666667
11250	0.00666666666666667
11265	0.00666666666666667
11280	0
11295	0
11310	0.00666666666666667
11325	0.0133333333333333
11340	0.02
11355	0.02
11370	0.02
11385	0.02
11400	0.02
11415	0.02
11430	0.02
11445	0.02
11460	0.0133333333333333
11475	0.00666666666666667
11490	0
11505	0
11520	0
11535	0
11550	0
11565	0
11580	0
11595	0
11610	0
11625	0
11640	0.00666666666666667
11655	0.00666666666666667
11670	0.00666666666666667
11685	0.00666666666666667
11700	0.0133333333333333
11715	0.0133333333333333
11730	0.0133333333333333
11745	0.0133333333333333
11760	0.0133333333333333
11775	0.0133333333333333
11790	0.0133333333333333
11805	0.0133333333333333
11820	0.0133333333333333
11835	0.0133333333333333
11850	0.0133333333333333
11865	0.0133333333333333
11880	0.0133333333333333
11895	0.0133333333333333
11910	0.0133333333333333
11925	0.0133333333333333
11940	0.0133333333333333
11955	0.02
11970	0.02
11985	0.02
12000	0.04
12015	0.0466666666666667
12030	0.0466666666666667
12045	0.0533333333333333
12060	0.0533333333333333
12075	0.0533333333333333
12090	0.06
12105	0.0733333333333333
12120	0.0733333333333333
12135	0.0733333333333333
12150	0.0533333333333333
12165	0.0533333333333333
12180	0.06
12195	0.0533333333333333
12210	0.0533333333333333
12225	0.0533333333333333
12240	0.04
12255	0.02
12270	0.02
12285	0.02
12300	0.0133333333333333
12315	0.00666666666666667
12330	0
12345	0
12360	0.00666666666666667
12375	0.00666666666666667
12390	0.00666666666666667
12405	0.00666666666666667
12420	0.00666666666666667
12435	0.00666666666666667
12450	0.00666666666666667
12465	0.00666666666666667
12480	0.0133333333333333
12495	0.0133333333333333
12510	0.0133333333333333
12525	0.0133333333333333
12540	0.0133333333333333
12555	0.0133333333333333
12570	0.0133333333333333
12585	0.0266666666666667
12600	0.0333333333333333
12615	0.04
12630	0.0466666666666667
12645	0.0466666666666667
12660	0.04
12675	0.04
12690	0.04
12705	0.04
12720	0.04
12735	0.0333333333333333
12750	0.0333333333333333
12765	0.0266666666666667
12780	0.0133333333333333
12795	0.0133333333333333
12810	0.0133333333333333
12825	0.0133333333333333
12840	0.0133333333333333
12855	0.0133333333333333
12870	0.0133333333333333
12885	0.0133333333333333
12900	0.00666666666666667
12915	0.00666666666666667
12930	0.00666666666666667
12945	0.00666666666666667
12960	0.00666666666666667
12975	0.00666666666666667
12990	0.00666666666666667
13005	0.00666666666666667
13020	0.0133333333333333
13035	0.00666666666666667
13050	0.0133333333333333
13065	0.0133333333333333
13080	0.0133333333333333
13095	0.0133333333333333
13110	0.0133333333333333
13125	0.0133333333333333
13140	0.0133333333333333
13155	0.0133333333333333
13170	0.0133333333333333
13185	0.0133333333333333
13200	0.00666666666666667
13215	0.00666666666666667
13230	0.00666666666666667
13245	0.00666666666666667
13260	0.00666666666666667
13275	0.00666666666666667
13290	0.00666666666666667
13305	0.00666666666666667
13320	0
13335	0
13350	0.00666666666666667
13365	0.00666666666666667
13380	0.00666666666666667
13395	0.00666666666666667
13410	0.00666666666666667
13425	0.00666666666666667
13440	0.00666666666666667
13455	0.0133333333333333
13470	0.0266666666666667
13485	0.0266666666666667
13500	0.02
13515	0.02
13530	0.02
13545	0.02
13560	0.02
13575	0.02
13590	0.02
13605	0.0133333333333333
13620	0.00666666666666667
13635	0.00666666666666667
13650	0.0133333333333333
13665	0.02
13680	0.02
13695	0.0533333333333333
13710	0.06
13725	0.06
13740	0.0666666666666667
13755	0.0733333333333333
13770	0.0666666666666667
13785	0.0666666666666667
13800	0.0666666666666667
13815	0.0666666666666667
13830	0.0666666666666667
13845	0.04
13860	0.04
13875	0.04
13890	0.0333333333333333
13905	0.04
13920	0.0466666666666667
13935	0.0533333333333333
13950	0.0533333333333333
13965	0.0466666666666667
13980	0.0466666666666667
13995	0.04
14010	0.04
14025	0.0466666666666667
14040	0.0533333333333333
14055	0.0466666666666667
14070	0.04
14085	0.04
14100	0.04
14115	0.0466666666666667
14130	0.06
14145	0.0666666666666667
14160	0.06
14175	0.0533333333333333
14190	0.0466666666666667
14205	0.0466666666666667
14220	0.0533333333333333
14235	0.0466666666666667
14250	0.04
14265	0.04
14280	0.0333333333333333
14295	0.0333333333333333
14310	0.04
14325	0.0533333333333333
14340	0.0666666666666667
14355	0.06
14370	0.06
14385	0.0733333333333333
14400	0.0866666666666667
14415	0.0866666666666667
14430	0.08
14445	0.08
14460	0.08
14475	0.0666666666666667
14490	0.06
14505	0.06
14520	0.0533333333333333
14535	0.04
14550	0.0266666666666667
14565	0.0266666666666667
14580	0.0266666666666667
14595	0.0266666666666667
14610	0.0266666666666667
14625	0.0266666666666667
14640	0.02
14655	0.02
14670	0.0266666666666667
14685	0.0266666666666667
14700	0.0266666666666667
14715	0.02
14730	0.02
14745	0.0133333333333333
14760	0.00666666666666667
14775	0.00666666666666667
14790	0.00666666666666667
14805	0.00666666666666667
14820	0
14835	0
14850	0
14865	0
14880	0.00666666666666667
14895	0.0133333333333333
14910	0.0133333333333333
14925	0.0133333333333333
14940	0.0133333333333333
14955	0.0266666666666667
14970	0.0333333333333333
14985	0.0333333333333333
15000	0.04
15015	0.04
15030	0.0333333333333333
15045	0.0266666666666667
15060	0.0333333333333333
15075	0.04
15090	0.0466666666666667
15105	0.0333333333333333
15120	0.0333333333333333
15135	0.0333333333333333
15150	0.0333333333333333
15165	0.04
15180	0.0466666666666667
15195	0.0466666666666667
15210	0.04
15225	0.0333333333333333
15240	0.0333333333333333
15255	0.0333333333333333
15270	0.0333333333333333
15285	0.0466666666666667
15300	0.04
15315	0.0466666666666667
15330	0.0466666666666667
15345	0.0466666666666667
15360	0.0466666666666667
15375	0.0533333333333333
15390	0.0466666666666667
15405	0.0533333333333333
15420	0.0533333333333333
15435	0.06
15450	0.0666666666666667
15465	0.0533333333333333
15480	0.0466666666666667
15495	0.0533333333333333
15510	0.0533333333333333
15525	0.0533333333333333
15540	0.06
15555	0.0533333333333333
15570	0.0466666666666667
15585	0.0466666666666667
15600	0.04
15615	0.04
15630	0.0533333333333333
15645	0.0466666666666667
15660	0.06
15675	0.0533333333333333
15690	0.0666666666666667
15705	0.0733333333333333
15720	0.0733333333333333
15735	0.0533333333333333
15750	0.0666666666666667
15765	0.0666666666666667
15780	0.0533333333333333
15795	0.0533333333333333
15810	0.04
15825	0.04
15840	0.02
15855	0.0133333333333333
15870	0.0133333333333333
15885	0.0133333333333333
15900	0
15915	0.00666666666666667
15930	0.00666666666666667
15945	0.00666666666666667
15960	0.00666666666666667
15975	0.00666666666666667
15990	0.00666666666666667
16005	0.0133333333333333
16020	0.0133333333333333
16035	0.0133333333333333
16050	0.0133333333333333
16065	0.00666666666666667
16080	0.00666666666666667
16095	0.00666666666666667
16110	0.0133333333333333
16125	0.0133333333333333
16140	0.0133333333333333
16155	0.00666666666666667
16170	0.00666666666666667
16185	0.00666666666666667
16200	0.00666666666666667
16215	0.00666666666666667
16230	0.00666666666666667
16245	0.0133333333333333
16260	0.00666666666666667
16275	0.00666666666666667
16290	0.00666666666666667
16305	0.00666666666666667
16320	0.0133333333333333
16335	0.0133333333333333
16350	0.02
16365	0.02
16380	0.02
16395	0.02
