# Supplementary material for: Conveniently Pre-Tagged and Pre-Packaged: Extended Molecular Identification and Metagenomics Using Complete Metazoan Mitochondrial Genomes
Source: PLoS One. 2012 Dec 14;7(12):e51263. doi: 10.1371/journal.pone.0051263 (PMC3522660; doi:10.1371/journal.pone.0051263)
Supplement: File S3 — Sliding window analyses for Mammalia and Lissamphibia. For each family, the folder contains the aligned sequences as well as the sliding window analyses by species pair and for all species pair on a single figure. (ZIP) [file pone.0051263.s003.zip › Lissamphibia/Ambystomatidae/15_150/Ambystoma_andersoni_NC_006888_Ambystoma_texanum_NC_014571.csv]

0	0.1
15	0.113333333333333
30	0.12
45	0.133333333333333
60	0.12
75	0.126666666666667
90	0.14
105	0.12
120	0.126666666666667
135	0.133333333333333
150	0.126666666666667
165	0.133333333333333
180	0.14
195	0.133333333333333
210	0.146666666666667
225	0.146666666666667
240	0.133333333333333
255	0.146666666666667
270	0.133333333333333
285	0.133333333333333
300	0.12
315	0.106666666666667
330	0.106666666666667
345	0.106666666666667
360	0.0933333333333333
375	0.0733333333333333
390	0.0733333333333333
405	0.0666666666666667
420	0.0666666666666667
435	0.0666666666666667
450	0.06
465	0.0666666666666667
480	0.06
495	0.06
510	0.06
525	0.08
540	0.0933333333333333
555	0.0933333333333333
570	0.113333333333333
585	0.106666666666667
600	0.133333333333333
615	0.12
630	0.133333333333333
645	0.126666666666667
660	0.126666666666667
675	0.113333333333333
690	0.106666666666667
705	0.113333333333333
720	0.106666666666667
735	0.1
750	0.0933333333333333
765	0.0933333333333333
780	0.0933333333333333
795	0.1
810	0.106666666666667
825	0.113333333333333
840	0.106666666666667
855	0.0933333333333333
870	0.1
885	0.106666666666667
900	0.1
915	0.113333333333333
930	0.106666666666667
945	0.12
960	0.14
975	0.133333333333333
990	0.146666666666667
1005	0.153333333333333
1020	0.14
1035	0.133333333333333
1050	0.126666666666667
1065	0.12
1080	0.113333333333333
1095	0.113333333333333
1110	0.0933333333333333
1125	0.0933333333333333
1140	0.08
1155	0.0866666666666667
1170	0.08
1185	0.0866666666666667
1200	0.08
1215	0.0866666666666667
1230	0.106666666666667
1245	0.0866666666666667
1260	0.0733333333333333
1275	0.0666666666666667
1290	0.06
1305	0.0533333333333333
1320	0.0533333333333333
1335	0.0666666666666667
1350	0.0733333333333333
1365	0.0733333333333333
1380	0.0533333333333333
1395	0.06
1410	0.06
1425	0.06
1440	0.06
1455	0.06
1470	0.06
1485	0.0466666666666667
1500	0.0533333333333333
1515	0.06
1530	0.0533333333333333
1545	0.0533333333333333
1560	0.0533333333333333
1575	0.0533333333333333
1590	0.0533333333333333
1605	0.0533333333333333
1620	0.0533333333333333
1635	0.0533333333333333
1650	0.0466666666666667
1665	0.0266666666666667
1680	0.0266666666666667
1695	0.0333333333333333
1710	0.0333333333333333
1725	0.04
1740	0.0466666666666667
1755	0.0666666666666667
1770	0.0666666666666667
1785	0.06
1800	0.06
1815	0.0666666666666667
1830	0.0733333333333333
1845	0.06
1860	0.0733333333333333
1875	0.0733333333333333
1890	0.08
1905	0.0666666666666667
1920	0.0933333333333333
1935	0.1
1950	0.113333333333333
1965	0.106666666666667
1980	0.1
1995	0.106666666666667
2010	0.0933333333333333
2025	0.0866666666666667
2040	0.08
2055	0.0666666666666667
2070	0.0666666666666667
2085	0.0733333333333333
2100	0.0533333333333333
2115	0.0733333333333333
2130	0.08
2145	0.08
2160	0.1
2175	0.106666666666667
2190	0.12
2205	0.126666666666667
2220	0.106666666666667
2235	0.0933333333333333
2250	0.106666666666667
2265	0.0866666666666667
2280	0.0866666666666667
2295	0.08
2310	0.0666666666666667
2325	0.0666666666666667
2340	0.06
2355	0.06
2370	0.06
2385	0.0666666666666667
2400	0.0733333333333333
2415	0.0866666666666667
2430	0.08
2445	0.08
2460	0.0733333333333333
2475	0.0666666666666667
2490	0.06
2505	0.0733333333333333
2520	0.0733333333333333
2535	0.08
2550	0.0666666666666667
2565	0.06
2580	0.08
2595	0.0866666666666667
2610	0.113333333333333
2625	0.14
2640	0.146666666666667
2655	0.146666666666667
2670	0.173333333333333
2685	0.2
2700	0.206666666666667
2715	0.213333333333333
2730	0.193333333333333
2745	0.2
2760	0.186666666666667
2775	0.166666666666667
2790	0.18
2805	0.18
2820	0.16
2835	0.14
2850	0.153333333333333
2865	0.146666666666667
2880	0.153333333333333
2895	0.146666666666667
2910	0.14
2925	0.153333333333333
2940	0.126666666666667
2955	0.133333333333333
2970	0.133333333333333
2985	0.12
3000	0.1
3015	0.106666666666667
3030	0.1
3045	0.0933333333333333
3060	0.106666666666667
3075	0.0866666666666667
3090	0.0933333333333333
3105	0.0733333333333333
3120	0.0866666666666667
3135	0.08
3150	0.08
3165	0.0666666666666667
3180	0.0733333333333333
3195	0.08
3210	0.06
3225	0.0666666666666667
3240	0.0733333333333333
3255	0.0666666666666667
3270	0.0666666666666667
3285	0.08
3300	0.0866666666666667
3315	0.0933333333333333
3330	0.0933333333333333
3345	0.0933333333333333
3360	0.113333333333333
3375	0.113333333333333
3390	0.1
3405	0.106666666666667
3420	0.0866666666666667
3435	0.08
3450	0.08
3465	0.08
3480	0.08
3495	0.0866666666666667
3510	0.0866666666666667
3525	0.08
3540	0.0933333333333333
3555	0.0933333333333333
3570	0.1
3585	0.1
3600	0.1
3615	0.0933333333333333
3630	0.1
3645	0.0933333333333333
3660	0.08
3675	0.0866666666666667
3690	0.08
3705	0.08
3720	0.08
3735	0.0866666666666667
3750	0.0866666666666667
3765	0.0933333333333333
3780	0.1
3795	0.113333333333333
3810	0.106666666666667
3825	0.12
3840	0.133333333333333
3855	0.133333333333333
3870	0.12
3885	0.113333333333333
3900	0.113333333333333
3915	0.106666666666667
3930	0.0866666666666667
3945	0.0733333333333333
3960	0.0733333333333333
3975	0.06
3990	0.06
4005	0.0533333333333333
4020	0.06
4035	0.08
4050	0.1
4065	0.126666666666667
4080	0.126666666666667
4095	0.146666666666667
4110	0.153333333333333
4125	0.146666666666667
4140	0.14
4155	0.173333333333333
4170	0.193333333333333
4185	0.18
4200	0.153333333333333
4215	0.14
4230	0.16
4245	0.133333333333333
4260	0.14
4275	0.16
4290	0.16
4305	0.16
4320	0.14
4335	0.146666666666667
4350	0.14
4365	0.126666666666667
4380	0.106666666666667
4395	0.106666666666667
4410	0.1
4425	0.0933333333333333
4440	0.08
4455	0.0533333333333333
4470	0.06
4485	0.04
4500	0.0466666666666667
4515	0.06
4530	0.0666666666666667
4545	0.0666666666666667
4560	0.0733333333333333
4575	0.0666666666666667
4590	0.0666666666666667
4605	0.06
4620	0.0466666666666667
4635	0.0733333333333333
4650	0.0733333333333333
4665	0.0733333333333333
4680	0.0733333333333333
4695	0.0733333333333333
4710	0.06
4725	0.0666666666666667
4740	0.0733333333333333
4755	0.0733333333333333
4770	0.08
4785	0.0533333333333333
4800	0.0533333333333333
4815	0.0533333333333333
4830	0.0466666666666667
4845	0.0533333333333333
4860	0.08
4875	0.08
4890	0.0866666666666667
4905	0.106666666666667
4920	0.113333333333333
4935	0.126666666666667
4950	0.126666666666667
4965	0.126666666666667
4980	0.146666666666667
4995	0.146666666666667
5010	0.133333333333333
5025	0.133333333333333
5040	0.126666666666667
5055	0.133333333333333
5070	0.126666666666667
5085	0.12
5100	0.133333333333333
5115	0.133333333333333
5130	0.126666666666667
5145	0.14
5160	0.126666666666667
5175	0.133333333333333
5190	0.146666666666667
5205	0.133333333333333
5220	0.16
5235	0.18
5250	0.186666666666667
5265	0.18
5280	0.166666666666667
5295	0.153333333333333
5310	0.173333333333333
5325	0.16
5340	0.146666666666667
5355	0.146666666666667
5370	0.113333333333333
5385	0.0933333333333333
5400	0.08
5415	0.1
5430	0.113333333333333
5445	0.126666666666667
5460	0.113333333333333
5475	0.126666666666667
5490	0.133333333333333
5505	0.14
5520	0.16
5535	0.166666666666667
5550	0.166666666666667
5565	0.146666666666667
5580	0.16
5595	0.16
5610	0.153333333333333
5625	0.146666666666667
5640	0.133333333333333
5655	0.12
5670	0.106666666666667
5685	0.113333333333333
5700	0.12
5715	0.12
5730	0.106666666666667
5745	0.0933333333333333
5760	0.106666666666667
5775	0.1
5790	0.12
5805	0.126666666666667
5820	0.133333333333333
5835	0.12
5850	0.106666666666667
5865	0.106666666666667
5880	0.113333333333333
5895	0.12
5910	0.133333333333333
5925	0.146666666666667
5940	0.146666666666667
5955	0.16
5970	0.193333333333333
5985	0.213333333333333
6000	0.22
6015	0.22
6030	0.213333333333333
6045	0.206666666666667
6060	0.2
6075	0.186666666666667
6090	0.166666666666667
6105	0.14
6120	0.1
6135	0.0933333333333333
6150	0.0866666666666667
6165	0.08
6180	0.0666666666666667
6195	0.08
6210	0.0666666666666667
6225	0.06
6240	0.06
6255	0.06
6270	0.06
6285	0.04
6300	0.0466666666666667
6315	0.0666666666666667
6330	0.0866666666666667
6345	0.106666666666667
6360	0.12
6375	0.133333333333333
6390	0.14
6405	0.166666666666667
6420	0.173333333333333
6435	0.18
6450	0.186666666666667
6465	0.173333333333333
6480	0.16
6495	0.133333333333333
6510	0.12
6525	0.12
6540	0.12
6555	0.106666666666667
6570	0.106666666666667
6585	0.1
6600	0.0933333333333333
6615	0.113333333333333
6630	0.12
6645	0.113333333333333
6660	0.12
6675	0.113333333333333
6690	0.12
6705	0.113333333333333
6720	0.12
6735	0.146666666666667
6750	0.14
6765	0.126666666666667
6780	0.113333333333333
6795	0.113333333333333
6810	0.12
6825	0.12
6840	0.12
6855	0.126666666666667
6870	0.106666666666667
6885	0.0866666666666667
6900	0.0866666666666667
6915	0.1
6930	0.106666666666667
6945	0.126666666666667
6960	0.113333333333333
6975	0.12
6990	0.12
7005	0.133333333333333
7020	0.153333333333333
7035	0.146666666666667
7050	0.14
7065	0.126666666666667
7080	0.12
7095	0.1
7110	0.113333333333333
7125	0.12
7140	0.113333333333333
7155	0.1
7170	0.0866666666666667
7185	0.1
7200	0.1
7215	0.1
7230	0.106666666666667
7245	0.126666666666667
7260	0.12
7275	0.113333333333333
7290	0.106666666666667
7305	0.106666666666667
7320	0.106666666666667
7335	0.113333333333333
7350	0.126666666666667
7365	0.126666666666667
7380	0.133333333333333
7395	0.12
7410	0.106666666666667
7425	0.106666666666667
7440	0.113333333333333
7455	0.106666666666667
7470	0.113333333333333
7485	0.113333333333333
7500	0.113333333333333
7515	0.1
7530	0.1
7545	0.1
7560	0.1
7575	0.1
7590	0.113333333333333
7605	0.113333333333333
7620	0.106666666666667
7635	0.0933333333333333
7650	0.1
7665	0.113333333333333
7680	0.113333333333333
7695	0.126666666666667
7710	0.14
7725	0.14
7740	0.133333333333333
7755	0.146666666666667
7770	0.16
7785	0.173333333333333
7800	0.153333333333333
7815	0.146666666666667
7830	0.16
7845	0.14
7860	0.146666666666667
7875	0.14
7890	0.14
7905	0.133333333333333
7920	0.12
7935	0.113333333333333
7950	0.126666666666667
7965	0.12
7980	0.106666666666667
7995	0.106666666666667
8010	0.0933333333333333
8025	0.0933333333333333
8040	0.0933333333333333
8055	0.1
8070	0.1
8085	0.0933333333333333
8100	0.0866666666666667
8115	0.0866666666666667
8130	0.0933333333333333
8145	0.113333333333333
8160	0.106666666666667
8175	0.1
8190	0.12
8205	0.106666666666667
8220	0.106666666666667
8235	0.106666666666667
8250	0.106666666666667
8265	0.113333333333333
8280	0.113333333333333
8295	0.1
8310	0.12
8325	0.12
8340	0.0933333333333333
8355	0.1
8370	0.1
8385	0.0933333333333333
8400	0.0866666666666667
8415	0.0866666666666667
8430	0.0666666666666667
8445	0.0533333333333333
8460	0.0466666666666667
8475	0.0466666666666667
8490	0.0466666666666667
8505	0.0333333333333333
8520	0.0333333333333333
8535	0.04
8550	0.0533333333333333
8565	0.0466666666666667
8580	0.0466666666666667
8595	0.0466666666666667
8610	0.0333333333333333
8625	0.0333333333333333
8640	0.0333333333333333
8655	0.0333333333333333
8670	0.0333333333333333
8685	0.0533333333333333
8700	0.04
8715	0.0466666666666667
8730	0.06
8745	0.0933333333333333
8760	0.1
8775	0.126666666666667
8790	0.12
8805	0.12
8820	0.113333333333333
8835	0.0933333333333333
8850	0.1
8865	0.12
8880	0.106666666666667
8895	0.08
8910	0.08
8925	0.0533333333333333
8940	0.06
8955	0.0733333333333333
8970	0.0866666666666667
8985	0.0933333333333333
9000	0.0866666666666667
9015	0.0933333333333333
9030	0.106666666666667
9045	0.113333333333333
9060	0.106666666666667
9075	0.12
9090	0.126666666666667
9105	0.12
9120	0.126666666666667
9135	0.133333333333333
9150	0.14
9165	0.113333333333333
9180	0.126666666666667
9195	0.113333333333333
9210	0.126666666666667
9225	0.133333333333333
9240	0.126666666666667
9255	0.126666666666667
9270	0.106666666666667
9285	0.106666666666667
9300	0.12
9315	0.113333333333333
9330	0.113333333333333
9345	0.133333333333333
9360	0.146666666666667
9375	0.133333333333333
9390	0.146666666666667
9405	0.166666666666667
9420	0.166666666666667
9435	0.153333333333333
9450	0.14
9465	0.16
9480	0.153333333333333
9495	0.14
9510	0.14
9525	0.14
9540	0.153333333333333
9555	0.133333333333333
9570	0.146666666666667
9585	0.16
9600	0.166666666666667
9615	0.153333333333333
9630	0.133333333333333
9645	0.133333333333333
9660	0.113333333333333
9675	0.12
9690	0.0933333333333333
9705	0.0933333333333333
9720	0.08
9735	0.08
9750	0.08
9765	0.0933333333333333
9780	0.0933333333333333
9795	0.0866666666666667
9810	0.08
9825	0.0666666666666667
9840	0.06
9855	0.0533333333333333
9870	0.06
9885	0.06
9900	0.0533333333333333
9915	0.06
9930	0.0866666666666667
9945	0.0933333333333333
9960	0.106666666666667
9975	0.126666666666667
9990	0.16
10005	0.18
10020	0.206666666666667
10035	0.22
10050	0.253333333333333
10065	0.233333333333333
10080	0.22
10095	0.24
10110	0.233333333333333
10125	0.22
10140	0.186666666666667
10155	0.173333333333333
10170	0.14
10185	0.12
10200	0.0933333333333333
10215	0.1
10230	0.0866666666666667
10245	0.06
10260	0.0533333333333333
10275	0.0466666666666667
10290	0.06
10305	0.0533333333333333
10320	0.0533333333333333
10335	0.0466666666666667
10350	0.0466666666666667
10365	0.0466666666666667
10380	0.0866666666666667
10395	0.0933333333333333
10410	0.106666666666667
10425	0.133333333333333
10440	0.126666666666667
10455	0.153333333333333
10470	0.16
10485	0.166666666666667
10500	0.153333333333333
10515	0.16
10530	0.126666666666667
10545	0.12
10560	0.106666666666667
10575	0.1
10590	0.1
10605	0.0866666666666667
10620	0.106666666666667
10635	0.0933333333333333
10650	0.0933333333333333
10665	0.1
10680	0.113333333333333
10695	0.113333333333333
10710	0.12
10725	0.1
10740	0.0933333333333333
10755	0.0866666666666667
10770	0.0666666666666667
10785	0.0666666666666667
10800	0.0666666666666667
10815	0.04
10830	0.0333333333333333
10845	0.04
10860	0.0333333333333333
10875	0.0333333333333333
10890	0.0533333333333333
10905	0.0466666666666667
10920	0.0533333333333333
10935	0.06
10950	0.06
10965	0.06
10980	0.0466666666666667
10995	0.0466666666666667
11010	0.0533333333333333
11025	0.0533333333333333
11040	0.04
11055	0.04
11070	0.0266666666666667
11085	0.0266666666666667
11100	0.0266666666666667
11115	0.0333333333333333
11130	0.0533333333333333
11145	0.0466666666666667
11160	0.0466666666666667
11175	0.0466666666666667
11190	0.0466666666666667
11205	0.0533333333333333
11220	0.06
11235	0.0533333333333333
11250	0.0533333333333333
11265	0.0466666666666667
11280	0.0533333333333333
11295	0.06
11310	0.0733333333333333
11325	0.0733333333333333
11340	0.0733333333333333
11355	0.0733333333333333
11370	0.08
11385	0.0866666666666667
11400	0.0933333333333333
11415	0.1
11430	0.0733333333333333
11445	0.0666666666666667
11460	0.0466666666666667
11475	0.06
11490	0.0533333333333333
11505	0.0466666666666667
11520	0.0333333333333333
11535	0.0266666666666667
11550	0.02
11565	0.0133333333333333
11580	0.0133333333333333
11595	0.02
11610	0.02
11625	0.00666666666666667
11640	0.0266666666666667
11655	0.0266666666666667
11670	0.0266666666666667
11685	0.0333333333333333
11700	0.04
11715	0.04
11730	0.0466666666666667
11745	0.04
11760	0.04
11775	0.04
11790	0.02
11805	0.02
11820	0.02
11835	0.0133333333333333
11850	0.0133333333333333
11865	0.02
11880	0.0266666666666667
11895	0.0266666666666667
11910	0.0266666666666667
11925	0.0266666666666667
11940	0.0333333333333333
11955	0.0333333333333333
11970	0.0333333333333333
11985	0.0333333333333333
12000	0.04
12015	0.04
12030	0.06
12045	0.08
12060	0.08
12075	0.08
12090	0.106666666666667
12105	0.126666666666667
12120	0.126666666666667
12135	0.126666666666667
12150	0.113333333333333
12165	0.113333333333333
12180	0.0933333333333333
12195	0.0733333333333333
12210	0.0733333333333333
12225	0.08
12240	0.0533333333333333
12255	0.0333333333333333
12270	0.0466666666666667
12285	0.06
12300	0.06
12315	0.0666666666666667
12330	0.06
12345	0.0666666666666667
12360	0.0666666666666667
12375	0.06
12390	0.0533333333333333
12405	0.0666666666666667
12420	0.0533333333333333
12435	0.0466666666666667
12450	0.0466666666666667
12465	0.0333333333333333
12480	0.0333333333333333
12495	0.0333333333333333
12510	0.0466666666666667
12525	0.0466666666666667
12540	0.0533333333333333
12555	0.04
12570	0.0466666666666667
12585	0.0533333333333333
12600	0.06
12615	0.0666666666666667
12630	0.0733333333333333
12645	0.0733333333333333
12660	0.06
12675	0.06
12690	0.06
12705	0.0666666666666667
12720	0.0733333333333333
12735	0.08
12750	0.106666666666667
12765	0.113333333333333
12780	0.1
12795	0.0933333333333333
12810	0.0933333333333333
12825	0.1
12840	0.0933333333333333
12855	0.0933333333333333
12870	0.0866666666666667
12885	0.08
12900	0.0466666666666667
12915	0.04
12930	0.04
12945	0.04
12960	0.04
12975	0.0333333333333333
12990	0.04
13005	0.04
13020	0.0466666666666667
13035	0.0466666666666667
13050	0.0533333333333333
13065	0.0466666666666667
13080	0.0466666666666667
13095	0.0666666666666667
13110	0.0733333333333333
13125	0.0933333333333333
13140	0.0866666666666667
13155	0.08
13170	0.0666666666666667
13185	0.0666666666666667
13200	0.0666666666666667
13215	0.0733333333333333
13230	0.0733333333333333
13245	0.0533333333333333
13260	0.0466666666666667
13275	0.0266666666666667
13290	0.0266666666666667
13305	0.0266666666666667
13320	0.0266666666666667
13335	0.0133333333333333
13350	0.0133333333333333
13365	0.00666666666666667
13380	0.00666666666666667
13395	0.00666666666666667
13410	0.00666666666666667
13425	0.00666666666666667
13440	0.00666666666666667
13455	0.0133333333333333
13470	0.0133333333333333
13485	0.02
13500	0.02
13515	0.02
13530	0.02
13545	0.0266666666666667
13560	0.0266666666666667
13575	0.0266666666666667
13590	0.0266666666666667
13605	0.02
13620	0.02
13635	0.0133333333333333
13650	0.0333333333333333
13665	0.0533333333333333
13680	0.06
13695	0.0666666666666667
13710	0.0666666666666667
13725	0.0733333333333333
13740	0.0866666666666667
13755	0.1
13770	0.106666666666667
13785	0.133333333333333
13800	0.113333333333333
13815	0.1
13830	0.1
13845	0.1
13860	0.12
13875	0.14
13890	0.133333333333333
13905	0.14
13920	0.146666666666667
13935	0.153333333333333
13950	0.16
13965	0.16
13980	0.166666666666667
13995	0.16
14010	0.166666666666667
14025	0.146666666666667
14040	0.153333333333333
14055	0.14
14070	0.133333333333333
14085	0.113333333333333
14100	0.1
14115	0.0933333333333333
14130	0.0933333333333333
14145	0.1
14160	0.0733333333333333
14175	0.0666666666666667
14190	0.0666666666666667
14205	0.0666666666666667
14220	0.0666666666666667
14235	0.0533333333333333
14250	0.06
14265	0.0733333333333333
14280	0.0733333333333333
14295	0.0733333333333333
14310	0.0866666666666667
14325	0.106666666666667
14340	0.0933333333333333
14355	0.113333333333333
14370	0.126666666666667
14385	0.146666666666667
14400	0.153333333333333
14415	0.166666666666667
14430	0.18
14445	0.186666666666667
14460	0.173333333333333
14475	0.16
14490	0.173333333333333
14505	0.16
14520	0.14
14535	0.146666666666667
14550	0.153333333333333
14565	0.146666666666667
14580	0.12
14595	0.106666666666667
14610	0.12
14625	0.113333333333333
14640	0.106666666666667
14655	0.1
14670	0.1
14685	0.0733333333333333
14700	0.0533333333333333
14715	0.0333333333333333
14730	0.0466666666666667
14745	0.0466666666666667
14760	0.0333333333333333
14775	0.04
14790	0.0333333333333333
14805	0.0266666666666667
14820	0.0266666666666667
14835	0.0266666666666667
14850	0.0466666666666667
14865	0.0533333333333333
14880	0.0533333333333333
14895	0.0533333333333333
14910	0.0666666666666667
14925	0.0733333333333333
14940	0.0733333333333333
14955	0.08
14970	0.0933333333333333
14985	0.0933333333333333
15000	0.0933333333333333
15015	0.0866666666666667
15030	0.08
15045	0.0733333333333333
15060	0.0666666666666667
15075	0.0666666666666667
15090	0.0733333333333333
15105	0.0733333333333333
15120	0.106666666666667
15135	0.113333333333333
15150	0.113333333333333
15165	0.133333333333333
15180	0.14
15195	0.166666666666667
15210	0.166666666666667
15225	0.166666666666667
15240	0.16
15255	0.153333333333333
15270	0.12
15285	0.12
15300	0.113333333333333
15315	0.106666666666667
15330	0.113333333333333
15345	0.1
15360	0.1
15375	0.106666666666667
15390	0.12
15405	0.133333333333333
15420	0.14
15435	0.146666666666667
15450	0.166666666666667
15465	0.173333333333333
15480	0.173333333333333
15495	0.16
15510	0.166666666666667
15525	0.153333333333333
15540	0.153333333333333
15555	0.146666666666667
15570	0.14
15585	0.166666666666667
15600	0.133333333333333
15615	0.12
15630	0.106666666666667
15645	0.12
15660	0.12
15675	0.14
15690	0.166666666666667
15705	0.166666666666667
15720	0.166666666666667
15735	0.146666666666667
15750	0.166666666666667
15765	0.173333333333333
15780	0.173333333333333
15795	0.186666666666667
15810	0.186666666666667
15825	0.166666666666667
15840	0.14
15855	0.133333333333333
15870	0.12
15885	0.106666666666667
15900	0.0866666666666667
15915	0.08
15930	0.0733333333333333
15945	0.0466666666666667
15960	0.04
15975	0.0333333333333333
15990	0.02
16005	0.0266666666666667
16020	0.0266666666666667
16035	0.02
16050	0.02
16065	0.0333333333333333
16080	0.04
16095	0.04
16110	0.0466666666666667
16125	0.0466666666666667
16140	0.06
16155	0.0533333333333333
16170	0.06
16185	0.0666666666666667
16200	0.0666666666666667
16215	0.0533333333333333
16230	0.0466666666666667
16245	0.0466666666666667
16260	0.0333333333333333
16275	0.0333333333333333
16290	0.02
16305	0.02
16320	0.0333333333333333
16335	0.04
16350	0.0466666666666667
16365	0.06
16380	0.0666666666666667
16395	0.0733333333333333
