# Supplementary material for: Conveniently Pre-Tagged and Pre-Packaged: Extended Molecular Identification and Metagenomics Using Complete Metazoan Mitochondrial Genomes
Source: PLoS One. 2012 Dec 14;7(12):e51263. doi: 10.1371/journal.pone.0051263 (PMC3522660; doi:10.1371/journal.pone.0051263)
Supplement: File S3 — Sliding window analyses for Mammalia and Lissamphibia. For each family, the folder contains the aligned sequences as well as the sliding window analyses by species pair and for all species pair on a single figure. (ZIP) [file pone.0051263.s003.zip › Lissamphibia/Ambystomatidae/15_150/Ambystoma_barbouri_NC_014568_Ambystoma_texanum_NC_014571.csv]

0	0.0466666666666667
15	0.0533333333333333
30	0.0533333333333333
45	0.0533333333333333
60	0.0533333333333333
75	0.06
90	0.0666666666666667
105	0.0533333333333333
120	0.06
135	0.0733333333333333
150	0.08
165	0.08
180	0.0866666666666667
195	0.0933333333333333
210	0.0933333333333333
225	0.0933333333333333
240	0.0866666666666667
255	0.0933333333333333
270	0.0866666666666667
285	0.0866666666666667
300	0.08
315	0.08
330	0.0733333333333333
345	0.0733333333333333
360	0.0733333333333333
375	0.0666666666666667
390	0.06
405	0.0666666666666667
420	0.0666666666666667
435	0.0666666666666667
450	0.06
465	0.06
480	0.06
495	0.06
510	0.0533333333333333
525	0.06
540	0.0666666666666667
555	0.06
570	0.06
585	0.0466666666666667
600	0.0533333333333333
615	0.0466666666666667
630	0.0533333333333333
645	0.0466666666666667
660	0.0466666666666667
675	0.04
690	0.0333333333333333
705	0.04
720	0.04
735	0.0466666666666667
750	0.0466666666666667
765	0.0466666666666667
780	0.0466666666666667
795	0.0533333333333333
810	0.0533333333333333
825	0.0533333333333333
840	0.0733333333333333
855	0.06
870	0.06
885	0.06
900	0.06
915	0.0733333333333333
930	0.08
945	0.0866666666666667
960	0.106666666666667
975	0.106666666666667
990	0.0933333333333333
1005	0.106666666666667
1020	0.106666666666667
1035	0.1
1050	0.106666666666667
1065	0.0933333333333333
1080	0.08
1095	0.0733333333333333
1110	0.0533333333333333
1125	0.0466666666666667
1140	0.04
1155	0.04
1170	0.0333333333333333
1185	0.0333333333333333
1200	0.02
1215	0.0333333333333333
1230	0.04
1245	0.04
1260	0.04
1275	0.04
1290	0.04
1305	0.0266666666666667
1320	0.0266666666666667
1335	0.0266666666666667
1350	0.0333333333333333
1365	0.0266666666666667
1380	0.0266666666666667
1395	0.0266666666666667
1410	0.0333333333333333
1425	0.0333333333333333
1440	0.0333333333333333
1455	0.04
1470	0.04
1485	0.0533333333333333
1500	0.0533333333333333
1515	0.0533333333333333
1530	0.0466666666666667
1545	0.0466666666666667
1560	0.04
1575	0.04
1590	0.04
1605	0.0333333333333333
1620	0.0333333333333333
1635	0.02
1650	0.0133333333333333
1665	0.00666666666666667
1680	0.00666666666666667
1695	0.00666666666666667
1710	0.0133333333333333
1725	0.0133333333333333
1740	0.02
1755	0.02
1770	0.02
1785	0.0266666666666667
1800	0.0266666666666667
1815	0.0333333333333333
1830	0.0333333333333333
1845	0.0266666666666667
1860	0.0333333333333333
1875	0.0333333333333333
1890	0.0333333333333333
1905	0.04
1920	0.0533333333333333
1935	0.0666666666666667
1950	0.0666666666666667
1965	0.06
1980	0.0666666666666667
1995	0.0733333333333333
2010	0.06
2025	0.0666666666666667
2040	0.06
2055	0.0533333333333333
2070	0.0533333333333333
2085	0.0333333333333333
2100	0.04
2115	0.06
2130	0.0533333333333333
2145	0.0533333333333333
2160	0.0666666666666667
2175	0.06
2190	0.0666666666666667
2205	0.0666666666666667
2220	0.0533333333333333
2235	0.0533333333333333
2250	0.0533333333333333
2265	0.0333333333333333
2280	0.0333333333333333
2295	0.0266666666666667
2310	0.0133333333333333
2325	0.02
2340	0.02
2355	0.02
2370	0.0333333333333333
2385	0.0533333333333333
2400	0.0533333333333333
2415	0.0533333333333333
2430	0.06
2445	0.06
2460	0.06
2475	0.0533333333333333
2490	0.0466666666666667
2505	0.0533333333333333
2520	0.0466666666666667
2535	0.0266666666666667
2550	0.0333333333333333
2565	0.0333333333333333
2580	0.0466666666666667
2595	0.0533333333333333
2610	0.0533333333333333
2625	0.0666666666666667
2640	0.0733333333333333
2655	0.08
2670	0.0866666666666667
2685	0.0933333333333333
2700	0.0866666666666667
2715	0.0933333333333333
2730	0.0866666666666667
2745	0.08
2760	0.08
2775	0.08
2790	0.1
2805	0.106666666666667
2820	0.1
2835	0.106666666666667
2850	0.113333333333333
2865	0.106666666666667
2880	0.106666666666667
2895	0.106666666666667
2910	0.106666666666667
2925	0.1
2940	0.1
2955	0.08
2970	0.0866666666666667
2985	0.0733333333333333
3000	0.06
3015	0.06
3030	0.0466666666666667
3045	0.0466666666666667
3060	0.0533333333333333
3075	0.0533333333333333
3090	0.0266666666666667
3105	0.0266666666666667
3120	0.0266666666666667
3135	0.04
3150	0.04
3165	0.04
3180	0.04
3195	0.0533333333333333
3210	0.0466666666666667
3225	0.0466666666666667
3240	0.06
3255	0.06
3270	0.0533333333333333
3285	0.0466666666666667
3300	0.0466666666666667
3315	0.06
3330	0.06
3345	0.0466666666666667
3360	0.0533333333333333
3375	0.0533333333333333
3390	0.0466666666666667
3405	0.0466666666666667
3420	0.04
3435	0.0333333333333333
3450	0.0466666666666667
3465	0.04
3480	0.0466666666666667
3495	0.0533333333333333
3510	0.0533333333333333
3525	0.06
3540	0.06
3555	0.06
3570	0.0733333333333333
3585	0.08
3600	0.0666666666666667
3615	0.06
3630	0.06
3645	0.0533333333333333
3660	0.0533333333333333
3675	0.0466666666666667
3690	0.0533333333333333
3705	0.0666666666666667
3720	0.0733333333333333
3735	0.0733333333333333
3750	0.0933333333333333
3765	0.0933333333333333
3780	0.1
3795	0.1
3810	0.0933333333333333
3825	0.0933333333333333
3840	0.1
3855	0.1
3870	0.08
3885	0.0733333333333333
3900	0.0666666666666667
3915	0.0733333333333333
3930	0.06
3945	0.0666666666666667
3960	0.0733333333333333
3975	0.0666666666666667
3990	0.0533333333333333
4005	0.04
4020	0.04
4035	0.0466666666666667
4050	0.0533333333333333
4065	0.06
4080	0.0666666666666667
4095	0.0666666666666667
4110	0.0666666666666667
4125	0.0666666666666667
4140	0.0666666666666667
4155	0.0733333333333333
4170	0.0733333333333333
4185	0.08
4200	0.0666666666666667
4215	0.0733333333333333
4230	0.0866666666666667
4245	0.0933333333333333
4260	0.106666666666667
4275	0.106666666666667
4290	0.106666666666667
4305	0.106666666666667
4320	0.106666666666667
4335	0.113333333333333
4350	0.113333333333333
4365	0.0933333333333333
4380	0.0733333333333333
4395	0.06
4410	0.0533333333333333
4425	0.0533333333333333
4440	0.0466666666666667
4455	0.04
4470	0.0533333333333333
4485	0.0333333333333333
4500	0.0266666666666667
4515	0.04
4530	0.04
4545	0.04
4560	0.0333333333333333
4575	0.0333333333333333
4590	0.04
4605	0.0533333333333333
4620	0.04
4635	0.0533333333333333
4650	0.0533333333333333
4665	0.0533333333333333
4680	0.0533333333333333
4695	0.0533333333333333
4710	0.0533333333333333
4725	0.06
4740	0.08
4755	0.0666666666666667
4770	0.0733333333333333
4785	0.06
4800	0.06
4815	0.06
4830	0.06
4845	0.06
4860	0.0666666666666667
4875	0.06
4890	0.0466666666666667
4905	0.0466666666666667
4920	0.0466666666666667
4935	0.06
4950	0.06
4965	0.06
4980	0.0733333333333333
4995	0.08
5010	0.0866666666666667
5025	0.1
5040	0.0866666666666667
5055	0.0866666666666667
5070	0.0866666666666667
5085	0.0866666666666667
5100	0.0933333333333333
5115	0.08
5130	0.0866666666666667
5145	0.0866666666666667
5160	0.0666666666666667
5175	0.0733333333333333
5190	0.0733333333333333
5205	0.08
5220	0.1
5235	0.113333333333333
5250	0.12
5265	0.12
5280	0.1
5295	0.0933333333333333
5310	0.1
5325	0.0866666666666667
5340	0.0933333333333333
5355	0.0866666666666667
5370	0.06
5385	0.0333333333333333
5400	0.02
5415	0.0266666666666667
5430	0.04
5445	0.0466666666666667
5460	0.04
5475	0.0466666666666667
5490	0.0466666666666667
5505	0.0533333333333333
5520	0.0666666666666667
5535	0.0666666666666667
5550	0.0666666666666667
5565	0.0666666666666667
5580	0.06
5595	0.06
5610	0.0666666666666667
5625	0.06
5640	0.0533333333333333
5655	0.0533333333333333
5670	0.0466666666666667
5685	0.0533333333333333
5700	0.0533333333333333
5715	0.0533333333333333
5730	0.0533333333333333
5745	0.0533333333333333
5760	0.0466666666666667
5775	0.06
5790	0.06
5805	0.0666666666666667
5820	0.0733333333333333
5835	0.08
5850	0.08
5865	0.0733333333333333
5880	0.08
5895	0.08
5910	0.106666666666667
5925	0.1
5940	0.12
5955	0.133333333333333
5970	0.126666666666667
5985	0.133333333333333
6000	0.133333333333333
6015	0.14
6030	0.14
6045	0.14
6060	0.126666666666667
6075	0.113333333333333
6090	0.0933333333333333
6105	0.0666666666666667
6120	0.06
6135	0.04
6150	0.04
6165	0.04
6180	0.0266666666666667
6195	0.02
6210	0.0133333333333333
6225	0.0133333333333333
6240	0.0133333333333333
6255	0.0133333333333333
6270	0.0133333333333333
6285	0.0133333333333333
6300	0.0133333333333333
6315	0.00666666666666667
6330	0.0133333333333333
6345	0.0266666666666667
6360	0.0333333333333333
6375	0.04
6390	0.0466666666666667
6405	0.0666666666666667
6420	0.0733333333333333
6435	0.0733333333333333
6450	0.0933333333333333
6465	0.0933333333333333
6480	0.0933333333333333
6495	0.08
6510	0.0666666666666667
6525	0.0666666666666667
6540	0.0666666666666667
6555	0.06
6570	0.0733333333333333
6585	0.0733333333333333
6600	0.0666666666666667
6615	0.08
6630	0.0866666666666667
6645	0.0933333333333333
6660	0.113333333333333
6675	0.106666666666667
6690	0.106666666666667
6705	0.1
6720	0.1
6735	0.106666666666667
6750	0.1
6765	0.0933333333333333
6780	0.0866666666666667
6795	0.0866666666666667
6810	0.08
6825	0.0933333333333333
6840	0.0933333333333333
6855	0.0933333333333333
6870	0.0733333333333333
6885	0.0733333333333333
6900	0.0733333333333333
6915	0.0733333333333333
6930	0.0733333333333333
6945	0.0666666666666667
6960	0.06
6975	0.06
6990	0.0533333333333333
7005	0.06
7020	0.0666666666666667
7035	0.0666666666666667
7050	0.0733333333333333
7065	0.0666666666666667
7080	0.06
7095	0.08
7110	0.08
7125	0.0933333333333333
7140	0.1
7155	0.106666666666667
7170	0.1
7185	0.0933333333333333
7200	0.08
7215	0.0866666666666667
7230	0.0933333333333333
7245	0.08
7260	0.0733333333333333
7275	0.0666666666666667
7290	0.0666666666666667
7305	0.0533333333333333
7320	0.06
7335	0.08
7350	0.0866666666666667
7365	0.08
7380	0.08
7395	0.0733333333333333
7410	0.0933333333333333
7425	0.0866666666666667
7440	0.0866666666666667
7455	0.0933333333333333
7470	0.0933333333333333
7485	0.08
7500	0.0866666666666667
7515	0.1
7530	0.1
7545	0.1
7560	0.08
7575	0.0666666666666667
7590	0.0666666666666667
7605	0.0733333333333333
7620	0.0666666666666667
7635	0.0666666666666667
7650	0.06
7665	0.0533333333333333
7680	0.0666666666666667
7695	0.0666666666666667
7710	0.0733333333333333
7725	0.0866666666666667
7740	0.08
7755	0.06
7770	0.0666666666666667
7785	0.0666666666666667
7800	0.0666666666666667
7815	0.06
7830	0.0533333333333333
7845	0.0533333333333333
7860	0.06
7875	0.0533333333333333
7890	0.06
7905	0.0733333333333333
7920	0.0733333333333333
7935	0.0733333333333333
7950	0.0733333333333333
7965	0.0733333333333333
7980	0.0733333333333333
7995	0.0733333333333333
8010	0.0666666666666667
8025	0.0666666666666667
8040	0.06
8055	0.0533333333333333
8070	0.0533333333333333
8085	0.0466666666666667
8100	0.0466666666666667
8115	0.0466666666666667
8130	0.04
8145	0.06
8160	0.06
8175	0.06
8190	0.0733333333333333
8205	0.0666666666666667
8220	0.0666666666666667
8235	0.08
8250	0.08
8265	0.08
8280	0.0733333333333333
8295	0.0733333333333333
8310	0.0666666666666667
8325	0.06
8340	0.0466666666666667
8355	0.06
8370	0.0533333333333333
8385	0.04
8400	0.04
8415	0.04
8430	0.04
8445	0.0266666666666667
8460	0.0466666666666667
8475	0.0466666666666667
8490	0.0466666666666667
8505	0.0333333333333333
8520	0.04
8535	0.04
8550	0.0333333333333333
8565	0.0333333333333333
8580	0.04
8595	0.0333333333333333
8610	0.02
8625	0.02
8640	0.0266666666666667
8655	0.0266666666666667
8670	0.0266666666666667
8685	0.0333333333333333
8700	0.0333333333333333
8715	0.04
8730	0.0666666666666667
8745	0.0866666666666667
8760	0.08
8775	0.1
8790	0.1
8805	0.1
8820	0.0933333333333333
8835	0.0866666666666667
8850	0.0866666666666667
8865	0.08
8880	0.0533333333333333
8895	0.04
8910	0.0466666666666667
8925	0.0333333333333333
8940	0.0333333333333333
8955	0.0466666666666667
8970	0.0533333333333333
8985	0.0533333333333333
9000	0.0533333333333333
9015	0.0533333333333333
9030	0.0533333333333333
9045	0.06
9060	0.06
9075	0.0533333333333333
9090	0.0533333333333333
9105	0.04
9120	0.0466666666666667
9135	0.0733333333333333
9150	0.0733333333333333
9165	0.08
9180	0.0866666666666667
9195	0.08
9210	0.0933333333333333
9225	0.0933333333333333
9240	0.0866666666666667
9255	0.1
9270	0.0866666666666667
9285	0.06
9300	0.0666666666666667
9315	0.06
9330	0.0666666666666667
9345	0.0933333333333333
9360	0.0933333333333333
9375	0.1
9390	0.12
9405	0.12
9420	0.12
9435	0.126666666666667
9450	0.14
9465	0.16
9480	0.153333333333333
9495	0.126666666666667
9510	0.113333333333333
9525	0.113333333333333
9540	0.106666666666667
9555	0.113333333333333
9570	0.133333333333333
9585	0.14
9600	0.133333333333333
9615	0.113333333333333
9630	0.106666666666667
9645	0.1
9660	0.1
9675	0.1
9690	0.0866666666666667
9705	0.0733333333333333
9720	0.0533333333333333
9735	0.0533333333333333
9750	0.06
9765	0.0666666666666667
9780	0.0666666666666667
9795	0.0666666666666667
9810	0.0666666666666667
9825	0.0666666666666667
9840	0.0733333333333333
9855	0.0733333333333333
9870	0.0733333333333333
9885	0.08
9900	0.0666666666666667
9915	0.0733333333333333
9930	0.0733333333333333
9945	0.0733333333333333
9960	0.0666666666666667
9975	0.0666666666666667
9990	0.0933333333333333
10005	0.1
10020	0.1
10035	0.0866666666666667
10050	0.0866666666666667
10065	0.08
10080	0.0733333333333333
10095	0.08
10110	0.0933333333333333
10125	0.0933333333333333
10140	0.06
10155	0.0533333333333333
10170	0.0533333333333333
10185	0.0466666666666667
10200	0.04
10215	0.04
10230	0.04
10245	0.0333333333333333
10260	0.02
10275	0.0133333333333333
10290	0.0133333333333333
10305	0.00666666666666667
10320	0.00666666666666667
10335	0.00666666666666667
10350	0.00666666666666667
10365	0.00666666666666667
10380	0.0133333333333333
10395	0.0266666666666667
10410	0.0266666666666667
10425	0.0266666666666667
10440	0.0266666666666667
10455	0.0266666666666667
10470	0.0266666666666667
10485	0.0266666666666667
10500	0.0266666666666667
10515	0.02
10530	0.0133333333333333
10545	0
10560	0
10575	0.02
10590	0.0266666666666667
10605	0.0333333333333333
10620	0.0466666666666667
10635	0.0533333333333333
10650	0.06
10665	0.0866666666666667
10680	0.0933333333333333
10695	0.1
10710	0.1
10725	0.08
10740	0.0733333333333333
10755	0.0666666666666667
10770	0.06
10785	0.0533333333333333
10800	0.0466666666666667
10815	0.02
10830	0.0266666666666667
10845	0.02
10860	0.02
10875	0.02
10890	0.04
10905	0.04
10920	0.0333333333333333
10935	0.0333333333333333
10950	0.0333333333333333
10965	0.0333333333333333
10980	0.0266666666666667
10995	0.0266666666666667
11010	0.0333333333333333
11025	0.0333333333333333
11040	0.02
11055	0.0266666666666667
11070	0.0266666666666667
11085	0.0333333333333333
11100	0.0333333333333333
11115	0.0333333333333333
11130	0.0333333333333333
11145	0.0333333333333333
11160	0.0266666666666667
11175	0.0333333333333333
11190	0.04
11205	0.0333333333333333
11220	0.04
11235	0.0333333333333333
11250	0.0333333333333333
11265	0.0333333333333333
11280	0.04
11295	0.04
11310	0.04
11325	0.0333333333333333
11340	0.02
11355	0.0266666666666667
11370	0.04
11385	0.0533333333333333
11400	0.0533333333333333
11415	0.06
11430	0.0533333333333333
11445	0.0533333333333333
11460	0.0533333333333333
11475	0.0533333333333333
11490	0.0533333333333333
11505	0.0466666666666667
11520	0.0266666666666667
11535	0.0133333333333333
11550	0.0133333333333333
11565	0.0133333333333333
11580	0.00666666666666667
11595	0.00666666666666667
11610	0.00666666666666667
11625	0.00666666666666667
11640	0.0266666666666667
11655	0.0333333333333333
11670	0.0333333333333333
11685	0.04
11700	0.0466666666666667
11715	0.04
11730	0.04
11745	0.04
11760	0.0533333333333333
11775	0.0533333333333333
11790	0.0333333333333333
11805	0.0266666666666667
11820	0.0266666666666667
11835	0.02
11850	0.0333333333333333
11865	0.0333333333333333
11880	0.0333333333333333
11895	0.0333333333333333
11910	0.02
11925	0.02
11940	0.02
11955	0.02
11970	0.02
11985	0.0266666666666667
12000	0.0133333333333333
12015	0.0133333333333333
12030	0.0133333333333333
12045	0.0133333333333333
12060	0.0133333333333333
12075	0.02
12090	0.0266666666666667
12105	0.0333333333333333
12120	0.0333333333333333
12135	0.0266666666666667
12150	0.02
12165	0.02
12180	0.0266666666666667
12195	0.0266666666666667
12210	0.0333333333333333
12225	0.0333333333333333
12240	0.0333333333333333
12255	0.0266666666666667
12270	0.0333333333333333
12285	0.04
12300	0.04
12315	0.0466666666666667
12330	0.04
12345	0.0466666666666667
12360	0.04
12375	0.0333333333333333
12390	0.0266666666666667
12405	0.0266666666666667
12420	0.02
12435	0.0133333333333333
12450	0.0133333333333333
12465	0.00666666666666667
12480	0.00666666666666667
12495	0
12510	0
12525	0
12540	0
12555	0
12570	0.0133333333333333
12585	0.0133333333333333
12600	0.0133333333333333
12615	0.0133333333333333
12630	0.0133333333333333
12645	0.0133333333333333
12660	0.02
12675	0.02
12690	0.02
12705	0.02
12720	0.0133333333333333
12735	0.0333333333333333
12750	0.0466666666666667
12765	0.0466666666666667
12780	0.0533333333333333
12795	0.0533333333333333
12810	0.0533333333333333
12825	0.0533333333333333
12840	0.0533333333333333
12855	0.06
12870	0.0533333333333333
12885	0.04
12900	0.0266666666666667
12915	0.0266666666666667
12930	0.02
12945	0.02
12960	0.0133333333333333
12975	0.0133333333333333
12990	0.02
13005	0.0133333333333333
13020	0.0133333333333333
13035	0.00666666666666667
13050	0.0133333333333333
13065	0.0133333333333333
13080	0.02
13095	0.0266666666666667
13110	0.0466666666666667
13125	0.0466666666666667
13140	0.04
13155	0.04
13170	0.0466666666666667
13185	0.0466666666666667
13200	0.0533333333333333
13215	0.06
13230	0.06
13245	0.0533333333333333
13260	0.0333333333333333
13275	0.0333333333333333
13290	0.0333333333333333
13305	0.0333333333333333
13320	0.0266666666666667
13335	0.0266666666666667
13350	0.0133333333333333
13365	0.00666666666666667
13380	0
13395	0
13410	0
13425	0
13440	0
13455	0
13470	0
13485	0.00666666666666667
13500	0.00666666666666667
13515	0.00666666666666667
13530	0.00666666666666667
13545	0.00666666666666667
13560	0.00666666666666667
13575	0.00666666666666667
13590	0.00666666666666667
13605	0.00666666666666667
13620	0.00666666666666667
13635	0
13650	0
13665	0.00666666666666667
13680	0.02
13695	0.0333333333333333
13710	0.0333333333333333
13725	0.0333333333333333
13740	0.04
13755	0.0466666666666667
13770	0.0533333333333333
13785	0.0733333333333333
13800	0.08
13815	0.0733333333333333
13830	0.0666666666666667
13845	0.0666666666666667
13860	0.0733333333333333
13875	0.0866666666666667
13890	0.0933333333333333
13905	0.0866666666666667
13920	0.0866666666666667
13935	0.08
13950	0.0733333333333333
13965	0.0933333333333333
13980	0.1
13995	0.0933333333333333
14010	0.0933333333333333
14025	0.0866666666666667
14040	0.0933333333333333
14055	0.0933333333333333
14070	0.0933333333333333
14085	0.0933333333333333
14100	0.0933333333333333
14115	0.0733333333333333
14130	0.06
14145	0.06
14160	0.0533333333333333
14175	0.0466666666666667
14190	0.04
14205	0.04
14220	0.0333333333333333
14235	0.02
14250	0.0333333333333333
14265	0.0533333333333333
14280	0.06
14295	0.06
14310	0.0733333333333333
14325	0.0866666666666667
14340	0.08
14355	0.0866666666666667
14370	0.0866666666666667
14385	0.0866666666666667
14400	0.0933333333333333
14415	0.0733333333333333
14430	0.0733333333333333
14445	0.08
14460	0.0733333333333333
14475	0.06
14490	0.06
14505	0.0666666666666667
14520	0.0733333333333333
14535	0.08
14550	0.0733333333333333
14565	0.0733333333333333
14580	0.0733333333333333
14595	0.08
14610	0.08
14625	0.08
14640	0.08
14655	0.08
14670	0.0733333333333333
14685	0.0666666666666667
14700	0.0533333333333333
14715	0.0533333333333333
14730	0.0466666666666667
14745	0.0333333333333333
14760	0.0266666666666667
14775	0.0266666666666667
14790	0.02
14805	0.00666666666666667
14820	0.00666666666666667
14835	0.0133333333333333
14850	0.0266666666666667
14865	0.0266666666666667
14880	0.0333333333333333
14895	0.0333333333333333
14910	0.04
14925	0.0533333333333333
14940	0.06
14955	0.0733333333333333
14970	0.0866666666666667
14985	0.0866666666666667
15000	0.0933333333333333
15015	0.0933333333333333
15030	0.0866666666666667
15045	0.08
15060	0.08
15075	0.08
15090	0.08
15105	0.08
15120	0.0666666666666667
15135	0.06
15150	0.0533333333333333
15165	0.0666666666666667
15180	0.0666666666666667
15195	0.0866666666666667
15210	0.0866666666666667
15225	0.08
15240	0.08
15255	0.0733333333333333
15270	0.08
15285	0.0866666666666667
15300	0.0866666666666667
15315	0.0866666666666667
15330	0.106666666666667
15345	0.1
15360	0.1
15375	0.1
15390	0.1
15405	0.0933333333333333
15420	0.12
15435	0.12
15450	0.12
15465	0.12
15480	0.1
15495	0.0866666666666667
15510	0.0866666666666667
15525	0.1
15540	0.1
15555	0.106666666666667
15570	0.08
15585	0.0866666666666667
15600	0.08
15615	0.0666666666666667
15630	0.0666666666666667
15645	0.0733333333333333
15660	0.0733333333333333
15675	0.0733333333333333
15690	0.0866666666666667
15705	0.0866666666666667
15720	0.0866666666666667
15735	0.0733333333333333
15750	0.0733333333333333
15765	0.08
15780	0.0866666666666667
15795	0.1
15810	0.12
15825	0.1
15840	0.0866666666666667
15855	0.08
15870	0.0733333333333333
15885	0.08
15900	0.0733333333333333
15915	0.0666666666666667
15930	0.06
15945	0.04
15960	0.0266666666666667
15975	0.0266666666666667
15990	0.02
16005	0.02
16020	0.02
16035	0.0133333333333333
16050	0.0133333333333333
16065	0.0266666666666667
16080	0.0333333333333333
16095	0.0333333333333333
16110	0.0266666666666667
16125	0.0266666666666667
16140	0.0466666666666667
16155	0.0466666666666667
16170	0.0533333333333333
16185	0.06
16200	0.0666666666666667
16215	0.06
16230	0.0533333333333333
16245	0.06
16260	0.0533333333333333
16275	0.0533333333333333
16290	0.0333333333333333
16305	0.0333333333333333
16320	0.0333333333333333
16335	0.0333333333333333
16350	0.0333333333333333
16365	0.04
16380	0.0466666666666667
16395	0.04
