# Supplementary material for: Conveniently Pre-Tagged and Pre-Packaged: Extended Molecular Identification and Metagenomics Using Complete Metazoan Mitochondrial Genomes
Source: PLoS One. 2012 Dec 14;7(12):e51263. doi: 10.1371/journal.pone.0051263 (PMC3522660; doi:10.1371/journal.pone.0051263)
Supplement: File S3 — Sliding window analyses for Mammalia and Lissamphibia. For each family, the folder contains the aligned sequences as well as the sliding window analyses by species pair and for all species pair on a single figure. (ZIP) [file pone.0051263.s003.zip › Lissamphibia/Ambystomatidae/15_150/Ambystoma_californiense_NC_006890_Ambystoma_barbouri_NC_014568.csv]

0	0.133333333333333
15	0.14
30	0.146666666666667
45	0.16
60	0.153333333333333
75	0.14
90	0.113333333333333
105	0.1
120	0.1
135	0.0933333333333333
150	0.0733333333333333
165	0.08
180	0.0933333333333333
195	0.08
210	0.1
225	0.106666666666667
240	0.0933333333333333
255	0.1
270	0.106666666666667
285	0.1
300	0.0866666666666667
315	0.0866666666666667
330	0.0666666666666667
345	0.0666666666666667
360	0.0533333333333333
375	0.0533333333333333
390	0.0666666666666667
405	0.0666666666666667
420	0.06
435	0.0866666666666667
450	0.0866666666666667
465	0.0933333333333333
480	0.1
495	0.106666666666667
510	0.106666666666667
525	0.106666666666667
540	0.113333333333333
555	0.106666666666667
570	0.113333333333333
585	0.1
600	0.113333333333333
615	0.0933333333333333
630	0.0933333333333333
645	0.0866666666666667
660	0.0866666666666667
675	0.0933333333333333
690	0.08
705	0.0866666666666667
720	0.08
735	0.0733333333333333
750	0.0866666666666667
765	0.0933333333333333
780	0.1
795	0.106666666666667
810	0.113333333333333
825	0.12
840	0.14
855	0.126666666666667
870	0.133333333333333
885	0.133333333333333
900	0.113333333333333
915	0.126666666666667
930	0.133333333333333
945	0.14
960	0.146666666666667
975	0.133333333333333
990	0.106666666666667
1005	0.12
1020	0.106666666666667
1035	0.106666666666667
1050	0.106666666666667
1065	0.1
1080	0.0866666666666667
1095	0.0733333333333333
1110	0.06
1125	0.06
1140	0.0666666666666667
1155	0.06
1170	0.0666666666666667
1185	0.0666666666666667
1200	0.06
1215	0.0533333333333333
1230	0.0533333333333333
1245	0.06
1260	0.0533333333333333
1275	0.0466666666666667
1290	0.04
1305	0.04
1320	0.04
1335	0.04
1350	0.04
1365	0.0466666666666667
1380	0.04
1395	0.04
1410	0.0466666666666667
1425	0.0466666666666667
1440	0.0466666666666667
1455	0.04
1470	0.0333333333333333
1485	0.0333333333333333
1500	0.04
1515	0.0533333333333333
1530	0.06
1545	0.0666666666666667
1560	0.06
1575	0.06
1590	0.0666666666666667
1605	0.0733333333333333
1620	0.0733333333333333
1635	0.0733333333333333
1650	0.08
1665	0.0533333333333333
1680	0.0466666666666667
1695	0.0333333333333333
1710	0.04
1725	0.04
1740	0.0333333333333333
1755	0.0333333333333333
1770	0.0333333333333333
1785	0.04
1800	0.0333333333333333
1815	0.0466666666666667
1830	0.0466666666666667
1845	0.0466666666666667
1860	0.0466666666666667
1875	0.06
1890	0.0666666666666667
1905	0.0733333333333333
1920	0.1
1935	0.113333333333333
1950	0.126666666666667
1965	0.126666666666667
1980	0.133333333333333
1995	0.133333333333333
2010	0.126666666666667
2025	0.126666666666667
2040	0.126666666666667
2055	0.113333333333333
2070	0.1
2085	0.0866666666666667
2100	0.0733333333333333
2115	0.08
2130	0.0733333333333333
2145	0.0866666666666667
2160	0.1
2175	0.0933333333333333
2190	0.113333333333333
2205	0.12
2220	0.113333333333333
2235	0.1
2250	0.1
2265	0.08
2280	0.0866666666666667
2295	0.0733333333333333
2310	0.06
2325	0.0533333333333333
2340	0.04
2355	0.04
2370	0.04
2385	0.06
2400	0.0733333333333333
2415	0.08
2430	0.08
2445	0.0866666666666667
2460	0.0866666666666667
2475	0.0933333333333333
2490	0.0866666666666667
2505	0.106666666666667
2520	0.126666666666667
2535	0.113333333333333
2550	0.113333333333333
2565	0.106666666666667
2580	0.12
2595	0.126666666666667
2610	0.16
2625	0.173333333333333
2640	0.186666666666667
2655	0.193333333333333
2670	0.193333333333333
2685	0.233333333333333
2700	0.233333333333333
2715	0.246666666666667
2730	0.24
2745	0.233333333333333
2760	0.213333333333333
2775	0.206666666666667
2790	0.193333333333333
2805	0.186666666666667
2820	0.18
2835	0.14
2850	0.146666666666667
2865	0.14
2880	0.14
2895	0.14
2910	0.133333333333333
2925	0.146666666666667
2940	0.173333333333333
2955	0.173333333333333
2970	0.173333333333333
2985	0.173333333333333
3000	0.153333333333333
3015	0.16
3030	0.146666666666667
3045	0.146666666666667
3060	0.16
3075	0.14
3090	0.113333333333333
3105	0.0933333333333333
3120	0.08
3135	0.0866666666666667
3150	0.0866666666666667
3165	0.0733333333333333
3180	0.08
3195	0.08
3210	0.06
3225	0.0733333333333333
3240	0.0733333333333333
3255	0.0666666666666667
3270	0.08
3285	0.08
3300	0.0733333333333333
3315	0.0933333333333333
3330	0.1
3345	0.1
3360	0.12
3375	0.1
3390	0.0933333333333333
3405	0.1
3420	0.0866666666666667
3435	0.08
3450	0.08
3465	0.0733333333333333
3480	0.0666666666666667
3495	0.0666666666666667
3510	0.0533333333333333
3525	0.0666666666666667
3540	0.08
3555	0.08
3570	0.0733333333333333
3585	0.08
3600	0.0866666666666667
3615	0.08
3630	0.0733333333333333
3645	0.0733333333333333
3660	0.0866666666666667
3675	0.0866666666666667
3690	0.08
3705	0.0866666666666667
3720	0.1
3735	0.0933333333333333
3750	0.0866666666666667
3765	0.0933333333333333
3780	0.1
3795	0.113333333333333
3810	0.1
3825	0.106666666666667
3840	0.113333333333333
3855	0.106666666666667
3870	0.0933333333333333
3885	0.0866666666666667
3900	0.0866666666666667
3915	0.08
3930	0.0733333333333333
3945	0.06
3960	0.06
3975	0.0466666666666667
3990	0.0466666666666667
4005	0.0466666666666667
4020	0.0533333333333333
4035	0.0866666666666667
4050	0.106666666666667
4065	0.126666666666667
4080	0.14
4095	0.146666666666667
4110	0.14
4125	0.133333333333333
4140	0.126666666666667
4155	0.14
4170	0.146666666666667
4185	0.133333333333333
4200	0.126666666666667
4215	0.113333333333333
4230	0.113333333333333
4245	0.113333333333333
4260	0.14
4275	0.16
4290	0.18
4305	0.186666666666667
4320	0.18
4335	0.186666666666667
4350	0.18
4365	0.166666666666667
4380	0.153333333333333
4395	0.14
4410	0.126666666666667
4425	0.12
4440	0.0933333333333333
4455	0.0733333333333333
4470	0.08
4485	0.0533333333333333
4500	0.0533333333333333
4515	0.0733333333333333
4530	0.08
4545	0.08
4560	0.08
4575	0.0733333333333333
4590	0.08
4605	0.0866666666666667
4620	0.08
4635	0.106666666666667
4650	0.106666666666667
4665	0.0933333333333333
4680	0.0933333333333333
4695	0.0933333333333333
4710	0.0866666666666667
4725	0.0933333333333333
4740	0.113333333333333
4755	0.1
4770	0.1
4785	0.0866666666666667
4800	0.0933333333333333
4815	0.106666666666667
4830	0.106666666666667
4845	0.12
4860	0.133333333333333
4875	0.133333333333333
4890	0.113333333333333
4905	0.126666666666667
4920	0.153333333333333
4935	0.14
4950	0.133333333333333
4965	0.126666666666667
4980	0.133333333333333
4995	0.126666666666667
5010	0.126666666666667
5025	0.14
5040	0.14
5055	0.146666666666667
5070	0.113333333333333
5085	0.12
5100	0.126666666666667
5115	0.14
5130	0.133333333333333
5145	0.14
5160	0.12
5175	0.1
5190	0.113333333333333
5205	0.1
5220	0.113333333333333
5235	0.12
5250	0.126666666666667
5265	0.106666666666667
5280	0.1
5295	0.0866666666666667
5310	0.106666666666667
5325	0.113333333333333
5340	0.113333333333333
5355	0.12
5370	0.126666666666667
5385	0.12
5400	0.12
5415	0.126666666666667
5430	0.14
5445	0.16
5460	0.16
5475	0.173333333333333
5490	0.16
5505	0.166666666666667
5520	0.153333333333333
5535	0.16
5550	0.146666666666667
5565	0.133333333333333
5580	0.14
5595	0.146666666666667
5610	0.133333333333333
5625	0.106666666666667
5640	0.1
5655	0.1
5670	0.1
5685	0.113333333333333
5700	0.126666666666667
5715	0.133333333333333
5730	0.126666666666667
5745	0.1
5760	0.1
5775	0.12
5790	0.133333333333333
5805	0.113333333333333
5820	0.12
5835	0.106666666666667
5850	0.1
5865	0.0933333333333333
5880	0.0866666666666667
5895	0.106666666666667
5910	0.106666666666667
5925	0.0933333333333333
5940	0.1
5955	0.12
5970	0.153333333333333
5985	0.146666666666667
6000	0.153333333333333
6015	0.166666666666667
6030	0.166666666666667
6045	0.16
6060	0.173333333333333
6075	0.186666666666667
6090	0.166666666666667
6105	0.153333333333333
6120	0.113333333333333
6135	0.12
6150	0.106666666666667
6165	0.1
6180	0.106666666666667
6195	0.113333333333333
6210	0.1
6225	0.08
6240	0.08
6255	0.0733333333333333
6270	0.0733333333333333
6285	0.06
6300	0.0666666666666667
6315	0.08
6330	0.0666666666666667
6345	0.0533333333333333
6360	0.0733333333333333
6375	0.0866666666666667
6390	0.0933333333333333
6405	0.113333333333333
6420	0.113333333333333
6435	0.133333333333333
6450	0.16
6465	0.153333333333333
6480	0.166666666666667
6495	0.166666666666667
6510	0.16
6525	0.166666666666667
6540	0.166666666666667
6555	0.16
6570	0.166666666666667
6585	0.153333333333333
6600	0.133333333333333
6615	0.133333333333333
6630	0.12
6645	0.12
6660	0.126666666666667
6675	0.113333333333333
6690	0.12
6705	0.113333333333333
6720	0.12
6735	0.133333333333333
6750	0.126666666666667
6765	0.12
6780	0.133333333333333
6795	0.133333333333333
6810	0.113333333333333
6825	0.126666666666667
6840	0.126666666666667
6855	0.146666666666667
6870	0.133333333333333
6885	0.12
6900	0.126666666666667
6915	0.133333333333333
6930	0.14
6945	0.153333333333333
6960	0.16
6975	0.153333333333333
6990	0.146666666666667
7005	0.133333333333333
7020	0.14
7035	0.14
7050	0.14
7065	0.14
7080	0.12
7095	0.113333333333333
7110	0.113333333333333
7125	0.126666666666667
7140	0.126666666666667
7155	0.133333333333333
7170	0.126666666666667
7185	0.133333333333333
7200	0.12
7215	0.126666666666667
7230	0.126666666666667
7245	0.14
7260	0.126666666666667
7275	0.106666666666667
7290	0.113333333333333
7305	0.106666666666667
7320	0.113333333333333
7335	0.12
7350	0.126666666666667
7365	0.113333333333333
7380	0.133333333333333
7395	0.113333333333333
7410	0.12
7425	0.126666666666667
7440	0.126666666666667
7455	0.126666666666667
7470	0.133333333333333
7485	0.12
7500	0.12
7515	0.12
7530	0.1
7545	0.106666666666667
7560	0.1
7575	0.0933333333333333
7590	0.0933333333333333
7605	0.1
7620	0.0933333333333333
7635	0.1
7650	0.0933333333333333
7665	0.1
7680	0.113333333333333
7695	0.126666666666667
7710	0.133333333333333
7725	0.133333333333333
7740	0.146666666666667
7755	0.146666666666667
7770	0.153333333333333
7785	0.153333333333333
7800	0.173333333333333
7815	0.173333333333333
7830	0.18
7845	0.153333333333333
7860	0.166666666666667
7875	0.173333333333333
7890	0.16
7905	0.14
7920	0.126666666666667
7935	0.12
7950	0.0933333333333333
7965	0.08
7980	0.08
7995	0.0866666666666667
8010	0.0666666666666667
8025	0.0666666666666667
8040	0.0533333333333333
8055	0.0666666666666667
8070	0.06
8085	0.0533333333333333
8100	0.06
8115	0.06
8130	0.06
8145	0.0533333333333333
8160	0.06
8175	0.0533333333333333
8190	0.0666666666666667
8205	0.0666666666666667
8220	0.0866666666666667
8235	0.1
8250	0.106666666666667
8265	0.113333333333333
8280	0.1
8295	0.12
8310	0.126666666666667
8325	0.133333333333333
8340	0.126666666666667
8355	0.12
8370	0.106666666666667
8385	0.1
8400	0.1
8415	0.106666666666667
8430	0.1
8445	0.0866666666666667
8460	0.106666666666667
8475	0.1
8490	0.106666666666667
8505	0.1
8520	0.106666666666667
8535	0.106666666666667
8550	0.1
8565	0.0866666666666667
8580	0.0933333333333333
8595	0.0866666666666667
8610	0.06
8625	0.0533333333333333
8640	0.04
8655	0.04
8670	0.0266666666666667
8685	0.0533333333333333
8700	0.0466666666666667
8715	0.0533333333333333
8730	0.08
8745	0.1
8760	0.106666666666667
8775	0.12
8790	0.126666666666667
8805	0.133333333333333
8820	0.133333333333333
8835	0.106666666666667
8850	0.113333333333333
8865	0.106666666666667
8880	0.0733333333333333
8895	0.0733333333333333
8910	0.0666666666666667
8925	0.0533333333333333
8940	0.0466666666666667
8955	0.06
8970	0.08
8985	0.0733333333333333
9000	0.08
9015	0.106666666666667
9030	0.126666666666667
9045	0.126666666666667
9060	0.14
9075	0.153333333333333
9090	0.173333333333333
9105	0.16
9120	0.153333333333333
9135	0.166666666666667
9150	0.166666666666667
9165	0.16
9180	0.146666666666667
9195	0.133333333333333
9210	0.133333333333333
9225	0.133333333333333
9240	0.126666666666667
9255	0.133333333333333
9270	0.12
9285	0.126666666666667
9300	0.133333333333333
9315	0.12
9330	0.12
9345	0.14
9360	0.146666666666667
9375	0.146666666666667
9390	0.146666666666667
9405	0.16
9420	0.166666666666667
9435	0.146666666666667
9450	0.146666666666667
9465	0.16
9480	0.166666666666667
9495	0.146666666666667
9510	0.146666666666667
9525	0.153333333333333
9540	0.153333333333333
9555	0.146666666666667
9570	0.146666666666667
9585	0.153333333333333
9600	0.146666666666667
9615	0.126666666666667
9630	0.12
9645	0.126666666666667
9660	0.126666666666667
9675	0.113333333333333
9690	0.106666666666667
9705	0.0933333333333333
9720	0.0933333333333333
9735	0.106666666666667
9750	0.1
9765	0.106666666666667
9780	0.113333333333333
9795	0.1
9810	0.08
9825	0.0866666666666667
9840	0.0866666666666667
9855	0.0866666666666667
9870	0.0866666666666667
9885	0.106666666666667
9900	0.126666666666667
9915	0.14
9930	0.153333333333333
9945	0.186666666666667
9960	0.186666666666667
9975	0.2
9990	0.24
10005	0.24
10020	0.26
10035	0.246666666666667
10050	0.266666666666667
10065	0.26
10080	0.246666666666667
10095	0.226666666666667
10110	0.233333333333333
10125	0.213333333333333
10140	0.173333333333333
10155	0.166666666666667
10170	0.14
10185	0.126666666666667
10200	0.0933333333333333
10215	0.0933333333333333
10230	0.08
10245	0.0666666666666667
10260	0.06
10275	0.0533333333333333
10290	0.08
10305	0.0933333333333333
10320	0.0933333333333333
10335	0.0933333333333333
10350	0.0933333333333333
10365	0.1
10380	0.133333333333333
10395	0.153333333333333
10410	0.173333333333333
10425	0.186666666666667
10440	0.16
10455	0.173333333333333
10470	0.186666666666667
10485	0.173333333333333
10500	0.16
10515	0.153333333333333
10530	0.126666666666667
10545	0.106666666666667
10560	0.08
10575	0.0933333333333333
10590	0.0866666666666667
10605	0.0666666666666667
10620	0.06
10635	0.0666666666666667
10650	0.0733333333333333
10665	0.06
10680	0.0733333333333333
10695	0.08
10710	0.08
10725	0.0533333333333333
10740	0.06
10755	0.0533333333333333
10770	0.0533333333333333
10785	0.0466666666666667
10800	0.04
10815	0.04
10830	0.0266666666666667
10845	0.0266666666666667
10860	0.0266666666666667
10875	0.0266666666666667
10890	0.0333333333333333
10905	0.04
10920	0.04
10935	0.0533333333333333
10950	0.06
10965	0.0666666666666667
10980	0.0666666666666667
10995	0.0666666666666667
11010	0.0666666666666667
11025	0.0733333333333333
11040	0.06
11055	0.06
11070	0.0533333333333333
11085	0.04
11100	0.0333333333333333
11115	0.0333333333333333
11130	0.04
11145	0.0333333333333333
11160	0.04
11175	0.04
11190	0.06
11205	0.0666666666666667
11220	0.0733333333333333
11235	0.0733333333333333
11250	0.0733333333333333
11265	0.0666666666666667
11280	0.0666666666666667
11295	0.0733333333333333
11310	0.106666666666667
11325	0.1
11340	0.08
11355	0.0733333333333333
11370	0.08
11385	0.0866666666666667
11400	0.0933333333333333
11415	0.0933333333333333
11430	0.0866666666666667
11445	0.08
11460	0.04
11475	0.0533333333333333
11490	0.0533333333333333
11505	0.0466666666666667
11520	0.0333333333333333
11535	0.0266666666666667
11550	0.02
11565	0.0266666666666667
11580	0.02
11595	0.0266666666666667
11610	0.0266666666666667
11625	0.0133333333333333
11640	0.0266666666666667
11655	0.0333333333333333
11670	0.0333333333333333
11685	0.04
11700	0.04
11715	0.0333333333333333
11730	0.0333333333333333
11745	0.0266666666666667
11760	0.04
11775	0.04
11790	0.0266666666666667
11805	0.0266666666666667
11820	0.0266666666666667
11835	0.02
11850	0.0466666666666667
11865	0.0533333333333333
11880	0.08
11895	0.08
11910	0.0666666666666667
11925	0.0666666666666667
11940	0.0733333333333333
11955	0.0666666666666667
11970	0.0666666666666667
11985	0.0733333333333333
12000	0.08
12015	0.0733333333333333
12030	0.08
12045	0.106666666666667
12060	0.106666666666667
12075	0.113333333333333
12090	0.133333333333333
12105	0.146666666666667
12120	0.146666666666667
12135	0.14
12150	0.106666666666667
12165	0.106666666666667
12180	0.0866666666666667
12195	0.06
12210	0.0666666666666667
12225	0.06
12240	0.0533333333333333
12255	0.0466666666666667
12270	0.0533333333333333
12285	0.06
12300	0.06
12315	0.0866666666666667
12330	0.08
12345	0.0933333333333333
12360	0.0866666666666667
12375	0.0866666666666667
12390	0.0733333333333333
12405	0.0866666666666667
12420	0.08
12435	0.0733333333333333
12450	0.0733333333333333
12465	0.0466666666666667
12480	0.04
12495	0.0333333333333333
12510	0.0333333333333333
12525	0.0333333333333333
12540	0.0266666666666667
12555	0.00666666666666667
12570	0.02
12585	0.0333333333333333
12600	0.04
12615	0.0533333333333333
12630	0.06
12645	0.06
12660	0.0666666666666667
12675	0.0666666666666667
12690	0.0733333333333333
12705	0.08
12720	0.0866666666666667
12735	0.0866666666666667
12750	0.12
12765	0.12
12780	0.126666666666667
12795	0.126666666666667
12810	0.126666666666667
12825	0.133333333333333
12840	0.126666666666667
12855	0.133333333333333
12870	0.12
12885	0.113333333333333
12900	0.0733333333333333
12915	0.0666666666666667
12930	0.0533333333333333
12945	0.0466666666666667
12960	0.04
12975	0.0333333333333333
12990	0.0466666666666667
13005	0.04
13020	0.04
13035	0.0466666666666667
13050	0.0533333333333333
13065	0.0466666666666667
13080	0.06
13095	0.08
13110	0.106666666666667
13125	0.12
13140	0.106666666666667
13155	0.106666666666667
13170	0.106666666666667
13185	0.106666666666667
13200	0.113333333333333
13215	0.113333333333333
13230	0.106666666666667
13245	0.0933333333333333
13260	0.0733333333333333
13275	0.06
13290	0.06
13305	0.06
13320	0.0533333333333333
13335	0.04
13350	0.0266666666666667
13365	0.0266666666666667
13380	0.02
13395	0.0133333333333333
13410	0.00666666666666667
13425	0.00666666666666667
13440	0.0133333333333333
13455	0.02
13470	0.0333333333333333
13485	0.0333333333333333
13500	0.04
13515	0.04
13530	0.04
13545	0.0466666666666667
13560	0.0466666666666667
13575	0.0533333333333333
13590	0.0466666666666667
13605	0.0333333333333333
13620	0.02
13635	0.02
13650	0.04
13665	0.06
13680	0.0733333333333333
13695	0.0866666666666667
13710	0.0933333333333333
13725	0.0933333333333333
13740	0.1
13755	0.106666666666667
13770	0.12
13785	0.133333333333333
13800	0.113333333333333
13815	0.1
13830	0.1
13845	0.0866666666666667
13860	0.1
13875	0.113333333333333
13890	0.126666666666667
13905	0.133333333333333
13920	0.126666666666667
13935	0.14
13950	0.14
13965	0.146666666666667
13980	0.14
13995	0.14
14010	0.133333333333333
14025	0.12
14040	0.106666666666667
14055	0.106666666666667
14070	0.106666666666667
14085	0.106666666666667
14100	0.1
14115	0.0866666666666667
14130	0.0933333333333333
14145	0.1
14160	0.1
14175	0.113333333333333
14190	0.106666666666667
14205	0.1
14220	0.113333333333333
14235	0.0866666666666667
14250	0.0933333333333333
14265	0.106666666666667
14280	0.106666666666667
14295	0.106666666666667
14310	0.1
14325	0.0866666666666667
14340	0.1
14355	0.106666666666667
14370	0.1
14385	0.12
14400	0.126666666666667
14415	0.126666666666667
14430	0.146666666666667
14445	0.16
14460	0.166666666666667
14475	0.166666666666667
14490	0.173333333333333
14505	0.18
14520	0.173333333333333
14535	0.18
14550	0.186666666666667
14565	0.193333333333333
14580	0.166666666666667
14595	0.153333333333333
14610	0.153333333333333
14625	0.146666666666667
14640	0.126666666666667
14655	0.113333333333333
14670	0.12
14685	0.0933333333333333
14700	0.0733333333333333
14715	0.0533333333333333
14730	0.06
14745	0.0466666666666667
14760	0.0333333333333333
14775	0.04
14790	0.04
14805	0.0333333333333333
14820	0.02
14835	0.0266666666666667
14850	0.0466666666666667
14865	0.06
14880	0.0466666666666667
14895	0.0466666666666667
14910	0.06
14925	0.0733333333333333
14940	0.08
14955	0.0866666666666667
14970	0.0933333333333333
14985	0.0866666666666667
15000	0.08
15015	0.08
15030	0.0866666666666667
15045	0.0866666666666667
15060	0.08
15075	0.08
15090	0.12
15105	0.126666666666667
15120	0.153333333333333
15135	0.166666666666667
15150	0.166666666666667
15165	0.16
15180	0.173333333333333
15195	0.206666666666667
15210	0.213333333333333
15225	0.193333333333333
15240	0.153333333333333
15255	0.146666666666667
15270	0.133333333333333
15285	0.12
15300	0.14
15315	0.16
15330	0.16
15345	0.14
15360	0.126666666666667
15375	0.133333333333333
15390	0.133333333333333
15405	0.14
15420	0.146666666666667
15435	0.173333333333333
15450	0.166666666666667
15465	0.16
15480	0.153333333333333
15495	0.146666666666667
15510	0.153333333333333
15525	0.153333333333333
15540	0.166666666666667
15555	0.16
15570	0.146666666666667
15585	0.126666666666667
15600	0.113333333333333
15615	0.106666666666667
15630	0.0933333333333333
15645	0.106666666666667
15660	0.133333333333333
15675	0.146666666666667
15690	0.14
15705	0.14
15720	0.133333333333333
15735	0.16
15750	0.153333333333333
15765	0.146666666666667
15780	0.146666666666667
15795	0.16
15810	0.173333333333333
15825	0.166666666666667
15840	0.16
15855	0.153333333333333
15870	0.146666666666667
15885	0.126666666666667
15900	0.12
15915	0.113333333333333
15930	0.113333333333333
15945	0.08
15960	0.0466666666666667
15975	0.0333333333333333
15990	0.0266666666666667
16005	0.0266666666666667
16020	0.0333333333333333
16035	0.0266666666666667
16050	0.0266666666666667
16065	0.0466666666666667
16080	0.06
16095	0.06
16110	0.06
16125	0.06
16140	0.0666666666666667
16155	0.0666666666666667
16170	0.06
16185	0.06
16200	0.0666666666666667
16215	0.0533333333333333
16230	0.04
16245	0.04
16260	0.0266666666666667
16275	0.0266666666666667
16290	0.02
16305	0.02
16320	0.0266666666666667
16335	0.0333333333333333
16350	0.0666666666666667
16365	0.08
16380	0.0866666666666667
16395	0.1
