# Supplementary material for: Conveniently Pre-Tagged and Pre-Packaged: Extended Molecular Identification and Metagenomics Using Complete Metazoan Mitochondrial Genomes
Source: PLoS One. 2012 Dec 14;7(12):e51263. doi: 10.1371/journal.pone.0051263 (PMC3522660; doi:10.1371/journal.pone.0051263)
Supplement: File S3 — Sliding window analyses for Mammalia and Lissamphibia. For each family, the folder contains the aligned sequences as well as the sliding window analyses by species pair and for all species pair on a single figure. (ZIP) [file pone.0051263.s003.zip › Lissamphibia/Ambystomatidae/15_150/Ambystoma_californiense_NC_006890_Ambystoma_texanum_NC_014571.csv]

0	0.14
15	0.153333333333333
30	0.16
45	0.173333333333333
60	0.166666666666667
75	0.16
90	0.126666666666667
105	0.12
120	0.126666666666667
135	0.12
150	0.1
165	0.106666666666667
180	0.12
195	0.113333333333333
210	0.126666666666667
225	0.133333333333333
240	0.126666666666667
255	0.133333333333333
270	0.133333333333333
285	0.14
300	0.133333333333333
315	0.126666666666667
330	0.106666666666667
345	0.106666666666667
360	0.0866666666666667
375	0.0666666666666667
390	0.0733333333333333
405	0.0666666666666667
420	0.06
435	0.0666666666666667
450	0.06
465	0.06
480	0.0666666666666667
495	0.0666666666666667
510	0.0733333333333333
525	0.08
540	0.0866666666666667
555	0.08
570	0.0866666666666667
585	0.08
600	0.1
615	0.0866666666666667
630	0.0933333333333333
645	0.0866666666666667
660	0.0866666666666667
675	0.0866666666666667
690	0.0733333333333333
705	0.0866666666666667
720	0.08
735	0.0666666666666667
750	0.0666666666666667
765	0.0733333333333333
780	0.08
795	0.0933333333333333
810	0.1
825	0.106666666666667
840	0.106666666666667
855	0.0933333333333333
870	0.106666666666667
885	0.12
900	0.113333333333333
915	0.126666666666667
930	0.113333333333333
945	0.12
960	0.12
975	0.106666666666667
990	0.106666666666667
1005	0.12
1020	0.113333333333333
1035	0.106666666666667
1050	0.1
1065	0.0933333333333333
1080	0.0933333333333333
1095	0.08
1110	0.0733333333333333
1125	0.08
1140	0.08
1155	0.08
1170	0.08
1185	0.08
1200	0.0733333333333333
1215	0.0666666666666667
1230	0.0733333333333333
1245	0.0666666666666667
1260	0.06
1275	0.0533333333333333
1290	0.0466666666666667
1305	0.04
1320	0.04
1335	0.04
1350	0.0466666666666667
1365	0.06
1380	0.0533333333333333
1395	0.0533333333333333
1410	0.0533333333333333
1425	0.0533333333333333
1440	0.0533333333333333
1455	0.0533333333333333
1470	0.0466666666666667
1485	0.0466666666666667
1500	0.0466666666666667
1515	0.0533333333333333
1530	0.0533333333333333
1545	0.06
1560	0.06
1575	0.06
1590	0.0666666666666667
1605	0.0666666666666667
1620	0.0666666666666667
1635	0.0666666666666667
1650	0.0733333333333333
1665	0.0466666666666667
1680	0.04
1695	0.04
1710	0.04
1725	0.04
1740	0.04
1755	0.04
1770	0.04
1785	0.04
1800	0.0333333333333333
1815	0.04
1830	0.04
1845	0.0333333333333333
1860	0.04
1875	0.0533333333333333
1890	0.0466666666666667
1905	0.0466666666666667
1920	0.0733333333333333
1935	0.0733333333333333
1950	0.0866666666666667
1965	0.0933333333333333
1980	0.0933333333333333
1995	0.1
2010	0.0933333333333333
2025	0.0866666666666667
2040	0.0933333333333333
2055	0.0866666666666667
2070	0.0866666666666667
2085	0.0933333333333333
2100	0.0866666666666667
2115	0.0933333333333333
2130	0.0933333333333333
2145	0.0933333333333333
2160	0.106666666666667
2175	0.106666666666667
2190	0.12
2205	0.126666666666667
2220	0.106666666666667
2235	0.0933333333333333
2250	0.0933333333333333
2265	0.0733333333333333
2280	0.08
2295	0.0733333333333333
2310	0.06
2325	0.06
2340	0.0466666666666667
2355	0.0466666666666667
2370	0.0466666666666667
2385	0.06
2400	0.0733333333333333
2415	0.08
2430	0.0733333333333333
2445	0.08
2460	0.08
2475	0.08
2490	0.08
2505	0.1
2520	0.113333333333333
2535	0.106666666666667
2550	0.0866666666666667
2565	0.08
2580	0.1
2595	0.1
2610	0.133333333333333
2625	0.146666666666667
2640	0.153333333333333
2655	0.146666666666667
2670	0.153333333333333
2685	0.186666666666667
2700	0.193333333333333
2715	0.2
2730	0.18
2745	0.18
2760	0.16
2775	0.14
2790	0.146666666666667
2805	0.146666666666667
2820	0.133333333333333
2835	0.106666666666667
2850	0.113333333333333
2865	0.113333333333333
2880	0.126666666666667
2895	0.126666666666667
2910	0.12
2925	0.153333333333333
2940	0.14
2955	0.146666666666667
2970	0.16
2985	0.153333333333333
3000	0.14
3015	0.146666666666667
3030	0.133333333333333
3045	0.133333333333333
3060	0.146666666666667
3075	0.113333333333333
3090	0.113333333333333
3105	0.0933333333333333
3120	0.0866666666666667
3135	0.08
3150	0.08
3165	0.0666666666666667
3180	0.0733333333333333
3195	0.0733333333333333
3210	0.0533333333333333
3225	0.0666666666666667
3240	0.0733333333333333
3255	0.0666666666666667
3270	0.0733333333333333
3285	0.0933333333333333
3300	0.0866666666666667
3315	0.0933333333333333
3330	0.1
3345	0.1
3360	0.113333333333333
3375	0.106666666666667
3390	0.1
3405	0.106666666666667
3420	0.0866666666666667
3435	0.0733333333333333
3450	0.0866666666666667
3465	0.0866666666666667
3480	0.0866666666666667
3495	0.0933333333333333
3510	0.0866666666666667
3525	0.08
3540	0.08
3555	0.08
3570	0.0866666666666667
3585	0.0866666666666667
3600	0.08
3615	0.08
3630	0.0733333333333333
3645	0.0666666666666667
3660	0.08
3675	0.0933333333333333
3690	0.0933333333333333
3705	0.0866666666666667
3720	0.08
3735	0.0866666666666667
3750	0.1
3765	0.106666666666667
3780	0.12
3795	0.133333333333333
3810	0.12
3825	0.133333333333333
3840	0.146666666666667
3855	0.153333333333333
3870	0.146666666666667
3885	0.133333333333333
3900	0.126666666666667
3915	0.113333333333333
3930	0.0933333333333333
3945	0.0733333333333333
3960	0.0666666666666667
3975	0.0466666666666667
3990	0.0466666666666667
4005	0.0466666666666667
4020	0.0533333333333333
4035	0.08
4050	0.1
4065	0.126666666666667
4080	0.133333333333333
4095	0.153333333333333
4110	0.16
4125	0.153333333333333
4140	0.146666666666667
4155	0.166666666666667
4170	0.173333333333333
4185	0.153333333333333
4200	0.126666666666667
4215	0.106666666666667
4230	0.106666666666667
4245	0.0866666666666667
4260	0.0933333333333333
4275	0.113333333333333
4290	0.12
4305	0.126666666666667
4320	0.12
4335	0.133333333333333
4350	0.126666666666667
4365	0.12
4380	0.113333333333333
4395	0.113333333333333
4410	0.106666666666667
4425	0.1
4440	0.08
4455	0.0533333333333333
4470	0.06
4485	0.04
4500	0.0466666666666667
4515	0.0533333333333333
4530	0.06
4545	0.06
4560	0.06
4575	0.0533333333333333
4590	0.0533333333333333
4605	0.0466666666666667
4620	0.04
4635	0.0533333333333333
4650	0.0533333333333333
4665	0.0666666666666667
4680	0.0666666666666667
4695	0.0666666666666667
4710	0.06
4725	0.0733333333333333
4740	0.08
4755	0.08
4770	0.0733333333333333
4785	0.0733333333333333
4800	0.08
4815	0.0666666666666667
4830	0.0666666666666667
4845	0.08
4860	0.113333333333333
4875	0.106666666666667
4890	0.113333333333333
4905	0.126666666666667
4920	0.153333333333333
4935	0.153333333333333
4950	0.146666666666667
4965	0.16
4980	0.16
4995	0.16
5010	0.14
5025	0.153333333333333
5040	0.146666666666667
5055	0.153333333333333
5070	0.133333333333333
5085	0.133333333333333
5100	0.133333333333333
5115	0.14
5130	0.146666666666667
5145	0.14
5160	0.126666666666667
5175	0.113333333333333
5190	0.126666666666667
5205	0.12
5220	0.153333333333333
5235	0.166666666666667
5250	0.18
5265	0.16
5280	0.146666666666667
5295	0.14
5310	0.153333333333333
5325	0.146666666666667
5340	0.14
5355	0.14
5370	0.12
5385	0.1
5400	0.1
5415	0.113333333333333
5430	0.126666666666667
5445	0.14
5460	0.146666666666667
5475	0.153333333333333
5490	0.153333333333333
5505	0.16
5520	0.16
5535	0.166666666666667
5550	0.153333333333333
5565	0.14
5580	0.153333333333333
5595	0.16
5610	0.14
5625	0.133333333333333
5640	0.12
5655	0.113333333333333
5670	0.0933333333333333
5685	0.113333333333333
5700	0.126666666666667
5715	0.133333333333333
5730	0.113333333333333
5745	0.1
5760	0.106666666666667
5775	0.113333333333333
5790	0.126666666666667
5805	0.126666666666667
5820	0.146666666666667
5835	0.126666666666667
5850	0.12
5865	0.106666666666667
5880	0.113333333333333
5895	0.12
5910	0.14
5925	0.146666666666667
5940	0.153333333333333
5955	0.173333333333333
5970	0.2
5985	0.2
6000	0.206666666666667
6015	0.213333333333333
6030	0.22
6045	0.213333333333333
6060	0.206666666666667
6075	0.206666666666667
6090	0.186666666666667
6105	0.16
6120	0.12
6135	0.12
6150	0.106666666666667
6165	0.1
6180	0.0933333333333333
6195	0.106666666666667
6210	0.1
6225	0.08
6240	0.08
6255	0.0733333333333333
6270	0.0733333333333333
6285	0.06
6300	0.0666666666666667
6315	0.0866666666666667
6330	0.08
6345	0.08
6360	0.0933333333333333
6375	0.1
6390	0.113333333333333
6405	0.14
6420	0.146666666666667
6435	0.166666666666667
6450	0.186666666666667
6465	0.18
6480	0.18
6495	0.166666666666667
6510	0.16
6525	0.166666666666667
6540	0.153333333333333
6555	0.14
6570	0.133333333333333
6585	0.12
6600	0.1
6615	0.113333333333333
6630	0.12
6645	0.126666666666667
6660	0.12
6675	0.113333333333333
6690	0.12
6705	0.106666666666667
6720	0.126666666666667
6735	0.133333333333333
6750	0.126666666666667
6765	0.113333333333333
6780	0.106666666666667
6795	0.106666666666667
6810	0.106666666666667
6825	0.106666666666667
6840	0.12
6855	0.14
6870	0.12
6885	0.12
6900	0.126666666666667
6915	0.133333333333333
6930	0.14
6945	0.146666666666667
6960	0.14
6975	0.16
6990	0.146666666666667
7005	0.153333333333333
7020	0.16
7035	0.146666666666667
7050	0.14
7065	0.133333333333333
7080	0.12
7095	0.106666666666667
7110	0.12
7125	0.113333333333333
7140	0.12
7155	0.113333333333333
7170	0.106666666666667
7185	0.12
7200	0.12
7215	0.12
7230	0.126666666666667
7245	0.14
7260	0.12
7275	0.113333333333333
7290	0.106666666666667
7305	0.0933333333333333
7320	0.106666666666667
7335	0.113333333333333
7350	0.113333333333333
7365	0.106666666666667
7380	0.113333333333333
7395	0.1
7410	0.113333333333333
7425	0.113333333333333
7440	0.113333333333333
7455	0.12
7470	0.113333333333333
7485	0.106666666666667
7500	0.113333333333333
7515	0.113333333333333
7530	0.106666666666667
7545	0.113333333333333
7560	0.1
7575	0.0933333333333333
7590	0.0933333333333333
7605	0.08
7620	0.08
7635	0.0733333333333333
7650	0.0733333333333333
7665	0.0733333333333333
7680	0.0733333333333333
7695	0.0866666666666667
7710	0.1
7725	0.1
7740	0.12
7755	0.14
7770	0.146666666666667
7785	0.16
7800	0.166666666666667
7815	0.173333333333333
7830	0.186666666666667
7845	0.16
7860	0.16
7875	0.173333333333333
7890	0.153333333333333
7905	0.146666666666667
7920	0.14
7935	0.133333333333333
7950	0.12
7965	0.106666666666667
7980	0.106666666666667
7995	0.113333333333333
8010	0.106666666666667
8025	0.0933333333333333
8040	0.0866666666666667
8055	0.08
8070	0.0733333333333333
8085	0.06
8100	0.06
8115	0.06
8130	0.0666666666666667
8145	0.08
8160	0.0733333333333333
8175	0.0666666666666667
8190	0.0933333333333333
8205	0.1
8220	0.106666666666667
8235	0.133333333333333
8250	0.133333333333333
8265	0.14
8280	0.12
8295	0.113333333333333
8310	0.126666666666667
8325	0.14
8340	0.12
8355	0.113333333333333
8370	0.106666666666667
8385	0.0866666666666667
8400	0.0866666666666667
8415	0.0933333333333333
8430	0.0866666666666667
8445	0.0733333333333333
8460	0.0733333333333333
8475	0.0666666666666667
8490	0.0733333333333333
8505	0.0666666666666667
8520	0.0666666666666667
8535	0.0666666666666667
8550	0.0666666666666667
8565	0.0533333333333333
8580	0.06
8595	0.06
8610	0.0466666666666667
8625	0.04
8640	0.0333333333333333
8655	0.0333333333333333
8670	0.0333333333333333
8685	0.06
8700	0.0533333333333333
8715	0.0533333333333333
8730	0.06
8745	0.0866666666666667
8760	0.1
8775	0.133333333333333
8790	0.126666666666667
8805	0.133333333333333
8820	0.126666666666667
8835	0.1
8850	0.106666666666667
8865	0.106666666666667
8880	0.1
8895	0.0866666666666667
8910	0.0733333333333333
8925	0.0466666666666667
8940	0.0533333333333333
8955	0.0666666666666667
8970	0.0933333333333333
8985	0.0866666666666667
9000	0.0933333333333333
9015	0.12
9030	0.126666666666667
9045	0.126666666666667
9060	0.14
9075	0.146666666666667
9090	0.153333333333333
9105	0.14
9120	0.133333333333333
9135	0.146666666666667
9150	0.146666666666667
9165	0.133333333333333
9180	0.14
9195	0.126666666666667
9210	0.14
9225	0.14
9240	0.14
9255	0.146666666666667
9270	0.126666666666667
9285	0.133333333333333
9300	0.146666666666667
9315	0.14
9330	0.133333333333333
9345	0.146666666666667
9360	0.146666666666667
9375	0.14
9390	0.153333333333333
9405	0.153333333333333
9420	0.16
9435	0.146666666666667
9450	0.146666666666667
9465	0.16
9480	0.146666666666667
9495	0.146666666666667
9510	0.146666666666667
9525	0.153333333333333
9540	0.14
9555	0.133333333333333
9570	0.14
9585	0.14
9600	0.126666666666667
9615	0.106666666666667
9630	0.106666666666667
9645	0.106666666666667
9660	0.1
9675	0.0933333333333333
9690	0.0866666666666667
9705	0.0933333333333333
9720	0.0866666666666667
9735	0.106666666666667
9750	0.106666666666667
9765	0.12
9780	0.126666666666667
9795	0.113333333333333
9810	0.0933333333333333
9825	0.0933333333333333
9840	0.0866666666666667
9855	0.0733333333333333
9870	0.0733333333333333
9885	0.0666666666666667
9900	0.0733333333333333
9915	0.0866666666666667
9930	0.113333333333333
9945	0.146666666666667
9960	0.153333333333333
9975	0.166666666666667
9990	0.2
10005	0.22
10020	0.24
10035	0.246666666666667
10050	0.266666666666667
10065	0.246666666666667
10080	0.226666666666667
10095	0.213333333333333
10110	0.226666666666667
10125	0.206666666666667
10140	0.18
10155	0.166666666666667
10170	0.14
10185	0.126666666666667
10200	0.1
10215	0.1
10230	0.0866666666666667
10245	0.0666666666666667
10260	0.0533333333333333
10275	0.0533333333333333
10290	0.08
10305	0.0866666666666667
10320	0.0866666666666667
10335	0.0866666666666667
10350	0.0866666666666667
10365	0.0933333333333333
10380	0.133333333333333
10395	0.14
10410	0.16
10425	0.173333333333333
10440	0.146666666666667
10455	0.16
10470	0.173333333333333
10485	0.16
10500	0.146666666666667
10515	0.146666666666667
10530	0.113333333333333
10545	0.106666666666667
10560	0.08
10575	0.0866666666666667
10590	0.0866666666666667
10605	0.0733333333333333
10620	0.08
10635	0.08
10650	0.0866666666666667
10665	0.1
10680	0.106666666666667
10695	0.106666666666667
10710	0.106666666666667
10725	0.0866666666666667
10740	0.0866666666666667
10755	0.0733333333333333
10770	0.0533333333333333
10785	0.0533333333333333
10800	0.0466666666666667
10815	0.02
10830	0.0133333333333333
10845	0.02
10860	0.02
10875	0.02
10890	0.0333333333333333
10905	0.04
10920	0.0466666666666667
10935	0.06
10950	0.0666666666666667
10965	0.0733333333333333
10980	0.0666666666666667
10995	0.0666666666666667
11010	0.0733333333333333
11025	0.08
11040	0.0666666666666667
11055	0.06
11070	0.0533333333333333
11085	0.0466666666666667
11100	0.04
11115	0.04
11130	0.0533333333333333
11145	0.0466666666666667
11160	0.0466666666666667
11175	0.04
11190	0.0466666666666667
11205	0.06
11220	0.0733333333333333
11235	0.0666666666666667
11250	0.0666666666666667
11265	0.06
11280	0.0733333333333333
11295	0.08
11310	0.113333333333333
11325	0.113333333333333
11340	0.1
11355	0.1
11370	0.106666666666667
11385	0.113333333333333
11400	0.12
11415	0.126666666666667
11430	0.1
11445	0.0933333333333333
11460	0.0533333333333333
11475	0.0666666666666667
11490	0.0666666666666667
11505	0.0533333333333333
11520	0.0333333333333333
11535	0.0266666666666667
11550	0.02
11565	0.0133333333333333
11580	0.0133333333333333
11595	0.02
11610	0.02
11625	0.00666666666666667
11640	0.0266666666666667
11655	0.0266666666666667
11670	0.0266666666666667
11685	0.0333333333333333
11700	0.04
11715	0.04
11730	0.04
11745	0.0333333333333333
11760	0.0333333333333333
11775	0.0333333333333333
11790	0.0133333333333333
11805	0.02
11820	0.02
11835	0.0133333333333333
11850	0.0266666666666667
11865	0.0333333333333333
11880	0.06
11895	0.06
11910	0.06
11925	0.06
11940	0.0666666666666667
11955	0.06
11970	0.06
11985	0.06
12000	0.0733333333333333
12015	0.0666666666666667
12030	0.0733333333333333
12045	0.1
12060	0.1
12075	0.1
12090	0.12
12105	0.14
12120	0.14
12135	0.14
12150	0.106666666666667
12165	0.106666666666667
12180	0.08
12195	0.0533333333333333
12210	0.0533333333333333
12225	0.06
12240	0.0466666666666667
12255	0.0333333333333333
12270	0.0466666666666667
12285	0.06
12300	0.06
12315	0.08
12330	0.08
12345	0.0866666666666667
12360	0.0866666666666667
12375	0.08
12390	0.0733333333333333
12405	0.0866666666666667
12420	0.0733333333333333
12435	0.06
12450	0.06
12465	0.04
12480	0.0333333333333333
12495	0.0333333333333333
12510	0.0333333333333333
12525	0.0333333333333333
12540	0.0266666666666667
12555	0.00666666666666667
12570	0.02
12585	0.0333333333333333
12600	0.04
12615	0.0533333333333333
12630	0.06
12645	0.06
12660	0.06
12675	0.06
12690	0.0666666666666667
12705	0.0733333333333333
12720	0.0733333333333333
12735	0.0866666666666667
12750	0.113333333333333
12765	0.113333333333333
12780	0.113333333333333
12795	0.113333333333333
12810	0.113333333333333
12825	0.12
12840	0.113333333333333
12855	0.113333333333333
12870	0.106666666666667
12885	0.0933333333333333
12900	0.06
12915	0.0533333333333333
12930	0.0466666666666667
12945	0.04
12960	0.04
12975	0.0333333333333333
12990	0.04
13005	0.04
13020	0.04
13035	0.04
13050	0.0466666666666667
13065	0.04
13080	0.0466666666666667
13095	0.0733333333333333
13110	0.0933333333333333
13125	0.106666666666667
13140	0.1
13155	0.1
13170	0.0933333333333333
13185	0.0933333333333333
13200	0.0866666666666667
13215	0.0933333333333333
13230	0.0866666666666667
13245	0.0666666666666667
13260	0.0533333333333333
13275	0.04
13290	0.04
13305	0.04
13320	0.04
13335	0.0266666666666667
13350	0.0266666666666667
13365	0.02
13380	0.02
13395	0.0133333333333333
13410	0.00666666666666667
13425	0.00666666666666667
13440	0.0133333333333333
13455	0.02
13470	0.0333333333333333
13485	0.04
13500	0.0466666666666667
13515	0.0466666666666667
13530	0.0466666666666667
13545	0.0533333333333333
13560	0.0533333333333333
13575	0.06
13590	0.0533333333333333
13605	0.04
13620	0.0266666666666667
13635	0.02
13650	0.04
13665	0.0533333333333333
13680	0.0666666666666667
13695	0.08
13710	0.0866666666666667
13725	0.0866666666666667
13740	0.0866666666666667
13755	0.1
13770	0.113333333333333
13785	0.133333333333333
13800	0.12
13815	0.113333333333333
13830	0.106666666666667
13845	0.0933333333333333
13860	0.1
13875	0.12
13890	0.126666666666667
13905	0.126666666666667
13920	0.113333333333333
13935	0.126666666666667
13950	0.12
13965	0.133333333333333
13980	0.146666666666667
13995	0.153333333333333
14010	0.16
14025	0.133333333333333
14040	0.153333333333333
14055	0.153333333333333
14070	0.153333333333333
14085	0.133333333333333
14100	0.126666666666667
14115	0.106666666666667
14130	0.1
14145	0.0933333333333333
14160	0.0866666666666667
14175	0.106666666666667
14190	0.0933333333333333
14205	0.0866666666666667
14220	0.106666666666667
14235	0.0933333333333333
14250	0.106666666666667
14265	0.126666666666667
14280	0.133333333333333
14295	0.146666666666667
14310	0.14
14325	0.126666666666667
14340	0.12
14355	0.133333333333333
14370	0.126666666666667
14385	0.146666666666667
14400	0.153333333333333
14415	0.146666666666667
14430	0.16
14445	0.166666666666667
14460	0.166666666666667
14475	0.166666666666667
14490	0.173333333333333
14505	0.166666666666667
14520	0.153333333333333
14535	0.166666666666667
14550	0.173333333333333
14565	0.18
14580	0.146666666666667
14595	0.146666666666667
14610	0.16
14625	0.153333333333333
14640	0.146666666666667
14655	0.14
14670	0.153333333333333
14685	0.12
14700	0.0933333333333333
14715	0.0733333333333333
14730	0.0866666666666667
14745	0.0666666666666667
14760	0.0466666666666667
14775	0.0533333333333333
14790	0.0466666666666667
14805	0.04
14820	0.0266666666666667
14835	0.0266666666666667
14850	0.0533333333333333
14865	0.0666666666666667
14880	0.06
14895	0.06
14910	0.0733333333333333
14925	0.08
14940	0.08
14955	0.1
14970	0.12
14985	0.126666666666667
15000	0.12
15015	0.12
15030	0.12
15045	0.113333333333333
15060	0.1
15075	0.0933333333333333
15090	0.14
15105	0.126666666666667
15120	0.14
15135	0.146666666666667
15150	0.14
15165	0.146666666666667
15180	0.16
15195	0.193333333333333
15210	0.2
15225	0.2
15240	0.153333333333333
15255	0.146666666666667
15270	0.126666666666667
15285	0.12
15300	0.126666666666667
15315	0.133333333333333
15330	0.113333333333333
15345	0.1
15360	0.1
15375	0.106666666666667
15390	0.12
15405	0.133333333333333
15420	0.153333333333333
15435	0.166666666666667
15450	0.18
15465	0.173333333333333
15480	0.186666666666667
15495	0.173333333333333
15510	0.18
15525	0.18
15540	0.18
15555	0.173333333333333
15570	0.153333333333333
15585	0.146666666666667
15600	0.12
15615	0.113333333333333
15630	0.1
15645	0.12
15660	0.133333333333333
15675	0.146666666666667
15690	0.166666666666667
15705	0.16
15720	0.16
15735	0.18
15750	0.186666666666667
15765	0.186666666666667
15780	0.193333333333333
15795	0.206666666666667
15810	0.2
15825	0.186666666666667
15840	0.166666666666667
15855	0.166666666666667
15870	0.153333333333333
15885	0.126666666666667
15900	0.113333333333333
15915	0.1
15930	0.0933333333333333
15945	0.0533333333333333
15960	0.0466666666666667
15975	0.0333333333333333
15990	0.02
16005	0.02
16020	0.0266666666666667
16035	0.0266666666666667
16050	0.0266666666666667
16065	0.0466666666666667
16080	0.0533333333333333
16095	0.0533333333333333
16110	0.06
16125	0.06
16140	0.0733333333333333
16155	0.0733333333333333
16170	0.0733333333333333
16185	0.08
16200	0.08
16215	0.0733333333333333
16230	0.0666666666666667
16245	0.0733333333333333
16260	0.0533333333333333
16275	0.0533333333333333
16290	0.04
16305	0.04
16320	0.0466666666666667
16335	0.0533333333333333
16350	0.1
16365	0.1
16380	0.1
16395	0.106666666666667
