# Supplementary material for: Conveniently Pre-Tagged and Pre-Packaged: Extended Molecular Identification and Metagenomics Using Complete Metazoan Mitochondrial Genomes
Source: PLoS One. 2012 Dec 14;7(12):e51263. doi: 10.1371/journal.pone.0051263 (PMC3522660; doi:10.1371/journal.pone.0051263)
Supplement: File S3 — Sliding window analyses for Mammalia and Lissamphibia. For each family, the folder contains the aligned sequences as well as the sliding window analyses by species pair and for all species pair on a single figure. (ZIP) [file pone.0051263.s003.zip › Lissamphibia/Ambystomatidae/15_150/Ambystoma_dumerilii_NC_006889_Ambystoma_barbouri_NC_014568.csv]

0	0.08
15	0.0866666666666667
30	0.0933333333333333
45	0.106666666666667
60	0.1
75	0.0933333333333333
90	0.1
105	0.0933333333333333
120	0.08
135	0.0733333333333333
150	0.0533333333333333
165	0.0733333333333333
180	0.0866666666666667
195	0.08
210	0.0933333333333333
225	0.1
240	0.0933333333333333
255	0.1
270	0.1
285	0.0933333333333333
300	0.0866666666666667
315	0.0733333333333333
330	0.0666666666666667
345	0.0666666666666667
360	0.0666666666666667
375	0.0666666666666667
390	0.0666666666666667
405	0.0733333333333333
420	0.08
435	0.1
450	0.1
465	0.1
480	0.0933333333333333
495	0.0933333333333333
510	0.0866666666666667
525	0.0933333333333333
540	0.106666666666667
555	0.106666666666667
570	0.113333333333333
585	0.106666666666667
600	0.113333333333333
615	0.1
630	0.1
645	0.0933333333333333
660	0.0933333333333333
675	0.0866666666666667
690	0.0733333333333333
705	0.0733333333333333
720	0.0666666666666667
735	0.06
750	0.08
765	0.08
780	0.0866666666666667
795	0.0866666666666667
810	0.0866666666666667
825	0.1
840	0.113333333333333
855	0.1
870	0.113333333333333
885	0.12
900	0.106666666666667
915	0.126666666666667
930	0.133333333333333
945	0.146666666666667
960	0.146666666666667
975	0.126666666666667
990	0.113333333333333
1005	0.126666666666667
1020	0.106666666666667
1035	0.0933333333333333
1050	0.0933333333333333
1065	0.08
1080	0.0666666666666667
1095	0.06
1110	0.0666666666666667
1125	0.0733333333333333
1140	0.0733333333333333
1155	0.0666666666666667
1170	0.0666666666666667
1185	0.0666666666666667
1200	0.06
1215	0.0666666666666667
1230	0.0733333333333333
1245	0.0733333333333333
1260	0.06
1275	0.0533333333333333
1290	0.0533333333333333
1305	0.0533333333333333
1320	0.0533333333333333
1335	0.0733333333333333
1350	0.0666666666666667
1365	0.0533333333333333
1380	0.04
1395	0.0466666666666667
1410	0.0533333333333333
1425	0.0533333333333333
1440	0.0466666666666667
1455	0.04
1470	0.04
1485	0.0266666666666667
1500	0.04
1515	0.06
1530	0.06
1545	0.06
1560	0.06
1575	0.06
1590	0.06
1605	0.06
1620	0.06
1635	0.06
1650	0.0533333333333333
1665	0.0333333333333333
1680	0.0333333333333333
1695	0.0266666666666667
1710	0.0266666666666667
1725	0.0266666666666667
1740	0.0266666666666667
1755	0.0333333333333333
1770	0.0333333333333333
1785	0.0333333333333333
1800	0.0266666666666667
1815	0.04
1830	0.04
1845	0.0333333333333333
1860	0.0266666666666667
1875	0.0333333333333333
1890	0.04
1905	0.04
1920	0.0733333333333333
1935	0.0866666666666667
1950	0.106666666666667
1965	0.0933333333333333
1980	0.1
1995	0.106666666666667
2010	0.113333333333333
2025	0.113333333333333
2040	0.126666666666667
2055	0.12
2070	0.0866666666666667
2085	0.08
2100	0.06
2115	0.08
2130	0.08
2145	0.0866666666666667
2160	0.0933333333333333
2175	0.0933333333333333
2190	0.1
2205	0.113333333333333
2220	0.12
2235	0.106666666666667
2250	0.113333333333333
2265	0.0933333333333333
2280	0.0933333333333333
2295	0.08
2310	0.0666666666666667
2325	0.06
2340	0.06
2355	0.06
2370	0.0666666666666667
2385	0.0933333333333333
2400	0.1
2415	0.106666666666667
2430	0.106666666666667
2445	0.106666666666667
2460	0.113333333333333
2475	0.113333333333333
2490	0.0933333333333333
2505	0.1
2520	0.0933333333333333
2535	0.08
2550	0.0733333333333333
2565	0.0733333333333333
2580	0.08
2595	0.0933333333333333
2610	0.12
2625	0.14
2640	0.153333333333333
2655	0.173333333333333
2670	0.18
2685	0.213333333333333
2700	0.226666666666667
2715	0.233333333333333
2730	0.24
2745	0.233333333333333
2760	0.206666666666667
2775	0.2
2790	0.193333333333333
2805	0.18
2820	0.186666666666667
2835	0.146666666666667
2850	0.146666666666667
2865	0.14
2880	0.133333333333333
2895	0.133333333333333
2910	0.146666666666667
2925	0.153333333333333
2940	0.173333333333333
2955	0.173333333333333
2970	0.166666666666667
2985	0.166666666666667
3000	0.153333333333333
3015	0.16
3030	0.146666666666667
3045	0.146666666666667
3060	0.146666666666667
3075	0.133333333333333
3090	0.106666666666667
3105	0.0866666666666667
3120	0.08
3135	0.0866666666666667
3150	0.0866666666666667
3165	0.0733333333333333
3180	0.08
3195	0.08
3210	0.06
3225	0.0666666666666667
3240	0.0666666666666667
3255	0.06
3270	0.0733333333333333
3285	0.0666666666666667
3300	0.0666666666666667
3315	0.0866666666666667
3330	0.0866666666666667
3345	0.0866666666666667
3360	0.106666666666667
3375	0.0933333333333333
3390	0.0866666666666667
3405	0.0933333333333333
3420	0.08
3435	0.08
3450	0.0733333333333333
3465	0.06
3480	0.0666666666666667
3495	0.0666666666666667
3510	0.0666666666666667
3525	0.08
3540	0.0933333333333333
3555	0.106666666666667
3570	0.106666666666667
3585	0.113333333333333
3600	0.133333333333333
3615	0.133333333333333
3630	0.126666666666667
3645	0.126666666666667
3660	0.12
3675	0.113333333333333
3690	0.113333333333333
3705	0.113333333333333
3720	0.126666666666667
3735	0.12
3750	0.106666666666667
3765	0.1
3780	0.0933333333333333
3795	0.106666666666667
3810	0.0933333333333333
3825	0.113333333333333
3840	0.106666666666667
3855	0.1
3870	0.08
3885	0.0733333333333333
3900	0.0666666666666667
3915	0.0733333333333333
3930	0.0733333333333333
3945	0.06
3960	0.0666666666666667
3975	0.0466666666666667
3990	0.0533333333333333
4005	0.0466666666666667
4020	0.0533333333333333
4035	0.0866666666666667
4050	0.106666666666667
4065	0.126666666666667
4080	0.14
4095	0.146666666666667
4110	0.14
4125	0.133333333333333
4140	0.133333333333333
4155	0.146666666666667
4170	0.153333333333333
4185	0.14
4200	0.133333333333333
4215	0.126666666666667
4230	0.126666666666667
4245	0.126666666666667
4260	0.153333333333333
4275	0.173333333333333
4290	0.186666666666667
4305	0.193333333333333
4320	0.186666666666667
4335	0.193333333333333
4350	0.186666666666667
4365	0.166666666666667
4380	0.153333333333333
4395	0.14
4410	0.126666666666667
4425	0.12
4440	0.0933333333333333
4455	0.0733333333333333
4470	0.08
4485	0.0533333333333333
4500	0.0533333333333333
4515	0.0733333333333333
4530	0.08
4545	0.08
4560	0.08
4575	0.0733333333333333
4590	0.08
4605	0.0866666666666667
4620	0.08
4635	0.1
4650	0.1
4665	0.08
4680	0.08
4695	0.08
4710	0.0733333333333333
4725	0.0733333333333333
4740	0.0933333333333333
4755	0.08
4770	0.08
4785	0.06
4800	0.0733333333333333
4815	0.0933333333333333
4830	0.0866666666666667
4845	0.0933333333333333
4860	0.1
4875	0.113333333333333
4890	0.0933333333333333
4905	0.113333333333333
4920	0.126666666666667
4935	0.126666666666667
4950	0.113333333333333
4965	0.1
4980	0.126666666666667
4995	0.133333333333333
5010	0.14
5025	0.126666666666667
5040	0.126666666666667
5055	0.126666666666667
5070	0.113333333333333
5085	0.133333333333333
5100	0.133333333333333
5115	0.14
5130	0.12
5145	0.126666666666667
5160	0.106666666666667
5175	0.1
5190	0.106666666666667
5205	0.106666666666667
5220	0.12
5235	0.133333333333333
5250	0.153333333333333
5265	0.146666666666667
5280	0.146666666666667
5295	0.133333333333333
5310	0.16
5325	0.173333333333333
5340	0.18
5355	0.173333333333333
5370	0.16
5385	0.133333333333333
5400	0.12
5415	0.126666666666667
5430	0.146666666666667
5445	0.16
5460	0.146666666666667
5475	0.16
5490	0.146666666666667
5505	0.146666666666667
5520	0.146666666666667
5535	0.146666666666667
5550	0.14
5565	0.126666666666667
5580	0.12
5595	0.126666666666667
5610	0.12
5625	0.0933333333333333
5640	0.0866666666666667
5655	0.08
5670	0.0866666666666667
5685	0.106666666666667
5700	0.113333333333333
5715	0.113333333333333
5730	0.106666666666667
5745	0.08
5760	0.08
5775	0.0866666666666667
5790	0.1
5805	0.106666666666667
5820	0.113333333333333
5835	0.0933333333333333
5850	0.08
5865	0.0933333333333333
5880	0.0866666666666667
5895	0.1
5910	0.106666666666667
5925	0.126666666666667
5940	0.133333333333333
5955	0.14
5970	0.166666666666667
5985	0.18
6000	0.186666666666667
6015	0.186666666666667
6030	0.18
6045	0.166666666666667
6060	0.173333333333333
6075	0.153333333333333
6090	0.133333333333333
6105	0.113333333333333
6120	0.08
6135	0.08
6150	0.08
6165	0.0733333333333333
6180	0.08
6195	0.1
6210	0.08
6225	0.0733333333333333
6240	0.0733333333333333
6255	0.0733333333333333
6270	0.0666666666666667
6285	0.0466666666666667
6300	0.0533333333333333
6315	0.0666666666666667
6330	0.0733333333333333
6345	0.0733333333333333
6360	0.1
6375	0.106666666666667
6390	0.106666666666667
6405	0.126666666666667
6420	0.126666666666667
6435	0.133333333333333
6450	0.16
6465	0.146666666666667
6480	0.146666666666667
6495	0.14
6510	0.113333333333333
6525	0.126666666666667
6540	0.14
6555	0.14
6570	0.146666666666667
6585	0.146666666666667
6600	0.126666666666667
6615	0.14
6630	0.126666666666667
6645	0.113333333333333
6660	0.126666666666667
6675	0.12
6690	0.126666666666667
6705	0.113333333333333
6720	0.113333333333333
6735	0.126666666666667
6750	0.113333333333333
6765	0.113333333333333
6780	0.113333333333333
6795	0.12
6810	0.113333333333333
6825	0.113333333333333
6840	0.0933333333333333
6855	0.106666666666667
6870	0.1
6885	0.08
6900	0.0866666666666667
6915	0.0866666666666667
6930	0.0933333333333333
6945	0.113333333333333
6960	0.12
6975	0.126666666666667
6990	0.14
7005	0.133333333333333
7020	0.14
7035	0.146666666666667
7050	0.146666666666667
7065	0.14
7080	0.133333333333333
7095	0.12
7110	0.12
7125	0.126666666666667
7140	0.126666666666667
7155	0.12
7170	0.106666666666667
7185	0.106666666666667
7200	0.0933333333333333
7215	0.1
7230	0.1
7245	0.113333333333333
7260	0.113333333333333
7275	0.0866666666666667
7290	0.08
7305	0.0866666666666667
7320	0.0933333333333333
7335	0.0933333333333333
7350	0.113333333333333
7365	0.106666666666667
7380	0.113333333333333
7395	0.1
7410	0.1
7425	0.106666666666667
7440	0.113333333333333
7455	0.106666666666667
7470	0.12
7485	0.126666666666667
7500	0.12
7515	0.113333333333333
7530	0.12
7545	0.126666666666667
7560	0.113333333333333
7575	0.12
7590	0.14
7605	0.16
7620	0.153333333333333
7635	0.146666666666667
7650	0.146666666666667
7665	0.153333333333333
7680	0.146666666666667
7695	0.146666666666667
7710	0.153333333333333
7725	0.14
7740	0.12
7755	0.106666666666667
7770	0.113333333333333
7785	0.12
7800	0.113333333333333
7815	0.106666666666667
7830	0.12
7845	0.106666666666667
7860	0.133333333333333
7875	0.133333333333333
7890	0.14
7905	0.126666666666667
7920	0.106666666666667
7935	0.1
7950	0.0933333333333333
7965	0.0866666666666667
7980	0.08
7995	0.0866666666666667
8010	0.0666666666666667
8025	0.08
8040	0.0733333333333333
8055	0.0933333333333333
8070	0.1
8085	0.1
8100	0.106666666666667
8115	0.106666666666667
8130	0.1
8145	0.1
8160	0.0933333333333333
8175	0.0933333333333333
8190	0.0933333333333333
8205	0.0866666666666667
8220	0.106666666666667
8235	0.106666666666667
8250	0.106666666666667
8265	0.113333333333333
8280	0.126666666666667
8295	0.14
8310	0.146666666666667
8325	0.133333333333333
8340	0.12
8355	0.12
8370	0.1
8385	0.0933333333333333
8400	0.0933333333333333
8415	0.0866666666666667
8430	0.0666666666666667
8445	0.0466666666666667
8460	0.0666666666666667
8475	0.0733333333333333
8490	0.0866666666666667
8505	0.0733333333333333
8520	0.08
8535	0.0866666666666667
8550	0.0866666666666667
8565	0.0866666666666667
8580	0.0933333333333333
8595	0.0866666666666667
8610	0.06
8625	0.0533333333333333
8640	0.04
8655	0.04
8670	0.0266666666666667
8685	0.0533333333333333
8700	0.0466666666666667
8715	0.0533333333333333
8730	0.08
8745	0.106666666666667
8760	0.106666666666667
8775	0.12
8790	0.126666666666667
8805	0.133333333333333
8820	0.133333333333333
8835	0.106666666666667
8850	0.113333333333333
8865	0.14
8880	0.113333333333333
8895	0.0933333333333333
8910	0.0933333333333333
8925	0.0933333333333333
8940	0.1
8955	0.106666666666667
8970	0.126666666666667
8985	0.133333333333333
9000	0.126666666666667
9015	0.12
9030	0.133333333333333
9045	0.14
9060	0.14
9075	0.133333333333333
9090	0.14
9105	0.133333333333333
9120	0.133333333333333
9135	0.146666666666667
9150	0.153333333333333
9165	0.146666666666667
9180	0.14
9195	0.133333333333333
9210	0.153333333333333
9225	0.16
9240	0.146666666666667
9255	0.16
9270	0.146666666666667
9285	0.133333333333333
9300	0.14
9315	0.126666666666667
9330	0.12
9345	0.126666666666667
9360	0.12
9375	0.12
9390	0.146666666666667
9405	0.14
9420	0.146666666666667
9435	0.133333333333333
9450	0.133333333333333
9465	0.14
9480	0.146666666666667
9495	0.14
9510	0.146666666666667
9525	0.146666666666667
9540	0.14
9555	0.146666666666667
9570	0.133333333333333
9585	0.14
9600	0.14
9615	0.14
9630	0.133333333333333
9645	0.133333333333333
9660	0.126666666666667
9675	0.12
9690	0.1
9705	0.1
9720	0.106666666666667
9735	0.113333333333333
9750	0.106666666666667
9765	0.113333333333333
9780	0.12
9795	0.113333333333333
9810	0.1
9825	0.1
9840	0.1
9855	0.0866666666666667
9870	0.0866666666666667
9885	0.0933333333333333
9900	0.0933333333333333
9915	0.0933333333333333
9930	0.1
9945	0.106666666666667
9960	0.12
9975	0.153333333333333
9990	0.193333333333333
10005	0.2
10020	0.226666666666667
10035	0.24
10050	0.28
10065	0.273333333333333
10080	0.266666666666667
10095	0.28
10110	0.28
10125	0.253333333333333
10140	0.206666666666667
10155	0.193333333333333
10170	0.16
10185	0.14
10200	0.106666666666667
10215	0.0933333333333333
10230	0.08
10245	0.06
10260	0.0466666666666667
10275	0.0333333333333333
10290	0.06
10305	0.06
10320	0.06
10335	0.0533333333333333
10350	0.0533333333333333
10365	0.0733333333333333
10380	0.106666666666667
10395	0.126666666666667
10410	0.14
10425	0.166666666666667
10440	0.146666666666667
10455	0.173333333333333
10470	0.18
10485	0.186666666666667
10500	0.173333333333333
10515	0.173333333333333
10530	0.146666666666667
10545	0.126666666666667
10560	0.106666666666667
10575	0.106666666666667
10590	0.1
10605	0.08
10620	0.08
10635	0.0733333333333333
10650	0.0733333333333333
10665	0.0533333333333333
10680	0.06
10695	0.0666666666666667
10710	0.0666666666666667
10725	0.04
10740	0.04
10755	0.04
10770	0.0466666666666667
10785	0.04
10800	0.04
10815	0.04
10830	0.04
10845	0.04
10860	0.04
10875	0.04
10890	0.06
10905	0.0533333333333333
10920	0.0533333333333333
10935	0.06
10950	0.06
10965	0.06
10980	0.0533333333333333
10995	0.0533333333333333
11010	0.0533333333333333
11025	0.0533333333333333
11040	0.0333333333333333
11055	0.04
11070	0.0266666666666667
11085	0.02
11100	0.02
11115	0.0266666666666667
11130	0.0333333333333333
11145	0.0266666666666667
11160	0.0333333333333333
11175	0.04
11190	0.0533333333333333
11205	0.0533333333333333
11220	0.0533333333333333
11235	0.0533333333333333
11250	0.0533333333333333
11265	0.0466666666666667
11280	0.0466666666666667
11295	0.0533333333333333
11310	0.06
11325	0.06
11340	0.0466666666666667
11355	0.04
11370	0.06
11385	0.0666666666666667
11400	0.0733333333333333
11415	0.0733333333333333
11430	0.0666666666666667
11445	0.06
11460	0.0466666666666667
11475	0.0533333333333333
11490	0.0533333333333333
11505	0.0533333333333333
11520	0.0333333333333333
11535	0.0266666666666667
11550	0.02
11565	0.0266666666666667
11580	0.02
11595	0.0266666666666667
11610	0.0266666666666667
11625	0.0133333333333333
11640	0.0333333333333333
11655	0.04
11670	0.04
11685	0.0466666666666667
11700	0.0533333333333333
11715	0.0466666666666667
11730	0.0533333333333333
11745	0.0466666666666667
11760	0.06
11775	0.06
11790	0.0466666666666667
11805	0.04
11820	0.04
11835	0.0333333333333333
11850	0.0466666666666667
11865	0.0533333333333333
11880	0.06
11895	0.06
11910	0.0466666666666667
11925	0.0466666666666667
11940	0.04
11955	0.04
11970	0.04
11985	0.0466666666666667
12000	0.0666666666666667
12015	0.06
12030	0.08
12045	0.0933333333333333
12060	0.0933333333333333
12075	0.1
12090	0.12
12105	0.133333333333333
12120	0.133333333333333
12135	0.126666666666667
12150	0.0933333333333333
12165	0.0933333333333333
12180	0.0733333333333333
12195	0.06
12210	0.0666666666666667
12225	0.06
12240	0.0533333333333333
12255	0.04
12270	0.0466666666666667
12285	0.0533333333333333
12300	0.0466666666666667
12315	0.0666666666666667
12330	0.06
12345	0.0733333333333333
12360	0.0733333333333333
12375	0.0733333333333333
12390	0.06
12405	0.0733333333333333
12420	0.0666666666666667
12435	0.0666666666666667
12450	0.0666666666666667
12465	0.0466666666666667
12480	0.0533333333333333
12495	0.0466666666666667
12510	0.0466666666666667
12525	0.0466666666666667
12540	0.0533333333333333
12555	0.04
12570	0.0466666666666667
12585	0.04
12600	0.0533333333333333
12615	0.0666666666666667
12630	0.0666666666666667
12645	0.0666666666666667
12660	0.0666666666666667
12675	0.0666666666666667
12690	0.0666666666666667
12705	0.0733333333333333
12720	0.0866666666666667
12735	0.106666666666667
12750	0.146666666666667
12765	0.146666666666667
12780	0.14
12795	0.133333333333333
12810	0.133333333333333
12825	0.14
12840	0.133333333333333
12855	0.14
12870	0.126666666666667
12885	0.106666666666667
12900	0.0533333333333333
12915	0.0466666666666667
12930	0.04
12945	0.04
12960	0.0333333333333333
12975	0.0266666666666667
12990	0.04
13005	0.0333333333333333
13020	0.0333333333333333
13035	0.0466666666666667
13050	0.0533333333333333
13065	0.0466666666666667
13080	0.0533333333333333
13095	0.0666666666666667
13110	0.0933333333333333
13125	0.113333333333333
13140	0.1
13155	0.0933333333333333
13170	0.1
13185	0.1
13200	0.113333333333333
13215	0.113333333333333
13230	0.113333333333333
13245	0.1
13260	0.0733333333333333
13275	0.0533333333333333
13290	0.0533333333333333
13305	0.0533333333333333
13320	0.04
13335	0.0266666666666667
13350	0.00666666666666667
13365	0.00666666666666667
13380	0
13395	0
13410	0
13425	0
13440	0
13455	0.0133333333333333
13470	0.0266666666666667
13485	0.0266666666666667
13500	0.0333333333333333
13515	0.0333333333333333
13530	0.0333333333333333
13545	0.04
13560	0.04
13575	0.04
13590	0.04
13605	0.0266666666666667
13620	0.02
13635	0.02
13650	0.0466666666666667
13665	0.0666666666666667
13680	0.0733333333333333
13695	0.106666666666667
13710	0.113333333333333
13725	0.12
13740	0.14
13755	0.14
13770	0.133333333333333
13785	0.153333333333333
13800	0.126666666666667
13815	0.106666666666667
13830	0.1
13845	0.0666666666666667
13860	0.0666666666666667
13875	0.08
13890	0.0666666666666667
13905	0.0866666666666667
13920	0.0933333333333333
13935	0.1
13950	0.1
13965	0.113333333333333
13980	0.113333333333333
13995	0.106666666666667
14010	0.12
14025	0.106666666666667
14040	0.113333333333333
14055	0.0933333333333333
14070	0.0866666666666667
14085	0.0933333333333333
14100	0.0933333333333333
14115	0.0866666666666667
14130	0.1
14145	0.113333333333333
14160	0.0933333333333333
14175	0.0866666666666667
14190	0.0733333333333333
14205	0.0733333333333333
14220	0.0866666666666667
14235	0.0533333333333333
14250	0.06
14265	0.06
14280	0.0533333333333333
14295	0.0533333333333333
14310	0.0666666666666667
14325	0.0866666666666667
14340	0.106666666666667
14355	0.126666666666667
14370	0.126666666666667
14385	0.16
14400	0.18
14415	0.193333333333333
14430	0.213333333333333
14445	0.213333333333333
14460	0.213333333333333
14475	0.2
14490	0.2
14505	0.2
14520	0.193333333333333
14535	0.18
14550	0.16
14565	0.16
14580	0.14
14595	0.146666666666667
14610	0.146666666666667
14625	0.14
14640	0.12
14655	0.106666666666667
14670	0.106666666666667
14685	0.0866666666666667
14700	0.0733333333333333
14715	0.0533333333333333
14730	0.06
14745	0.04
14760	0.0266666666666667
14775	0.0333333333333333
14790	0.0333333333333333
14805	0.0266666666666667
14820	0.02
14835	0.0266666666666667
14850	0.04
14865	0.0466666666666667
14880	0.04
14895	0.06
14910	0.0733333333333333
14925	0.0866666666666667
14940	0.0933333333333333
14955	0.0933333333333333
14970	0.1
14985	0.1
15000	0.1
15015	0.0933333333333333
15030	0.0933333333333333
15045	0.0733333333333333
15060	0.0666666666666667
15075	0.0666666666666667
15090	0.08
15105	0.0933333333333333
15120	0.126666666666667
15135	0.126666666666667
15150	0.133333333333333
15165	0.16
15180	0.173333333333333
15195	0.193333333333333
15210	0.2
15225	0.186666666666667
15240	0.18
15255	0.173333333333333
15270	0.16
15285	0.166666666666667
15300	0.173333333333333
15315	0.16
15330	0.16
15345	0.16
15360	0.146666666666667
15375	0.146666666666667
15390	0.14
15405	0.14
15420	0.14
15435	0.153333333333333
15450	0.16
15465	0.166666666666667
15480	0.166666666666667
15495	0.153333333333333
15510	0.16
15525	0.173333333333333
15540	0.193333333333333
15555	0.193333333333333
15570	0.18
15585	0.166666666666667
15600	0.14
15615	0.126666666666667
15630	0.113333333333333
15645	0.126666666666667
15660	0.153333333333333
15675	0.16
15690	0.16
15705	0.16
15720	0.153333333333333
15735	0.16
15750	0.166666666666667
15765	0.166666666666667
15780	0.16
15795	0.173333333333333
15810	0.166666666666667
15825	0.146666666666667
15840	0.126666666666667
15855	0.12
15870	0.113333333333333
15885	0.106666666666667
15900	0.0933333333333333
15915	0.0866666666666667
15930	0.0866666666666667
15945	0.0533333333333333
15960	0.0333333333333333
15975	0.0266666666666667
15990	0.02
16005	0.02
16020	0.02
16035	0.00666666666666667
16050	0.00666666666666667
16065	0.0266666666666667
16080	0.04
16095	0.04
16110	0.04
16125	0.04
16140	0.0466666666666667
16155	0.0466666666666667
16170	0.0466666666666667
16185	0.0466666666666667
16200	0.0533333333333333
16215	0.0466666666666667
16230	0.0333333333333333
16245	0.0333333333333333
16260	0.0266666666666667
16275	0.0266666666666667
16290	0.02
16305	0.02
16320	0.0266666666666667
16335	0.0333333333333333
16350	0.0333333333333333
16365	0.0266666666666667
16380	0.04
16395	0.0533333333333333
