# Supplementary material for: Conveniently Pre-Tagged and Pre-Packaged: Extended Molecular Identification and Metagenomics Using Complete Metazoan Mitochondrial Genomes
Source: PLoS One. 2012 Dec 14;7(12):e51263. doi: 10.1371/journal.pone.0051263 (PMC3522660; doi:10.1371/journal.pone.0051263)
Supplement: File S3 — Sliding window analyses for Mammalia and Lissamphibia. For each family, the folder contains the aligned sequences as well as the sliding window analyses by species pair and for all species pair on a single figure. (ZIP) [file pone.0051263.s003.zip › Lissamphibia/Ambystomatidae/15_150/Ambystoma_dumerilii_NC_006889_Ambystoma_californiense_NC_006890.csv]

0	0.0733333333333333
15	0.0733333333333333
30	0.0733333333333333
45	0.0733333333333333
60	0.0733333333333333
75	0.0666666666666667
90	0.0533333333333333
105	0.04
120	0.04
135	0.04
150	0.0533333333333333
165	0.0666666666666667
180	0.0866666666666667
195	0.0933333333333333
210	0.1
225	0.106666666666667
240	0.0933333333333333
255	0.1
270	0.106666666666667
285	0.106666666666667
300	0.0866666666666667
315	0.0933333333333333
330	0.0866666666666667
345	0.0866666666666667
360	0.0866666666666667
375	0.08
390	0.08
405	0.0733333333333333
420	0.06
435	0.0666666666666667
450	0.0666666666666667
465	0.0533333333333333
480	0.04
495	0.04
510	0.0333333333333333
525	0.04
540	0.0333333333333333
555	0.0333333333333333
570	0.0466666666666667
585	0.0533333333333333
600	0.06
615	0.0533333333333333
630	0.0533333333333333
645	0.0466666666666667
660	0.06
675	0.06
690	0.06
705	0.0666666666666667
720	0.0533333333333333
735	0.04
750	0.0333333333333333
765	0.04
780	0.04
795	0.0466666666666667
810	0.0466666666666667
825	0.04
840	0.0466666666666667
855	0.0333333333333333
870	0.04
885	0.06
900	0.0666666666666667
915	0.0666666666666667
930	0.08
945	0.0733333333333333
960	0.0733333333333333
975	0.08
990	0.08
1005	0.08
1020	0.0733333333333333
1035	0.06
1050	0.06
1065	0.06
1080	0.0466666666666667
1095	0.0533333333333333
1110	0.0466666666666667
1125	0.04
1140	0.0333333333333333
1155	0.04
1170	0.0466666666666667
1185	0.0466666666666667
1200	0.0466666666666667
1215	0.0466666666666667
1230	0.0533333333333333
1245	0.0466666666666667
1260	0.04
1275	0.04
1290	0.0466666666666667
1305	0.0466666666666667
1320	0.0466666666666667
1335	0.0533333333333333
1350	0.0466666666666667
1365	0.0533333333333333
1380	0.0466666666666667
1395	0.0533333333333333
1410	0.0533333333333333
1425	0.0533333333333333
1440	0.0466666666666667
1455	0.04
1470	0.0333333333333333
1485	0.02
1500	0.0266666666666667
1515	0.02
1530	0.0266666666666667
1545	0.02
1560	0.0266666666666667
1575	0.0266666666666667
1590	0.0333333333333333
1605	0.04
1620	0.04
1635	0.04
1650	0.04
1665	0.0333333333333333
1680	0.0266666666666667
1695	0.0333333333333333
1710	0.0266666666666667
1725	0.0266666666666667
1740	0.02
1755	0.0133333333333333
1770	0.0133333333333333
1785	0.02
1800	0.02
1815	0.02
1830	0.02
1845	0.0133333333333333
1860	0.02
1875	0.04
1890	0.04
1905	0.0466666666666667
1920	0.0533333333333333
1935	0.06
1950	0.0666666666666667
1965	0.08
1980	0.08
1995	0.0866666666666667
2010	0.0866666666666667
2025	0.0733333333333333
2040	0.0866666666666667
2055	0.08
2070	0.0866666666666667
2085	0.0733333333333333
2100	0.0666666666666667
2115	0.0666666666666667
2130	0.0733333333333333
2145	0.0666666666666667
2160	0.06
2175	0.0533333333333333
2190	0.04
2205	0.0466666666666667
2220	0.0333333333333333
2235	0.0333333333333333
2250	0.0266666666666667
2265	0.0133333333333333
2280	0.02
2295	0.02
2310	0.02
2325	0.02
2340	0.0333333333333333
2355	0.0333333333333333
2370	0.04
2385	0.0466666666666667
2400	0.0533333333333333
2415	0.0666666666666667
2430	0.0533333333333333
2445	0.06
2460	0.0666666666666667
2475	0.0733333333333333
2490	0.06
2505	0.0666666666666667
2520	0.08
2535	0.08
2550	0.0866666666666667
2565	0.08
2580	0.0866666666666667
2595	0.0933333333333333
2610	0.0866666666666667
2625	0.0933333333333333
2640	0.106666666666667
2655	0.1
2670	0.0933333333333333
2685	0.0866666666666667
2700	0.0733333333333333
2715	0.0666666666666667
2730	0.0666666666666667
2745	0.0533333333333333
2760	0.06
2775	0.0466666666666667
2790	0.04
2805	0.0333333333333333
2820	0.0333333333333333
2835	0.0333333333333333
2850	0.04
2865	0.04
2880	0.0333333333333333
2895	0.0333333333333333
2910	0.04
2925	0.0466666666666667
2940	0.0466666666666667
2955	0.0466666666666667
2970	0.0466666666666667
2985	0.0466666666666667
3000	0.04
3015	0.04
3030	0.04
3045	0.04
3060	0.0266666666666667
3075	0.02
3090	0.0133333333333333
3105	0.0133333333333333
3120	0
3135	0
3150	0
3165	0
3180	0
3195	0
3210	0
3225	0.00666666666666667
3240	0.00666666666666667
3255	0.00666666666666667
3270	0.00666666666666667
3285	0.02
3300	0.0266666666666667
3315	0.0266666666666667
3330	0.0333333333333333
3345	0.0333333333333333
3360	0.04
3375	0.0333333333333333
3390	0.0333333333333333
3405	0.0466666666666667
3420	0.0466666666666667
3435	0.04
3450	0.0333333333333333
3465	0.0466666666666667
3480	0.0466666666666667
3495	0.0533333333333333
3510	0.06
3525	0.06
3540	0.0666666666666667
3555	0.0666666666666667
3570	0.0733333333333333
3585	0.0666666666666667
3600	0.08
3615	0.0666666666666667
3630	0.0666666666666667
3645	0.06
3660	0.0533333333333333
3675	0.0666666666666667
3690	0.0666666666666667
3705	0.06
3720	0.0666666666666667
3735	0.08
3750	0.0733333333333333
3765	0.0866666666666667
3780	0.0866666666666667
3795	0.0866666666666667
3810	0.0866666666666667
3825	0.0933333333333333
3840	0.106666666666667
3855	0.106666666666667
3870	0.0933333333333333
3885	0.08
3900	0.0733333333333333
3915	0.06
3930	0.0533333333333333
3945	0.0533333333333333
3960	0.0466666666666667
3975	0.0266666666666667
3990	0.00666666666666667
4005	0
4020	0
4035	0
4050	0
4065	0
4080	0
4095	0
4110	0
4125	0
4140	0.00666666666666667
4155	0.00666666666666667
4170	0.00666666666666667
4185	0.00666666666666667
4200	0.00666666666666667
4215	0.02
4230	0.02
4245	0.02
4260	0.02
4275	0.02
4290	0.0133333333333333
4305	0.0133333333333333
4320	0.0133333333333333
4335	0.0133333333333333
4350	0.0133333333333333
4365	0
4380	0
4395	0
4410	0
4425	0
4440	0
4455	0
4470	0
4485	0
4500	0
4515	0
4530	0
4545	0
4560	0
4575	0
4590	0
4605	0
4620	0
4635	0.0266666666666667
4650	0.0266666666666667
4665	0.0333333333333333
4680	0.0333333333333333
4695	0.0333333333333333
4710	0.0333333333333333
4725	0.04
4740	0.04
4755	0.04
4770	0.04
4785	0.0266666666666667
4800	0.0466666666666667
4815	0.0466666666666667
4830	0.0533333333333333
4845	0.06
4860	0.0733333333333333
4875	0.0733333333333333
4890	0.0866666666666667
4905	0.1
4920	0.113333333333333
4935	0.1
4950	0.08
4965	0.0866666666666667
4980	0.0933333333333333
4995	0.0933333333333333
5010	0.0933333333333333
5025	0.106666666666667
5040	0.0933333333333333
5055	0.08
5070	0.0733333333333333
5085	0.0866666666666667
5100	0.0933333333333333
5115	0.1
5130	0.0866666666666667
5145	0.0866666666666667
5160	0.0733333333333333
5175	0.06
5190	0.08
5205	0.0933333333333333
5220	0.0933333333333333
5235	0.1
5250	0.1
5265	0.0933333333333333
5280	0.1
5295	0.1
5310	0.106666666666667
5325	0.1
5340	0.0933333333333333
5355	0.0933333333333333
5370	0.1
5385	0.0866666666666667
5400	0.0866666666666667
5415	0.0733333333333333
5430	0.0866666666666667
5445	0.08
5460	0.0866666666666667
5475	0.0866666666666667
5490	0.0733333333333333
5505	0.0666666666666667
5520	0.0533333333333333
5535	0.0533333333333333
5550	0.06
5565	0.06
5580	0.0533333333333333
5595	0.0533333333333333
5610	0.04
5625	0.04
5640	0.04
5655	0.0466666666666667
5670	0.0533333333333333
5685	0.0466666666666667
5700	0.04
5715	0.0466666666666667
5730	0.0466666666666667
5745	0.0466666666666667
5760	0.0533333333333333
5775	0.0666666666666667
5790	0.0666666666666667
5805	0.0666666666666667
5820	0.0666666666666667
5835	0.08
5850	0.0866666666666667
5865	0.0933333333333333
5880	0.08
5895	0.0933333333333333
5910	0.0933333333333333
5925	0.1
5940	0.1
5955	0.1
5970	0.0933333333333333
5985	0.0933333333333333
6000	0.0933333333333333
6015	0.0933333333333333
6030	0.1
6045	0.1
6060	0.0933333333333333
6075	0.0866666666666667
6090	0.0866666666666667
6105	0.08
6120	0.0866666666666667
6135	0.08
6150	0.0666666666666667
6165	0.0533333333333333
6180	0.0533333333333333
6195	0.04
6210	0.0466666666666667
6225	0.0333333333333333
6240	0.0333333333333333
6255	0.0266666666666667
6270	0.02
6285	0.0133333333333333
6300	0.0133333333333333
6315	0.0133333333333333
6330	0.02
6345	0.0466666666666667
6360	0.06
6375	0.0666666666666667
6390	0.0733333333333333
6405	0.0733333333333333
6420	0.0733333333333333
6435	0.0933333333333333
6450	0.113333333333333
6465	0.12
6480	0.106666666666667
6495	0.0866666666666667
6510	0.0866666666666667
6525	0.08
6540	0.08
6555	0.0866666666666667
6570	0.0933333333333333
6585	0.0866666666666667
6600	0.0666666666666667
6615	0.0666666666666667
6630	0.0666666666666667
6645	0.0666666666666667
6660	0.06
6675	0.08
6690	0.08
6705	0.0733333333333333
6720	0.08
6735	0.08
6750	0.1
6765	0.106666666666667
6780	0.12
6795	0.12
6810	0.113333333333333
6825	0.1
6840	0.106666666666667
6855	0.113333333333333
6870	0.113333333333333
6885	0.106666666666667
6900	0.0933333333333333
6915	0.106666666666667
6930	0.106666666666667
6945	0.113333333333333
6960	0.113333333333333
6975	0.126666666666667
6990	0.126666666666667
7005	0.126666666666667
7020	0.126666666666667
7035	0.12
7050	0.12
7065	0.0933333333333333
7080	0.08
7095	0.0666666666666667
7110	0.06
7125	0.0466666666666667
7140	0.04
7155	0.0533333333333333
7170	0.0466666666666667
7185	0.0533333333333333
7200	0.0533333333333333
7215	0.0533333333333333
7230	0.0533333333333333
7245	0.0666666666666667
7260	0.08
7275	0.08
7290	0.08
7305	0.06
7320	0.0733333333333333
7335	0.08
7350	0.08
7365	0.0866666666666667
7380	0.106666666666667
7395	0.1
7410	0.0933333333333333
7425	0.0933333333333333
7440	0.1
7455	0.106666666666667
7470	0.0866666666666667
7485	0.0866666666666667
7500	0.0933333333333333
7515	0.0866666666666667
7530	0.08
7545	0.08
7560	0.0733333333333333
7575	0.0733333333333333
7590	0.0933333333333333
7605	0.0933333333333333
7620	0.106666666666667
7635	0.113333333333333
7650	0.106666666666667
7665	0.106666666666667
7680	0.1
7695	0.12
7710	0.12
7725	0.12
7740	0.1
7755	0.113333333333333
7770	0.113333333333333
7785	0.0933333333333333
7800	0.106666666666667
7815	0.113333333333333
7830	0.106666666666667
7845	0.0866666666666667
7860	0.1
7875	0.106666666666667
7890	0.1
7905	0.08
7920	0.0733333333333333
7935	0.0733333333333333
7950	0.0533333333333333
7965	0.0466666666666667
7980	0.0533333333333333
7995	0.0666666666666667
8010	0.0666666666666667
8025	0.06
8040	0.0666666666666667
8055	0.0733333333333333
8070	0.0733333333333333
8085	0.08
8100	0.08
8115	0.08
8130	0.0866666666666667
8145	0.08
8160	0.0666666666666667
8175	0.0666666666666667
8190	0.0533333333333333
8205	0.06
8220	0.0733333333333333
8235	0.0866666666666667
8250	0.0933333333333333
8265	0.0933333333333333
8280	0.0933333333333333
8295	0.1
8310	0.106666666666667
8325	0.113333333333333
8340	0.12
8355	0.113333333333333
8370	0.0933333333333333
8385	0.08
8400	0.08
8415	0.0933333333333333
8430	0.08
8445	0.06
8460	0.06
8475	0.0466666666666667
8490	0.04
8505	0.0333333333333333
8520	0.0333333333333333
8535	0.0266666666666667
8550	0.02
8565	0.00666666666666667
8580	0.00666666666666667
8595	0.00666666666666667
8610	0
8625	0
8640	0
8655	0
8670	0
8685	0
8700	0
8715	0
8730	0
8745	0.00666666666666667
8760	0.0133333333333333
8775	0.0133333333333333
8790	0.0133333333333333
8805	0.0133333333333333
8820	0.0133333333333333
8835	0.0133333333333333
8850	0.0133333333333333
8865	0.0466666666666667
8880	0.0533333333333333
8895	0.06
8910	0.0666666666666667
8925	0.08
8940	0.0933333333333333
8955	0.1
8970	0.113333333333333
8985	0.126666666666667
9000	0.14
9015	0.113333333333333
9030	0.106666666666667
9045	0.1
9060	0.1
9075	0.106666666666667
9090	0.0933333333333333
9105	0.0866666666666667
9120	0.1
9135	0.113333333333333
9150	0.106666666666667
9165	0.106666666666667
9180	0.126666666666667
9195	0.12
9210	0.126666666666667
9225	0.12
9240	0.14
9255	0.146666666666667
9270	0.126666666666667
9285	0.106666666666667
9300	0.12
9315	0.113333333333333
9330	0.106666666666667
9345	0.12
9360	0.106666666666667
9375	0.0933333333333333
9390	0.0933333333333333
9405	0.106666666666667
9420	0.12
9435	0.113333333333333
9450	0.113333333333333
9465	0.12
9480	0.12
9495	0.12
9510	0.12
9525	0.14
9540	0.133333333333333
9555	0.113333333333333
9570	0.1
9585	0.1
9600	0.08
9615	0.0866666666666667
9630	0.0733333333333333
9645	0.0733333333333333
9660	0.0733333333333333
9675	0.0533333333333333
9690	0.04
9705	0.06
9720	0.0533333333333333
9735	0.06
9750	0.06
9765	0.06
9780	0.0666666666666667
9795	0.0533333333333333
9810	0.0466666666666667
9825	0.0533333333333333
9840	0.0533333333333333
9855	0.0333333333333333
9870	0.0333333333333333
9885	0.0466666666666667
9900	0.0666666666666667
9915	0.06
9930	0.06
9945	0.0866666666666667
9960	0.1
9975	0.113333333333333
9990	0.126666666666667
10005	0.133333333333333
10020	0.14
10035	0.126666666666667
10050	0.106666666666667
10065	0.1
10080	0.0933333333333333
10095	0.0733333333333333
10110	0.0733333333333333
10125	0.06
10140	0.0533333333333333
10155	0.0466666666666667
10170	0.04
10185	0.0333333333333333
10200	0.0333333333333333
10215	0.0466666666666667
10230	0.0466666666666667
10245	0.04
10260	0.04
10275	0.0333333333333333
10290	0.0333333333333333
10305	0.0466666666666667
10320	0.0466666666666667
10335	0.0533333333333333
10350	0.0533333333333333
10365	0.04
10380	0.04
10395	0.04
10410	0.0333333333333333
10425	0.0466666666666667
10440	0.04
10455	0.0266666666666667
10470	0.0333333333333333
10485	0.04
10500	0.04
10515	0.0533333333333333
10530	0.06
10545	0.06
10560	0.0533333333333333
10575	0.04
10590	0.04
10605	0.04
10620	0.0333333333333333
10635	0.02
10650	0.0266666666666667
10665	0.0133333333333333
10680	0.0133333333333333
10695	0.0133333333333333
10710	0.0133333333333333
10725	0.0133333333333333
10740	0.02
10755	0.0266666666666667
10770	0.0333333333333333
10785	0.0333333333333333
10800	0.0266666666666667
10815	0.0266666666666667
10830	0.0266666666666667
10845	0.0266666666666667
10860	0.0266666666666667
10875	0.0266666666666667
10890	0.0266666666666667
10905	0.0266666666666667
10920	0.0266666666666667
10935	0.0333333333333333
10950	0.04
10965	0.0466666666666667
10980	0.04
10995	0.0533333333333333
11010	0.0533333333333333
11025	0.06
11040	0.0533333333333333
11055	0.0466666666666667
11070	0.04
11085	0.0333333333333333
11100	0.0266666666666667
11115	0.02
11130	0.02
11145	0.00666666666666667
11160	0.00666666666666667
11175	0
11190	0.00666666666666667
11205	0.0133333333333333
11220	0.02
11235	0.02
11250	0.02
11265	0.02
11280	0.02
11295	0.02
11310	0.0533333333333333
11325	0.06
11340	0.0533333333333333
11355	0.0533333333333333
11370	0.0533333333333333
11385	0.0533333333333333
11400	0.0533333333333333
11415	0.0533333333333333
11430	0.0533333333333333
11445	0.0533333333333333
11460	0.02
11475	0.0133333333333333
11490	0.0133333333333333
11505	0.00666666666666667
11520	0
11535	0
11550	0
11565	0
11580	0
11595	0
11610	0
11625	0
11640	0.00666666666666667
11655	0.00666666666666667
11670	0.00666666666666667
11685	0.00666666666666667
11700	0.0133333333333333
11715	0.0133333333333333
11730	0.02
11745	0.02
11760	0.02
11775	0.02
11790	0.02
11805	0.0266666666666667
11820	0.0266666666666667
11835	0.0266666666666667
11850	0.04
11865	0.04
11880	0.06
11895	0.06
11910	0.06
11925	0.06
11940	0.06
11955	0.0533333333333333
11970	0.0533333333333333
11985	0.0533333333333333
12000	0.04
12015	0.04
12030	0.0333333333333333
12045	0.0466666666666667
12060	0.0466666666666667
12075	0.0466666666666667
12090	0.0533333333333333
12105	0.0533333333333333
12120	0.0533333333333333
12135	0.0533333333333333
12150	0.0533333333333333
12165	0.0533333333333333
12180	0.0333333333333333
12195	0.02
12210	0.02
12225	0.02
12240	0.0133333333333333
12255	0.02
12270	0.02
12285	0.02
12300	0.0133333333333333
12315	0.02
12330	0.02
12345	0.02
12360	0.0266666666666667
12375	0.0266666666666667
12390	0.0266666666666667
12405	0.0266666666666667
12420	0.0266666666666667
12435	0.0333333333333333
12450	0.0333333333333333
12465	0.0266666666666667
12480	0.04
12495	0.04
12510	0.04
12525	0.04
12540	0.04
12555	0.0333333333333333
12570	0.04
12585	0.0466666666666667
12600	0.0533333333333333
12615	0.0533333333333333
12630	0.0466666666666667
12645	0.0466666666666667
12660	0.04
12675	0.04
12690	0.0333333333333333
12705	0.0333333333333333
12720	0.04
12735	0.04
12750	0.06
12765	0.06
12780	0.06
12795	0.0666666666666667
12810	0.0666666666666667
12825	0.0666666666666667
12840	0.0666666666666667
12855	0.0666666666666667
12870	0.0533333333333333
12885	0.0466666666666667
12900	0.02
12915	0.02
12930	0.0133333333333333
12945	0.00666666666666667
12960	0.00666666666666667
12975	0.00666666666666667
12990	0.00666666666666667
13005	0.0133333333333333
13020	0.0133333333333333
13035	0.02
13050	0.0266666666666667
13065	0.0266666666666667
13080	0.0333333333333333
13095	0.0533333333333333
13110	0.06
13125	0.0666666666666667
13140	0.0666666666666667
13155	0.0666666666666667
13170	0.0733333333333333
13185	0.0666666666666667
13200	0.0666666666666667
13215	0.0666666666666667
13230	0.06
13245	0.0466666666666667
13260	0.0466666666666667
13275	0.04
13290	0.04
13305	0.04
13320	0.0333333333333333
13335	0.0266666666666667
13350	0.02
13365	0.02
13380	0.02
13395	0.0133333333333333
13410	0.00666666666666667
13425	0.00666666666666667
13440	0.0133333333333333
13455	0.00666666666666667
13470	0.00666666666666667
13485	0.00666666666666667
13500	0.00666666666666667
13515	0.00666666666666667
13530	0.00666666666666667
13545	0.00666666666666667
13560	0.00666666666666667
13575	0.0133333333333333
13590	0.00666666666666667
13605	0.00666666666666667
13620	0.0133333333333333
13635	0.0133333333333333
13650	0.0333333333333333
13665	0.0333333333333333
13680	0.04
13695	0.08
13710	0.0933333333333333
13725	0.1
13740	0.12
13755	0.126666666666667
13770	0.133333333333333
13785	0.146666666666667
13800	0.126666666666667
13815	0.133333333333333
13830	0.14
13845	0.1
13860	0.1
13875	0.0933333333333333
13890	0.0866666666666667
13905	0.0866666666666667
13920	0.08
13935	0.0733333333333333
13950	0.0733333333333333
13965	0.08
13980	0.0733333333333333
13995	0.08
14010	0.08
14025	0.0733333333333333
14040	0.08
14055	0.0866666666666667
14070	0.0866666666666667
14085	0.0933333333333333
14100	0.1
14115	0.0933333333333333
14130	0.1
14145	0.106666666666667
14160	0.106666666666667
14175	0.126666666666667
14190	0.106666666666667
14205	0.1
14220	0.1
14235	0.0866666666666667
14250	0.0866666666666667
14265	0.0933333333333333
14280	0.0866666666666667
14295	0.0866666666666667
14310	0.08
14325	0.0733333333333333
14340	0.0933333333333333
14355	0.0933333333333333
14370	0.1
14385	0.113333333333333
14400	0.126666666666667
14415	0.12
14430	0.12
14445	0.126666666666667
14460	0.12
14475	0.106666666666667
14490	0.1
14505	0.0933333333333333
14520	0.08
14535	0.0733333333333333
14550	0.0666666666666667
14565	0.0666666666666667
14580	0.06
14595	0.0666666666666667
14610	0.08
14625	0.08
14640	0.0666666666666667
14655	0.0666666666666667
14670	0.0733333333333333
14685	0.0666666666666667
14700	0.0533333333333333
14715	0.0466666666666667
14730	0.0466666666666667
14745	0.02
14760	0.00666666666666667
14775	0.00666666666666667
14790	0.00666666666666667
14805	0.00666666666666667
14820	0
14835	0
14850	0.00666666666666667
14865	0.0133333333333333
14880	0.02
14895	0.04
14910	0.04
14925	0.04
14940	0.04
14955	0.0466666666666667
14970	0.0466666666666667
14985	0.0533333333333333
15000	0.0466666666666667
15015	0.0533333333333333
15030	0.0466666666666667
15045	0.0266666666666667
15060	0.0266666666666667
15075	0.0266666666666667
15090	0.06
15105	0.0533333333333333
15120	0.0733333333333333
15135	0.0866666666666667
15150	0.0933333333333333
15165	0.1
15180	0.113333333333333
15195	0.126666666666667
15210	0.14
15225	0.146666666666667
15240	0.12
15255	0.12
15270	0.113333333333333
15285	0.106666666666667
15300	0.106666666666667
15315	0.106666666666667
15330	0.12
15345	0.113333333333333
15360	0.1
15375	0.0933333333333333
15390	0.0866666666666667
15405	0.0933333333333333
15420	0.1
15435	0.0866666666666667
15450	0.106666666666667
15465	0.0866666666666667
15480	0.0666666666666667
15495	0.0733333333333333
15510	0.0733333333333333
15525	0.0866666666666667
15540	0.106666666666667
15555	0.1
15570	0.0866666666666667
15585	0.0933333333333333
15600	0.0733333333333333
15615	0.08
15630	0.08
15645	0.08
15660	0.106666666666667
15675	0.106666666666667
15690	0.1
15705	0.1
15720	0.106666666666667
15735	0.113333333333333
15750	0.126666666666667
15765	0.12
15780	0.113333333333333
15795	0.113333333333333
15810	0.106666666666667
15825	0.1
15840	0.0933333333333333
15855	0.0933333333333333
15870	0.08
15885	0.0666666666666667
15900	0.0466666666666667
15915	0.0466666666666667
15930	0.0466666666666667
15945	0.0333333333333333
15960	0.02
15975	0.0133333333333333
15990	0.00666666666666667
16005	0.00666666666666667
16020	0.0133333333333333
16035	0.02
16050	0.02
16065	0.02
16080	0.02
16095	0.02
16110	0.0266666666666667
16125	0.0266666666666667
16140	0.0266666666666667
16155	0.0266666666666667
16170	0.02
16185	0.02
16200	0.02
16215	0.0266666666666667
16230	0.0266666666666667
16245	0.0266666666666667
16260	0.0133333333333333
16275	0.0133333333333333
16290	0.0133333333333333
16305	0.0133333333333333
16320	0.0133333333333333
16335	0.0133333333333333
16350	0.0466666666666667
16365	0.06
16380	0.0666666666666667
16395	0.0666666666666667
