# Supplementary material for: Conveniently Pre-Tagged and Pre-Packaged: Extended Molecular Identification and Metagenomics Using Complete Metazoan Mitochondrial Genomes
Source: PLoS One. 2012 Dec 14;7(12):e51263. doi: 10.1371/journal.pone.0051263 (PMC3522660; doi:10.1371/journal.pone.0051263)
Supplement: File S3 — Sliding window analyses for Mammalia and Lissamphibia. For each family, the folder contains the aligned sequences as well as the sliding window analyses by species pair and for all species pair on a single figure. (ZIP) [file pone.0051263.s003.zip › Lissamphibia/Ambystomatidae/15_150/Ambystoma_dumerilii_NC_006889_Ambystoma_texanum_NC_014571.csv]

0	0.106666666666667
15	0.12
30	0.126666666666667
45	0.14
60	0.133333333333333
75	0.133333333333333
90	0.14
105	0.12
120	0.126666666666667
135	0.12
150	0.113333333333333
165	0.12
180	0.133333333333333
195	0.133333333333333
210	0.14
225	0.146666666666667
240	0.126666666666667
255	0.133333333333333
270	0.126666666666667
285	0.133333333333333
300	0.12
315	0.113333333333333
330	0.106666666666667
345	0.106666666666667
360	0.1
375	0.08
390	0.0866666666666667
405	0.0933333333333333
420	0.0866666666666667
435	0.0866666666666667
450	0.08
465	0.0733333333333333
480	0.0666666666666667
495	0.06
510	0.06
525	0.0733333333333333
540	0.0866666666666667
555	0.08
570	0.1
585	0.1
600	0.113333333333333
615	0.106666666666667
630	0.113333333333333
645	0.106666666666667
660	0.106666666666667
675	0.0933333333333333
690	0.08
705	0.08
720	0.06
735	0.0466666666666667
750	0.0533333333333333
765	0.0533333333333333
780	0.06
795	0.0666666666666667
810	0.0666666666666667
825	0.08
840	0.0733333333333333
855	0.0666666666666667
870	0.0866666666666667
885	0.0933333333333333
900	0.08
915	0.0933333333333333
930	0.08
945	0.0933333333333333
960	0.113333333333333
975	0.106666666666667
990	0.12
1005	0.133333333333333
1020	0.12
1035	0.113333333333333
1050	0.113333333333333
1065	0.106666666666667
1080	0.106666666666667
1095	0.1
1110	0.0866666666666667
1125	0.0866666666666667
1140	0.08
1155	0.0733333333333333
1170	0.0666666666666667
1185	0.0666666666666667
1200	0.0666666666666667
1215	0.06
1230	0.0733333333333333
1245	0.06
1260	0.0466666666666667
1275	0.04
1290	0.04
1305	0.04
1320	0.04
1335	0.06
1350	0.06
1365	0.0666666666666667
1380	0.0533333333333333
1395	0.06
1410	0.06
1425	0.06
1440	0.0533333333333333
1455	0.0533333333333333
1470	0.0533333333333333
1485	0.04
1500	0.0466666666666667
1515	0.06
1530	0.0533333333333333
1545	0.0533333333333333
1560	0.06
1575	0.06
1590	0.06
1605	0.0533333333333333
1620	0.0533333333333333
1635	0.0533333333333333
1650	0.0466666666666667
1665	0.0266666666666667
1680	0.0266666666666667
1695	0.0333333333333333
1710	0.0266666666666667
1725	0.0266666666666667
1740	0.0333333333333333
1755	0.04
1770	0.04
1785	0.0333333333333333
1800	0.0266666666666667
1815	0.0333333333333333
1830	0.0333333333333333
1845	0.02
1860	0.0333333333333333
1875	0.04
1890	0.0333333333333333
1905	0.04
1920	0.0733333333333333
1935	0.08
1950	0.1
1965	0.0933333333333333
1980	0.0933333333333333
1995	0.0933333333333333
2010	0.0866666666666667
2025	0.08
2040	0.1
2055	0.0866666666666667
2070	0.0666666666666667
2085	0.0733333333333333
2100	0.06
2115	0.08
2130	0.0866666666666667
2145	0.0933333333333333
2160	0.1
2175	0.106666666666667
2190	0.106666666666667
2205	0.12
2220	0.113333333333333
2235	0.1
2250	0.106666666666667
2265	0.0866666666666667
2280	0.0866666666666667
2295	0.08
2310	0.0666666666666667
2325	0.0666666666666667
2340	0.0666666666666667
2355	0.0666666666666667
2370	0.0733333333333333
2385	0.08
2400	0.0866666666666667
2415	0.0933333333333333
2430	0.0866666666666667
2445	0.0866666666666667
2460	0.0933333333333333
2475	0.0866666666666667
2490	0.0733333333333333
2505	0.08
2520	0.0666666666666667
2535	0.0733333333333333
2550	0.06
2565	0.06
2580	0.0733333333333333
2595	0.08
2610	0.106666666666667
2625	0.133333333333333
2640	0.14
2655	0.146666666666667
2670	0.173333333333333
2685	0.2
2700	0.206666666666667
2715	0.206666666666667
2730	0.2
2745	0.2
2760	0.173333333333333
2775	0.146666666666667
2790	0.16
2805	0.153333333333333
2820	0.14
2835	0.113333333333333
2850	0.126666666666667
2865	0.126666666666667
2880	0.133333333333333
2895	0.133333333333333
2910	0.146666666666667
2925	0.173333333333333
2940	0.153333333333333
2955	0.16
2970	0.166666666666667
2985	0.16
3000	0.14
3015	0.146666666666667
3030	0.133333333333333
3045	0.133333333333333
3060	0.133333333333333
3075	0.106666666666667
3090	0.106666666666667
3105	0.0866666666666667
3120	0.0866666666666667
3135	0.08
3150	0.08
3165	0.0666666666666667
3180	0.0733333333333333
3195	0.0733333333333333
3210	0.0533333333333333
3225	0.06
3240	0.0666666666666667
3255	0.06
3270	0.0666666666666667
3285	0.08
3300	0.08
3315	0.0866666666666667
3330	0.0866666666666667
3345	0.0866666666666667
3360	0.1
3375	0.1
3390	0.0933333333333333
3405	0.1
3420	0.08
3435	0.0733333333333333
3450	0.08
3465	0.0866666666666667
3480	0.0866666666666667
3495	0.0933333333333333
3510	0.1
3525	0.0933333333333333
3540	0.1
3555	0.113333333333333
3570	0.12
3585	0.12
3600	0.126666666666667
3615	0.12
3630	0.126666666666667
3645	0.12
3660	0.113333333333333
3675	0.12
3690	0.106666666666667
3705	0.0933333333333333
3720	0.1
3735	0.106666666666667
3750	0.1
3765	0.0933333333333333
3780	0.0933333333333333
3795	0.106666666666667
3810	0.0933333333333333
3825	0.106666666666667
3840	0.12
3855	0.12
3870	0.1
3885	0.0866666666666667
3900	0.0866666666666667
3915	0.0866666666666667
3930	0.0733333333333333
3945	0.0533333333333333
3960	0.0533333333333333
3975	0.04
3990	0.0466666666666667
4005	0.0466666666666667
4020	0.0533333333333333
4035	0.08
4050	0.1
4065	0.126666666666667
4080	0.133333333333333
4095	0.153333333333333
4110	0.16
4125	0.153333333333333
4140	0.153333333333333
4155	0.173333333333333
4170	0.18
4185	0.16
4200	0.133333333333333
4215	0.126666666666667
4230	0.126666666666667
4245	0.106666666666667
4260	0.113333333333333
4275	0.133333333333333
4290	0.133333333333333
4305	0.14
4320	0.133333333333333
4335	0.146666666666667
4350	0.14
4365	0.12
4380	0.113333333333333
4395	0.113333333333333
4410	0.106666666666667
4425	0.1
4440	0.08
4455	0.0533333333333333
4470	0.06
4485	0.04
4500	0.0466666666666667
4515	0.0533333333333333
4530	0.06
4545	0.06
4560	0.06
4575	0.0533333333333333
4590	0.0533333333333333
4605	0.0466666666666667
4620	0.04
4635	0.0666666666666667
4650	0.0666666666666667
4665	0.0733333333333333
4680	0.0733333333333333
4695	0.0733333333333333
4710	0.0666666666666667
4725	0.0733333333333333
4740	0.08
4755	0.08
4770	0.0733333333333333
4785	0.0466666666666667
4800	0.06
4815	0.06
4830	0.0533333333333333
4845	0.06
4860	0.0866666666666667
4875	0.0933333333333333
4890	0.106666666666667
4905	0.126666666666667
4920	0.14
4935	0.153333333333333
4950	0.14
4965	0.14
4980	0.16
4995	0.16
5010	0.146666666666667
5025	0.133333333333333
5040	0.12
5055	0.12
5070	0.106666666666667
5085	0.106666666666667
5100	0.1
5115	0.1
5130	0.0933333333333333
5145	0.1
5160	0.0866666666666667
5175	0.1
5190	0.106666666666667
5205	0.1
5220	0.133333333333333
5235	0.146666666666667
5250	0.173333333333333
5265	0.166666666666667
5280	0.16
5295	0.153333333333333
5310	0.173333333333333
5325	0.16
5340	0.16
5355	0.16
5370	0.133333333333333
5385	0.113333333333333
5400	0.1
5415	0.113333333333333
5430	0.12
5445	0.126666666666667
5460	0.12
5475	0.126666666666667
5490	0.126666666666667
5505	0.126666666666667
5520	0.14
5535	0.14
5550	0.133333333333333
5565	0.12
5580	0.133333333333333
5595	0.14
5610	0.126666666666667
5625	0.12
5640	0.106666666666667
5655	0.0933333333333333
5670	0.08
5685	0.106666666666667
5700	0.113333333333333
5715	0.113333333333333
5730	0.106666666666667
5745	0.0933333333333333
5760	0.1
5775	0.106666666666667
5790	0.12
5805	0.133333333333333
5820	0.14
5835	0.12
5850	0.106666666666667
5865	0.113333333333333
5880	0.106666666666667
5895	0.106666666666667
5910	0.12
5925	0.12
5940	0.126666666666667
5955	0.133333333333333
5970	0.166666666666667
5985	0.18
6000	0.186666666666667
6015	0.18
6030	0.18
6045	0.18
6060	0.18
6075	0.173333333333333
6090	0.153333333333333
6105	0.133333333333333
6120	0.1
6135	0.0933333333333333
6150	0.0933333333333333
6165	0.0866666666666667
6180	0.08
6195	0.0933333333333333
6210	0.08
6225	0.0733333333333333
6240	0.0733333333333333
6255	0.0733333333333333
6270	0.0666666666666667
6285	0.0466666666666667
6300	0.0533333333333333
6315	0.0733333333333333
6330	0.0866666666666667
6345	0.1
6360	0.12
6375	0.133333333333333
6390	0.14
6405	0.166666666666667
6420	0.173333333333333
6435	0.18
6450	0.186666666666667
6465	0.173333333333333
6480	0.16
6495	0.14
6510	0.113333333333333
6525	0.113333333333333
6540	0.113333333333333
6555	0.0933333333333333
6570	0.0933333333333333
6585	0.0933333333333333
6600	0.0866666666666667
6615	0.113333333333333
6630	0.12
6645	0.113333333333333
6660	0.126666666666667
6675	0.126666666666667
6690	0.133333333333333
6705	0.126666666666667
6720	0.133333333333333
6735	0.153333333333333
6750	0.153333333333333
6765	0.133333333333333
6780	0.126666666666667
6795	0.133333333333333
6810	0.126666666666667
6825	0.113333333333333
6840	0.106666666666667
6855	0.12
6870	0.106666666666667
6885	0.0866666666666667
6900	0.08
6915	0.0933333333333333
6930	0.0866666666666667
6945	0.1
6960	0.1
6975	0.106666666666667
6990	0.113333333333333
7005	0.126666666666667
7020	0.14
7035	0.133333333333333
7050	0.126666666666667
7065	0.113333333333333
7080	0.113333333333333
7095	0.0933333333333333
7110	0.106666666666667
7125	0.12
7140	0.113333333333333
7155	0.1
7170	0.08
7185	0.0866666666666667
7200	0.0866666666666667
7215	0.0866666666666667
7230	0.0933333333333333
7245	0.106666666666667
7260	0.1
7275	0.1
7290	0.0933333333333333
7305	0.0866666666666667
7320	0.0866666666666667
7335	0.1
7350	0.113333333333333
7365	0.113333333333333
7380	0.12
7395	0.113333333333333
7410	0.106666666666667
7425	0.0933333333333333
7440	0.1
7455	0.1
7470	0.113333333333333
7485	0.113333333333333
7500	0.1
7515	0.0933333333333333
7530	0.1
7545	0.106666666666667
7560	0.1
7575	0.106666666666667
7590	0.126666666666667
7605	0.126666666666667
7620	0.126666666666667
7635	0.12
7650	0.14
7665	0.14
7680	0.133333333333333
7695	0.133333333333333
7710	0.146666666666667
7725	0.146666666666667
7740	0.133333333333333
7755	0.14
7770	0.146666666666667
7785	0.153333333333333
7800	0.133333333333333
7815	0.133333333333333
7830	0.14
7845	0.126666666666667
7860	0.14
7875	0.133333333333333
7890	0.133333333333333
7905	0.133333333333333
7920	0.12
7935	0.113333333333333
7950	0.12
7965	0.113333333333333
7980	0.106666666666667
7995	0.113333333333333
8010	0.106666666666667
8025	0.113333333333333
8040	0.113333333333333
8055	0.113333333333333
8070	0.113333333333333
8085	0.106666666666667
8100	0.106666666666667
8115	0.106666666666667
8130	0.106666666666667
8145	0.12
8160	0.1
8175	0.0933333333333333
8190	0.106666666666667
8205	0.106666666666667
8220	0.12
8235	0.12
8250	0.113333333333333
8265	0.12
8280	0.126666666666667
8295	0.12
8310	0.133333333333333
8325	0.126666666666667
8340	0.1
8355	0.1
8370	0.0866666666666667
8385	0.08
8400	0.08
8415	0.0733333333333333
8430	0.0533333333333333
8445	0.0333333333333333
8460	0.0333333333333333
8475	0.04
8490	0.0533333333333333
8505	0.04
8520	0.04
8535	0.0466666666666667
8550	0.0533333333333333
8565	0.0533333333333333
8580	0.06
8595	0.06
8610	0.0466666666666667
8625	0.04
8640	0.0333333333333333
8655	0.0333333333333333
8670	0.0333333333333333
8685	0.06
8700	0.0533333333333333
8715	0.0533333333333333
8730	0.06
8745	0.08
8760	0.0866666666666667
8775	0.12
8790	0.113333333333333
8805	0.12
8820	0.113333333333333
8835	0.0866666666666667
8850	0.0933333333333333
8865	0.126666666666667
8880	0.113333333333333
8895	0.0933333333333333
8910	0.1
8925	0.0733333333333333
8940	0.08
8955	0.0866666666666667
8970	0.1
8985	0.106666666666667
9000	0.1
9015	0.0933333333333333
9030	0.106666666666667
9045	0.113333333333333
9060	0.1
9075	0.1
9090	0.106666666666667
9105	0.1
9120	0.106666666666667
9135	0.12
9150	0.126666666666667
9165	0.113333333333333
9180	0.113333333333333
9195	0.106666666666667
9210	0.113333333333333
9225	0.12
9240	0.113333333333333
9255	0.113333333333333
9270	0.1
9285	0.0866666666666667
9300	0.1
9315	0.0933333333333333
9330	0.106666666666667
9345	0.126666666666667
9360	0.14
9375	0.133333333333333
9390	0.146666666666667
9405	0.166666666666667
9420	0.173333333333333
9435	0.166666666666667
9450	0.153333333333333
9465	0.16
9480	0.146666666666667
9495	0.14
9510	0.146666666666667
9525	0.153333333333333
9540	0.16
9555	0.14
9570	0.146666666666667
9585	0.146666666666667
9600	0.153333333333333
9615	0.153333333333333
9630	0.14
9645	0.133333333333333
9660	0.12
9675	0.113333333333333
9690	0.0933333333333333
9705	0.1
9720	0.0866666666666667
9735	0.1
9750	0.1
9765	0.1
9780	0.106666666666667
9795	0.1
9810	0.0866666666666667
9825	0.08
9840	0.0733333333333333
9855	0.06
9870	0.06
9885	0.0666666666666667
9900	0.0666666666666667
9915	0.08
9930	0.1
9945	0.106666666666667
9960	0.126666666666667
9975	0.16
9990	0.2
10005	0.213333333333333
10020	0.24
10035	0.246666666666667
10050	0.273333333333333
10065	0.253333333333333
10080	0.24
10095	0.26
10110	0.246666666666667
10125	0.22
10140	0.18
10155	0.173333333333333
10170	0.14
10185	0.12
10200	0.0933333333333333
10215	0.0933333333333333
10230	0.08
10245	0.0533333333333333
10260	0.0533333333333333
10275	0.0466666666666667
10290	0.0733333333333333
10305	0.0666666666666667
10320	0.0666666666666667
10335	0.06
10350	0.06
10365	0.0666666666666667
10380	0.106666666666667
10395	0.113333333333333
10410	0.126666666666667
10425	0.153333333333333
10440	0.133333333333333
10455	0.16
10470	0.166666666666667
10485	0.173333333333333
10500	0.16
10515	0.166666666666667
10530	0.133333333333333
10545	0.126666666666667
10560	0.106666666666667
10575	0.1
10590	0.1
10605	0.0866666666666667
10620	0.1
10635	0.0866666666666667
10650	0.0933333333333333
10665	0.1
10680	0.113333333333333
10695	0.113333333333333
10710	0.113333333333333
10725	0.0933333333333333
10740	0.0866666666666667
10755	0.08
10770	0.0666666666666667
10785	0.0666666666666667
10800	0.06
10815	0.0333333333333333
10830	0.0266666666666667
10845	0.0333333333333333
10860	0.0333333333333333
10875	0.0333333333333333
10890	0.0466666666666667
10905	0.04
10920	0.0466666666666667
10935	0.0533333333333333
10950	0.0533333333333333
10965	0.0533333333333333
10980	0.04
10995	0.04
11010	0.0466666666666667
11025	0.0466666666666667
11040	0.04
11055	0.04
11070	0.0266666666666667
11085	0.0266666666666667
11100	0.0266666666666667
11115	0.0333333333333333
11130	0.0466666666666667
11145	0.04
11160	0.04
11175	0.04
11190	0.04
11205	0.0466666666666667
11220	0.0533333333333333
11235	0.0466666666666667
11250	0.0466666666666667
11265	0.04
11280	0.0533333333333333
11295	0.06
11310	0.0666666666666667
11325	0.0733333333333333
11340	0.0666666666666667
11355	0.0666666666666667
11370	0.0733333333333333
11385	0.08
11400	0.0866666666666667
11415	0.0933333333333333
11430	0.0666666666666667
11445	0.06
11460	0.0466666666666667
11475	0.0533333333333333
11490	0.0533333333333333
11505	0.0466666666666667
11520	0.0333333333333333
11535	0.0266666666666667
11550	0.02
11565	0.0133333333333333
11580	0.0133333333333333
11595	0.02
11610	0.02
11625	0.00666666666666667
11640	0.02
11655	0.02
11670	0.02
11685	0.0266666666666667
11700	0.04
11715	0.04
11730	0.0466666666666667
11745	0.04
11760	0.04
11775	0.04
11790	0.0333333333333333
11805	0.0333333333333333
11820	0.0333333333333333
11835	0.0266666666666667
11850	0.0266666666666667
11865	0.0333333333333333
11880	0.04
11895	0.04
11910	0.04
11925	0.04
11940	0.0333333333333333
11955	0.0333333333333333
11970	0.0333333333333333
11985	0.0333333333333333
12000	0.06
12015	0.0533333333333333
12030	0.0733333333333333
12045	0.0866666666666667
12060	0.0866666666666667
12075	0.0866666666666667
12090	0.106666666666667
12105	0.126666666666667
12120	0.126666666666667
12135	0.126666666666667
12150	0.0933333333333333
12165	0.0933333333333333
12180	0.0666666666666667
12195	0.0533333333333333
12210	0.0533333333333333
12225	0.06
12240	0.0466666666666667
12255	0.0266666666666667
12270	0.04
12285	0.0533333333333333
12300	0.0466666666666667
12315	0.06
12330	0.06
12345	0.0666666666666667
12360	0.0733333333333333
12375	0.0666666666666667
12390	0.06
12405	0.0733333333333333
12420	0.06
12435	0.0533333333333333
12450	0.0533333333333333
12465	0.04
12480	0.0466666666666667
12495	0.0466666666666667
12510	0.0466666666666667
12525	0.0466666666666667
12540	0.0533333333333333
12555	0.04
12570	0.0466666666666667
12585	0.04
12600	0.0533333333333333
12615	0.0666666666666667
12630	0.0666666666666667
12645	0.0666666666666667
12660	0.06
12675	0.06
12690	0.06
12705	0.0666666666666667
12720	0.0733333333333333
12735	0.1
12750	0.126666666666667
12765	0.126666666666667
12780	0.113333333333333
12795	0.106666666666667
12810	0.106666666666667
12825	0.113333333333333
12840	0.106666666666667
12855	0.106666666666667
12870	0.1
12885	0.08
12900	0.04
12915	0.0333333333333333
12930	0.0333333333333333
12945	0.0333333333333333
12960	0.0333333333333333
12975	0.0266666666666667
12990	0.0333333333333333
13005	0.0333333333333333
13020	0.0333333333333333
13035	0.04
13050	0.04
13065	0.0333333333333333
13080	0.0333333333333333
13095	0.0533333333333333
13110	0.06
13125	0.08
13140	0.0733333333333333
13155	0.0666666666666667
13170	0.0666666666666667
13185	0.0666666666666667
13200	0.0733333333333333
13215	0.08
13230	0.08
13245	0.06
13260	0.0533333333333333
13275	0.0333333333333333
13290	0.0333333333333333
13305	0.0333333333333333
13320	0.0266666666666667
13335	0.0133333333333333
13350	0.00666666666666667
13365	0
13380	0
13395	0
13410	0
13425	0
13440	0
13455	0.0133333333333333
13470	0.0266666666666667
13485	0.0333333333333333
13500	0.04
13515	0.04
13530	0.04
13545	0.0466666666666667
13560	0.0466666666666667
13575	0.0466666666666667
13590	0.0466666666666667
13605	0.0333333333333333
13620	0.0266666666666667
13635	0.02
13650	0.0466666666666667
13665	0.06
13680	0.0666666666666667
13695	0.106666666666667
13710	0.113333333333333
13725	0.12
13740	0.14
13755	0.146666666666667
13770	0.146666666666667
13785	0.173333333333333
13800	0.153333333333333
13815	0.14
13830	0.14
13845	0.1
13860	0.106666666666667
13875	0.126666666666667
13890	0.113333333333333
13905	0.126666666666667
13920	0.126666666666667
13935	0.133333333333333
13950	0.126666666666667
13965	0.133333333333333
13980	0.14
13995	0.14
14010	0.153333333333333
14025	0.126666666666667
14040	0.126666666666667
14055	0.106666666666667
14070	0.106666666666667
14085	0.0933333333333333
14100	0.0933333333333333
14115	0.0933333333333333
14130	0.0933333333333333
14145	0.0933333333333333
14160	0.0666666666666667
14175	0.0666666666666667
14190	0.0733333333333333
14205	0.0733333333333333
14220	0.08
14235	0.06
14250	0.06
14265	0.0733333333333333
14280	0.0733333333333333
14295	0.08
14310	0.0866666666666667
14325	0.106666666666667
14340	0.106666666666667
14355	0.133333333333333
14370	0.133333333333333
14385	0.166666666666667
14400	0.186666666666667
14415	0.186666666666667
14430	0.2
14445	0.2
14460	0.2
14475	0.186666666666667
14490	0.186666666666667
14505	0.173333333333333
14520	0.16
14535	0.153333333333333
14550	0.146666666666667
14565	0.146666666666667
14580	0.12
14595	0.106666666666667
14610	0.12
14625	0.113333333333333
14640	0.106666666666667
14655	0.1
14670	0.106666666666667
14685	0.08
14700	0.06
14715	0.04
14730	0.0533333333333333
14745	0.06
14760	0.04
14775	0.0466666666666667
14790	0.04
14805	0.0333333333333333
14820	0.0266666666666667
14835	0.0266666666666667
14850	0.0466666666666667
14865	0.0533333333333333
14880	0.0533333333333333
14895	0.06
14910	0.0733333333333333
14925	0.08
14940	0.08
14955	0.0933333333333333
14970	0.113333333333333
14985	0.113333333333333
15000	0.113333333333333
15015	0.106666666666667
15030	0.1
15045	0.0866666666666667
15060	0.0733333333333333
15075	0.0666666666666667
15090	0.08
15105	0.0733333333333333
15120	0.0933333333333333
15135	0.1
15150	0.0933333333333333
15165	0.106666666666667
15180	0.12
15195	0.146666666666667
15210	0.153333333333333
15225	0.16
15240	0.153333333333333
15255	0.146666666666667
15270	0.126666666666667
15285	0.14
15300	0.14
15315	0.14
15330	0.146666666666667
15345	0.133333333333333
15360	0.133333333333333
15375	0.133333333333333
15390	0.14
15405	0.146666666666667
15420	0.153333333333333
15435	0.153333333333333
15450	0.18
15465	0.186666666666667
15480	0.18
15495	0.173333333333333
15510	0.18
15525	0.166666666666667
15540	0.173333333333333
15555	0.173333333333333
15570	0.16
15585	0.16
15600	0.12
15615	0.106666666666667
15630	0.0933333333333333
15645	0.1
15660	0.113333333333333
15675	0.14
15690	0.14
15705	0.133333333333333
15720	0.133333333333333
15735	0.133333333333333
15750	0.153333333333333
15765	0.16
15780	0.16
15795	0.173333333333333
15810	0.16
15825	0.14
15840	0.133333333333333
15855	0.133333333333333
15870	0.12
15885	0.106666666666667
15900	0.0866666666666667
15915	0.0733333333333333
15930	0.0666666666666667
15945	0.04
15960	0.0333333333333333
15975	0.0266666666666667
15990	0.0133333333333333
16005	0.0133333333333333
16020	0.0133333333333333
16035	0.00666666666666667
16050	0.00666666666666667
16065	0.0266666666666667
16080	0.0333333333333333
16095	0.0333333333333333
16110	0.0333333333333333
16125	0.0333333333333333
16140	0.0466666666666667
16155	0.0466666666666667
16170	0.0533333333333333
16185	0.06
16200	0.06
16215	0.0466666666666667
16230	0.04
16245	0.0466666666666667
16260	0.04
16275	0.04
16290	0.0266666666666667
16305	0.0266666666666667
16320	0.0333333333333333
16335	0.04
16350	0.0533333333333333
16365	0.0666666666666667
16380	0.0733333333333333
16395	0.08
