# Supplementary material for: Conveniently Pre-Tagged and Pre-Packaged: Extended Molecular Identification and Metagenomics Using Complete Metazoan Mitochondrial Genomes
Source: PLoS One. 2012 Dec 14;7(12):e51263. doi: 10.1371/journal.pone.0051263 (PMC3522660; doi:10.1371/journal.pone.0051263)
Supplement: File S3 — Sliding window analyses for Mammalia and Lissamphibia. For each family, the folder contains the aligned sequences as well as the sliding window analyses by species pair and for all species pair on a single figure. (ZIP) [file pone.0051263.s003.zip › Lissamphibia/Ambystomatidae/15_150/Ambystoma_laterale_NC_006330_Ambystoma_andersoni_NC_006888.csv]

0	0.0866666666666667
15	0.1
30	0.106666666666667
45	0.113333333333333
60	0.106666666666667
75	0.106666666666667
90	0.1
105	0.113333333333333
120	0.113333333333333
135	0.1
150	0.0933333333333333
165	0.0933333333333333
180	0.0933333333333333
195	0.1
210	0.1
225	0.106666666666667
240	0.113333333333333
255	0.106666666666667
270	0.12
285	0.133333333333333
300	0.126666666666667
315	0.113333333333333
330	0.126666666666667
345	0.113333333333333
360	0.12
375	0.106666666666667
390	0.113333333333333
405	0.106666666666667
420	0.0866666666666667
435	0.08
450	0.0933333333333333
465	0.106666666666667
480	0.1
495	0.106666666666667
510	0.1
525	0.113333333333333
540	0.126666666666667
555	0.14
570	0.146666666666667
585	0.133333333333333
600	0.133333333333333
615	0.126666666666667
630	0.113333333333333
645	0.106666666666667
660	0.113333333333333
675	0.1
690	0.08
705	0.0733333333333333
720	0.0866666666666667
735	0.0866666666666667
750	0.0666666666666667
765	0.0666666666666667
780	0.08
795	0.0866666666666667
810	0.0866666666666667
825	0.08
840	0.0933333333333333
855	0.0866666666666667
870	0.08
885	0.1
900	0.113333333333333
915	0.12
930	0.12
945	0.12
960	0.126666666666667
975	0.133333333333333
990	0.113333333333333
1005	0.133333333333333
1020	0.12
1035	0.113333333333333
1050	0.1
1065	0.0933333333333333
1080	0.0933333333333333
1095	0.1
1110	0.0866666666666667
1125	0.0866666666666667
1140	0.1
1155	0.0933333333333333
1170	0.0933333333333333
1185	0.08
1200	0.08
1215	0.1
1230	0.113333333333333
1245	0.113333333333333
1260	0.106666666666667
1275	0.1
1290	0.0866666666666667
1305	0.0733333333333333
1320	0.08
1335	0.1
1350	0.113333333333333
1365	0.0933333333333333
1380	0.08
1395	0.0733333333333333
1410	0.0733333333333333
1425	0.0733333333333333
1440	0.0733333333333333
1455	0.0733333333333333
1470	0.0666666666666667
1485	0.0466666666666667
1500	0.04
1515	0.06
1530	0.0533333333333333
1545	0.06
1560	0.0666666666666667
1575	0.0666666666666667
1590	0.0666666666666667
1605	0.06
1620	0.06
1635	0.0733333333333333
1650	0.0666666666666667
1665	0.0466666666666667
1680	0.04
1695	0.0266666666666667
1710	0.0266666666666667
1725	0.0333333333333333
1740	0.0333333333333333
1755	0.06
1770	0.06
1785	0.0533333333333333
1800	0.06
1815	0.06
1830	0.0733333333333333
1845	0.0866666666666667
1860	0.0866666666666667
1875	0.08
1890	0.0866666666666667
1905	0.06
1920	0.0666666666666667
1935	0.0866666666666667
1950	0.106666666666667
1965	0.113333333333333
1980	0.113333333333333
1995	0.106666666666667
2010	0.106666666666667
2025	0.106666666666667
2040	0.1
2055	0.1
2070	0.113333333333333
2085	0.0933333333333333
2100	0.0733333333333333
2115	0.0733333333333333
2130	0.0733333333333333
2145	0.08
2160	0.0733333333333333
2175	0.08
2190	0.1
2205	0.1
2220	0.0933333333333333
2235	0.0866666666666667
2250	0.08
2265	0.0666666666666667
2280	0.0666666666666667
2295	0.0533333333333333
2310	0.06
2325	0.0533333333333333
2340	0.0533333333333333
2355	0.06
2370	0.0533333333333333
2385	0.08
2400	0.0933333333333333
2415	0.113333333333333
2430	0.1
2445	0.106666666666667
2460	0.106666666666667
2475	0.113333333333333
2490	0.1
2505	0.106666666666667
2520	0.12
2535	0.0933333333333333
2550	0.08
2565	0.08
2580	0.0933333333333333
2595	0.12
2610	0.133333333333333
2625	0.133333333333333
2640	0.153333333333333
2655	0.16
2670	0.18
2685	0.213333333333333
2700	0.22
2715	0.206666666666667
2730	0.213333333333333
2745	0.186666666666667
2760	0.18
2775	0.18
2790	0.173333333333333
2805	0.173333333333333
2820	0.146666666666667
2835	0.126666666666667
2850	0.16
2865	0.173333333333333
2880	0.16
2895	0.153333333333333
2910	0.14
2925	0.16
2940	0.153333333333333
2955	0.14
2970	0.146666666666667
2985	0.146666666666667
3000	0.113333333333333
3015	0.106666666666667
3030	0.1
3045	0.106666666666667
3060	0.12
3075	0.1
3090	0.0933333333333333
3105	0.0933333333333333
3120	0.0933333333333333
3135	0.08
3150	0.0733333333333333
3165	0.06
3180	0.0666666666666667
3195	0.06
3210	0.0466666666666667
3225	0.0466666666666667
3240	0.0533333333333333
3255	0.0533333333333333
3270	0.0333333333333333
3285	0.0533333333333333
3300	0.0733333333333333
3315	0.0933333333333333
3330	0.0866666666666667
3345	0.0866666666666667
3360	0.1
3375	0.1
3390	0.106666666666667
3405	0.106666666666667
3420	0.106666666666667
3435	0.0933333333333333
3450	0.08
3465	0.0733333333333333
3480	0.0733333333333333
3495	0.08
3510	0.08
3525	0.0733333333333333
3540	0.0733333333333333
3555	0.0733333333333333
3570	0.08
3585	0.0933333333333333
3600	0.106666666666667
3615	0.0933333333333333
3630	0.106666666666667
3645	0.113333333333333
3660	0.113333333333333
3675	0.12
3690	0.106666666666667
3705	0.106666666666667
3720	0.12
3735	0.106666666666667
3750	0.0933333333333333
3765	0.0933333333333333
3780	0.1
3795	0.106666666666667
3810	0.106666666666667
3825	0.113333333333333
3840	0.113333333333333
3855	0.106666666666667
3870	0.0933333333333333
3885	0.0933333333333333
3900	0.0866666666666667
3915	0.0933333333333333
3930	0.0733333333333333
3945	0.06
3960	0.0466666666666667
3975	0.0333333333333333
3990	0.04
4005	0.04
4020	0.04
4035	0.08
4050	0.113333333333333
4065	0.133333333333333
4080	0.14
4095	0.146666666666667
4110	0.146666666666667
4125	0.146666666666667
4140	0.146666666666667
4155	0.173333333333333
4170	0.186666666666667
4185	0.153333333333333
4200	0.126666666666667
4215	0.1
4230	0.1
4245	0.0933333333333333
4260	0.133333333333333
4275	0.153333333333333
4290	0.153333333333333
4305	0.153333333333333
4320	0.133333333333333
4335	0.133333333333333
4350	0.133333333333333
4365	0.146666666666667
4380	0.146666666666667
4395	0.14
4410	0.12
4425	0.1
4440	0.106666666666667
4455	0.08
4470	0.0866666666666667
4485	0.0733333333333333
4500	0.08
4515	0.0866666666666667
4530	0.08
4545	0.0866666666666667
4560	0.0866666666666667
4575	0.0933333333333333
4590	0.08
4605	0.08
4620	0.0733333333333333
4635	0.08
4650	0.0733333333333333
4665	0.06
4680	0.06
4695	0.0533333333333333
4710	0.04
4725	0.04
4740	0.0533333333333333
4755	0.0533333333333333
4770	0.0666666666666667
4785	0.06
4800	0.0733333333333333
4815	0.0866666666666667
4830	0.0866666666666667
4845	0.0933333333333333
4860	0.106666666666667
4875	0.113333333333333
4890	0.113333333333333
4905	0.133333333333333
4920	0.146666666666667
4935	0.16
4950	0.146666666666667
4965	0.14
4980	0.153333333333333
4995	0.166666666666667
5010	0.153333333333333
5025	0.146666666666667
5040	0.14
5055	0.14
5070	0.12
5085	0.12
5100	0.133333333333333
5115	0.126666666666667
5130	0.12
5145	0.126666666666667
5160	0.12
5175	0.12
5190	0.133333333333333
5205	0.133333333333333
5220	0.16
5235	0.173333333333333
5250	0.16
5265	0.16
5280	0.16
5295	0.146666666666667
5310	0.16
5325	0.16
5340	0.146666666666667
5355	0.14
5370	0.12
5385	0.1
5400	0.106666666666667
5415	0.126666666666667
5430	0.133333333333333
5445	0.14
5460	0.14
5475	0.146666666666667
5490	0.146666666666667
5505	0.133333333333333
5520	0.133333333333333
5535	0.133333333333333
5550	0.126666666666667
5565	0.126666666666667
5580	0.126666666666667
5595	0.12
5610	0.12
5625	0.113333333333333
5640	0.106666666666667
5655	0.113333333333333
5670	0.106666666666667
5685	0.126666666666667
5700	0.126666666666667
5715	0.113333333333333
5730	0.12
5745	0.113333333333333
5760	0.12
5775	0.12
5790	0.12
5805	0.126666666666667
5820	0.133333333333333
5835	0.106666666666667
5850	0.12
5865	0.12
5880	0.12
5895	0.126666666666667
5910	0.106666666666667
5925	0.12
5940	0.126666666666667
5955	0.133333333333333
5970	0.14
5985	0.153333333333333
6000	0.153333333333333
6015	0.146666666666667
6030	0.14
6045	0.14
6060	0.16
6075	0.16
6090	0.146666666666667
6105	0.133333333333333
6120	0.12
6135	0.113333333333333
6150	0.0933333333333333
6165	0.0866666666666667
6180	0.0733333333333333
6195	0.08
6210	0.08
6225	0.06
6240	0.06
6255	0.0533333333333333
6270	0.0533333333333333
6285	0.0533333333333333
6300	0.0533333333333333
6315	0.06
6330	0.0866666666666667
6345	0.0933333333333333
6360	0.1
6375	0.106666666666667
6390	0.126666666666667
6405	0.126666666666667
6420	0.14
6435	0.14
6450	0.16
6465	0.166666666666667
6480	0.146666666666667
6495	0.133333333333333
6510	0.12
6525	0.133333333333333
6540	0.12
6555	0.133333333333333
6570	0.12
6585	0.12
6600	0.12
6615	0.12
6630	0.113333333333333
6645	0.106666666666667
6660	0.113333333333333
6675	0.1
6690	0.106666666666667
6705	0.106666666666667
6720	0.12
6735	0.133333333333333
6750	0.133333333333333
6765	0.133333333333333
6780	0.146666666666667
6795	0.153333333333333
6810	0.146666666666667
6825	0.166666666666667
6840	0.166666666666667
6855	0.173333333333333
6870	0.16
6885	0.14
6900	0.126666666666667
6915	0.126666666666667
6930	0.133333333333333
6945	0.14
6960	0.14
6975	0.126666666666667
6990	0.12
7005	0.12
7020	0.133333333333333
7035	0.14
7050	0.146666666666667
7065	0.153333333333333
7080	0.14
7095	0.126666666666667
7110	0.133333333333333
7125	0.133333333333333
7140	0.133333333333333
7155	0.12
7170	0.113333333333333
7185	0.12
7200	0.106666666666667
7215	0.1
7230	0.1
7245	0.12
7260	0.113333333333333
7275	0.106666666666667
7290	0.1
7305	0.106666666666667
7320	0.1
7335	0.106666666666667
7350	0.126666666666667
7365	0.133333333333333
7380	0.14
7395	0.12
7410	0.12
7425	0.14
7440	0.153333333333333
7455	0.16
7470	0.153333333333333
7485	0.133333333333333
7500	0.14
7515	0.133333333333333
7530	0.126666666666667
7545	0.126666666666667
7560	0.113333333333333
7575	0.0933333333333333
7590	0.106666666666667
7605	0.106666666666667
7620	0.113333333333333
7635	0.133333333333333
7650	0.12
7665	0.113333333333333
7680	0.106666666666667
7695	0.126666666666667
7710	0.14
7725	0.133333333333333
7740	0.126666666666667
7755	0.113333333333333
7770	0.113333333333333
7785	0.113333333333333
7800	0.12
7815	0.126666666666667
7830	0.153333333333333
7845	0.133333333333333
7860	0.16
7875	0.166666666666667
7890	0.16
7905	0.153333333333333
7920	0.146666666666667
7935	0.126666666666667
7950	0.113333333333333
7965	0.106666666666667
7980	0.1
7995	0.1
8010	0.06
8025	0.06
8040	0.0533333333333333
8055	0.0733333333333333
8070	0.0866666666666667
8085	0.0933333333333333
8100	0.0933333333333333
8115	0.0933333333333333
8130	0.0866666666666667
8145	0.0933333333333333
8160	0.1
8175	0.1
8190	0.106666666666667
8205	0.0933333333333333
8220	0.1
8235	0.12
8250	0.12
8265	0.126666666666667
8280	0.133333333333333
8295	0.14
8310	0.153333333333333
8325	0.166666666666667
8340	0.166666666666667
8355	0.166666666666667
8370	0.153333333333333
8385	0.126666666666667
8400	0.12
8415	0.113333333333333
8430	0.0933333333333333
8445	0.08
8460	0.0733333333333333
8475	0.0533333333333333
8490	0.0533333333333333
8505	0.0466666666666667
8520	0.0533333333333333
8535	0.06
8550	0.0733333333333333
8565	0.0666666666666667
8580	0.0733333333333333
8595	0.0666666666666667
8610	0.0533333333333333
8625	0.0533333333333333
8640	0.04
8655	0.04
8670	0.0333333333333333
8685	0.0533333333333333
8700	0.04
8715	0.04
8730	0.04
8745	0.0533333333333333
8760	0.0666666666666667
8775	0.0733333333333333
8790	0.0733333333333333
8805	0.08
8820	0.0733333333333333
8835	0.0533333333333333
8850	0.0666666666666667
8865	0.0933333333333333
8880	0.106666666666667
8895	0.106666666666667
8910	0.0933333333333333
8925	0.106666666666667
8940	0.113333333333333
8955	0.133333333333333
8970	0.146666666666667
8985	0.153333333333333
9000	0.153333333333333
9015	0.146666666666667
9030	0.14
9045	0.133333333333333
9060	0.14
9075	0.12
9090	0.113333333333333
9105	0.1
9120	0.1
9135	0.12
9150	0.113333333333333
9165	0.1
9180	0.113333333333333
9195	0.113333333333333
9210	0.126666666666667
9225	0.133333333333333
9240	0.146666666666667
9255	0.14
9270	0.146666666666667
9285	0.126666666666667
9300	0.153333333333333
9315	0.146666666666667
9330	0.133333333333333
9345	0.133333333333333
9360	0.14
9375	0.133333333333333
9390	0.133333333333333
9405	0.14
9420	0.133333333333333
9435	0.126666666666667
9450	0.113333333333333
9465	0.133333333333333
9480	0.133333333333333
9495	0.133333333333333
9510	0.133333333333333
9525	0.14
9540	0.14
9555	0.133333333333333
9570	0.14
9585	0.153333333333333
9600	0.146666666666667
9615	0.133333333333333
9630	0.12
9645	0.12
9660	0.106666666666667
9675	0.106666666666667
9690	0.0933333333333333
9705	0.0866666666666667
9720	0.08
9735	0.0733333333333333
9750	0.0666666666666667
9765	0.08
9780	0.08
9795	0.0733333333333333
9810	0.0666666666666667
9825	0.0666666666666667
9840	0.0666666666666667
9855	0.0666666666666667
9870	0.0533333333333333
9885	0.06
9900	0.0933333333333333
9915	0.113333333333333
9930	0.126666666666667
9945	0.16
9960	0.166666666666667
9975	0.193333333333333
9990	0.213333333333333
10005	0.22
10020	0.226666666666667
10035	0.226666666666667
10050	0.22
10065	0.193333333333333
10080	0.2
10095	0.166666666666667
10110	0.16
10125	0.126666666666667
10140	0.126666666666667
10155	0.126666666666667
10170	0.12
10185	0.1
10200	0.0666666666666667
10215	0.0666666666666667
10230	0.0466666666666667
10245	0.0466666666666667
10260	0.04
10275	0.04
10290	0.02
10305	0.0133333333333333
10320	0.0133333333333333
10335	0.0133333333333333
10350	0.0133333333333333
10365	0.00666666666666667
10380	0.02
10395	0.02
10410	0.0266666666666667
10425	0.0533333333333333
10440	0.0533333333333333
10455	0.0533333333333333
10470	0.06
10485	0.08
10500	0.0933333333333333
10515	0.1
10530	0.0933333333333333
10545	0.0933333333333333
10560	0.0866666666666667
10575	0.08
10590	0.08
10605	0.106666666666667
10620	0.126666666666667
10635	0.106666666666667
10650	0.113333333333333
10665	0.113333333333333
10680	0.126666666666667
10695	0.16
10710	0.173333333333333
10725	0.153333333333333
10740	0.18
10755	0.153333333333333
10770	0.133333333333333
10785	0.133333333333333
10800	0.113333333333333
10815	0.1
10830	0.0866666666666667
10845	0.0666666666666667
10860	0.0533333333333333
10875	0.0866666666666667
10890	0.08
10905	0.08
10920	0.0733333333333333
10935	0.08
10950	0.08
10965	0.08
10980	0.0733333333333333
10995	0.0733333333333333
11010	0.08
11025	0.0466666666666667
11040	0.0333333333333333
11055	0.0333333333333333
11070	0.0333333333333333
11085	0.0266666666666667
11100	0.0266666666666667
11115	0.0266666666666667
11130	0.04
11145	0.0266666666666667
11160	0.0266666666666667
11175	0.0266666666666667
11190	0.02
11205	0.0266666666666667
11220	0.0266666666666667
11235	0.0333333333333333
11250	0.0333333333333333
11265	0.0333333333333333
11280	0.04
11295	0.04
11310	0.0533333333333333
11325	0.0533333333333333
11340	0.0666666666666667
11355	0.0666666666666667
11370	0.0733333333333333
11385	0.0733333333333333
11400	0.08
11415	0.0866666666666667
11430	0.0733333333333333
11445	0.0733333333333333
11460	0.06
11475	0.0866666666666667
11490	0.0733333333333333
11505	0.0733333333333333
11520	0.0666666666666667
11535	0.06
11550	0.0533333333333333
11565	0.0533333333333333
11580	0.0466666666666667
11595	0.0533333333333333
11610	0.0466666666666667
11625	0.02
11640	0.04
11655	0.0333333333333333
11670	0.0333333333333333
11685	0.04
11700	0.04
11715	0.0333333333333333
11730	0.04
11745	0.04
11760	0.0533333333333333
11775	0.0533333333333333
11790	0.04
11805	0.0466666666666667
11820	0.0466666666666667
11835	0.04
11850	0.0533333333333333
11865	0.06
11880	0.0666666666666667
11895	0.06
11910	0.0466666666666667
11925	0.0466666666666667
11940	0.0533333333333333
11955	0.06
11970	0.06
11985	0.06
12000	0.08
12015	0.08
12030	0.12
12045	0.146666666666667
12060	0.146666666666667
12075	0.153333333333333
12090	0.173333333333333
12105	0.166666666666667
12120	0.173333333333333
12135	0.173333333333333
12150	0.153333333333333
12165	0.153333333333333
12180	0.113333333333333
12195	0.0866666666666667
12210	0.0866666666666667
12225	0.08
12240	0.06
12255	0.0533333333333333
12270	0.0466666666666667
12285	0.0533333333333333
12300	0.0466666666666667
12315	0.06
12330	0.0466666666666667
12345	0.0533333333333333
12360	0.0533333333333333
12375	0.0533333333333333
12390	0.04
12405	0.06
12420	0.06
12435	0.0533333333333333
12450	0.0466666666666667
12465	0.0266666666666667
12480	0.04
12495	0.0333333333333333
12510	0.04
12525	0.0466666666666667
12540	0.0533333333333333
12555	0.0466666666666667
12570	0.06
12585	0.06
12600	0.06
12615	0.06
12630	0.06
12645	0.06
12660	0.0533333333333333
12675	0.0466666666666667
12690	0.0466666666666667
12705	0.04
12720	0.0466666666666667
12735	0.0666666666666667
12750	0.1
12765	0.1
12780	0.0866666666666667
12795	0.0933333333333333
12810	0.0933333333333333
12825	0.0933333333333333
12840	0.0866666666666667
12855	0.08
12870	0.06
12885	0.0466666666666667
12900	0.0133333333333333
12915	0.0133333333333333
12930	0.0133333333333333
12945	0.00666666666666667
12960	0.00666666666666667
12975	0.00666666666666667
12990	0.0133333333333333
13005	0.02
13020	0.0266666666666667
13035	0.0333333333333333
13050	0.04
13065	0.04
13080	0.0466666666666667
13095	0.0733333333333333
13110	0.1
13125	0.113333333333333
13140	0.106666666666667
13155	0.1
13170	0.106666666666667
13185	0.1
13200	0.106666666666667
13215	0.106666666666667
13230	0.1
13245	0.0733333333333333
13260	0.0466666666666667
13275	0.0333333333333333
13290	0.0333333333333333
13305	0.0333333333333333
13320	0.02
13335	0.0133333333333333
13350	0.00666666666666667
13365	0.00666666666666667
13380	0.00666666666666667
13395	0.00666666666666667
13410	0.00666666666666667
13425	0.00666666666666667
13440	0.00666666666666667
13455	0.02
13470	0.0333333333333333
13485	0.04
13500	0.0333333333333333
13515	0.0333333333333333
13530	0.0333333333333333
13545	0.04
13560	0.04
13575	0.04
13590	0.04
13605	0.0333333333333333
13620	0.02
13635	0.0133333333333333
13650	0.04
13665	0.06
13680	0.06
13695	0.0666666666666667
13710	0.08
13725	0.0933333333333333
13740	0.1
13755	0.1
13770	0.12
13785	0.16
13800	0.14
13815	0.126666666666667
13830	0.133333333333333
13845	0.133333333333333
13860	0.14
13875	0.146666666666667
13890	0.16
13905	0.173333333333333
13920	0.18
13935	0.18
13950	0.186666666666667
13965	0.193333333333333
13980	0.206666666666667
13995	0.206666666666667
14010	0.213333333333333
14025	0.2
14040	0.186666666666667
14055	0.173333333333333
14070	0.146666666666667
14085	0.113333333333333
14100	0.106666666666667
14115	0.0933333333333333
14130	0.0866666666666667
14145	0.0933333333333333
14160	0.08
14175	0.0733333333333333
14190	0.0866666666666667
14205	0.0866666666666667
14220	0.0933333333333333
14235	0.1
14250	0.1
14265	0.12
14280	0.12
14295	0.106666666666667
14310	0.106666666666667
14325	0.12
14340	0.1
14355	0.12
14370	0.126666666666667
14385	0.126666666666667
14400	0.146666666666667
14415	0.133333333333333
14430	0.16
14445	0.18
14460	0.173333333333333
14475	0.16
14490	0.18
14505	0.166666666666667
14520	0.16
14535	0.16
14550	0.146666666666667
14565	0.153333333333333
14580	0.113333333333333
14595	0.0933333333333333
14610	0.1
14625	0.1
14640	0.08
14655	0.0666666666666667
14670	0.06
14685	0.0533333333333333
14700	0.04
14715	0.0333333333333333
14730	0.04
14745	0.0333333333333333
14760	0.02
14775	0.02
14790	0.02
14805	0.02
14820	0.02
14835	0.0133333333333333
14850	0.0133333333333333
14865	0.02
14880	0.0266666666666667
14895	0.04
14910	0.0466666666666667
14925	0.0666666666666667
14940	0.08
14955	0.0933333333333333
14970	0.12
14985	0.126666666666667
15000	0.146666666666667
15015	0.133333333333333
15030	0.126666666666667
15045	0.113333333333333
15060	0.12
15075	0.113333333333333
15090	0.106666666666667
15105	0.106666666666667
15120	0.1
15135	0.106666666666667
15150	0.1
15165	0.126666666666667
15180	0.133333333333333
15195	0.16
15210	0.153333333333333
15225	0.146666666666667
15240	0.14
15255	0.126666666666667
15270	0.133333333333333
15285	0.12
15300	0.12
15315	0.113333333333333
15330	0.12
15345	0.126666666666667
15360	0.126666666666667
15375	0.126666666666667
15390	0.126666666666667
15405	0.14
15420	0.133333333333333
15435	0.153333333333333
15450	0.18
15465	0.18
15480	0.173333333333333
15495	0.153333333333333
15510	0.16
15525	0.153333333333333
15540	0.173333333333333
15555	0.166666666666667
15570	0.173333333333333
15585	0.186666666666667
15600	0.146666666666667
15615	0.126666666666667
15630	0.12
15645	0.12
15660	0.113333333333333
15675	0.133333333333333
15690	0.16
15705	0.16
15720	0.14
15735	0.146666666666667
15750	0.166666666666667
15765	0.18
15780	0.193333333333333
15795	0.22
15810	0.226666666666667
15825	0.213333333333333
15840	0.186666666666667
15855	0.18
15870	0.18
15885	0.14
15900	0.12
15915	0.113333333333333
15930	0.0933333333333333
15945	0.06
15960	0.0466666666666667
15975	0.0466666666666667
15990	0.0266666666666667
16005	0.04
16020	0.0333333333333333
16035	0.0333333333333333
16050	0.0333333333333333
16065	0.0333333333333333
16080	0.0333333333333333
16095	0.0333333333333333
16110	0.0333333333333333
16125	0.0266666666666667
16140	0.04
16155	0.0333333333333333
16170	0.04
16185	0.0466666666666667
16200	0.0466666666666667
16215	0.04
16230	0.04
16245	0.04
16260	0.04
16275	0.04
16290	0.0266666666666667
16305	0.02
16320	0.0266666666666667
16335	0.0333333333333333
16350	0.04
16365	0.0466666666666667
16380	0.0533333333333333
16395	0.0666666666666667
