# Supplementary material for: Conveniently Pre-Tagged and Pre-Packaged: Extended Molecular Identification and Metagenomics Using Complete Metazoan Mitochondrial Genomes
Source: PLoS One. 2012 Dec 14;7(12):e51263. doi: 10.1371/journal.pone.0051263 (PMC3522660; doi:10.1371/journal.pone.0051263)
Supplement: File S3 — Sliding window analyses for Mammalia and Lissamphibia. For each family, the folder contains the aligned sequences as well as the sliding window analyses by species pair and for all species pair on a single figure. (ZIP) [file pone.0051263.s003.zip › Lissamphibia/Ambystomatidae/15_150/Ambystoma_laterale_NC_006330_Ambystoma_barbouri_NC_014568.csv]

0	0.0666666666666667
15	0.0733333333333333
30	0.0866666666666667
45	0.0933333333333333
60	0.0866666666666667
75	0.0866666666666667
90	0.0933333333333333
105	0.113333333333333
120	0.113333333333333
135	0.12
150	0.106666666666667
165	0.113333333333333
180	0.113333333333333
195	0.12
210	0.126666666666667
225	0.14
240	0.14
255	0.133333333333333
270	0.14
285	0.14
300	0.14
315	0.133333333333333
330	0.126666666666667
345	0.113333333333333
360	0.1
375	0.0866666666666667
390	0.08
405	0.08
420	0.0733333333333333
435	0.0733333333333333
450	0.0866666666666667
465	0.0933333333333333
480	0.1
495	0.106666666666667
510	0.106666666666667
525	0.126666666666667
540	0.133333333333333
555	0.14
570	0.153333333333333
585	0.14
600	0.146666666666667
615	0.14
630	0.14
645	0.133333333333333
660	0.14
675	0.12
690	0.113333333333333
705	0.106666666666667
720	0.1
735	0.1
750	0.1
765	0.1
780	0.0866666666666667
795	0.0933333333333333
810	0.0933333333333333
825	0.106666666666667
840	0.106666666666667
855	0.1
870	0.0933333333333333
885	0.0933333333333333
900	0.0733333333333333
915	0.0933333333333333
930	0.106666666666667
945	0.106666666666667
960	0.12
975	0.106666666666667
990	0.113333333333333
1005	0.133333333333333
1020	0.126666666666667
1035	0.133333333333333
1050	0.133333333333333
1065	0.12
1080	0.113333333333333
1095	0.12
1110	0.106666666666667
1125	0.1
1140	0.0933333333333333
1155	0.0933333333333333
1170	0.0933333333333333
1185	0.0866666666666667
1200	0.08
1215	0.0666666666666667
1230	0.0666666666666667
1245	0.0733333333333333
1260	0.0666666666666667
1275	0.0666666666666667
1290	0.06
1305	0.04
1320	0.0466666666666667
1335	0.04
1350	0.0533333333333333
1365	0.0666666666666667
1380	0.0733333333333333
1395	0.06
1410	0.0666666666666667
1425	0.0666666666666667
1440	0.0666666666666667
1455	0.0666666666666667
1470	0.06
1485	0.0666666666666667
1500	0.0666666666666667
1515	0.08
1530	0.0733333333333333
1545	0.08
1560	0.08
1575	0.08
1590	0.08
1605	0.08
1620	0.08
1635	0.08
1650	0.0733333333333333
1665	0.0533333333333333
1680	0.0466666666666667
1695	0.04
1710	0.04
1725	0.04
1740	0.04
1755	0.0333333333333333
1770	0.0333333333333333
1785	0.04
1800	0.0466666666666667
1815	0.0466666666666667
1830	0.06
1845	0.0666666666666667
1860	0.0666666666666667
1875	0.0733333333333333
1890	0.0866666666666667
1905	0.0933333333333333
1920	0.12
1935	0.133333333333333
1950	0.146666666666667
1965	0.153333333333333
1980	0.146666666666667
1995	0.14
2010	0.14
2025	0.14
2040	0.133333333333333
2055	0.126666666666667
2070	0.113333333333333
2085	0.0933333333333333
2100	0.0666666666666667
2115	0.08
2130	0.08
2145	0.0866666666666667
2160	0.0866666666666667
2175	0.08
2190	0.0866666666666667
2205	0.0933333333333333
2220	0.0866666666666667
2235	0.08
2250	0.0866666666666667
2265	0.06
2280	0.06
2295	0.0466666666666667
2310	0.04
2325	0.04
2340	0.04
2355	0.0333333333333333
2370	0.04
2385	0.06
2400	0.0666666666666667
2415	0.0733333333333333
2430	0.0733333333333333
2445	0.08
2460	0.0866666666666667
2475	0.0933333333333333
2490	0.08
2505	0.1
2520	0.106666666666667
2535	0.1
2550	0.106666666666667
2565	0.113333333333333
2580	0.113333333333333
2595	0.126666666666667
2610	0.126666666666667
2625	0.126666666666667
2640	0.14
2655	0.14
2670	0.153333333333333
2685	0.18
2700	0.173333333333333
2715	0.173333333333333
2730	0.186666666666667
2745	0.186666666666667
2760	0.2
2775	0.206666666666667
2790	0.213333333333333
2805	0.213333333333333
2820	0.2
2835	0.186666666666667
2850	0.2
2865	0.2
2880	0.206666666666667
2895	0.193333333333333
2910	0.18
2925	0.193333333333333
2940	0.2
2955	0.2
2970	0.206666666666667
2985	0.186666666666667
3000	0.166666666666667
3015	0.153333333333333
3030	0.126666666666667
3045	0.126666666666667
3060	0.14
3075	0.113333333333333
3090	0.0866666666666667
3105	0.08
3120	0.0733333333333333
3135	0.08
3150	0.08
3165	0.08
3180	0.0866666666666667
3195	0.0866666666666667
3210	0.0666666666666667
3225	0.0733333333333333
3240	0.0866666666666667
3255	0.08
3270	0.08
3285	0.0866666666666667
3300	0.0866666666666667
3315	0.0866666666666667
3330	0.0866666666666667
3345	0.0866666666666667
3360	0.0866666666666667
3375	0.0866666666666667
3390	0.0866666666666667
3405	0.0933333333333333
3420	0.08
3435	0.06
3450	0.06
3465	0.06
3480	0.0666666666666667
3495	0.0666666666666667
3510	0.0866666666666667
3525	0.0933333333333333
3540	0.106666666666667
3555	0.106666666666667
3570	0.113333333333333
3585	0.126666666666667
3600	0.126666666666667
3615	0.126666666666667
3630	0.133333333333333
3645	0.133333333333333
3660	0.12
3675	0.113333333333333
3690	0.0866666666666667
3705	0.1
3720	0.0933333333333333
3735	0.08
3750	0.0866666666666667
3765	0.0933333333333333
3780	0.0866666666666667
3795	0.08
3810	0.0866666666666667
3825	0.106666666666667
3840	0.113333333333333
3855	0.0933333333333333
3870	0.0933333333333333
3885	0.0933333333333333
3900	0.08
3915	0.0866666666666667
3930	0.0733333333333333
3945	0.08
3960	0.0733333333333333
3975	0.0533333333333333
3990	0.0466666666666667
4005	0.04
4020	0.0333333333333333
4035	0.06
4050	0.08
4065	0.0733333333333333
4080	0.0866666666666667
4095	0.0866666666666667
4110	0.08
4125	0.0733333333333333
4140	0.0866666666666667
4155	0.1
4170	0.106666666666667
4185	0.0933333333333333
4200	0.0933333333333333
4215	0.1
4230	0.1
4245	0.113333333333333
4260	0.14
4275	0.153333333333333
4290	0.146666666666667
4305	0.146666666666667
4320	0.146666666666667
4335	0.146666666666667
4350	0.14
4365	0.14
4380	0.133333333333333
4395	0.113333333333333
4410	0.0933333333333333
4425	0.0933333333333333
4440	0.106666666666667
4455	0.1
4470	0.1
4485	0.0866666666666667
4500	0.08
4515	0.0866666666666667
4530	0.0866666666666667
4545	0.0933333333333333
4560	0.1
4575	0.1
4590	0.0933333333333333
4605	0.1
4620	0.0933333333333333
4635	0.12
4650	0.126666666666667
4665	0.113333333333333
4680	0.113333333333333
4695	0.106666666666667
4710	0.106666666666667
4725	0.106666666666667
4740	0.106666666666667
4755	0.0933333333333333
4770	0.106666666666667
4785	0.08
4800	0.08
4815	0.106666666666667
4830	0.1
4845	0.113333333333333
4860	0.106666666666667
4875	0.0933333333333333
4890	0.1
4905	0.106666666666667
4920	0.113333333333333
4935	0.126666666666667
4950	0.126666666666667
4965	0.1
4980	0.113333333333333
4995	0.12
5010	0.133333333333333
5025	0.14
5040	0.126666666666667
5055	0.126666666666667
5070	0.106666666666667
5085	0.113333333333333
5100	0.106666666666667
5115	0.106666666666667
5130	0.106666666666667
5145	0.1
5160	0.08
5175	0.08
5190	0.0933333333333333
5205	0.12
5220	0.133333333333333
5235	0.14
5250	0.16
5265	0.153333333333333
5280	0.146666666666667
5295	0.14
5310	0.14
5325	0.146666666666667
5340	0.14
5355	0.106666666666667
5370	0.106666666666667
5385	0.0866666666666667
5400	0.06
5415	0.0666666666666667
5430	0.0733333333333333
5445	0.0733333333333333
5460	0.08
5475	0.0866666666666667
5490	0.08
5505	0.1
5520	0.106666666666667
5535	0.106666666666667
5550	0.113333333333333
5565	0.133333333333333
5580	0.126666666666667
5595	0.133333333333333
5610	0.133333333333333
5625	0.113333333333333
5640	0.113333333333333
5655	0.1
5670	0.0866666666666667
5685	0.106666666666667
5700	0.113333333333333
5715	0.1
5730	0.106666666666667
5745	0.1
5760	0.113333333333333
5775	0.133333333333333
5790	0.153333333333333
5805	0.146666666666667
5820	0.153333333333333
5835	0.133333333333333
5850	0.133333333333333
5865	0.126666666666667
5880	0.126666666666667
5895	0.133333333333333
5910	0.12
5925	0.113333333333333
5940	0.106666666666667
5955	0.12
5970	0.133333333333333
5985	0.153333333333333
6000	0.146666666666667
6015	0.153333333333333
6030	0.153333333333333
6045	0.153333333333333
6060	0.173333333333333
6075	0.18
6090	0.16
6105	0.153333333333333
6120	0.126666666666667
6135	0.113333333333333
6150	0.113333333333333
6165	0.106666666666667
6180	0.0933333333333333
6195	0.08
6210	0.0733333333333333
6225	0.0533333333333333
6240	0.0533333333333333
6255	0.0466666666666667
6270	0.0466666666666667
6285	0.04
6300	0.0466666666666667
6315	0.0533333333333333
6330	0.0666666666666667
6345	0.0933333333333333
6360	0.08
6375	0.08
6390	0.1
6405	0.12
6420	0.146666666666667
6435	0.14
6450	0.146666666666667
6465	0.14
6480	0.146666666666667
6495	0.12
6510	0.12
6525	0.133333333333333
6540	0.12
6555	0.126666666666667
6570	0.106666666666667
6585	0.113333333333333
6600	0.1
6615	0.106666666666667
6630	0.0866666666666667
6645	0.0933333333333333
6660	0.106666666666667
6675	0.0933333333333333
6690	0.0933333333333333
6705	0.08
6720	0.1
6735	0.106666666666667
6750	0.12
6765	0.126666666666667
6780	0.146666666666667
6795	0.153333333333333
6810	0.14
6825	0.166666666666667
6840	0.166666666666667
6855	0.193333333333333
6870	0.173333333333333
6885	0.16
6900	0.146666666666667
6915	0.146666666666667
6930	0.153333333333333
6945	0.146666666666667
6960	0.153333333333333
6975	0.14
6990	0.14
7005	0.12
7020	0.153333333333333
7035	0.153333333333333
7050	0.173333333333333
7065	0.16
7080	0.14
7095	0.14
7110	0.146666666666667
7125	0.153333333333333
7140	0.166666666666667
7155	0.16
7170	0.126666666666667
7185	0.126666666666667
7200	0.1
7215	0.106666666666667
7230	0.106666666666667
7245	0.106666666666667
7260	0.0866666666666667
7275	0.08
7290	0.0666666666666667
7305	0.06
7320	0.0733333333333333
7335	0.0933333333333333
7350	0.106666666666667
7365	0.113333333333333
7380	0.12
7395	0.12
7410	0.126666666666667
7425	0.133333333333333
7440	0.146666666666667
7455	0.166666666666667
7470	0.166666666666667
7485	0.16
7500	0.16
7515	0.166666666666667
7530	0.166666666666667
7545	0.18
7560	0.173333333333333
7575	0.16
7590	0.153333333333333
7605	0.146666666666667
7620	0.14
7635	0.146666666666667
7650	0.153333333333333
7665	0.14
7680	0.133333333333333
7695	0.133333333333333
7710	0.146666666666667
7725	0.14
7740	0.153333333333333
7755	0.146666666666667
7770	0.16
7785	0.146666666666667
7800	0.153333333333333
7815	0.153333333333333
7830	0.16
7845	0.14
7860	0.153333333333333
7875	0.16
7890	0.153333333333333
7905	0.14
7920	0.113333333333333
7935	0.113333333333333
7950	0.0866666666666667
7965	0.08
7980	0.0866666666666667
7995	0.1
8010	0.0733333333333333
8025	0.0733333333333333
8040	0.06
8055	0.0933333333333333
8070	0.113333333333333
8085	0.12
8100	0.126666666666667
8115	0.126666666666667
8130	0.106666666666667
8145	0.1
8160	0.113333333333333
8175	0.12
8190	0.12
8205	0.1
8220	0.0933333333333333
8235	0.113333333333333
8250	0.113333333333333
8265	0.113333333333333
8280	0.113333333333333
8295	0.133333333333333
8310	0.133333333333333
8325	0.14
8340	0.14
8355	0.133333333333333
8370	0.12
8385	0.0866666666666667
8400	0.0866666666666667
8415	0.08
8430	0.08
8445	0.0666666666666667
8460	0.08
8475	0.06
8490	0.0666666666666667
8505	0.06
8520	0.06
8535	0.0733333333333333
8550	0.08
8565	0.08
8580	0.08
8595	0.0666666666666667
8610	0.0466666666666667
8625	0.0466666666666667
8640	0.0333333333333333
8655	0.0333333333333333
8670	0.04
8685	0.0333333333333333
8700	0.02
8715	0.0333333333333333
8730	0.0733333333333333
8745	0.0933333333333333
8760	0.1
8775	0.113333333333333
8790	0.12
8805	0.126666666666667
8820	0.12
8835	0.113333333333333
8850	0.12
8865	0.126666666666667
8880	0.1
8895	0.0933333333333333
8910	0.08
8925	0.0933333333333333
8940	0.0933333333333333
8955	0.1
8970	0.106666666666667
8985	0.106666666666667
9000	0.113333333333333
9015	0.12
9030	0.113333333333333
9045	0.113333333333333
9060	0.126666666666667
9075	0.113333333333333
9090	0.126666666666667
9105	0.12
9120	0.126666666666667
9135	0.14
9150	0.126666666666667
9165	0.113333333333333
9180	0.12
9195	0.106666666666667
9210	0.106666666666667
9225	0.106666666666667
9240	0.0933333333333333
9255	0.106666666666667
9270	0.113333333333333
9285	0.12
9300	0.14
9315	0.126666666666667
9330	0.133333333333333
9345	0.153333333333333
9360	0.166666666666667
9375	0.166666666666667
9390	0.18
9405	0.173333333333333
9420	0.166666666666667
9435	0.153333333333333
9450	0.153333333333333
9465	0.173333333333333
9480	0.173333333333333
9495	0.16
9510	0.146666666666667
9525	0.14
9540	0.14
9555	0.153333333333333
9570	0.166666666666667
9585	0.173333333333333
9600	0.16
9615	0.153333333333333
9630	0.14
9645	0.146666666666667
9660	0.16
9675	0.153333333333333
9690	0.14
9705	0.126666666666667
9720	0.113333333333333
9735	0.126666666666667
9750	0.133333333333333
9765	0.133333333333333
9780	0.133333333333333
9795	0.12
9810	0.0933333333333333
9825	0.0933333333333333
9840	0.0933333333333333
9855	0.0866666666666667
9870	0.08
9885	0.08
9900	0.106666666666667
9915	0.12
9930	0.14
9945	0.173333333333333
9960	0.186666666666667
9975	0.22
9990	0.266666666666667
10005	0.273333333333333
10020	0.293333333333333
10035	0.313333333333333
10050	0.3
10065	0.286666666666667
10080	0.286666666666667
10095	0.273333333333333
10110	0.273333333333333
10125	0.253333333333333
10140	0.22
10155	0.213333333333333
10170	0.186666666666667
10185	0.153333333333333
10200	0.14
10215	0.133333333333333
10230	0.106666666666667
10245	0.0866666666666667
10260	0.0733333333333333
10275	0.06
10290	0.0533333333333333
10305	0.0466666666666667
10320	0.0466666666666667
10335	0.04
10350	0.04
10365	0.0466666666666667
10380	0.0866666666666667
10395	0.106666666666667
10410	0.126666666666667
10425	0.153333333333333
10440	0.146666666666667
10455	0.173333333333333
10470	0.173333333333333
10485	0.173333333333333
10500	0.173333333333333
10515	0.166666666666667
10530	0.133333333333333
10545	0.113333333333333
10560	0.0933333333333333
10575	0.0866666666666667
10590	0.08
10605	0.0733333333333333
10620	0.0866666666666667
10635	0.0866666666666667
10650	0.0866666666666667
10665	0.0933333333333333
10680	0.106666666666667
10695	0.146666666666667
10710	0.153333333333333
10725	0.133333333333333
10740	0.16
10755	0.146666666666667
10770	0.14
10785	0.133333333333333
10800	0.12
10815	0.106666666666667
10830	0.0933333333333333
10845	0.06
10860	0.0533333333333333
10875	0.0866666666666667
10890	0.0933333333333333
10905	0.0866666666666667
10920	0.0933333333333333
10935	0.0933333333333333
10950	0.0933333333333333
10965	0.0933333333333333
10980	0.0933333333333333
10995	0.106666666666667
11010	0.113333333333333
11025	0.08
11040	0.0533333333333333
11055	0.06
11070	0.0466666666666667
11085	0.0466666666666667
11100	0.0466666666666667
11115	0.0533333333333333
11130	0.0533333333333333
11145	0.0333333333333333
11160	0.04
11175	0.0466666666666667
11190	0.0533333333333333
11205	0.0466666666666667
11220	0.0466666666666667
11235	0.0533333333333333
11250	0.0533333333333333
11265	0.0466666666666667
11280	0.0466666666666667
11295	0.0533333333333333
11310	0.06
11325	0.0533333333333333
11340	0.0466666666666667
11355	0.0533333333333333
11370	0.08
11385	0.0866666666666667
11400	0.0866666666666667
11415	0.0933333333333333
11430	0.0866666666666667
11445	0.08
11460	0.0666666666666667
11475	0.08
11490	0.0733333333333333
11505	0.0733333333333333
11520	0.0466666666666667
11535	0.0333333333333333
11550	0.0333333333333333
11565	0.0266666666666667
11580	0.0266666666666667
11595	0.0266666666666667
11610	0.02
11625	0.00666666666666667
11640	0.0266666666666667
11655	0.0266666666666667
11670	0.0266666666666667
11685	0.0266666666666667
11700	0.0266666666666667
11715	0.0266666666666667
11730	0.0266666666666667
11745	0.0333333333333333
11760	0.0466666666666667
11775	0.0466666666666667
11790	0.0333333333333333
11805	0.0333333333333333
11820	0.0333333333333333
11835	0.0333333333333333
11850	0.06
11865	0.06
11880	0.0733333333333333
11895	0.0666666666666667
11910	0.0533333333333333
11925	0.0533333333333333
11940	0.0533333333333333
11955	0.0533333333333333
11970	0.0533333333333333
11985	0.06
12000	0.06
12015	0.06
12030	0.0733333333333333
12045	0.106666666666667
12060	0.106666666666667
12075	0.106666666666667
12090	0.1
12105	0.106666666666667
12120	0.113333333333333
12135	0.106666666666667
12150	0.0933333333333333
12165	0.0933333333333333
12180	0.08
12195	0.0466666666666667
12210	0.0533333333333333
12225	0.0533333333333333
12240	0.0533333333333333
12255	0.04
12270	0.04
12285	0.04
12300	0.0333333333333333
12315	0.06
12330	0.0533333333333333
12345	0.06
12360	0.0533333333333333
12375	0.0533333333333333
12390	0.0533333333333333
12405	0.0733333333333333
12420	0.0666666666666667
12435	0.0733333333333333
12450	0.0666666666666667
12465	0.04
12480	0.04
12495	0.04
12510	0.0466666666666667
12525	0.0533333333333333
12540	0.0666666666666667
12555	0.06
12570	0.0666666666666667
12585	0.0733333333333333
12600	0.08
12615	0.0866666666666667
12630	0.08
12645	0.08
12660	0.08
12675	0.0733333333333333
12690	0.0666666666666667
12705	0.0666666666666667
12720	0.0733333333333333
12735	0.0733333333333333
12750	0.08
12765	0.0866666666666667
12780	0.0933333333333333
12795	0.0933333333333333
12810	0.0933333333333333
12825	0.1
12840	0.0933333333333333
12855	0.0933333333333333
12870	0.0866666666666667
12885	0.0733333333333333
12900	0.06
12915	0.0533333333333333
12930	0.0466666666666667
12945	0.04
12960	0.0333333333333333
12975	0.0266666666666667
12990	0.0466666666666667
13005	0.0333333333333333
13020	0.0333333333333333
13035	0.0466666666666667
13050	0.0533333333333333
13065	0.0466666666666667
13080	0.06
13095	0.08
13110	0.113333333333333
13125	0.126666666666667
13140	0.106666666666667
13155	0.106666666666667
13170	0.106666666666667
13185	0.106666666666667
13200	0.12
13215	0.12
13230	0.113333333333333
13245	0.0933333333333333
13260	0.06
13275	0.0466666666666667
13290	0.0466666666666667
13305	0.0466666666666667
13320	0.04
13335	0.0266666666666667
13350	0.00666666666666667
13365	0.00666666666666667
13380	0
13395	0
13410	0
13425	0
13440	0
13455	0.02
13470	0.0333333333333333
13485	0.04
13500	0.0466666666666667
13515	0.0466666666666667
13530	0.0466666666666667
13545	0.0466666666666667
13560	0.0466666666666667
13575	0.0466666666666667
13590	0.0466666666666667
13605	0.0333333333333333
13620	0.02
13635	0.0133333333333333
13650	0.0333333333333333
13665	0.0533333333333333
13680	0.06
13695	0.0733333333333333
13710	0.0866666666666667
13725	0.0933333333333333
13740	0.106666666666667
13755	0.1
13770	0.12
13785	0.146666666666667
13800	0.126666666666667
13815	0.106666666666667
13830	0.106666666666667
13845	0.106666666666667
13860	0.113333333333333
13875	0.113333333333333
13890	0.12
13905	0.146666666666667
13920	0.146666666666667
13935	0.146666666666667
13950	0.153333333333333
13965	0.18
13980	0.193333333333333
13995	0.193333333333333
14010	0.18
14025	0.18
14040	0.173333333333333
14055	0.146666666666667
14070	0.126666666666667
14085	0.126666666666667
14100	0.12
14115	0.0933333333333333
14130	0.0866666666666667
14145	0.0733333333333333
14160	0.08
14175	0.0733333333333333
14190	0.08
14205	0.08
14220	0.0933333333333333
14235	0.08
14250	0.08
14265	0.0866666666666667
14280	0.08
14295	0.0933333333333333
14310	0.0866666666666667
14325	0.0933333333333333
14340	0.08
14355	0.0866666666666667
14370	0.08
14385	0.0733333333333333
14400	0.0933333333333333
14415	0.106666666666667
14430	0.14
14445	0.14
14460	0.146666666666667
14475	0.146666666666667
14490	0.16
14505	0.173333333333333
14520	0.18
14535	0.18
14550	0.166666666666667
14565	0.153333333333333
14580	0.12
14595	0.126666666666667
14610	0.126666666666667
14625	0.12
14640	0.1
14655	0.0866666666666667
14670	0.0733333333333333
14685	0.0733333333333333
14700	0.06
14715	0.06
14730	0.06
14745	0.04
14760	0.0266666666666667
14775	0.0333333333333333
14790	0.0333333333333333
14805	0.0266666666666667
14820	0.0266666666666667
14835	0.0266666666666667
14850	0.04
14865	0.0533333333333333
14880	0.0666666666666667
14895	0.08
14910	0.0866666666666667
14925	0.1
14940	0.106666666666667
14955	0.113333333333333
14970	0.14
14985	0.146666666666667
15000	0.153333333333333
15015	0.133333333333333
15030	0.113333333333333
15045	0.1
15060	0.106666666666667
15075	0.1
15090	0.1
15105	0.113333333333333
15120	0.113333333333333
15135	0.12
15150	0.1
15165	0.106666666666667
15180	0.133333333333333
15195	0.18
15210	0.173333333333333
15225	0.16
15240	0.16
15255	0.146666666666667
15270	0.126666666666667
15285	0.106666666666667
15300	0.126666666666667
15315	0.126666666666667
15330	0.12
15345	0.1
15360	0.1
15375	0.106666666666667
15390	0.106666666666667
15405	0.113333333333333
15420	0.133333333333333
15435	0.153333333333333
15450	0.146666666666667
15465	0.16
15480	0.16
15495	0.146666666666667
15510	0.146666666666667
15525	0.153333333333333
15540	0.16
15555	0.153333333333333
15570	0.146666666666667
15585	0.126666666666667
15600	0.12
15615	0.106666666666667
15630	0.0866666666666667
15645	0.0933333333333333
15660	0.113333333333333
15675	0.113333333333333
15690	0.146666666666667
15705	0.146666666666667
15720	0.126666666666667
15735	0.153333333333333
15750	0.166666666666667
15765	0.18
15780	0.2
15795	0.206666666666667
15810	0.22
15825	0.206666666666667
15840	0.18
15855	0.173333333333333
15870	0.18
15885	0.166666666666667
15900	0.146666666666667
15915	0.126666666666667
15930	0.106666666666667
15945	0.0866666666666667
15960	0.0533333333333333
15975	0.06
15990	0.04
16005	0.0466666666666667
16020	0.04
16035	0.0266666666666667
16050	0.0266666666666667
16065	0.04
16080	0.0533333333333333
16095	0.0533333333333333
16110	0.06
16125	0.0533333333333333
16140	0.0666666666666667
16155	0.0666666666666667
16170	0.0733333333333333
16185	0.08
16200	0.0866666666666667
16215	0.0866666666666667
16230	0.0733333333333333
16245	0.0666666666666667
16260	0.0533333333333333
16275	0.0533333333333333
16290	0.04
16305	0.0333333333333333
16320	0.04
16335	0.04
16350	0.04
16365	0.0266666666666667
16380	0.0333333333333333
16395	0.0466666666666667
