# Supplementary material for: Conveniently Pre-Tagged and Pre-Packaged: Extended Molecular Identification and Metagenomics Using Complete Metazoan Mitochondrial Genomes
Source: PLoS One. 2012 Dec 14;7(12):e51263. doi: 10.1371/journal.pone.0051263 (PMC3522660; doi:10.1371/journal.pone.0051263)
Supplement: File S3 — Sliding window analyses for Mammalia and Lissamphibia. For each family, the folder contains the aligned sequences as well as the sliding window analyses by species pair and for all species pair on a single figure. (ZIP) [file pone.0051263.s003.zip › Lissamphibia/Ambystomatidae/15_150/Ambystoma_laterale_NC_006330_Ambystoma_californiense_NC_006890.csv]

0	0.12
15	0.133333333333333
30	0.14
45	0.146666666666667
60	0.146666666666667
75	0.133333333333333
90	0.113333333333333
105	0.12
120	0.133333333333333
135	0.133333333333333
150	0.113333333333333
165	0.113333333333333
180	0.126666666666667
195	0.133333333333333
210	0.146666666666667
225	0.16
240	0.16
255	0.14
270	0.14
285	0.146666666666667
300	0.146666666666667
315	0.14
330	0.126666666666667
345	0.113333333333333
360	0.1
375	0.0866666666666667
390	0.0933333333333333
405	0.0933333333333333
420	0.08
435	0.08
450	0.0933333333333333
465	0.1
480	0.106666666666667
495	0.113333333333333
510	0.113333333333333
525	0.126666666666667
540	0.133333333333333
555	0.14
570	0.146666666666667
585	0.133333333333333
600	0.133333333333333
615	0.126666666666667
630	0.12
645	0.113333333333333
660	0.12
675	0.106666666666667
690	0.08
705	0.08
720	0.08
735	0.0733333333333333
750	0.0533333333333333
765	0.0466666666666667
780	0.0533333333333333
795	0.0666666666666667
810	0.0666666666666667
825	0.06
840	0.08
855	0.0733333333333333
870	0.0733333333333333
885	0.0733333333333333
900	0.0866666666666667
915	0.106666666666667
930	0.1
945	0.0933333333333333
960	0.0933333333333333
975	0.106666666666667
990	0.1
1005	0.113333333333333
1020	0.106666666666667
1035	0.113333333333333
1050	0.1
1065	0.0933333333333333
1080	0.1
1095	0.106666666666667
1110	0.0933333333333333
1125	0.0866666666666667
1140	0.0866666666666667
1155	0.0933333333333333
1170	0.1
1185	0.106666666666667
1200	0.106666666666667
1215	0.1
1230	0.1
1245	0.1
1260	0.1
1275	0.0933333333333333
1290	0.08
1305	0.06
1320	0.06
1335	0.0533333333333333
1350	0.0666666666666667
1365	0.06
1380	0.06
1395	0.0466666666666667
1410	0.0466666666666667
1425	0.0466666666666667
1440	0.0466666666666667
1455	0.0466666666666667
1470	0.04
1485	0.0333333333333333
1500	0.0266666666666667
1515	0.0533333333333333
1530	0.04
1545	0.0533333333333333
1560	0.06
1575	0.06
1590	0.0666666666666667
1605	0.0733333333333333
1620	0.0733333333333333
1635	0.0866666666666667
1650	0.0866666666666667
1665	0.0666666666666667
1680	0.0666666666666667
1695	0.06
1710	0.06
1725	0.06
1740	0.0533333333333333
1755	0.0466666666666667
1770	0.0466666666666667
1785	0.0333333333333333
1800	0.0466666666666667
1815	0.0466666666666667
1830	0.06
1845	0.0666666666666667
1860	0.06
1875	0.08
1890	0.0866666666666667
1905	0.0866666666666667
1920	0.0933333333333333
1935	0.106666666666667
1950	0.113333333333333
1965	0.113333333333333
1980	0.113333333333333
1995	0.106666666666667
2010	0.113333333333333
2025	0.1
2040	0.0933333333333333
2055	0.0866666666666667
2070	0.0933333333333333
2085	0.0866666666666667
2100	0.0666666666666667
2115	0.0733333333333333
2130	0.0666666666666667
2145	0.0733333333333333
2160	0.0733333333333333
2175	0.0733333333333333
2190	0.0933333333333333
2205	0.0933333333333333
2220	0.0933333333333333
2235	0.0866666666666667
2250	0.08
2265	0.0666666666666667
2280	0.0733333333333333
2295	0.06
2310	0.0533333333333333
2325	0.0466666666666667
2340	0.04
2355	0.0466666666666667
2370	0.04
2385	0.0733333333333333
2400	0.0933333333333333
2415	0.1
2430	0.0866666666666667
2445	0.0933333333333333
2460	0.1
2475	0.113333333333333
2490	0.106666666666667
2505	0.126666666666667
2520	0.14
2535	0.113333333333333
2550	0.0933333333333333
2565	0.1
2580	0.113333333333333
2595	0.126666666666667
2610	0.146666666666667
2625	0.146666666666667
2640	0.166666666666667
2655	0.16
2670	0.173333333333333
2685	0.2
2700	0.206666666666667
2715	0.193333333333333
2730	0.2
2745	0.193333333333333
2760	0.18
2775	0.18
2790	0.166666666666667
2805	0.166666666666667
2820	0.146666666666667
2835	0.133333333333333
2850	0.16
2865	0.18
2880	0.173333333333333
2895	0.16
2910	0.146666666666667
2925	0.16
2940	0.166666666666667
2955	0.153333333333333
2970	0.166666666666667
2985	0.16
3000	0.133333333333333
3015	0.126666666666667
3030	0.113333333333333
3045	0.126666666666667
3060	0.14
3075	0.12
3090	0.106666666666667
3105	0.113333333333333
3120	0.1
3135	0.0866666666666667
3150	0.08
3165	0.0666666666666667
3180	0.0666666666666667
3195	0.0533333333333333
3210	0.04
3225	0.0466666666666667
3240	0.0533333333333333
3255	0.0466666666666667
3270	0.0333333333333333
3285	0.0533333333333333
3300	0.06
3315	0.08
3330	0.0866666666666667
3345	0.0866666666666667
3360	0.106666666666667
3375	0.1
3390	0.1
3405	0.113333333333333
3420	0.113333333333333
3435	0.1
3450	0.1
3465	0.0933333333333333
3480	0.0933333333333333
3495	0.0933333333333333
3510	0.0866666666666667
3525	0.08
3540	0.0866666666666667
3555	0.0733333333333333
3570	0.0866666666666667
3585	0.1
3600	0.106666666666667
3615	0.1
3630	0.113333333333333
3645	0.126666666666667
3660	0.14
3675	0.153333333333333
3690	0.14
3705	0.146666666666667
3720	0.14
3735	0.126666666666667
3750	0.126666666666667
3765	0.14
3780	0.14
3795	0.146666666666667
3810	0.133333333333333
3825	0.14
3840	0.14
3855	0.126666666666667
3870	0.126666666666667
3885	0.12
3900	0.106666666666667
3915	0.0933333333333333
3930	0.0733333333333333
3945	0.0533333333333333
3960	0.04
3975	0.02
3990	0.0266666666666667
4005	0.0333333333333333
4020	0.0333333333333333
4035	0.08
4050	0.113333333333333
4065	0.133333333333333
4080	0.14
4095	0.146666666666667
4110	0.146666666666667
4125	0.146666666666667
4140	0.146666666666667
4155	0.16
4170	0.16
4185	0.12
4200	0.0933333333333333
4215	0.0733333333333333
4230	0.0733333333333333
4245	0.0733333333333333
4260	0.113333333333333
4275	0.133333333333333
4290	0.14
4305	0.146666666666667
4320	0.14
4335	0.146666666666667
4350	0.146666666666667
4365	0.153333333333333
4380	0.153333333333333
4395	0.146666666666667
4410	0.126666666666667
4425	0.106666666666667
4440	0.106666666666667
4455	0.08
4470	0.1
4485	0.0866666666666667
4500	0.0933333333333333
4515	0.0933333333333333
4530	0.0866666666666667
4545	0.0933333333333333
4560	0.0866666666666667
4575	0.0933333333333333
4590	0.08
4605	0.08
4620	0.0666666666666667
4635	0.0866666666666667
4650	0.08
4665	0.08
4680	0.08
4695	0.0733333333333333
4710	0.0666666666666667
4725	0.0733333333333333
4740	0.0866666666666667
4755	0.0866666666666667
4770	0.0866666666666667
4785	0.08
4800	0.0866666666666667
4815	0.0866666666666667
4830	0.0933333333333333
4845	0.0933333333333333
4860	0.113333333333333
4875	0.113333333333333
4890	0.12
4905	0.133333333333333
4920	0.16
4935	0.16
4950	0.153333333333333
4965	0.16
4980	0.153333333333333
4995	0.18
5010	0.166666666666667
5025	0.173333333333333
5040	0.16
5055	0.16
5070	0.126666666666667
5085	0.126666666666667
5100	0.126666666666667
5115	0.126666666666667
5130	0.133333333333333
5145	0.12
5160	0.106666666666667
5175	0.1
5190	0.113333333333333
5205	0.126666666666667
5220	0.153333333333333
5235	0.166666666666667
5250	0.166666666666667
5265	0.153333333333333
5280	0.153333333333333
5295	0.146666666666667
5310	0.166666666666667
5325	0.16
5340	0.153333333333333
5355	0.14
5370	0.133333333333333
5385	0.113333333333333
5400	0.126666666666667
5415	0.14
5430	0.146666666666667
5445	0.153333333333333
5460	0.16
5475	0.16
5490	0.153333333333333
5505	0.153333333333333
5520	0.146666666666667
5535	0.146666666666667
5550	0.14
5565	0.146666666666667
5580	0.146666666666667
5595	0.146666666666667
5610	0.133333333333333
5625	0.126666666666667
5640	0.12
5655	0.12
5670	0.106666666666667
5685	0.126666666666667
5700	0.12
5715	0.113333333333333
5730	0.12
5745	0.113333333333333
5760	0.12
5775	0.133333333333333
5790	0.14
5805	0.126666666666667
5820	0.126666666666667
5835	0.106666666666667
5850	0.113333333333333
5865	0.1
5880	0.0933333333333333
5895	0.1
5910	0.08
5925	0.0733333333333333
5940	0.0733333333333333
5955	0.0933333333333333
5970	0.113333333333333
5985	0.126666666666667
6000	0.14
6015	0.146666666666667
6030	0.153333333333333
6045	0.16
6060	0.18
6075	0.206666666666667
6090	0.193333333333333
6105	0.173333333333333
6120	0.16
6135	0.14
6150	0.113333333333333
6165	0.1
6180	0.0933333333333333
6195	0.0933333333333333
6210	0.1
6225	0.0666666666666667
6240	0.0666666666666667
6255	0.0666666666666667
6270	0.0666666666666667
6285	0.0733333333333333
6300	0.0733333333333333
6315	0.08
6330	0.08
6345	0.08
6360	0.0733333333333333
6375	0.0866666666666667
6390	0.106666666666667
6405	0.106666666666667
6420	0.12
6435	0.133333333333333
6450	0.16
6465	0.173333333333333
6480	0.166666666666667
6495	0.153333333333333
6510	0.16
6525	0.166666666666667
6540	0.16
6555	0.173333333333333
6570	0.16
6585	0.153333333333333
6600	0.146666666666667
6615	0.14
6630	0.133333333333333
6645	0.14
6660	0.12
6675	0.106666666666667
6690	0.1
6705	0.106666666666667
6720	0.12
6735	0.113333333333333
6750	0.126666666666667
6765	0.126666666666667
6780	0.133333333333333
6795	0.133333333333333
6810	0.126666666666667
6825	0.133333333333333
6840	0.133333333333333
6855	0.126666666666667
6870	0.12
6885	0.12
6900	0.1
6915	0.113333333333333
6930	0.133333333333333
6945	0.14
6960	0.153333333333333
6975	0.166666666666667
6990	0.173333333333333
7005	0.173333333333333
7020	0.186666666666667
7035	0.186666666666667
7050	0.186666666666667
7065	0.18
7080	0.16
7095	0.146666666666667
7110	0.153333333333333
7125	0.133333333333333
7140	0.133333333333333
7155	0.133333333333333
7170	0.12
7185	0.126666666666667
7200	0.12
7215	0.113333333333333
7230	0.113333333333333
7245	0.126666666666667
7260	0.106666666666667
7275	0.12
7290	0.113333333333333
7305	0.106666666666667
7320	0.113333333333333
7335	0.106666666666667
7350	0.113333333333333
7365	0.113333333333333
7380	0.126666666666667
7395	0.12
7410	0.12
7425	0.126666666666667
7440	0.126666666666667
7455	0.133333333333333
7470	0.113333333333333
7485	0.12
7500	0.12
7515	0.126666666666667
7530	0.12
7545	0.113333333333333
7560	0.113333333333333
7575	0.1
7590	0.106666666666667
7605	0.106666666666667
7620	0.106666666666667
7635	0.1
7650	0.1
7665	0.08
7680	0.0733333333333333
7695	0.0866666666666667
7710	0.1
7725	0.0933333333333333
7740	0.113333333333333
7755	0.12
7770	0.14
7785	0.153333333333333
7800	0.153333333333333
7815	0.18
7830	0.2
7845	0.18
7860	0.2
7875	0.2
7890	0.173333333333333
7905	0.153333333333333
7920	0.14
7935	0.12
7950	0.106666666666667
7965	0.0866666666666667
7980	0.0733333333333333
7995	0.08
8010	0.0466666666666667
8025	0.0466666666666667
8040	0.0466666666666667
8055	0.0666666666666667
8070	0.08
8085	0.0933333333333333
8100	0.1
8115	0.1
8130	0.106666666666667
8145	0.106666666666667
8160	0.113333333333333
8175	0.113333333333333
8190	0.113333333333333
8205	0.113333333333333
8220	0.12
8235	0.126666666666667
8250	0.126666666666667
8265	0.133333333333333
8280	0.12
8295	0.133333333333333
8310	0.146666666666667
8325	0.166666666666667
8340	0.16
8355	0.14
8370	0.12
8385	0.106666666666667
8400	0.106666666666667
8415	0.106666666666667
8430	0.1
8445	0.0866666666666667
8460	0.08
8475	0.06
8490	0.08
8505	0.08
8520	0.0866666666666667
8535	0.0866666666666667
8550	0.1
8565	0.0866666666666667
8580	0.0933333333333333
8595	0.0866666666666667
8610	0.0733333333333333
8625	0.0666666666666667
8640	0.0466666666666667
8655	0.0466666666666667
8670	0.04
8685	0.0666666666666667
8700	0.0466666666666667
8715	0.0533333333333333
8730	0.06
8745	0.0733333333333333
8760	0.08
8775	0.0933333333333333
8790	0.0933333333333333
8805	0.0933333333333333
8820	0.0866666666666667
8835	0.06
8850	0.0733333333333333
8865	0.0866666666666667
8880	0.0866666666666667
8895	0.08
8910	0.08
8925	0.0933333333333333
8940	0.1
8955	0.12
8970	0.133333333333333
8985	0.126666666666667
9000	0.126666666666667
9015	0.126666666666667
9030	0.126666666666667
9045	0.126666666666667
9060	0.14
9075	0.126666666666667
9090	0.12
9105	0.113333333333333
9120	0.126666666666667
9135	0.146666666666667
9150	0.146666666666667
9165	0.14
9180	0.133333333333333
9195	0.133333333333333
9210	0.146666666666667
9225	0.146666666666667
9240	0.166666666666667
9255	0.16
9270	0.153333333333333
9285	0.146666666666667
9300	0.16
9315	0.153333333333333
9330	0.16
9345	0.16
9360	0.153333333333333
9375	0.14
9390	0.14
9405	0.16
9420	0.146666666666667
9435	0.14
9450	0.126666666666667
9465	0.126666666666667
9480	0.133333333333333
9495	0.14
9510	0.14
9525	0.153333333333333
9540	0.14
9555	0.12
9570	0.133333333333333
9585	0.146666666666667
9600	0.146666666666667
9615	0.153333333333333
9630	0.133333333333333
9645	0.14
9660	0.126666666666667
9675	0.12
9690	0.113333333333333
9705	0.113333333333333
9720	0.113333333333333
9735	0.113333333333333
9750	0.106666666666667
9765	0.106666666666667
9780	0.113333333333333
9795	0.0933333333333333
9810	0.0866666666666667
9825	0.0933333333333333
9840	0.0933333333333333
9855	0.0866666666666667
9870	0.0666666666666667
9885	0.0666666666666667
9900	0.1
9915	0.12
9930	0.133333333333333
9945	0.186666666666667
9960	0.186666666666667
9975	0.2
9990	0.22
10005	0.226666666666667
10020	0.24
10035	0.246666666666667
10050	0.24
10065	0.22
10080	0.22
10095	0.173333333333333
10110	0.186666666666667
10125	0.166666666666667
10140	0.173333333333333
10155	0.173333333333333
10170	0.16
10185	0.133333333333333
10200	0.1
10215	0.1
10230	0.08
10245	0.0733333333333333
10260	0.06
10275	0.0533333333333333
10290	0.0466666666666667
10305	0.0533333333333333
10320	0.0533333333333333
10335	0.06
10350	0.06
10365	0.0533333333333333
10380	0.0666666666666667
10395	0.0666666666666667
10410	0.0666666666666667
10425	0.08
10440	0.06
10455	0.0466666666666667
10470	0.06
10485	0.06
10500	0.0733333333333333
10515	0.0733333333333333
10530	0.0666666666666667
10545	0.0666666666666667
10560	0.06
10575	0.0666666666666667
10590	0.0666666666666667
10605	0.0933333333333333
10620	0.1
10635	0.0933333333333333
10650	0.1
10665	0.106666666666667
10680	0.113333333333333
10695	0.146666666666667
10710	0.153333333333333
10725	0.133333333333333
10740	0.153333333333333
10755	0.133333333333333
10770	0.113333333333333
10785	0.113333333333333
10800	0.0933333333333333
10815	0.08
10830	0.0666666666666667
10845	0.0466666666666667
10860	0.04
10875	0.0733333333333333
10890	0.0733333333333333
10905	0.0733333333333333
10920	0.08
10935	0.0933333333333333
10950	0.1
10965	0.106666666666667
10980	0.106666666666667
10995	0.12
11010	0.126666666666667
11025	0.1
11040	0.0866666666666667
11055	0.08
11070	0.0733333333333333
11085	0.06
11100	0.0533333333333333
11115	0.0466666666666667
11130	0.0533333333333333
11145	0.0266666666666667
11160	0.0266666666666667
11175	0.02
11190	0.02
11205	0.0333333333333333
11220	0.04
11235	0.0466666666666667
11250	0.0466666666666667
11265	0.0466666666666667
11280	0.06
11295	0.06
11310	0.0933333333333333
11325	0.0933333333333333
11340	0.0933333333333333
11355	0.08
11370	0.0866666666666667
11385	0.0866666666666667
11400	0.0933333333333333
11415	0.1
11430	0.0866666666666667
11445	0.0866666666666667
11460	0.0533333333333333
11475	0.08
11490	0.0733333333333333
11505	0.08
11520	0.0666666666666667
11535	0.06
11550	0.0533333333333333
11565	0.0533333333333333
11580	0.0466666666666667
11595	0.0533333333333333
11610	0.0466666666666667
11625	0.02
11640	0.04
11655	0.0333333333333333
11670	0.0333333333333333
11685	0.04
11700	0.04
11715	0.0333333333333333
11730	0.0333333333333333
11745	0.0333333333333333
11760	0.0466666666666667
11775	0.0466666666666667
11790	0.0333333333333333
11805	0.0466666666666667
11820	0.0466666666666667
11835	0.04
11850	0.0666666666666667
11865	0.0733333333333333
11880	0.106666666666667
11895	0.1
11910	0.0866666666666667
11925	0.0866666666666667
11940	0.0933333333333333
11955	0.0866666666666667
11970	0.0866666666666667
11985	0.0866666666666667
12000	0.0866666666666667
12015	0.08
12030	0.0933333333333333
12045	0.126666666666667
12060	0.126666666666667
12075	0.133333333333333
12090	0.146666666666667
12105	0.16
12120	0.166666666666667
12135	0.166666666666667
12150	0.153333333333333
12165	0.153333333333333
12180	0.113333333333333
12195	0.08
12210	0.08
12225	0.0733333333333333
12240	0.0666666666666667
12255	0.0533333333333333
12270	0.0466666666666667
12285	0.0533333333333333
12300	0.0466666666666667
12315	0.06
12330	0.0533333333333333
12345	0.06
12360	0.06
12375	0.06
12390	0.0466666666666667
12405	0.0533333333333333
12420	0.0533333333333333
12435	0.0533333333333333
12450	0.0466666666666667
12465	0.0333333333333333
12480	0.04
12495	0.0333333333333333
12510	0.04
12525	0.0466666666666667
12540	0.0533333333333333
12555	0.0533333333333333
12570	0.0733333333333333
12585	0.08
12600	0.08
12615	0.0866666666666667
12630	0.0866666666666667
12645	0.0866666666666667
12660	0.08
12675	0.0733333333333333
12690	0.0666666666666667
12705	0.06
12720	0.0466666666666667
12735	0.0466666666666667
12750	0.0733333333333333
12765	0.0666666666666667
12780	0.0666666666666667
12795	0.08
12810	0.08
12825	0.08
12840	0.0733333333333333
12855	0.0666666666666667
12870	0.06
12885	0.0533333333333333
12900	0.0266666666666667
12915	0.0266666666666667
12930	0.02
12945	0.00666666666666667
12960	0.00666666666666667
12975	0.00666666666666667
12990	0.0133333333333333
13005	0.02
13020	0.02
13035	0.0266666666666667
13050	0.0333333333333333
13065	0.0333333333333333
13080	0.04
13095	0.06
13110	0.0933333333333333
13125	0.1
13140	0.0933333333333333
13155	0.0933333333333333
13170	0.106666666666667
13185	0.1
13200	0.1
13215	0.1
13230	0.0933333333333333
13245	0.08
13260	0.0533333333333333
13275	0.0466666666666667
13290	0.0466666666666667
13305	0.0466666666666667
13320	0.0333333333333333
13335	0.0266666666666667
13350	0.02
13365	0.02
13380	0.02
13395	0.0133333333333333
13410	0.00666666666666667
13425	0.00666666666666667
13440	0.0133333333333333
13455	0.0133333333333333
13470	0.0266666666666667
13485	0.0333333333333333
13500	0.0333333333333333
13515	0.0333333333333333
13530	0.0333333333333333
13545	0.04
13560	0.04
13575	0.0466666666666667
13590	0.04
13605	0.04
13620	0.0266666666666667
13635	0.02
13650	0.0466666666666667
13665	0.06
13680	0.0666666666666667
13695	0.0666666666666667
13710	0.0866666666666667
13725	0.0933333333333333
13740	0.1
13755	0.1
13770	0.106666666666667
13785	0.14
13800	0.126666666666667
13815	0.12
13830	0.126666666666667
13845	0.126666666666667
13860	0.12
13875	0.126666666666667
13890	0.14
13905	0.146666666666667
13920	0.16
13935	0.16
13950	0.153333333333333
13965	0.16
13980	0.173333333333333
13995	0.186666666666667
14010	0.193333333333333
14025	0.173333333333333
14040	0.173333333333333
14055	0.173333333333333
14070	0.16
14085	0.14
14100	0.14
14115	0.126666666666667
14130	0.113333333333333
14145	0.106666666666667
14160	0.113333333333333
14175	0.133333333333333
14190	0.133333333333333
14205	0.126666666666667
14220	0.126666666666667
14235	0.126666666666667
14250	0.12
14265	0.126666666666667
14280	0.126666666666667
14295	0.126666666666667
14310	0.113333333333333
14325	0.106666666666667
14340	0.0933333333333333
14355	0.106666666666667
14370	0.106666666666667
14385	0.106666666666667
14400	0.126666666666667
14415	0.126666666666667
14430	0.146666666666667
14445	0.16
14460	0.16
14475	0.146666666666667
14490	0.16
14505	0.153333333333333
14520	0.153333333333333
14535	0.16
14550	0.16
14565	0.166666666666667
14580	0.133333333333333
14595	0.12
14610	0.126666666666667
14625	0.126666666666667
14640	0.106666666666667
14655	0.0933333333333333
14670	0.1
14685	0.0866666666666667
14700	0.0666666666666667
14715	0.06
14730	0.0666666666666667
14745	0.0533333333333333
14760	0.0333333333333333
14775	0.0333333333333333
14790	0.0333333333333333
14805	0.0333333333333333
14820	0.02
14835	0.0133333333333333
14850	0.02
14865	0.0333333333333333
14880	0.0466666666666667
14895	0.06
14910	0.0666666666666667
14925	0.0866666666666667
14940	0.1
14955	0.113333333333333
14970	0.14
14985	0.153333333333333
15000	0.166666666666667
15015	0.16
15030	0.146666666666667
15045	0.133333333333333
15060	0.133333333333333
15075	0.12
15090	0.153333333333333
15105	0.153333333333333
15120	0.146666666666667
15135	0.14
15150	0.133333333333333
15165	0.133333333333333
15180	0.16
15195	0.186666666666667
15210	0.2
15225	0.193333333333333
15240	0.146666666666667
15255	0.133333333333333
15270	0.14
15285	0.133333333333333
15300	0.14
15315	0.153333333333333
15330	0.133333333333333
15345	0.133333333333333
15360	0.12
15375	0.12
15390	0.12
15405	0.133333333333333
15420	0.14
15435	0.173333333333333
15450	0.18
15465	0.173333333333333
15480	0.173333333333333
15495	0.166666666666667
15510	0.173333333333333
15525	0.18
15540	0.2
15555	0.193333333333333
15570	0.186666666666667
15585	0.16
15600	0.14
15615	0.126666666666667
15630	0.113333333333333
15645	0.106666666666667
15660	0.1
15675	0.1
15690	0.12
15705	0.113333333333333
15720	0.0933333333333333
15735	0.133333333333333
15750	0.14
15765	0.146666666666667
15780	0.166666666666667
15795	0.186666666666667
15810	0.186666666666667
15825	0.193333333333333
15840	0.166666666666667
15855	0.166666666666667
15870	0.166666666666667
15885	0.12
15900	0.106666666666667
15915	0.0933333333333333
15930	0.0733333333333333
15945	0.0466666666666667
15960	0.0466666666666667
15975	0.04
15990	0.0266666666666667
16005	0.0333333333333333
16020	0.0333333333333333
16035	0.04
16050	0.04
16065	0.0466666666666667
16080	0.0466666666666667
16095	0.0466666666666667
16110	0.06
16125	0.0533333333333333
16140	0.0666666666666667
16155	0.0666666666666667
16170	0.0666666666666667
16185	0.06
16200	0.06
16215	0.06
16230	0.06
16245	0.0533333333333333
16260	0.0333333333333333
16275	0.0333333333333333
16290	0.02
16305	0.0133333333333333
16320	0.0133333333333333
16335	0.0333333333333333
16350	0.0666666666666667
16365	0.08
16380	0.08
16395	0.0933333333333333
