# Supplementary material for: Conveniently Pre-Tagged and Pre-Packaged: Extended Molecular Identification and Metagenomics Using Complete Metazoan Mitochondrial Genomes
Source: PLoS One. 2012 Dec 14;7(12):e51263. doi: 10.1371/journal.pone.0051263 (PMC3522660; doi:10.1371/journal.pone.0051263)
Supplement: File S3 — Sliding window analyses for Mammalia and Lissamphibia. For each family, the folder contains the aligned sequences as well as the sliding window analyses by species pair and for all species pair on a single figure. (ZIP) [file pone.0051263.s003.zip › Lissamphibia/Ambystomatidae/15_150/Ambystoma_laterale_NC_006330_Ambystoma_dumerilii_NC_006889.csv]

0	0.0666666666666667
15	0.08
30	0.0866666666666667
45	0.0933333333333333
60	0.0933333333333333
75	0.0866666666666667
90	0.0933333333333333
105	0.106666666666667
120	0.106666666666667
135	0.106666666666667
150	0.1
165	0.1
180	0.106666666666667
195	0.113333333333333
210	0.12
225	0.133333333333333
240	0.14
255	0.133333333333333
270	0.14
285	0.146666666666667
300	0.14
315	0.14
330	0.146666666666667
345	0.14
360	0.14
375	0.126666666666667
390	0.126666666666667
405	0.126666666666667
420	0.113333333333333
435	0.106666666666667
450	0.12
465	0.113333333333333
480	0.106666666666667
495	0.106666666666667
510	0.1
525	0.106666666666667
540	0.12
555	0.126666666666667
570	0.133333333333333
585	0.126666666666667
600	0.126666666666667
615	0.126666666666667
630	0.12
645	0.113333333333333
660	0.12
675	0.106666666666667
690	0.08
705	0.06
720	0.06
735	0.0533333333333333
750	0.0333333333333333
765	0.0333333333333333
780	0.04
795	0.0466666666666667
810	0.0466666666666667
825	0.0466666666666667
840	0.06
855	0.0666666666666667
870	0.0733333333333333
885	0.0933333333333333
900	0.113333333333333
915	0.12
930	0.113333333333333
945	0.113333333333333
960	0.113333333333333
975	0.12
990	0.113333333333333
1005	0.126666666666667
1020	0.113333333333333
1035	0.106666666666667
1050	0.0933333333333333
1065	0.0866666666666667
1080	0.0933333333333333
1095	0.106666666666667
1110	0.1
1125	0.1
1140	0.106666666666667
1155	0.113333333333333
1170	0.113333333333333
1185	0.106666666666667
1200	0.106666666666667
1215	0.113333333333333
1230	0.12
1245	0.113333333333333
1260	0.106666666666667
1275	0.1
1290	0.0933333333333333
1305	0.0733333333333333
1320	0.08
1335	0.0933333333333333
1350	0.1
1365	0.1
1380	0.0933333333333333
1395	0.0866666666666667
1410	0.0866666666666667
1425	0.0866666666666667
1440	0.08
1455	0.08
1470	0.0733333333333333
1485	0.0533333333333333
1500	0.0466666666666667
1515	0.0533333333333333
1530	0.0466666666666667
1545	0.0533333333333333
1560	0.0666666666666667
1575	0.0666666666666667
1590	0.0666666666666667
1605	0.0666666666666667
1620	0.0666666666666667
1635	0.08
1650	0.0733333333333333
1665	0.06
1680	0.0533333333333333
1695	0.04
1710	0.0333333333333333
1725	0.0333333333333333
1740	0.0333333333333333
1755	0.0333333333333333
1770	0.0333333333333333
1785	0.0266666666666667
1800	0.04
1815	0.04
1830	0.0533333333333333
1845	0.0666666666666667
1860	0.0666666666666667
1875	0.0666666666666667
1890	0.0733333333333333
1905	0.0666666666666667
1920	0.08
1935	0.1
1950	0.113333333333333
1965	0.12
1980	0.12
1995	0.113333333333333
2010	0.12
2025	0.12
2040	0.126666666666667
2055	0.126666666666667
2070	0.126666666666667
2085	0.106666666666667
2100	0.08
2115	0.08
2130	0.0666666666666667
2145	0.0733333333333333
2160	0.0666666666666667
2175	0.0733333333333333
2190	0.08
2205	0.0866666666666667
2220	0.0866666666666667
2235	0.08
2250	0.08
2265	0.0666666666666667
2280	0.08
2295	0.0666666666666667
2310	0.06
2325	0.0533333333333333
2340	0.06
2355	0.0666666666666667
2370	0.0666666666666667
2385	0.0933333333333333
2400	0.106666666666667
2415	0.12
2430	0.106666666666667
2445	0.113333333333333
2460	0.126666666666667
2475	0.133333333333333
2490	0.113333333333333
2505	0.113333333333333
2520	0.113333333333333
2535	0.0866666666666667
2550	0.0866666666666667
2565	0.0933333333333333
2580	0.1
2595	0.126666666666667
2610	0.14
2625	0.146666666666667
2640	0.166666666666667
2655	0.18
2670	0.213333333333333
2685	0.246666666666667
2700	0.24
2715	0.22
2730	0.24
2745	0.22
2760	0.213333333333333
2775	0.213333333333333
2790	0.206666666666667
2805	0.2
2820	0.18
2835	0.166666666666667
2850	0.2
2865	0.22
2880	0.206666666666667
2895	0.193333333333333
2910	0.186666666666667
2925	0.206666666666667
2940	0.206666666666667
2955	0.193333333333333
2970	0.193333333333333
2985	0.186666666666667
3000	0.153333333333333
3015	0.146666666666667
3030	0.133333333333333
3045	0.146666666666667
3060	0.146666666666667
3075	0.12
3090	0.106666666666667
3105	0.113333333333333
3120	0.1
3135	0.0866666666666667
3150	0.08
3165	0.0666666666666667
3180	0.0666666666666667
3195	0.0533333333333333
3210	0.04
3225	0.04
3240	0.0466666666666667
3255	0.04
3270	0.0266666666666667
3285	0.0466666666666667
3300	0.06
3315	0.08
3330	0.08
3345	0.08
3360	0.1
3375	0.1
3390	0.1
3405	0.1
3420	0.1
3435	0.0866666666666667
3450	0.08
3465	0.0666666666666667
3480	0.0666666666666667
3495	0.0733333333333333
3510	0.0666666666666667
3525	0.06
3540	0.0666666666666667
3555	0.0666666666666667
3570	0.0733333333333333
3585	0.0866666666666667
3600	0.0933333333333333
3615	0.0933333333333333
3630	0.106666666666667
3645	0.113333333333333
3660	0.12
3675	0.12
3690	0.113333333333333
3705	0.113333333333333
3720	0.12
3735	0.106666666666667
3750	0.1
3765	0.1
3780	0.1
3795	0.106666666666667
3810	0.1
3825	0.113333333333333
3840	0.113333333333333
3855	0.113333333333333
3870	0.106666666666667
3885	0.1
3900	0.0933333333333333
3915	0.0933333333333333
3930	0.08
3945	0.06
3960	0.0466666666666667
3975	0.0333333333333333
3990	0.0333333333333333
4005	0.0333333333333333
4020	0.0333333333333333
4035	0.08
4050	0.113333333333333
4065	0.133333333333333
4080	0.14
4095	0.146666666666667
4110	0.146666666666667
4125	0.146666666666667
4140	0.153333333333333
4155	0.166666666666667
4170	0.166666666666667
4185	0.126666666666667
4200	0.1
4215	0.08
4230	0.08
4245	0.08
4260	0.12
4275	0.14
4290	0.14
4305	0.146666666666667
4320	0.14
4335	0.146666666666667
4350	0.146666666666667
4365	0.153333333333333
4380	0.153333333333333
4395	0.146666666666667
4410	0.126666666666667
4425	0.106666666666667
4440	0.106666666666667
4455	0.08
4470	0.1
4485	0.0866666666666667
4500	0.0933333333333333
4515	0.0933333333333333
4530	0.0866666666666667
4545	0.0933333333333333
4560	0.0866666666666667
4575	0.0933333333333333
4590	0.08
4605	0.08
4620	0.0666666666666667
4635	0.0733333333333333
4650	0.0666666666666667
4665	0.06
4680	0.06
4695	0.0533333333333333
4710	0.0466666666666667
4725	0.0466666666666667
4740	0.06
4755	0.06
4770	0.06
4785	0.0533333333333333
4800	0.08
4815	0.0933333333333333
4830	0.0933333333333333
4845	0.1
4860	0.113333333333333
4875	0.126666666666667
4890	0.12
4905	0.14
4920	0.16
4935	0.173333333333333
4950	0.146666666666667
4965	0.14
4980	0.153333333333333
4995	0.166666666666667
5010	0.146666666666667
5025	0.14
5040	0.14
5055	0.133333333333333
5070	0.113333333333333
5085	0.106666666666667
5100	0.1
5115	0.0933333333333333
5130	0.0866666666666667
5145	0.0866666666666667
5160	0.0866666666666667
5175	0.08
5190	0.0866666666666667
5205	0.0933333333333333
5220	0.12
5235	0.14
5250	0.146666666666667
5265	0.146666666666667
5280	0.153333333333333
5295	0.146666666666667
5310	0.173333333333333
5325	0.173333333333333
5340	0.16
5355	0.153333333333333
5370	0.126666666666667
5385	0.1
5400	0.106666666666667
5415	0.12
5430	0.12
5445	0.12
5460	0.113333333333333
5475	0.113333333333333
5490	0.12
5505	0.113333333333333
5520	0.12
5535	0.12
5550	0.106666666666667
5565	0.113333333333333
5580	0.113333333333333
5595	0.113333333333333
5610	0.106666666666667
5625	0.1
5640	0.0933333333333333
5655	0.0866666666666667
5670	0.08
5685	0.106666666666667
5700	0.12
5715	0.106666666666667
5730	0.113333333333333
5745	0.106666666666667
5760	0.106666666666667
5775	0.12
5790	0.126666666666667
5805	0.14
5820	0.14
5835	0.12
5850	0.12
5865	0.126666666666667
5880	0.12
5895	0.133333333333333
5910	0.126666666666667
5925	0.133333333333333
5940	0.133333333333333
5955	0.14
5970	0.153333333333333
5985	0.16
6000	0.16
6015	0.146666666666667
6030	0.146666666666667
6045	0.14
6060	0.153333333333333
6075	0.153333333333333
6090	0.14
6105	0.126666666666667
6120	0.12
6135	0.113333333333333
6150	0.1
6165	0.0933333333333333
6180	0.0866666666666667
6195	0.0933333333333333
6210	0.0933333333333333
6225	0.0733333333333333
6240	0.0733333333333333
6255	0.0666666666666667
6270	0.06
6285	0.06
6300	0.06
6315	0.0666666666666667
6330	0.0866666666666667
6345	0.1
6360	0.1
6375	0.106666666666667
6390	0.126666666666667
6405	0.126666666666667
6420	0.14
6435	0.14
6450	0.16
6465	0.166666666666667
6480	0.146666666666667
6495	0.126666666666667
6510	0.113333333333333
6525	0.126666666666667
6540	0.113333333333333
6555	0.12
6570	0.106666666666667
6585	0.113333333333333
6600	0.113333333333333
6615	0.113333333333333
6630	0.106666666666667
6645	0.1
6660	0.113333333333333
6675	0.106666666666667
6690	0.113333333333333
6705	0.126666666666667
6720	0.14
6735	0.146666666666667
6750	0.14
6765	0.14
6780	0.16
6795	0.16
6810	0.146666666666667
6825	0.153333333333333
6840	0.146666666666667
6855	0.146666666666667
6870	0.126666666666667
6885	0.106666666666667
6900	0.1
6915	0.1
6930	0.1
6945	0.113333333333333
6960	0.12
6975	0.12
6990	0.12
7005	0.113333333333333
7020	0.14
7035	0.146666666666667
7050	0.153333333333333
7065	0.16
7080	0.146666666666667
7095	0.133333333333333
7110	0.14
7125	0.133333333333333
7140	0.133333333333333
7155	0.126666666666667
7170	0.106666666666667
7185	0.106666666666667
7200	0.0933333333333333
7215	0.0866666666666667
7230	0.0866666666666667
7245	0.1
7260	0.0933333333333333
7275	0.0933333333333333
7290	0.0866666666666667
7305	0.0866666666666667
7320	0.0933333333333333
7335	0.106666666666667
7350	0.126666666666667
7365	0.133333333333333
7380	0.14
7395	0.126666666666667
7410	0.12
7425	0.126666666666667
7440	0.14
7455	0.153333333333333
7470	0.14
7485	0.12
7500	0.113333333333333
7515	0.113333333333333
7530	0.113333333333333
7545	0.12
7560	0.113333333333333
7575	0.1
7590	0.133333333333333
7605	0.133333333333333
7620	0.146666666666667
7635	0.173333333333333
7650	0.173333333333333
7665	0.153333333333333
7680	0.14
7695	0.146666666666667
7710	0.16
7725	0.153333333333333
7740	0.126666666666667
7755	0.126666666666667
7770	0.126666666666667
7785	0.12
7800	0.126666666666667
7815	0.146666666666667
7830	0.173333333333333
7845	0.16
7860	0.18
7875	0.186666666666667
7890	0.18
7905	0.16
7920	0.146666666666667
7935	0.126666666666667
7950	0.106666666666667
7965	0.0933333333333333
7980	0.0733333333333333
7995	0.08
8010	0.06
8025	0.0666666666666667
8040	0.06
8055	0.0733333333333333
8070	0.0866666666666667
8085	0.0933333333333333
8100	0.1
8115	0.1
8130	0.1
8145	0.1
8160	0.0933333333333333
8175	0.0866666666666667
8190	0.0866666666666667
8205	0.0866666666666667
8220	0.106666666666667
8235	0.126666666666667
8250	0.12
8265	0.126666666666667
8280	0.14
8295	0.153333333333333
8310	0.16
8325	0.173333333333333
8340	0.173333333333333
8355	0.166666666666667
8370	0.14
8385	0.113333333333333
8400	0.113333333333333
8415	0.1
8430	0.08
8445	0.06
8460	0.06
8475	0.0466666666666667
8490	0.06
8505	0.0533333333333333
8520	0.06
8535	0.0666666666666667
8550	0.0866666666666667
8565	0.0866666666666667
8580	0.0933333333333333
8595	0.0866666666666667
8610	0.0733333333333333
8625	0.0666666666666667
8640	0.0466666666666667
8655	0.0466666666666667
8670	0.04
8685	0.0666666666666667
8700	0.0466666666666667
8715	0.0533333333333333
8730	0.06
8745	0.0666666666666667
8760	0.08
8775	0.0933333333333333
8790	0.0933333333333333
8805	0.0933333333333333
8820	0.0866666666666667
8835	0.06
8850	0.0733333333333333
8865	0.08
8880	0.0866666666666667
8895	0.0866666666666667
8910	0.08
8925	0.08
8940	0.0866666666666667
8955	0.113333333333333
8970	0.126666666666667
8985	0.133333333333333
9000	0.133333333333333
9015	0.133333333333333
9030	0.126666666666667
9045	0.12
9060	0.12
9075	0.113333333333333
9090	0.106666666666667
9105	0.0933333333333333
9120	0.0866666666666667
9135	0.0933333333333333
9150	0.0866666666666667
9165	0.0866666666666667
9180	0.1
9195	0.106666666666667
9210	0.113333333333333
9225	0.106666666666667
9240	0.12
9255	0.113333333333333
9270	0.133333333333333
9285	0.133333333333333
9300	0.146666666666667
9315	0.14
9330	0.126666666666667
9345	0.126666666666667
9360	0.14
9375	0.14
9390	0.14
9405	0.146666666666667
9420	0.133333333333333
9435	0.12
9450	0.12
9465	0.126666666666667
9480	0.12
9495	0.126666666666667
9510	0.126666666666667
9525	0.14
9540	0.146666666666667
9555	0.14
9570	0.153333333333333
9585	0.166666666666667
9600	0.16
9615	0.16
9630	0.153333333333333
9645	0.146666666666667
9660	0.14
9675	0.133333333333333
9690	0.113333333333333
9705	0.12
9720	0.113333333333333
9735	0.106666666666667
9750	0.1
9765	0.113333333333333
9780	0.12
9795	0.113333333333333
9810	0.1
9825	0.1
9840	0.1
9855	0.0866666666666667
9870	0.0666666666666667
9885	0.0666666666666667
9900	0.106666666666667
9915	0.12
9930	0.126666666666667
9945	0.16
9960	0.173333333333333
9975	0.206666666666667
9990	0.233333333333333
10005	0.233333333333333
10020	0.24
10035	0.246666666666667
10050	0.233333333333333
10065	0.206666666666667
10080	0.213333333333333
10095	0.18
10110	0.173333333333333
10125	0.133333333333333
10140	0.126666666666667
10155	0.133333333333333
10170	0.126666666666667
10185	0.106666666666667
10200	0.0733333333333333
10215	0.0666666666666667
10230	0.0466666666666667
10245	0.0466666666666667
10260	0.04
10275	0.04
10290	0.0333333333333333
10305	0.0266666666666667
10320	0.0266666666666667
10335	0.0266666666666667
10350	0.0266666666666667
10365	0.0266666666666667
10380	0.04
10395	0.04
10410	0.0466666666666667
10425	0.0733333333333333
10440	0.06
10455	0.06
10470	0.0666666666666667
10485	0.0866666666666667
10500	0.1
10515	0.106666666666667
10530	0.0933333333333333
10545	0.0933333333333333
10560	0.08
10575	0.0733333333333333
10590	0.0733333333333333
10605	0.1
10620	0.113333333333333
10635	0.0933333333333333
10650	0.0933333333333333
10665	0.0933333333333333
10680	0.113333333333333
10695	0.146666666666667
10710	0.153333333333333
10725	0.133333333333333
10740	0.16
10755	0.133333333333333
10770	0.12
10785	0.12
10800	0.106666666666667
10815	0.0933333333333333
10830	0.08
10845	0.06
10860	0.0533333333333333
10875	0.0866666666666667
10890	0.0733333333333333
10905	0.0733333333333333
10920	0.0666666666666667
10935	0.0733333333333333
10950	0.0733333333333333
10965	0.0733333333333333
10980	0.0666666666666667
10995	0.0666666666666667
11010	0.0733333333333333
11025	0.04
11040	0.0333333333333333
11055	0.0333333333333333
11070	0.0333333333333333
11085	0.0266666666666667
11100	0.0266666666666667
11115	0.0266666666666667
11130	0.0333333333333333
11145	0.02
11160	0.02
11175	0.02
11190	0.0133333333333333
11205	0.02
11220	0.02
11235	0.0266666666666667
11250	0.0266666666666667
11265	0.0266666666666667
11280	0.04
11295	0.04
11310	0.0466666666666667
11325	0.0533333333333333
11340	0.06
11355	0.06
11370	0.0666666666666667
11385	0.0666666666666667
11400	0.0733333333333333
11415	0.08
11430	0.0666666666666667
11445	0.0666666666666667
11460	0.06
11475	0.08
11490	0.0733333333333333
11505	0.0733333333333333
11520	0.0666666666666667
11535	0.06
11550	0.0533333333333333
11565	0.0533333333333333
11580	0.0466666666666667
11595	0.0533333333333333
11610	0.0466666666666667
11625	0.02
11640	0.0466666666666667
11655	0.04
11670	0.04
11685	0.0466666666666667
11700	0.0533333333333333
11715	0.0466666666666667
11730	0.0533333333333333
11745	0.0533333333333333
11760	0.0666666666666667
11775	0.0666666666666667
11790	0.0466666666666667
11805	0.0533333333333333
11820	0.0533333333333333
11835	0.0466666666666667
11850	0.0466666666666667
11865	0.0533333333333333
11880	0.06
11895	0.0533333333333333
11910	0.04
11925	0.04
11940	0.04
11955	0.04
11970	0.04
11985	0.04
12000	0.0666666666666667
12015	0.06
12030	0.1
12045	0.133333333333333
12060	0.133333333333333
12075	0.14
12090	0.153333333333333
12105	0.166666666666667
12120	0.173333333333333
12135	0.173333333333333
12150	0.16
12165	0.16
12180	0.113333333333333
12195	0.08
12210	0.08
12225	0.0733333333333333
12240	0.0666666666666667
12255	0.0466666666666667
12270	0.04
12285	0.0466666666666667
12300	0.0333333333333333
12315	0.0533333333333333
12330	0.0466666666666667
12345	0.0533333333333333
12360	0.06
12375	0.06
12390	0.0466666666666667
12405	0.0666666666666667
12420	0.0666666666666667
12435	0.06
12450	0.0533333333333333
12465	0.0333333333333333
12480	0.0533333333333333
12495	0.0466666666666667
12510	0.0533333333333333
12525	0.06
12540	0.0666666666666667
12555	0.06
12570	0.0733333333333333
12585	0.0866666666666667
12600	0.0933333333333333
12615	0.1
12630	0.0933333333333333
12645	0.0933333333333333
12660	0.08
12675	0.0733333333333333
12690	0.0733333333333333
12705	0.0666666666666667
12720	0.0733333333333333
12735	0.0866666666666667
12750	0.12
12765	0.113333333333333
12780	0.1
12795	0.106666666666667
12810	0.106666666666667
12825	0.106666666666667
12840	0.1
12855	0.0933333333333333
12870	0.0733333333333333
12885	0.0466666666666667
12900	0.00666666666666667
12915	0.00666666666666667
12930	0.00666666666666667
12945	0
12960	0
12975	0
12990	0.00666666666666667
13005	0.0133333333333333
13020	0.0133333333333333
13035	0.0266666666666667
13050	0.0266666666666667
13065	0.0266666666666667
13080	0.0333333333333333
13095	0.06
13110	0.0866666666666667
13125	0.1
13140	0.0933333333333333
13155	0.0866666666666667
13170	0.106666666666667
13185	0.1
13200	0.113333333333333
13215	0.113333333333333
13230	0.106666666666667
13245	0.08
13260	0.0533333333333333
13275	0.04
13290	0.04
13305	0.04
13320	0.02
13335	0.0133333333333333
13350	0
13365	0
13380	0
13395	0
13410	0
13425	0
13440	0
13455	0.00666666666666667
13470	0.02
13485	0.0266666666666667
13500	0.0266666666666667
13515	0.0266666666666667
13530	0.0266666666666667
13545	0.0333333333333333
13560	0.0333333333333333
13575	0.0333333333333333
13590	0.0333333333333333
13605	0.0333333333333333
13620	0.0266666666666667
13635	0.02
13650	0.0533333333333333
13665	0.0666666666666667
13680	0.0666666666666667
13695	0.0933333333333333
13710	0.1
13725	0.113333333333333
13740	0.126666666666667
13755	0.12
13770	0.133333333333333
13785	0.173333333333333
13800	0.153333333333333
13815	0.14
13830	0.146666666666667
13845	0.12
13860	0.126666666666667
13875	0.133333333333333
13890	0.14
13905	0.16
13920	0.16
13935	0.153333333333333
13950	0.146666666666667
13965	0.16
13980	0.173333333333333
13995	0.18
14010	0.193333333333333
14025	0.173333333333333
14040	0.166666666666667
14055	0.146666666666667
14070	0.126666666666667
14085	0.106666666666667
14100	0.113333333333333
14115	0.106666666666667
14130	0.1
14145	0.1
14160	0.0866666666666667
14175	0.0866666666666667
14190	0.0933333333333333
14205	0.0933333333333333
14220	0.0933333333333333
14235	0.0933333333333333
14250	0.0866666666666667
14265	0.0933333333333333
14280	0.0933333333333333
14295	0.0933333333333333
14310	0.1
14325	0.12
14340	0.113333333333333
14355	0.14
14370	0.146666666666667
14385	0.16
14400	0.18
14415	0.166666666666667
14430	0.193333333333333
14445	0.2
14460	0.193333333333333
14475	0.173333333333333
14490	0.18
14505	0.166666666666667
14520	0.166666666666667
14535	0.153333333333333
14550	0.14
14565	0.16
14580	0.12
14595	0.113333333333333
14610	0.106666666666667
14625	0.106666666666667
14640	0.0866666666666667
14655	0.0733333333333333
14670	0.0733333333333333
14685	0.0666666666666667
14700	0.0533333333333333
14715	0.04
14730	0.0466666666666667
14745	0.0333333333333333
14760	0.0266666666666667
14775	0.0266666666666667
14790	0.0266666666666667
14805	0.0266666666666667
14820	0.02
14835	0.0133333333333333
14850	0.0133333333333333
14865	0.02
14880	0.0333333333333333
14895	0.0533333333333333
14910	0.06
14925	0.08
14940	0.0933333333333333
14955	0.1
14970	0.126666666666667
14985	0.133333333333333
15000	0.153333333333333
15015	0.14
15030	0.126666666666667
15045	0.106666666666667
15060	0.106666666666667
15075	0.0933333333333333
15090	0.0933333333333333
15105	0.1
15120	0.0866666666666667
15135	0.0933333333333333
15150	0.0933333333333333
15165	0.113333333333333
15180	0.126666666666667
15195	0.153333333333333
15210	0.153333333333333
15225	0.153333333333333
15240	0.146666666666667
15255	0.133333333333333
15270	0.153333333333333
15285	0.153333333333333
15300	0.146666666666667
15315	0.133333333333333
15330	0.133333333333333
15345	0.14
15360	0.14
15375	0.133333333333333
15390	0.126666666666667
15405	0.133333333333333
15420	0.113333333333333
15435	0.133333333333333
15450	0.153333333333333
15465	0.166666666666667
15480	0.16
15495	0.146666666666667
15510	0.153333333333333
15525	0.16
15540	0.18
15555	0.18
15570	0.193333333333333
15585	0.173333333333333
15600	0.14
15615	0.12
15630	0.113333333333333
15645	0.106666666666667
15660	0.113333333333333
15675	0.126666666666667
15690	0.14
15705	0.133333333333333
15720	0.113333333333333
15735	0.14
15750	0.173333333333333
15765	0.186666666666667
15780	0.2
15795	0.226666666666667
15810	0.22
15825	0.206666666666667
15840	0.193333333333333
15855	0.193333333333333
15870	0.193333333333333
15885	0.153333333333333
15900	0.12
15915	0.106666666666667
15930	0.0866666666666667
15945	0.0533333333333333
15960	0.04
15975	0.04
15990	0.02
16005	0.0266666666666667
16020	0.02
16035	0.02
16050	0.02
16065	0.0266666666666667
16080	0.0266666666666667
16095	0.0266666666666667
16110	0.0333333333333333
16125	0.0266666666666667
16140	0.04
16155	0.04
16170	0.0466666666666667
16185	0.0533333333333333
16200	0.0533333333333333
16215	0.0466666666666667
16230	0.0466666666666667
16245	0.04
16260	0.0333333333333333
16275	0.0333333333333333
16290	0.02
16305	0.0133333333333333
16320	0.0133333333333333
16335	0.02
16350	0.02
16365	0.0266666666666667
16380	0.0333333333333333
16395	0.0466666666666667
