# Supplementary material for: Conveniently Pre-Tagged and Pre-Packaged: Extended Molecular Identification and Metagenomics Using Complete Metazoan Mitochondrial Genomes
Source: PLoS One. 2012 Dec 14;7(12):e51263. doi: 10.1371/journal.pone.0051263 (PMC3522660; doi:10.1371/journal.pone.0051263)
Supplement: File S3 — Sliding window analyses for Mammalia and Lissamphibia. For each family, the folder contains the aligned sequences as well as the sliding window analyses by species pair and for all species pair on a single figure. (ZIP) [file pone.0051263.s003.zip › Lissamphibia/Ambystomatidae/15_150/Ambystoma_laterale_NC_006330_Ambystoma_texanum_NC_014571.csv]

0	0.1
15	0.113333333333333
30	0.126666666666667
45	0.133333333333333
60	0.126666666666667
75	0.133333333333333
90	0.14
105	0.146666666666667
120	0.153333333333333
135	0.146666666666667
150	0.14
165	0.133333333333333
180	0.126666666666667
195	0.14
210	0.146666666666667
225	0.133333333333333
240	0.126666666666667
255	0.113333333333333
270	0.126666666666667
285	0.126666666666667
300	0.12
315	0.12
330	0.12
345	0.106666666666667
360	0.0933333333333333
375	0.0933333333333333
390	0.0866666666666667
405	0.08
420	0.06
435	0.0733333333333333
450	0.08
465	0.08
480	0.0866666666666667
495	0.08
510	0.0733333333333333
525	0.08
540	0.0933333333333333
555	0.106666666666667
570	0.12
585	0.106666666666667
600	0.106666666666667
615	0.106666666666667
630	0.113333333333333
645	0.113333333333333
660	0.12
675	0.106666666666667
690	0.0933333333333333
705	0.0866666666666667
720	0.08
735	0.0733333333333333
750	0.0733333333333333
765	0.0733333333333333
780	0.06
795	0.06
810	0.06
825	0.0733333333333333
840	0.08
855	0.08
870	0.08
885	0.0933333333333333
900	0.0866666666666667
915	0.0933333333333333
930	0.0866666666666667
945	0.106666666666667
960	0.113333333333333
975	0.113333333333333
990	0.12
1005	0.133333333333333
1020	0.133333333333333
1035	0.133333333333333
1050	0.126666666666667
1065	0.126666666666667
1080	0.133333333333333
1095	0.12
1110	0.113333333333333
1125	0.1
1140	0.0866666666666667
1155	0.1
1170	0.0933333333333333
1185	0.0866666666666667
1200	0.08
1215	0.08
1230	0.0866666666666667
1245	0.0933333333333333
1260	0.0866666666666667
1275	0.0866666666666667
1290	0.08
1305	0.0533333333333333
1320	0.06
1335	0.0533333333333333
1350	0.06
1365	0.0666666666666667
1380	0.06
1395	0.0466666666666667
1410	0.0466666666666667
1425	0.0466666666666667
1440	0.0466666666666667
1455	0.0533333333333333
1470	0.0466666666666667
1485	0.0533333333333333
1500	0.06
1515	0.0666666666666667
1530	0.0666666666666667
1545	0.0733333333333333
1560	0.08
1575	0.08
1590	0.08
1605	0.0733333333333333
1620	0.0733333333333333
1635	0.0733333333333333
1650	0.0666666666666667
1665	0.0466666666666667
1680	0.04
1695	0.0466666666666667
1710	0.0466666666666667
1725	0.0466666666666667
1740	0.0533333333333333
1755	0.0466666666666667
1770	0.0466666666666667
1785	0.0466666666666667
1800	0.0533333333333333
1815	0.0466666666666667
1830	0.06
1845	0.06
1860	0.06
1875	0.0666666666666667
1890	0.0666666666666667
1905	0.08
1920	0.113333333333333
1935	0.126666666666667
1950	0.14
1965	0.153333333333333
1980	0.153333333333333
1995	0.146666666666667
2010	0.146666666666667
2025	0.14
2040	0.14
2055	0.126666666666667
2070	0.106666666666667
2085	0.0933333333333333
2100	0.0733333333333333
2115	0.0866666666666667
2130	0.08
2145	0.0933333333333333
2160	0.106666666666667
2175	0.106666666666667
2190	0.12
2205	0.126666666666667
2220	0.12
2235	0.113333333333333
2250	0.12
2265	0.0933333333333333
2280	0.0933333333333333
2295	0.0733333333333333
2310	0.0533333333333333
2325	0.06
2340	0.0466666666666667
2355	0.04
2370	0.0466666666666667
2385	0.0733333333333333
2400	0.08
2415	0.0866666666666667
2430	0.08
2445	0.0866666666666667
2460	0.0933333333333333
2475	0.0933333333333333
2490	0.0866666666666667
2505	0.106666666666667
2520	0.106666666666667
2535	0.0933333333333333
2550	0.08
2565	0.0866666666666667
2580	0.106666666666667
2595	0.126666666666667
2610	0.126666666666667
2625	0.14
2640	0.16
2655	0.146666666666667
2670	0.153333333333333
2685	0.173333333333333
2700	0.173333333333333
2715	0.166666666666667
2730	0.166666666666667
2745	0.16
2760	0.173333333333333
2775	0.166666666666667
2790	0.166666666666667
2805	0.166666666666667
2820	0.16
2835	0.16
2850	0.18
2865	0.186666666666667
2880	0.18
2895	0.166666666666667
2910	0.153333333333333
2925	0.166666666666667
2940	0.16
2955	0.173333333333333
2970	0.186666666666667
2985	0.16
3000	0.14
3015	0.126666666666667
3030	0.113333333333333
3045	0.113333333333333
3060	0.126666666666667
3075	0.106666666666667
3090	0.0933333333333333
3105	0.0866666666666667
3120	0.08
3135	0.0733333333333333
3150	0.0733333333333333
3165	0.0733333333333333
3180	0.08
3195	0.08
3210	0.06
3225	0.0666666666666667
3240	0.0666666666666667
3255	0.06
3270	0.0666666666666667
3285	0.0866666666666667
3300	0.0866666666666667
3315	0.1
3330	0.1
3345	0.1
3360	0.106666666666667
3375	0.106666666666667
3390	0.126666666666667
3405	0.133333333333333
3420	0.113333333333333
3435	0.0933333333333333
3450	0.0933333333333333
3465	0.0866666666666667
3480	0.0866666666666667
3495	0.0933333333333333
3510	0.106666666666667
3525	0.0933333333333333
3540	0.1
3555	0.1
3570	0.113333333333333
3585	0.133333333333333
3600	0.133333333333333
3615	0.126666666666667
3630	0.146666666666667
3645	0.14
3660	0.133333333333333
3675	0.14
3690	0.126666666666667
3705	0.126666666666667
3720	0.12
3735	0.106666666666667
3750	0.106666666666667
3765	0.113333333333333
3780	0.0933333333333333
3795	0.0866666666666667
3810	0.0866666666666667
3825	0.1
3840	0.113333333333333
3855	0.106666666666667
3870	0.1
3885	0.0933333333333333
3900	0.1
3915	0.1
3930	0.0933333333333333
3945	0.0933333333333333
3960	0.08
3975	0.0666666666666667
3990	0.0466666666666667
4005	0.04
4020	0.0333333333333333
4035	0.0666666666666667
4050	0.08
4065	0.0933333333333333
4080	0.1
4095	0.113333333333333
4110	0.12
4125	0.113333333333333
4140	0.126666666666667
4155	0.133333333333333
4170	0.14
4185	0.106666666666667
4200	0.0933333333333333
4215	0.0866666666666667
4230	0.0933333333333333
4245	0.0866666666666667
4260	0.113333333333333
4275	0.126666666666667
4290	0.12
4305	0.133333333333333
4320	0.133333333333333
4335	0.153333333333333
4350	0.146666666666667
4365	0.146666666666667
4380	0.14
4395	0.133333333333333
4410	0.12
4425	0.12
4440	0.126666666666667
4455	0.113333333333333
4470	0.113333333333333
4485	0.0933333333333333
4500	0.0933333333333333
4515	0.0866666666666667
4530	0.0866666666666667
4545	0.0933333333333333
4560	0.08
4575	0.08
4590	0.0666666666666667
4605	0.06
4620	0.0533333333333333
4635	0.0733333333333333
4650	0.08
4665	0.08
4680	0.08
4695	0.0733333333333333
4710	0.0733333333333333
4725	0.08
4740	0.0866666666666667
4755	0.0866666666666667
4770	0.0933333333333333
4785	0.0733333333333333
4800	0.0733333333333333
4815	0.0866666666666667
4830	0.08
4845	0.0933333333333333
4860	0.0933333333333333
4875	0.0733333333333333
4890	0.08
4905	0.0866666666666667
4920	0.0933333333333333
4935	0.106666666666667
4950	0.106666666666667
4965	0.106666666666667
4980	0.113333333333333
4995	0.113333333333333
5010	0.12
5025	0.14
5040	0.126666666666667
5055	0.126666666666667
5070	0.12
5085	0.12
5100	0.106666666666667
5115	0.0933333333333333
5130	0.1
5145	0.0933333333333333
5160	0.08
5175	0.08
5190	0.0933333333333333
5205	0.113333333333333
5220	0.126666666666667
5235	0.146666666666667
5250	0.173333333333333
5265	0.166666666666667
5280	0.16
5295	0.16
5310	0.166666666666667
5325	0.153333333333333
5340	0.14
5355	0.113333333333333
5370	0.106666666666667
5385	0.08
5400	0.0533333333333333
5415	0.0666666666666667
5430	0.06
5445	0.0533333333333333
5460	0.0533333333333333
5475	0.0533333333333333
5490	0.0533333333333333
5505	0.0733333333333333
5520	0.08
5535	0.08
5550	0.0866666666666667
5565	0.0933333333333333
5580	0.106666666666667
5595	0.113333333333333
5610	0.12
5625	0.12
5640	0.12
5655	0.1
5670	0.08
5685	0.0933333333333333
5700	0.1
5715	0.1
5730	0.106666666666667
5745	0.113333333333333
5760	0.12
5775	0.113333333333333
5790	0.133333333333333
5805	0.146666666666667
5820	0.166666666666667
5835	0.153333333333333
5850	0.153333333333333
5865	0.14
5880	0.126666666666667
5895	0.133333333333333
5910	0.14
5925	0.16
5940	0.14
5955	0.146666666666667
5970	0.153333333333333
5985	0.18
6000	0.173333333333333
6015	0.173333333333333
6030	0.18
6045	0.18
6060	0.18
6075	0.18
6090	0.173333333333333
6105	0.16
6120	0.133333333333333
6135	0.113333333333333
6150	0.113333333333333
6165	0.106666666666667
6180	0.0933333333333333
6195	0.0733333333333333
6210	0.06
6225	0.04
6240	0.04
6255	0.0333333333333333
6270	0.0333333333333333
6285	0.0266666666666667
6300	0.0333333333333333
6315	0.0466666666666667
6330	0.0533333333333333
6345	0.08
6360	0.0866666666666667
6375	0.0933333333333333
6390	0.12
6405	0.146666666666667
6420	0.166666666666667
6435	0.16
6450	0.173333333333333
6465	0.166666666666667
6480	0.173333333333333
6495	0.146666666666667
6510	0.133333333333333
6525	0.146666666666667
6540	0.133333333333333
6555	0.12
6570	0.113333333333333
6585	0.12
6600	0.1
6615	0.12
6630	0.12
6645	0.12
6660	0.133333333333333
6675	0.113333333333333
6690	0.1
6705	0.106666666666667
6720	0.113333333333333
6735	0.113333333333333
6750	0.133333333333333
6765	0.12
6780	0.12
6795	0.133333333333333
6810	0.126666666666667
6825	0.146666666666667
6840	0.16
6855	0.173333333333333
6870	0.16
6885	0.16
6900	0.133333333333333
6915	0.146666666666667
6930	0.153333333333333
6945	0.146666666666667
6960	0.14
6975	0.133333333333333
6990	0.126666666666667
7005	0.113333333333333
7020	0.146666666666667
7035	0.146666666666667
7050	0.16
7065	0.14
7080	0.126666666666667
7095	0.133333333333333
7110	0.153333333333333
7125	0.153333333333333
7140	0.16
7155	0.146666666666667
7170	0.113333333333333
7185	0.106666666666667
7200	0.0933333333333333
7215	0.0933333333333333
7230	0.0866666666666667
7245	0.0733333333333333
7260	0.0466666666666667
7275	0.0533333333333333
7290	0.04
7305	0.0466666666666667
7320	0.0533333333333333
7335	0.0666666666666667
7350	0.0733333333333333
7365	0.0866666666666667
7380	0.106666666666667
7395	0.113333333333333
7410	0.126666666666667
7425	0.12
7440	0.133333333333333
7455	0.133333333333333
7470	0.133333333333333
7485	0.14
7500	0.146666666666667
7515	0.14
7530	0.14
7545	0.153333333333333
7560	0.14
7575	0.133333333333333
7590	0.14
7605	0.14
7620	0.14
7635	0.133333333333333
7650	0.146666666666667
7665	0.14
7680	0.133333333333333
7695	0.133333333333333
7710	0.146666666666667
7725	0.153333333333333
7740	0.16
7755	0.16
7770	0.173333333333333
7785	0.173333333333333
7800	0.166666666666667
7815	0.173333333333333
7830	0.186666666666667
7845	0.166666666666667
7860	0.173333333333333
7875	0.173333333333333
7890	0.16
7905	0.16
7920	0.14
7935	0.14
7950	0.126666666666667
7965	0.12
7980	0.113333333333333
7995	0.126666666666667
8010	0.113333333333333
8025	0.1
8040	0.0933333333333333
8055	0.106666666666667
8070	0.12
8085	0.12
8100	0.113333333333333
8115	0.113333333333333
8130	0.1
8145	0.1
8160	0.1
8175	0.106666666666667
8190	0.12
8205	0.106666666666667
8220	0.106666666666667
8235	0.126666666666667
8250	0.126666666666667
8265	0.126666666666667
8280	0.12
8295	0.113333333333333
8310	0.12
8325	0.133333333333333
8340	0.12
8355	0.113333333333333
8370	0.0933333333333333
8385	0.06
8400	0.06
8415	0.0533333333333333
8430	0.0533333333333333
8445	0.0533333333333333
8460	0.0533333333333333
8475	0.0333333333333333
8490	0.04
8505	0.0333333333333333
8520	0.04
8535	0.0533333333333333
8550	0.0666666666666667
8565	0.0666666666666667
8580	0.0733333333333333
8595	0.0666666666666667
8610	0.0533333333333333
8625	0.0533333333333333
8640	0.0466666666666667
8655	0.0466666666666667
8670	0.04
8685	0.0333333333333333
8700	0.02
8715	0.0266666666666667
8730	0.0266666666666667
8745	0.0533333333333333
8760	0.0666666666666667
8775	0.0866666666666667
8790	0.08
8805	0.0866666666666667
8820	0.0866666666666667
8835	0.08
8850	0.0866666666666667
8865	0.1
8880	0.113333333333333
8895	0.0933333333333333
8910	0.0866666666666667
8925	0.0866666666666667
8940	0.0866666666666667
8955	0.106666666666667
8970	0.12
8985	0.12
9000	0.126666666666667
9015	0.133333333333333
9030	0.113333333333333
9045	0.113333333333333
9060	0.113333333333333
9075	0.106666666666667
9090	0.12
9105	0.1
9120	0.106666666666667
9135	0.126666666666667
9150	0.113333333333333
9165	0.0933333333333333
9180	0.12
9195	0.12
9210	0.12
9225	0.12
9240	0.113333333333333
9255	0.12
9270	0.12
9285	0.12
9300	0.146666666666667
9315	0.14
9330	0.126666666666667
9345	0.133333333333333
9360	0.14
9375	0.133333333333333
9390	0.14
9405	0.153333333333333
9420	0.146666666666667
9435	0.14
9450	0.133333333333333
9465	0.153333333333333
9480	0.16
9495	0.146666666666667
9510	0.146666666666667
9525	0.14
9540	0.146666666666667
9555	0.133333333333333
9570	0.14
9585	0.153333333333333
9600	0.146666666666667
9615	0.14
9630	0.12
9645	0.133333333333333
9660	0.14
9675	0.146666666666667
9690	0.133333333333333
9705	0.126666666666667
9720	0.12
9735	0.113333333333333
9750	0.106666666666667
9765	0.113333333333333
9780	0.113333333333333
9795	0.1
9810	0.0866666666666667
9825	0.0866666666666667
9840	0.08
9855	0.0733333333333333
9870	0.0666666666666667
9885	0.0666666666666667
9900	0.0933333333333333
9915	0.1
9930	0.126666666666667
9945	0.16
9960	0.166666666666667
9975	0.186666666666667
9990	0.226666666666667
10005	0.24
10020	0.26
10035	0.286666666666667
10050	0.286666666666667
10065	0.266666666666667
10080	0.266666666666667
10095	0.26
10110	0.26
10125	0.24
10140	0.22
10155	0.206666666666667
10170	0.18
10185	0.146666666666667
10200	0.126666666666667
10215	0.126666666666667
10230	0.1
10245	0.0733333333333333
10260	0.06
10275	0.0533333333333333
10290	0.0466666666666667
10305	0.0466666666666667
10320	0.0466666666666667
10335	0.04
10350	0.04
10365	0.0533333333333333
10380	0.0933333333333333
10395	0.1
10410	0.12
10425	0.146666666666667
10440	0.14
10455	0.166666666666667
10470	0.166666666666667
10485	0.166666666666667
10500	0.166666666666667
10515	0.153333333333333
10530	0.12
10545	0.113333333333333
10560	0.0933333333333333
10575	0.08
10590	0.08
10605	0.0666666666666667
10620	0.0866666666666667
10635	0.08
10650	0.0866666666666667
10665	0.106666666666667
10680	0.113333333333333
10695	0.146666666666667
10710	0.153333333333333
10725	0.14
10740	0.16
10755	0.153333333333333
10770	0.133333333333333
10785	0.133333333333333
10800	0.113333333333333
10815	0.0866666666666667
10830	0.08
10845	0.0533333333333333
10860	0.0466666666666667
10875	0.08
10890	0.0666666666666667
10905	0.06
10920	0.0733333333333333
10935	0.0733333333333333
10950	0.0733333333333333
10965	0.0733333333333333
10980	0.0666666666666667
10995	0.08
11010	0.08
11025	0.0466666666666667
11040	0.0466666666666667
11055	0.0466666666666667
11070	0.0333333333333333
11085	0.04
11100	0.04
11115	0.0466666666666667
11130	0.0533333333333333
11145	0.0333333333333333
11160	0.0466666666666667
11175	0.0466666666666667
11190	0.04
11205	0.04
11220	0.0466666666666667
11235	0.0466666666666667
11250	0.0466666666666667
11265	0.04
11280	0.04
11295	0.0466666666666667
11310	0.0533333333333333
11325	0.0533333333333333
11340	0.0533333333333333
11355	0.0666666666666667
11370	0.08
11385	0.0866666666666667
11400	0.0866666666666667
11415	0.0933333333333333
11430	0.0933333333333333
11445	0.0866666666666667
11460	0.0733333333333333
11475	0.0866666666666667
11490	0.08
11505	0.0733333333333333
11520	0.0533333333333333
11535	0.04
11550	0.04
11565	0.04
11580	0.0333333333333333
11595	0.0333333333333333
11610	0.0266666666666667
11625	0.0133333333333333
11640	0.0266666666666667
11655	0.02
11670	0.02
11685	0.0266666666666667
11700	0.0333333333333333
11715	0.0266666666666667
11730	0.0266666666666667
11745	0.0333333333333333
11760	0.0466666666666667
11775	0.0466666666666667
11790	0.04
11805	0.0466666666666667
11820	0.0466666666666667
11835	0.04
11850	0.0533333333333333
11865	0.0533333333333333
11880	0.0666666666666667
11895	0.06
11910	0.0466666666666667
11925	0.0466666666666667
11940	0.0466666666666667
11955	0.0466666666666667
11970	0.0466666666666667
11985	0.0466666666666667
12000	0.0466666666666667
12015	0.0466666666666667
12030	0.06
12045	0.0933333333333333
12060	0.0933333333333333
12075	0.1
12090	0.1
12105	0.113333333333333
12120	0.12
12135	0.12
12150	0.113333333333333
12165	0.113333333333333
12180	0.0933333333333333
12195	0.06
12210	0.06
12225	0.06
12240	0.06
12255	0.04
12270	0.0466666666666667
12285	0.0533333333333333
12300	0.0466666666666667
12315	0.0666666666666667
12330	0.0666666666666667
12345	0.0666666666666667
12360	0.0666666666666667
12375	0.06
12390	0.0533333333333333
12405	0.0733333333333333
12420	0.06
12435	0.06
12450	0.0533333333333333
12465	0.0333333333333333
12480	0.0333333333333333
12495	0.04
12510	0.0466666666666667
12525	0.0533333333333333
12540	0.0666666666666667
12555	0.06
12570	0.08
12585	0.0866666666666667
12600	0.0933333333333333
12615	0.1
12630	0.0933333333333333
12645	0.0933333333333333
12660	0.0866666666666667
12675	0.08
12690	0.0733333333333333
12705	0.0733333333333333
12720	0.06
12735	0.0733333333333333
12750	0.08
12765	0.0866666666666667
12780	0.0866666666666667
12795	0.0866666666666667
12810	0.0866666666666667
12825	0.0933333333333333
12840	0.0866666666666667
12855	0.08
12870	0.08
12885	0.06
12900	0.0466666666666667
12915	0.04
12930	0.04
12945	0.0333333333333333
12960	0.0333333333333333
12975	0.0266666666666667
12990	0.04
13005	0.0333333333333333
13020	0.0333333333333333
13035	0.04
13050	0.04
13065	0.0333333333333333
13080	0.04
13095	0.0666666666666667
13110	0.08
13125	0.0933333333333333
13140	0.08
13155	0.08
13170	0.0866666666666667
13185	0.0866666666666667
13200	0.0933333333333333
13215	0.1
13230	0.0933333333333333
13245	0.0666666666666667
13260	0.0533333333333333
13275	0.04
13290	0.04
13305	0.04
13320	0.0266666666666667
13335	0.0133333333333333
13350	0.00666666666666667
13365	0
13380	0
13395	0
13410	0
13425	0
13440	0
13455	0.02
13470	0.0333333333333333
13485	0.0466666666666667
13500	0.0533333333333333
13515	0.0533333333333333
13530	0.0533333333333333
13545	0.0533333333333333
13560	0.0533333333333333
13575	0.0533333333333333
13590	0.0533333333333333
13605	0.04
13620	0.0266666666666667
13635	0.0133333333333333
13650	0.0333333333333333
13665	0.0466666666666667
13680	0.0533333333333333
13695	0.0666666666666667
13710	0.08
13725	0.0866666666666667
13740	0.0933333333333333
13755	0.0933333333333333
13770	0.113333333333333
13785	0.153333333333333
13800	0.126666666666667
13815	0.113333333333333
13830	0.113333333333333
13845	0.1
13860	0.1
13875	0.1
13890	0.12
13905	0.14
13920	0.14
13935	0.133333333333333
13950	0.146666666666667
13965	0.166666666666667
13980	0.166666666666667
13995	0.173333333333333
14010	0.16
14025	0.153333333333333
14040	0.146666666666667
14055	0.12
14070	0.106666666666667
14085	0.0866666666666667
14100	0.08
14115	0.06
14130	0.0666666666666667
14145	0.0666666666666667
14160	0.08
14175	0.08
14190	0.0933333333333333
14205	0.0933333333333333
14220	0.1
14235	0.1
14250	0.106666666666667
14265	0.133333333333333
14280	0.133333333333333
14295	0.146666666666667
14310	0.153333333333333
14325	0.173333333333333
14340	0.14
14355	0.153333333333333
14370	0.146666666666667
14385	0.14
14400	0.146666666666667
14415	0.14
14430	0.166666666666667
14445	0.173333333333333
14460	0.16
14475	0.146666666666667
14490	0.166666666666667
14505	0.166666666666667
14520	0.166666666666667
14535	0.173333333333333
14550	0.173333333333333
14565	0.16
14580	0.12
14595	0.106666666666667
14610	0.12
14625	0.113333333333333
14640	0.1
14655	0.0933333333333333
14670	0.0866666666666667
14685	0.08
14700	0.06
14715	0.06
14730	0.0666666666666667
14745	0.06
14760	0.04
14775	0.0466666666666667
14790	0.04
14805	0.0333333333333333
14820	0.0333333333333333
14835	0.0266666666666667
14850	0.0466666666666667
14865	0.06
14880	0.0666666666666667
14895	0.08
14910	0.0933333333333333
14925	0.106666666666667
14940	0.12
14955	0.126666666666667
14970	0.14
14985	0.146666666666667
15000	0.14
15015	0.12
15030	0.106666666666667
15045	0.0866666666666667
15060	0.08
15075	0.0733333333333333
15090	0.06
15105	0.0666666666666667
15120	0.08
15135	0.0933333333333333
15150	0.0933333333333333
15165	0.1
15180	0.126666666666667
15195	0.18
15210	0.186666666666667
15225	0.18
15240	0.18
15255	0.166666666666667
15270	0.153333333333333
15285	0.14
15300	0.133333333333333
15315	0.146666666666667
15330	0.133333333333333
15345	0.106666666666667
15360	0.0933333333333333
15375	0.1
15390	0.113333333333333
15405	0.126666666666667
15420	0.146666666666667
15435	0.153333333333333
15450	0.173333333333333
15465	0.173333333333333
15480	0.18
15495	0.166666666666667
15510	0.18
15525	0.173333333333333
15540	0.166666666666667
15555	0.153333333333333
15570	0.146666666666667
15585	0.146666666666667
15600	0.12
15615	0.106666666666667
15630	0.0866666666666667
15645	0.0866666666666667
15660	0.0933333333333333
15675	0.106666666666667
15690	0.133333333333333
15705	0.133333333333333
15720	0.113333333333333
15735	0.126666666666667
15750	0.14
15765	0.16
15780	0.18
15795	0.2
15810	0.193333333333333
15825	0.173333333333333
15840	0.166666666666667
15855	0.166666666666667
15870	0.166666666666667
15885	0.146666666666667
15900	0.133333333333333
15915	0.106666666666667
15930	0.0866666666666667
15945	0.06
15960	0.0533333333333333
15975	0.06
15990	0.0333333333333333
16005	0.0333333333333333
16020	0.0266666666666667
16035	0.02
16050	0.02
16065	0.0333333333333333
16080	0.04
16095	0.04
16110	0.0466666666666667
16125	0.04
16140	0.0533333333333333
16155	0.06
16170	0.0733333333333333
16185	0.0866666666666667
16200	0.0866666666666667
16215	0.08
16230	0.0733333333333333
16245	0.0733333333333333
16260	0.06
16275	0.06
16290	0.0466666666666667
16305	0.04
16320	0.0466666666666667
16335	0.0466666666666667
16350	0.06
16365	0.0666666666666667
16380	0.0666666666666667
16395	0.0733333333333333
