# Supplementary material for: Conveniently Pre-Tagged and Pre-Packaged: Extended Molecular Identification and Metagenomics Using Complete Metazoan Mitochondrial Genomes
Source: PLoS One. 2012 Dec 14;7(12):e51263. doi: 10.1371/journal.pone.0051263 (PMC3522660; doi:10.1371/journal.pone.0051263)
Supplement: File S3 — Sliding window analyses for Mammalia and Lissamphibia. For each family, the folder contains the aligned sequences as well as the sliding window analyses by species pair and for all species pair on a single figure. (ZIP) [file pone.0051263.s003.zip › Lissamphibia/Ambystomatidae/15_150/Ambystoma_laterale_NC_006330_Ambystoma_tigrinum_tigrinum_NC_006887.csv]

0	0.08
15	0.1
30	0.113333333333333
45	0.12
60	0.113333333333333
75	0.106666666666667
90	0.113333333333333
105	0.133333333333333
120	0.146666666666667
135	0.133333333333333
150	0.126666666666667
165	0.12
180	0.12
195	0.126666666666667
210	0.14
225	0.153333333333333
240	0.153333333333333
255	0.133333333333333
270	0.14
285	0.133333333333333
300	0.126666666666667
315	0.113333333333333
330	0.12
345	0.106666666666667
360	0.0933333333333333
375	0.08
390	0.0866666666666667
405	0.0866666666666667
420	0.0666666666666667
435	0.0733333333333333
450	0.0866666666666667
465	0.0933333333333333
480	0.0866666666666667
495	0.0933333333333333
510	0.0933333333333333
525	0.1
540	0.113333333333333
555	0.126666666666667
570	0.133333333333333
585	0.126666666666667
600	0.12
615	0.113333333333333
630	0.106666666666667
645	0.1
660	0.106666666666667
675	0.0933333333333333
690	0.0666666666666667
705	0.0733333333333333
720	0.0733333333333333
735	0.0666666666666667
750	0.0533333333333333
765	0.06
780	0.0666666666666667
795	0.0666666666666667
810	0.0666666666666667
825	0.0666666666666667
840	0.0733333333333333
855	0.0533333333333333
870	0.06
885	0.08
900	0.0933333333333333
915	0.0933333333333333
930	0.0933333333333333
945	0.1
960	0.106666666666667
975	0.12
990	0.12
1005	0.133333333333333
1020	0.126666666666667
1035	0.12
1050	0.113333333333333
1065	0.113333333333333
1080	0.113333333333333
1095	0.12
1110	0.1
1125	0.0933333333333333
1140	0.1
1155	0.106666666666667
1170	0.106666666666667
1185	0.106666666666667
1200	0.1
1215	0.106666666666667
1230	0.106666666666667
1245	0.106666666666667
1260	0.106666666666667
1275	0.1
1290	0.0933333333333333
1305	0.0733333333333333
1320	0.0733333333333333
1335	0.0666666666666667
1350	0.08
1365	0.0733333333333333
1380	0.0733333333333333
1395	0.06
1410	0.06
1425	0.06
1440	0.0533333333333333
1455	0.0533333333333333
1470	0.0466666666666667
1485	0.04
1500	0.0333333333333333
1515	0.0466666666666667
1530	0.04
1545	0.0533333333333333
1560	0.06
1575	0.06
1590	0.06
1605	0.0533333333333333
1620	0.0533333333333333
1635	0.0666666666666667
1650	0.06
1665	0.0466666666666667
1680	0.04
1695	0.0266666666666667
1710	0.0266666666666667
1725	0.0266666666666667
1740	0.0266666666666667
1755	0.0333333333333333
1770	0.04
1785	0.0266666666666667
1800	0.0333333333333333
1815	0.0333333333333333
1830	0.0466666666666667
1845	0.06
1860	0.0533333333333333
1875	0.06
1890	0.0733333333333333
1905	0.0666666666666667
1920	0.0666666666666667
1935	0.0866666666666667
1950	0.106666666666667
1965	0.113333333333333
1980	0.12
1995	0.113333333333333
2010	0.126666666666667
2025	0.12
2040	0.106666666666667
2055	0.106666666666667
2070	0.113333333333333
2085	0.1
2100	0.08
2115	0.0733333333333333
2130	0.06
2145	0.0666666666666667
2160	0.06
2175	0.0666666666666667
2190	0.0866666666666667
2205	0.0866666666666667
2220	0.0933333333333333
2235	0.0866666666666667
2250	0.08
2265	0.0733333333333333
2280	0.0733333333333333
2295	0.06
2310	0.0533333333333333
2325	0.0466666666666667
2340	0.04
2355	0.0466666666666667
2370	0.0333333333333333
2385	0.06
2400	0.0733333333333333
2415	0.0866666666666667
2430	0.08
2445	0.08
2460	0.0866666666666667
2475	0.0933333333333333
2490	0.0866666666666667
2505	0.1
2520	0.106666666666667
2535	0.08
2550	0.0733333333333333
2565	0.08
2580	0.0866666666666667
2595	0.12
2610	0.12
2625	0.126666666666667
2640	0.146666666666667
2655	0.14
2670	0.153333333333333
2685	0.18
2700	0.18
2715	0.16
2730	0.18
2745	0.16
2760	0.16
2775	0.16
2790	0.153333333333333
2805	0.16
2820	0.153333333333333
2835	0.146666666666667
2850	0.18
2865	0.2
2880	0.193333333333333
2895	0.18
2910	0.18
2925	0.2
2940	0.2
2955	0.186666666666667
2970	0.186666666666667
2985	0.173333333333333
3000	0.14
3015	0.126666666666667
3030	0.106666666666667
3045	0.113333333333333
3060	0.12
3075	0.0933333333333333
3090	0.08
3105	0.08
3120	0.0866666666666667
3135	0.0866666666666667
3150	0.08
3165	0.0733333333333333
3180	0.0733333333333333
3195	0.0666666666666667
3210	0.0533333333333333
3225	0.06
3240	0.06
3255	0.0666666666666667
3270	0.0466666666666667
3285	0.0533333333333333
3300	0.06
3315	0.0866666666666667
3330	0.0866666666666667
3345	0.0866666666666667
3360	0.1
3375	0.0933333333333333
3390	0.1
3405	0.1
3420	0.0933333333333333
3435	0.0866666666666667
3450	0.0866666666666667
3465	0.0733333333333333
3480	0.0733333333333333
3495	0.08
3510	0.0933333333333333
3525	0.0866666666666667
3540	0.0933333333333333
3555	0.0866666666666667
3570	0.0933333333333333
3585	0.106666666666667
3600	0.113333333333333
3615	0.1
3630	0.113333333333333
3645	0.12
3660	0.12
3675	0.126666666666667
3690	0.106666666666667
3705	0.113333333333333
3720	0.126666666666667
3735	0.106666666666667
3750	0.113333333333333
3765	0.126666666666667
3780	0.126666666666667
3795	0.133333333333333
3810	0.12
3825	0.133333333333333
3840	0.14
3855	0.126666666666667
3870	0.113333333333333
3885	0.113333333333333
3900	0.0933333333333333
3915	0.0866666666666667
3930	0.0733333333333333
3945	0.0533333333333333
3960	0.04
3975	0.02
3990	0.02
4005	0.02
4020	0.02
4035	0.06
4050	0.0933333333333333
4065	0.1
4080	0.106666666666667
4095	0.126666666666667
4110	0.133333333333333
4125	0.133333333333333
4140	0.146666666666667
4155	0.16
4170	0.153333333333333
4185	0.126666666666667
4200	0.0933333333333333
4215	0.08
4230	0.0733333333333333
4245	0.0666666666666667
4260	0.0933333333333333
4275	0.113333333333333
4290	0.113333333333333
4305	0.12
4320	0.133333333333333
4335	0.12
4350	0.133333333333333
4365	0.146666666666667
4380	0.153333333333333
4395	0.14
4410	0.126666666666667
4425	0.106666666666667
4440	0.106666666666667
4455	0.0933333333333333
4470	0.0866666666666667
4485	0.0866666666666667
4500	0.0866666666666667
4515	0.0866666666666667
4530	0.08
4545	0.0866666666666667
4560	0.0866666666666667
4575	0.1
4590	0.0866666666666667
4605	0.08
4620	0.08
4635	0.0933333333333333
4650	0.0866666666666667
4665	0.08
4680	0.08
4695	0.0733333333333333
4710	0.06
4725	0.0533333333333333
4740	0.0666666666666667
4755	0.0666666666666667
4770	0.0666666666666667
4785	0.0533333333333333
4800	0.0666666666666667
4815	0.0733333333333333
4830	0.0733333333333333
4845	0.08
4860	0.0933333333333333
4875	0.1
4890	0.106666666666667
4905	0.126666666666667
4920	0.14
4935	0.153333333333333
4950	0.14
4965	0.146666666666667
4980	0.16
4995	0.173333333333333
5010	0.16
5025	0.153333333333333
5040	0.14
5055	0.133333333333333
5070	0.12
5085	0.12
5100	0.12
5115	0.126666666666667
5130	0.12
5145	0.12
5160	0.113333333333333
5175	0.113333333333333
5190	0.126666666666667
5205	0.14
5220	0.16
5235	0.16
5250	0.166666666666667
5265	0.14
5280	0.14
5295	0.126666666666667
5310	0.146666666666667
5325	0.146666666666667
5340	0.133333333333333
5355	0.126666666666667
5370	0.106666666666667
5385	0.0933333333333333
5400	0.106666666666667
5415	0.126666666666667
5430	0.133333333333333
5445	0.14
5460	0.14
5475	0.14
5490	0.146666666666667
5505	0.14
5520	0.14
5535	0.146666666666667
5550	0.126666666666667
5565	0.126666666666667
5580	0.133333333333333
5595	0.133333333333333
5610	0.126666666666667
5625	0.12
5640	0.106666666666667
5655	0.0933333333333333
5670	0.0933333333333333
5685	0.113333333333333
5700	0.113333333333333
5715	0.113333333333333
5730	0.106666666666667
5745	0.1
5760	0.1
5775	0.113333333333333
5790	0.113333333333333
5805	0.113333333333333
5820	0.106666666666667
5835	0.08
5850	0.08
5865	0.08
5880	0.08
5895	0.0866666666666667
5910	0.0733333333333333
5925	0.08
5940	0.0866666666666667
5955	0.106666666666667
5970	0.133333333333333
5985	0.146666666666667
6000	0.16
6015	0.146666666666667
6030	0.146666666666667
6045	0.16
6060	0.18
6075	0.173333333333333
6090	0.16
6105	0.14
6120	0.113333333333333
6135	0.106666666666667
6150	0.0866666666666667
6165	0.08
6180	0.0666666666666667
6195	0.06
6210	0.06
6225	0.0466666666666667
6240	0.0533333333333333
6255	0.0533333333333333
6270	0.06
6285	0.06
6300	0.06
6315	0.0666666666666667
6330	0.1
6345	0.1
6360	0.08
6375	0.0933333333333333
6390	0.106666666666667
6405	0.113333333333333
6420	0.126666666666667
6435	0.12
6450	0.14
6465	0.146666666666667
6480	0.126666666666667
6495	0.106666666666667
6510	0.12
6525	0.126666666666667
6540	0.113333333333333
6555	0.12
6570	0.106666666666667
6585	0.12
6600	0.106666666666667
6615	0.1
6630	0.0866666666666667
6645	0.0933333333333333
6660	0.1
6675	0.0933333333333333
6690	0.0933333333333333
6705	0.1
6720	0.113333333333333
6735	0.12
6750	0.14
6765	0.14
6780	0.146666666666667
6795	0.146666666666667
6810	0.133333333333333
6825	0.146666666666667
6840	0.16
6855	0.153333333333333
6870	0.133333333333333
6885	0.113333333333333
6900	0.1
6915	0.1
6930	0.113333333333333
6945	0.113333333333333
6960	0.12
6975	0.12
6990	0.12
7005	0.113333333333333
7020	0.14
7035	0.146666666666667
7050	0.146666666666667
7065	0.166666666666667
7080	0.153333333333333
7095	0.153333333333333
7110	0.16
7125	0.146666666666667
7140	0.133333333333333
7155	0.133333333333333
7170	0.113333333333333
7185	0.113333333333333
7200	0.1
7215	0.0866666666666667
7230	0.0866666666666667
7245	0.0866666666666667
7260	0.0666666666666667
7275	0.0666666666666667
7290	0.06
7305	0.0533333333333333
7320	0.06
7335	0.0733333333333333
7350	0.0933333333333333
7365	0.1
7380	0.106666666666667
7395	0.113333333333333
7410	0.12
7425	0.126666666666667
7440	0.133333333333333
7455	0.16
7470	0.146666666666667
7485	0.133333333333333
7500	0.12
7515	0.113333333333333
7530	0.106666666666667
7545	0.1
7560	0.0933333333333333
7575	0.0866666666666667
7590	0.1
7605	0.1
7620	0.1
7635	0.113333333333333
7650	0.12
7665	0.106666666666667
7680	0.106666666666667
7695	0.12
7710	0.133333333333333
7725	0.12
7740	0.12
7755	0.106666666666667
7770	0.12
7785	0.12
7800	0.133333333333333
7815	0.146666666666667
7830	0.166666666666667
7845	0.153333333333333
7860	0.186666666666667
7875	0.186666666666667
7890	0.173333333333333
7905	0.166666666666667
7920	0.153333333333333
7935	0.133333333333333
7950	0.106666666666667
7965	0.1
7980	0.08
7995	0.0733333333333333
8010	0.0266666666666667
8025	0.0333333333333333
8040	0.04
8055	0.0466666666666667
8070	0.06
8085	0.0733333333333333
8100	0.08
8115	0.08
8130	0.0866666666666667
8145	0.0933333333333333
8160	0.106666666666667
8175	0.113333333333333
8190	0.106666666666667
8205	0.1
8220	0.113333333333333
8235	0.113333333333333
8250	0.113333333333333
8265	0.12
8280	0.12
8295	0.133333333333333
8310	0.14
8325	0.146666666666667
8340	0.146666666666667
8355	0.14
8370	0.12
8385	0.113333333333333
8400	0.106666666666667
8415	0.1
8430	0.0866666666666667
8445	0.08
8460	0.0733333333333333
8475	0.06
8490	0.0733333333333333
8505	0.0733333333333333
8520	0.08
8535	0.08
8550	0.0933333333333333
8565	0.0866666666666667
8580	0.0866666666666667
8595	0.0733333333333333
8610	0.06
8625	0.0533333333333333
8640	0.0333333333333333
8655	0.0333333333333333
8670	0.0266666666666667
8685	0.0533333333333333
8700	0.04
8715	0.0466666666666667
8730	0.0533333333333333
8745	0.0666666666666667
8760	0.08
8775	0.0933333333333333
8790	0.0933333333333333
8805	0.1
8820	0.0933333333333333
8835	0.0666666666666667
8850	0.0733333333333333
8865	0.0866666666666667
8880	0.0933333333333333
8895	0.0866666666666667
8910	0.08
8925	0.08
8940	0.0866666666666667
8955	0.1
8970	0.113333333333333
8985	0.106666666666667
9000	0.113333333333333
9015	0.113333333333333
9030	0.113333333333333
9045	0.106666666666667
9060	0.113333333333333
9075	0.106666666666667
9090	0.113333333333333
9105	0.106666666666667
9120	0.106666666666667
9135	0.133333333333333
9150	0.126666666666667
9165	0.12
9180	0.12
9195	0.126666666666667
9210	0.133333333333333
9225	0.14
9240	0.14
9255	0.14
9270	0.146666666666667
9285	0.126666666666667
9300	0.133333333333333
9315	0.12
9330	0.12
9345	0.113333333333333
9360	0.12
9375	0.113333333333333
9390	0.106666666666667
9405	0.113333333333333
9420	0.106666666666667
9435	0.113333333333333
9450	0.12
9465	0.133333333333333
9480	0.126666666666667
9495	0.133333333333333
9510	0.126666666666667
9525	0.126666666666667
9540	0.133333333333333
9555	0.12
9570	0.126666666666667
9585	0.126666666666667
9600	0.12
9615	0.12
9630	0.113333333333333
9645	0.113333333333333
9660	0.106666666666667
9675	0.106666666666667
9690	0.1
9705	0.106666666666667
9720	0.1
9735	0.106666666666667
9750	0.1
9765	0.106666666666667
9780	0.106666666666667
9795	0.1
9810	0.0933333333333333
9825	0.1
9840	0.0933333333333333
9855	0.08
9870	0.0666666666666667
9885	0.06
9900	0.1
9915	0.126666666666667
9930	0.146666666666667
9945	0.18
9960	0.193333333333333
9975	0.206666666666667
9990	0.226666666666667
10005	0.233333333333333
10020	0.246666666666667
10035	0.246666666666667
10050	0.233333333333333
10065	0.2
10080	0.2
10095	0.166666666666667
10110	0.16
10125	0.133333333333333
10140	0.133333333333333
10155	0.133333333333333
10170	0.12
10185	0.106666666666667
10200	0.0733333333333333
10215	0.0666666666666667
10230	0.0466666666666667
10245	0.0533333333333333
10260	0.04
10275	0.04
10290	0.02
10305	0.0133333333333333
10320	0.0133333333333333
10335	0.0133333333333333
10350	0.02
10365	0.02
10380	0.0333333333333333
10395	0.0266666666666667
10410	0.0266666666666667
10425	0.04
10440	0.04
10455	0.04
10470	0.04
10485	0.06
10500	0.0666666666666667
10515	0.0733333333333333
10530	0.0666666666666667
10545	0.0666666666666667
10560	0.0666666666666667
10575	0.08
10590	0.08
10605	0.106666666666667
10620	0.126666666666667
10635	0.106666666666667
10650	0.106666666666667
10665	0.106666666666667
10680	0.12
10695	0.153333333333333
10710	0.16
10725	0.133333333333333
10740	0.153333333333333
10755	0.133333333333333
10770	0.113333333333333
10785	0.113333333333333
10800	0.1
10815	0.0866666666666667
10830	0.0666666666666667
10845	0.0466666666666667
10860	0.04
10875	0.0733333333333333
10890	0.0733333333333333
10905	0.0666666666666667
10920	0.0666666666666667
10935	0.0733333333333333
10950	0.0733333333333333
10965	0.0733333333333333
10980	0.0733333333333333
10995	0.0733333333333333
11010	0.08
11025	0.0466666666666667
11040	0.0333333333333333
11055	0.0333333333333333
11070	0.0333333333333333
11085	0.0266666666666667
11100	0.0266666666666667
11115	0.0266666666666667
11130	0.0266666666666667
11145	0.0133333333333333
11160	0.02
11175	0.02
11190	0.0133333333333333
11205	0.02
11220	0.02
11235	0.0266666666666667
11250	0.0266666666666667
11265	0.0333333333333333
11280	0.06
11295	0.06
11310	0.0733333333333333
11325	0.0733333333333333
11340	0.08
11355	0.0866666666666667
11370	0.0933333333333333
11385	0.0933333333333333
11400	0.1
11415	0.1
11430	0.08
11445	0.08
11460	0.06
11475	0.0866666666666667
11490	0.08
11505	0.0733333333333333
11520	0.0666666666666667
11535	0.06
11550	0.0533333333333333
11565	0.0533333333333333
11580	0.0466666666666667
11595	0.0533333333333333
11610	0.0466666666666667
11625	0.02
11640	0.0333333333333333
11655	0.0266666666666667
11670	0.0266666666666667
11685	0.0333333333333333
11700	0.0333333333333333
11715	0.0266666666666667
11730	0.0266666666666667
11745	0.0266666666666667
11760	0.04
11775	0.04
11790	0.0333333333333333
11805	0.04
11820	0.04
11835	0.0333333333333333
11850	0.0466666666666667
11865	0.06
11880	0.0733333333333333
11895	0.0666666666666667
11910	0.0533333333333333
11925	0.0533333333333333
11940	0.06
11955	0.06
11970	0.06
11985	0.06
12000	0.0666666666666667
12015	0.0533333333333333
12030	0.0933333333333333
12045	0.12
12060	0.12
12075	0.126666666666667
12090	0.14
12105	0.153333333333333
12120	0.16
12135	0.16
12150	0.153333333333333
12165	0.153333333333333
12180	0.113333333333333
12195	0.0866666666666667
12210	0.0866666666666667
12225	0.08
12240	0.0666666666666667
12255	0.0466666666666667
12270	0.04
12285	0.0533333333333333
12300	0.0466666666666667
12315	0.0666666666666667
12330	0.0533333333333333
12345	0.06
12360	0.06
12375	0.06
12390	0.0466666666666667
12405	0.0666666666666667
12420	0.0666666666666667
12435	0.0666666666666667
12450	0.06
12465	0.04
12480	0.0466666666666667
12495	0.04
12510	0.0533333333333333
12525	0.06
12540	0.0666666666666667
12555	0.06
12570	0.0733333333333333
12585	0.0666666666666667
12600	0.0666666666666667
12615	0.0733333333333333
12630	0.0733333333333333
12645	0.0733333333333333
12660	0.06
12675	0.0533333333333333
12690	0.0533333333333333
12705	0.0466666666666667
12720	0.04
12735	0.0666666666666667
12750	0.0933333333333333
12765	0.0866666666666667
12780	0.08
12795	0.0866666666666667
12810	0.0933333333333333
12825	0.0933333333333333
12840	0.0866666666666667
12855	0.08
12870	0.0733333333333333
12885	0.04
12900	0.0133333333333333
12915	0.0133333333333333
12930	0.0133333333333333
12945	0.00666666666666667
12960	0
12975	0
12990	0.00666666666666667
13005	0.00666666666666667
13020	0.00666666666666667
13035	0.0133333333333333
13050	0.0133333333333333
13065	0.0133333333333333
13080	0.0133333333333333
13095	0.04
13110	0.0733333333333333
13125	0.08
13140	0.0733333333333333
13155	0.0733333333333333
13170	0.0866666666666667
13185	0.0866666666666667
13200	0.0933333333333333
13215	0.0933333333333333
13230	0.0933333333333333
13245	0.0733333333333333
13260	0.04
13275	0.0333333333333333
13290	0.0333333333333333
13305	0.0333333333333333
13320	0.02
13335	0.0133333333333333
13350	0.00666666666666667
13365	0.00666666666666667
13380	0.00666666666666667
13395	0
13410	0
13425	0
13440	0
13455	0.00666666666666667
13470	0.0133333333333333
13485	0.02
13500	0.02
13515	0.02
13530	0.02
13545	0.0266666666666667
13560	0.0266666666666667
13575	0.0266666666666667
13590	0.0266666666666667
13605	0.0266666666666667
13620	0.02
13635	0.0133333333333333
13650	0.0333333333333333
13665	0.04
13680	0.0533333333333333
13695	0.0533333333333333
13710	0.0666666666666667
13725	0.0733333333333333
13740	0.08
13755	0.0733333333333333
13770	0.0933333333333333
13785	0.133333333333333
13800	0.12
13815	0.12
13830	0.113333333333333
13845	0.113333333333333
13860	0.113333333333333
13875	0.126666666666667
13890	0.14
13905	0.146666666666667
13920	0.146666666666667
13935	0.146666666666667
13950	0.153333333333333
13965	0.153333333333333
13980	0.16
13995	0.166666666666667
14010	0.18
14025	0.16
14040	0.153333333333333
14055	0.146666666666667
14070	0.133333333333333
14085	0.1
14100	0.0933333333333333
14115	0.0866666666666667
14130	0.0933333333333333
14145	0.0866666666666667
14160	0.08
14175	0.08
14190	0.08
14205	0.08
14220	0.08
14235	0.0866666666666667
14250	0.08
14265	0.1
14280	0.0933333333333333
14295	0.1
14310	0.0933333333333333
14325	0.106666666666667
14340	0.0933333333333333
14355	0.113333333333333
14370	0.113333333333333
14385	0.113333333333333
14400	0.126666666666667
14415	0.106666666666667
14430	0.126666666666667
14445	0.126666666666667
14460	0.14
14475	0.126666666666667
14490	0.133333333333333
14505	0.126666666666667
14520	0.14
14535	0.146666666666667
14550	0.153333333333333
14565	0.16
14580	0.126666666666667
14595	0.133333333333333
14610	0.113333333333333
14625	0.113333333333333
14640	0.106666666666667
14655	0.0933333333333333
14670	0.08
14685	0.0666666666666667
14700	0.0466666666666667
14715	0.0466666666666667
14730	0.0533333333333333
14745	0.04
14760	0.0333333333333333
14775	0.0333333333333333
14790	0.0333333333333333
14805	0.0333333333333333
14820	0.0266666666666667
14835	0.02
14850	0.02
14865	0.0266666666666667
14880	0.0333333333333333
14895	0.0333333333333333
14910	0.04
14925	0.0533333333333333
14940	0.0666666666666667
14955	0.08
14970	0.1
14985	0.106666666666667
15000	0.126666666666667
15015	0.113333333333333
15030	0.106666666666667
15045	0.1
15060	0.1
15075	0.0866666666666667
15090	0.08
15105	0.0733333333333333
15120	0.0666666666666667
15135	0.0666666666666667
15150	0.0666666666666667
15165	0.0866666666666667
15180	0.106666666666667
15195	0.133333333333333
15210	0.14
15225	0.146666666666667
15240	0.14
15255	0.133333333333333
15270	0.146666666666667
15285	0.14
15300	0.133333333333333
15315	0.126666666666667
15330	0.113333333333333
15345	0.113333333333333
15360	0.106666666666667
15375	0.1
15390	0.1
15405	0.113333333333333
15420	0.106666666666667
15435	0.126666666666667
15450	0.133333333333333
15465	0.14
15480	0.14
15495	0.133333333333333
15510	0.14
15525	0.14
15540	0.16
15555	0.153333333333333
15570	0.16
15585	0.14
15600	0.12
15615	0.106666666666667
15630	0.0933333333333333
15645	0.0866666666666667
15660	0.0866666666666667
15675	0.1
15690	0.113333333333333
15705	0.106666666666667
15720	0.0866666666666667
15735	0.133333333333333
15750	0.153333333333333
15765	0.16
15780	0.18
15795	0.2
15810	0.193333333333333
15825	0.186666666666667
15840	0.173333333333333
15855	0.173333333333333
15870	0.173333333333333
15885	0.126666666666667
15900	0.106666666666667
15915	0.1
15930	0.08
15945	0.0533333333333333
15960	0.0466666666666667
15975	0.0466666666666667
15990	0.0266666666666667
16005	0.0333333333333333
16020	0.0266666666666667
16035	0.0266666666666667
16050	0.0266666666666667
16065	0.0266666666666667
16080	0.0266666666666667
16095	0.0333333333333333
16110	0.04
16125	0.0333333333333333
16140	0.0466666666666667
16155	0.0466666666666667
16170	0.0533333333333333
16185	0.0733333333333333
16200	0.0733333333333333
16215	0.0666666666666667
16230	0.0666666666666667
16245	0.0533333333333333
16260	0.0466666666666667
16275	0.0466666666666667
16290	0.0333333333333333
16305	0.0266666666666667
16320	0.0333333333333333
16335	0.0266666666666667
16350	0.0266666666666667
16365	0.0333333333333333
16380	0.0333333333333333
16395	0.06
