# Supplementary material for: Conveniently Pre-Tagged and Pre-Packaged: Extended Molecular Identification and Metagenomics Using Complete Metazoan Mitochondrial Genomes
Source: PLoS One. 2012 Dec 14;7(12):e51263. doi: 10.1371/journal.pone.0051263 (PMC3522660; doi:10.1371/journal.pone.0051263)
Supplement: File S3 — Sliding window analyses for Mammalia and Lissamphibia. For each family, the folder contains the aligned sequences as well as the sliding window analyses by species pair and for all species pair on a single figure. (ZIP) [file pone.0051263.s003.zip › Lissamphibia/Ambystomatidae/15_150/Ambystoma_mexicanum_NC_005797_Ambystoma_andersoni_NC_006888.csv]

0	0.0133333333333333
15	0.0133333333333333
30	0.00666666666666667
45	0.00666666666666667
60	0
75	0.00666666666666667
90	0.00666666666666667
105	0.00666666666666667
120	0.00666666666666667
135	0.00666666666666667
150	0.00666666666666667
165	0.00666666666666667
180	0.00666666666666667
195	0.0133333333333333
210	0.0133333333333333
225	0.00666666666666667
240	0.00666666666666667
255	0.00666666666666667
270	0.00666666666666667
285	0.00666666666666667
300	0.00666666666666667
315	0.00666666666666667
330	0.0133333333333333
345	0.00666666666666667
360	0.00666666666666667
375	0.00666666666666667
390	0.00666666666666667
405	0.00666666666666667
420	0.00666666666666667
435	0.00666666666666667
450	0.00666666666666667
465	0.00666666666666667
480	0
495	0
510	0
525	0.00666666666666667
540	0.00666666666666667
555	0.0133333333333333
570	0.0133333333333333
585	0.0133333333333333
600	0.0133333333333333
615	0.0133333333333333
630	0.0133333333333333
645	0.0133333333333333
660	0.0133333333333333
675	0.0133333333333333
690	0.02
705	0.0133333333333333
720	0.0133333333333333
735	0.0133333333333333
750	0.0133333333333333
765	0.0133333333333333
780	0.0133333333333333
795	0.0133333333333333
810	0.0133333333333333
825	0.00666666666666667
840	0.00666666666666667
855	0.00666666666666667
870	0.00666666666666667
885	0.00666666666666667
900	0.00666666666666667
915	0.0133333333333333
930	0.0133333333333333
945	0.0133333333333333
960	0.0133333333333333
975	0.0133333333333333
990	0.00666666666666667
1005	0.00666666666666667
1020	0.00666666666666667
1035	0.00666666666666667
1050	0.00666666666666667
1065	0
1080	0
1095	0
1110	0
1125	0
1140	0
1155	0.00666666666666667
1170	0.00666666666666667
1185	0.0133333333333333
1200	0.0133333333333333
1215	0.02
1230	0.0333333333333333
1245	0.0333333333333333
1260	0.0333333333333333
1275	0.0333333333333333
1290	0.0333333333333333
1305	0.0266666666666667
1320	0.0266666666666667
1335	0.02
1350	0.02
1365	0.0133333333333333
1380	0
1395	0.00666666666666667
1410	0.00666666666666667
1425	0.00666666666666667
1440	0.00666666666666667
1455	0.00666666666666667
1470	0.00666666666666667
1485	0.00666666666666667
1500	0.00666666666666667
1515	0.0133333333333333
1530	0.0133333333333333
1545	0.00666666666666667
1560	0.00666666666666667
1575	0.00666666666666667
1590	0.00666666666666667
1605	0.00666666666666667
1620	0.00666666666666667
1635	0.00666666666666667
1650	0.00666666666666667
1665	0
1680	0
1695	0
1710	0
1725	0.00666666666666667
1740	0.00666666666666667
1755	0.0466666666666667
1770	0.0466666666666667
1785	0.0466666666666667
1800	0.0466666666666667
1815	0.0466666666666667
1830	0.0466666666666667
1845	0.0466666666666667
1860	0.0466666666666667
1875	0.04
1890	0.04
1905	0
1920	0
1935	0
1950	0
1965	0
1980	0
1995	0
2010	0
2025	0
2040	0
2055	0
2070	0.00666666666666667
2085	0.00666666666666667
2100	0.00666666666666667
2115	0.00666666666666667
2130	0.00666666666666667
2145	0.00666666666666667
2160	0.00666666666666667
2175	0.00666666666666667
2190	0.00666666666666667
2205	0.0133333333333333
2220	0.00666666666666667
2235	0.00666666666666667
2250	0.00666666666666667
2265	0.00666666666666667
2280	0.00666666666666667
2295	0.00666666666666667
2310	0.00666666666666667
2325	0.00666666666666667
2340	0.00666666666666667
2355	0
2370	0
2385	0
2400	0
2415	0.0133333333333333
2430	0.0133333333333333
2445	0.0133333333333333
2460	0.0133333333333333
2475	0.0133333333333333
2490	0.0133333333333333
2505	0.0133333333333333
2520	0.0133333333333333
2535	0.0133333333333333
2550	0.02
2565	0.00666666666666667
2580	0.00666666666666667
2595	0.00666666666666667
2610	0.00666666666666667
2625	0.00666666666666667
2640	0.00666666666666667
2655	0.00666666666666667
2670	0.00666666666666667
2685	0.00666666666666667
2700	0
2715	0
2730	0
2745	0
2760	0
2775	0
2790	0
2805	0
2820	0
2835	0.00666666666666667
2850	0.00666666666666667
2865	0.00666666666666667
2880	0.00666666666666667
2895	0.00666666666666667
2910	0.00666666666666667
2925	0.00666666666666667
2940	0.00666666666666667
2955	0.00666666666666667
2970	0.0133333333333333
2985	0.00666666666666667
3000	0.00666666666666667
3015	0.00666666666666667
3030	0.00666666666666667
3045	0.00666666666666667
3060	0.00666666666666667
3075	0.00666666666666667
3090	0.00666666666666667
3105	0.00666666666666667
3120	0
3135	0
3150	0
3165	0
3180	0
3195	0
3210	0
3225	0
3240	0
3255	0
3270	0
3285	0
3300	0.00666666666666667
3315	0.00666666666666667
3330	0.00666666666666667
3345	0.02
3360	0.0266666666666667
3375	0.0266666666666667
3390	0.0266666666666667
3405	0.0266666666666667
3420	0.0266666666666667
3435	0.0266666666666667
3450	0.02
3465	0.02
3480	0.02
3495	0.00666666666666667
3510	0
3525	0
3540	0.00666666666666667
3555	0.00666666666666667
3570	0.00666666666666667
3585	0.00666666666666667
3600	0.00666666666666667
3615	0.00666666666666667
3630	0.00666666666666667
3645	0.00666666666666667
3660	0.00666666666666667
3675	0.00666666666666667
3690	0.00666666666666667
3705	0.00666666666666667
3720	0.00666666666666667
3735	0.00666666666666667
3750	0.00666666666666667
3765	0.0133333333333333
3780	0.0133333333333333
3795	0.0133333333333333
3810	0.0133333333333333
3825	0.0133333333333333
3840	0.00666666666666667
3855	0.00666666666666667
3870	0.00666666666666667
3885	0.00666666666666667
3900	0.00666666666666667
3915	0
3930	0
3945	0
3960	0
3975	0
3990	0
4005	0
4020	0
4035	0
4050	0
4065	0.00666666666666667
4080	0.00666666666666667
4095	0.00666666666666667
4110	0.00666666666666667
4125	0.00666666666666667
4140	0.02
4155	0.02
4170	0.0466666666666667
4185	0.0466666666666667
4200	0.0466666666666667
4215	0.0466666666666667
4230	0.0533333333333333
4245	0.06
4260	0.06
4275	0.0733333333333333
4290	0.06
4305	0.06
4320	0.0333333333333333
4335	0.0333333333333333
4350	0.0333333333333333
4365	0.0266666666666667
4380	0.02
4395	0.0133333333333333
4410	0.02
4425	0.00666666666666667
4440	0.00666666666666667
4455	0.00666666666666667
4470	0.00666666666666667
4485	0.00666666666666667
4500	0.00666666666666667
4515	0.00666666666666667
4530	0.00666666666666667
4545	0.00666666666666667
4560	0
4575	0
4590	0
4605	0
4620	0
4635	0
4650	0
4665	0
4680	0
4695	0
4710	0
4725	0
4740	0
4755	0
4770	0
4785	0
4800	0
4815	0
4830	0
4845	0
4860	0
4875	0
4890	0
4905	0
4920	0
4935	0
4950	0
4965	0
4980	0
4995	0
5010	0
5025	0
5040	0
5055	0
5070	0.00666666666666667
5085	0.00666666666666667
5100	0.0133333333333333
5115	0.02
5130	0.02
5145	0.02
5160	0.02
5175	0.02
5190	0.02
5205	0.02
5220	0.0133333333333333
5235	0.0133333333333333
5250	0.00666666666666667
5265	0.0133333333333333
5280	0.0133333333333333
5295	0.0133333333333333
5310	0.02
5325	0.02
5340	0.02
5355	0.02
5370	0.02
5385	0.02
5400	0.02
5415	0.00666666666666667
5430	0.00666666666666667
5445	0.00666666666666667
5460	0
5475	0.00666666666666667
5490	0.00666666666666667
5505	0.00666666666666667
5520	0.00666666666666667
5535	0.00666666666666667
5550	0.0133333333333333
5565	0.0133333333333333
5580	0.0133333333333333
5595	0.0133333333333333
5610	0.0133333333333333
5625	0.0133333333333333
5640	0.0133333333333333
5655	0.0133333333333333
5670	0.0133333333333333
5685	0.0266666666666667
5700	0.02
5715	0.02
5730	0.02
5745	0.02
5760	0.02
5775	0.0133333333333333
5790	0.0133333333333333
5805	0.0133333333333333
5820	0.02
5835	0.00666666666666667
5850	0.00666666666666667
5865	0.00666666666666667
5880	0.00666666666666667
5895	0.00666666666666667
5910	0.00666666666666667
5925	0.00666666666666667
5940	0.00666666666666667
5955	0.0133333333333333
5970	0.00666666666666667
5985	0.00666666666666667
6000	0.00666666666666667
6015	0.00666666666666667
6030	0.00666666666666667
6045	0.00666666666666667
6060	0.00666666666666667
6075	0.00666666666666667
6090	0.00666666666666667
6105	0
6120	0
6135	0
6150	0
6165	0
6180	0.00666666666666667
6195	0.00666666666666667
6210	0.00666666666666667
6225	0.00666666666666667
6240	0.00666666666666667
6255	0.00666666666666667
6270	0.00666666666666667
6285	0.00666666666666667
6300	0.00666666666666667
6315	0.00666666666666667
6330	0
6345	0
6360	0.00666666666666667
6375	0.00666666666666667
6390	0.00666666666666667
6405	0.00666666666666667
6420	0.00666666666666667
6435	0.00666666666666667
6450	0.00666666666666667
6465	0.00666666666666667
6480	0.00666666666666667
6495	0.00666666666666667
6510	0
6525	0
6540	0
6555	0
6570	0
6585	0
6600	0
6615	0
6630	0
6645	0
6660	0
6675	0
6690	0
6705	0
6720	0.00666666666666667
6735	0.00666666666666667
6750	0.02
6765	0.02
6780	0.02
6795	0.02
6810	0.02
6825	0.02
6840	0.02
6855	0.0266666666666667
6870	0.02
6885	0.02
6900	0.00666666666666667
6915	0.00666666666666667
6930	0.00666666666666667
6945	0.00666666666666667
6960	0.00666666666666667
6975	0.00666666666666667
6990	0.00666666666666667
7005	0
7020	0
7035	0
7050	0
7065	0
7080	0
7095	0
7110	0
7125	0
7140	0
7155	0
7170	0
7185	0
7200	0
7215	0
7230	0
7245	0
7260	0
7275	0
7290	0
7305	0
7320	0
7335	0
7350	0
7365	0
7380	0
7395	0
7410	0
7425	0
7440	0
7455	0
7470	0
7485	0
7500	0
7515	0
7530	0
7545	0
7560	0
7575	0
7590	0.00666666666666667
7605	0.00666666666666667
7620	0.00666666666666667
7635	0.00666666666666667
7650	0.00666666666666667
7665	0.0133333333333333
7680	0.0133333333333333
7695	0.0133333333333333
7710	0.02
7725	0.02
7740	0.0133333333333333
7755	0.0133333333333333
7770	0.0133333333333333
7785	0.0133333333333333
7800	0.0133333333333333
7815	0.00666666666666667
7830	0.00666666666666667
7845	0.00666666666666667
7860	0
7875	0
7890	0
7905	0
7920	0
7935	0
7950	0.00666666666666667
7965	0.00666666666666667
7980	0.0133333333333333
7995	0.0133333333333333
8010	0.0133333333333333
8025	0.0133333333333333
8040	0.0133333333333333
8055	0.0133333333333333
8070	0.0133333333333333
8085	0.0133333333333333
8100	0.0133333333333333
8115	0.0133333333333333
8130	0.00666666666666667
8145	0.0133333333333333
8160	0.02
8175	0.0333333333333333
8190	0.0333333333333333
8205	0.0333333333333333
8220	0.0333333333333333
8235	0.0333333333333333
8250	0.0266666666666667
8265	0.0266666666666667
8280	0.0266666666666667
8295	0.0266666666666667
8310	0.02
8325	0.00666666666666667
8340	0.00666666666666667
8355	0.00666666666666667
8370	0.00666666666666667
8385	0.00666666666666667
8400	0.00666666666666667
8415	0.00666666666666667
8430	0.00666666666666667
8445	0
8460	0
8475	0
8490	0
8505	0
8520	0
8535	0
8550	0
8565	0
8580	0
8595	0
8610	0
8625	0
8640	0
8655	0
8670	0
8685	0
8700	0
8715	0
8730	0.00666666666666667
8745	0.00666666666666667
8760	0.00666666666666667
8775	0.0133333333333333
8790	0.0133333333333333
8805	0.02
8820	0.02
8835	0.02
8850	0.02
8865	0.02
8880	0.0133333333333333
8895	0.0133333333333333
8910	0.0133333333333333
8925	0.00666666666666667
8940	0.00666666666666667
8955	0
8970	0
8985	0
9000	0
9015	0
9030	0
9045	0
9060	0
9075	0
9090	0
9105	0
9120	0
9135	0
9150	0
9165	0
9180	0
9195	0
9210	0
9225	0
9240	0
9255	0
9270	0
9285	0
9300	0
9315	0
9330	0
9345	0
9360	0
9375	0.00666666666666667
9390	0.00666666666666667
9405	0.00666666666666667
9420	0.00666666666666667
9435	0.00666666666666667
9450	0.00666666666666667
9465	0.00666666666666667
9480	0.00666666666666667
9495	0.00666666666666667
9510	0.00666666666666667
9525	0
9540	0.00666666666666667
9555	0.00666666666666667
9570	0.00666666666666667
9585	0.00666666666666667
9600	0.00666666666666667
9615	0.00666666666666667
9630	0.00666666666666667
9645	0.00666666666666667
9660	0.00666666666666667
9675	0.00666666666666667
9690	0
9705	0
9720	0
9735	0
9750	0
9765	0.00666666666666667
9780	0.00666666666666667
9795	0.00666666666666667
9810	0.00666666666666667
9825	0.00666666666666667
9840	0.00666666666666667
9855	0.00666666666666667
9870	0.00666666666666667
9885	0.00666666666666667
9900	0.00666666666666667
9915	0
9930	0
9945	0
9960	0
9975	0.00666666666666667
9990	0.00666666666666667
10005	0.00666666666666667
10020	0.00666666666666667
10035	0.0133333333333333
10050	0.0133333333333333
10065	0.0133333333333333
10080	0.0133333333333333
10095	0.0133333333333333
10110	0.0133333333333333
10125	0.00666666666666667
10140	0.00666666666666667
10155	0.00666666666666667
10170	0.00666666666666667
10185	0
10200	0
10215	0.00666666666666667
10230	0.00666666666666667
10245	0.00666666666666667
10260	0.00666666666666667
10275	0.00666666666666667
10290	0.0133333333333333
10305	0.0133333333333333
10320	0.0133333333333333
10335	0.0133333333333333
10350	0.0133333333333333
10365	0.00666666666666667
10380	0.00666666666666667
10395	0.00666666666666667
10410	0.00666666666666667
10425	0.00666666666666667
10440	0
10455	0
10470	0
10485	0
10500	0
10515	0
10530	0.00666666666666667
10545	0.00666666666666667
10560	0.00666666666666667
10575	0.00666666666666667
10590	0.00666666666666667
10605	0.00666666666666667
10620	0.0133333333333333
10635	0.0133333333333333
10650	0.0133333333333333
10665	0.0133333333333333
10680	0.00666666666666667
10695	0.00666666666666667
10710	0.0133333333333333
10725	0.0133333333333333
10740	0.0133333333333333
10755	0.02
10770	0.0133333333333333
10785	0.0133333333333333
10800	0.0133333333333333
10815	0.0133333333333333
10830	0.0133333333333333
10845	0.0133333333333333
10860	0.02
10875	0.02
10890	0.02
10905	0.0133333333333333
10920	0.0133333333333333
10935	0.0133333333333333
10950	0.0133333333333333
10965	0.0133333333333333
10980	0.0133333333333333
10995	0.0133333333333333
11010	0
11025	0
11040	0
11055	0
11070	0
11085	0
11100	0
11115	0
11130	0.00666666666666667
11145	0.00666666666666667
11160	0.0133333333333333
11175	0.0133333333333333
11190	0.0133333333333333
11205	0.0133333333333333
11220	0.0133333333333333
11235	0.0133333333333333
11250	0.0133333333333333
11265	0.0133333333333333
11280	0.00666666666666667
11295	0.00666666666666667
11310	0
11325	0
11340	0.00666666666666667
11355	0.00666666666666667
11370	0.00666666666666667
11385	0.00666666666666667
11400	0.00666666666666667
11415	0.00666666666666667
11430	0.00666666666666667
11445	0.00666666666666667
11460	0.00666666666666667
11475	0.00666666666666667
11490	0
11505	0
11520	0
11535	0
11550	0
11565	0
11580	0
11595	0
11610	0
11625	0
11640	0
11655	0
11670	0
11685	0
11700	0
11715	0
11730	0
11745	0
11760	0
11775	0
11790	0
11805	0
11820	0
11835	0
11850	0
11865	0
11880	0
11895	0
11910	0
11925	0
11940	0
11955	0
11970	0
11985	0
12000	0
12015	0
12030	0
12045	0
12060	0
12075	0
12090	0
12105	0
12120	0
12135	0
12150	0
12165	0.00666666666666667
12180	0.00666666666666667
12195	0.00666666666666667
12210	0.00666666666666667
12225	0.00666666666666667
12240	0.00666666666666667
12255	0.00666666666666667
12270	0.00666666666666667
12285	0.00666666666666667
12300	0.00666666666666667
12315	0
12330	0
12345	0
12360	0
12375	0
12390	0
12405	0
12420	0
12435	0
12450	0
12465	0
12480	0
12495	0
12510	0.00666666666666667
12525	0.00666666666666667
12540	0.00666666666666667
12555	0.00666666666666667
12570	0.00666666666666667
12585	0.00666666666666667
12600	0.00666666666666667
12615	0.0133333333333333
12630	0.0133333333333333
12645	0.0133333333333333
12660	0.00666666666666667
12675	0.00666666666666667
12690	0.00666666666666667
12705	0.00666666666666667
12720	0.00666666666666667
12735	0.0133333333333333
12750	0.02
12765	0.0133333333333333
12780	0.0133333333333333
12795	0.0133333333333333
12810	0.0133333333333333
12825	0.0133333333333333
12840	0.0133333333333333
12855	0.0133333333333333
12870	0.0133333333333333
12885	0.00666666666666667
12900	0
12915	0
12930	0
12945	0
12960	0
12975	0
12990	0
13005	0
13020	0
13035	0
13050	0
13065	0
13080	0
13095	0
13110	0
13125	0
13140	0
13155	0
13170	0
13185	0
13200	0
13215	0
13230	0
13245	0
13260	0
13275	0
13290	0
13305	0
13320	0
13335	0
13350	0.00666666666666667
13365	0.00666666666666667
13380	0.00666666666666667
13395	0.00666666666666667
13410	0.00666666666666667
13425	0.00666666666666667
13440	0.00666666666666667
13455	0.0133333333333333
13470	0.02
13485	0.02
13500	0.0133333333333333
13515	0.0133333333333333
13530	0.0133333333333333
13545	0.0133333333333333
13560	0.0133333333333333
13575	0.0133333333333333
13590	0.0133333333333333
13605	0.00666666666666667
13620	0
13635	0
13650	0
13665	0
13680	0
13695	0
13710	0
13725	0
13740	0
13755	0
13770	0
13785	0.00666666666666667
13800	0.00666666666666667
13815	0.00666666666666667
13830	0.00666666666666667
13845	0.00666666666666667
13860	0.00666666666666667
13875	0.00666666666666667
13890	0.00666666666666667
13905	0.00666666666666667
13920	0.00666666666666667
13935	0
13950	0
13965	0
13980	0
13995	0.00666666666666667
14010	0.00666666666666667
14025	0.00666666666666667
14040	0.00666666666666667
14055	0.0133333333333333
14070	0.0133333333333333
14085	0.0133333333333333
14100	0.0133333333333333
14115	0.0133333333333333
14130	0.0133333333333333
14145	0.00666666666666667
14160	0.00666666666666667
14175	0.00666666666666667
14190	0.00666666666666667
14205	0.00666666666666667
14220	0.00666666666666667
14235	0.00666666666666667
14250	0.00666666666666667
14265	0.00666666666666667
14280	0.00666666666666667
14295	0.00666666666666667
14310	0.00666666666666667
14325	0.00666666666666667
14340	0.00666666666666667
14355	0
14370	0
14385	0
14400	0
14415	0
14430	0
14445	0
14460	0.00666666666666667
14475	0.00666666666666667
14490	0.00666666666666667
14505	0.00666666666666667
14520	0.00666666666666667
14535	0.00666666666666667
14550	0.00666666666666667
14565	0.00666666666666667
14580	0.00666666666666667
14595	0.00666666666666667
14610	0
14625	0
14640	0
14655	0
14670	0
14685	0
14700	0
14715	0
14730	0
14745	0
14760	0
14775	0
14790	0
14805	0
14820	0
14835	0
14850	0.00666666666666667
14865	0.00666666666666667
14880	0.00666666666666667
14895	0.00666666666666667
14910	0.00666666666666667
14925	0.00666666666666667
14940	0.00666666666666667
14955	0.0133333333333333
14970	0.0133333333333333
14985	0.0133333333333333
15000	0.00666666666666667
15015	0.00666666666666667
15030	0.00666666666666667
15045	0.00666666666666667
15060	0.00666666666666667
15075	0.00666666666666667
15090	0.00666666666666667
15105	0
15120	0
15135	0
15150	0
15165	0.00666666666666667
15180	0.00666666666666667
15195	0.00666666666666667
15210	0.00666666666666667
15225	0.00666666666666667
15240	0.00666666666666667
15255	0.00666666666666667
15270	0.00666666666666667
15285	0.00666666666666667
15300	0.00666666666666667
15315	0
15330	0.00666666666666667
15345	0.00666666666666667
15360	0.00666666666666667
15375	0.0133333333333333
15390	0.0133333333333333
15405	0.0133333333333333
15420	0.0133333333333333
15435	0.0133333333333333
15450	0.02
15465	0.02
15480	0.0133333333333333
15495	0.0133333333333333
15510	0.0133333333333333
15525	0.00666666666666667
15540	0.00666666666666667
15555	0.00666666666666667
15570	0.00666666666666667
15585	0.0266666666666667
15600	0.02
15615	0.02
15630	0.02
15645	0.02
15660	0.02
15675	0.02
15690	0.0333333333333333
15705	0.04
15720	0.04
15735	0.02
15750	0.02
15765	0.02
15780	0.02
15795	0.02
15810	0.02
15825	0.02
15840	0.00666666666666667
15855	0
15870	0
15885	0
15900	0
15915	0.00666666666666667
15930	0.00666666666666667
15945	0.00666666666666667
15960	0.00666666666666667
15975	0.00666666666666667
15990	0.00666666666666667
16005	0.0133333333333333
16020	0.0133333333333333
16035	0.0133333333333333
16050	0.0133333333333333
16065	0.00666666666666667
16080	0.00666666666666667
16095	0.00666666666666667
16110	0.0133333333333333
16125	0.0133333333333333
16140	0.0133333333333333
16155	0.00666666666666667
16170	0.00666666666666667
16185	0.00666666666666667
16200	0.00666666666666667
16215	0.00666666666666667
16230	0.00666666666666667
16245	0.00666666666666667
16260	0
16275	0
16290	0.00666666666666667
16305	0.00666666666666667
16320	0.0133333333333333
16335	0.0133333333333333
16350	0.0133333333333333
16365	0.0133333333333333
16380	0.0133333333333333
16395	0.0133333333333333
