# Supplementary material for: Conveniently Pre-Tagged and Pre-Packaged: Extended Molecular Identification and Metagenomics Using Complete Metazoan Mitochondrial Genomes
Source: PLoS One. 2012 Dec 14;7(12):e51263. doi: 10.1371/journal.pone.0051263 (PMC3522660; doi:10.1371/journal.pone.0051263)
Supplement: File S3 — Sliding window analyses for Mammalia and Lissamphibia. For each family, the folder contains the aligned sequences as well as the sliding window analyses by species pair and for all species pair on a single figure. (ZIP) [file pone.0051263.s003.zip › Lissamphibia/Ambystomatidae/15_150/Ambystoma_mexicanum_NC_005797_Ambystoma_barbouri_NC_014568.csv]

0	0.0733333333333333
15	0.08
30	0.08
45	0.0933333333333333
60	0.0866666666666667
75	0.08
90	0.0933333333333333
105	0.0866666666666667
120	0.0733333333333333
135	0.08
150	0.06
165	0.08
180	0.0933333333333333
195	0.0866666666666667
210	0.106666666666667
225	0.113333333333333
240	0.113333333333333
255	0.126666666666667
270	0.133333333333333
285	0.12
300	0.113333333333333
315	0.0933333333333333
330	0.0933333333333333
345	0.0866666666666667
360	0.08
375	0.08
390	0.0733333333333333
405	0.0733333333333333
420	0.0733333333333333
435	0.0933333333333333
450	0.0933333333333333
465	0.106666666666667
480	0.0933333333333333
495	0.1
510	0.0933333333333333
525	0.1
540	0.113333333333333
555	0.12
570	0.126666666666667
585	0.113333333333333
600	0.133333333333333
615	0.113333333333333
630	0.12
645	0.113333333333333
660	0.113333333333333
675	0.106666666666667
690	0.0933333333333333
705	0.0933333333333333
720	0.1
735	0.1
750	0.106666666666667
765	0.106666666666667
780	0.106666666666667
795	0.12
810	0.126666666666667
825	0.14
840	0.153333333333333
855	0.133333333333333
870	0.133333333333333
885	0.14
900	0.12
915	0.133333333333333
930	0.146666666666667
945	0.146666666666667
960	0.146666666666667
975	0.126666666666667
990	0.12
1005	0.126666666666667
1020	0.106666666666667
1035	0.0933333333333333
1050	0.0933333333333333
1065	0.0866666666666667
1080	0.0666666666666667
1095	0.0666666666666667
1110	0.0666666666666667
1125	0.0733333333333333
1140	0.0666666666666667
1155	0.0666666666666667
1170	0.0666666666666667
1185	0.0666666666666667
1200	0.06
1215	0.0733333333333333
1230	0.0866666666666667
1245	0.08
1260	0.0666666666666667
1275	0.06
1290	0.0533333333333333
1305	0.0533333333333333
1320	0.0533333333333333
1335	0.0733333333333333
1350	0.0733333333333333
1365	0.06
1380	0.04
1395	0.0533333333333333
1410	0.06
1425	0.06
1440	0.06
1455	0.0533333333333333
1470	0.0533333333333333
1485	0.04
1500	0.0533333333333333
1515	0.0666666666666667
1530	0.0666666666666667
1545	0.06
1560	0.0533333333333333
1575	0.0533333333333333
1590	0.0533333333333333
1605	0.06
1620	0.06
1635	0.06
1650	0.0533333333333333
1665	0.0333333333333333
1680	0.0333333333333333
1695	0.0266666666666667
1710	0.0333333333333333
1725	0.0333333333333333
1740	0.0333333333333333
1755	0.06
1770	0.06
1785	0.06
1800	0.06
1815	0.0733333333333333
1830	0.08
1845	0.0733333333333333
1860	0.0666666666666667
1875	0.0733333333333333
1890	0.0933333333333333
1905	0.0666666666666667
1920	0.0933333333333333
1935	0.106666666666667
1950	0.12
1965	0.106666666666667
1980	0.106666666666667
1995	0.106666666666667
2010	0.106666666666667
2025	0.106666666666667
2040	0.0933333333333333
2055	0.0866666666666667
2070	0.0666666666666667
2085	0.06
2100	0.0466666666666667
2115	0.0666666666666667
2130	0.0666666666666667
2145	0.08
2160	0.0866666666666667
2175	0.0866666666666667
2190	0.106666666666667
2205	0.12
2220	0.12
2235	0.106666666666667
2250	0.106666666666667
2265	0.0866666666666667
2280	0.0866666666666667
2295	0.0733333333333333
2310	0.0733333333333333
2325	0.0666666666666667
2340	0.06
2355	0.0533333333333333
2370	0.0533333333333333
2385	0.08
2400	0.0866666666666667
2415	0.113333333333333
2430	0.113333333333333
2445	0.113333333333333
2460	0.106666666666667
2475	0.106666666666667
2490	0.0933333333333333
2505	0.106666666666667
2520	0.113333333333333
2535	0.1
2550	0.1
2565	0.08
2580	0.0933333333333333
2595	0.106666666666667
2610	0.133333333333333
2625	0.146666666666667
2640	0.16
2655	0.173333333333333
2670	0.18
2685	0.213333333333333
2700	0.22
2715	0.233333333333333
2730	0.226666666666667
2745	0.226666666666667
2760	0.213333333333333
2775	0.22
2790	0.213333333333333
2805	0.206666666666667
2820	0.206666666666667
2835	0.166666666666667
2850	0.166666666666667
2865	0.153333333333333
2880	0.16
2895	0.153333333333333
2910	0.146666666666667
2925	0.14
2940	0.153333333333333
2955	0.153333333333333
2970	0.16
2985	0.16
3000	0.146666666666667
3015	0.153333333333333
3030	0.133333333333333
3045	0.126666666666667
3060	0.14
3075	0.133333333333333
3090	0.113333333333333
3105	0.0933333333333333
3120	0.0866666666666667
3135	0.0933333333333333
3150	0.0933333333333333
3165	0.08
3180	0.0866666666666667
3195	0.0933333333333333
3210	0.0733333333333333
3225	0.08
3240	0.08
3255	0.0733333333333333
3270	0.0733333333333333
3285	0.0666666666666667
3300	0.0666666666666667
3315	0.0866666666666667
3330	0.0866666666666667
3345	0.0933333333333333
3360	0.113333333333333
3375	0.1
3390	0.1
3405	0.106666666666667
3420	0.0933333333333333
3435	0.0933333333333333
3450	0.0866666666666667
3465	0.08
3480	0.0866666666666667
3495	0.08
3510	0.08
3525	0.0933333333333333
3540	0.106666666666667
3555	0.106666666666667
3570	0.106666666666667
3585	0.113333333333333
3600	0.126666666666667
3615	0.113333333333333
3630	0.106666666666667
3645	0.106666666666667
3660	0.0933333333333333
3675	0.0866666666666667
3690	0.08
3705	0.0933333333333333
3720	0.113333333333333
3735	0.106666666666667
3750	0.1
3765	0.1
3780	0.1
3795	0.113333333333333
3810	0.106666666666667
3825	0.126666666666667
3840	0.126666666666667
3855	0.113333333333333
3870	0.0866666666666667
3885	0.0866666666666667
3900	0.08
3915	0.0866666666666667
3930	0.08
3945	0.0666666666666667
3960	0.0733333333333333
3975	0.0533333333333333
3990	0.0533333333333333
4005	0.0466666666666667
4020	0.0533333333333333
4035	0.0666666666666667
4050	0.0866666666666667
4065	0.1
4080	0.106666666666667
4095	0.12
4110	0.113333333333333
4125	0.106666666666667
4140	0.113333333333333
4155	0.14
4170	0.146666666666667
4185	0.153333333333333
4200	0.146666666666667
4215	0.14
4230	0.16
4245	0.16
4260	0.186666666666667
4275	0.22
4290	0.22
4305	0.22
4320	0.213333333333333
4335	0.213333333333333
4350	0.206666666666667
4365	0.193333333333333
4380	0.166666666666667
4395	0.146666666666667
4410	0.133333333333333
4425	0.113333333333333
4440	0.0933333333333333
4455	0.0733333333333333
4470	0.08
4485	0.0533333333333333
4500	0.0533333333333333
4515	0.0666666666666667
4530	0.0733333333333333
4545	0.0733333333333333
4560	0.08
4575	0.0733333333333333
4590	0.08
4605	0.0866666666666667
4620	0.0733333333333333
4635	0.0933333333333333
4650	0.0933333333333333
4665	0.08
4680	0.08
4695	0.08
4710	0.0666666666666667
4725	0.0666666666666667
4740	0.0866666666666667
4755	0.0733333333333333
4770	0.0866666666666667
4785	0.0666666666666667
4800	0.0666666666666667
4815	0.0866666666666667
4830	0.08
4845	0.0866666666666667
4860	0.0933333333333333
4875	0.1
4890	0.0733333333333333
4905	0.0933333333333333
4920	0.1
4935	0.1
4950	0.1
4965	0.0866666666666667
4980	0.113333333333333
4995	0.12
5010	0.126666666666667
5025	0.126666666666667
5040	0.133333333333333
5055	0.14
5070	0.126666666666667
5085	0.133333333333333
5100	0.146666666666667
5115	0.16
5130	0.14
5145	0.14
5160	0.12
5175	0.106666666666667
5190	0.12
5205	0.113333333333333
5220	0.126666666666667
5235	0.153333333333333
5250	0.16
5265	0.153333333333333
5280	0.146666666666667
5295	0.14
5310	0.16
5325	0.173333333333333
5340	0.166666666666667
5355	0.16
5370	0.14
5385	0.113333333333333
5400	0.1
5415	0.106666666666667
5430	0.133333333333333
5445	0.153333333333333
5460	0.14
5475	0.153333333333333
5490	0.146666666666667
5505	0.153333333333333
5520	0.16
5535	0.166666666666667
5550	0.16
5565	0.14
5580	0.133333333333333
5595	0.133333333333333
5610	0.133333333333333
5625	0.106666666666667
5640	0.1
5655	0.0933333333333333
5670	0.1
5685	0.113333333333333
5700	0.126666666666667
5715	0.126666666666667
5730	0.12
5745	0.0933333333333333
5760	0.1
5775	0.113333333333333
5790	0.133333333333333
5805	0.133333333333333
5820	0.133333333333333
5835	0.113333333333333
5850	0.1
5865	0.106666666666667
5880	0.106666666666667
5895	0.126666666666667
5910	0.12
5925	0.126666666666667
5940	0.126666666666667
5955	0.126666666666667
5970	0.16
5985	0.173333333333333
6000	0.18
6015	0.186666666666667
6030	0.173333333333333
6045	0.153333333333333
6060	0.166666666666667
6075	0.153333333333333
6090	0.133333333333333
6105	0.12
6120	0.08
6135	0.08
6150	0.0733333333333333
6165	0.0666666666666667
6180	0.0733333333333333
6195	0.0933333333333333
6210	0.0733333333333333
6225	0.0666666666666667
6240	0.0666666666666667
6255	0.0666666666666667
6270	0.0666666666666667
6285	0.0466666666666667
6300	0.0533333333333333
6315	0.0666666666666667
6330	0.0733333333333333
6345	0.08
6360	0.113333333333333
6375	0.12
6390	0.12
6405	0.14
6420	0.14
6435	0.146666666666667
6450	0.173333333333333
6465	0.16
6480	0.16
6495	0.146666666666667
6510	0.12
6525	0.133333333333333
6540	0.146666666666667
6555	0.153333333333333
6570	0.16
6585	0.153333333333333
6600	0.133333333333333
6615	0.14
6630	0.126666666666667
6645	0.113333333333333
6660	0.12
6675	0.106666666666667
6690	0.113333333333333
6705	0.1
6720	0.0933333333333333
6735	0.113333333333333
6750	0.106666666666667
6765	0.113333333333333
6780	0.12
6795	0.12
6810	0.113333333333333
6825	0.113333333333333
6840	0.1
6855	0.113333333333333
6870	0.106666666666667
6885	0.0866666666666667
6900	0.0866666666666667
6915	0.0866666666666667
6930	0.0933333333333333
6945	0.12
6960	0.126666666666667
6975	0.133333333333333
6990	0.14
7005	0.126666666666667
7020	0.146666666666667
7035	0.153333333333333
7050	0.153333333333333
7065	0.146666666666667
7080	0.133333333333333
7095	0.12
7110	0.12
7125	0.133333333333333
7140	0.133333333333333
7155	0.126666666666667
7170	0.113333333333333
7185	0.12
7200	0.106666666666667
7215	0.113333333333333
7230	0.113333333333333
7245	0.12
7260	0.12
7275	0.1
7290	0.0933333333333333
7305	0.106666666666667
7320	0.113333333333333
7335	0.106666666666667
7350	0.126666666666667
7365	0.12
7380	0.126666666666667
7395	0.12
7410	0.126666666666667
7425	0.133333333333333
7440	0.14
7455	0.14
7470	0.146666666666667
7485	0.153333333333333
7500	0.146666666666667
7515	0.146666666666667
7530	0.146666666666667
7545	0.146666666666667
7560	0.126666666666667
7575	0.126666666666667
7590	0.12
7605	0.126666666666667
7620	0.113333333333333
7635	0.1
7650	0.1
7665	0.1
7680	0.1
7695	0.113333333333333
7710	0.126666666666667
7725	0.113333333333333
7740	0.12
7755	0.113333333333333
7770	0.126666666666667
7785	0.14
7800	0.133333333333333
7815	0.126666666666667
7830	0.146666666666667
7845	0.126666666666667
7860	0.14
7875	0.14
7890	0.146666666666667
7905	0.126666666666667
7920	0.106666666666667
7935	0.1
7950	0.0933333333333333
7965	0.0866666666666667
7980	0.08
7995	0.08
8010	0.0533333333333333
8025	0.0666666666666667
8040	0.06
8055	0.0733333333333333
8070	0.08
8085	0.08
8100	0.0933333333333333
8115	0.0933333333333333
8130	0.0866666666666667
8145	0.0866666666666667
8160	0.1
8175	0.0933333333333333
8190	0.1
8205	0.0933333333333333
8220	0.1
8235	0.1
8250	0.1
8265	0.106666666666667
8280	0.113333333333333
8295	0.126666666666667
8310	0.133333333333333
8325	0.126666666666667
8340	0.113333333333333
8355	0.12
8370	0.113333333333333
8385	0.106666666666667
8400	0.1
8415	0.1
8430	0.08
8445	0.0666666666666667
8460	0.08
8475	0.08
8490	0.08
8505	0.0666666666666667
8520	0.0733333333333333
8535	0.08
8550	0.0866666666666667
8565	0.08
8580	0.0866666666666667
8595	0.08
8610	0.0533333333333333
8625	0.0533333333333333
8640	0.0466666666666667
8655	0.0466666666666667
8670	0.0333333333333333
8685	0.0533333333333333
8700	0.04
8715	0.0533333333333333
8730	0.0866666666666667
8745	0.106666666666667
8760	0.106666666666667
8775	0.12
8790	0.126666666666667
8805	0.133333333333333
8820	0.133333333333333
8835	0.113333333333333
8850	0.12
8865	0.133333333333333
8880	0.1
8895	0.0933333333333333
8910	0.0866666666666667
8925	0.08
8940	0.0866666666666667
8955	0.0933333333333333
8970	0.113333333333333
8985	0.12
9000	0.113333333333333
9015	0.12
9030	0.133333333333333
9045	0.126666666666667
9060	0.133333333333333
9075	0.14
9090	0.146666666666667
9105	0.14
9120	0.133333333333333
9135	0.146666666666667
9150	0.153333333333333
9165	0.133333333333333
9180	0.126666666666667
9195	0.126666666666667
9210	0.14
9225	0.146666666666667
9240	0.133333333333333
9255	0.146666666666667
9270	0.133333333333333
9285	0.126666666666667
9300	0.133333333333333
9315	0.12
9330	0.113333333333333
9345	0.12
9360	0.126666666666667
9375	0.126666666666667
9390	0.14
9405	0.133333333333333
9420	0.133333333333333
9435	0.113333333333333
9450	0.113333333333333
9465	0.12
9480	0.133333333333333
9495	0.12
9510	0.12
9525	0.113333333333333
9540	0.12
9555	0.126666666666667
9570	0.133333333333333
9585	0.14
9600	0.14
9615	0.14
9630	0.126666666666667
9645	0.133333333333333
9660	0.12
9675	0.113333333333333
9690	0.0933333333333333
9705	0.0866666666666667
9720	0.08
9735	0.0866666666666667
9750	0.08
9765	0.0933333333333333
9780	0.0933333333333333
9795	0.0866666666666667
9810	0.08
9825	0.08
9840	0.08
9855	0.0733333333333333
9870	0.08
9885	0.0933333333333333
9900	0.1
9915	0.1
9930	0.113333333333333
9945	0.12
9960	0.126666666666667
9975	0.146666666666667
9990	0.186666666666667
10005	0.193333333333333
10020	0.22
10035	0.233333333333333
10050	0.266666666666667
10065	0.26
10080	0.253333333333333
10095	0.266666666666667
10110	0.273333333333333
10125	0.26
10140	0.213333333333333
10155	0.2
10170	0.166666666666667
10185	0.14
10200	0.106666666666667
10215	0.0933333333333333
10230	0.08
10245	0.06
10260	0.04
10275	0.0266666666666667
10290	0.0466666666666667
10305	0.0466666666666667
10320	0.0466666666666667
10335	0.04
10350	0.04
10365	0.06
10380	0.0933333333333333
10395	0.113333333333333
10410	0.126666666666667
10425	0.153333333333333
10440	0.14
10455	0.166666666666667
10470	0.173333333333333
10485	0.18
10500	0.166666666666667
10515	0.166666666666667
10530	0.14
10545	0.12
10560	0.106666666666667
10575	0.106666666666667
10590	0.1
10605	0.08
10620	0.08
10635	0.0733333333333333
10650	0.08
10665	0.06
10680	0.0666666666666667
10695	0.0733333333333333
10710	0.0733333333333333
10725	0.0466666666666667
10740	0.0466666666666667
10755	0.04
10770	0.0466666666666667
10785	0.04
10800	0.0333333333333333
10815	0.0333333333333333
10830	0.0333333333333333
10845	0.0333333333333333
10860	0.0466666666666667
10875	0.0466666666666667
10890	0.06
10905	0.06
10920	0.06
10935	0.0666666666666667
10950	0.0666666666666667
10965	0.0666666666666667
10980	0.06
10995	0.06
11010	0.0466666666666667
11025	0.0466666666666667
11040	0.0333333333333333
11055	0.04
11070	0.0266666666666667
11085	0.02
11100	0.02
11115	0.0266666666666667
11130	0.0333333333333333
11145	0.0266666666666667
11160	0.0333333333333333
11175	0.04
11190	0.0533333333333333
11205	0.0533333333333333
11220	0.0533333333333333
11235	0.0533333333333333
11250	0.0533333333333333
11265	0.0466666666666667
11280	0.0466666666666667
11295	0.0533333333333333
11310	0.0666666666666667
11325	0.06
11340	0.0466666666666667
11355	0.04
11370	0.06
11385	0.0666666666666667
11400	0.0733333333333333
11415	0.0733333333333333
11430	0.0666666666666667
11445	0.06
11460	0.04
11475	0.0533333333333333
11490	0.0533333333333333
11505	0.0533333333333333
11520	0.0333333333333333
11535	0.0266666666666667
11550	0.02
11565	0.0266666666666667
11580	0.02
11595	0.0266666666666667
11610	0.0266666666666667
11625	0.0133333333333333
11640	0.0266666666666667
11655	0.0333333333333333
11670	0.0333333333333333
11685	0.04
11700	0.04
11715	0.0333333333333333
11730	0.04
11745	0.0333333333333333
11760	0.0466666666666667
11775	0.0466666666666667
11790	0.0333333333333333
11805	0.0266666666666667
11820	0.0266666666666667
11835	0.02
11850	0.0333333333333333
11865	0.04
11880	0.0466666666666667
11895	0.0466666666666667
11910	0.0333333333333333
11925	0.0333333333333333
11940	0.04
11955	0.04
11970	0.04
11985	0.0466666666666667
12000	0.0466666666666667
12015	0.0466666666666667
12030	0.0666666666666667
12045	0.0866666666666667
12060	0.0866666666666667
12075	0.0933333333333333
12090	0.12
12105	0.133333333333333
12120	0.133333333333333
12135	0.126666666666667
12150	0.113333333333333
12165	0.106666666666667
12180	0.08
12195	0.06
12210	0.0666666666666667
12225	0.06
12240	0.04
12255	0.0266666666666667
12270	0.0333333333333333
12285	0.04
12300	0.04
12315	0.06
12330	0.06
12345	0.0733333333333333
12360	0.0666666666666667
12375	0.0666666666666667
12390	0.0533333333333333
12405	0.0666666666666667
12420	0.06
12435	0.06
12450	0.06
12465	0.04
12480	0.04
12495	0.0333333333333333
12510	0.04
12525	0.04
12540	0.0466666666666667
12555	0.0333333333333333
12570	0.04
12585	0.0466666666666667
12600	0.0533333333333333
12615	0.0666666666666667
12630	0.0733333333333333
12645	0.0733333333333333
12660	0.0733333333333333
12675	0.0733333333333333
12690	0.0733333333333333
12705	0.08
12720	0.0933333333333333
12735	0.1
12750	0.133333333333333
12765	0.133333333333333
12780	0.126666666666667
12795	0.12
12810	0.12
12825	0.126666666666667
12840	0.12
12855	0.126666666666667
12870	0.113333333333333
12885	0.1
12900	0.06
12915	0.0533333333333333
12930	0.0466666666666667
12945	0.0466666666666667
12960	0.04
12975	0.0333333333333333
12990	0.0466666666666667
13005	0.04
13020	0.0466666666666667
13035	0.0533333333333333
13050	0.0533333333333333
13065	0.0466666666666667
13080	0.0533333333333333
13095	0.0666666666666667
13110	0.0933333333333333
13125	0.113333333333333
13140	0.1
13155	0.0933333333333333
13170	0.0866666666666667
13185	0.0866666666666667
13200	0.106666666666667
13215	0.106666666666667
13230	0.106666666666667
13245	0.0933333333333333
13260	0.0666666666666667
13275	0.0466666666666667
13290	0.0466666666666667
13305	0.0466666666666667
13320	0.04
13335	0.0266666666666667
13350	0.00666666666666667
13365	0.00666666666666667
13380	0
13395	0
13410	0
13425	0
13440	0
13455	0.0133333333333333
13470	0.02
13485	0.02
13500	0.0266666666666667
13515	0.0266666666666667
13530	0.0266666666666667
13545	0.0333333333333333
13560	0.0333333333333333
13575	0.0333333333333333
13590	0.0333333333333333
13605	0.02
13620	0.0133333333333333
13635	0.0133333333333333
13650	0.0333333333333333
13665	0.0466666666666667
13680	0.0533333333333333
13695	0.0533333333333333
13710	0.0533333333333333
13725	0.06
13740	0.0733333333333333
13755	0.08
13770	0.08
13785	0.106666666666667
13800	0.0933333333333333
13815	0.0866666666666667
13830	0.08
13845	0.0866666666666667
13860	0.1
13875	0.113333333333333
13890	0.106666666666667
13905	0.12
13920	0.133333333333333
13935	0.126666666666667
13950	0.126666666666667
13965	0.133333333333333
13980	0.133333333333333
13995	0.126666666666667
14010	0.133333333333333
14025	0.126666666666667
14040	0.126666666666667
14055	0.106666666666667
14070	0.0933333333333333
14085	0.1
14100	0.0866666666666667
14115	0.0733333333333333
14130	0.0866666666666667
14145	0.1
14160	0.08
14175	0.0666666666666667
14190	0.06
14205	0.06
14220	0.0666666666666667
14235	0.04
14250	0.0533333333333333
14265	0.0666666666666667
14280	0.06
14295	0.0466666666666667
14310	0.0533333333333333
14325	0.06
14340	0.0666666666666667
14355	0.0866666666666667
14370	0.1
14385	0.12
14400	0.14
14415	0.153333333333333
14430	0.173333333333333
14445	0.186666666666667
14460	0.193333333333333
14475	0.193333333333333
14490	0.206666666666667
14505	0.206666666666667
14520	0.193333333333333
14535	0.193333333333333
14550	0.173333333333333
14565	0.166666666666667
14580	0.146666666666667
14595	0.153333333333333
14610	0.153333333333333
14625	0.146666666666667
14640	0.126666666666667
14655	0.113333333333333
14670	0.106666666666667
14685	0.0866666666666667
14700	0.0733333333333333
14715	0.0533333333333333
14730	0.06
14745	0.0333333333333333
14760	0.02
14775	0.0266666666666667
14790	0.0266666666666667
14805	0.02
14820	0.02
14835	0.0266666666666667
14850	0.0466666666666667
14865	0.0533333333333333
14880	0.0466666666666667
14895	0.06
14910	0.0733333333333333
14925	0.0866666666666667
14940	0.0933333333333333
14955	0.1
14970	0.1
14985	0.1
15000	0.1
15015	0.0933333333333333
15030	0.0933333333333333
15045	0.08
15060	0.08
15075	0.0866666666666667
15090	0.0933333333333333
15105	0.1
15120	0.146666666666667
15135	0.146666666666667
15150	0.14
15165	0.166666666666667
15180	0.173333333333333
15195	0.193333333333333
15210	0.193333333333333
15225	0.173333333333333
15240	0.166666666666667
15255	0.16
15270	0.133333333333333
15285	0.126666666666667
15300	0.14
15315	0.14
15330	0.14
15345	0.14
15360	0.126666666666667
15375	0.126666666666667
15390	0.126666666666667
15405	0.133333333333333
15420	0.14
15435	0.16
15450	0.166666666666667
15465	0.16
15480	0.166666666666667
15495	0.146666666666667
15510	0.153333333333333
15525	0.16
15540	0.173333333333333
15555	0.166666666666667
15570	0.153333333333333
15585	0.146666666666667
15600	0.12
15615	0.106666666666667
15630	0.0933333333333333
15645	0.113333333333333
15660	0.126666666666667
15675	0.14
15690	0.14
15705	0.14
15720	0.133333333333333
15735	0.14
15750	0.146666666666667
15765	0.146666666666667
15780	0.14
15795	0.153333333333333
15810	0.16
15825	0.14
15840	0.126666666666667
15855	0.12
15870	0.113333333333333
15885	0.106666666666667
15900	0.0933333333333333
15915	0.0866666666666667
15930	0.0866666666666667
15945	0.0533333333333333
15960	0.0333333333333333
15975	0.0266666666666667
15990	0.02
16005	0.02
16020	0.02
16035	0.00666666666666667
16050	0.00666666666666667
16065	0.0266666666666667
16080	0.04
16095	0.04
16110	0.04
16125	0.04
16140	0.0466666666666667
16155	0.0466666666666667
16170	0.0466666666666667
16185	0.0466666666666667
16200	0.0533333333333333
16215	0.0466666666666667
16230	0.0333333333333333
16245	0.04
16260	0.0333333333333333
16275	0.0333333333333333
16290	0.0333333333333333
16305	0.0333333333333333
16320	0.04
16335	0.0466666666666667
16350	0.04
16365	0.0333333333333333
16380	0.0466666666666667
16395	0.0466666666666667
