# Supplementary material for: Conveniently Pre-Tagged and Pre-Packaged: Extended Molecular Identification and Metagenomics Using Complete Metazoan Mitochondrial Genomes
Source: PLoS One. 2012 Dec 14;7(12):e51263. doi: 10.1371/journal.pone.0051263 (PMC3522660; doi:10.1371/journal.pone.0051263)
Supplement: File S3 — Sliding window analyses for Mammalia and Lissamphibia. For each family, the folder contains the aligned sequences as well as the sliding window analyses by species pair and for all species pair on a single figure. (ZIP) [file pone.0051263.s003.zip › Lissamphibia/Ambystomatidae/15_150/Ambystoma_mexicanum_NC_005797_Ambystoma_californiense_NC_006890.csv]

0	0.0933333333333333
15	0.0933333333333333
30	0.0866666666666667
45	0.0866666666666667
60	0.0866666666666667
75	0.08
90	0.0533333333333333
105	0.04
120	0.04
135	0.04
150	0.0533333333333333
165	0.0666666666666667
180	0.0866666666666667
195	0.0933333333333333
210	0.106666666666667
225	0.113333333333333
240	0.113333333333333
255	0.12
270	0.12
285	0.113333333333333
300	0.0933333333333333
315	0.0866666666666667
330	0.0866666666666667
345	0.08
360	0.0733333333333333
375	0.0666666666666667
390	0.06
405	0.0466666666666667
420	0.04
435	0.0466666666666667
450	0.0466666666666667
465	0.04
480	0.02
495	0.0266666666666667
510	0.02
525	0.04
540	0.0333333333333333
555	0.0466666666666667
570	0.06
585	0.06
600	0.0733333333333333
615	0.0733333333333333
630	0.08
645	0.0733333333333333
660	0.0866666666666667
675	0.0733333333333333
690	0.0733333333333333
705	0.08
720	0.08
735	0.0733333333333333
750	0.06
765	0.0666666666666667
780	0.06
795	0.0666666666666667
810	0.06
825	0.0533333333333333
840	0.06
855	0.04
870	0.0333333333333333
885	0.0533333333333333
900	0.0533333333333333
915	0.06
930	0.0666666666666667
945	0.06
960	0.0733333333333333
975	0.08
990	0.0866666666666667
1005	0.0933333333333333
1020	0.0866666666666667
1035	0.0733333333333333
1050	0.0733333333333333
1065	0.0666666666666667
1080	0.06
1095	0.0733333333333333
1110	0.06
1125	0.0533333333333333
1140	0.04
1155	0.04
1170	0.0466666666666667
1185	0.0466666666666667
1200	0.0466666666666667
1215	0.0533333333333333
1230	0.08
1245	0.0666666666666667
1260	0.06
1275	0.06
1290	0.06
1305	0.06
1320	0.06
1335	0.0666666666666667
1350	0.0666666666666667
1365	0.06
1380	0.0333333333333333
1395	0.0466666666666667
1410	0.0466666666666667
1425	0.0466666666666667
1440	0.0466666666666667
1455	0.04
1470	0.0333333333333333
1485	0.02
1500	0.0266666666666667
1515	0.0266666666666667
1530	0.0333333333333333
1545	0.02
1560	0.02
1575	0.02
1590	0.0266666666666667
1605	0.04
1620	0.04
1635	0.04
1650	0.04
1665	0.0333333333333333
1680	0.0266666666666667
1695	0.0333333333333333
1710	0.0333333333333333
1725	0.0333333333333333
1740	0.0266666666666667
1755	0.04
1770	0.04
1785	0.0466666666666667
1800	0.0533333333333333
1815	0.0533333333333333
1830	0.06
1845	0.0533333333333333
1860	0.06
1875	0.08
1890	0.0933333333333333
1905	0.0733333333333333
1920	0.0733333333333333
1935	0.08
1950	0.08
1965	0.0933333333333333
1980	0.0866666666666667
1995	0.0866666666666667
2010	0.08
2025	0.0666666666666667
2040	0.0533333333333333
2055	0.0466666666666667
2070	0.06
2085	0.0466666666666667
2100	0.0466666666666667
2115	0.0466666666666667
2130	0.0533333333333333
2145	0.0533333333333333
2160	0.06
2175	0.0533333333333333
2190	0.0533333333333333
2205	0.06
2220	0.0466666666666667
2235	0.0466666666666667
2250	0.0333333333333333
2265	0.02
2280	0.0266666666666667
2295	0.0266666666666667
2310	0.0266666666666667
2325	0.0266666666666667
2340	0.0333333333333333
2355	0.0266666666666667
2370	0.0266666666666667
2385	0.0333333333333333
2400	0.04
2415	0.06
2430	0.0466666666666667
2445	0.0533333333333333
2460	0.0466666666666667
2475	0.0533333333333333
2490	0.0466666666666667
2505	0.06
2520	0.08
2535	0.08
2550	0.08
2565	0.0666666666666667
2580	0.0666666666666667
2595	0.0733333333333333
2610	0.08
2625	0.08
2640	0.0933333333333333
2655	0.08
2670	0.0666666666666667
2685	0.06
2700	0.0533333333333333
2715	0.0533333333333333
2730	0.0533333333333333
2745	0.0466666666666667
2760	0.04
2775	0.04
2790	0.0333333333333333
2805	0.0333333333333333
2820	0.0266666666666667
2835	0.0266666666666667
2850	0.0333333333333333
2865	0.0266666666666667
2880	0.0333333333333333
2895	0.0266666666666667
2910	0.0266666666666667
2925	0.0333333333333333
2940	0.0333333333333333
2955	0.0333333333333333
2970	0.0466666666666667
2985	0.0466666666666667
3000	0.04
3015	0.04
3030	0.0333333333333333
3045	0.04
3060	0.04
3075	0.0266666666666667
3090	0.02
3105	0.0266666666666667
3120	0.0266666666666667
3135	0.0266666666666667
3150	0.0266666666666667
3165	0.0266666666666667
3180	0.0333333333333333
3195	0.0266666666666667
3210	0.0266666666666667
3225	0.0333333333333333
3240	0.0333333333333333
3255	0.0266666666666667
3270	0.0133333333333333
3285	0.0266666666666667
3300	0.0333333333333333
3315	0.0333333333333333
3330	0.0333333333333333
3345	0.0466666666666667
3360	0.0533333333333333
3375	0.0466666666666667
3390	0.0533333333333333
3405	0.0666666666666667
3420	0.0666666666666667
3435	0.06
3450	0.0533333333333333
3465	0.06
3480	0.06
3495	0.0533333333333333
3510	0.06
3525	0.06
3540	0.0666666666666667
3555	0.0533333333333333
3570	0.06
3585	0.0533333333333333
3600	0.06
3615	0.06
3630	0.06
3645	0.0533333333333333
3660	0.0533333333333333
3675	0.06
3690	0.0533333333333333
3705	0.06
3720	0.0733333333333333
3735	0.0866666666666667
3750	0.0866666666666667
3765	0.0933333333333333
3780	0.0866666666666667
3795	0.0866666666666667
3810	0.08
3825	0.0933333333333333
3840	0.1
3855	0.0933333333333333
3870	0.0733333333333333
3885	0.0666666666666667
3900	0.06
3915	0.0466666666666667
3930	0.0466666666666667
3945	0.0533333333333333
3960	0.0466666666666667
3975	0.0266666666666667
3990	0.0133333333333333
4005	0.02
4020	0.02
4035	0.0266666666666667
4050	0.0266666666666667
4065	0.0333333333333333
4080	0.04
4095	0.04
4110	0.04
4125	0.04
4140	0.0533333333333333
4155	0.0533333333333333
4170	0.0533333333333333
4185	0.0466666666666667
4200	0.0466666666666667
4215	0.04
4230	0.0533333333333333
4245	0.0533333333333333
4260	0.0533333333333333
4275	0.0666666666666667
4290	0.06
4305	0.06
4320	0.06
4335	0.0533333333333333
4350	0.0533333333333333
4365	0.0533333333333333
4380	0.0333333333333333
4395	0.0266666666666667
4410	0.0333333333333333
4425	0.02
4440	0.0133333333333333
4455	0.00666666666666667
4470	0.02
4485	0.02
4500	0.02
4515	0.0266666666666667
4530	0.0266666666666667
4545	0.0266666666666667
4560	0.0266666666666667
4575	0.0266666666666667
4590	0.0266666666666667
4605	0.0266666666666667
4620	0.02
4635	0.0466666666666667
4650	0.0466666666666667
4665	0.0466666666666667
4680	0.0466666666666667
4695	0.0466666666666667
4710	0.04
4725	0.0466666666666667
4740	0.0466666666666667
4755	0.0466666666666667
4770	0.0466666666666667
4785	0.0333333333333333
4800	0.04
4815	0.04
4830	0.0466666666666667
4845	0.0533333333333333
4860	0.0666666666666667
4875	0.0666666666666667
4890	0.0733333333333333
4905	0.0866666666666667
4920	0.0933333333333333
4935	0.08
4950	0.0733333333333333
4965	0.0733333333333333
4980	0.08
4995	0.08
5010	0.08
5025	0.0866666666666667
5040	0.08
5055	0.0733333333333333
5070	0.0666666666666667
5085	0.08
5100	0.1
5115	0.113333333333333
5130	0.1
5145	0.106666666666667
5160	0.0933333333333333
5175	0.0866666666666667
5190	0.1
5205	0.106666666666667
5220	0.106666666666667
5235	0.113333333333333
5250	0.1
5265	0.1
5280	0.1
5295	0.0933333333333333
5310	0.0933333333333333
5325	0.0866666666666667
5340	0.08
5355	0.08
5370	0.0933333333333333
5385	0.0733333333333333
5400	0.0733333333333333
5415	0.06
5430	0.08
5445	0.08
5460	0.1
5475	0.1
5490	0.0933333333333333
5505	0.0933333333333333
5520	0.0733333333333333
5535	0.0733333333333333
5550	0.08
5565	0.0733333333333333
5580	0.0666666666666667
5595	0.06
5610	0.04
5625	0.04
5640	0.04
5655	0.0466666666666667
5670	0.0533333333333333
5685	0.0533333333333333
5700	0.04
5715	0.0466666666666667
5730	0.04
5745	0.04
5760	0.0533333333333333
5775	0.06
5790	0.0666666666666667
5805	0.06
5820	0.0666666666666667
5835	0.0733333333333333
5850	0.08
5865	0.08
5880	0.08
5895	0.0866666666666667
5910	0.0733333333333333
5925	0.08
5940	0.0733333333333333
5955	0.0666666666666667
5970	0.0533333333333333
5985	0.06
6000	0.06
6015	0.0666666666666667
6030	0.0666666666666667
6045	0.0733333333333333
6060	0.0733333333333333
6075	0.0733333333333333
6090	0.0733333333333333
6105	0.0733333333333333
6120	0.0733333333333333
6135	0.0666666666666667
6150	0.06
6165	0.0466666666666667
6180	0.0466666666666667
6195	0.0333333333333333
6210	0.04
6225	0.0266666666666667
6240	0.0266666666666667
6255	0.02
6270	0.02
6285	0.0133333333333333
6300	0.0133333333333333
6315	0.0133333333333333
6330	0.02
6345	0.04
6360	0.06
6375	0.0666666666666667
6390	0.0733333333333333
6405	0.0733333333333333
6420	0.0733333333333333
6435	0.0933333333333333
6450	0.113333333333333
6465	0.12
6480	0.106666666666667
6495	0.0933333333333333
6510	0.08
6525	0.0733333333333333
6540	0.0733333333333333
6555	0.0866666666666667
6570	0.0933333333333333
6585	0.08
6600	0.06
6615	0.0533333333333333
6630	0.0533333333333333
6645	0.0533333333333333
6660	0.0533333333333333
6675	0.0666666666666667
6690	0.0666666666666667
6705	0.06
6720	0.0666666666666667
6735	0.0733333333333333
6750	0.1
6765	0.113333333333333
6780	0.12
6795	0.12
6810	0.12
6825	0.12
6840	0.133333333333333
6855	0.126666666666667
6870	0.12
6885	0.113333333333333
6900	0.0933333333333333
6915	0.106666666666667
6930	0.12
6945	0.126666666666667
6960	0.12
6975	0.12
6990	0.113333333333333
7005	0.126666666666667
7020	0.126666666666667
7035	0.12
7050	0.12
7065	0.0933333333333333
7080	0.0733333333333333
7095	0.06
7110	0.0533333333333333
7125	0.0466666666666667
7140	0.04
7155	0.0466666666666667
7170	0.0533333333333333
7185	0.06
7200	0.06
7215	0.06
7230	0.06
7245	0.08
7260	0.0933333333333333
7275	0.1
7290	0.1
7305	0.0866666666666667
7320	0.0866666666666667
7335	0.0933333333333333
7350	0.0933333333333333
7365	0.1
7380	0.12
7395	0.106666666666667
7410	0.106666666666667
7425	0.0933333333333333
7440	0.1
7455	0.113333333333333
7470	0.1
7485	0.1
7500	0.106666666666667
7515	0.106666666666667
7530	0.0933333333333333
7545	0.0866666666666667
7560	0.0733333333333333
7575	0.08
7590	0.0866666666666667
7605	0.0733333333333333
7620	0.08
7635	0.08
7650	0.0733333333333333
7665	0.0666666666666667
7680	0.0666666666666667
7695	0.0866666666666667
7710	0.0933333333333333
7725	0.0933333333333333
7740	0.0866666666666667
7755	0.0933333333333333
7770	0.1
7785	0.0866666666666667
7800	0.1
7815	0.12
7830	0.12
7845	0.106666666666667
7860	0.106666666666667
7875	0.113333333333333
7890	0.106666666666667
7905	0.0933333333333333
7920	0.0866666666666667
7935	0.0866666666666667
7950	0.0666666666666667
7965	0.0466666666666667
7980	0.0533333333333333
7995	0.06
8010	0.0533333333333333
8025	0.04
8040	0.0466666666666667
8055	0.06
8070	0.06
8085	0.0666666666666667
8100	0.0733333333333333
8115	0.0733333333333333
8130	0.08
8145	0.0733333333333333
8160	0.08
8175	0.0933333333333333
8190	0.0866666666666667
8205	0.0866666666666667
8220	0.0866666666666667
8235	0.1
8250	0.106666666666667
8265	0.106666666666667
8280	0.1
8295	0.106666666666667
8310	0.113333333333333
8325	0.113333333333333
8340	0.12
8355	0.113333333333333
8370	0.106666666666667
8385	0.0933333333333333
8400	0.0866666666666667
8415	0.1
8430	0.0866666666666667
8445	0.0733333333333333
8460	0.0666666666666667
8475	0.06
8490	0.0533333333333333
8505	0.0466666666666667
8520	0.0466666666666667
8535	0.04
8550	0.04
8565	0.0266666666666667
8580	0.0333333333333333
8595	0.0333333333333333
8610	0.0266666666666667
8625	0.02
8640	0.0133333333333333
8655	0.0133333333333333
8670	0.0133333333333333
8685	0.0266666666666667
8700	0.02
8715	0.0266666666666667
8730	0.0333333333333333
8745	0.04
8760	0.0466666666666667
8775	0.0466666666666667
8790	0.0466666666666667
8805	0.0466666666666667
8820	0.0466666666666667
8835	0.0333333333333333
8850	0.0333333333333333
8865	0.0533333333333333
8880	0.0466666666666667
8895	0.0533333333333333
8910	0.0533333333333333
8925	0.06
8940	0.0733333333333333
8955	0.08
8970	0.0933333333333333
8985	0.106666666666667
9000	0.12
9015	0.106666666666667
9030	0.1
9045	0.1
9060	0.106666666666667
9075	0.113333333333333
9090	0.1
9105	0.0933333333333333
9120	0.1
9135	0.1
9150	0.0933333333333333
9165	0.0866666666666667
9180	0.106666666666667
9195	0.0933333333333333
9210	0.0933333333333333
9225	0.0866666666666667
9240	0.106666666666667
9255	0.113333333333333
9270	0.0933333333333333
9285	0.0933333333333333
9300	0.106666666666667
9315	0.106666666666667
9330	0.1
9345	0.113333333333333
9360	0.1
9375	0.1
9390	0.0866666666666667
9405	0.1
9420	0.106666666666667
9435	0.0933333333333333
9450	0.0933333333333333
9465	0.1
9480	0.106666666666667
9495	0.1
9510	0.106666666666667
9525	0.113333333333333
9540	0.12
9555	0.1
9570	0.106666666666667
9585	0.12
9600	0.1
9615	0.0933333333333333
9630	0.0733333333333333
9645	0.08
9660	0.0866666666666667
9675	0.0866666666666667
9690	0.0733333333333333
9705	0.08
9720	0.0733333333333333
9735	0.0666666666666667
9750	0.0666666666666667
9765	0.0733333333333333
9780	0.08
9795	0.0666666666666667
9810	0.0533333333333333
9825	0.0466666666666667
9840	0.0466666666666667
9855	0.04
9870	0.0333333333333333
9885	0.04
9900	0.0533333333333333
9915	0.0466666666666667
9930	0.0466666666666667
9945	0.0733333333333333
9960	0.08
9975	0.0866666666666667
9990	0.0866666666666667
10005	0.0933333333333333
10020	0.1
10035	0.1
10050	0.0866666666666667
10065	0.08
10080	0.0733333333333333
10095	0.0533333333333333
10110	0.0666666666666667
10125	0.06
10140	0.0666666666666667
10155	0.06
10170	0.0533333333333333
10185	0.04
10200	0.04
10215	0.0533333333333333
10230	0.0533333333333333
10245	0.0466666666666667
10260	0.0333333333333333
10275	0.0266666666666667
10290	0.0333333333333333
10305	0.0466666666666667
10320	0.0466666666666667
10335	0.0533333333333333
10350	0.0533333333333333
10365	0.04
10380	0.04
10395	0.04
10410	0.0466666666666667
10425	0.06
10440	0.0466666666666667
10455	0.0333333333333333
10470	0.04
10485	0.0466666666666667
10500	0.0466666666666667
10515	0.06
10530	0.0666666666666667
10545	0.0666666666666667
10560	0.0533333333333333
10575	0.04
10590	0.04
10605	0.04
10620	0.0333333333333333
10635	0.02
10650	0.0266666666666667
10665	0.0133333333333333
10680	0.0133333333333333
10695	0.0133333333333333
10710	0.0133333333333333
10725	0.0133333333333333
10740	0.02
10755	0.02
10770	0.0266666666666667
10785	0.0266666666666667
10800	0.02
10815	0.02
10830	0.02
10845	0.02
10860	0.0333333333333333
10875	0.0333333333333333
10890	0.0266666666666667
10905	0.0333333333333333
10920	0.0333333333333333
10935	0.04
10950	0.0466666666666667
10965	0.0533333333333333
10980	0.0466666666666667
10995	0.06
11010	0.0466666666666667
11025	0.0533333333333333
11040	0.0533333333333333
11055	0.0466666666666667
11070	0.04
11085	0.0333333333333333
11100	0.0266666666666667
11115	0.02
11130	0.0333333333333333
11145	0.02
11160	0.0266666666666667
11175	0.02
11190	0.0266666666666667
11205	0.0333333333333333
11220	0.04
11235	0.04
11250	0.04
11265	0.04
11280	0.0266666666666667
11295	0.0266666666666667
11310	0.0466666666666667
11325	0.0466666666666667
11340	0.04
11355	0.04
11370	0.04
11385	0.04
11400	0.04
11415	0.04
11430	0.04
11445	0.04
11460	0.0133333333333333
11475	0.0133333333333333
11490	0.0133333333333333
11505	0.00666666666666667
11520	0
11535	0
11550	0
11565	0
11580	0
11595	0
11610	0
11625	0
11640	0
11655	0
11670	0
11685	0
11700	0
11715	0
11730	0.00666666666666667
11745	0.00666666666666667
11760	0.00666666666666667
11775	0.00666666666666667
11790	0.00666666666666667
11805	0.0133333333333333
11820	0.0133333333333333
11835	0.0133333333333333
11850	0.0266666666666667
11865	0.0266666666666667
11880	0.0466666666666667
11895	0.0466666666666667
11910	0.0466666666666667
11925	0.0466666666666667
11940	0.06
11955	0.06
11970	0.06
11985	0.06
12000	0.0666666666666667
12015	0.0733333333333333
12030	0.0666666666666667
12045	0.0733333333333333
12060	0.0733333333333333
12075	0.0733333333333333
12090	0.0733333333333333
12105	0.0866666666666667
12120	0.0866666666666667
12135	0.0866666666666667
12150	0.0666666666666667
12165	0.06
12180	0.0466666666666667
12195	0.04
12210	0.04
12225	0.04
12240	0.0333333333333333
12255	0.02
12270	0.02
12285	0.02
12300	0.02
12315	0.0266666666666667
12330	0.02
12345	0.02
12360	0.02
12375	0.02
12390	0.02
12405	0.02
12420	0.02
12435	0.0266666666666667
12450	0.0266666666666667
12465	0.02
12480	0.0266666666666667
12495	0.0266666666666667
12510	0.0333333333333333
12525	0.0333333333333333
12540	0.0333333333333333
12555	0.0266666666666667
12570	0.0333333333333333
12585	0.04
12600	0.04
12615	0.04
12630	0.04
12645	0.04
12660	0.0333333333333333
12675	0.0333333333333333
12690	0.0266666666666667
12705	0.0266666666666667
12720	0.0333333333333333
12735	0.0466666666666667
12750	0.06
12765	0.06
12780	0.06
12795	0.0666666666666667
12810	0.0666666666666667
12825	0.0666666666666667
12840	0.0666666666666667
12855	0.0666666666666667
12870	0.0533333333333333
12885	0.0266666666666667
12900	0.0133333333333333
12915	0.0133333333333333
12930	0.00666666666666667
12945	0
12960	0
12975	0
12990	0
13005	0.00666666666666667
13020	0.0133333333333333
13035	0.0266666666666667
13050	0.0333333333333333
13065	0.0333333333333333
13080	0.04
13095	0.06
13110	0.0666666666666667
13125	0.0733333333333333
13140	0.0733333333333333
13155	0.0733333333333333
13170	0.0666666666666667
13185	0.06
13200	0.06
13215	0.06
13230	0.0533333333333333
13245	0.04
13260	0.04
13275	0.0333333333333333
13290	0.0333333333333333
13305	0.0333333333333333
13320	0.0333333333333333
13335	0.0266666666666667
13350	0.02
13365	0.02
13380	0.02
13395	0.0133333333333333
13410	0.00666666666666667
13425	0.00666666666666667
13440	0.0133333333333333
13455	0.00666666666666667
13470	0.0133333333333333
13485	0.0133333333333333
13500	0.0133333333333333
13515	0.0133333333333333
13530	0.0133333333333333
13545	0.0133333333333333
13560	0.0133333333333333
13575	0.02
13590	0.0133333333333333
13605	0.0133333333333333
13620	0.00666666666666667
13635	0.00666666666666667
13650	0.02
13665	0.0266666666666667
13680	0.0333333333333333
13695	0.0533333333333333
13710	0.06
13725	0.0666666666666667
13740	0.08
13755	0.0933333333333333
13770	0.106666666666667
13785	0.126666666666667
13800	0.12
13815	0.12
13830	0.126666666666667
13845	0.113333333333333
13860	0.113333333333333
13875	0.106666666666667
13890	0.106666666666667
13905	0.1
13920	0.1
13935	0.0933333333333333
13950	0.0933333333333333
13965	0.1
13980	0.0933333333333333
13995	0.1
14010	0.106666666666667
14025	0.106666666666667
14040	0.106666666666667
14055	0.113333333333333
14070	0.106666666666667
14085	0.1
14100	0.0933333333333333
14115	0.08
14130	0.0733333333333333
14145	0.08
14160	0.08
14175	0.0933333333333333
14190	0.08
14205	0.0733333333333333
14220	0.08
14235	0.0733333333333333
14250	0.08
14265	0.1
14280	0.113333333333333
14295	0.1
14310	0.1
14325	0.0933333333333333
14340	0.1
14355	0.1
14370	0.0933333333333333
14385	0.0933333333333333
14400	0.106666666666667
14415	0.1
14430	0.0933333333333333
14445	0.1
14460	0.0866666666666667
14475	0.0733333333333333
14490	0.0866666666666667
14505	0.08
14520	0.0733333333333333
14535	0.08
14550	0.0733333333333333
14565	0.06
14580	0.0533333333333333
14595	0.06
14610	0.08
14625	0.08
14640	0.06
14655	0.06
14670	0.0733333333333333
14685	0.0666666666666667
14700	0.0533333333333333
14715	0.0533333333333333
14730	0.0533333333333333
14745	0.0333333333333333
14760	0.0133333333333333
14775	0.0133333333333333
14790	0.0133333333333333
14805	0.0133333333333333
14820	0
14835	0
14850	0.0133333333333333
14865	0.02
14880	0.0266666666666667
14895	0.04
14910	0.04
14925	0.04
14940	0.04
14955	0.0533333333333333
14970	0.06
14985	0.0666666666666667
15000	0.06
15015	0.0666666666666667
15030	0.06
15045	0.0466666666666667
15060	0.0533333333333333
15075	0.06
15090	0.1
15105	0.0866666666666667
15120	0.0933333333333333
15135	0.106666666666667
15150	0.113333333333333
15165	0.12
15180	0.14
15195	0.153333333333333
15210	0.16
15225	0.16
15240	0.12
15255	0.12
15270	0.12
15285	0.1
15300	0.0933333333333333
15315	0.0933333333333333
15330	0.1
15345	0.0933333333333333
15360	0.08
15375	0.0733333333333333
15390	0.0733333333333333
15405	0.0733333333333333
15420	0.0733333333333333
15435	0.0933333333333333
15450	0.113333333333333
15465	0.0933333333333333
15480	0.0733333333333333
15495	0.0733333333333333
15510	0.0733333333333333
15525	0.08
15540	0.0933333333333333
15555	0.0933333333333333
15570	0.0866666666666667
15585	0.0733333333333333
15600	0.0533333333333333
15615	0.06
15630	0.06
15645	0.0666666666666667
15660	0.08
15675	0.0866666666666667
15690	0.08
15705	0.08
15720	0.0866666666666667
15735	0.0933333333333333
15750	0.0933333333333333
15765	0.0866666666666667
15780	0.08
15795	0.08
15810	0.0866666666666667
15825	0.08
15840	0.08
15855	0.08
15870	0.0666666666666667
15885	0.0533333333333333
15900	0.0466666666666667
15915	0.0466666666666667
15930	0.0466666666666667
15945	0.0333333333333333
15960	0.02
15975	0.0133333333333333
15990	0.00666666666666667
16005	0.00666666666666667
16020	0.0133333333333333
16035	0.02
16050	0.02
16065	0.02
16080	0.02
16095	0.02
16110	0.0266666666666667
16125	0.0266666666666667
16140	0.0266666666666667
16155	0.0266666666666667
16170	0.02
16185	0.02
16200	0.02
16215	0.0266666666666667
16230	0.0266666666666667
16245	0.0333333333333333
16260	0.02
16275	0.02
16290	0.0266666666666667
16305	0.0266666666666667
16320	0.0266666666666667
16335	0.0266666666666667
16350	0.0666666666666667
16365	0.08
16380	0.0866666666666667
16395	0.0866666666666667
