# Supplementary material for: Conveniently Pre-Tagged and Pre-Packaged: Extended Molecular Identification and Metagenomics Using Complete Metazoan Mitochondrial Genomes
Source: PLoS One. 2012 Dec 14;7(12):e51263. doi: 10.1371/journal.pone.0051263 (PMC3522660; doi:10.1371/journal.pone.0051263)
Supplement: File S3 — Sliding window analyses for Mammalia and Lissamphibia. For each family, the folder contains the aligned sequences as well as the sliding window analyses by species pair and for all species pair on a single figure. (ZIP) [file pone.0051263.s003.zip › Lissamphibia/Ambystomatidae/15_150/Ambystoma_mexicanum_NC_005797_Ambystoma_dumerilii_NC_006889.csv]

0	0.02
15	0.02
30	0.0133333333333333
45	0.0133333333333333
60	0.0133333333333333
75	0.0133333333333333
90	0.0133333333333333
105	0.0133333333333333
120	0.0133333333333333
135	0.0133333333333333
150	0.0133333333333333
165	0.0133333333333333
180	0.02
195	0.02
210	0.0266666666666667
225	0.0266666666666667
240	0.0266666666666667
255	0.0333333333333333
270	0.04
285	0.0333333333333333
300	0.0333333333333333
315	0.0466666666666667
330	0.0466666666666667
345	0.0533333333333333
360	0.0466666666666667
375	0.0466666666666667
390	0.04
405	0.04
420	0.0333333333333333
435	0.0333333333333333
450	0.0333333333333333
465	0.0266666666666667
480	0.02
495	0.0133333333333333
510	0.0133333333333333
525	0.0266666666666667
540	0.0266666666666667
555	0.0266666666666667
570	0.0266666666666667
585	0.0333333333333333
600	0.0466666666666667
615	0.04
630	0.0466666666666667
645	0.0466666666666667
660	0.0466666666666667
675	0.0333333333333333
690	0.0333333333333333
705	0.04
720	0.0533333333333333
735	0.0466666666666667
750	0.0333333333333333
765	0.0333333333333333
780	0.0266666666666667
795	0.04
810	0.0466666666666667
825	0.0466666666666667
840	0.0466666666666667
855	0.0333333333333333
870	0.02
885	0.02
900	0.0266666666666667
915	0.04
930	0.0466666666666667
945	0.0333333333333333
960	0.0333333333333333
975	0.0333333333333333
990	0.04
1005	0.0466666666666667
1020	0.0466666666666667
1035	0.0466666666666667
1050	0.0466666666666667
1065	0.0333333333333333
1080	0.0266666666666667
1095	0.0333333333333333
1110	0.0266666666666667
1125	0.0266666666666667
1140	0.02
1155	0.0133333333333333
1170	0.0133333333333333
1185	0.0133333333333333
1200	0.0133333333333333
1215	0.02
1230	0.04
1245	0.0333333333333333
1260	0.0333333333333333
1275	0.0333333333333333
1290	0.04
1305	0.04
1320	0.04
1335	0.0533333333333333
1350	0.0466666666666667
1365	0.0466666666666667
1380	0.0266666666666667
1395	0.0333333333333333
1410	0.0333333333333333
1425	0.0333333333333333
1440	0.0266666666666667
1455	0.0266666666666667
1470	0.0266666666666667
1485	0.0133333333333333
1500	0.0133333333333333
1515	0.00666666666666667
1530	0.00666666666666667
1545	0
1560	0.00666666666666667
1575	0.00666666666666667
1590	0.00666666666666667
1605	0.0133333333333333
1620	0.0133333333333333
1635	0.0133333333333333
1650	0.0133333333333333
1665	0.0133333333333333
1680	0.0133333333333333
1695	0.0133333333333333
1710	0.00666666666666667
1725	0.00666666666666667
1740	0.00666666666666667
1755	0.0266666666666667
1770	0.0266666666666667
1785	0.0266666666666667
1800	0.0333333333333333
1815	0.0333333333333333
1830	0.04
1845	0.04
1860	0.04
1875	0.04
1890	0.0533333333333333
1905	0.0266666666666667
1920	0.0333333333333333
1935	0.0333333333333333
1950	0.0266666666666667
1965	0.0266666666666667
1980	0.02
1995	0.0266666666666667
2010	0.0333333333333333
2025	0.0333333333333333
2040	0.0333333333333333
2055	0.0333333333333333
2070	0.0333333333333333
2085	0.0333333333333333
2100	0.04
2115	0.04
2130	0.0533333333333333
2145	0.0466666666666667
2160	0.0466666666666667
2175	0.0466666666666667
2190	0.0333333333333333
2205	0.0466666666666667
2220	0.04
2235	0.04
2250	0.0333333333333333
2265	0.0333333333333333
2280	0.0266666666666667
2295	0.0266666666666667
2310	0.0266666666666667
2325	0.0266666666666667
2340	0.0333333333333333
2355	0.0266666666666667
2370	0.0333333333333333
2385	0.0333333333333333
2400	0.0333333333333333
2415	0.0533333333333333
2430	0.0466666666666667
2445	0.0466666666666667
2460	0.0466666666666667
2475	0.0466666666666667
2490	0.04
2505	0.0333333333333333
2520	0.0333333333333333
2535	0.0333333333333333
2550	0.04
2565	0.02
2580	0.0266666666666667
2595	0.0266666666666667
2610	0.0266666666666667
2625	0.0333333333333333
2640	0.0333333333333333
2655	0.04
2670	0.04
2685	0.04
2700	0.0333333333333333
2715	0.04
2730	0.04
2745	0.0466666666666667
2760	0.0466666666666667
2775	0.0466666666666667
2790	0.0466666666666667
2805	0.04
2820	0.0466666666666667
2835	0.0466666666666667
2850	0.0466666666666667
2865	0.04
2880	0.04
2895	0.0333333333333333
2910	0.04
2925	0.04
2940	0.0466666666666667
2955	0.0466666666666667
2970	0.0466666666666667
2985	0.0466666666666667
3000	0.0466666666666667
3015	0.0466666666666667
3030	0.04
3045	0.0466666666666667
3060	0.0333333333333333
3075	0.0266666666666667
3090	0.02
3105	0.0266666666666667
3120	0.0266666666666667
3135	0.0266666666666667
3150	0.0266666666666667
3165	0.0266666666666667
3180	0.0333333333333333
3195	0.0266666666666667
3210	0.0266666666666667
3225	0.0266666666666667
3240	0.0266666666666667
3255	0.02
3270	0.00666666666666667
3285	0.00666666666666667
3300	0.00666666666666667
3315	0.00666666666666667
3330	0
3345	0.0133333333333333
3360	0.02
3375	0.02
3390	0.0266666666666667
3405	0.0266666666666667
3420	0.0266666666666667
3435	0.0266666666666667
3450	0.0266666666666667
3465	0.0333333333333333
3480	0.0333333333333333
3495	0.02
3510	0.0133333333333333
3525	0.0133333333333333
3540	0.0133333333333333
3555	0.0266666666666667
3570	0.0266666666666667
3585	0.0266666666666667
3600	0.0333333333333333
3615	0.0333333333333333
3630	0.0333333333333333
3645	0.0333333333333333
3660	0.04
3675	0.0466666666666667
3690	0.04
3705	0.0266666666666667
3720	0.0333333333333333
3735	0.0333333333333333
3750	0.0266666666666667
3765	0.02
3780	0.0266666666666667
3795	0.0266666666666667
3810	0.02
3825	0.0133333333333333
3840	0.02
3855	0.0266666666666667
3870	0.02
3885	0.0266666666666667
3900	0.0266666666666667
3915	0.0266666666666667
3930	0.02
3945	0.0266666666666667
3960	0.0266666666666667
3975	0.0266666666666667
3990	0.02
4005	0.02
4020	0.02
4035	0.0266666666666667
4050	0.0266666666666667
4065	0.0333333333333333
4080	0.04
4095	0.04
4110	0.04
4125	0.04
4140	0.06
4155	0.06
4170	0.06
4185	0.0533333333333333
4200	0.0533333333333333
4215	0.06
4230	0.0733333333333333
4245	0.0733333333333333
4260	0.0733333333333333
4275	0.0866666666666667
4290	0.0733333333333333
4305	0.0733333333333333
4320	0.0733333333333333
4335	0.0666666666666667
4350	0.0666666666666667
4365	0.0533333333333333
4380	0.0333333333333333
4395	0.0266666666666667
4410	0.0333333333333333
4425	0.02
4440	0.0133333333333333
4455	0.00666666666666667
4470	0.02
4485	0.02
4500	0.02
4515	0.0266666666666667
4530	0.0266666666666667
4545	0.0266666666666667
4560	0.0266666666666667
4575	0.0266666666666667
4590	0.0266666666666667
4605	0.0266666666666667
4620	0.02
4635	0.02
4650	0.02
4665	0.0133333333333333
4680	0.0133333333333333
4695	0.0133333333333333
4710	0.00666666666666667
4725	0.00666666666666667
4740	0.00666666666666667
4755	0.00666666666666667
4770	0.00666666666666667
4785	0.00666666666666667
4800	0.02
4815	0.02
4830	0.02
4845	0.02
4860	0.02
4875	0.0333333333333333
4890	0.04
4905	0.04
4920	0.0333333333333333
4935	0.0333333333333333
4950	0.02
4965	0.0266666666666667
4980	0.0266666666666667
4995	0.0266666666666667
5010	0.0333333333333333
5025	0.0266666666666667
5040	0.02
5055	0.0266666666666667
5070	0.0266666666666667
5085	0.04
5100	0.0533333333333333
5115	0.0666666666666667
5130	0.0666666666666667
5145	0.0733333333333333
5160	0.0666666666666667
5175	0.06
5190	0.0666666666666667
5205	0.06
5220	0.0733333333333333
5235	0.06
5250	0.0466666666666667
5265	0.0466666666666667
5280	0.0533333333333333
5295	0.0466666666666667
5310	0.0533333333333333
5325	0.0533333333333333
5340	0.0533333333333333
5355	0.0666666666666667
5370	0.06
5385	0.0666666666666667
5400	0.0666666666666667
5415	0.0533333333333333
5430	0.0466666666666667
5445	0.0533333333333333
5460	0.0533333333333333
5475	0.0533333333333333
5490	0.0466666666666667
5505	0.04
5520	0.0333333333333333
5535	0.0333333333333333
5550	0.0333333333333333
5565	0.0266666666666667
5580	0.0266666666666667
5595	0.02
5610	0.0133333333333333
5625	0.0133333333333333
5640	0.0133333333333333
5655	0.0133333333333333
5670	0.0133333333333333
5685	0.00666666666666667
5700	0.0133333333333333
5715	0.0133333333333333
5730	0.0266666666666667
5745	0.0266666666666667
5760	0.0333333333333333
5775	0.04
5790	0.0466666666666667
5805	0.04
5820	0.0466666666666667
5835	0.0533333333333333
5850	0.0533333333333333
5865	0.06
5880	0.0533333333333333
5895	0.06
5910	0.06
5925	0.06
5940	0.0533333333333333
5955	0.06
5970	0.0533333333333333
5985	0.0466666666666667
6000	0.0466666666666667
6015	0.04
6030	0.0333333333333333
6045	0.0266666666666667
6060	0.02
6075	0.0133333333333333
6090	0.0133333333333333
6105	0.00666666666666667
6120	0.0133333333333333
6135	0.0133333333333333
6150	0.00666666666666667
6165	0.00666666666666667
6180	0.00666666666666667
6195	0.00666666666666667
6210	0.00666666666666667
6225	0.00666666666666667
6240	0.00666666666666667
6255	0.00666666666666667
6270	0
6285	0
6300	0
6315	0
6330	0.0133333333333333
6345	0.02
6360	0.0266666666666667
6375	0.0266666666666667
6390	0.0266666666666667
6405	0.0266666666666667
6420	0.0266666666666667
6435	0.0266666666666667
6450	0.0266666666666667
6465	0.0266666666666667
6480	0.0133333333333333
6495	0.00666666666666667
6510	0.00666666666666667
6525	0.00666666666666667
6540	0.00666666666666667
6555	0.0133333333333333
6570	0.0133333333333333
6585	0.02
6600	0.02
6615	0.0266666666666667
6630	0.0266666666666667
6645	0.0266666666666667
6660	0.02
6675	0.0266666666666667
6690	0.0266666666666667
6705	0.0266666666666667
6720	0.0333333333333333
6735	0.0266666666666667
6750	0.0333333333333333
6765	0.0266666666666667
6780	0.0333333333333333
6795	0.04
6810	0.0533333333333333
6825	0.0533333333333333
6840	0.06
6855	0.06
6870	0.06
6885	0.06
6900	0.0533333333333333
6915	0.0533333333333333
6930	0.0533333333333333
6945	0.0533333333333333
6960	0.04
6975	0.04
6990	0.0333333333333333
7005	0.04
7020	0.04
7035	0.04
7050	0.04
7065	0.04
7080	0.0333333333333333
7095	0.0266666666666667
7110	0.0266666666666667
7125	0.02
7140	0.02
7155	0.00666666666666667
7170	0.00666666666666667
7185	0.0133333333333333
7200	0.0133333333333333
7215	0.0133333333333333
7230	0.0133333333333333
7245	0.02
7260	0.02
7275	0.0266666666666667
7290	0.0266666666666667
7305	0.0333333333333333
7320	0.0333333333333333
7335	0.0266666666666667
7350	0.0266666666666667
7365	0.0266666666666667
7380	0.0266666666666667
7395	0.02
7410	0.0266666666666667
7425	0.0266666666666667
7440	0.0266666666666667
7455	0.0333333333333333
7470	0.0266666666666667
7485	0.0266666666666667
7500	0.04
7515	0.0466666666666667
7530	0.0533333333333333
7545	0.06
7560	0.0533333333333333
7575	0.0466666666666667
7590	0.0733333333333333
7605	0.0666666666666667
7620	0.0733333333333333
7635	0.08
7650	0.0733333333333333
7665	0.0666666666666667
7680	0.06
7695	0.0733333333333333
7710	0.08
7725	0.08
7740	0.0533333333333333
7755	0.06
7770	0.06
7785	0.0533333333333333
7800	0.0466666666666667
7815	0.06
7830	0.0666666666666667
7845	0.0466666666666667
7860	0.06
7875	0.06
7890	0.06
7905	0.0466666666666667
7920	0.04
7935	0.04
7950	0.04
7965	0.0266666666666667
7980	0.0266666666666667
7995	0.0333333333333333
8010	0.0266666666666667
8025	0.0333333333333333
8040	0.0333333333333333
8055	0.04
8070	0.04
8085	0.04
8100	0.0466666666666667
8115	0.0466666666666667
8130	0.0466666666666667
8145	0.0466666666666667
8160	0.04
8175	0.04
8190	0.0466666666666667
8205	0.0466666666666667
8220	0.06
8235	0.06
8250	0.06
8265	0.06
8280	0.0533333333333333
8295	0.06
8310	0.06
8325	0.0533333333333333
8340	0.0533333333333333
8355	0.0466666666666667
8370	0.0333333333333333
8385	0.0333333333333333
8400	0.0266666666666667
8415	0.0333333333333333
8430	0.0333333333333333
8445	0.02
8460	0.0133333333333333
8475	0.02
8490	0.02
8505	0.02
8520	0.02
8535	0.02
8550	0.0266666666666667
8565	0.02
8580	0.0266666666666667
8595	0.0266666666666667
8610	0.0266666666666667
8625	0.02
8640	0.0133333333333333
8655	0.0133333333333333
8670	0.0133333333333333
8685	0.0266666666666667
8700	0.02
8715	0.0266666666666667
8730	0.0333333333333333
8745	0.0466666666666667
8760	0.0466666666666667
8775	0.0466666666666667
8790	0.0466666666666667
8805	0.0466666666666667
8820	0.0466666666666667
8835	0.0333333333333333
8850	0.0333333333333333
8865	0.04
8880	0.0266666666666667
8895	0.02
8910	0.0266666666666667
8925	0.0333333333333333
8940	0.0333333333333333
8955	0.0333333333333333
8970	0.0333333333333333
8985	0.0333333333333333
9000	0.0333333333333333
9015	0.0266666666666667
9030	0.0266666666666667
9045	0.0266666666666667
9060	0.02
9075	0.02
9090	0.02
9105	0.02
9120	0.0266666666666667
9135	0.0533333333333333
9150	0.0533333333333333
9165	0.0533333333333333
9180	0.0666666666666667
9195	0.06
9210	0.0666666666666667
9225	0.0666666666666667
9240	0.0666666666666667
9255	0.0666666666666667
9270	0.0666666666666667
9285	0.0466666666666667
9300	0.06
9315	0.06
9330	0.0466666666666667
9345	0.0466666666666667
9360	0.0466666666666667
9375	0.0466666666666667
9390	0.06
9405	0.06
9420	0.0666666666666667
9435	0.06
9450	0.0466666666666667
9465	0.0466666666666667
9480	0.0533333333333333
9495	0.06
9510	0.0533333333333333
9525	0.0533333333333333
9540	0.0533333333333333
9555	0.0533333333333333
9570	0.0466666666666667
9585	0.06
9600	0.06
9615	0.06
9630	0.0533333333333333
9645	0.0466666666666667
9660	0.0533333333333333
9675	0.06
9690	0.0466666666666667
9705	0.06
9720	0.06
9735	0.0466666666666667
9750	0.0466666666666667
9765	0.04
9780	0.0466666666666667
9795	0.0466666666666667
9810	0.04
9825	0.0266666666666667
9840	0.0266666666666667
9855	0.0133333333333333
9870	0.00666666666666667
9885	0.0133333333333333
9900	0.02
9915	0.02
9930	0.0133333333333333
9945	0.0133333333333333
9960	0.02
9975	0.0533333333333333
9990	0.0666666666666667
10005	0.0733333333333333
10020	0.0733333333333333
10035	0.0733333333333333
10050	0.0666666666666667
10065	0.0666666666666667
10080	0.0666666666666667
10095	0.0666666666666667
10110	0.0666666666666667
10125	0.0333333333333333
10140	0.02
10155	0.0133333333333333
10170	0.0133333333333333
10185	0.00666666666666667
10200	0.00666666666666667
10215	0.00666666666666667
10230	0.00666666666666667
10245	0.00666666666666667
10260	0.00666666666666667
10275	0.00666666666666667
10290	0.0133333333333333
10305	0.0133333333333333
10320	0.0133333333333333
10335	0.0133333333333333
10350	0.0133333333333333
10365	0.0133333333333333
10380	0.0133333333333333
10395	0.0133333333333333
10410	0.0133333333333333
10425	0.0133333333333333
10440	0.00666666666666667
10455	0.00666666666666667
10470	0.00666666666666667
10485	0.00666666666666667
10500	0.00666666666666667
10515	0.00666666666666667
10530	0.00666666666666667
10545	0.00666666666666667
10560	0
10575	0
10590	0
10605	0
10620	0
10635	0
10650	0.00666666666666667
10665	0.00666666666666667
10680	0.00666666666666667
10695	0.00666666666666667
10710	0.00666666666666667
10725	0.00666666666666667
10740	0.00666666666666667
10755	0.0133333333333333
10770	0.0133333333333333
10785	0.0133333333333333
10800	0.00666666666666667
10815	0.00666666666666667
10830	0.00666666666666667
10845	0.00666666666666667
10860	0.02
10875	0.02
10890	0.0266666666666667
10905	0.02
10920	0.02
10935	0.02
10950	0.02
10965	0.02
10980	0.02
10995	0.02
11010	0.00666666666666667
11025	0.00666666666666667
11040	0
11055	0
11070	0
11085	0
11100	0
11115	0
11130	0.0133333333333333
11145	0.0133333333333333
11160	0.02
11175	0.02
11190	0.02
11205	0.02
11220	0.02
11235	0.02
11250	0.02
11265	0.02
11280	0.00666666666666667
11295	0.00666666666666667
11310	0.00666666666666667
11325	0.0133333333333333
11340	0.0133333333333333
11355	0.0133333333333333
11370	0.0133333333333333
11385	0.0133333333333333
11400	0.0133333333333333
11415	0.0133333333333333
11430	0.0133333333333333
11445	0.0133333333333333
11460	0.00666666666666667
11475	0
11490	0
11505	0
11520	0
11535	0
11550	0
11565	0
11580	0
11595	0
11610	0
11625	0
11640	0.00666666666666667
11655	0.00666666666666667
11670	0.00666666666666667
11685	0.00666666666666667
11700	0.0133333333333333
11715	0.0133333333333333
11730	0.0133333333333333
11745	0.0133333333333333
11760	0.0133333333333333
11775	0.0133333333333333
11790	0.0133333333333333
11805	0.0133333333333333
11820	0.0133333333333333
11835	0.0133333333333333
11850	0.0133333333333333
11865	0.0133333333333333
11880	0.0133333333333333
11895	0.0133333333333333
11910	0.0133333333333333
11925	0.0133333333333333
11940	0.0133333333333333
11955	0.02
11970	0.02
11985	0.02
12000	0.04
12015	0.0466666666666667
12030	0.0466666666666667
12045	0.0533333333333333
12060	0.0533333333333333
12075	0.0533333333333333
12090	0.06
12105	0.0733333333333333
12120	0.0733333333333333
12135	0.0733333333333333
12150	0.0533333333333333
12165	0.0466666666666667
12180	0.0533333333333333
12195	0.0466666666666667
12210	0.0466666666666667
12225	0.0466666666666667
12240	0.0333333333333333
12255	0.0133333333333333
12270	0.0133333333333333
12285	0.0133333333333333
12300	0.00666666666666667
12315	0.00666666666666667
12330	0
12345	0
12360	0.00666666666666667
12375	0.00666666666666667
12390	0.00666666666666667
12405	0.00666666666666667
12420	0.00666666666666667
12435	0.00666666666666667
12450	0.00666666666666667
12465	0.00666666666666667
12480	0.0133333333333333
12495	0.0133333333333333
12510	0.00666666666666667
12525	0.00666666666666667
12540	0.00666666666666667
12555	0.00666666666666667
12570	0.00666666666666667
12585	0.02
12600	0.0266666666666667
12615	0.0266666666666667
12630	0.0333333333333333
12645	0.0333333333333333
12660	0.0333333333333333
12675	0.0333333333333333
12690	0.0333333333333333
12705	0.0333333333333333
12720	0.0333333333333333
12735	0.0333333333333333
12750	0.04
12765	0.04
12780	0.0266666666666667
12795	0.0266666666666667
12810	0.0266666666666667
12825	0.0266666666666667
12840	0.0266666666666667
12855	0.0266666666666667
12870	0.0266666666666667
12885	0.02
12900	0.00666666666666667
12915	0.00666666666666667
12930	0.00666666666666667
12945	0.00666666666666667
12960	0.00666666666666667
12975	0.00666666666666667
12990	0.00666666666666667
13005	0.00666666666666667
13020	0.0133333333333333
13035	0.00666666666666667
13050	0.0133333333333333
13065	0.0133333333333333
13080	0.0133333333333333
13095	0.0133333333333333
13110	0.0133333333333333
13125	0.0133333333333333
13140	0.0133333333333333
13155	0.0133333333333333
13170	0.0133333333333333
13185	0.0133333333333333
13200	0.00666666666666667
13215	0.00666666666666667
13230	0.00666666666666667
13245	0.00666666666666667
13260	0.00666666666666667
13275	0.00666666666666667
13290	0.00666666666666667
13305	0.00666666666666667
13320	0
13335	0
13350	0
13365	0
13380	0
13395	0
13410	0
13425	0
13440	0
13455	0
13470	0.00666666666666667
13485	0.00666666666666667
13500	0.00666666666666667
13515	0.00666666666666667
13530	0.00666666666666667
13545	0.00666666666666667
13560	0.00666666666666667
13575	0.00666666666666667
13590	0.00666666666666667
13605	0.00666666666666667
13620	0.00666666666666667
13635	0.00666666666666667
13650	0.0133333333333333
13665	0.02
13680	0.02
13695	0.0533333333333333
13710	0.06
13725	0.06
13740	0.0666666666666667
13755	0.0733333333333333
13770	0.0666666666666667
13785	0.0733333333333333
13800	0.0733333333333333
13815	0.0733333333333333
13830	0.0733333333333333
13845	0.0466666666666667
13860	0.0466666666666667
13875	0.0466666666666667
13890	0.04
13905	0.0466666666666667
13920	0.0533333333333333
13935	0.0533333333333333
13950	0.0533333333333333
13965	0.0466666666666667
13980	0.0466666666666667
13995	0.0466666666666667
14010	0.0466666666666667
14025	0.0533333333333333
14040	0.06
14055	0.0466666666666667
14070	0.04
14085	0.04
14100	0.04
14115	0.0466666666666667
14130	0.06
14145	0.06
14160	0.0533333333333333
14175	0.0466666666666667
14190	0.04
14205	0.04
14220	0.0466666666666667
14235	0.04
14250	0.0333333333333333
14265	0.0333333333333333
14280	0.0266666666666667
14295	0.0266666666666667
14310	0.0333333333333333
14325	0.0466666666666667
14340	0.06
14355	0.06
14370	0.06
14385	0.0733333333333333
14400	0.0866666666666667
14415	0.0866666666666667
14430	0.08
14445	0.08
14460	0.0733333333333333
14475	0.06
14490	0.0533333333333333
14505	0.0533333333333333
14520	0.0466666666666667
14535	0.0333333333333333
14550	0.02
14565	0.02
14580	0.02
14595	0.02
14610	0.0266666666666667
14625	0.0266666666666667
14640	0.02
14655	0.02
14670	0.0266666666666667
14685	0.0266666666666667
14700	0.0266666666666667
14715	0.02
14730	0.02
14745	0.0133333333333333
14760	0.00666666666666667
14775	0.00666666666666667
14790	0.00666666666666667
14805	0.00666666666666667
14820	0
14835	0
14850	0.00666666666666667
14865	0.00666666666666667
14880	0.0133333333333333
14895	0.02
14910	0.02
14925	0.02
14940	0.02
14955	0.0266666666666667
14970	0.0333333333333333
14985	0.0333333333333333
15000	0.0333333333333333
15015	0.0333333333333333
15030	0.0266666666666667
15045	0.02
15060	0.0266666666666667
15075	0.0333333333333333
15090	0.04
15105	0.0333333333333333
15120	0.0333333333333333
15135	0.0333333333333333
15150	0.0333333333333333
15165	0.0466666666666667
15180	0.0533333333333333
15195	0.0533333333333333
15210	0.0466666666666667
15225	0.04
15240	0.04
15255	0.04
15270	0.04
15285	0.0533333333333333
15300	0.0466666666666667
15315	0.0466666666666667
15330	0.0466666666666667
15345	0.0466666666666667
15360	0.0466666666666667
15375	0.0466666666666667
15390	0.04
15405	0.0466666666666667
15420	0.0466666666666667
15435	0.0533333333333333
15450	0.0533333333333333
15465	0.04
15480	0.0333333333333333
15495	0.04
15510	0.04
15525	0.0466666666666667
15540	0.0533333333333333
15555	0.0466666666666667
15570	0.04
15585	0.02
15600	0.02
15615	0.02
15630	0.0333333333333333
15645	0.0266666666666667
15660	0.04
15675	0.0333333333333333
15690	0.0333333333333333
15705	0.0333333333333333
15720	0.0333333333333333
15735	0.0333333333333333
15750	0.0466666666666667
15765	0.0466666666666667
15780	0.0333333333333333
15795	0.0333333333333333
15810	0.02
15825	0.02
15840	0.0133333333333333
15855	0.0133333333333333
15870	0.0133333333333333
15885	0.0133333333333333
15900	0
15915	0
15930	0
15945	0
15960	0
15975	0
15990	0
16005	0
16020	0
16035	0
16050	0
16065	0
16080	0
16095	0
16110	0
16125	0
16140	0
16155	0
16170	0
16185	0
16200	0
16215	0
16230	0
16245	0.00666666666666667
16260	0.00666666666666667
16275	0.00666666666666667
16290	0.0133333333333333
16305	0.0133333333333333
16320	0.0133333333333333
16335	0.0133333333333333
16350	0.02
16365	0.02
16380	0.02
16395	0.02
