# Supplementary material for: Conveniently Pre-Tagged and Pre-Packaged: Extended Molecular Identification and Metagenomics Using Complete Metazoan Mitochondrial Genomes
Source: PLoS One. 2012 Dec 14;7(12):e51263. doi: 10.1371/journal.pone.0051263 (PMC3522660; doi:10.1371/journal.pone.0051263)
Supplement: File S3 — Sliding window analyses for Mammalia and Lissamphibia. For each family, the folder contains the aligned sequences as well as the sliding window analyses by species pair and for all species pair on a single figure. (ZIP) [file pone.0051263.s003.zip › Lissamphibia/Ambystomatidae/15_150/Ambystoma_mexicanum_NC_005797_Ambystoma_laterale_NC_006330.csv]

0	0.0866666666666667
15	0.1
30	0.1
45	0.106666666666667
60	0.106666666666667
75	0.1
90	0.0933333333333333
105	0.106666666666667
120	0.106666666666667
135	0.0933333333333333
150	0.0866666666666667
165	0.0866666666666667
180	0.0866666666666667
195	0.0933333333333333
210	0.0933333333333333
225	0.106666666666667
240	0.113333333333333
255	0.106666666666667
270	0.12
285	0.133333333333333
300	0.126666666666667
315	0.113333333333333
330	0.133333333333333
345	0.12
360	0.126666666666667
375	0.113333333333333
390	0.12
405	0.113333333333333
420	0.0933333333333333
435	0.0866666666666667
450	0.1
465	0.113333333333333
480	0.1
495	0.106666666666667
510	0.1
525	0.113333333333333
540	0.126666666666667
555	0.133333333333333
570	0.14
585	0.126666666666667
600	0.126666666666667
615	0.12
630	0.106666666666667
645	0.1
660	0.106666666666667
675	0.0866666666666667
690	0.06
705	0.06
720	0.0733333333333333
735	0.0733333333333333
750	0.0533333333333333
765	0.0533333333333333
780	0.0666666666666667
795	0.0733333333333333
810	0.0733333333333333
825	0.0733333333333333
840	0.0866666666666667
855	0.08
870	0.0733333333333333
885	0.0933333333333333
900	0.106666666666667
915	0.12
930	0.12
945	0.12
960	0.126666666666667
975	0.133333333333333
990	0.12
1005	0.14
1020	0.126666666666667
1035	0.12
1050	0.106666666666667
1065	0.0933333333333333
1080	0.0933333333333333
1095	0.1
1110	0.0866666666666667
1125	0.0866666666666667
1140	0.1
1155	0.1
1170	0.1
1185	0.0933333333333333
1200	0.0933333333333333
1215	0.106666666666667
1230	0.12
1245	0.12
1260	0.113333333333333
1275	0.106666666666667
1290	0.0933333333333333
1305	0.0733333333333333
1320	0.08
1335	0.0933333333333333
1350	0.106666666666667
1365	0.0933333333333333
1380	0.08
1395	0.08
1410	0.08
1425	0.08
1440	0.08
1455	0.08
1470	0.0733333333333333
1485	0.0533333333333333
1500	0.0466666666666667
1515	0.06
1530	0.0533333333333333
1545	0.0533333333333333
1560	0.06
1575	0.06
1590	0.06
1605	0.0533333333333333
1620	0.0533333333333333
1635	0.0666666666666667
1650	0.06
1665	0.0466666666666667
1680	0.04
1695	0.0266666666666667
1710	0.0266666666666667
1725	0.0266666666666667
1740	0.0266666666666667
1755	0.06
1770	0.06
1785	0.0533333333333333
1800	0.06
1815	0.06
1830	0.0733333333333333
1845	0.0866666666666667
1860	0.0866666666666667
1875	0.0866666666666667
1890	0.0933333333333333
1905	0.06
1920	0.0666666666666667
1935	0.0866666666666667
1950	0.106666666666667
1965	0.113333333333333
1980	0.113333333333333
1995	0.106666666666667
2010	0.106666666666667
2025	0.106666666666667
2040	0.1
2055	0.1
2070	0.106666666666667
2085	0.0866666666666667
2100	0.0666666666666667
2115	0.0666666666666667
2130	0.0666666666666667
2145	0.0733333333333333
2160	0.0666666666666667
2175	0.0733333333333333
2190	0.0933333333333333
2205	0.1
2220	0.1
2235	0.0933333333333333
2250	0.0866666666666667
2265	0.0733333333333333
2280	0.0733333333333333
2295	0.06
2310	0.0666666666666667
2325	0.06
2340	0.06
2355	0.06
2370	0.0533333333333333
2385	0.08
2400	0.0933333333333333
2415	0.12
2430	0.106666666666667
2445	0.113333333333333
2460	0.113333333333333
2475	0.12
2490	0.106666666666667
2505	0.113333333333333
2520	0.126666666666667
2535	0.1
2550	0.0933333333333333
2565	0.0866666666666667
2580	0.1
2595	0.126666666666667
2610	0.14
2625	0.14
2640	0.16
2655	0.166666666666667
2670	0.186666666666667
2685	0.22
2700	0.22
2715	0.206666666666667
2730	0.213333333333333
2745	0.186666666666667
2760	0.18
2775	0.18
2790	0.173333333333333
2805	0.173333333333333
2820	0.146666666666667
2835	0.133333333333333
2850	0.166666666666667
2865	0.18
2880	0.166666666666667
2895	0.16
2910	0.146666666666667
2925	0.166666666666667
2940	0.16
2955	0.146666666666667
2970	0.146666666666667
2985	0.14
3000	0.106666666666667
3015	0.1
3030	0.0933333333333333
3045	0.1
3060	0.113333333333333
3075	0.0933333333333333
3090	0.0866666666666667
3105	0.0866666666666667
3120	0.0933333333333333
3135	0.08
3150	0.0733333333333333
3165	0.06
3180	0.0666666666666667
3195	0.06
3210	0.0466666666666667
3225	0.0466666666666667
3240	0.0533333333333333
3255	0.0533333333333333
3270	0.0333333333333333
3285	0.0533333333333333
3300	0.0666666666666667
3315	0.0866666666666667
3330	0.08
3345	0.0933333333333333
3360	0.113333333333333
3375	0.113333333333333
3390	0.12
3405	0.12
3420	0.12
3435	0.106666666666667
3450	0.1
3465	0.0933333333333333
3480	0.0933333333333333
3495	0.0866666666666667
3510	0.08
3525	0.0733333333333333
3540	0.0666666666666667
3555	0.0666666666666667
3570	0.0733333333333333
3585	0.0866666666666667
3600	0.1
3615	0.0866666666666667
3630	0.1
3645	0.106666666666667
3660	0.106666666666667
3675	0.113333333333333
3690	0.113333333333333
3705	0.113333333333333
3720	0.126666666666667
3735	0.113333333333333
3750	0.1
3765	0.106666666666667
3780	0.113333333333333
3795	0.12
3810	0.12
3825	0.126666666666667
3840	0.12
3855	0.113333333333333
3870	0.1
3885	0.1
3900	0.0933333333333333
3915	0.0933333333333333
3930	0.0733333333333333
3945	0.06
3960	0.0466666666666667
3975	0.0333333333333333
3990	0.04
4005	0.04
4020	0.04
4035	0.08
4050	0.113333333333333
4065	0.126666666666667
4080	0.133333333333333
4095	0.14
4110	0.14
4125	0.14
4140	0.153333333333333
4155	0.18
4170	0.18
4185	0.146666666666667
4200	0.12
4215	0.106666666666667
4230	0.113333333333333
4245	0.113333333333333
4260	0.153333333333333
4275	0.186666666666667
4290	0.173333333333333
4305	0.173333333333333
4320	0.166666666666667
4335	0.166666666666667
4350	0.166666666666667
4365	0.173333333333333
4380	0.166666666666667
4395	0.153333333333333
4410	0.133333333333333
4425	0.1
4440	0.106666666666667
4455	0.08
4470	0.0866666666666667
4485	0.0733333333333333
4500	0.08
4515	0.0866666666666667
4530	0.08
4545	0.0866666666666667
4560	0.0866666666666667
4575	0.0933333333333333
4590	0.08
4605	0.08
4620	0.0733333333333333
4635	0.08
4650	0.0733333333333333
4665	0.06
4680	0.06
4695	0.0533333333333333
4710	0.04
4725	0.04
4740	0.0533333333333333
4755	0.0533333333333333
4770	0.0666666666666667
4785	0.06
4800	0.0733333333333333
4815	0.0866666666666667
4830	0.0866666666666667
4845	0.0933333333333333
4860	0.106666666666667
4875	0.113333333333333
4890	0.113333333333333
4905	0.133333333333333
4920	0.146666666666667
4935	0.16
4950	0.146666666666667
4965	0.14
4980	0.153333333333333
4995	0.166666666666667
5010	0.153333333333333
5025	0.146666666666667
5040	0.14
5055	0.14
5070	0.12
5085	0.12
5100	0.126666666666667
5115	0.126666666666667
5130	0.12
5145	0.126666666666667
5160	0.12
5175	0.12
5190	0.133333333333333
5205	0.133333333333333
5220	0.16
5235	0.173333333333333
5250	0.166666666666667
5265	0.166666666666667
5280	0.166666666666667
5295	0.153333333333333
5310	0.173333333333333
5325	0.173333333333333
5340	0.16
5355	0.153333333333333
5370	0.133333333333333
5385	0.113333333333333
5400	0.12
5415	0.133333333333333
5430	0.14
5445	0.146666666666667
5460	0.14
5475	0.14
5490	0.14
5505	0.126666666666667
5520	0.126666666666667
5535	0.126666666666667
5550	0.113333333333333
5565	0.113333333333333
5580	0.113333333333333
5595	0.106666666666667
5610	0.106666666666667
5625	0.1
5640	0.0933333333333333
5655	0.1
5670	0.0933333333333333
5685	0.113333333333333
5700	0.12
5715	0.106666666666667
5730	0.113333333333333
5745	0.106666666666667
5760	0.113333333333333
5775	0.12
5790	0.12
5805	0.126666666666667
5820	0.133333333333333
5835	0.106666666666667
5850	0.12
5865	0.12
5880	0.12
5895	0.126666666666667
5910	0.106666666666667
5925	0.12
5940	0.126666666666667
5955	0.126666666666667
5970	0.133333333333333
5985	0.146666666666667
6000	0.146666666666667
6015	0.14
6030	0.133333333333333
6045	0.133333333333333
6060	0.153333333333333
6075	0.153333333333333
6090	0.14
6105	0.133333333333333
6120	0.12
6135	0.113333333333333
6150	0.0933333333333333
6165	0.0866666666666667
6180	0.08
6195	0.0866666666666667
6210	0.0866666666666667
6225	0.0666666666666667
6240	0.0666666666666667
6255	0.06
6270	0.06
6285	0.06
6300	0.06
6315	0.0666666666666667
6330	0.0866666666666667
6345	0.0933333333333333
6360	0.1
6375	0.106666666666667
6390	0.126666666666667
6405	0.126666666666667
6420	0.14
6435	0.14
6450	0.16
6465	0.166666666666667
6480	0.146666666666667
6495	0.133333333333333
6510	0.12
6525	0.133333333333333
6540	0.12
6555	0.133333333333333
6570	0.12
6585	0.12
6600	0.12
6615	0.12
6630	0.113333333333333
6645	0.106666666666667
6660	0.113333333333333
6675	0.1
6690	0.106666666666667
6705	0.106666666666667
6720	0.12
6735	0.133333333333333
6750	0.133333333333333
6765	0.133333333333333
6780	0.146666666666667
6795	0.153333333333333
6810	0.146666666666667
6825	0.166666666666667
6840	0.166666666666667
6855	0.166666666666667
6870	0.153333333333333
6885	0.133333333333333
6900	0.12
6915	0.12
6930	0.126666666666667
6945	0.133333333333333
6960	0.133333333333333
6975	0.12
6990	0.113333333333333
7005	0.12
7020	0.133333333333333
7035	0.14
7050	0.146666666666667
7065	0.153333333333333
7080	0.14
7095	0.126666666666667
7110	0.133333333333333
7125	0.133333333333333
7140	0.133333333333333
7155	0.12
7170	0.113333333333333
7185	0.12
7200	0.106666666666667
7215	0.1
7230	0.1
7245	0.12
7260	0.113333333333333
7275	0.106666666666667
7290	0.1
7305	0.106666666666667
7320	0.1
7335	0.106666666666667
7350	0.126666666666667
7365	0.133333333333333
7380	0.14
7395	0.12
7410	0.12
7425	0.14
7440	0.153333333333333
7455	0.16
7470	0.153333333333333
7485	0.133333333333333
7500	0.14
7515	0.133333333333333
7530	0.126666666666667
7545	0.126666666666667
7560	0.113333333333333
7575	0.0933333333333333
7590	0.1
7605	0.1
7620	0.106666666666667
7635	0.126666666666667
7650	0.113333333333333
7665	0.1
7680	0.0933333333333333
7695	0.113333333333333
7710	0.126666666666667
7725	0.12
7740	0.12
7755	0.106666666666667
7770	0.106666666666667
7785	0.106666666666667
7800	0.113333333333333
7815	0.126666666666667
7830	0.153333333333333
7845	0.133333333333333
7860	0.16
7875	0.166666666666667
7890	0.16
7905	0.153333333333333
7920	0.146666666666667
7935	0.126666666666667
7950	0.106666666666667
7965	0.1
7980	0.0866666666666667
7995	0.0866666666666667
8010	0.0466666666666667
8025	0.0466666666666667
8040	0.04
8055	0.06
8070	0.0733333333333333
8085	0.08
8100	0.0933333333333333
8115	0.0933333333333333
8130	0.0933333333333333
8145	0.0933333333333333
8160	0.0933333333333333
8175	0.1
8190	0.106666666666667
8205	0.0933333333333333
8220	0.1
8235	0.12
8250	0.113333333333333
8265	0.12
8280	0.126666666666667
8295	0.14
8310	0.16
8325	0.166666666666667
8340	0.166666666666667
8355	0.166666666666667
8370	0.153333333333333
8385	0.126666666666667
8400	0.12
8415	0.113333333333333
8430	0.0933333333333333
8445	0.08
8460	0.0733333333333333
8475	0.0533333333333333
8490	0.0533333333333333
8505	0.0466666666666667
8520	0.0533333333333333
8535	0.06
8550	0.0733333333333333
8565	0.0666666666666667
8580	0.0733333333333333
8595	0.0666666666666667
8610	0.0533333333333333
8625	0.0533333333333333
8640	0.04
8655	0.04
8670	0.0333333333333333
8685	0.0533333333333333
8700	0.04
8715	0.04
8730	0.0333333333333333
8745	0.0466666666666667
8760	0.06
8775	0.0733333333333333
8790	0.0733333333333333
8805	0.0733333333333333
8820	0.0666666666666667
8835	0.0466666666666667
8850	0.06
8865	0.0866666666666667
8880	0.106666666666667
8895	0.106666666666667
8910	0.0933333333333333
8925	0.1
8940	0.106666666666667
8955	0.133333333333333
8970	0.146666666666667
8985	0.153333333333333
9000	0.153333333333333
9015	0.146666666666667
9030	0.14
9045	0.133333333333333
9060	0.14
9075	0.12
9090	0.113333333333333
9105	0.1
9120	0.1
9135	0.12
9150	0.113333333333333
9165	0.1
9180	0.113333333333333
9195	0.113333333333333
9210	0.126666666666667
9225	0.133333333333333
9240	0.146666666666667
9255	0.14
9270	0.146666666666667
9285	0.126666666666667
9300	0.153333333333333
9315	0.146666666666667
9330	0.133333333333333
9345	0.133333333333333
9360	0.14
9375	0.14
9390	0.14
9405	0.146666666666667
9420	0.14
9435	0.133333333333333
9450	0.12
9465	0.14
9480	0.14
9495	0.14
9510	0.14
9525	0.14
9540	0.133333333333333
9555	0.126666666666667
9570	0.133333333333333
9585	0.146666666666667
9600	0.14
9615	0.126666666666667
9630	0.113333333333333
9645	0.113333333333333
9660	0.1
9675	0.1
9690	0.0933333333333333
9705	0.0866666666666667
9720	0.08
9735	0.0733333333333333
9750	0.0666666666666667
9765	0.0866666666666667
9780	0.0866666666666667
9795	0.08
9810	0.0733333333333333
9825	0.0733333333333333
9840	0.0733333333333333
9855	0.0733333333333333
9870	0.06
9885	0.0666666666666667
9900	0.1
9915	0.113333333333333
9930	0.126666666666667
9945	0.16
9960	0.166666666666667
9975	0.193333333333333
9990	0.213333333333333
10005	0.22
10020	0.226666666666667
10035	0.233333333333333
10050	0.226666666666667
10065	0.2
10080	0.206666666666667
10095	0.173333333333333
10110	0.166666666666667
10125	0.133333333333333
10140	0.133333333333333
10155	0.133333333333333
10170	0.126666666666667
10185	0.1
10200	0.0666666666666667
10215	0.06
10230	0.04
10245	0.04
10260	0.0333333333333333
10275	0.0333333333333333
10290	0.02
10305	0.0133333333333333
10320	0.0133333333333333
10335	0.0133333333333333
10350	0.0133333333333333
10365	0.0133333333333333
10380	0.0266666666666667
10395	0.0266666666666667
10410	0.0333333333333333
10425	0.06
10440	0.0533333333333333
10455	0.0533333333333333
10470	0.06
10485	0.08
10500	0.0933333333333333
10515	0.1
10530	0.0866666666666667
10545	0.0866666666666667
10560	0.08
10575	0.0733333333333333
10590	0.0733333333333333
10605	0.1
10620	0.113333333333333
10635	0.0933333333333333
10650	0.1
10665	0.1
10680	0.12
10695	0.153333333333333
10710	0.16
10725	0.14
10740	0.166666666666667
10755	0.146666666666667
10770	0.133333333333333
10785	0.133333333333333
10800	0.113333333333333
10815	0.1
10830	0.0866666666666667
10845	0.0666666666666667
10860	0.0733333333333333
10875	0.106666666666667
10890	0.1
10905	0.0933333333333333
10920	0.0866666666666667
10935	0.0933333333333333
10950	0.0933333333333333
10965	0.0933333333333333
10980	0.0866666666666667
10995	0.0866666666666667
11010	0.08
11025	0.0466666666666667
11040	0.0333333333333333
11055	0.0333333333333333
11070	0.0333333333333333
11085	0.0266666666666667
11100	0.0266666666666667
11115	0.0266666666666667
11130	0.0333333333333333
11145	0.02
11160	0.0266666666666667
11175	0.0266666666666667
11190	0.02
11205	0.0266666666666667
11220	0.0266666666666667
11235	0.0333333333333333
11250	0.0333333333333333
11265	0.0333333333333333
11280	0.0466666666666667
11295	0.0466666666666667
11310	0.0533333333333333
11325	0.0533333333333333
11340	0.06
11355	0.06
11370	0.0666666666666667
11385	0.0666666666666667
11400	0.0733333333333333
11415	0.08
11430	0.0666666666666667
11445	0.0666666666666667
11460	0.0533333333333333
11475	0.08
11490	0.0733333333333333
11505	0.0733333333333333
11520	0.0666666666666667
11535	0.06
11550	0.0533333333333333
11565	0.0533333333333333
11580	0.0466666666666667
11595	0.0533333333333333
11610	0.0466666666666667
11625	0.02
11640	0.04
11655	0.0333333333333333
11670	0.0333333333333333
11685	0.04
11700	0.04
11715	0.0333333333333333
11730	0.04
11745	0.04
11760	0.0533333333333333
11775	0.0533333333333333
11790	0.04
11805	0.0466666666666667
11820	0.0466666666666667
11835	0.04
11850	0.0533333333333333
11865	0.06
11880	0.0666666666666667
11895	0.06
11910	0.0466666666666667
11925	0.0466666666666667
11940	0.0533333333333333
11955	0.06
11970	0.06
11985	0.06
12000	0.08
12015	0.08
12030	0.12
12045	0.146666666666667
12060	0.146666666666667
12075	0.153333333333333
12090	0.173333333333333
12105	0.166666666666667
12120	0.173333333333333
12135	0.173333333333333
12150	0.153333333333333
12165	0.146666666666667
12180	0.106666666666667
12195	0.08
12210	0.08
12225	0.0733333333333333
12240	0.0533333333333333
12255	0.0466666666666667
12270	0.04
12285	0.0466666666666667
12300	0.04
12315	0.06
12330	0.0466666666666667
12345	0.0533333333333333
12360	0.0533333333333333
12375	0.0533333333333333
12390	0.04
12405	0.06
12420	0.06
12435	0.0533333333333333
12450	0.0466666666666667
12465	0.0266666666666667
12480	0.04
12495	0.0333333333333333
12510	0.0466666666666667
12525	0.0533333333333333
12540	0.06
12555	0.0533333333333333
12570	0.0666666666666667
12585	0.0666666666666667
12600	0.0666666666666667
12615	0.0733333333333333
12630	0.0733333333333333
12645	0.0733333333333333
12660	0.06
12675	0.0533333333333333
12690	0.0533333333333333
12705	0.0466666666666667
12720	0.0533333333333333
12735	0.08
12750	0.106666666666667
12765	0.1
12780	0.0866666666666667
12795	0.0933333333333333
12810	0.0933333333333333
12825	0.0933333333333333
12840	0.0866666666666667
12855	0.08
12870	0.06
12885	0.04
12900	0.0133333333333333
12915	0.0133333333333333
12930	0.0133333333333333
12945	0.00666666666666667
12960	0.00666666666666667
12975	0.00666666666666667
12990	0.0133333333333333
13005	0.02
13020	0.0266666666666667
13035	0.0333333333333333
13050	0.04
13065	0.04
13080	0.0466666666666667
13095	0.0733333333333333
13110	0.1
13125	0.113333333333333
13140	0.106666666666667
13155	0.1
13170	0.106666666666667
13185	0.1
13200	0.106666666666667
13215	0.106666666666667
13230	0.1
13245	0.0733333333333333
13260	0.0466666666666667
13275	0.0333333333333333
13290	0.0333333333333333
13305	0.0333333333333333
13320	0.02
13335	0.0133333333333333
13350	0
13365	0
13380	0
13395	0
13410	0
13425	0
13440	0
13455	0.00666666666666667
13470	0.0133333333333333
13485	0.02
13500	0.02
13515	0.02
13530	0.02
13545	0.0266666666666667
13560	0.0266666666666667
13575	0.0266666666666667
13590	0.0266666666666667
13605	0.0266666666666667
13620	0.02
13635	0.0133333333333333
13650	0.04
13665	0.06
13680	0.06
13695	0.0666666666666667
13710	0.08
13725	0.0933333333333333
13740	0.1
13755	0.1
13770	0.12
13785	0.153333333333333
13800	0.133333333333333
13815	0.12
13830	0.126666666666667
13845	0.126666666666667
13860	0.133333333333333
13875	0.14
13890	0.153333333333333
13905	0.166666666666667
13920	0.173333333333333
13935	0.18
13950	0.186666666666667
13965	0.193333333333333
13980	0.206666666666667
13995	0.213333333333333
14010	0.22
14025	0.206666666666667
14040	0.193333333333333
14055	0.173333333333333
14070	0.146666666666667
14085	0.113333333333333
14100	0.106666666666667
14115	0.0933333333333333
14130	0.0866666666666667
14145	0.0866666666666667
14160	0.0733333333333333
14175	0.0666666666666667
14190	0.08
14205	0.08
14220	0.0866666666666667
14235	0.0933333333333333
14250	0.0933333333333333
14265	0.113333333333333
14280	0.113333333333333
14295	0.1
14310	0.1
14325	0.113333333333333
14340	0.0933333333333333
14355	0.12
14370	0.126666666666667
14385	0.126666666666667
14400	0.146666666666667
14415	0.133333333333333
14430	0.16
14445	0.18
14460	0.18
14475	0.166666666666667
14490	0.186666666666667
14505	0.173333333333333
14520	0.166666666666667
14535	0.166666666666667
14550	0.153333333333333
14565	0.16
14580	0.12
14595	0.1
14610	0.1
14625	0.1
14640	0.08
14655	0.0666666666666667
14670	0.06
14685	0.0533333333333333
14700	0.04
14715	0.0333333333333333
14730	0.04
14745	0.0333333333333333
14760	0.02
14775	0.02
14790	0.02
14805	0.02
14820	0.02
14835	0.0133333333333333
14850	0.02
14865	0.0266666666666667
14880	0.0333333333333333
14895	0.0466666666666667
14910	0.0533333333333333
14925	0.0733333333333333
14940	0.0866666666666667
14955	0.1
14970	0.126666666666667
14985	0.133333333333333
15000	0.146666666666667
15015	0.133333333333333
15030	0.126666666666667
15045	0.113333333333333
15060	0.12
15075	0.113333333333333
15090	0.106666666666667
15105	0.106666666666667
15120	0.1
15135	0.106666666666667
15150	0.1
15165	0.133333333333333
15180	0.14
15195	0.166666666666667
15210	0.16
15225	0.153333333333333
15240	0.146666666666667
15255	0.133333333333333
15270	0.14
15285	0.126666666666667
15300	0.126666666666667
15315	0.113333333333333
15330	0.113333333333333
15345	0.12
15360	0.12
15375	0.113333333333333
15390	0.113333333333333
15405	0.126666666666667
15420	0.12
15435	0.14
15450	0.16
15465	0.16
15480	0.16
15495	0.14
15510	0.146666666666667
15525	0.146666666666667
15540	0.166666666666667
15555	0.16
15570	0.166666666666667
15585	0.16
15600	0.126666666666667
15615	0.106666666666667
15630	0.1
15645	0.1
15660	0.0933333333333333
15675	0.113333333333333
15690	0.126666666666667
15705	0.12
15720	0.1
15735	0.126666666666667
15750	0.146666666666667
15765	0.16
15780	0.173333333333333
15795	0.2
15810	0.206666666666667
15825	0.193333333333333
15840	0.18
15855	0.18
15870	0.18
15885	0.14
15900	0.12
15915	0.106666666666667
15930	0.0866666666666667
15945	0.0533333333333333
15960	0.04
15975	0.04
15990	0.02
16005	0.0266666666666667
16020	0.02
16035	0.02
16050	0.02
16065	0.0266666666666667
16080	0.0266666666666667
16095	0.0266666666666667
16110	0.0333333333333333
16125	0.0266666666666667
16140	0.04
16155	0.04
16170	0.0466666666666667
16185	0.0533333333333333
16200	0.0533333333333333
16215	0.0466666666666667
16230	0.0466666666666667
16245	0.0466666666666667
16260	0.04
16275	0.04
16290	0.0333333333333333
16305	0.0266666666666667
16320	0.0266666666666667
16335	0.0333333333333333
16350	0.04
16365	0.0466666666666667
16380	0.0533333333333333
16395	0.0666666666666667
