# Supplementary material for: Conveniently Pre-Tagged and Pre-Packaged: Extended Molecular Identification and Metagenomics Using Complete Metazoan Mitochondrial Genomes
Source: PLoS One. 2012 Dec 14;7(12):e51263. doi: 10.1371/journal.pone.0051263 (PMC3522660; doi:10.1371/journal.pone.0051263)
Supplement: File S3 — Sliding window analyses for Mammalia and Lissamphibia. For each family, the folder contains the aligned sequences as well as the sliding window analyses by species pair and for all species pair on a single figure. (ZIP) [file pone.0051263.s003.zip › Lissamphibia/Ambystomatidae/15_150/Ambystoma_mexicanum_NC_005797_Ambystoma_texanum_NC_014571.csv]

0	0.1
15	0.113333333333333
30	0.113333333333333
45	0.126666666666667
60	0.12
75	0.12
90	0.133333333333333
105	0.113333333333333
120	0.12
135	0.126666666666667
150	0.12
165	0.126666666666667
180	0.133333333333333
195	0.133333333333333
210	0.146666666666667
225	0.153333333333333
240	0.14
255	0.153333333333333
270	0.14
285	0.14
300	0.126666666666667
315	0.113333333333333
330	0.12
345	0.113333333333333
360	0.1
375	0.08
390	0.08
405	0.0733333333333333
420	0.0733333333333333
435	0.0733333333333333
450	0.0666666666666667
465	0.0733333333333333
480	0.06
495	0.06
510	0.06
525	0.0866666666666667
540	0.1
555	0.106666666666667
570	0.126666666666667
585	0.12
600	0.146666666666667
615	0.133333333333333
630	0.146666666666667
645	0.14
660	0.14
675	0.113333333333333
690	0.1
705	0.1
720	0.0933333333333333
735	0.0866666666666667
750	0.08
765	0.08
780	0.08
795	0.0866666666666667
810	0.0933333333333333
825	0.106666666666667
840	0.1
855	0.0866666666666667
870	0.0933333333333333
885	0.1
900	0.0933333333333333
915	0.113333333333333
930	0.106666666666667
945	0.12
960	0.14
975	0.133333333333333
990	0.153333333333333
1005	0.16
1020	0.146666666666667
1035	0.14
1050	0.133333333333333
1065	0.12
1080	0.113333333333333
1095	0.113333333333333
1110	0.0933333333333333
1125	0.0933333333333333
1140	0.08
1155	0.08
1170	0.0733333333333333
1185	0.0733333333333333
1200	0.0666666666666667
1215	0.0666666666666667
1230	0.0733333333333333
1245	0.0533333333333333
1260	0.04
1275	0.0333333333333333
1290	0.0266666666666667
1305	0.0266666666666667
1320	0.0266666666666667
1335	0.0466666666666667
1350	0.0533333333333333
1365	0.06
1380	0.0533333333333333
1395	0.0666666666666667
1410	0.0666666666666667
1425	0.0666666666666667
1440	0.0666666666666667
1455	0.0666666666666667
1470	0.0666666666666667
1485	0.0533333333333333
1500	0.06
1515	0.0666666666666667
1530	0.06
1545	0.0533333333333333
1560	0.0533333333333333
1575	0.0533333333333333
1590	0.0533333333333333
1605	0.0533333333333333
1620	0.0533333333333333
1635	0.0533333333333333
1650	0.0466666666666667
1665	0.0266666666666667
1680	0.0266666666666667
1695	0.0333333333333333
1710	0.0333333333333333
1725	0.0333333333333333
1740	0.04
1755	0.0666666666666667
1770	0.0666666666666667
1785	0.06
1800	0.06
1815	0.0666666666666667
1830	0.0733333333333333
1845	0.06
1860	0.0733333333333333
1875	0.08
1890	0.0866666666666667
1905	0.0666666666666667
1920	0.0933333333333333
1935	0.1
1950	0.113333333333333
1965	0.106666666666667
1980	0.1
1995	0.106666666666667
2010	0.0933333333333333
2025	0.0866666666666667
2040	0.08
2055	0.0666666666666667
2070	0.06
2085	0.0666666666666667
2100	0.0466666666666667
2115	0.0666666666666667
2130	0.0733333333333333
2145	0.0733333333333333
2160	0.0933333333333333
2175	0.1
2190	0.113333333333333
2205	0.126666666666667
2220	0.113333333333333
2235	0.1
2250	0.113333333333333
2265	0.0933333333333333
2280	0.0933333333333333
2295	0.0866666666666667
2310	0.0733333333333333
2325	0.0733333333333333
2340	0.0666666666666667
2355	0.06
2370	0.06
2385	0.0666666666666667
2400	0.0733333333333333
2415	0.1
2430	0.0933333333333333
2445	0.0933333333333333
2460	0.0866666666666667
2475	0.08
2490	0.0733333333333333
2505	0.0866666666666667
2520	0.0866666666666667
2535	0.0933333333333333
2550	0.0733333333333333
2565	0.0533333333333333
2580	0.0733333333333333
2595	0.08
2610	0.106666666666667
2625	0.133333333333333
2640	0.14
2655	0.14
2670	0.166666666666667
2685	0.193333333333333
2700	0.206666666666667
2715	0.213333333333333
2730	0.193333333333333
2745	0.2
2760	0.186666666666667
2775	0.166666666666667
2790	0.18
2805	0.18
2820	0.16
2835	0.133333333333333
2850	0.146666666666667
2865	0.14
2880	0.146666666666667
2895	0.14
2910	0.133333333333333
2925	0.146666666666667
2940	0.12
2955	0.126666666666667
2970	0.133333333333333
2985	0.126666666666667
3000	0.106666666666667
3015	0.113333333333333
3030	0.106666666666667
3045	0.1
3060	0.113333333333333
3075	0.0933333333333333
3090	0.1
3105	0.08
3120	0.0866666666666667
3135	0.08
3150	0.08
3165	0.0666666666666667
3180	0.0733333333333333
3195	0.08
3210	0.06
3225	0.0666666666666667
3240	0.0733333333333333
3255	0.0666666666666667
3270	0.0666666666666667
3285	0.08
3300	0.08
3315	0.0866666666666667
3330	0.0866666666666667
3345	0.0933333333333333
3360	0.106666666666667
3375	0.106666666666667
3390	0.0933333333333333
3405	0.1
3420	0.08
3435	0.0733333333333333
3450	0.08
3465	0.08
3480	0.08
3495	0.08
3510	0.0866666666666667
3525	0.08
3540	0.1
3555	0.1
3570	0.106666666666667
3585	0.106666666666667
3600	0.106666666666667
3615	0.1
3630	0.106666666666667
3645	0.1
3660	0.0866666666666667
3675	0.0933333333333333
3690	0.0733333333333333
3705	0.0733333333333333
3720	0.0733333333333333
3735	0.08
3750	0.08
3765	0.08
3780	0.0866666666666667
3795	0.1
3810	0.0933333333333333
3825	0.106666666666667
3840	0.126666666666667
3855	0.126666666666667
3870	0.113333333333333
3885	0.106666666666667
3900	0.106666666666667
3915	0.106666666666667
3930	0.0866666666666667
3945	0.0733333333333333
3960	0.0733333333333333
3975	0.06
3990	0.06
4005	0.0533333333333333
4020	0.06
4035	0.08
4050	0.1
4065	0.12
4080	0.12
4095	0.14
4110	0.146666666666667
4125	0.14
4140	0.133333333333333
4155	0.166666666666667
4170	0.173333333333333
4185	0.16
4200	0.133333333333333
4215	0.12
4230	0.146666666666667
4245	0.126666666666667
4260	0.133333333333333
4275	0.166666666666667
4290	0.166666666666667
4305	0.166666666666667
4320	0.16
4335	0.166666666666667
4350	0.16
4365	0.153333333333333
4380	0.126666666666667
4395	0.12
4410	0.113333333333333
4425	0.0933333333333333
4440	0.08
4455	0.0533333333333333
4470	0.06
4485	0.04
4500	0.0466666666666667
4515	0.06
4530	0.0666666666666667
4545	0.0666666666666667
4560	0.0733333333333333
4575	0.0666666666666667
4590	0.0666666666666667
4605	0.06
4620	0.0466666666666667
4635	0.0733333333333333
4650	0.0733333333333333
4665	0.0733333333333333
4680	0.0733333333333333
4695	0.0733333333333333
4710	0.06
4725	0.0666666666666667
4740	0.0733333333333333
4755	0.0733333333333333
4770	0.08
4785	0.0533333333333333
4800	0.0533333333333333
4815	0.0533333333333333
4830	0.0466666666666667
4845	0.0533333333333333
4860	0.08
4875	0.08
4890	0.0866666666666667
4905	0.106666666666667
4920	0.113333333333333
4935	0.126666666666667
4950	0.126666666666667
4965	0.126666666666667
4980	0.146666666666667
4995	0.146666666666667
5010	0.133333333333333
5025	0.133333333333333
5040	0.126666666666667
5055	0.133333333333333
5070	0.12
5085	0.113333333333333
5100	0.12
5115	0.126666666666667
5130	0.12
5145	0.133333333333333
5160	0.12
5175	0.126666666666667
5190	0.14
5205	0.126666666666667
5220	0.16
5235	0.18
5250	0.193333333333333
5265	0.186666666666667
5280	0.173333333333333
5295	0.16
5310	0.173333333333333
5325	0.16
5340	0.146666666666667
5355	0.146666666666667
5370	0.113333333333333
5385	0.0933333333333333
5400	0.08
5415	0.0933333333333333
5430	0.106666666666667
5445	0.12
5460	0.113333333333333
5475	0.12
5490	0.126666666666667
5505	0.133333333333333
5520	0.153333333333333
5535	0.16
5550	0.153333333333333
5565	0.133333333333333
5580	0.146666666666667
5595	0.146666666666667
5610	0.14
5625	0.133333333333333
5640	0.12
5655	0.106666666666667
5670	0.0933333333333333
5685	0.113333333333333
5700	0.126666666666667
5715	0.126666666666667
5730	0.113333333333333
5745	0.1
5760	0.113333333333333
5775	0.113333333333333
5790	0.133333333333333
5805	0.14
5820	0.14
5835	0.113333333333333
5850	0.1
5865	0.1
5880	0.106666666666667
5895	0.113333333333333
5910	0.126666666666667
5925	0.14
5940	0.14
5955	0.153333333333333
5970	0.193333333333333
5985	0.213333333333333
6000	0.22
6015	0.22
6030	0.213333333333333
6045	0.206666666666667
6060	0.2
6075	0.186666666666667
6090	0.166666666666667
6105	0.14
6120	0.1
6135	0.0933333333333333
6150	0.0866666666666667
6165	0.08
6180	0.0733333333333333
6195	0.0866666666666667
6210	0.0733333333333333
6225	0.0666666666666667
6240	0.0666666666666667
6255	0.0666666666666667
6270	0.0666666666666667
6285	0.0466666666666667
6300	0.0533333333333333
6315	0.0733333333333333
6330	0.0866666666666667
6345	0.106666666666667
6360	0.12
6375	0.133333333333333
6390	0.14
6405	0.166666666666667
6420	0.173333333333333
6435	0.18
6450	0.186666666666667
6465	0.173333333333333
6480	0.16
6495	0.133333333333333
6510	0.12
6525	0.12
6540	0.12
6555	0.106666666666667
6570	0.106666666666667
6585	0.1
6600	0.0933333333333333
6615	0.113333333333333
6630	0.12
6645	0.113333333333333
6660	0.12
6675	0.113333333333333
6690	0.12
6705	0.113333333333333
6720	0.12
6735	0.146666666666667
6750	0.153333333333333
6765	0.14
6780	0.126666666666667
6795	0.126666666666667
6810	0.133333333333333
6825	0.133333333333333
6840	0.133333333333333
6855	0.146666666666667
6870	0.126666666666667
6885	0.106666666666667
6900	0.0933333333333333
6915	0.106666666666667
6930	0.113333333333333
6945	0.133333333333333
6960	0.12
6975	0.126666666666667
6990	0.126666666666667
7005	0.133333333333333
7020	0.153333333333333
7035	0.146666666666667
7050	0.14
7065	0.126666666666667
7080	0.12
7095	0.1
7110	0.113333333333333
7125	0.12
7140	0.113333333333333
7155	0.1
7170	0.0866666666666667
7185	0.1
7200	0.1
7215	0.1
7230	0.106666666666667
7245	0.126666666666667
7260	0.12
7275	0.113333333333333
7290	0.106666666666667
7305	0.106666666666667
7320	0.106666666666667
7335	0.113333333333333
7350	0.126666666666667
7365	0.126666666666667
7380	0.133333333333333
7395	0.12
7410	0.106666666666667
7425	0.106666666666667
7440	0.113333333333333
7455	0.106666666666667
7470	0.113333333333333
7485	0.113333333333333
7500	0.113333333333333
7515	0.1
7530	0.1
7545	0.1
7560	0.1
7575	0.1
7590	0.106666666666667
7605	0.106666666666667
7620	0.1
7635	0.0866666666666667
7650	0.0933333333333333
7665	0.1
7680	0.1
7695	0.113333333333333
7710	0.12
7725	0.12
7740	0.12
7755	0.133333333333333
7770	0.146666666666667
7785	0.16
7800	0.14
7815	0.14
7830	0.153333333333333
7845	0.133333333333333
7860	0.146666666666667
7875	0.14
7890	0.14
7905	0.133333333333333
7920	0.12
7935	0.113333333333333
7950	0.12
7965	0.113333333333333
7980	0.0933333333333333
7995	0.0933333333333333
8010	0.08
8025	0.08
8040	0.08
8055	0.0866666666666667
8070	0.0866666666666667
8085	0.08
8100	0.0866666666666667
8115	0.0866666666666667
8130	0.1
8145	0.113333333333333
8160	0.113333333333333
8175	0.12
8190	0.14
8205	0.126666666666667
8220	0.126666666666667
8235	0.126666666666667
8250	0.12
8265	0.126666666666667
8280	0.126666666666667
8295	0.12
8310	0.133333333333333
8325	0.12
8340	0.0933333333333333
8355	0.1
8370	0.1
8385	0.0933333333333333
8400	0.0866666666666667
8415	0.0866666666666667
8430	0.0666666666666667
8445	0.0533333333333333
8460	0.0466666666666667
8475	0.0466666666666667
8490	0.0466666666666667
8505	0.0333333333333333
8520	0.0333333333333333
8535	0.04
8550	0.0533333333333333
8565	0.0466666666666667
8580	0.0466666666666667
8595	0.0466666666666667
8610	0.0333333333333333
8625	0.0333333333333333
8640	0.0333333333333333
8655	0.0333333333333333
8670	0.0333333333333333
8685	0.0533333333333333
8700	0.04
8715	0.0466666666666667
8730	0.0533333333333333
8745	0.0866666666666667
8760	0.0933333333333333
8775	0.126666666666667
8790	0.12
8805	0.126666666666667
8820	0.12
8835	0.1
8850	0.106666666666667
8865	0.126666666666667
8880	0.12
8895	0.0933333333333333
8910	0.0933333333333333
8925	0.06
8940	0.0666666666666667
8955	0.0733333333333333
8970	0.0866666666666667
8985	0.0933333333333333
9000	0.0866666666666667
9015	0.0933333333333333
9030	0.106666666666667
9045	0.113333333333333
9060	0.106666666666667
9075	0.12
9090	0.126666666666667
9105	0.12
9120	0.126666666666667
9135	0.133333333333333
9150	0.14
9165	0.113333333333333
9180	0.126666666666667
9195	0.113333333333333
9210	0.126666666666667
9225	0.133333333333333
9240	0.126666666666667
9255	0.126666666666667
9270	0.106666666666667
9285	0.106666666666667
9300	0.12
9315	0.113333333333333
9330	0.113333333333333
9345	0.133333333333333
9360	0.146666666666667
9375	0.14
9390	0.153333333333333
9405	0.173333333333333
9420	0.173333333333333
9435	0.16
9450	0.146666666666667
9465	0.166666666666667
9480	0.16
9495	0.146666666666667
9510	0.146666666666667
9525	0.14
9540	0.146666666666667
9555	0.126666666666667
9570	0.14
9585	0.153333333333333
9600	0.16
9615	0.146666666666667
9630	0.126666666666667
9645	0.126666666666667
9660	0.106666666666667
9675	0.113333333333333
9690	0.0933333333333333
9705	0.0933333333333333
9720	0.08
9735	0.08
9750	0.08
9765	0.0866666666666667
9780	0.0866666666666667
9795	0.08
9810	0.0733333333333333
9825	0.06
9840	0.0533333333333333
9855	0.0466666666666667
9870	0.0533333333333333
9885	0.0533333333333333
9900	0.0466666666666667
9915	0.06
9930	0.0866666666666667
9945	0.0933333333333333
9960	0.106666666666667
9975	0.126666666666667
9990	0.16
10005	0.18
10020	0.206666666666667
10035	0.226666666666667
10050	0.26
10065	0.24
10080	0.226666666666667
10095	0.246666666666667
10110	0.24
10125	0.226666666666667
10140	0.193333333333333
10155	0.18
10170	0.146666666666667
10185	0.12
10200	0.0933333333333333
10215	0.0933333333333333
10230	0.08
10245	0.0533333333333333
10260	0.0466666666666667
10275	0.04
10290	0.06
10305	0.0533333333333333
10320	0.0533333333333333
10335	0.0466666666666667
10350	0.0466666666666667
10365	0.0533333333333333
10380	0.0933333333333333
10395	0.1
10410	0.113333333333333
10425	0.14
10440	0.126666666666667
10455	0.153333333333333
10470	0.16
10485	0.166666666666667
10500	0.153333333333333
10515	0.16
10530	0.126666666666667
10545	0.12
10560	0.106666666666667
10575	0.1
10590	0.1
10605	0.0866666666666667
10620	0.1
10635	0.0866666666666667
10650	0.0866666666666667
10665	0.0933333333333333
10680	0.106666666666667
10695	0.106666666666667
10710	0.106666666666667
10725	0.0866666666666667
10740	0.08
10755	0.0666666666666667
10770	0.0533333333333333
10785	0.0533333333333333
10800	0.0533333333333333
10815	0.0266666666666667
10830	0.02
10845	0.0266666666666667
10860	0.04
10875	0.04
10890	0.06
10905	0.06
10920	0.0666666666666667
10935	0.0733333333333333
10950	0.0733333333333333
10965	0.0733333333333333
10980	0.06
10995	0.06
11010	0.0533333333333333
11025	0.0533333333333333
11040	0.04
11055	0.04
11070	0.0266666666666667
11085	0.0266666666666667
11100	0.0266666666666667
11115	0.0333333333333333
11130	0.0466666666666667
11145	0.04
11160	0.04
11175	0.04
11190	0.04
11205	0.0466666666666667
11220	0.0533333333333333
11235	0.0466666666666667
11250	0.0466666666666667
11265	0.04
11280	0.0533333333333333
11295	0.06
11310	0.0733333333333333
11325	0.0733333333333333
11340	0.0666666666666667
11355	0.0666666666666667
11370	0.0733333333333333
11385	0.08
11400	0.0866666666666667
11415	0.0933333333333333
11430	0.0666666666666667
11445	0.06
11460	0.04
11475	0.0533333333333333
11490	0.0533333333333333
11505	0.0466666666666667
11520	0.0333333333333333
11535	0.0266666666666667
11550	0.02
11565	0.0133333333333333
11580	0.0133333333333333
11595	0.02
11610	0.02
11625	0.00666666666666667
11640	0.0266666666666667
11655	0.0266666666666667
11670	0.0266666666666667
11685	0.0333333333333333
11700	0.04
11715	0.04
11730	0.0466666666666667
11745	0.04
11760	0.04
11775	0.04
11790	0.02
11805	0.02
11820	0.02
11835	0.0133333333333333
11850	0.0133333333333333
11865	0.02
11880	0.0266666666666667
11895	0.0266666666666667
11910	0.0266666666666667
11925	0.0266666666666667
11940	0.0333333333333333
11955	0.0333333333333333
11970	0.0333333333333333
11985	0.0333333333333333
12000	0.04
12015	0.04
12030	0.06
12045	0.08
12060	0.08
12075	0.08
12090	0.106666666666667
12105	0.126666666666667
12120	0.126666666666667
12135	0.126666666666667
12150	0.113333333333333
12165	0.106666666666667
12180	0.0866666666666667
12195	0.0666666666666667
12210	0.0666666666666667
12225	0.0733333333333333
12240	0.0466666666666667
12255	0.0266666666666667
12270	0.04
12285	0.0533333333333333
12300	0.0533333333333333
12315	0.0666666666666667
12330	0.06
12345	0.0666666666666667
12360	0.0666666666666667
12375	0.06
12390	0.0533333333333333
12405	0.0666666666666667
12420	0.0533333333333333
12435	0.0466666666666667
12450	0.0466666666666667
12465	0.0333333333333333
12480	0.0333333333333333
12495	0.0333333333333333
12510	0.04
12525	0.04
12540	0.0466666666666667
12555	0.0333333333333333
12570	0.04
12585	0.0466666666666667
12600	0.0533333333333333
12615	0.0666666666666667
12630	0.0733333333333333
12645	0.0733333333333333
12660	0.0666666666666667
12675	0.0666666666666667
12690	0.0666666666666667
12705	0.0733333333333333
12720	0.08
12735	0.0933333333333333
12750	0.113333333333333
12765	0.113333333333333
12780	0.1
12795	0.0933333333333333
12810	0.0933333333333333
12825	0.1
12840	0.0933333333333333
12855	0.0933333333333333
12870	0.0866666666666667
12885	0.0733333333333333
12900	0.0466666666666667
12915	0.04
12930	0.04
12945	0.04
12960	0.04
12975	0.0333333333333333
12990	0.04
13005	0.04
13020	0.0466666666666667
13035	0.0466666666666667
13050	0.0533333333333333
13065	0.0466666666666667
13080	0.0466666666666667
13095	0.0666666666666667
13110	0.0733333333333333
13125	0.0933333333333333
13140	0.0866666666666667
13155	0.08
13170	0.0666666666666667
13185	0.0666666666666667
13200	0.0666666666666667
13215	0.0733333333333333
13230	0.0733333333333333
13245	0.0533333333333333
13260	0.0466666666666667
13275	0.0266666666666667
13290	0.0266666666666667
13305	0.0266666666666667
13320	0.0266666666666667
13335	0.0133333333333333
13350	0.00666666666666667
13365	0
13380	0
13395	0
13410	0
13425	0
13440	0
13455	0.0133333333333333
13470	0.02
13485	0.0266666666666667
13500	0.0333333333333333
13515	0.0333333333333333
13530	0.0333333333333333
13545	0.04
13560	0.04
13575	0.04
13590	0.04
13605	0.0266666666666667
13620	0.02
13635	0.0133333333333333
13650	0.0333333333333333
13665	0.0533333333333333
13680	0.06
13695	0.0666666666666667
13710	0.0666666666666667
13725	0.0733333333333333
13740	0.0866666666666667
13755	0.1
13770	0.106666666666667
13785	0.133333333333333
13800	0.113333333333333
13815	0.1
13830	0.1
13845	0.1
13860	0.12
13875	0.14
13890	0.133333333333333
13905	0.14
13920	0.146666666666667
13935	0.153333333333333
13950	0.16
13965	0.16
13980	0.166666666666667
13995	0.166666666666667
14010	0.173333333333333
14025	0.153333333333333
14040	0.16
14055	0.14
14070	0.133333333333333
14085	0.113333333333333
14100	0.1
14115	0.0933333333333333
14130	0.0933333333333333
14145	0.0933333333333333
14160	0.0666666666666667
14175	0.06
14190	0.06
14205	0.06
14220	0.06
14235	0.0466666666666667
14250	0.0533333333333333
14265	0.0666666666666667
14280	0.0666666666666667
14295	0.0666666666666667
14310	0.08
14325	0.1
14340	0.0866666666666667
14355	0.113333333333333
14370	0.126666666666667
14385	0.146666666666667
14400	0.153333333333333
14415	0.166666666666667
14430	0.18
14445	0.186666666666667
14460	0.18
14475	0.166666666666667
14490	0.18
14505	0.166666666666667
14520	0.146666666666667
14535	0.153333333333333
14550	0.16
14565	0.153333333333333
14580	0.126666666666667
14595	0.113333333333333
14610	0.12
14625	0.113333333333333
14640	0.106666666666667
14655	0.1
14670	0.1
14685	0.0733333333333333
14700	0.0533333333333333
14715	0.0333333333333333
14730	0.0466666666666667
14745	0.0466666666666667
14760	0.0333333333333333
14775	0.04
14790	0.0333333333333333
14805	0.0266666666666667
14820	0.0266666666666667
14835	0.0266666666666667
14850	0.0533333333333333
14865	0.06
14880	0.06
14895	0.06
14910	0.0733333333333333
14925	0.08
14940	0.08
14955	0.0866666666666667
14970	0.1
14985	0.1
15000	0.0933333333333333
15015	0.0866666666666667
15030	0.08
15045	0.0733333333333333
15060	0.0666666666666667
15075	0.0666666666666667
15090	0.0733333333333333
15105	0.0733333333333333
15120	0.106666666666667
15135	0.113333333333333
15150	0.113333333333333
15165	0.14
15180	0.146666666666667
15195	0.173333333333333
15210	0.173333333333333
15225	0.173333333333333
15240	0.166666666666667
15255	0.16
15270	0.126666666666667
15285	0.126666666666667
15300	0.12
15315	0.106666666666667
15330	0.12
15345	0.106666666666667
15360	0.106666666666667
15375	0.106666666666667
15390	0.12
15405	0.133333333333333
15420	0.14
15435	0.146666666666667
15450	0.173333333333333
15465	0.18
15480	0.173333333333333
15495	0.16
15510	0.166666666666667
15525	0.16
15540	0.16
15555	0.153333333333333
15570	0.146666666666667
15585	0.153333333333333
15600	0.113333333333333
15615	0.1
15630	0.0866666666666667
15645	0.1
15660	0.1
15675	0.12
15690	0.133333333333333
15705	0.126666666666667
15720	0.126666666666667
15735	0.126666666666667
15750	0.146666666666667
15765	0.153333333333333
15780	0.153333333333333
15795	0.166666666666667
15810	0.166666666666667
15825	0.146666666666667
15840	0.133333333333333
15855	0.133333333333333
15870	0.12
15885	0.106666666666667
15900	0.0866666666666667
15915	0.0733333333333333
15930	0.0666666666666667
15945	0.04
15960	0.0333333333333333
15975	0.0266666666666667
15990	0.0133333333333333
16005	0.0133333333333333
16020	0.0133333333333333
16035	0.00666666666666667
16050	0.00666666666666667
16065	0.0266666666666667
16080	0.0333333333333333
16095	0.0333333333333333
16110	0.0333333333333333
16125	0.0333333333333333
16140	0.0466666666666667
16155	0.0466666666666667
16170	0.0533333333333333
16185	0.06
16200	0.06
16215	0.0466666666666667
16230	0.04
16245	0.04
16260	0.0333333333333333
16275	0.0333333333333333
16290	0.0266666666666667
16305	0.0266666666666667
16320	0.0333333333333333
16335	0.04
16350	0.0466666666666667
16365	0.06
16380	0.0666666666666667
16395	0.0733333333333333
