# Supplementary material for: Conveniently Pre-Tagged and Pre-Packaged: Extended Molecular Identification and Metagenomics Using Complete Metazoan Mitochondrial Genomes
Source: PLoS One. 2012 Dec 14;7(12):e51263. doi: 10.1371/journal.pone.0051263 (PMC3522660; doi:10.1371/journal.pone.0051263)
Supplement: File S3 — Sliding window analyses for Mammalia and Lissamphibia. For each family, the folder contains the aligned sequences as well as the sliding window analyses by species pair and for all species pair on a single figure. (ZIP) [file pone.0051263.s003.zip › Lissamphibia/Ambystomatidae/15_150/Ambystoma_mexicanum_NC_005797_Ambystoma_tigrinum_tigrinum_NC_006887.csv]

0	0.0333333333333333
15	0.04
30	0.04
45	0.04
60	0.0333333333333333
75	0.0466666666666667
90	0.0466666666666667
105	0.0533333333333333
120	0.0533333333333333
135	0.0533333333333333
150	0.0533333333333333
165	0.0466666666666667
180	0.0466666666666667
195	0.0466666666666667
210	0.06
225	0.0466666666666667
240	0.04
255	0.04
270	0.0333333333333333
285	0.04
300	0.04
315	0.04
330	0.04
345	0.04
360	0.0333333333333333
375	0.04
390	0.04
405	0.0333333333333333
420	0.0333333333333333
435	0.02
450	0.02
465	0.0266666666666667
480	0.02
495	0.02
510	0.0133333333333333
525	0.02
540	0.02
555	0.0266666666666667
570	0.0266666666666667
585	0.0333333333333333
600	0.04
615	0.04
630	0.0466666666666667
645	0.0466666666666667
660	0.0466666666666667
675	0.0333333333333333
690	0.0333333333333333
705	0.0466666666666667
720	0.06
735	0.0533333333333333
750	0.0466666666666667
765	0.04
780	0.0333333333333333
795	0.04
810	0.0466666666666667
825	0.0466666666666667
840	0.0533333333333333
855	0.0333333333333333
870	0.02
885	0.02
900	0.02
915	0.04
930	0.04
945	0.0333333333333333
960	0.0266666666666667
975	0.0333333333333333
990	0.0333333333333333
1005	0.04
1020	0.0466666666666667
1035	0.0466666666666667
1050	0.0533333333333333
1065	0.0333333333333333
1080	0.0333333333333333
1095	0.0466666666666667
1110	0.0533333333333333
1125	0.0466666666666667
1140	0.04
1155	0.04
1170	0.04
1185	0.0466666666666667
1200	0.04
1215	0.0466666666666667
1230	0.0733333333333333
1245	0.06
1260	0.0533333333333333
1275	0.0533333333333333
1290	0.06
1305	0.0533333333333333
1320	0.0466666666666667
1335	0.0533333333333333
1350	0.0533333333333333
1365	0.0466666666666667
1380	0.02
1395	0.0333333333333333
1410	0.0333333333333333
1425	0.0333333333333333
1440	0.0266666666666667
1455	0.0266666666666667
1470	0.0266666666666667
1485	0.0133333333333333
1500	0.0133333333333333
1515	0.0133333333333333
1530	0.0133333333333333
1545	0
1560	0
1575	0
1590	0
1605	0
1620	0
1635	0
1650	0
1665	0
1680	0
1695	0
1710	0
1725	0
1740	0
1755	0.0266666666666667
1770	0.0333333333333333
1785	0.04
1800	0.04
1815	0.04
1830	0.0466666666666667
1845	0.0466666666666667
1860	0.0533333333333333
1875	0.06
1890	0.08
1905	0.0533333333333333
1920	0.0466666666666667
1935	0.0466666666666667
1950	0.0533333333333333
1965	0.0533333333333333
1980	0.06
1995	0.06
2010	0.06
2025	0.0533333333333333
2040	0.0333333333333333
2055	0.0333333333333333
2070	0.0466666666666667
2085	0.04
2100	0.0333333333333333
2115	0.04
2130	0.0333333333333333
2145	0.0333333333333333
2160	0.0333333333333333
2175	0.0333333333333333
2190	0.0333333333333333
2205	0.04
2220	0.0333333333333333
2235	0.0333333333333333
2250	0.0333333333333333
2265	0.0266666666666667
2280	0.0266666666666667
2295	0.0266666666666667
2310	0.0266666666666667
2325	0.0266666666666667
2340	0.0333333333333333
2355	0.0266666666666667
2370	0.02
2385	0.02
2400	0.02
2415	0.04
2430	0.0333333333333333
2445	0.04
2460	0.0333333333333333
2475	0.0333333333333333
2490	0.0266666666666667
2505	0.0333333333333333
2520	0.04
2535	0.04
2550	0.04
2565	0.02
2580	0.0266666666666667
2595	0.02
2610	0.0333333333333333
2625	0.04
2640	0.06
2655	0.0666666666666667
2670	0.0866666666666667
2685	0.0933333333333333
2700	0.0933333333333333
2715	0.1
2730	0.1
2745	0.106666666666667
2760	0.1
2775	0.1
2790	0.08
2805	0.0666666666666667
2820	0.0466666666666667
2835	0.04
2850	0.04
2865	0.0533333333333333
2880	0.06
2895	0.0533333333333333
2910	0.0533333333333333
2925	0.0533333333333333
2940	0.06
2955	0.06
2970	0.06
2985	0.0666666666666667
3000	0.0666666666666667
3015	0.0533333333333333
3030	0.04
3045	0.04
3060	0.0333333333333333
3075	0.0266666666666667
3090	0.02
3105	0.02
3120	0.0333333333333333
3135	0.0333333333333333
3150	0.0333333333333333
3165	0.0266666666666667
3180	0.0333333333333333
3195	0.0333333333333333
3210	0.0333333333333333
3225	0.04
3240	0.0466666666666667
3255	0.0533333333333333
3270	0.04
3285	0.04
3300	0.0466666666666667
3315	0.0533333333333333
3330	0.0466666666666667
3345	0.06
3360	0.0666666666666667
3375	0.06
3390	0.06
3405	0.06
3420	0.0533333333333333
3435	0.0466666666666667
3450	0.04
3465	0.0333333333333333
3480	0.0333333333333333
3495	0.02
3510	0.0266666666666667
3525	0.0266666666666667
3540	0.0333333333333333
3555	0.0266666666666667
3570	0.0266666666666667
3585	0.0266666666666667
3600	0.0333333333333333
3615	0.0333333333333333
3630	0.0333333333333333
3645	0.0333333333333333
3660	0.0333333333333333
3675	0.0466666666666667
3690	0.0466666666666667
3705	0.0533333333333333
3720	0.0533333333333333
3735	0.06
3750	0.0666666666666667
3765	0.0733333333333333
3780	0.08
3795	0.08
3810	0.0666666666666667
3825	0.06
3840	0.0466666666666667
3855	0.04
3870	0.04
3885	0.04
3900	0.0266666666666667
3915	0.02
3930	0.0133333333333333
3945	0.02
3960	0.02
3975	0.0133333333333333
3990	0.02
4005	0.02
4020	0.02
4035	0.02
4050	0.02
4065	0.0266666666666667
4080	0.0266666666666667
4095	0.0266666666666667
4110	0.0333333333333333
4125	0.0333333333333333
4140	0.04
4155	0.0533333333333333
4170	0.06
4185	0.0533333333333333
4200	0.06
4215	0.06
4230	0.0733333333333333
4245	0.08
4260	0.08
4275	0.0933333333333333
4290	0.0866666666666667
4305	0.08
4320	0.0866666666666667
4335	0.1
4350	0.1
4365	0.0933333333333333
4380	0.08
4395	0.0666666666666667
4410	0.0666666666666667
4425	0.0533333333333333
4440	0.0466666666666667
4455	0.0466666666666667
4470	0.0333333333333333
4485	0.02
4500	0.0133333333333333
4515	0.02
4530	0.02
4545	0.02
4560	0.0133333333333333
4575	0.02
4590	0.02
4605	0.0133333333333333
4620	0.02
4635	0.0266666666666667
4650	0.0266666666666667
4665	0.02
4680	0.02
4695	0.02
4710	0.02
4725	0.0133333333333333
4740	0.0133333333333333
4755	0.0133333333333333
4770	0.0133333333333333
4785	0.00666666666666667
4800	0.00666666666666667
4815	0.0133333333333333
4830	0.0133333333333333
4845	0.0133333333333333
4860	0.02
4875	0.02
4890	0.0266666666666667
4905	0.0266666666666667
4920	0.0266666666666667
4935	0.0266666666666667
4950	0.0266666666666667
4965	0.0266666666666667
4980	0.04
4995	0.04
5010	0.0333333333333333
5025	0.0333333333333333
5040	0.0266666666666667
5055	0.0333333333333333
5070	0.0266666666666667
5085	0.0266666666666667
5100	0.0466666666666667
5115	0.0533333333333333
5130	0.04
5145	0.0466666666666667
5160	0.0466666666666667
5175	0.0466666666666667
5190	0.0533333333333333
5205	0.0533333333333333
5220	0.06
5235	0.0866666666666667
5250	0.08
5265	0.08
5280	0.08
5295	0.08
5310	0.08
5325	0.0933333333333333
5340	0.0866666666666667
5355	0.0866666666666667
5370	0.0866666666666667
5385	0.0666666666666667
5400	0.0666666666666667
5415	0.06
5430	0.0733333333333333
5445	0.0733333333333333
5460	0.08
5475	0.08
5490	0.0866666666666667
5505	0.0933333333333333
5520	0.0933333333333333
5535	0.0866666666666667
5550	0.08
5565	0.08
5580	0.0866666666666667
5595	0.08
5610	0.0733333333333333
5625	0.06
5640	0.0533333333333333
5655	0.0466666666666667
5670	0.04
5685	0.04
5700	0.0333333333333333
5715	0.0333333333333333
5730	0.0266666666666667
5745	0.0266666666666667
5760	0.0333333333333333
5775	0.0466666666666667
5790	0.06
5805	0.0666666666666667
5820	0.08
5835	0.08
5850	0.0933333333333333
5865	0.0933333333333333
5880	0.0866666666666667
5895	0.0933333333333333
5910	0.0866666666666667
5925	0.0733333333333333
5940	0.06
5955	0.0533333333333333
5970	0.0466666666666667
5985	0.0466666666666667
6000	0.0333333333333333
6015	0.0266666666666667
6030	0.02
6045	0.0266666666666667
6060	0.0266666666666667
6075	0.0333333333333333
6090	0.0333333333333333
6105	0.0333333333333333
6120	0.0333333333333333
6135	0.0333333333333333
6150	0.0333333333333333
6165	0.0333333333333333
6180	0.04
6195	0.0266666666666667
6210	0.0266666666666667
6225	0.02
6240	0.0266666666666667
6255	0.02
6270	0.0133333333333333
6285	0.0133333333333333
6300	0.0133333333333333
6315	0.0133333333333333
6330	0.0266666666666667
6345	0.0466666666666667
6360	0.0733333333333333
6375	0.08
6390	0.0733333333333333
6405	0.08
6420	0.0933333333333333
6435	0.1
6450	0.1
6465	0.1
6480	0.0866666666666667
6495	0.08
6510	0.0533333333333333
6525	0.06
6540	0.06
6555	0.0666666666666667
6570	0.06
6585	0.06
6600	0.0733333333333333
6615	0.08
6630	0.0733333333333333
6645	0.06
6660	0.06
6675	0.06
6690	0.0666666666666667
6705	0.06
6720	0.0533333333333333
6735	0.06
6750	0.0533333333333333
6765	0.0533333333333333
6780	0.06
6795	0.0666666666666667
6810	0.0733333333333333
6825	0.06
6840	0.0733333333333333
6855	0.0666666666666667
6870	0.0733333333333333
6885	0.06
6900	0.06
6915	0.06
6930	0.0533333333333333
6945	0.0733333333333333
6960	0.0733333333333333
6975	0.1
6990	0.0933333333333333
7005	0.106666666666667
7020	0.106666666666667
7035	0.106666666666667
7050	0.106666666666667
7065	0.106666666666667
7080	0.106666666666667
7095	0.08
7110	0.0733333333333333
7125	0.0466666666666667
7140	0.0333333333333333
7155	0.02
7170	0.02
7185	0.0266666666666667
7200	0.02
7215	0.0133333333333333
7230	0.0133333333333333
7245	0.0333333333333333
7260	0.0466666666666667
7275	0.0533333333333333
7290	0.0533333333333333
7305	0.0666666666666667
7320	0.0666666666666667
7335	0.06
7350	0.06
7365	0.06
7380	0.0733333333333333
7395	0.06
7410	0.0533333333333333
7425	0.0533333333333333
7440	0.06
7455	0.0533333333333333
7470	0.0466666666666667
7485	0.0533333333333333
7500	0.0733333333333333
7515	0.0866666666666667
7530	0.0733333333333333
7545	0.0666666666666667
7560	0.06
7575	0.06
7590	0.0533333333333333
7605	0.06
7620	0.0666666666666667
7635	0.06
7650	0.0466666666666667
7665	0.0333333333333333
7680	0.04
7695	0.0733333333333333
7710	0.0866666666666667
7725	0.08
7740	0.08
7755	0.0733333333333333
7770	0.0733333333333333
7785	0.0733333333333333
7800	0.0733333333333333
7815	0.0733333333333333
7830	0.0733333333333333
7845	0.04
7860	0.0466666666666667
7875	0.0533333333333333
7890	0.06
7905	0.06
7920	0.0533333333333333
7935	0.0533333333333333
7950	0.0466666666666667
7965	0.0466666666666667
7980	0.0466666666666667
7995	0.0533333333333333
8010	0.0333333333333333
8025	0.0266666666666667
8040	0.0266666666666667
8055	0.0266666666666667
8070	0.0266666666666667
8085	0.0333333333333333
8100	0.04
8115	0.04
8130	0.0466666666666667
8145	0.04
8160	0.0533333333333333
8175	0.0666666666666667
8190	0.0666666666666667
8205	0.06
8220	0.0866666666666667
8235	0.0933333333333333
8250	0.1
8265	0.1
8280	0.0933333333333333
8295	0.106666666666667
8310	0.106666666666667
8325	0.0933333333333333
8340	0.0933333333333333
8355	0.1
8370	0.0733333333333333
8385	0.0666666666666667
8400	0.0533333333333333
8415	0.0533333333333333
8430	0.0466666666666667
8445	0.04
8460	0.0333333333333333
8475	0.04
8490	0.04
8505	0.0333333333333333
8520	0.0333333333333333
8535	0.0266666666666667
8550	0.0266666666666667
8565	0.0266666666666667
8580	0.0333333333333333
8595	0.0266666666666667
8610	0.02
8625	0.0133333333333333
8640	0.00666666666666667
8655	0.00666666666666667
8670	0.00666666666666667
8685	0.02
8700	0.02
8715	0.0266666666666667
8730	0.0266666666666667
8745	0.0466666666666667
8760	0.0466666666666667
8775	0.0466666666666667
8790	0.0466666666666667
8805	0.0533333333333333
8820	0.0533333333333333
8835	0.04
8850	0.0466666666666667
8865	0.0666666666666667
8880	0.0666666666666667
8895	0.0533333333333333
8910	0.06
8925	0.0666666666666667
8940	0.08
8955	0.08
8970	0.08
8985	0.0933333333333333
9000	0.0866666666666667
9015	0.0733333333333333
9030	0.0666666666666667
9045	0.0666666666666667
9060	0.0666666666666667
9075	0.0666666666666667
9090	0.0666666666666667
9105	0.06
9120	0.06
9135	0.0666666666666667
9150	0.0666666666666667
9165	0.0666666666666667
9180	0.08
9195	0.0733333333333333
9210	0.08
9225	0.08
9240	0.0666666666666667
9255	0.08
9270	0.08
9285	0.0666666666666667
9300	0.0933333333333333
9315	0.08
9330	0.0666666666666667
9345	0.0733333333333333
9360	0.0666666666666667
9375	0.0733333333333333
9390	0.08
9405	0.08
9420	0.08
9435	0.08
9450	0.0666666666666667
9465	0.0733333333333333
9480	0.08
9495	0.0733333333333333
9510	0.0733333333333333
9525	0.06
9540	0.06
9555	0.0466666666666667
9570	0.0466666666666667
9585	0.0466666666666667
9600	0.0333333333333333
9615	0.0333333333333333
9630	0.0266666666666667
9645	0.0266666666666667
9660	0.02
9675	0.0333333333333333
9690	0.0333333333333333
9705	0.0466666666666667
9720	0.0466666666666667
9735	0.0466666666666667
9750	0.0466666666666667
9765	0.0466666666666667
9780	0.0466666666666667
9795	0.0466666666666667
9810	0.0466666666666667
9825	0.04
9840	0.0333333333333333
9855	0.02
9870	0.02
9885	0.02
9900	0.0266666666666667
9915	0.0333333333333333
9930	0.04
9945	0.04
9960	0.0466666666666667
9975	0.0533333333333333
9990	0.0533333333333333
10005	0.0533333333333333
10020	0.0666666666666667
10035	0.0733333333333333
10050	0.0666666666666667
10065	0.0533333333333333
10080	0.0466666666666667
10095	0.0466666666666667
10110	0.0466666666666667
10125	0.0333333333333333
10140	0.0466666666666667
10155	0.0466666666666667
10170	0.0333333333333333
10185	0.02
10200	0.02
10215	0.02
10230	0.02
10245	0.0266666666666667
10260	0.02
10275	0.02
10290	0.0133333333333333
10305	0.0133333333333333
10320	0.0133333333333333
10335	0.0133333333333333
10350	0.02
10365	0.02
10380	0.02
10395	0.0133333333333333
10410	0.02
10425	0.0333333333333333
10440	0.0266666666666667
10455	0.0266666666666667
10470	0.0333333333333333
10485	0.0333333333333333
10500	0.0266666666666667
10515	0.0266666666666667
10530	0.0333333333333333
10545	0.0333333333333333
10560	0.0266666666666667
10575	0.02
10590	0.02
10605	0.02
10620	0.0133333333333333
10635	0.0133333333333333
10650	0.02
10665	0.02
10680	0.0133333333333333
10695	0.0133333333333333
10710	0.0133333333333333
10725	0.00666666666666667
10740	0.0133333333333333
10755	0.0133333333333333
10770	0.02
10785	0.02
10800	0.0133333333333333
10815	0.0133333333333333
10830	0.02
10845	0.02
10860	0.0333333333333333
10875	0.0333333333333333
10890	0.0266666666666667
10905	0.0266666666666667
10920	0.02
10935	0.02
10950	0.02
10965	0.02
10980	0.0133333333333333
10995	0.0133333333333333
11010	0
11025	0
11040	0
11055	0
11070	0
11085	0
11100	0
11115	0
11130	0.00666666666666667
11145	0.00666666666666667
11160	0.00666666666666667
11175	0.00666666666666667
11190	0.00666666666666667
11205	0.00666666666666667
11220	0.00666666666666667
11235	0.00666666666666667
11250	0.00666666666666667
11265	0.0133333333333333
11280	0.0133333333333333
11295	0.0133333333333333
11310	0.02
11325	0.02
11340	0.02
11355	0.0266666666666667
11370	0.0266666666666667
11385	0.0266666666666667
11400	0.0266666666666667
11415	0.02
11430	0.0133333333333333
11445	0.0133333333333333
11460	0.00666666666666667
11475	0.00666666666666667
11490	0.00666666666666667
11505	0
11520	0
11535	0
11550	0
11565	0
11580	0
11595	0
11610	0
11625	0
11640	0.00666666666666667
11655	0.00666666666666667
11670	0.00666666666666667
11685	0.00666666666666667
11700	0.00666666666666667
11715	0.00666666666666667
11730	0.0133333333333333
11745	0.0133333333333333
11760	0.0133333333333333
11775	0.0133333333333333
11790	0.00666666666666667
11805	0.00666666666666667
11820	0.00666666666666667
11835	0.00666666666666667
11850	0.00666666666666667
11865	0.00666666666666667
11880	0
11895	0
11910	0
11925	0
11940	0.0133333333333333
11955	0.02
11970	0.02
11985	0.02
12000	0.0466666666666667
12015	0.0533333333333333
12030	0.0733333333333333
12045	0.0733333333333333
12060	0.0733333333333333
12075	0.0733333333333333
12090	0.0666666666666667
12105	0.08
12120	0.08
12135	0.08
12150	0.0533333333333333
12165	0.0466666666666667
12180	0.04
12195	0.04
12210	0.04
12225	0.04
12240	0.0333333333333333
12255	0.0133333333333333
12270	0.0133333333333333
12285	0.02
12300	0.02
12315	0.02
12330	0.00666666666666667
12345	0.00666666666666667
12360	0.00666666666666667
12375	0.00666666666666667
12390	0.00666666666666667
12405	0.02
12420	0.02
12435	0.0266666666666667
12450	0.0266666666666667
12465	0.0266666666666667
12480	0.0333333333333333
12495	0.0333333333333333
12510	0.0333333333333333
12525	0.0333333333333333
12540	0.0333333333333333
12555	0.02
12570	0.02
12585	0.0133333333333333
12600	0.0133333333333333
12615	0.0133333333333333
12630	0.0266666666666667
12645	0.0266666666666667
12660	0.0266666666666667
12675	0.0266666666666667
12690	0.0266666666666667
12705	0.0266666666666667
12720	0.04
12735	0.0533333333333333
12750	0.0733333333333333
12765	0.0733333333333333
12780	0.0533333333333333
12795	0.0533333333333333
12810	0.06
12825	0.06
12840	0.06
12855	0.06
12870	0.0466666666666667
12885	0.0333333333333333
12900	0.0133333333333333
12915	0.0133333333333333
12930	0.0133333333333333
12945	0.0133333333333333
12960	0.00666666666666667
12975	0.00666666666666667
12990	0.00666666666666667
13005	0.0133333333333333
13020	0.02
13035	0.02
13050	0.0266666666666667
13065	0.0266666666666667
13080	0.0333333333333333
13095	0.0333333333333333
13110	0.04
13125	0.0533333333333333
13140	0.0533333333333333
13155	0.0466666666666667
13170	0.04
13185	0.04
13200	0.04
13215	0.04
13230	0.0333333333333333
13245	0.04
13260	0.0333333333333333
13275	0.02
13290	0.02
13305	0.02
13320	0.02
13335	0.0133333333333333
13350	0.00666666666666667
13365	0.00666666666666667
13380	0.00666666666666667
13395	0
13410	0
13425	0
13440	0
13455	0
13470	0
13485	0
13500	0
13515	0
13530	0
13545	0
13560	0
13575	0
13590	0
13605	0
13620	0
13635	0
13650	0.00666666666666667
13665	0.02
13680	0.0333333333333333
13695	0.04
13710	0.04
13725	0.0466666666666667
13740	0.0466666666666667
13755	0.0533333333333333
13770	0.06
13785	0.0666666666666667
13800	0.06
13815	0.0466666666666667
13830	0.0466666666666667
13845	0.0466666666666667
13860	0.0533333333333333
13875	0.0466666666666667
13890	0.0466666666666667
13905	0.0533333333333333
13920	0.0533333333333333
13935	0.0466666666666667
13950	0.06
13965	0.0666666666666667
13980	0.06
13995	0.06
14010	0.0533333333333333
14025	0.06
14040	0.0666666666666667
14055	0.0533333333333333
14070	0.0533333333333333
14085	0.0533333333333333
14100	0.04
14115	0.0333333333333333
14130	0.0333333333333333
14145	0.04
14160	0.0466666666666667
14175	0.04
14190	0.04
14205	0.04
14220	0.0333333333333333
14235	0.0333333333333333
14250	0.04
14265	0.0466666666666667
14280	0.0466666666666667
14295	0.04
14310	0.0333333333333333
14325	0.0333333333333333
14340	0.0266666666666667
14355	0.0333333333333333
14370	0.04
14385	0.04
14400	0.06
14415	0.06
14430	0.0666666666666667
14445	0.0733333333333333
14460	0.0866666666666667
14475	0.0866666666666667
14490	0.1
14505	0.0933333333333333
14520	0.1
14535	0.106666666666667
14550	0.0866666666666667
14565	0.0866666666666667
14580	0.0733333333333333
14595	0.0733333333333333
14610	0.0666666666666667
14625	0.0666666666666667
14640	0.0533333333333333
14655	0.0533333333333333
14670	0.0466666666666667
14685	0.04
14700	0.0333333333333333
14715	0.0266666666666667
14730	0.0266666666666667
14745	0.0133333333333333
14760	0.00666666666666667
14775	0.00666666666666667
14790	0.00666666666666667
14805	0.00666666666666667
14820	0
14835	0
14850	0.00666666666666667
14865	0.00666666666666667
14880	0.00666666666666667
14895	0.0133333333333333
14910	0.0133333333333333
14925	0.02
14940	0.02
14955	0.0266666666666667
14970	0.0333333333333333
14985	0.0333333333333333
15000	0.0333333333333333
15015	0.0333333333333333
15030	0.0333333333333333
15045	0.0266666666666667
15060	0.0333333333333333
15075	0.04
15090	0.04
15105	0.04
15120	0.0466666666666667
15135	0.0666666666666667
15150	0.0666666666666667
15165	0.08
15180	0.0933333333333333
15195	0.106666666666667
15210	0.106666666666667
15225	0.0933333333333333
15240	0.0933333333333333
15255	0.0866666666666667
15270	0.0866666666666667
15285	0.0666666666666667
15300	0.06
15315	0.0533333333333333
15330	0.04
15345	0.04
15360	0.04
15375	0.04
15390	0.04
15405	0.04
15420	0.0333333333333333
15435	0.04
15450	0.06
15465	0.0533333333333333
15480	0.06
15495	0.0533333333333333
15510	0.0466666666666667
15525	0.0466666666666667
15540	0.06
15555	0.06
15570	0.0666666666666667
15585	0.0733333333333333
15600	0.0533333333333333
15615	0.06
15630	0.06
15645	0.0533333333333333
15660	0.06
15675	0.0666666666666667
15690	0.0533333333333333
15705	0.0533333333333333
15720	0.0533333333333333
15735	0.0533333333333333
15750	0.0533333333333333
15765	0.0466666666666667
15780	0.04
15795	0.0466666666666667
15810	0.0466666666666667
15825	0.04
15840	0.04
15855	0.04
15870	0.0266666666666667
15885	0.0133333333333333
15900	0.0133333333333333
15915	0.02
15930	0.02
15945	0.0133333333333333
15960	0.00666666666666667
15975	0.00666666666666667
15990	0.00666666666666667
16005	0.00666666666666667
16020	0.00666666666666667
16035	0.00666666666666667
16050	0.00666666666666667
16065	0
16080	0
16095	0.00666666666666667
16110	0.00666666666666667
16125	0.00666666666666667
16140	0.00666666666666667
16155	0.00666666666666667
16170	0.00666666666666667
16185	0.0266666666666667
16200	0.0266666666666667
16215	0.0266666666666667
16230	0.0266666666666667
16245	0.0266666666666667
16260	0.0266666666666667
16275	0.0266666666666667
16290	0.0333333333333333
16305	0.0333333333333333
16320	0.04
16335	0.02
16350	0.0266666666666667
16365	0.0266666666666667
16380	0.0333333333333333
16395	0.0333333333333333
