# Supplementary material for: Conveniently Pre-Tagged and Pre-Packaged: Extended Molecular Identification and Metagenomics Using Complete Metazoan Mitochondrial Genomes
Source: PLoS One. 2012 Dec 14;7(12):e51263. doi: 10.1371/journal.pone.0051263 (PMC3522660; doi:10.1371/journal.pone.0051263)
Supplement: File S3 — Sliding window analyses for Mammalia and Lissamphibia. For each family, the folder contains the aligned sequences as well as the sliding window analyses by species pair and for all species pair on a single figure. (ZIP) [file pone.0051263.s003.zip › Lissamphibia/Ambystomatidae/15_150/Ambystoma_mexicanum_NC_005797_Ambystoma_unisexual_lineage_LJJJ_NC_014572.csv]

0	0.0533333333333333
15	0.06
30	0.08
45	0.0933333333333333
60	0.0866666666666667
75	0.08
90	0.0933333333333333
105	0.08
120	0.0733333333333333
135	0.0866666666666667
150	0.08
165	0.0866666666666667
180	0.0866666666666667
195	0.08
210	0.0933333333333333
225	0.1
240	0.0933333333333333
255	0.106666666666667
270	0.113333333333333
285	0.106666666666667
300	0.1
315	0.0933333333333333
330	0.0933333333333333
345	0.0933333333333333
360	0.0866666666666667
375	0.08
390	0.0733333333333333
405	0.0666666666666667
420	0.0666666666666667
435	0.0733333333333333
450	0.0733333333333333
465	0.08
480	0.0666666666666667
495	0.0666666666666667
510	0.0666666666666667
525	0.08
540	0.1
555	0.0933333333333333
570	0.106666666666667
585	0.1
600	0.12
615	0.113333333333333
630	0.113333333333333
645	0.106666666666667
660	0.1
675	0.0866666666666667
690	0.0666666666666667
705	0.0866666666666667
720	0.0866666666666667
735	0.08
750	0.08
765	0.0733333333333333
780	0.08
795	0.0933333333333333
810	0.1
825	0.12
840	0.126666666666667
855	0.106666666666667
870	0.106666666666667
885	0.12
900	0.106666666666667
915	0.126666666666667
930	0.133333333333333
945	0.133333333333333
960	0.14
975	0.12
990	0.133333333333333
1005	0.133333333333333
1020	0.113333333333333
1035	0.1
1050	0.1
1065	0.0866666666666667
1080	0.0733333333333333
1095	0.0733333333333333
1110	0.0733333333333333
1125	0.0866666666666667
1140	0.06
1155	0.06
1170	0.06
1185	0.0733333333333333
1200	0.08
1215	0.0866666666666667
1230	0.0933333333333333
1245	0.08
1260	0.0666666666666667
1275	0.0533333333333333
1290	0.0533333333333333
1305	0.06
1320	0.06
1335	0.0666666666666667
1350	0.0533333333333333
1365	0.0466666666666667
1380	0.0333333333333333
1395	0.0466666666666667
1410	0.0533333333333333
1425	0.0533333333333333
1440	0.0533333333333333
1455	0.0466666666666667
1470	0.0466666666666667
1485	0.0266666666666667
1500	0.0266666666666667
1515	0.04
1530	0.04
1545	0.0333333333333333
1560	0.0333333333333333
1575	0.0333333333333333
1590	0.0333333333333333
1605	0.04
1620	0.04
1635	0.0466666666666667
1650	0.0533333333333333
1665	0.0333333333333333
1680	0.0333333333333333
1695	0.0333333333333333
1710	0.0266666666666667
1725	0.0266666666666667
1740	0.04
1755	0.0666666666666667
1770	0.0666666666666667
1785	0.0666666666666667
1800	0.0666666666666667
1815	0.0733333333333333
1830	0.08
1845	0.0733333333333333
1860	0.08
1875	0.0866666666666667
1890	0.0933333333333333
1905	0.0666666666666667
1920	0.0866666666666667
1935	0.1
1950	0.113333333333333
1965	0.113333333333333
1980	0.113333333333333
1995	0.12
2010	0.12
2025	0.126666666666667
2040	0.113333333333333
2055	0.106666666666667
2070	0.106666666666667
2085	0.0866666666666667
2100	0.08
2115	0.1
2130	0.1
2145	0.113333333333333
2160	0.113333333333333
2175	0.106666666666667
2190	0.133333333333333
2205	0.146666666666667
2220	0.133333333333333
2235	0.133333333333333
2250	0.133333333333333
2265	0.106666666666667
2280	0.106666666666667
2295	0.0866666666666667
2310	0.0866666666666667
2325	0.0933333333333333
2340	0.08
2355	0.0733333333333333
2370	0.0666666666666667
2385	0.08
2400	0.08
2415	0.1
2430	0.1
2445	0.1
2460	0.0933333333333333
2475	0.08
2490	0.0666666666666667
2505	0.08
2520	0.1
2535	0.106666666666667
2550	0.1
2565	0.0866666666666667
2580	0.1
2595	0.113333333333333
2610	0.133333333333333
2625	0.153333333333333
2640	0.173333333333333
2655	0.18
2670	0.173333333333333
2685	0.18
2700	0.186666666666667
2715	0.193333333333333
2730	0.186666666666667
2745	0.18
2760	0.173333333333333
2775	0.166666666666667
2790	0.153333333333333
2805	0.146666666666667
2820	0.146666666666667
2835	0.126666666666667
2850	0.133333333333333
2865	0.126666666666667
2880	0.133333333333333
2895	0.14
2910	0.14
2925	0.14
2940	0.16
2955	0.16
2970	0.173333333333333
2985	0.173333333333333
3000	0.16
3015	0.166666666666667
3030	0.153333333333333
3045	0.14
3060	0.146666666666667
3075	0.14
3090	0.12
3105	0.106666666666667
3120	0.1
3135	0.1
3150	0.0933333333333333
3165	0.08
3180	0.08
3195	0.0933333333333333
3210	0.0733333333333333
3225	0.0866666666666667
3240	0.0866666666666667
3255	0.08
3270	0.0733333333333333
3285	0.0733333333333333
3300	0.08
3315	0.1
3330	0.1
3345	0.1
3360	0.113333333333333
3375	0.0933333333333333
3390	0.0866666666666667
3405	0.0933333333333333
3420	0.0933333333333333
3435	0.0933333333333333
3450	0.0933333333333333
3465	0.08
3480	0.0866666666666667
3495	0.08
3510	0.0933333333333333
3525	0.0933333333333333
3540	0.106666666666667
3555	0.106666666666667
3570	0.106666666666667
3585	0.106666666666667
3600	0.113333333333333
3615	0.106666666666667
3630	0.106666666666667
3645	0.106666666666667
3660	0.0866666666666667
3675	0.0933333333333333
3690	0.0866666666666667
3705	0.0933333333333333
3720	0.1
3735	0.106666666666667
3750	0.0933333333333333
3765	0.0933333333333333
3780	0.0933333333333333
3795	0.106666666666667
3810	0.1
3825	0.113333333333333
3840	0.113333333333333
3855	0.106666666666667
3870	0.0866666666666667
3885	0.08
3900	0.0933333333333333
3915	0.1
3930	0.0866666666666667
3945	0.08
3960	0.08
3975	0.0666666666666667
3990	0.0666666666666667
4005	0.06
4020	0.0666666666666667
4035	0.08
4050	0.0866666666666667
4065	0.113333333333333
4080	0.12
4095	0.133333333333333
4110	0.133333333333333
4125	0.126666666666667
4140	0.133333333333333
4155	0.166666666666667
4170	0.173333333333333
4185	0.173333333333333
4200	0.153333333333333
4215	0.14
4230	0.16
4245	0.14
4260	0.153333333333333
4275	0.18
4290	0.18
4305	0.18
4320	0.173333333333333
4335	0.166666666666667
4350	0.173333333333333
4365	0.16
4380	0.133333333333333
4395	0.126666666666667
4410	0.12
4425	0.106666666666667
4440	0.0933333333333333
4455	0.0666666666666667
4470	0.08
4485	0.0666666666666667
4500	0.0666666666666667
4515	0.0733333333333333
4530	0.08
4545	0.0866666666666667
4560	0.0933333333333333
4575	0.0866666666666667
4590	0.08
4605	0.0866666666666667
4620	0.08
4635	0.1
4650	0.1
4665	0.0866666666666667
4680	0.0866666666666667
4695	0.08
4710	0.0666666666666667
4725	0.06
4740	0.08
4755	0.0733333333333333
4770	0.0733333333333333
4785	0.0533333333333333
4800	0.0533333333333333
4815	0.0733333333333333
4830	0.0666666666666667
4845	0.0733333333333333
4860	0.0866666666666667
4875	0.1
4890	0.08
4905	0.0933333333333333
4920	0.106666666666667
4935	0.106666666666667
4950	0.106666666666667
4965	0.0933333333333333
4980	0.12
4995	0.126666666666667
5010	0.14
5025	0.14
5040	0.146666666666667
5055	0.146666666666667
5070	0.126666666666667
5085	0.126666666666667
5100	0.133333333333333
5115	0.16
5130	0.146666666666667
5145	0.146666666666667
5160	0.12
5175	0.106666666666667
5190	0.113333333333333
5205	0.106666666666667
5220	0.12
5235	0.153333333333333
5250	0.166666666666667
5265	0.153333333333333
5280	0.14
5295	0.133333333333333
5310	0.16
5325	0.173333333333333
5340	0.173333333333333
5355	0.18
5370	0.16
5385	0.133333333333333
5400	0.113333333333333
5415	0.113333333333333
5430	0.126666666666667
5445	0.153333333333333
5460	0.133333333333333
5475	0.14
5490	0.133333333333333
5505	0.133333333333333
5520	0.146666666666667
5535	0.153333333333333
5550	0.153333333333333
5565	0.133333333333333
5580	0.133333333333333
5595	0.12
5610	0.12
5625	0.1
5640	0.1
5655	0.0933333333333333
5670	0.0866666666666667
5685	0.1
5700	0.106666666666667
5715	0.113333333333333
5730	0.113333333333333
5745	0.0933333333333333
5760	0.0933333333333333
5775	0.0933333333333333
5790	0.106666666666667
5805	0.106666666666667
5820	0.113333333333333
5835	0.1
5850	0.0933333333333333
5865	0.0933333333333333
5880	0.0933333333333333
5895	0.1
5910	0.106666666666667
5925	0.12
5940	0.113333333333333
5955	0.12
5970	0.16
5985	0.166666666666667
6000	0.18
6015	0.186666666666667
6030	0.186666666666667
6045	0.186666666666667
6060	0.186666666666667
6075	0.18
6090	0.166666666666667
6105	0.146666666666667
6120	0.1
6135	0.1
6150	0.0866666666666667
6165	0.0733333333333333
6180	0.0666666666666667
6195	0.08
6210	0.0666666666666667
6225	0.06
6240	0.06
6255	0.06
6270	0.06
6285	0.0466666666666667
6300	0.0533333333333333
6315	0.0733333333333333
6330	0.0866666666666667
6345	0.0933333333333333
6360	0.133333333333333
6375	0.14
6390	0.14
6405	0.16
6420	0.16
6435	0.166666666666667
6450	0.18
6465	0.16
6480	0.153333333333333
6495	0.14
6510	0.106666666666667
6525	0.126666666666667
6540	0.133333333333333
6555	0.133333333333333
6570	0.14
6585	0.133333333333333
6600	0.12
6615	0.133333333333333
6630	0.12
6645	0.106666666666667
6660	0.106666666666667
6675	0.08
6690	0.0933333333333333
6705	0.0866666666666667
6720	0.08
6735	0.1
6750	0.1
6765	0.0933333333333333
6780	0.1
6795	0.106666666666667
6810	0.106666666666667
6825	0.106666666666667
6840	0.1
6855	0.113333333333333
6870	0.113333333333333
6885	0.0933333333333333
6900	0.106666666666667
6915	0.12
6930	0.133333333333333
6945	0.153333333333333
6960	0.16
6975	0.173333333333333
6990	0.18
7005	0.173333333333333
7020	0.186666666666667
7035	0.186666666666667
7050	0.16
7065	0.153333333333333
7080	0.133333333333333
7095	0.12
7110	0.12
7125	0.126666666666667
7140	0.113333333333333
7155	0.106666666666667
7170	0.1
7185	0.106666666666667
7200	0.106666666666667
7215	0.113333333333333
7230	0.113333333333333
7245	0.12
7260	0.12
7275	0.106666666666667
7290	0.106666666666667
7305	0.113333333333333
7320	0.106666666666667
7335	0.1
7350	0.113333333333333
7365	0.106666666666667
7380	0.12
7395	0.113333333333333
7410	0.106666666666667
7425	0.113333333333333
7440	0.12
7455	0.113333333333333
7470	0.126666666666667
7485	0.126666666666667
7500	0.12
7515	0.113333333333333
7530	0.106666666666667
7545	0.1
7560	0.0933333333333333
7575	0.0933333333333333
7590	0.0866666666666667
7605	0.0866666666666667
7620	0.08
7635	0.08
7650	0.08
7665	0.08
7680	0.08
7695	0.0866666666666667
7710	0.1
7725	0.0933333333333333
7740	0.1
7755	0.106666666666667
7770	0.113333333333333
7785	0.126666666666667
7800	0.126666666666667
7815	0.126666666666667
7830	0.146666666666667
7845	0.14
7860	0.153333333333333
7875	0.153333333333333
7890	0.16
7905	0.14
7920	0.126666666666667
7935	0.113333333333333
7950	0.106666666666667
7965	0.106666666666667
7980	0.1
7995	0.1
8010	0.0733333333333333
8025	0.08
8040	0.0733333333333333
8055	0.0933333333333333
8070	0.0933333333333333
8085	0.0866666666666667
8100	0.1
8115	0.0933333333333333
8130	0.0866666666666667
8145	0.0866666666666667
8160	0.0933333333333333
8175	0.08
8190	0.0866666666666667
8205	0.08
8220	0.0866666666666667
8235	0.106666666666667
8250	0.106666666666667
8265	0.113333333333333
8280	0.12
8295	0.12
8310	0.14
8325	0.146666666666667
8340	0.133333333333333
8355	0.133333333333333
8370	0.126666666666667
8385	0.106666666666667
8400	0.1
8415	0.1
8430	0.08
8445	0.0733333333333333
8460	0.0666666666666667
8475	0.06
8490	0.0666666666666667
8505	0.0533333333333333
8520	0.0533333333333333
8535	0.06
8550	0.0666666666666667
8565	0.0666666666666667
8580	0.0666666666666667
8595	0.0733333333333333
8610	0.06
8625	0.06
8640	0.0466666666666667
8655	0.0466666666666667
8670	0.04
8685	0.0533333333333333
8700	0.04
8715	0.0466666666666667
8730	0.08
8745	0.1
8760	0.1
8775	0.12
8790	0.12
8805	0.126666666666667
8820	0.133333333333333
8835	0.12
8850	0.126666666666667
8865	0.14
8880	0.113333333333333
8895	0.106666666666667
8910	0.1
8925	0.0866666666666667
8940	0.1
8955	0.0933333333333333
8970	0.106666666666667
8985	0.106666666666667
9000	0.1
9015	0.1
9030	0.113333333333333
9045	0.1
9060	0.1
9075	0.1
9090	0.0933333333333333
9105	0.1
9120	0.0866666666666667
9135	0.0933333333333333
9150	0.1
9165	0.0866666666666667
9180	0.08
9195	0.0866666666666667
9210	0.106666666666667
9225	0.12
9240	0.12
9255	0.126666666666667
9270	0.12
9285	0.113333333333333
9300	0.133333333333333
9315	0.12
9330	0.12
9345	0.12
9360	0.126666666666667
9375	0.12
9390	0.126666666666667
9405	0.126666666666667
9420	0.126666666666667
9435	0.133333333333333
9450	0.106666666666667
9465	0.113333333333333
9480	0.113333333333333
9495	0.106666666666667
9510	0.1
9525	0.106666666666667
9540	0.113333333333333
9555	0.113333333333333
9570	0.12
9585	0.126666666666667
9600	0.133333333333333
9615	0.14
9630	0.126666666666667
9645	0.133333333333333
9660	0.12
9675	0.113333333333333
9690	0.106666666666667
9705	0.106666666666667
9720	0.1
9735	0.1
9750	0.1
9765	0.1
9780	0.106666666666667
9795	0.0933333333333333
9810	0.0933333333333333
9825	0.0866666666666667
9840	0.0733333333333333
9855	0.0666666666666667
9870	0.0733333333333333
9885	0.08
9900	0.08
9915	0.0866666666666667
9930	0.106666666666667
9945	0.113333333333333
9960	0.133333333333333
9975	0.16
9990	0.186666666666667
10005	0.193333333333333
10020	0.22
10035	0.233333333333333
10050	0.266666666666667
10065	0.26
10080	0.246666666666667
10095	0.26
10110	0.253333333333333
10125	0.233333333333333
10140	0.22
10155	0.206666666666667
10170	0.173333333333333
10185	0.146666666666667
10200	0.12
10215	0.106666666666667
10230	0.0933333333333333
10245	0.0733333333333333
10260	0.0533333333333333
10275	0.04
10290	0.0333333333333333
10305	0.0333333333333333
10320	0.0333333333333333
10335	0.0266666666666667
10350	0.0266666666666667
10365	0.0466666666666667
10380	0.0933333333333333
10395	0.113333333333333
10410	0.146666666666667
10425	0.166666666666667
10440	0.166666666666667
10455	0.193333333333333
10470	0.2
10485	0.213333333333333
10500	0.2
10515	0.2
10530	0.16
10545	0.14
10560	0.113333333333333
10575	0.113333333333333
10590	0.113333333333333
10605	0.0866666666666667
10620	0.0866666666666667
10635	0.0733333333333333
10650	0.08
10665	0.0666666666666667
10680	0.0666666666666667
10695	0.0666666666666667
10710	0.06
10725	0.04
10740	0.0333333333333333
10755	0.0333333333333333
10770	0.0333333333333333
10785	0.0266666666666667
10800	0.02
10815	0.0133333333333333
10830	0.0133333333333333
10845	0.02
10860	0.0333333333333333
10875	0.0333333333333333
10890	0.0466666666666667
10905	0.0466666666666667
10920	0.04
10935	0.0533333333333333
10950	0.0533333333333333
10965	0.0533333333333333
10980	0.0466666666666667
10995	0.0466666666666667
11010	0.0333333333333333
11025	0.0333333333333333
11040	0.02
11055	0.02
11070	0.02
11085	0.0133333333333333
11100	0.0133333333333333
11115	0.02
11130	0.0333333333333333
11145	0.0266666666666667
11160	0.0333333333333333
11175	0.0333333333333333
11190	0.04
11205	0.0466666666666667
11220	0.0466666666666667
11235	0.04
11250	0.04
11265	0.0333333333333333
11280	0.0266666666666667
11295	0.0333333333333333
11310	0.0466666666666667
11325	0.0466666666666667
11340	0.04
11355	0.0333333333333333
11370	0.0533333333333333
11385	0.0666666666666667
11400	0.0733333333333333
11415	0.0733333333333333
11430	0.0666666666666667
11445	0.06
11460	0.04
11475	0.0533333333333333
11490	0.0533333333333333
11505	0.0533333333333333
11520	0.0333333333333333
11535	0.02
11550	0.0133333333333333
11565	0.0133333333333333
11580	0.0133333333333333
11595	0.02
11610	0.02
11625	0.00666666666666667
11640	0.0266666666666667
11655	0.0266666666666667
11670	0.0266666666666667
11685	0.0333333333333333
11700	0.0466666666666667
11715	0.0466666666666667
11730	0.0533333333333333
11745	0.0466666666666667
11760	0.0533333333333333
11775	0.0533333333333333
11790	0.0466666666666667
11805	0.0466666666666667
11820	0.0466666666666667
11835	0.04
11850	0.0266666666666667
11865	0.0466666666666667
11880	0.0533333333333333
11895	0.0533333333333333
11910	0.0466666666666667
11925	0.0533333333333333
11940	0.04
11955	0.04
11970	0.04
11985	0.0466666666666667
12000	0.0666666666666667
12015	0.0533333333333333
12030	0.0733333333333333
12045	0.0933333333333333
12060	0.0933333333333333
12075	0.0933333333333333
12090	0.126666666666667
12105	0.14
12120	0.14
12135	0.133333333333333
12150	0.113333333333333
12165	0.106666666666667
12180	0.0866666666666667
12195	0.0666666666666667
12210	0.0666666666666667
12225	0.06
12240	0.0266666666666667
12255	0.0133333333333333
12270	0.0266666666666667
12285	0.0333333333333333
12300	0.0333333333333333
12315	0.0466666666666667
12330	0.04
12345	0.0533333333333333
12360	0.0533333333333333
12375	0.0533333333333333
12390	0.0533333333333333
12405	0.0666666666666667
12420	0.0533333333333333
12435	0.0533333333333333
12450	0.0533333333333333
12465	0.04
12480	0.04
12495	0.0266666666666667
12510	0.0333333333333333
12525	0.04
12540	0.0533333333333333
12555	0.0466666666666667
12570	0.0533333333333333
12585	0.06
12600	0.0666666666666667
12615	0.08
12630	0.0866666666666667
12645	0.0933333333333333
12660	0.0933333333333333
12675	0.0866666666666667
12690	0.08
12705	0.08
12720	0.0933333333333333
12735	0.0933333333333333
12750	0.12
12765	0.12
12780	0.113333333333333
12795	0.106666666666667
12810	0.1
12825	0.113333333333333
12840	0.106666666666667
12855	0.106666666666667
12870	0.0933333333333333
12885	0.0933333333333333
12900	0.06
12915	0.0533333333333333
12930	0.0466666666666667
12945	0.0466666666666667
12960	0.0466666666666667
12975	0.0333333333333333
12990	0.04
13005	0.04
13020	0.0466666666666667
13035	0.0466666666666667
13050	0.0533333333333333
13065	0.0466666666666667
13080	0.0466666666666667
13095	0.0666666666666667
13110	0.1
13125	0.12
13140	0.113333333333333
13155	0.106666666666667
13170	0.0933333333333333
13185	0.0933333333333333
13200	0.0933333333333333
13215	0.1
13230	0.1
13245	0.08
13260	0.0466666666666667
13275	0.0266666666666667
13290	0.0266666666666667
13305	0.0333333333333333
13320	0.0333333333333333
13335	0.02
13350	0.0133333333333333
13365	0.00666666666666667
13380	0.00666666666666667
13395	0.00666666666666667
13410	0.00666666666666667
13425	0.00666666666666667
13440	0.00666666666666667
13455	0.0133333333333333
13470	0.0133333333333333
13485	0.02
13500	0.0266666666666667
13515	0.0266666666666667
13530	0.0266666666666667
13545	0.0333333333333333
13560	0.0333333333333333
13575	0.0333333333333333
13590	0.0333333333333333
13605	0.02
13620	0.02
13635	0.0133333333333333
13650	0.0333333333333333
13665	0.0533333333333333
13680	0.06
13695	0.0666666666666667
13710	0.0733333333333333
13725	0.08
13740	0.0933333333333333
13755	0.1
13770	0.106666666666667
13785	0.14
13800	0.12
13815	0.106666666666667
13830	0.12
13845	0.126666666666667
13860	0.133333333333333
13875	0.146666666666667
13890	0.133333333333333
13905	0.146666666666667
13920	0.16
13935	0.16
13950	0.166666666666667
13965	0.166666666666667
13980	0.146666666666667
13995	0.133333333333333
14010	0.133333333333333
14025	0.113333333333333
14040	0.12
14055	0.1
14070	0.08
14085	0.0666666666666667
14100	0.06
14115	0.0533333333333333
14130	0.0666666666666667
14145	0.08
14160	0.0666666666666667
14175	0.0733333333333333
14190	0.0733333333333333
14205	0.0733333333333333
14220	0.0866666666666667
14235	0.0666666666666667
14250	0.0733333333333333
14265	0.0866666666666667
14280	0.08
14295	0.0666666666666667
14310	0.08
14325	0.0866666666666667
14340	0.0866666666666667
14355	0.1
14370	0.106666666666667
14385	0.133333333333333
14400	0.146666666666667
14415	0.16
14430	0.18
14445	0.186666666666667
14460	0.186666666666667
14475	0.18
14490	0.186666666666667
14505	0.186666666666667
14520	0.166666666666667
14535	0.166666666666667
14550	0.153333333333333
14565	0.146666666666667
14580	0.126666666666667
14595	0.113333333333333
14610	0.113333333333333
14625	0.106666666666667
14640	0.0933333333333333
14655	0.0866666666666667
14670	0.0866666666666667
14685	0.06
14700	0.0466666666666667
14715	0.0266666666666667
14730	0.04
14745	0.04
14760	0.0266666666666667
14775	0.0333333333333333
14790	0.0333333333333333
14805	0.0266666666666667
14820	0.0266666666666667
14835	0.0266666666666667
14850	0.0533333333333333
14865	0.06
14880	0.0466666666666667
14895	0.06
14910	0.0733333333333333
14925	0.0933333333333333
14940	0.1
14955	0.106666666666667
14970	0.126666666666667
14985	0.14
15000	0.126666666666667
15015	0.126666666666667
15030	0.126666666666667
15045	0.12
15060	0.113333333333333
15075	0.106666666666667
15090	0.113333333333333
15105	0.12
15120	0.14
15135	0.14
15150	0.146666666666667
15165	0.166666666666667
15180	0.18
15195	0.2
15210	0.206666666666667
15225	0.193333333333333
15240	0.186666666666667
15255	0.173333333333333
15270	0.153333333333333
15285	0.14
15300	0.146666666666667
15315	0.133333333333333
15330	0.133333333333333
15345	0.126666666666667
15360	0.12
15375	0.12
15390	0.12
15405	0.133333333333333
15420	0.133333333333333
15435	0.146666666666667
15450	0.153333333333333
15465	0.16
15480	0.16
15495	0.14
15510	0.14
15525	0.133333333333333
15540	0.14
15555	0.133333333333333
15570	0.126666666666667
15585	0.133333333333333
15600	0.106666666666667
15615	0.0866666666666667
15630	0.0733333333333333
15645	0.0933333333333333
15660	0.1
15675	0.126666666666667
15690	0.133333333333333
15705	0.14
15720	0.133333333333333
15735	0.14
15750	0.146666666666667
15765	0.153333333333333
15780	0.153333333333333
15795	0.173333333333333
15810	0.173333333333333
15825	0.16
15840	0.153333333333333
15855	0.14
15870	0.133333333333333
15885	0.106666666666667
15900	0.0933333333333333
15915	0.0866666666666667
15930	0.08
15945	0.04
15960	0.0266666666666667
15975	0.0133333333333333
15990	0
16005	0
16020	0
16035	0
16050	0.00666666666666667
16065	0.02
16080	0.0266666666666667
16095	0.0266666666666667
16110	0.0266666666666667
16125	0.0266666666666667
16140	0.0533333333333333
16155	0.0533333333333333
16170	0.0533333333333333
16185	0.06
16200	0.06
16215	0.0533333333333333
16230	0.0533333333333333
16245	0.06
16260	0.06
16275	0.06
16290	0.0333333333333333
16305	0.0333333333333333
16320	0.04
16335	0.04
16350	0.04
16365	0.0466666666666667
16380	0.0466666666666667
16395	0.04
