# Supplementary material for: Conveniently Pre-Tagged and Pre-Packaged: Extended Molecular Identification and Metagenomics Using Complete Metazoan Mitochondrial Genomes
Source: PLoS One. 2012 Dec 14;7(12):e51263. doi: 10.1371/journal.pone.0051263 (PMC3522660; doi:10.1371/journal.pone.0051263)
Supplement: File S3 — Sliding window analyses for Mammalia and Lissamphibia. For each family, the folder contains the aligned sequences as well as the sliding window analyses by species pair and for all species pair on a single figure. (ZIP) [file pone.0051263.s003.zip › Lissamphibia/Ambystomatidae/15_150/Ambystoma_tigrinum_tigrinum_NC_006887_Ambystoma_andersoni_NC_006888.csv]

0	0.0333333333333333
15	0.04
30	0.0466666666666667
45	0.0466666666666667
60	0.0333333333333333
75	0.0533333333333333
90	0.0533333333333333
105	0.06
120	0.06
135	0.06
150	0.06
165	0.0533333333333333
180	0.0533333333333333
195	0.06
210	0.0733333333333333
225	0.0533333333333333
240	0.0466666666666667
255	0.0466666666666667
270	0.04
285	0.0466666666666667
300	0.0466666666666667
315	0.0466666666666667
330	0.04
345	0.0333333333333333
360	0.0266666666666667
375	0.0333333333333333
390	0.0333333333333333
405	0.0266666666666667
420	0.0266666666666667
435	0.0133333333333333
450	0.0133333333333333
465	0.02
480	0.02
495	0.02
510	0.0133333333333333
525	0.0133333333333333
540	0.0133333333333333
555	0.0133333333333333
570	0.0133333333333333
585	0.02
600	0.0266666666666667
615	0.0266666666666667
630	0.0333333333333333
645	0.0333333333333333
660	0.0333333333333333
675	0.0333333333333333
690	0.04
705	0.06
720	0.0733333333333333
735	0.0666666666666667
750	0.06
765	0.0533333333333333
780	0.0466666666666667
795	0.0533333333333333
810	0.06
825	0.0533333333333333
840	0.06
855	0.04
870	0.0266666666666667
885	0.0266666666666667
900	0.0266666666666667
915	0.04
930	0.04
945	0.0333333333333333
960	0.0266666666666667
975	0.0333333333333333
990	0.0266666666666667
1005	0.0333333333333333
1020	0.04
1035	0.04
1050	0.0466666666666667
1065	0.0333333333333333
1080	0.0333333333333333
1095	0.0466666666666667
1110	0.0533333333333333
1125	0.0466666666666667
1140	0.04
1155	0.0466666666666667
1170	0.0466666666666667
1185	0.06
1200	0.0533333333333333
1215	0.0666666666666667
1230	0.08
1245	0.0666666666666667
1260	0.06
1275	0.06
1290	0.0666666666666667
1305	0.0533333333333333
1320	0.0466666666666667
1335	0.0466666666666667
1350	0.0466666666666667
1365	0.0333333333333333
1380	0.02
1395	0.0266666666666667
1410	0.0266666666666667
1425	0.0266666666666667
1440	0.02
1455	0.02
1470	0.02
1485	0.00666666666666667
1500	0.00666666666666667
1515	0.0133333333333333
1530	0.0133333333333333
1545	0.00666666666666667
1560	0.00666666666666667
1575	0.00666666666666667
1590	0.00666666666666667
1605	0.00666666666666667
1620	0.00666666666666667
1635	0.00666666666666667
1650	0.00666666666666667
1665	0
1680	0
1695	0
1710	0
1725	0.00666666666666667
1740	0.00666666666666667
1755	0.0266666666666667
1770	0.0333333333333333
1785	0.04
1800	0.04
1815	0.04
1830	0.0466666666666667
1845	0.0466666666666667
1860	0.0533333333333333
1875	0.0533333333333333
1890	0.0733333333333333
1905	0.0533333333333333
1920	0.0466666666666667
1935	0.0466666666666667
1950	0.0533333333333333
1965	0.0533333333333333
1980	0.06
1995	0.06
2010	0.06
2025	0.0533333333333333
2040	0.0333333333333333
2055	0.0333333333333333
2070	0.04
2085	0.0333333333333333
2100	0.0266666666666667
2115	0.0333333333333333
2130	0.0266666666666667
2145	0.0266666666666667
2160	0.0266666666666667
2175	0.0266666666666667
2190	0.0266666666666667
2205	0.0266666666666667
2220	0.0266666666666667
2235	0.0266666666666667
2250	0.0266666666666667
2265	0.02
2280	0.02
2295	0.02
2310	0.02
2325	0.02
2340	0.0266666666666667
2355	0.0266666666666667
2370	0.02
2385	0.02
2400	0.02
2415	0.0266666666666667
2430	0.02
2445	0.0266666666666667
2460	0.02
2475	0.02
2490	0.0133333333333333
2505	0.02
2520	0.0266666666666667
2535	0.0266666666666667
2550	0.0333333333333333
2565	0.0266666666666667
2580	0.0333333333333333
2595	0.0266666666666667
2610	0.04
2625	0.0466666666666667
2640	0.0666666666666667
2655	0.0733333333333333
2670	0.0933333333333333
2685	0.1
2700	0.0933333333333333
2715	0.1
2730	0.1
2745	0.106666666666667
2760	0.1
2775	0.1
2790	0.08
2805	0.0666666666666667
2820	0.0466666666666667
2835	0.0466666666666667
2850	0.0466666666666667
2865	0.06
2880	0.0666666666666667
2895	0.06
2910	0.06
2925	0.06
2940	0.0666666666666667
2955	0.0666666666666667
2970	0.06
2985	0.06
3000	0.06
3015	0.0466666666666667
3030	0.0333333333333333
3045	0.0333333333333333
3060	0.0266666666666667
3075	0.02
3090	0.0133333333333333
3105	0.0133333333333333
3120	0.0333333333333333
3135	0.0333333333333333
3150	0.0333333333333333
3165	0.0266666666666667
3180	0.0333333333333333
3195	0.0333333333333333
3210	0.0333333333333333
3225	0.04
3240	0.0466666666666667
3255	0.0533333333333333
3270	0.04
3285	0.04
3300	0.0533333333333333
3315	0.06
3330	0.0533333333333333
3345	0.0533333333333333
3360	0.0666666666666667
3375	0.06
3390	0.06
3405	0.06
3420	0.0533333333333333
3435	0.0466666666666667
3450	0.0333333333333333
3465	0.0266666666666667
3480	0.0266666666666667
3495	0.0266666666666667
3510	0.0266666666666667
3525	0.0266666666666667
3540	0.0266666666666667
3555	0.02
3570	0.02
3585	0.02
3600	0.0266666666666667
3615	0.0266666666666667
3630	0.0266666666666667
3645	0.0266666666666667
3660	0.0266666666666667
3675	0.04
3690	0.04
3705	0.0466666666666667
3720	0.0466666666666667
3735	0.0533333333333333
3750	0.06
3765	0.0733333333333333
3780	0.08
3795	0.08
3810	0.0666666666666667
3825	0.06
3840	0.0533333333333333
3855	0.0466666666666667
3870	0.0466666666666667
3885	0.0466666666666667
3900	0.0333333333333333
3915	0.02
3930	0.0133333333333333
3945	0.02
3960	0.02
3975	0.0133333333333333
3990	0.02
4005	0.02
4020	0.02
4035	0.02
4050	0.02
4065	0.0333333333333333
4080	0.0333333333333333
4095	0.0333333333333333
4110	0.04
4125	0.04
4140	0.0466666666666667
4155	0.06
4170	0.08
4185	0.0733333333333333
4200	0.08
4215	0.0666666666666667
4230	0.0733333333333333
4245	0.0733333333333333
4260	0.0733333333333333
4275	0.0733333333333333
4290	0.0666666666666667
4305	0.06
4320	0.0533333333333333
4335	0.0666666666666667
4350	0.0666666666666667
4365	0.0666666666666667
4380	0.06
4395	0.0533333333333333
4410	0.0466666666666667
4425	0.0466666666666667
4440	0.04
4455	0.04
4470	0.0266666666666667
4485	0.0133333333333333
4500	0.00666666666666667
4515	0.0133333333333333
4530	0.0133333333333333
4545	0.0133333333333333
4560	0.0133333333333333
4575	0.02
4590	0.02
4605	0.0133333333333333
4620	0.02
4635	0.0266666666666667
4650	0.0266666666666667
4665	0.02
4680	0.02
4695	0.02
4710	0.02
4725	0.0133333333333333
4740	0.0133333333333333
4755	0.0133333333333333
4770	0.0133333333333333
4785	0.00666666666666667
4800	0.00666666666666667
4815	0.0133333333333333
4830	0.0133333333333333
4845	0.0133333333333333
4860	0.02
4875	0.02
4890	0.0266666666666667
4905	0.0266666666666667
4920	0.0266666666666667
4935	0.0266666666666667
4950	0.0266666666666667
4965	0.0266666666666667
4980	0.04
4995	0.04
5010	0.0333333333333333
5025	0.0333333333333333
5040	0.0266666666666667
5055	0.0333333333333333
5070	0.0333333333333333
5085	0.0333333333333333
5100	0.0466666666666667
5115	0.06
5130	0.0466666666666667
5145	0.0533333333333333
5160	0.0533333333333333
5175	0.0533333333333333
5190	0.06
5205	0.06
5220	0.06
5235	0.0866666666666667
5250	0.0866666666666667
5265	0.0733333333333333
5280	0.0733333333333333
5295	0.0733333333333333
5310	0.08
5325	0.0933333333333333
5340	0.0866666666666667
5355	0.0866666666666667
5370	0.0866666666666667
5385	0.0666666666666667
5400	0.0666666666666667
5415	0.0666666666666667
5430	0.08
5445	0.08
5460	0.08
5475	0.0866666666666667
5490	0.0933333333333333
5505	0.1
5520	0.1
5535	0.0933333333333333
5550	0.0933333333333333
5565	0.0933333333333333
5580	0.1
5595	0.0933333333333333
5610	0.0866666666666667
5625	0.0733333333333333
5640	0.0666666666666667
5655	0.06
5670	0.0533333333333333
5685	0.0666666666666667
5700	0.0533333333333333
5715	0.0533333333333333
5730	0.0466666666666667
5745	0.0466666666666667
5760	0.0533333333333333
5775	0.06
5790	0.0733333333333333
5805	0.08
5820	0.0933333333333333
5835	0.08
5850	0.0933333333333333
5865	0.0933333333333333
5880	0.0866666666666667
5895	0.0933333333333333
5910	0.0866666666666667
5925	0.0733333333333333
5940	0.06
5955	0.06
5970	0.0533333333333333
5985	0.0533333333333333
6000	0.04
6015	0.0333333333333333
6030	0.0266666666666667
6045	0.0333333333333333
6060	0.0333333333333333
6075	0.04
6090	0.04
6105	0.0333333333333333
6120	0.0333333333333333
6135	0.0333333333333333
6150	0.0333333333333333
6165	0.0333333333333333
6180	0.0333333333333333
6195	0.02
6210	0.02
6225	0.0133333333333333
6240	0.02
6255	0.0133333333333333
6270	0.00666666666666667
6285	0.00666666666666667
6300	0.00666666666666667
6315	0.00666666666666667
6330	0.0266666666666667
6345	0.0466666666666667
6360	0.0733333333333333
6375	0.08
6390	0.0733333333333333
6405	0.08
6420	0.0933333333333333
6435	0.1
6450	0.1
6465	0.1
6480	0.0866666666666667
6495	0.08
6510	0.0533333333333333
6525	0.06
6540	0.06
6555	0.0666666666666667
6570	0.06
6585	0.06
6600	0.0733333333333333
6615	0.08
6630	0.0733333333333333
6645	0.06
6660	0.06
6675	0.06
6690	0.0666666666666667
6705	0.06
6720	0.06
6735	0.0666666666666667
6750	0.0733333333333333
6765	0.0733333333333333
6780	0.08
6795	0.0866666666666667
6810	0.0933333333333333
6825	0.08
6840	0.0933333333333333
6855	0.0933333333333333
6870	0.0933333333333333
6885	0.08
6900	0.0666666666666667
6915	0.0666666666666667
6930	0.06
6945	0.08
6960	0.08
6975	0.106666666666667
6990	0.1
7005	0.106666666666667
7020	0.106666666666667
7035	0.106666666666667
7050	0.106666666666667
7065	0.106666666666667
7080	0.106666666666667
7095	0.08
7110	0.0733333333333333
7125	0.0466666666666667
7140	0.0333333333333333
7155	0.02
7170	0.02
7185	0.0266666666666667
7200	0.02
7215	0.0133333333333333
7230	0.0133333333333333
7245	0.0333333333333333
7260	0.0466666666666667
7275	0.0533333333333333
7290	0.0533333333333333
7305	0.0666666666666667
7320	0.0666666666666667
7335	0.06
7350	0.06
7365	0.06
7380	0.0733333333333333
7395	0.06
7410	0.0533333333333333
7425	0.0533333333333333
7440	0.06
7455	0.0533333333333333
7470	0.0466666666666667
7485	0.0533333333333333
7500	0.0733333333333333
7515	0.0866666666666667
7530	0.0733333333333333
7545	0.0666666666666667
7560	0.06
7575	0.06
7590	0.06
7605	0.0666666666666667
7620	0.0733333333333333
7635	0.0666666666666667
7650	0.0533333333333333
7665	0.0466666666666667
7680	0.0533333333333333
7695	0.0866666666666667
7710	0.0933333333333333
7725	0.0866666666666667
7740	0.08
7755	0.0733333333333333
7770	0.0733333333333333
7785	0.0733333333333333
7800	0.0733333333333333
7815	0.0666666666666667
7830	0.0666666666666667
7845	0.0333333333333333
7860	0.0466666666666667
7875	0.0533333333333333
7890	0.06
7905	0.06
7920	0.0533333333333333
7935	0.0533333333333333
7950	0.0533333333333333
7965	0.0533333333333333
7980	0.06
7995	0.0666666666666667
8010	0.0466666666666667
8025	0.04
8040	0.04
8055	0.04
8070	0.04
8085	0.0466666666666667
8100	0.04
8115	0.04
8130	0.04
8145	0.04
8160	0.06
8175	0.0733333333333333
8190	0.0733333333333333
8205	0.0666666666666667
8220	0.0933333333333333
8235	0.1
8250	0.113333333333333
8265	0.113333333333333
8280	0.106666666666667
8295	0.106666666666667
8310	0.1
8325	0.0866666666666667
8340	0.0866666666666667
8355	0.0933333333333333
8370	0.0666666666666667
8385	0.06
8400	0.0466666666666667
8415	0.0466666666666667
8430	0.04
8445	0.04
8460	0.0333333333333333
8475	0.04
8490	0.04
8505	0.0333333333333333
8520	0.0333333333333333
8535	0.0266666666666667
8550	0.0266666666666667
8565	0.0266666666666667
8580	0.0333333333333333
8595	0.0266666666666667
8610	0.02
8625	0.0133333333333333
8640	0.00666666666666667
8655	0.00666666666666667
8670	0.00666666666666667
8685	0.02
8700	0.02
8715	0.0266666666666667
8730	0.0333333333333333
8745	0.0533333333333333
8760	0.0533333333333333
8775	0.06
8790	0.06
8805	0.06
8820	0.06
8835	0.0466666666666667
8850	0.0533333333333333
8865	0.0733333333333333
8880	0.0666666666666667
8895	0.0533333333333333
8910	0.06
8925	0.06
8940	0.0733333333333333
8955	0.08
8970	0.08
8985	0.0933333333333333
9000	0.0866666666666667
9015	0.0733333333333333
9030	0.0666666666666667
9045	0.0666666666666667
9060	0.0666666666666667
9075	0.0666666666666667
9090	0.0666666666666667
9105	0.06
9120	0.06
9135	0.0666666666666667
9150	0.0666666666666667
9165	0.0666666666666667
9180	0.08
9195	0.0733333333333333
9210	0.08
9225	0.08
9240	0.0666666666666667
9255	0.08
9270	0.08
9285	0.0666666666666667
9300	0.0933333333333333
9315	0.08
9330	0.0666666666666667
9345	0.0733333333333333
9360	0.0666666666666667
9375	0.0666666666666667
9390	0.0733333333333333
9405	0.0733333333333333
9420	0.0733333333333333
9435	0.0733333333333333
9450	0.06
9465	0.0666666666666667
9480	0.0733333333333333
9495	0.0666666666666667
9510	0.0666666666666667
9525	0.06
9540	0.0666666666666667
9555	0.0533333333333333
9570	0.0533333333333333
9585	0.0533333333333333
9600	0.04
9615	0.04
9630	0.0333333333333333
9645	0.0333333333333333
9660	0.0266666666666667
9675	0.04
9690	0.0333333333333333
9705	0.0466666666666667
9720	0.0466666666666667
9735	0.0466666666666667
9750	0.0466666666666667
9765	0.0533333333333333
9780	0.0533333333333333
9795	0.0533333333333333
9810	0.0533333333333333
9825	0.0466666666666667
9840	0.04
9855	0.0266666666666667
9870	0.0266666666666667
9885	0.0266666666666667
9900	0.0333333333333333
9915	0.0333333333333333
9930	0.04
9945	0.04
9960	0.0466666666666667
9975	0.06
9990	0.06
10005	0.06
10020	0.0733333333333333
10035	0.0733333333333333
10050	0.0666666666666667
10065	0.0533333333333333
10080	0.0466666666666667
10095	0.0466666666666667
10110	0.0466666666666667
10125	0.0266666666666667
10140	0.04
10155	0.04
10170	0.0266666666666667
10185	0.02
10200	0.02
10215	0.0266666666666667
10230	0.0266666666666667
10245	0.0333333333333333
10260	0.0266666666666667
10275	0.0266666666666667
10290	0.0133333333333333
10305	0.0133333333333333
10320	0.0133333333333333
10335	0.0133333333333333
10350	0.02
10365	0.0133333333333333
10380	0.0133333333333333
10395	0.00666666666666667
10410	0.0133333333333333
10425	0.0266666666666667
10440	0.0266666666666667
10455	0.0266666666666667
10470	0.0333333333333333
10485	0.0333333333333333
10500	0.0266666666666667
10515	0.0266666666666667
10530	0.0266666666666667
10545	0.0266666666666667
10560	0.02
10575	0.0133333333333333
10590	0.0133333333333333
10605	0.0133333333333333
10620	0.0133333333333333
10635	0.0133333333333333
10650	0.02
10665	0.02
10680	0.02
10695	0.02
10710	0.0266666666666667
10725	0.02
10740	0.0266666666666667
10755	0.0333333333333333
10770	0.0333333333333333
10785	0.0333333333333333
10800	0.0266666666666667
10815	0.0266666666666667
10830	0.0333333333333333
10845	0.0333333333333333
10860	0.0266666666666667
10875	0.0266666666666667
10890	0.02
10905	0.0133333333333333
10920	0.00666666666666667
10935	0.00666666666666667
10950	0.00666666666666667
10965	0.00666666666666667
10980	0
10995	0
11010	0
11025	0
11040	0
11055	0
11070	0
11085	0
11100	0
11115	0
11130	0.0133333333333333
11145	0.0133333333333333
11160	0.02
11175	0.02
11190	0.02
11205	0.02
11220	0.02
11235	0.02
11250	0.02
11265	0.0266666666666667
11280	0.02
11295	0.02
11310	0.02
11325	0.02
11340	0.0266666666666667
11355	0.0333333333333333
11370	0.0333333333333333
11385	0.0333333333333333
11400	0.0333333333333333
11415	0.0266666666666667
11430	0.02
11445	0.02
11460	0.0133333333333333
11475	0.0133333333333333
11490	0.00666666666666667
11505	0
11520	0
11535	0
11550	0
11565	0
11580	0
11595	0
11610	0
11625	0
11640	0.00666666666666667
11655	0.00666666666666667
11670	0.00666666666666667
11685	0.00666666666666667
11700	0.00666666666666667
11715	0.00666666666666667
11730	0.0133333333333333
11745	0.0133333333333333
11760	0.0133333333333333
11775	0.0133333333333333
11790	0.00666666666666667
11805	0.00666666666666667
11820	0.00666666666666667
11835	0.00666666666666667
11850	0.00666666666666667
11865	0.00666666666666667
11880	0
11895	0
11910	0
11925	0
11940	0.0133333333333333
11955	0.02
11970	0.02
11985	0.02
12000	0.0466666666666667
12015	0.0533333333333333
12030	0.0733333333333333
12045	0.0733333333333333
12060	0.0733333333333333
12075	0.0733333333333333
12090	0.0666666666666667
12105	0.08
12120	0.08
12135	0.08
12150	0.0533333333333333
12165	0.0533333333333333
12180	0.0466666666666667
12195	0.0466666666666667
12210	0.0466666666666667
12225	0.0466666666666667
12240	0.04
12255	0.02
12270	0.02
12285	0.0266666666666667
12300	0.0266666666666667
12315	0.02
12330	0.00666666666666667
12345	0.00666666666666667
12360	0.00666666666666667
12375	0.00666666666666667
12390	0.00666666666666667
12405	0.02
12420	0.02
12435	0.0266666666666667
12450	0.0266666666666667
12465	0.0266666666666667
12480	0.0333333333333333
12495	0.0333333333333333
12510	0.04
12525	0.04
12540	0.04
12555	0.0266666666666667
12570	0.0266666666666667
12585	0.02
12600	0.02
12615	0.0266666666666667
12630	0.04
12645	0.04
12660	0.0333333333333333
12675	0.0333333333333333
12690	0.0333333333333333
12705	0.0333333333333333
12720	0.0466666666666667
12735	0.0533333333333333
12750	0.0666666666666667
12765	0.06
12780	0.04
12795	0.04
12810	0.0466666666666667
12825	0.0466666666666667
12840	0.0466666666666667
12855	0.0466666666666667
12870	0.0333333333333333
12885	0.0266666666666667
12900	0.0133333333333333
12915	0.0133333333333333
12930	0.0133333333333333
12945	0.0133333333333333
12960	0.00666666666666667
12975	0.00666666666666667
12990	0.00666666666666667
13005	0.0133333333333333
13020	0.02
13035	0.02
13050	0.0266666666666667
13065	0.0266666666666667
13080	0.0333333333333333
13095	0.0333333333333333
13110	0.04
13125	0.0533333333333333
13140	0.0533333333333333
13155	0.0466666666666667
13170	0.04
13185	0.04
13200	0.04
13215	0.04
13230	0.0333333333333333
13245	0.04
13260	0.0333333333333333
13275	0.02
13290	0.02
13305	0.02
13320	0.02
13335	0.0133333333333333
13350	0.0133333333333333
13365	0.0133333333333333
13380	0.0133333333333333
13395	0.00666666666666667
13410	0.00666666666666667
13425	0.00666666666666667
13440	0.00666666666666667
13455	0.0133333333333333
13470	0.02
13485	0.02
13500	0.0133333333333333
13515	0.0133333333333333
13530	0.0133333333333333
13545	0.0133333333333333
13560	0.0133333333333333
13575	0.0133333333333333
13590	0.0133333333333333
13605	0.00666666666666667
13620	0
13635	0
13650	0.00666666666666667
13665	0.02
13680	0.0333333333333333
13695	0.04
13710	0.04
13725	0.0466666666666667
13740	0.0466666666666667
13755	0.0533333333333333
13770	0.06
13785	0.06
13800	0.0533333333333333
13815	0.04
13830	0.04
13845	0.04
13860	0.0466666666666667
13875	0.04
13890	0.04
13905	0.0466666666666667
13920	0.0466666666666667
13935	0.0466666666666667
13950	0.06
13965	0.0666666666666667
13980	0.06
13995	0.0533333333333333
14010	0.0466666666666667
14025	0.0533333333333333
14040	0.06
14055	0.0533333333333333
14070	0.0533333333333333
14085	0.0533333333333333
14100	0.04
14115	0.0333333333333333
14130	0.0333333333333333
14145	0.0466666666666667
14160	0.0533333333333333
14175	0.0466666666666667
14190	0.0466666666666667
14205	0.0466666666666667
14220	0.04
14235	0.04
14250	0.0466666666666667
14265	0.0533333333333333
14280	0.0533333333333333
14295	0.0466666666666667
14310	0.04
14325	0.04
14340	0.0333333333333333
14355	0.0333333333333333
14370	0.04
14385	0.04
14400	0.06
14415	0.06
14430	0.0666666666666667
14445	0.0733333333333333
14460	0.0933333333333333
14475	0.0933333333333333
14490	0.106666666666667
14505	0.1
14520	0.106666666666667
14535	0.113333333333333
14550	0.0933333333333333
14565	0.0933333333333333
14580	0.08
14595	0.08
14610	0.0666666666666667
14625	0.0666666666666667
14640	0.0533333333333333
14655	0.0533333333333333
14670	0.0466666666666667
14685	0.04
14700	0.0333333333333333
14715	0.0266666666666667
14730	0.0266666666666667
14745	0.0133333333333333
14760	0.00666666666666667
14775	0.00666666666666667
14790	0.00666666666666667
14805	0.00666666666666667
14820	0
14835	0
14850	0
14865	0
14880	0
14895	0.00666666666666667
14910	0.00666666666666667
14925	0.0133333333333333
14940	0.0133333333333333
14955	0.0133333333333333
14970	0.02
14985	0.02
15000	0.0266666666666667
15015	0.0266666666666667
15030	0.0266666666666667
15045	0.02
15060	0.0266666666666667
15075	0.0333333333333333
15090	0.0333333333333333
15105	0.04
15120	0.0466666666666667
15135	0.0666666666666667
15150	0.0666666666666667
15165	0.0733333333333333
15180	0.0866666666666667
15195	0.1
15210	0.1
15225	0.0866666666666667
15240	0.0866666666666667
15255	0.08
15270	0.08
15285	0.06
15300	0.0533333333333333
15315	0.0533333333333333
15330	0.0466666666666667
15345	0.0466666666666667
15360	0.0466666666666667
15375	0.0533333333333333
15390	0.0533333333333333
15405	0.0533333333333333
15420	0.0466666666666667
15435	0.0533333333333333
15450	0.08
15465	0.0733333333333333
15480	0.0733333333333333
15495	0.0666666666666667
15510	0.06
15525	0.0533333333333333
15540	0.0666666666666667
15555	0.0666666666666667
15570	0.0733333333333333
15585	0.1
15600	0.0733333333333333
15615	0.08
15630	0.08
15645	0.0733333333333333
15660	0.08
15675	0.0866666666666667
15690	0.0866666666666667
15705	0.0933333333333333
15720	0.0933333333333333
15735	0.0733333333333333
15750	0.0733333333333333
15765	0.0666666666666667
15780	0.06
15795	0.0666666666666667
15810	0.0666666666666667
15825	0.06
15840	0.0466666666666667
15855	0.04
15870	0.0266666666666667
15885	0.0133333333333333
15900	0.0133333333333333
15915	0.0266666666666667
15930	0.0266666666666667
15945	0.02
15960	0.0133333333333333
15975	0.0133333333333333
15990	0.0133333333333333
16005	0.02
16020	0.02
16035	0.02
16050	0.02
16065	0.00666666666666667
16080	0.00666666666666667
16095	0.0133333333333333
16110	0.02
16125	0.02
16140	0.02
16155	0.0133333333333333
16170	0.0133333333333333
16185	0.0333333333333333
16200	0.0333333333333333
16215	0.0333333333333333
16230	0.0333333333333333
16245	0.0333333333333333
16260	0.0266666666666667
16275	0.0266666666666667
16290	0.0266666666666667
16305	0.0266666666666667
16320	0.04
16335	0.02
16350	0.0266666666666667
16365	0.0266666666666667
16380	0.0333333333333333
16395	0.0333333333333333
