# Supplementary material for: Conveniently Pre-Tagged and Pre-Packaged: Extended Molecular Identification and Metagenomics Using Complete Metazoan Mitochondrial Genomes
Source: PLoS One. 2012 Dec 14;7(12):e51263. doi: 10.1371/journal.pone.0051263 (PMC3522660; doi:10.1371/journal.pone.0051263)
Supplement: File S3 — Sliding window analyses for Mammalia and Lissamphibia. For each family, the folder contains the aligned sequences as well as the sliding window analyses by species pair and for all species pair on a single figure. (ZIP) [file pone.0051263.s003.zip › Lissamphibia/Ambystomatidae/15_150/Ambystoma_tigrinum_tigrinum_NC_006887_Ambystoma_barbouri_NC_014568.csv]

0	0.08
15	0.0933333333333333
30	0.106666666666667
45	0.12
60	0.106666666666667
75	0.113333333333333
90	0.113333333333333
105	0.113333333333333
120	0.113333333333333
135	0.106666666666667
150	0.0866666666666667
165	0.1
180	0.106666666666667
195	0.1
210	0.12
225	0.113333333333333
240	0.12
255	0.126666666666667
270	0.126666666666667
285	0.133333333333333
300	0.126666666666667
315	0.106666666666667
330	0.1
345	0.0933333333333333
360	0.08
375	0.0733333333333333
390	0.0666666666666667
405	0.0666666666666667
420	0.0666666666666667
435	0.0733333333333333
450	0.0733333333333333
465	0.08
480	0.0733333333333333
495	0.08
510	0.08
525	0.0933333333333333
540	0.106666666666667
555	0.106666666666667
570	0.113333333333333
585	0.106666666666667
600	0.12
615	0.113333333333333
630	0.113333333333333
645	0.106666666666667
660	0.106666666666667
675	0.1
690	0.0866666666666667
705	0.106666666666667
720	0.1
735	0.0933333333333333
750	0.106666666666667
765	0.1
780	0.106666666666667
795	0.113333333333333
810	0.12
825	0.133333333333333
840	0.14
855	0.106666666666667
870	0.12
885	0.126666666666667
900	0.106666666666667
915	0.133333333333333
930	0.146666666666667
945	0.153333333333333
960	0.153333333333333
975	0.14
990	0.133333333333333
1005	0.146666666666667
1020	0.133333333333333
1035	0.12
1050	0.113333333333333
1065	0.0933333333333333
1080	0.0733333333333333
1095	0.06
1110	0.0533333333333333
1125	0.0533333333333333
1140	0.0533333333333333
1155	0.0466666666666667
1170	0.0466666666666667
1185	0.0533333333333333
1200	0.0533333333333333
1215	0.06
1230	0.06
1245	0.0666666666666667
1260	0.06
1275	0.0533333333333333
1290	0.0533333333333333
1305	0.0533333333333333
1320	0.0466666666666667
1335	0.0466666666666667
1350	0.0466666666666667
1365	0.04
1380	0.0333333333333333
1395	0.0333333333333333
1410	0.04
1425	0.04
1440	0.0333333333333333
1455	0.0266666666666667
1470	0.0266666666666667
1485	0.0266666666666667
1500	0.04
1515	0.0533333333333333
1530	0.0533333333333333
1545	0.06
1560	0.0533333333333333
1575	0.0533333333333333
1590	0.0533333333333333
1605	0.06
1620	0.06
1635	0.06
1650	0.0533333333333333
1665	0.0333333333333333
1680	0.0333333333333333
1695	0.0266666666666667
1710	0.0333333333333333
1725	0.0333333333333333
1740	0.0333333333333333
1755	0.0333333333333333
1770	0.04
1785	0.0466666666666667
1800	0.0466666666666667
1815	0.06
1830	0.06
1845	0.0533333333333333
1860	0.0533333333333333
1875	0.0533333333333333
1890	0.0666666666666667
1905	0.0666666666666667
1920	0.0866666666666667
1935	0.1
1950	0.113333333333333
1965	0.1
1980	0.113333333333333
1995	0.113333333333333
2010	0.113333333333333
2025	0.12
2040	0.113333333333333
2055	0.106666666666667
2070	0.0933333333333333
2085	0.08
2100	0.0666666666666667
2115	0.0933333333333333
2130	0.08
2145	0.0933333333333333
2160	0.1
2175	0.1
2190	0.12
2205	0.126666666666667
2220	0.126666666666667
2235	0.113333333333333
2250	0.113333333333333
2265	0.0866666666666667
2280	0.0866666666666667
2295	0.0733333333333333
2310	0.06
2325	0.0533333333333333
2340	0.04
2355	0.04
2370	0.0333333333333333
2385	0.06
2400	0.0666666666666667
2415	0.0733333333333333
2430	0.08
2445	0.0866666666666667
2460	0.0866666666666667
2475	0.0866666666666667
2490	0.08
2505	0.1
2520	0.1
2535	0.0866666666666667
2550	0.0866666666666667
2565	0.0866666666666667
2580	0.0933333333333333
2595	0.1
2610	0.113333333333333
2625	0.12
2640	0.126666666666667
2655	0.126666666666667
2670	0.126666666666667
2685	0.153333333333333
2700	0.16
2715	0.166666666666667
2730	0.173333333333333
2745	0.173333333333333
2760	0.18
2775	0.186666666666667
2790	0.186666666666667
2805	0.186666666666667
2820	0.206666666666667
2835	0.173333333333333
2850	0.173333333333333
2865	0.186666666666667
2880	0.173333333333333
2895	0.166666666666667
2910	0.16
2925	0.166666666666667
2940	0.186666666666667
2955	0.186666666666667
2970	0.18
2985	0.173333333333333
3000	0.16
3015	0.14
3030	0.133333333333333
3045	0.126666666666667
3060	0.133333333333333
3075	0.12
3090	0.0933333333333333
3105	0.0733333333333333
3120	0.0666666666666667
3135	0.0733333333333333
3150	0.0733333333333333
3165	0.0666666666666667
3180	0.0733333333333333
3195	0.08
3210	0.06
3225	0.0733333333333333
3240	0.0733333333333333
3255	0.0733333333333333
3270	0.0733333333333333
3285	0.0733333333333333
3300	0.0666666666666667
3315	0.0933333333333333
3330	0.0933333333333333
3345	0.0933333333333333
3360	0.106666666666667
3375	0.0866666666666667
3390	0.08
3405	0.0733333333333333
3420	0.0666666666666667
3435	0.0666666666666667
3450	0.0666666666666667
3465	0.0533333333333333
3480	0.06
3495	0.06
3510	0.06
3525	0.0733333333333333
3540	0.0866666666666667
3555	0.0933333333333333
3570	0.0933333333333333
3585	0.1
3600	0.106666666666667
3615	0.0933333333333333
3630	0.0866666666666667
3645	0.0866666666666667
3660	0.0933333333333333
3675	0.0933333333333333
3690	0.08
3705	0.0866666666666667
3720	0.106666666666667
3735	0.0933333333333333
3750	0.0933333333333333
3765	0.1
3780	0.0933333333333333
3795	0.106666666666667
3810	0.0866666666666667
3825	0.0933333333333333
3840	0.106666666666667
3855	0.1
3870	0.0733333333333333
3885	0.0733333333333333
3900	0.0666666666666667
3915	0.0666666666666667
3930	0.0666666666666667
3945	0.0533333333333333
3960	0.06
3975	0.0466666666666667
3990	0.04
4005	0.0333333333333333
4020	0.04
4035	0.0666666666666667
4050	0.0866666666666667
4065	0.1
4080	0.106666666666667
4095	0.126666666666667
4110	0.126666666666667
4125	0.12
4140	0.126666666666667
4155	0.153333333333333
4170	0.153333333333333
4185	0.153333333333333
4200	0.153333333333333
4215	0.146666666666667
4230	0.153333333333333
4245	0.146666666666667
4260	0.16
4275	0.18
4290	0.193333333333333
4305	0.186666666666667
4320	0.186666666666667
4335	0.173333333333333
4350	0.153333333333333
4365	0.14
4380	0.126666666666667
4395	0.106666666666667
4410	0.1
4425	0.0933333333333333
4440	0.0666666666666667
4455	0.06
4470	0.0666666666666667
4485	0.0533333333333333
4500	0.06
4515	0.08
4530	0.0866666666666667
4545	0.0866666666666667
4560	0.0933333333333333
4575	0.0933333333333333
4590	0.1
4605	0.1
4620	0.0933333333333333
4635	0.106666666666667
4650	0.106666666666667
4665	0.0866666666666667
4680	0.0866666666666667
4695	0.0866666666666667
4710	0.0733333333333333
4725	0.0666666666666667
4740	0.0866666666666667
4755	0.0733333333333333
4770	0.0733333333333333
4785	0.06
4800	0.06
4815	0.08
4830	0.0733333333333333
4845	0.08
4860	0.0866666666666667
4875	0.0933333333333333
4890	0.0733333333333333
4905	0.0933333333333333
4920	0.1
4935	0.1
4950	0.1
4965	0.0933333333333333
4980	0.113333333333333
4995	0.12
5010	0.126666666666667
5025	0.126666666666667
5040	0.126666666666667
5055	0.126666666666667
5070	0.12
5085	0.126666666666667
5100	0.133333333333333
5115	0.14
5130	0.126666666666667
5145	0.133333333333333
5160	0.113333333333333
5175	0.1
5190	0.106666666666667
5205	0.113333333333333
5220	0.12
5235	0.133333333333333
5250	0.133333333333333
5265	0.113333333333333
5280	0.106666666666667
5295	0.0866666666666667
5310	0.106666666666667
5325	0.113333333333333
5340	0.113333333333333
5355	0.106666666666667
5370	0.1
5385	0.0866666666666667
5400	0.1
5415	0.113333333333333
5430	0.14
5445	0.16
5460	0.153333333333333
5475	0.173333333333333
5490	0.173333333333333
5505	0.173333333333333
5520	0.18
5535	0.186666666666667
5550	0.173333333333333
5565	0.166666666666667
5580	0.16
5595	0.166666666666667
5610	0.16
5625	0.133333333333333
5640	0.12
5655	0.106666666666667
5670	0.106666666666667
5685	0.12
5700	0.126666666666667
5715	0.126666666666667
5730	0.106666666666667
5745	0.08
5760	0.08
5775	0.106666666666667
5790	0.126666666666667
5805	0.12
5820	0.12
5835	0.1
5850	0.0866666666666667
5865	0.0933333333333333
5880	0.1
5895	0.12
5910	0.12
5925	0.113333333333333
5940	0.113333333333333
5955	0.133333333333333
5970	0.173333333333333
5985	0.186666666666667
6000	0.193333333333333
6015	0.193333333333333
6030	0.186666666666667
6045	0.18
6060	0.193333333333333
6075	0.186666666666667
6090	0.166666666666667
6105	0.153333333333333
6120	0.1
6135	0.1
6150	0.0933333333333333
6165	0.0866666666666667
6180	0.0866666666666667
6195	0.0933333333333333
6210	0.0733333333333333
6225	0.06
6240	0.0666666666666667
6255	0.06
6270	0.0666666666666667
6285	0.0466666666666667
6300	0.0533333333333333
6315	0.0666666666666667
6330	0.0866666666666667
6345	0.0733333333333333
6360	0.08
6375	0.0933333333333333
6390	0.0866666666666667
6405	0.113333333333333
6420	0.126666666666667
6435	0.126666666666667
6450	0.153333333333333
6465	0.14
6480	0.14
6495	0.133333333333333
6510	0.133333333333333
6525	0.126666666666667
6540	0.14
6555	0.126666666666667
6570	0.12
6585	0.126666666666667
6600	0.1
6615	0.1
6630	0.08
6645	0.08
6660	0.0866666666666667
6675	0.0933333333333333
6690	0.0933333333333333
6705	0.0866666666666667
6720	0.08
6735	0.0933333333333333
6750	0.0866666666666667
6765	0.0933333333333333
6780	0.106666666666667
6795	0.113333333333333
6810	0.1
6825	0.0933333333333333
6840	0.0933333333333333
6855	0.113333333333333
6870	0.113333333333333
6885	0.0933333333333333
6900	0.0933333333333333
6915	0.0933333333333333
6930	0.0933333333333333
6945	0.0933333333333333
6960	0.106666666666667
6975	0.126666666666667
6990	0.133333333333333
7005	0.12
7020	0.126666666666667
7035	0.133333333333333
7050	0.146666666666667
7065	0.153333333333333
7080	0.14
7095	0.146666666666667
7110	0.146666666666667
7125	0.146666666666667
7140	0.14
7155	0.133333333333333
7170	0.12
7185	0.12
7200	0.1
7215	0.1
7230	0.1
7245	0.1
7260	0.0866666666666667
7275	0.06
7290	0.0533333333333333
7305	0.0533333333333333
7320	0.06
7335	0.06
7350	0.08
7365	0.0733333333333333
7380	0.0866666666666667
7395	0.0866666666666667
7410	0.1
7425	0.106666666666667
7440	0.12
7455	0.126666666666667
7470	0.14
7485	0.146666666666667
7500	0.133333333333333
7515	0.133333333333333
7530	0.126666666666667
7545	0.126666666666667
7560	0.113333333333333
7575	0.113333333333333
7590	0.1
7605	0.106666666666667
7620	0.1
7635	0.0866666666666667
7650	0.0866666666666667
7665	0.0866666666666667
7680	0.0933333333333333
7695	0.106666666666667
7710	0.106666666666667
7725	0.1
7740	0.106666666666667
7755	0.106666666666667
7770	0.106666666666667
7785	0.12
7800	0.126666666666667
7815	0.12
7830	0.126666666666667
7845	0.106666666666667
7860	0.14
7875	0.146666666666667
7890	0.146666666666667
7905	0.133333333333333
7920	0.12
7935	0.113333333333333
7950	0.1
7965	0.0933333333333333
7980	0.0866666666666667
7995	0.0933333333333333
8010	0.06
8025	0.0666666666666667
8040	0.06
8055	0.0733333333333333
8070	0.08
8085	0.0733333333333333
8100	0.08
8115	0.08
8130	0.08
8145	0.0733333333333333
8160	0.1
8175	0.106666666666667
8190	0.113333333333333
8205	0.1
8220	0.12
8235	0.14
8250	0.146666666666667
8265	0.153333333333333
8280	0.153333333333333
8295	0.173333333333333
8310	0.16
8325	0.14
8340	0.126666666666667
8355	0.126666666666667
8370	0.106666666666667
8385	0.0933333333333333
8400	0.0866666666666667
8415	0.0866666666666667
8430	0.0733333333333333
8445	0.06
8460	0.08
8475	0.0866666666666667
8490	0.1
8505	0.0933333333333333
8520	0.1
8535	0.1
8550	0.106666666666667
8565	0.1
8580	0.1
8595	0.0866666666666667
8610	0.06
8625	0.0533333333333333
8640	0.04
8655	0.04
8670	0.0266666666666667
8685	0.0533333333333333
8700	0.04
8715	0.06
8730	0.1
8745	0.12
8760	0.12
8775	0.133333333333333
8790	0.14
8805	0.14
8820	0.14
8835	0.113333333333333
8850	0.113333333333333
8865	0.113333333333333
8880	0.0733333333333333
8895	0.0733333333333333
8910	0.0733333333333333
8925	0.0733333333333333
8940	0.0666666666666667
8955	0.0866666666666667
8970	0.106666666666667
8985	0.1
9000	0.1
9015	0.113333333333333
9030	0.133333333333333
9045	0.126666666666667
9060	0.12
9075	0.126666666666667
9090	0.14
9105	0.126666666666667
9120	0.12
9135	0.153333333333333
9150	0.16
9165	0.146666666666667
9180	0.14
9195	0.133333333333333
9210	0.153333333333333
9225	0.146666666666667
9240	0.14
9255	0.14
9270	0.126666666666667
9285	0.12
9300	0.14
9315	0.12
9330	0.113333333333333
9345	0.126666666666667
9360	0.126666666666667
9375	0.133333333333333
9390	0.153333333333333
9405	0.153333333333333
9420	0.153333333333333
9435	0.133333333333333
9450	0.12
9465	0.133333333333333
9480	0.14
9495	0.12
9510	0.12
9525	0.113333333333333
9540	0.106666666666667
9555	0.12
9570	0.126666666666667
9585	0.12
9600	0.12
9615	0.106666666666667
9630	0.1
9645	0.106666666666667
9660	0.1
9675	0.0933333333333333
9690	0.0866666666666667
9705	0.0733333333333333
9720	0.0666666666666667
9735	0.08
9750	0.0733333333333333
9765	0.0866666666666667
9780	0.0866666666666667
9795	0.08
9810	0.0733333333333333
9825	0.08
9840	0.0733333333333333
9855	0.0733333333333333
9870	0.08
9885	0.0866666666666667
9900	0.0866666666666667
9915	0.1
9930	0.113333333333333
9945	0.12
9960	0.133333333333333
9975	0.146666666666667
9990	0.186666666666667
10005	0.193333333333333
10020	0.226666666666667
10035	0.246666666666667
10050	0.286666666666667
10065	0.273333333333333
10080	0.266666666666667
10095	0.28
10110	0.28
10125	0.266666666666667
10140	0.233333333333333
10155	0.22
10170	0.18
10185	0.153333333333333
10200	0.12
10215	0.106666666666667
10230	0.0933333333333333
10245	0.08
10260	0.06
10275	0.0466666666666667
10290	0.0466666666666667
10305	0.0466666666666667
10320	0.0466666666666667
10335	0.04
10350	0.0333333333333333
10365	0.0533333333333333
10380	0.0866666666666667
10395	0.1
10410	0.12
10425	0.133333333333333
10440	0.126666666666667
10455	0.153333333333333
10470	0.153333333333333
10485	0.16
10500	0.153333333333333
10515	0.153333333333333
10530	0.126666666666667
10545	0.106666666666667
10560	0.0866666666666667
10575	0.106666666666667
10590	0.1
10605	0.08
10620	0.0866666666666667
10635	0.08
10650	0.08
10665	0.06
10680	0.0666666666666667
10695	0.0733333333333333
10710	0.0733333333333333
10725	0.04
10740	0.0466666666666667
10755	0.04
10770	0.04
10785	0.0333333333333333
10800	0.0333333333333333
10815	0.0333333333333333
10830	0.0266666666666667
10845	0.0266666666666667
10860	0.0266666666666667
10875	0.0266666666666667
10890	0.0333333333333333
10905	0.0333333333333333
10920	0.04
10935	0.0466666666666667
10950	0.0466666666666667
10965	0.0466666666666667
10980	0.0466666666666667
10995	0.0466666666666667
11010	0.0466666666666667
11025	0.0466666666666667
11040	0.0333333333333333
11055	0.04
11070	0.0266666666666667
11085	0.02
11100	0.02
11115	0.0266666666666667
11130	0.0266666666666667
11145	0.02
11160	0.0266666666666667
11175	0.0333333333333333
11190	0.0466666666666667
11205	0.0466666666666667
11220	0.0466666666666667
11235	0.0466666666666667
11250	0.0466666666666667
11265	0.0466666666666667
11280	0.06
11295	0.0666666666666667
11310	0.08
11325	0.0733333333333333
11340	0.06
11355	0.06
11370	0.08
11385	0.0866666666666667
11400	0.0933333333333333
11415	0.0866666666666667
11430	0.0733333333333333
11445	0.0666666666666667
11460	0.0466666666666667
11475	0.06
11490	0.06
11505	0.0533333333333333
11520	0.0333333333333333
11535	0.0266666666666667
11550	0.02
11565	0.0266666666666667
11580	0.02
11595	0.0266666666666667
11610	0.0266666666666667
11625	0.0133333333333333
11640	0.0333333333333333
11655	0.04
11670	0.04
11685	0.0466666666666667
11700	0.0466666666666667
11715	0.04
11730	0.04
11745	0.0333333333333333
11760	0.0466666666666667
11775	0.0466666666666667
11790	0.0266666666666667
11805	0.02
11820	0.02
11835	0.0133333333333333
11850	0.0266666666666667
11865	0.0333333333333333
11880	0.0466666666666667
11895	0.0466666666666667
11910	0.0333333333333333
11925	0.0333333333333333
11940	0.04
11955	0.04
11970	0.04
11985	0.0466666666666667
12000	0.06
12015	0.0533333333333333
12030	0.0733333333333333
12045	0.0933333333333333
12060	0.0933333333333333
12075	0.1
12090	0.12
12105	0.133333333333333
12120	0.133333333333333
12135	0.126666666666667
12150	0.1
12165	0.1
12180	0.0866666666666667
12195	0.0666666666666667
12210	0.0733333333333333
12225	0.0666666666666667
12240	0.0533333333333333
12255	0.04
12270	0.0466666666666667
12285	0.06
12300	0.06
12315	0.08
12330	0.0666666666666667
12345	0.08
12360	0.0733333333333333
12375	0.0733333333333333
12390	0.06
12405	0.0866666666666667
12420	0.08
12435	0.0733333333333333
12450	0.0733333333333333
12465	0.0533333333333333
12480	0.0466666666666667
12495	0.04
12510	0.0466666666666667
12525	0.0466666666666667
12540	0.0533333333333333
12555	0.0266666666666667
12570	0.0333333333333333
12585	0.04
12600	0.0466666666666667
12615	0.06
12630	0.0666666666666667
12645	0.0666666666666667
12660	0.0666666666666667
12675	0.0666666666666667
12690	0.0666666666666667
12705	0.0733333333333333
12720	0.0866666666666667
12735	0.1
12750	0.133333333333333
12765	0.133333333333333
12780	0.133333333333333
12795	0.126666666666667
12810	0.133333333333333
12825	0.14
12840	0.133333333333333
12855	0.14
12870	0.126666666666667
12885	0.1
12900	0.06
12915	0.0533333333333333
12930	0.0466666666666667
12945	0.0466666666666667
12960	0.0333333333333333
12975	0.0266666666666667
12990	0.04
13005	0.0266666666666667
13020	0.0266666666666667
13035	0.0333333333333333
13050	0.04
13065	0.0333333333333333
13080	0.0466666666666667
13095	0.06
13110	0.0933333333333333
13125	0.1
13140	0.0866666666666667
13155	0.0866666666666667
13170	0.0866666666666667
13185	0.0866666666666667
13200	0.0933333333333333
13215	0.0933333333333333
13230	0.0866666666666667
13245	0.08
13260	0.0466666666666667
13275	0.04
13290	0.04
13305	0.04
13320	0.0333333333333333
13335	0.0266666666666667
13350	0.0133333333333333
13365	0.0133333333333333
13380	0.00666666666666667
13395	0
13410	0
13425	0
13440	0
13455	0.0133333333333333
13470	0.02
13485	0.02
13500	0.0266666666666667
13515	0.0266666666666667
13530	0.0266666666666667
13545	0.0333333333333333
13560	0.0333333333333333
13575	0.0333333333333333
13590	0.0333333333333333
13605	0.02
13620	0.0133333333333333
13635	0.0133333333333333
13650	0.0266666666666667
13665	0.04
13680	0.06
13695	0.0666666666666667
13710	0.0666666666666667
13725	0.0666666666666667
13740	0.08
13755	0.08
13770	0.0866666666666667
13785	0.106666666666667
13800	0.1
13815	0.0933333333333333
13830	0.0866666666666667
13845	0.08
13860	0.1
13875	0.12
13890	0.113333333333333
13905	0.133333333333333
13920	0.133333333333333
13935	0.133333333333333
13950	0.133333333333333
13965	0.146666666666667
13980	0.14
13995	0.133333333333333
14010	0.133333333333333
14025	0.12
14040	0.113333333333333
14055	0.0933333333333333
14070	0.0933333333333333
14085	0.1
14100	0.0866666666666667
14115	0.0666666666666667
14130	0.08
14145	0.0866666666666667
14160	0.0733333333333333
14175	0.0666666666666667
14190	0.0733333333333333
14205	0.0733333333333333
14220	0.0733333333333333
14235	0.0466666666666667
14250	0.0533333333333333
14265	0.0666666666666667
14280	0.06
14295	0.0666666666666667
14310	0.0666666666666667
14325	0.0733333333333333
14340	0.0733333333333333
14355	0.0866666666666667
14370	0.0933333333333333
14385	0.113333333333333
14400	0.126666666666667
14415	0.133333333333333
14430	0.153333333333333
14445	0.153333333333333
14460	0.16
14475	0.16
14490	0.173333333333333
14505	0.18
14520	0.18
14535	0.186666666666667
14550	0.186666666666667
14565	0.18
14580	0.153333333333333
14595	0.166666666666667
14610	0.166666666666667
14625	0.16
14640	0.14
14655	0.126666666666667
14670	0.12
14685	0.0933333333333333
14700	0.0733333333333333
14715	0.06
14730	0.0666666666666667
14745	0.04
14760	0.0266666666666667
14775	0.0333333333333333
14790	0.0333333333333333
14805	0.0266666666666667
14820	0.02
14835	0.0266666666666667
14850	0.04
14865	0.0466666666666667
14880	0.04
14895	0.0466666666666667
14910	0.06
14925	0.0666666666666667
14940	0.0733333333333333
14955	0.0866666666666667
14970	0.0933333333333333
14985	0.0933333333333333
15000	0.0933333333333333
15015	0.0866666666666667
15030	0.0866666666666667
15045	0.08
15060	0.0733333333333333
15075	0.0733333333333333
15090	0.08
15105	0.08
15120	0.113333333333333
15135	0.12
15150	0.126666666666667
15165	0.14
15180	0.16
15195	0.193333333333333
15210	0.193333333333333
15225	0.186666666666667
15240	0.18
15255	0.173333333333333
15270	0.153333333333333
15285	0.14
15300	0.146666666666667
15315	0.153333333333333
15330	0.14
15345	0.12
15360	0.12
15375	0.12
15390	0.12
15405	0.126666666666667
15420	0.14
15435	0.166666666666667
15450	0.166666666666667
15465	0.166666666666667
15480	0.166666666666667
15495	0.16
15510	0.16
15525	0.166666666666667
15540	0.166666666666667
15555	0.16
15570	0.153333333333333
15585	0.126666666666667
15600	0.106666666666667
15615	0.1
15630	0.0866666666666667
15645	0.1
15660	0.12
15675	0.133333333333333
15690	0.146666666666667
15705	0.146666666666667
15720	0.126666666666667
15735	0.16
15750	0.166666666666667
15765	0.16
15780	0.16
15795	0.18
15810	0.186666666666667
15825	0.166666666666667
15840	0.153333333333333
15855	0.146666666666667
15870	0.14
15885	0.12
15900	0.106666666666667
15915	0.106666666666667
15930	0.106666666666667
15945	0.0666666666666667
15960	0.04
15975	0.0333333333333333
15990	0.0266666666666667
16005	0.0266666666666667
16020	0.0266666666666667
16035	0.0133333333333333
16050	0.0133333333333333
16065	0.0266666666666667
16080	0.04
16095	0.0466666666666667
16110	0.0466666666666667
16125	0.0466666666666667
16140	0.0533333333333333
16155	0.0533333333333333
16170	0.0533333333333333
16185	0.0733333333333333
16200	0.08
16215	0.0733333333333333
16230	0.06
16245	0.0533333333333333
16260	0.0466666666666667
16275	0.0466666666666667
16290	0.04
16305	0.04
16320	0.0533333333333333
16335	0.04
16350	0.04
16365	0.0333333333333333
16380	0.04
16395	0.0533333333333333
