# Supplementary material for: Conveniently Pre-Tagged and Pre-Packaged: Extended Molecular Identification and Metagenomics Using Complete Metazoan Mitochondrial Genomes
Source: PLoS One. 2012 Dec 14;7(12):e51263. doi: 10.1371/journal.pone.0051263 (PMC3522660; doi:10.1371/journal.pone.0051263)
Supplement: File S3 — Sliding window analyses for Mammalia and Lissamphibia. For each family, the folder contains the aligned sequences as well as the sliding window analyses by species pair and for all species pair on a single figure. (ZIP) [file pone.0051263.s003.zip › Lissamphibia/Ambystomatidae/15_150/Ambystoma_tigrinum_tigrinum_NC_006887_Ambystoma_californiense_NC_006890.csv]

0	0.0866666666666667
15	0.0933333333333333
30	0.1
45	0.1
60	0.0933333333333333
75	0.1
90	0.0733333333333333
105	0.0533333333333333
120	0.0533333333333333
135	0.04
150	0.0533333333333333
165	0.06
180	0.0666666666666667
195	0.0733333333333333
210	0.0733333333333333
225	0.0666666666666667
240	0.0733333333333333
255	0.08
270	0.0866666666666667
285	0.1
300	0.08
315	0.0733333333333333
330	0.0733333333333333
345	0.0666666666666667
360	0.08
375	0.08
390	0.0733333333333333
405	0.0666666666666667
420	0.06
435	0.0533333333333333
450	0.0533333333333333
465	0.0533333333333333
480	0.04
495	0.0466666666666667
510	0.0333333333333333
525	0.0333333333333333
540	0.0266666666666667
555	0.0333333333333333
570	0.0466666666666667
585	0.04
600	0.0466666666666667
615	0.0466666666666667
630	0.0466666666666667
645	0.04
660	0.0533333333333333
675	0.0533333333333333
690	0.0533333333333333
705	0.0666666666666667
720	0.0533333333333333
735	0.0533333333333333
750	0.0466666666666667
765	0.0466666666666667
780	0.0466666666666667
795	0.06
810	0.0533333333333333
825	0.0466666666666667
840	0.06
855	0.04
870	0.0466666666666667
885	0.0666666666666667
900	0.0666666666666667
915	0.0733333333333333
930	0.08
945	0.0666666666666667
960	0.08
975	0.08
990	0.0733333333333333
1005	0.0733333333333333
1020	0.0733333333333333
1035	0.06
1050	0.0666666666666667
1065	0.06
1080	0.0533333333333333
1095	0.0533333333333333
1110	0.0333333333333333
1125	0.0333333333333333
1140	0.0266666666666667
1155	0.0266666666666667
1170	0.0333333333333333
1185	0.04
1200	0.0333333333333333
1215	0.0333333333333333
1230	0.0333333333333333
1245	0.0333333333333333
1260	0.0333333333333333
1275	0.0333333333333333
1290	0.04
1305	0.0466666666666667
1320	0.04
1335	0.04
1350	0.04
1365	0.04
1380	0.04
1395	0.04
1410	0.04
1425	0.04
1440	0.0333333333333333
1455	0.0266666666666667
1470	0.02
1485	0.00666666666666667
1500	0.0133333333333333
1515	0.0133333333333333
1530	0.02
1545	0.02
1560	0.02
1575	0.02
1590	0.0266666666666667
1605	0.04
1620	0.04
1635	0.04
1650	0.04
1665	0.0333333333333333
1680	0.0266666666666667
1695	0.0333333333333333
1710	0.0333333333333333
1725	0.0333333333333333
1740	0.0266666666666667
1755	0.0133333333333333
1770	0.02
1785	0.02
1800	0.0266666666666667
1815	0.0266666666666667
1830	0.0266666666666667
1845	0.02
1860	0.02
1875	0.0333333333333333
1890	0.04
1905	0.0466666666666667
1920	0.04
1935	0.06
1950	0.0666666666666667
1965	0.08
1980	0.0933333333333333
1995	0.0933333333333333
2010	0.1
2025	0.0933333333333333
2040	0.0866666666666667
2055	0.08
2070	0.08
2085	0.06
2100	0.0533333333333333
2115	0.0466666666666667
2130	0.0333333333333333
2145	0.0333333333333333
2160	0.0266666666666667
2175	0.02
2190	0.02
2205	0.02
2220	0.0266666666666667
2235	0.0266666666666667
2250	0.0133333333333333
2265	0.00666666666666667
2280	0.0133333333333333
2295	0.0133333333333333
2310	0.0133333333333333
2325	0.0133333333333333
2340	0.0133333333333333
2355	0.0133333333333333
2370	0.00666666666666667
2385	0.0133333333333333
2400	0.02
2415	0.0333333333333333
2430	0.0266666666666667
2445	0.0333333333333333
2460	0.0333333333333333
2475	0.04
2490	0.04
2505	0.06
2520	0.08
2535	0.08
2550	0.08
2565	0.0733333333333333
2580	0.08
2595	0.0866666666666667
2610	0.106666666666667
2625	0.113333333333333
2640	0.133333333333333
2655	0.126666666666667
2670	0.126666666666667
2685	0.126666666666667
2700	0.12
2715	0.113333333333333
2730	0.113333333333333
2745	0.106666666666667
2760	0.0933333333333333
2775	0.08
2790	0.0666666666666667
2805	0.0533333333333333
2820	0.04
2835	0.0333333333333333
2850	0.04
2865	0.06
2880	0.06
2895	0.0533333333333333
2910	0.0533333333333333
2925	0.06
2940	0.0533333333333333
2955	0.0533333333333333
2970	0.0666666666666667
2985	0.0733333333333333
3000	0.0666666666666667
3015	0.0533333333333333
3030	0.0466666666666667
3045	0.0533333333333333
3060	0.0466666666666667
3075	0.04
3090	0.04
3105	0.0466666666666667
3120	0.0466666666666667
3135	0.0466666666666667
3150	0.0466666666666667
3165	0.04
3180	0.04
3195	0.0333333333333333
3210	0.0333333333333333
3225	0.0333333333333333
3240	0.04
3255	0.04
3270	0.0266666666666667
3285	0.0266666666666667
3300	0.0266666666666667
3315	0.0333333333333333
3330	0.04
3345	0.04
3360	0.0466666666666667
3375	0.0466666666666667
3390	0.04
3405	0.04
3420	0.0333333333333333
3435	0.0333333333333333
3450	0.0333333333333333
3465	0.0333333333333333
3480	0.0333333333333333
3495	0.04
3510	0.0466666666666667
3525	0.0466666666666667
3540	0.0466666666666667
3555	0.04
3570	0.0466666666666667
3585	0.04
3600	0.04
3615	0.04
3630	0.04
3645	0.0333333333333333
3660	0.02
3675	0.0333333333333333
3690	0.04
3705	0.04
3720	0.0533333333333333
3735	0.06
3750	0.0666666666666667
3765	0.0666666666666667
3780	0.0666666666666667
3795	0.0666666666666667
3810	0.0733333333333333
3825	0.0733333333333333
3840	0.08
3855	0.08
3870	0.06
3885	0.0533333333333333
3900	0.0466666666666667
3915	0.04
3930	0.0333333333333333
3945	0.0333333333333333
3960	0.0266666666666667
3975	0.0133333333333333
3990	0.00666666666666667
4005	0.0133333333333333
4020	0.0133333333333333
4035	0.02
4050	0.02
4065	0.0333333333333333
4080	0.04
4095	0.0533333333333333
4110	0.06
4125	0.06
4140	0.0666666666666667
4155	0.0666666666666667
4170	0.0733333333333333
4185	0.0733333333333333
4200	0.08
4215	0.0733333333333333
4230	0.0733333333333333
4245	0.0666666666666667
4260	0.0666666666666667
4275	0.0666666666666667
4290	0.0666666666666667
4305	0.0666666666666667
4320	0.0733333333333333
4335	0.08
4350	0.08
4365	0.0733333333333333
4380	0.0666666666666667
4395	0.06
4410	0.0533333333333333
4425	0.0533333333333333
4440	0.04
4455	0.04
4470	0.04
4485	0.0266666666666667
4500	0.02
4515	0.02
4530	0.02
4545	0.02
4560	0.0266666666666667
4575	0.0333333333333333
4590	0.0333333333333333
4605	0.0266666666666667
4620	0.0133333333333333
4635	0.0333333333333333
4650	0.0333333333333333
4665	0.04
4680	0.04
4695	0.04
4710	0.0333333333333333
4725	0.0333333333333333
4740	0.0333333333333333
4755	0.0333333333333333
4770	0.0333333333333333
4785	0.0266666666666667
4800	0.0333333333333333
4815	0.0266666666666667
4830	0.0333333333333333
4845	0.04
4860	0.0466666666666667
4875	0.0466666666666667
4890	0.0466666666666667
4905	0.06
4920	0.08
4935	0.0666666666666667
4950	0.06
4965	0.06
4980	0.0666666666666667
4995	0.0666666666666667
5010	0.0733333333333333
5025	0.08
5040	0.08
5055	0.0666666666666667
5070	0.0533333333333333
5085	0.0666666666666667
5100	0.08
5115	0.1
5130	0.0866666666666667
5145	0.0866666666666667
5160	0.0733333333333333
5175	0.0666666666666667
5190	0.0733333333333333
5205	0.0933333333333333
5220	0.0866666666666667
5235	0.0933333333333333
5250	0.0866666666666667
5265	0.0733333333333333
5280	0.0733333333333333
5295	0.0666666666666667
5310	0.0666666666666667
5325	0.0733333333333333
5340	0.0733333333333333
5355	0.06
5370	0.0733333333333333
5385	0.06
5400	0.0733333333333333
5415	0.0666666666666667
5430	0.0866666666666667
5445	0.0866666666666667
5460	0.1
5475	0.1
5490	0.1
5505	0.0933333333333333
5520	0.0866666666666667
5535	0.08
5550	0.0666666666666667
5565	0.0733333333333333
5580	0.06
5595	0.06
5610	0.0466666666666667
5625	0.0333333333333333
5640	0.0266666666666667
5655	0.04
5670	0.04
5685	0.04
5700	0.0333333333333333
5715	0.0333333333333333
5730	0.04
5745	0.04
5760	0.0466666666666667
5775	0.0533333333333333
5790	0.06
5805	0.0466666666666667
5820	0.04
5835	0.0466666666666667
5850	0.0666666666666667
5865	0.0733333333333333
5880	0.06
5895	0.06
5910	0.0533333333333333
5925	0.06
5940	0.0533333333333333
5955	0.0666666666666667
5970	0.0733333333333333
5985	0.08
6000	0.0666666666666667
6015	0.0666666666666667
6030	0.0733333333333333
6045	0.0866666666666667
6060	0.0866666666666667
6075	0.0933333333333333
6090	0.0933333333333333
6105	0.08
6120	0.08
6135	0.0733333333333333
6150	0.0666666666666667
6165	0.0533333333333333
6180	0.06
6195	0.0466666666666667
6210	0.0533333333333333
6225	0.0333333333333333
6240	0.04
6255	0.04
6270	0.0333333333333333
6285	0.0266666666666667
6300	0.0266666666666667
6315	0.0266666666666667
6330	0.0333333333333333
6345	0.0333333333333333
6360	0.0466666666666667
6375	0.06
6390	0.06
6405	0.0666666666666667
6420	0.08
6435	0.1
6450	0.12
6465	0.126666666666667
6480	0.113333333333333
6495	0.12
6510	0.113333333333333
6525	0.113333333333333
6540	0.113333333333333
6555	0.106666666666667
6570	0.0933333333333333
6585	0.0866666666666667
6600	0.08
6615	0.08
6630	0.0733333333333333
6645	0.0733333333333333
6660	0.0733333333333333
6675	0.08
6690	0.0733333333333333
6705	0.0733333333333333
6720	0.0866666666666667
6735	0.0866666666666667
6750	0.0933333333333333
6765	0.0933333333333333
6780	0.0933333333333333
6795	0.0933333333333333
6810	0.0866666666666667
6825	0.08
6840	0.0933333333333333
6855	0.0933333333333333
6870	0.0933333333333333
6885	0.0866666666666667
6900	0.08
6915	0.0933333333333333
6930	0.113333333333333
6945	0.12
6960	0.113333333333333
6975	0.113333333333333
6990	0.12
7005	0.133333333333333
7020	0.133333333333333
7035	0.126666666666667
7050	0.113333333333333
7065	0.1
7080	0.08
7095	0.0666666666666667
7110	0.0666666666666667
7125	0.06
7140	0.0466666666666667
7155	0.0533333333333333
7170	0.0466666666666667
7185	0.0533333333333333
7200	0.06
7215	0.0533333333333333
7230	0.0533333333333333
7245	0.0666666666666667
7260	0.0666666666666667
7275	0.0666666666666667
7290	0.0666666666666667
7305	0.0533333333333333
7320	0.0666666666666667
7335	0.0733333333333333
7350	0.0733333333333333
7365	0.08
7380	0.0866666666666667
7395	0.08
7410	0.0866666666666667
7425	0.0866666666666667
7440	0.0866666666666667
7455	0.0933333333333333
7470	0.0733333333333333
7485	0.0666666666666667
7500	0.0666666666666667
7515	0.0666666666666667
7530	0.0666666666666667
7545	0.06
7560	0.0533333333333333
7575	0.0466666666666667
7590	0.06
7605	0.06
7620	0.06
7635	0.0666666666666667
7650	0.06
7665	0.0533333333333333
7680	0.06
7695	0.0733333333333333
7710	0.08
7725	0.0866666666666667
7740	0.08
7755	0.08
7770	0.0866666666666667
7785	0.0733333333333333
7800	0.1
7815	0.12
7830	0.106666666666667
7845	0.1
7860	0.106666666666667
7875	0.106666666666667
7890	0.0933333333333333
7905	0.0866666666666667
7920	0.0866666666666667
7935	0.0866666666666667
7950	0.06
7965	0.04
7980	0.0466666666666667
7995	0.0466666666666667
8010	0.0333333333333333
8025	0.0266666666666667
8040	0.0333333333333333
8055	0.0333333333333333
8070	0.0333333333333333
8085	0.0333333333333333
8100	0.0333333333333333
8115	0.0333333333333333
8130	0.0333333333333333
8145	0.0333333333333333
8160	0.0533333333333333
8175	0.0666666666666667
8190	0.06
8205	0.0666666666666667
8220	0.0933333333333333
8235	0.1
8250	0.1
8265	0.1
8280	0.1
8295	0.113333333333333
8310	0.0933333333333333
8325	0.0933333333333333
8340	0.1
8355	0.0866666666666667
8370	0.0533333333333333
8385	0.0466666666666667
8400	0.0533333333333333
8415	0.0666666666666667
8430	0.06
8445	0.0466666666666667
8460	0.0466666666666667
8475	0.0333333333333333
8490	0.04
8505	0.04
8520	0.04
8535	0.04
8550	0.04
8565	0.0266666666666667
8580	0.0333333333333333
8595	0.0266666666666667
8610	0.0266666666666667
8625	0.0266666666666667
8640	0.0133333333333333
8655	0.0133333333333333
8670	0.0133333333333333
8685	0.0133333333333333
8700	0.00666666666666667
8715	0.02
8730	0.02
8745	0.0333333333333333
8760	0.04
8775	0.04
8790	0.04
8805	0.0466666666666667
8820	0.0466666666666667
8835	0.0466666666666667
8850	0.0533333333333333
8865	0.06
8880	0.0533333333333333
8895	0.0466666666666667
8910	0.0533333333333333
8925	0.0666666666666667
8940	0.0666666666666667
8955	0.06
8970	0.0733333333333333
8985	0.0733333333333333
9000	0.08
9015	0.0733333333333333
9030	0.0733333333333333
9045	0.0733333333333333
9060	0.08
9075	0.0866666666666667
9090	0.1
9105	0.1
9120	0.106666666666667
9135	0.126666666666667
9150	0.12
9165	0.113333333333333
9180	0.12
9195	0.113333333333333
9210	0.106666666666667
9225	0.0866666666666667
9240	0.0933333333333333
9255	0.1
9270	0.08
9285	0.0666666666666667
9300	0.08
9315	0.08
9330	0.0866666666666667
9345	0.0933333333333333
9360	0.0866666666666667
9375	0.0933333333333333
9390	0.0866666666666667
9405	0.106666666666667
9420	0.113333333333333
9435	0.113333333333333
9450	0.1
9465	0.1
9480	0.1
9495	0.1
9510	0.106666666666667
9525	0.113333333333333
9540	0.106666666666667
9555	0.08
9570	0.0866666666666667
9585	0.0866666666666667
9600	0.08
9615	0.0733333333333333
9630	0.06
9645	0.0666666666666667
9660	0.0666666666666667
9675	0.0533333333333333
9690	0.0533333333333333
9705	0.06
9720	0.0533333333333333
9735	0.06
9750	0.06
9765	0.0666666666666667
9780	0.0733333333333333
9795	0.06
9810	0.0466666666666667
9825	0.06
9840	0.0533333333333333
9855	0.0466666666666667
9870	0.04
9885	0.0466666666666667
9900	0.0666666666666667
9915	0.0733333333333333
9930	0.08
9945	0.106666666666667
9960	0.12
9975	0.106666666666667
9990	0.106666666666667
10005	0.113333333333333
10020	0.133333333333333
10035	0.126666666666667
10050	0.106666666666667
10065	0.0933333333333333
10080	0.08
10095	0.06
10110	0.06
10125	0.0666666666666667
10140	0.0733333333333333
10155	0.0666666666666667
10170	0.0466666666666667
10185	0.0333333333333333
10200	0.0333333333333333
10215	0.0466666666666667
10230	0.0466666666666667
10245	0.0466666666666667
10260	0.04
10275	0.0333333333333333
10290	0.0466666666666667
10305	0.06
10320	0.06
10335	0.0666666666666667
10350	0.0733333333333333
10365	0.06
10380	0.06
10395	0.0533333333333333
10410	0.0533333333333333
10425	0.0533333333333333
10440	0.0333333333333333
10455	0.02
10470	0.0333333333333333
10485	0.04
10500	0.0333333333333333
10515	0.0466666666666667
10530	0.0466666666666667
10545	0.0466666666666667
10560	0.04
10575	0.0466666666666667
10590	0.0466666666666667
10605	0.0466666666666667
10620	0.0333333333333333
10635	0.02
10650	0.0266666666666667
10665	0.0133333333333333
10680	0.02
10695	0.02
10710	0.02
10725	0.0133333333333333
10740	0.0133333333333333
10755	0.0133333333333333
10770	0.0133333333333333
10785	0.0133333333333333
10800	0.00666666666666667
10815	0.00666666666666667
10830	0
10845	0
10860	0
10875	0
10890	0
10905	0.00666666666666667
10920	0.0133333333333333
10935	0.02
10950	0.0266666666666667
10965	0.0333333333333333
10980	0.0333333333333333
10995	0.0466666666666667
11010	0.0466666666666667
11025	0.0533333333333333
11040	0.0533333333333333
11055	0.0466666666666667
11070	0.04
11085	0.0333333333333333
11100	0.0266666666666667
11115	0.02
11130	0.0266666666666667
11145	0.0133333333333333
11160	0.02
11175	0.0133333333333333
11190	0.02
11205	0.0266666666666667
11220	0.0333333333333333
11235	0.0333333333333333
11250	0.0333333333333333
11265	0.04
11280	0.04
11295	0.04
11310	0.0533333333333333
11325	0.0533333333333333
11340	0.0466666666666667
11355	0.0533333333333333
11370	0.0533333333333333
11385	0.0533333333333333
11400	0.0533333333333333
11415	0.0466666666666667
11430	0.04
11445	0.04
11460	0.02
11475	0.02
11490	0.02
11505	0.00666666666666667
11520	0
11535	0
11550	0
11565	0
11580	0
11595	0
11610	0
11625	0
11640	0.00666666666666667
11655	0.00666666666666667
11670	0.00666666666666667
11685	0.00666666666666667
11700	0.00666666666666667
11715	0.00666666666666667
11730	0.00666666666666667
11745	0.00666666666666667
11760	0.00666666666666667
11775	0.00666666666666667
11790	0
11805	0.00666666666666667
11820	0.00666666666666667
11835	0.00666666666666667
11850	0.02
11865	0.02
11880	0.0466666666666667
11895	0.0466666666666667
11910	0.0466666666666667
11925	0.0466666666666667
11940	0.0466666666666667
11955	0.04
11970	0.04
11985	0.04
12000	0.0333333333333333
12015	0.0333333333333333
12030	0.02
12045	0.0266666666666667
12060	0.0266666666666667
12075	0.0266666666666667
12090	0.0333333333333333
12105	0.0333333333333333
12120	0.0333333333333333
12135	0.0333333333333333
12150	0.0266666666666667
12165	0.0266666666666667
12180	0.02
12195	0.0133333333333333
12210	0.0133333333333333
12225	0.0133333333333333
12240	0.0133333333333333
12255	0.02
12270	0.02
12285	0.0266666666666667
12300	0.0266666666666667
12315	0.0333333333333333
12330	0.0266666666666667
12345	0.0266666666666667
12360	0.0266666666666667
12375	0.0266666666666667
12390	0.0266666666666667
12405	0.0266666666666667
12420	0.0266666666666667
12435	0.0266666666666667
12450	0.0266666666666667
12465	0.02
12480	0.02
12495	0.02
12510	0.0266666666666667
12525	0.0266666666666667
12540	0.0266666666666667
12555	0.02
12570	0.0266666666666667
12585	0.0266666666666667
12600	0.0266666666666667
12615	0.0266666666666667
12630	0.04
12645	0.04
12660	0.0333333333333333
12675	0.0333333333333333
12690	0.0266666666666667
12705	0.0266666666666667
12720	0.02
12735	0.0333333333333333
12750	0.0466666666666667
12765	0.0466666666666667
12780	0.04
12795	0.0466666666666667
12810	0.0533333333333333
12825	0.0533333333333333
12840	0.0533333333333333
12855	0.0533333333333333
12870	0.0533333333333333
12885	0.04
12900	0.0266666666666667
12915	0.0266666666666667
12930	0.02
12945	0.0133333333333333
12960	0.00666666666666667
12975	0.00666666666666667
12990	0.00666666666666667
13005	0.0133333333333333
13020	0.0133333333333333
13035	0.0133333333333333
13050	0.02
13065	0.02
13080	0.0266666666666667
13095	0.0466666666666667
13110	0.06
13125	0.0666666666666667
13140	0.0666666666666667
13155	0.0666666666666667
13170	0.0666666666666667
13185	0.0666666666666667
13200	0.06
13215	0.06
13230	0.0533333333333333
13245	0.0466666666666667
13260	0.04
13275	0.0333333333333333
13290	0.0333333333333333
13305	0.0333333333333333
13320	0.0333333333333333
13335	0.0266666666666667
13350	0.0266666666666667
13365	0.0266666666666667
13380	0.0266666666666667
13395	0.0133333333333333
13410	0.00666666666666667
13425	0.00666666666666667
13440	0.0133333333333333
13455	0.00666666666666667
13470	0.0133333333333333
13485	0.0133333333333333
13500	0.0133333333333333
13515	0.0133333333333333
13530	0.0133333333333333
13545	0.0133333333333333
13560	0.0133333333333333
13575	0.02
13590	0.0133333333333333
13605	0.0133333333333333
13620	0.00666666666666667
13635	0.00666666666666667
13650	0.0133333333333333
13665	0.02
13680	0.04
13695	0.0533333333333333
13710	0.06
13725	0.06
13740	0.0733333333333333
13755	0.08
13770	0.0933333333333333
13785	0.106666666666667
13800	0.106666666666667
13815	0.106666666666667
13830	0.0933333333333333
13845	0.08
13860	0.0733333333333333
13875	0.0733333333333333
13890	0.0733333333333333
13905	0.0733333333333333
13920	0.0666666666666667
13935	0.0666666666666667
13950	0.0666666666666667
13965	0.0666666666666667
13980	0.0733333333333333
13995	0.08
14010	0.0933333333333333
14025	0.0866666666666667
14040	0.08
14055	0.0866666666666667
14070	0.08
14085	0.0733333333333333
14100	0.0666666666666667
14115	0.06
14130	0.0533333333333333
14145	0.0533333333333333
14160	0.0533333333333333
14175	0.0733333333333333
14190	0.0733333333333333
14205	0.0666666666666667
14220	0.08
14235	0.0733333333333333
14250	0.0733333333333333
14265	0.0866666666666667
14280	0.0933333333333333
14295	0.1
14310	0.1
14325	0.0933333333333333
14340	0.0933333333333333
14355	0.0866666666666667
14370	0.0866666666666667
14385	0.0866666666666667
14400	0.0933333333333333
14415	0.0866666666666667
14430	0.08
14445	0.08
14460	0.08
14475	0.0666666666666667
14490	0.0733333333333333
14505	0.0733333333333333
14520	0.0733333333333333
14535	0.0866666666666667
14550	0.1
14565	0.1
14580	0.0933333333333333
14595	0.113333333333333
14610	0.113333333333333
14625	0.113333333333333
14640	0.1
14655	0.1
14670	0.0933333333333333
14685	0.08
14700	0.06
14715	0.0533333333333333
14730	0.0533333333333333
14745	0.02
14760	0.00666666666666667
14775	0.00666666666666667
14790	0.00666666666666667
14805	0.00666666666666667
14820	0
14835	0
14850	0.00666666666666667
14865	0.0133333333333333
14880	0.02
14895	0.0266666666666667
14910	0.0266666666666667
14925	0.0333333333333333
14940	0.0333333333333333
14955	0.0533333333333333
14970	0.0666666666666667
14985	0.0733333333333333
15000	0.0666666666666667
15015	0.0733333333333333
15030	0.0666666666666667
15045	0.06
15060	0.06
15075	0.06
15090	0.1
15105	0.0866666666666667
15120	0.1
15135	0.0933333333333333
15150	0.1
15165	0.0933333333333333
15180	0.1
15195	0.106666666666667
15210	0.113333333333333
15225	0.113333333333333
15240	0.0733333333333333
15255	0.0666666666666667
15270	0.06
15285	0.06
15300	0.06
15315	0.0666666666666667
15330	0.0866666666666667
15345	0.0866666666666667
15360	0.0866666666666667
15375	0.08
15390	0.08
15405	0.08
15420	0.08
15435	0.106666666666667
15450	0.126666666666667
15465	0.113333333333333
15480	0.1
15495	0.0933333333333333
15510	0.0866666666666667
15525	0.0933333333333333
15540	0.106666666666667
15555	0.106666666666667
15570	0.106666666666667
15585	0.0866666666666667
15600	0.0666666666666667
15615	0.08
15630	0.0666666666666667
15645	0.08
15660	0.1
15675	0.1
15690	0.0933333333333333
15705	0.0933333333333333
15720	0.0733333333333333
15735	0.0733333333333333
15750	0.0733333333333333
15765	0.06
15780	0.06
15795	0.06
15810	0.0533333333333333
15825	0.0533333333333333
15840	0.0533333333333333
15855	0.0533333333333333
15870	0.0533333333333333
15885	0.0466666666666667
15900	0.04
15915	0.0466666666666667
15930	0.0466666666666667
15945	0.0333333333333333
15960	0.0266666666666667
15975	0.02
15990	0.0133333333333333
16005	0.0133333333333333
16020	0.02
16035	0.0266666666666667
16050	0.0266666666666667
16065	0.02
16080	0.02
16095	0.0266666666666667
16110	0.0333333333333333
16125	0.0333333333333333
16140	0.0333333333333333
16155	0.0333333333333333
16170	0.0266666666666667
16185	0.04
16200	0.04
16215	0.0466666666666667
16230	0.0466666666666667
16245	0.04
16260	0.0266666666666667
16275	0.0266666666666667
16290	0.0266666666666667
16305	0.0266666666666667
16320	0.0333333333333333
16335	0.02
16350	0.0533333333333333
16365	0.0666666666666667
16380	0.0666666666666667
16395	0.08
