# Supplementary material for: Conveniently Pre-Tagged and Pre-Packaged: Extended Molecular Identification and Metagenomics Using Complete Metazoan Mitochondrial Genomes
Source: PLoS One. 2012 Dec 14;7(12):e51263. doi: 10.1371/journal.pone.0051263 (PMC3522660; doi:10.1371/journal.pone.0051263)
Supplement: File S3 — Sliding window analyses for Mammalia and Lissamphibia. For each family, the folder contains the aligned sequences as well as the sliding window analyses by species pair and for all species pair on a single figure. (ZIP) [file pone.0051263.s003.zip › Lissamphibia/Ambystomatidae/15_150/Ambystoma_tigrinum_tigrinum_NC_006887_Ambystoma_dumerilii_NC_006889.csv]

0	0.0266666666666667
15	0.0333333333333333
30	0.04
45	0.04
60	0.0333333333333333
75	0.0466666666666667
90	0.06
105	0.0666666666666667
120	0.0666666666666667
135	0.0533333333333333
150	0.0533333333333333
165	0.0466666666666667
180	0.0533333333333333
195	0.0533333333333333
210	0.06
225	0.0466666666666667
240	0.04
255	0.04
270	0.04
285	0.0533333333333333
300	0.0533333333333333
315	0.0666666666666667
330	0.0533333333333333
345	0.06
360	0.06
375	0.0666666666666667
390	0.06
405	0.06
420	0.0533333333333333
435	0.04
450	0.04
465	0.0266666666666667
480	0.0266666666666667
495	0.02
510	0.0133333333333333
525	0.00666666666666667
540	0.00666666666666667
555	0
570	0
585	0.0133333333333333
600	0.02
615	0.0266666666666667
630	0.0266666666666667
645	0.0266666666666667
660	0.0266666666666667
675	0.0266666666666667
690	0.0266666666666667
705	0.0533333333333333
720	0.0533333333333333
735	0.04
750	0.0333333333333333
765	0.0266666666666667
780	0.0266666666666667
795	0.0333333333333333
810	0.0466666666666667
825	0.0466666666666667
840	0.0533333333333333
855	0.0266666666666667
870	0.0266666666666667
885	0.0266666666666667
900	0.0333333333333333
915	0.04
930	0.0466666666666667
945	0.04
960	0.0333333333333333
975	0.04
990	0.0333333333333333
1005	0.0333333333333333
1020	0.04
1035	0.04
1050	0.0466666666666667
1065	0.04
1080	0.0333333333333333
1095	0.04
1110	0.04
1125	0.0333333333333333
1140	0.0333333333333333
1155	0.04
1170	0.04
1185	0.0466666666666667
1200	0.04
1215	0.04
1230	0.0466666666666667
1245	0.04
1260	0.0333333333333333
1275	0.0333333333333333
1290	0.04
1305	0.0333333333333333
1320	0.0266666666666667
1335	0.0333333333333333
1350	0.0266666666666667
1365	0.0333333333333333
1380	0.0266666666666667
1395	0.0333333333333333
1410	0.0333333333333333
1425	0.0333333333333333
1440	0.0266666666666667
1455	0.0266666666666667
1470	0.0266666666666667
1485	0.0133333333333333
1500	0.0133333333333333
1515	0.00666666666666667
1530	0.00666666666666667
1545	0
1560	0.00666666666666667
1575	0.00666666666666667
1590	0.00666666666666667
1605	0.0133333333333333
1620	0.0133333333333333
1635	0.0133333333333333
1650	0.0133333333333333
1665	0.0133333333333333
1680	0.0133333333333333
1695	0.0133333333333333
1710	0.00666666666666667
1725	0.00666666666666667
1740	0.00666666666666667
1755	0
1770	0.00666666666666667
1785	0.0133333333333333
1800	0.02
1815	0.02
1830	0.02
1845	0.02
1860	0.0266666666666667
1875	0.0333333333333333
1890	0.04
1905	0.04
1920	0.04
1935	0.04
1950	0.04
1965	0.04
1980	0.0533333333333333
1995	0.06
2010	0.0666666666666667
2025	0.06
2040	0.0666666666666667
2055	0.0666666666666667
2070	0.0733333333333333
2085	0.0666666666666667
2100	0.0666666666666667
2115	0.0733333333333333
2130	0.0666666666666667
2145	0.06
2160	0.0466666666666667
2175	0.0466666666666667
2190	0.0333333333333333
2205	0.04
2220	0.0333333333333333
2235	0.0333333333333333
2250	0.0266666666666667
2265	0.02
2280	0.02
2295	0.02
2310	0.02
2325	0.02
2340	0.0333333333333333
2355	0.0333333333333333
2370	0.0333333333333333
2385	0.0333333333333333
2400	0.0333333333333333
2415	0.0333333333333333
2430	0.0266666666666667
2445	0.0333333333333333
2460	0.04
2475	0.04
2490	0.0266666666666667
2505	0.0266666666666667
2520	0.02
2535	0.02
2550	0.0266666666666667
2565	0.0266666666666667
2580	0.0266666666666667
2595	0.02
2610	0.0333333333333333
2625	0.0466666666666667
2640	0.0666666666666667
2655	0.08
2670	0.1
2685	0.106666666666667
2700	0.1
2715	0.1
2730	0.113333333333333
2745	0.12
2760	0.113333333333333
2775	0.1
2790	0.08
2805	0.06
2820	0.0466666666666667
2835	0.04
2850	0.04
2865	0.06
2880	0.0533333333333333
2895	0.0466666666666667
2910	0.0533333333333333
2925	0.0533333333333333
2940	0.06
2955	0.06
2970	0.06
2985	0.0666666666666667
3000	0.0666666666666667
3015	0.0533333333333333
3030	0.0466666666666667
3045	0.0533333333333333
3060	0.0333333333333333
3075	0.0333333333333333
3090	0.0266666666666667
3105	0.0333333333333333
3120	0.0466666666666667
3135	0.0466666666666667
3150	0.0466666666666667
3165	0.04
3180	0.04
3195	0.0333333333333333
3210	0.0333333333333333
3225	0.04
3240	0.0466666666666667
3255	0.0466666666666667
3270	0.0333333333333333
3285	0.0333333333333333
3300	0.04
3315	0.0466666666666667
3330	0.0466666666666667
3345	0.0466666666666667
3360	0.0533333333333333
3375	0.0466666666666667
3390	0.04
3405	0.04
3420	0.0333333333333333
3435	0.0266666666666667
3450	0.02
3465	0.02
3480	0.02
3495	0.02
3510	0.0266666666666667
3525	0.0266666666666667
3540	0.0333333333333333
3555	0.04
3570	0.04
3585	0.04
3600	0.0533333333333333
3615	0.0533333333333333
3630	0.0533333333333333
3645	0.0533333333333333
3660	0.0466666666666667
3675	0.0533333333333333
3690	0.06
3705	0.0533333333333333
3720	0.06
3735	0.0666666666666667
3750	0.0666666666666667
3765	0.0666666666666667
3780	0.0666666666666667
3795	0.0666666666666667
3810	0.06
3825	0.06
3840	0.0533333333333333
3855	0.0533333333333333
3870	0.0466666666666667
3885	0.04
3900	0.0266666666666667
3915	0.02
3930	0.02
3945	0.02
3960	0.02
3975	0.0133333333333333
3990	0.0133333333333333
4005	0.0133333333333333
4020	0.0133333333333333
4035	0.02
4050	0.02
4065	0.0333333333333333
4080	0.04
4095	0.0533333333333333
4110	0.06
4125	0.06
4140	0.0733333333333333
4155	0.0733333333333333
4170	0.08
4185	0.08
4200	0.0866666666666667
4215	0.08
4230	0.08
4245	0.0733333333333333
4260	0.0733333333333333
4275	0.0733333333333333
4290	0.0666666666666667
4305	0.0666666666666667
4320	0.0733333333333333
4335	0.08
4350	0.08
4365	0.0733333333333333
4380	0.0666666666666667
4395	0.06
4410	0.0533333333333333
4425	0.0533333333333333
4440	0.04
4455	0.04
4470	0.04
4485	0.0266666666666667
4500	0.02
4515	0.02
4530	0.02
4545	0.02
4560	0.0266666666666667
4575	0.0333333333333333
4590	0.0333333333333333
4605	0.0266666666666667
4620	0.0133333333333333
4635	0.02
4650	0.02
4665	0.02
4680	0.02
4695	0.02
4710	0.0133333333333333
4725	0.00666666666666667
4740	0.00666666666666667
4755	0.00666666666666667
4770	0.00666666666666667
4785	0
4800	0.0133333333333333
4815	0.02
4830	0.02
4845	0.02
4860	0.0266666666666667
4875	0.04
4890	0.0533333333333333
4905	0.0533333333333333
4920	0.06
4935	0.06
4950	0.0466666666666667
4965	0.0533333333333333
4980	0.0666666666666667
4995	0.0666666666666667
5010	0.0666666666666667
5025	0.06
5040	0.0466666666666667
5055	0.0466666666666667
5070	0.04
5085	0.0533333333333333
5100	0.06
5115	0.0733333333333333
5130	0.06
5145	0.06
5160	0.0533333333333333
5175	0.0466666666666667
5190	0.06
5205	0.0666666666666667
5220	0.0733333333333333
5235	0.0866666666666667
5250	0.0933333333333333
5265	0.0733333333333333
5280	0.08
5295	0.0866666666666667
5310	0.0933333333333333
5325	0.106666666666667
5340	0.1
5355	0.113333333333333
5370	0.106666666666667
5385	0.08
5400	0.08
5415	0.0733333333333333
5430	0.08
5445	0.0733333333333333
5460	0.0666666666666667
5475	0.0666666666666667
5490	0.0666666666666667
5505	0.0533333333333333
5520	0.06
5535	0.0666666666666667
5550	0.06
5565	0.0666666666666667
5580	0.0733333333333333
5595	0.0733333333333333
5610	0.0733333333333333
5625	0.06
5640	0.0533333333333333
5655	0.0466666666666667
5670	0.04
5685	0.0333333333333333
5700	0.0333333333333333
5715	0.0333333333333333
5730	0.0266666666666667
5745	0.0266666666666667
5760	0.0266666666666667
5775	0.0466666666666667
5790	0.0533333333333333
5805	0.0666666666666667
5820	0.0733333333333333
5835	0.08
5850	0.08
5865	0.0733333333333333
5880	0.06
5895	0.0733333333333333
5910	0.08
5925	0.0666666666666667
5940	0.06
5955	0.0533333333333333
5970	0.0533333333333333
5985	0.0466666666666667
6000	0.0466666666666667
6015	0.0466666666666667
6030	0.0466666666666667
6045	0.0466666666666667
6060	0.04
6075	0.04
6090	0.04
6105	0.04
6120	0.0466666666666667
6135	0.0466666666666667
6150	0.04
6165	0.04
6180	0.0466666666666667
6195	0.0333333333333333
6210	0.0333333333333333
6225	0.0266666666666667
6240	0.0333333333333333
6255	0.0266666666666667
6270	0.0133333333333333
6285	0.0133333333333333
6300	0.0133333333333333
6315	0.0133333333333333
6330	0.02
6345	0.0466666666666667
6360	0.0666666666666667
6375	0.0733333333333333
6390	0.0666666666666667
6405	0.0733333333333333
6420	0.0866666666666667
6435	0.0933333333333333
6450	0.0933333333333333
6465	0.0933333333333333
6480	0.0866666666666667
6495	0.0733333333333333
6510	0.06
6525	0.0666666666666667
6540	0.0666666666666667
6555	0.0666666666666667
6570	0.06
6585	0.0533333333333333
6600	0.0666666666666667
6615	0.08
6630	0.0733333333333333
6645	0.06
6660	0.0533333333333333
6675	0.06
6690	0.0666666666666667
6705	0.06
6720	0.06
6735	0.0733333333333333
6750	0.0733333333333333
6765	0.0666666666666667
6780	0.08
6795	0.08
6810	0.0866666666666667
6825	0.0733333333333333
6840	0.08
6855	0.0866666666666667
6870	0.08
6885	0.0666666666666667
6900	0.06
6915	0.06
6930	0.0533333333333333
6945	0.08
6960	0.08
6975	0.1
6990	0.1
7005	0.106666666666667
7020	0.106666666666667
7035	0.106666666666667
7050	0.106666666666667
7065	0.106666666666667
7080	0.1
7095	0.0733333333333333
7110	0.0666666666666667
7125	0.04
7140	0.0266666666666667
7155	0.0133333333333333
7170	0.0133333333333333
7185	0.0133333333333333
7200	0.00666666666666667
7215	0
7230	0
7245	0.0133333333333333
7260	0.0266666666666667
7275	0.0266666666666667
7290	0.0266666666666667
7305	0.0333333333333333
7320	0.0333333333333333
7335	0.0333333333333333
7350	0.0333333333333333
7365	0.0333333333333333
7380	0.0466666666666667
7395	0.04
7410	0.0266666666666667
7425	0.0266666666666667
7440	0.0333333333333333
7455	0.0333333333333333
7470	0.0333333333333333
7485	0.04
7500	0.0466666666666667
7515	0.0533333333333333
7530	0.0466666666666667
7545	0.0466666666666667
7560	0.0466666666666667
7575	0.0533333333333333
7590	0.0733333333333333
7605	0.0733333333333333
7620	0.0866666666666667
7635	0.0866666666666667
7650	0.0866666666666667
7665	0.08
7680	0.08
7695	0.1
7710	0.106666666666667
7725	0.1
7740	0.0733333333333333
7755	0.0733333333333333
7770	0.0666666666666667
7785	0.06
7800	0.06
7815	0.0733333333333333
7830	0.0666666666666667
7845	0.04
7860	0.0533333333333333
7875	0.06
7890	0.0666666666666667
7905	0.0666666666666667
7920	0.06
7935	0.06
7950	0.0533333333333333
7965	0.04
7980	0.04
7995	0.0533333333333333
8010	0.0466666666666667
8025	0.0466666666666667
8040	0.0466666666666667
8055	0.04
8070	0.04
8085	0.0466666666666667
8100	0.0466666666666667
8115	0.0466666666666667
8130	0.0533333333333333
8145	0.0466666666666667
8160	0.0533333333333333
8175	0.0533333333333333
8190	0.0466666666666667
8205	0.0533333333333333
8220	0.08
8235	0.0866666666666667
8250	0.0933333333333333
8265	0.0933333333333333
8280	0.0933333333333333
8295	0.1
8310	0.0866666666666667
8325	0.08
8340	0.08
8355	0.08
8370	0.0533333333333333
8385	0.0466666666666667
8400	0.04
8415	0.0466666666666667
8430	0.04
8445	0.0333333333333333
8460	0.0333333333333333
8475	0.0333333333333333
8490	0.0466666666666667
8505	0.04
8520	0.04
8535	0.0333333333333333
8550	0.04
8565	0.0333333333333333
8580	0.04
8595	0.0333333333333333
8610	0.0266666666666667
8625	0.0266666666666667
8640	0.0133333333333333
8655	0.0133333333333333
8670	0.0133333333333333
8685	0.0133333333333333
8700	0.00666666666666667
8715	0.02
8730	0.02
8745	0.0266666666666667
8760	0.0266666666666667
8775	0.0266666666666667
8790	0.0266666666666667
8805	0.0333333333333333
8820	0.0333333333333333
8835	0.0333333333333333
8850	0.04
8865	0.0533333333333333
8880	0.0533333333333333
8895	0.06
8910	0.0666666666666667
8925	0.0666666666666667
8940	0.08
8955	0.08
8970	0.08
8985	0.0933333333333333
9000	0.0866666666666667
9015	0.0666666666666667
9030	0.06
9045	0.0466666666666667
9060	0.0466666666666667
9075	0.06
9090	0.06
9105	0.0533333333333333
9120	0.06
9135	0.0533333333333333
9150	0.0533333333333333
9165	0.06
9180	0.0733333333333333
9195	0.0733333333333333
9210	0.0733333333333333
9225	0.0733333333333333
9240	0.06
9255	0.0733333333333333
9270	0.0733333333333333
9285	0.08
9300	0.0933333333333333
9315	0.0866666666666667
9330	0.0733333333333333
9345	0.08
9360	0.0733333333333333
9375	0.0666666666666667
9390	0.0733333333333333
9405	0.0733333333333333
9420	0.08
9435	0.0733333333333333
9450	0.0733333333333333
9465	0.0666666666666667
9480	0.0666666666666667
9495	0.0666666666666667
9510	0.0733333333333333
9525	0.0733333333333333
9540	0.0733333333333333
9555	0.06
9570	0.0533333333333333
9585	0.0533333333333333
9600	0.04
9615	0.0533333333333333
9630	0.0533333333333333
9645	0.0466666666666667
9660	0.0466666666666667
9675	0.04
9690	0.04
9705	0.0533333333333333
9720	0.0533333333333333
9735	0.0533333333333333
9750	0.0533333333333333
9765	0.0466666666666667
9780	0.0533333333333333
9795	0.0533333333333333
9810	0.0466666666666667
9825	0.0533333333333333
9840	0.0466666666666667
9855	0.0333333333333333
9870	0.0266666666666667
9885	0.02
9900	0.02
9915	0.0266666666666667
9930	0.0266666666666667
9945	0.0266666666666667
9960	0.0266666666666667
9975	0.04
9990	0.0533333333333333
10005	0.06
10020	0.0733333333333333
10035	0.08
10050	0.08
10065	0.0666666666666667
10080	0.06
10095	0.06
10110	0.06
10125	0.04
10140	0.04
10155	0.0333333333333333
10170	0.02
10185	0.0133333333333333
10200	0.0133333333333333
10215	0.0133333333333333
10230	0.0133333333333333
10245	0.02
10260	0.0266666666666667
10275	0.0266666666666667
10290	0.0266666666666667
10305	0.0266666666666667
10320	0.0266666666666667
10335	0.0266666666666667
10350	0.0333333333333333
10365	0.0333333333333333
10380	0.0333333333333333
10395	0.0266666666666667
10410	0.0333333333333333
10425	0.0466666666666667
10440	0.0333333333333333
10455	0.0333333333333333
10470	0.04
10485	0.04
10500	0.0333333333333333
10515	0.0333333333333333
10530	0.04
10545	0.04
10560	0.0266666666666667
10575	0.02
10590	0.02
10605	0.02
10620	0.0133333333333333
10635	0.0133333333333333
10650	0.0133333333333333
10665	0.0133333333333333
10680	0.00666666666666667
10695	0.00666666666666667
10710	0.00666666666666667
10725	0
10740	0.00666666666666667
10755	0.0133333333333333
10770	0.02
10785	0.02
10800	0.02
10815	0.02
10830	0.0266666666666667
10845	0.0266666666666667
10860	0.0266666666666667
10875	0.0266666666666667
10890	0.0266666666666667
10905	0.02
10920	0.0133333333333333
10935	0.0133333333333333
10950	0.0133333333333333
10965	0.0133333333333333
10980	0.00666666666666667
10995	0.00666666666666667
11010	0.00666666666666667
11025	0.00666666666666667
11040	0
11055	0
11070	0
11085	0
11100	0
11115	0
11130	0.00666666666666667
11145	0.00666666666666667
11160	0.0133333333333333
11175	0.0133333333333333
11190	0.0133333333333333
11205	0.0133333333333333
11220	0.0133333333333333
11235	0.0133333333333333
11250	0.0133333333333333
11265	0.02
11280	0.02
11295	0.02
11310	0.0266666666666667
11325	0.0333333333333333
11340	0.0333333333333333
11355	0.04
11370	0.04
11385	0.04
11400	0.04
11415	0.0333333333333333
11430	0.0266666666666667
11445	0.0266666666666667
11460	0.0133333333333333
11475	0.00666666666666667
11490	0.00666666666666667
11505	0
11520	0
11535	0
11550	0
11565	0
11580	0
11595	0
11610	0
11625	0
11640	0.0133333333333333
11655	0.0133333333333333
11670	0.0133333333333333
11685	0.0133333333333333
11700	0.02
11715	0.02
11730	0.0266666666666667
11745	0.0266666666666667
11760	0.0266666666666667
11775	0.0266666666666667
11790	0.02
11805	0.02
11820	0.02
11835	0.02
11850	0.02
11865	0.02
11880	0.0133333333333333
11895	0.0133333333333333
11910	0.0133333333333333
11925	0.0133333333333333
11940	0.0133333333333333
11955	0.0133333333333333
11970	0.0133333333333333
11985	0.0133333333333333
12000	0.02
12015	0.02
12030	0.04
12045	0.0466666666666667
12060	0.0466666666666667
12075	0.0466666666666667
12090	0.0466666666666667
12105	0.0466666666666667
12120	0.0466666666666667
12135	0.0466666666666667
12150	0.04
12165	0.04
12180	0.0266666666666667
12195	0.02
12210	0.02
12225	0.02
12240	0.0133333333333333
12255	0.0133333333333333
12270	0.0133333333333333
12285	0.02
12300	0.0133333333333333
12315	0.0133333333333333
12330	0.00666666666666667
12345	0.00666666666666667
12360	0.0133333333333333
12375	0.0133333333333333
12390	0.0133333333333333
12405	0.0266666666666667
12420	0.0266666666666667
12435	0.0333333333333333
12450	0.0333333333333333
12465	0.0333333333333333
12480	0.0466666666666667
12495	0.0466666666666667
12510	0.04
12525	0.04
12540	0.04
12555	0.0266666666666667
12570	0.0266666666666667
12585	0.0266666666666667
12600	0.0333333333333333
12615	0.0333333333333333
12630	0.04
12645	0.04
12660	0.04
12675	0.04
12690	0.04
12705	0.04
12720	0.0533333333333333
12735	0.0466666666666667
12750	0.06
12765	0.06
12780	0.04
12795	0.04
12810	0.0466666666666667
12825	0.0466666666666667
12840	0.0466666666666667
12855	0.0466666666666667
12870	0.0333333333333333
12885	0.0266666666666667
12900	0.00666666666666667
12915	0.00666666666666667
12930	0.00666666666666667
12945	0.00666666666666667
12960	0
12975	0
12990	0
13005	0.00666666666666667
13020	0.00666666666666667
13035	0.0133333333333333
13050	0.0133333333333333
13065	0.0133333333333333
13080	0.02
13095	0.02
13110	0.0266666666666667
13125	0.04
13140	0.04
13155	0.0333333333333333
13170	0.04
13185	0.04
13200	0.0466666666666667
13215	0.0466666666666667
13230	0.04
13245	0.0466666666666667
13260	0.04
13275	0.0266666666666667
13290	0.0266666666666667
13305	0.0266666666666667
13320	0.02
13335	0.0133333333333333
13350	0.00666666666666667
13365	0.00666666666666667
13380	0.00666666666666667
13395	0
13410	0
13425	0
13440	0
13455	0
13470	0.00666666666666667
13485	0.00666666666666667
13500	0.00666666666666667
13515	0.00666666666666667
13530	0.00666666666666667
13545	0.00666666666666667
13560	0.00666666666666667
13575	0.00666666666666667
13590	0.00666666666666667
13605	0.00666666666666667
13620	0.00666666666666667
13635	0.00666666666666667
13650	0.02
13665	0.0266666666666667
13680	0.04
13695	0.0666666666666667
13710	0.0733333333333333
13725	0.08
13740	0.0866666666666667
13755	0.0866666666666667
13770	0.0866666666666667
13785	0.0866666666666667
13800	0.08
13815	0.08
13830	0.08
13845	0.0533333333333333
13860	0.06
13875	0.0533333333333333
13890	0.0466666666666667
13905	0.06
13920	0.0533333333333333
13935	0.06
13950	0.06
13965	0.06
13980	0.0533333333333333
13995	0.0533333333333333
14010	0.0466666666666667
14025	0.0466666666666667
14040	0.06
14055	0.0466666666666667
14070	0.0533333333333333
14085	0.0533333333333333
14100	0.0533333333333333
14115	0.0533333333333333
14130	0.0533333333333333
14145	0.06
14160	0.06
14175	0.06
14190	0.0533333333333333
14205	0.0533333333333333
14220	0.0533333333333333
14235	0.0466666666666667
14250	0.0466666666666667
14265	0.0533333333333333
14280	0.06
14295	0.0533333333333333
14310	0.0533333333333333
14325	0.0666666666666667
14340	0.0733333333333333
14355	0.08
14370	0.0733333333333333
14385	0.0866666666666667
14400	0.0933333333333333
14415	0.08
14430	0.08
14445	0.0866666666666667
14460	0.0933333333333333
14475	0.08
14490	0.08
14505	0.0733333333333333
14520	0.0866666666666667
14535	0.08
14550	0.0733333333333333
14565	0.0866666666666667
14580	0.0733333333333333
14595	0.0733333333333333
14610	0.06
14625	0.06
14640	0.0466666666666667
14655	0.0466666666666667
14670	0.0333333333333333
14685	0.0266666666666667
14700	0.02
14715	0.00666666666666667
14730	0.00666666666666667
14745	0
14760	0
14775	0
14790	0
14805	0
14820	0
14835	0
14850	0
14865	0
14880	0.00666666666666667
14895	0.02
14910	0.02
14925	0.0266666666666667
14940	0.0266666666666667
14955	0.04
14970	0.0533333333333333
14985	0.0533333333333333
15000	0.0533333333333333
15015	0.0533333333333333
15030	0.0466666666666667
15045	0.0333333333333333
15060	0.0333333333333333
15075	0.0333333333333333
15090	0.04
15105	0.0333333333333333
15120	0.0333333333333333
15135	0.0533333333333333
15150	0.0533333333333333
15165	0.0666666666666667
15180	0.0733333333333333
15195	0.0866666666666667
15210	0.0933333333333333
15225	0.0866666666666667
15240	0.0866666666666667
15255	0.08
15270	0.0733333333333333
15285	0.0666666666666667
15300	0.0666666666666667
15315	0.06
15330	0.06
15345	0.06
15360	0.06
15375	0.06
15390	0.0533333333333333
15405	0.06
15420	0.0666666666666667
15435	0.08
15450	0.1
15465	0.0933333333333333
15480	0.0933333333333333
15495	0.0933333333333333
15510	0.0866666666666667
15525	0.0933333333333333
15540	0.113333333333333
15555	0.106666666666667
15570	0.106666666666667
15585	0.0933333333333333
15600	0.0733333333333333
15615	0.08
15630	0.08
15645	0.0666666666666667
15660	0.0866666666666667
15675	0.0866666666666667
15690	0.0733333333333333
15705	0.0733333333333333
15720	0.0733333333333333
15735	0.0733333333333333
15750	0.0866666666666667
15765	0.08
15780	0.0733333333333333
15795	0.08
15810	0.0666666666666667
15825	0.06
15840	0.0533333333333333
15855	0.0533333333333333
15870	0.04
15885	0.0266666666666667
15900	0.0133333333333333
15915	0.02
15930	0.02
15945	0.0133333333333333
15960	0.00666666666666667
15975	0.00666666666666667
15990	0.00666666666666667
16005	0.00666666666666667
16020	0.00666666666666667
16035	0.00666666666666667
16050	0.00666666666666667
16065	0
16080	0
16095	0.00666666666666667
16110	0.00666666666666667
16125	0.00666666666666667
16140	0.00666666666666667
16155	0.00666666666666667
16170	0.00666666666666667
16185	0.0266666666666667
16200	0.0266666666666667
16215	0.0266666666666667
16230	0.0266666666666667
16245	0.02
16260	0.02
16275	0.02
16290	0.02
16305	0.02
16320	0.0266666666666667
16335	0.00666666666666667
16350	0.00666666666666667
16365	0.00666666666666667
16380	0.0133333333333333
16395	0.0266666666666667
