# Supplementary material for: Conveniently Pre-Tagged and Pre-Packaged: Extended Molecular Identification and Metagenomics Using Complete Metazoan Mitochondrial Genomes
Source: PLoS One. 2012 Dec 14;7(12):e51263. doi: 10.1371/journal.pone.0051263 (PMC3522660; doi:10.1371/journal.pone.0051263)
Supplement: File S3 — Sliding window analyses for Mammalia and Lissamphibia. For each family, the folder contains the aligned sequences as well as the sliding window analyses by species pair and for all species pair on a single figure. (ZIP) [file pone.0051263.s003.zip › Lissamphibia/Ambystomatidae/15_150/Ambystoma_tigrinum_tigrinum_NC_006887_Ambystoma_texanum_NC_014571.csv]

0	0.0933333333333333
15	0.1
30	0.113333333333333
45	0.126666666666667
60	0.126666666666667
75	0.126666666666667
90	0.126666666666667
105	0.113333333333333
120	0.12
135	0.113333333333333
150	0.106666666666667
165	0.12
180	0.12
195	0.12
210	0.133333333333333
225	0.14
240	0.133333333333333
255	0.14
270	0.133333333333333
285	0.126666666666667
300	0.113333333333333
315	0.1
330	0.1
345	0.0933333333333333
360	0.0866666666666667
375	0.0733333333333333
390	0.0733333333333333
405	0.0666666666666667
420	0.0666666666666667
435	0.08
450	0.0733333333333333
465	0.0733333333333333
480	0.0666666666666667
495	0.0666666666666667
510	0.06
525	0.0666666666666667
540	0.08
555	0.08
570	0.1
585	0.1
600	0.12
615	0.12
630	0.126666666666667
645	0.12
660	0.12
675	0.106666666666667
690	0.0933333333333333
705	0.106666666666667
720	0.0866666666666667
735	0.0733333333333333
750	0.0733333333333333
765	0.0666666666666667
780	0.0733333333333333
795	0.0733333333333333
810	0.08
825	0.0933333333333333
840	0.0933333333333333
855	0.0733333333333333
870	0.0933333333333333
885	0.1
900	0.0933333333333333
915	0.113333333333333
930	0.106666666666667
945	0.126666666666667
960	0.146666666666667
975	0.133333333333333
990	0.14
1005	0.153333333333333
1020	0.146666666666667
1035	0.14
1050	0.14
1065	0.126666666666667
1080	0.12
1095	0.106666666666667
1110	0.08
1125	0.0866666666666667
1140	0.08
1155	0.08
1170	0.0733333333333333
1185	0.08
1200	0.0666666666666667
1215	0.06
1230	0.0666666666666667
1245	0.06
1260	0.0533333333333333
1275	0.0466666666666667
1290	0.0466666666666667
1305	0.04
1320	0.0333333333333333
1335	0.0333333333333333
1350	0.04
1365	0.0533333333333333
1380	0.0466666666666667
1395	0.0466666666666667
1410	0.0466666666666667
1425	0.0466666666666667
1440	0.04
1455	0.04
1470	0.04
1485	0.04
1500	0.0466666666666667
1515	0.0533333333333333
1530	0.0466666666666667
1545	0.0533333333333333
1560	0.0533333333333333
1575	0.0533333333333333
1590	0.0533333333333333
1605	0.0533333333333333
1620	0.0533333333333333
1635	0.0533333333333333
1650	0.0466666666666667
1665	0.0266666666666667
1680	0.0266666666666667
1695	0.0333333333333333
1710	0.0333333333333333
1725	0.0333333333333333
1740	0.04
1755	0.04
1770	0.0466666666666667
1785	0.0466666666666667
1800	0.0466666666666667
1815	0.0533333333333333
1830	0.0533333333333333
1845	0.04
1860	0.0466666666666667
1875	0.0466666666666667
1890	0.0466666666666667
1905	0.0533333333333333
1920	0.0733333333333333
1935	0.08
1950	0.0933333333333333
1965	0.0866666666666667
1980	0.1
1995	0.106666666666667
2010	0.106666666666667
2025	0.106666666666667
2040	0.106666666666667
2055	0.0933333333333333
2070	0.0933333333333333
2085	0.0933333333333333
2100	0.0733333333333333
2115	0.0933333333333333
2130	0.08
2145	0.08
2160	0.0866666666666667
2175	0.0933333333333333
2190	0.106666666666667
2205	0.113333333333333
2220	0.1
2235	0.0866666666666667
2250	0.1
2265	0.08
2280	0.08
2295	0.0733333333333333
2310	0.06
2325	0.06
2340	0.0466666666666667
2355	0.0466666666666667
2370	0.04
2385	0.0466666666666667
2400	0.0533333333333333
2415	0.06
2430	0.06
2445	0.0666666666666667
2460	0.0666666666666667
2475	0.06
2490	0.06
2505	0.08
2520	0.0733333333333333
2535	0.08
2550	0.06
2565	0.06
2580	0.0733333333333333
2595	0.0733333333333333
2610	0.0866666666666667
2625	0.106666666666667
2640	0.106666666666667
2655	0.0933333333333333
2670	0.1
2685	0.12
2700	0.133333333333333
2715	0.133333333333333
2730	0.126666666666667
2745	0.133333333333333
2760	0.14
2775	0.12
2790	0.14
2805	0.146666666666667
2820	0.16
2835	0.14
2850	0.153333333333333
2865	0.173333333333333
2880	0.186666666666667
2895	0.18
2910	0.173333333333333
2925	0.2
2940	0.18
2955	0.186666666666667
2970	0.18
2985	0.166666666666667
3000	0.146666666666667
3015	0.126666666666667
3030	0.106666666666667
3045	0.1
3060	0.106666666666667
3075	0.08
3090	0.08
3105	0.06
3120	0.0733333333333333
3135	0.08
3150	0.08
3165	0.0733333333333333
3180	0.08
3195	0.0866666666666667
3210	0.0666666666666667
3225	0.08
3240	0.08
3255	0.08
3270	0.0733333333333333
3285	0.08
3300	0.0733333333333333
3315	0.0866666666666667
3330	0.0866666666666667
3345	0.0866666666666667
3360	0.0933333333333333
3375	0.0866666666666667
3390	0.0866666666666667
3405	0.08
3420	0.0666666666666667
3435	0.06
3450	0.0733333333333333
3465	0.0666666666666667
3480	0.0666666666666667
3495	0.0733333333333333
3510	0.08
3525	0.0733333333333333
3540	0.0733333333333333
3555	0.08
3570	0.0866666666666667
3585	0.0866666666666667
3600	0.08
3615	0.0733333333333333
3630	0.08
3645	0.0733333333333333
3660	0.08
3675	0.0933333333333333
3690	0.1
3705	0.0933333333333333
3720	0.0933333333333333
3735	0.0933333333333333
3750	0.1
3765	0.106666666666667
3780	0.106666666666667
3795	0.12
3810	0.1
3825	0.113333333333333
3840	0.12
3855	0.126666666666667
3870	0.113333333333333
3885	0.106666666666667
3900	0.106666666666667
3915	0.1
3930	0.0866666666666667
3945	0.0666666666666667
3960	0.0666666666666667
3975	0.0466666666666667
3990	0.04
4005	0.0333333333333333
4020	0.04
4035	0.0733333333333333
4050	0.0933333333333333
4065	0.113333333333333
4080	0.113333333333333
4095	0.133333333333333
4110	0.146666666666667
4125	0.14
4140	0.146666666666667
4155	0.166666666666667
4170	0.166666666666667
4185	0.146666666666667
4200	0.126666666666667
4215	0.12
4230	0.133333333333333
4245	0.12
4260	0.126666666666667
4275	0.146666666666667
4290	0.146666666666667
4305	0.153333333333333
4320	0.153333333333333
4335	0.16
4350	0.153333333333333
4365	0.14
4380	0.126666666666667
4395	0.12
4410	0.106666666666667
4425	0.1
4440	0.08
4455	0.0666666666666667
4470	0.0733333333333333
4485	0.0533333333333333
4500	0.0533333333333333
4515	0.06
4530	0.0666666666666667
4545	0.0666666666666667
4560	0.0733333333333333
4575	0.0733333333333333
4590	0.0733333333333333
4605	0.06
4620	0.0533333333333333
4635	0.0733333333333333
4650	0.0733333333333333
4665	0.08
4680	0.08
4695	0.08
4710	0.0666666666666667
4725	0.0666666666666667
4740	0.0733333333333333
4755	0.0733333333333333
4770	0.0666666666666667
4785	0.0466666666666667
4800	0.0466666666666667
4815	0.04
4830	0.0333333333333333
4845	0.04
4860	0.0666666666666667
4875	0.0666666666666667
4890	0.0733333333333333
4905	0.0933333333333333
4920	0.1
4935	0.113333333333333
4950	0.113333333333333
4965	0.126666666666667
4980	0.133333333333333
4995	0.133333333333333
5010	0.12
5025	0.12
5040	0.113333333333333
5055	0.113333333333333
5070	0.106666666666667
5085	0.1
5100	0.1
5115	0.1
5130	0.106666666666667
5145	0.113333333333333
5160	0.1
5175	0.106666666666667
5190	0.113333333333333
5205	0.113333333333333
5220	0.153333333333333
5235	0.173333333333333
5250	0.18
5265	0.16
5280	0.146666666666667
5295	0.133333333333333
5310	0.146666666666667
5325	0.14
5340	0.133333333333333
5355	0.133333333333333
5370	0.1
5385	0.08
5400	0.0933333333333333
5415	0.113333333333333
5430	0.126666666666667
5445	0.14
5460	0.14
5475	0.14
5490	0.153333333333333
5505	0.153333333333333
5520	0.16
5535	0.166666666666667
5550	0.153333333333333
5565	0.146666666666667
5580	0.16
5595	0.166666666666667
5610	0.153333333333333
5625	0.146666666666667
5640	0.126666666666667
5655	0.106666666666667
5670	0.1
5685	0.12
5700	0.126666666666667
5715	0.126666666666667
5730	0.106666666666667
5745	0.0933333333333333
5760	0.1
5775	0.106666666666667
5790	0.126666666666667
5805	0.14
5820	0.153333333333333
5835	0.126666666666667
5850	0.113333333333333
5865	0.113333333333333
5880	0.12
5895	0.126666666666667
5910	0.146666666666667
5925	0.153333333333333
5940	0.153333333333333
5955	0.166666666666667
5970	0.2
5985	0.22
6000	0.226666666666667
6015	0.22
6030	0.22
6045	0.213333333333333
6060	0.206666666666667
6075	0.2
6090	0.18
6105	0.16
6120	0.106666666666667
6135	0.1
6150	0.0933333333333333
6165	0.0866666666666667
6180	0.0733333333333333
6195	0.0866666666666667
6210	0.0733333333333333
6225	0.06
6240	0.0666666666666667
6255	0.06
6270	0.0666666666666667
6285	0.0466666666666667
6300	0.0533333333333333
6315	0.0733333333333333
6330	0.1
6345	0.1
6360	0.113333333333333
6375	0.133333333333333
6390	0.133333333333333
6405	0.153333333333333
6420	0.173333333333333
6435	0.173333333333333
6450	0.18
6465	0.166666666666667
6480	0.153333333333333
6495	0.133333333333333
6510	0.12
6525	0.113333333333333
6540	0.113333333333333
6555	0.106666666666667
6570	0.0866666666666667
6585	0.0933333333333333
6600	0.0733333333333333
6615	0.0866666666666667
6630	0.0866666666666667
6645	0.0933333333333333
6660	0.1
6675	0.1
6690	0.1
6705	0.0866666666666667
6720	0.1
6735	0.106666666666667
6750	0.12
6765	0.106666666666667
6780	0.1
6795	0.106666666666667
6810	0.106666666666667
6825	0.1
6840	0.1
6855	0.12
6870	0.106666666666667
6885	0.1
6900	0.1
6915	0.113333333333333
6930	0.113333333333333
6945	0.106666666666667
6960	0.1
6975	0.126666666666667
6990	0.14
7005	0.133333333333333
7020	0.146666666666667
7035	0.14
7050	0.133333333333333
7065	0.133333333333333
7080	0.126666666666667
7095	0.126666666666667
7110	0.14
7125	0.126666666666667
7140	0.113333333333333
7155	0.113333333333333
7170	0.0933333333333333
7185	0.1
7200	0.0933333333333333
7215	0.0866666666666667
7230	0.0933333333333333
7245	0.0933333333333333
7260	0.0733333333333333
7275	0.0733333333333333
7290	0.0666666666666667
7305	0.0666666666666667
7320	0.0666666666666667
7335	0.08
7350	0.0933333333333333
7365	0.0933333333333333
7380	0.0933333333333333
7395	0.1
7410	0.106666666666667
7425	0.0933333333333333
7440	0.106666666666667
7455	0.106666666666667
7470	0.12
7485	0.12
7500	0.113333333333333
7515	0.113333333333333
7530	0.12
7545	0.12
7560	0.113333333333333
7575	0.113333333333333
7590	0.113333333333333
7605	0.113333333333333
7620	0.113333333333333
7635	0.1
7650	0.106666666666667
7665	0.1
7680	0.106666666666667
7695	0.12
7710	0.126666666666667
7725	0.133333333333333
7740	0.133333333333333
7755	0.14
7770	0.14
7785	0.153333333333333
7800	0.146666666666667
7815	0.146666666666667
7830	0.146666666666667
7845	0.126666666666667
7860	0.146666666666667
7875	0.146666666666667
7890	0.14
7905	0.14
7920	0.133333333333333
7935	0.126666666666667
7950	0.126666666666667
7965	0.12
7980	0.113333333333333
7995	0.12
8010	0.1
8025	0.0933333333333333
8040	0.0933333333333333
8055	0.0866666666666667
8070	0.0866666666666667
8085	0.0733333333333333
8100	0.0733333333333333
8115	0.0733333333333333
8130	0.08
8145	0.0866666666666667
8160	0.1
8175	0.106666666666667
8190	0.126666666666667
8205	0.12
8220	0.146666666666667
8235	0.166666666666667
8250	0.166666666666667
8265	0.173333333333333
8280	0.166666666666667
8295	0.16
8310	0.153333333333333
8325	0.14
8340	0.113333333333333
8355	0.113333333333333
8370	0.0866666666666667
8385	0.0733333333333333
8400	0.0666666666666667
8415	0.0666666666666667
8430	0.0533333333333333
8445	0.0466666666666667
8460	0.0466666666666667
8475	0.0533333333333333
8490	0.0666666666666667
8505	0.06
8520	0.06
8535	0.06
8550	0.0733333333333333
8565	0.0666666666666667
8580	0.0733333333333333
8595	0.0666666666666667
8610	0.0533333333333333
8625	0.0466666666666667
8640	0.04
8655	0.04
8670	0.04
8685	0.0666666666666667
8700	0.0533333333333333
8715	0.0666666666666667
8730	0.0666666666666667
8745	0.08
8760	0.0866666666666667
8775	0.12
8790	0.113333333333333
8805	0.113333333333333
8820	0.106666666666667
8835	0.08
8850	0.08
8865	0.0866666666666667
8880	0.0866666666666667
8895	0.0866666666666667
8910	0.0933333333333333
8925	0.0666666666666667
8940	0.0733333333333333
8955	0.0933333333333333
8970	0.106666666666667
8985	0.1
9000	0.1
9015	0.113333333333333
9030	0.12
9045	0.113333333333333
9060	0.106666666666667
9075	0.12
9090	0.12
9105	0.106666666666667
9120	0.113333333333333
9135	0.133333333333333
9150	0.14
9165	0.12
9180	0.133333333333333
9195	0.126666666666667
9210	0.133333333333333
9225	0.126666666666667
9240	0.126666666666667
9255	0.14
9270	0.12
9285	0.126666666666667
9300	0.153333333333333
9315	0.14
9330	0.14
9345	0.153333333333333
9360	0.16
9375	0.16
9390	0.166666666666667
9405	0.166666666666667
9420	0.166666666666667
9435	0.153333333333333
9450	0.14
9465	0.153333333333333
9480	0.14
9495	0.133333333333333
9510	0.133333333333333
9525	0.126666666666667
9540	0.133333333333333
9555	0.12
9570	0.133333333333333
9585	0.133333333333333
9600	0.126666666666667
9615	0.113333333333333
9630	0.1
9645	0.1
9660	0.0866666666666667
9675	0.0866666666666667
9690	0.08
9705	0.0866666666666667
9720	0.0733333333333333
9735	0.0733333333333333
9750	0.0733333333333333
9765	0.08
9780	0.08
9795	0.0733333333333333
9810	0.0666666666666667
9825	0.0666666666666667
9840	0.0533333333333333
9855	0.04
9870	0.0466666666666667
9885	0.06
9900	0.06
9915	0.0866666666666667
9930	0.113333333333333
9945	0.12
9960	0.14
9975	0.153333333333333
9990	0.186666666666667
10005	0.206666666666667
10020	0.24
10035	0.253333333333333
10050	0.28
10065	0.253333333333333
10080	0.24
10095	0.26
10110	0.246666666666667
10125	0.233333333333333
10140	0.213333333333333
10155	0.2
10170	0.16
10185	0.133333333333333
10200	0.106666666666667
10215	0.106666666666667
10230	0.0933333333333333
10245	0.0733333333333333
10260	0.0666666666666667
10275	0.06
10290	0.06
10305	0.0533333333333333
10320	0.0533333333333333
10335	0.0466666666666667
10350	0.04
10365	0.0466666666666667
10380	0.0866666666666667
10395	0.0866666666666667
10410	0.106666666666667
10425	0.12
10440	0.113333333333333
10455	0.14
10470	0.14
10485	0.146666666666667
10500	0.14
10515	0.146666666666667
10530	0.113333333333333
10545	0.106666666666667
10560	0.0866666666666667
10575	0.1
10590	0.1
10605	0.0866666666666667
10620	0.106666666666667
10635	0.0933333333333333
10650	0.1
10665	0.106666666666667
10680	0.12
10695	0.12
10710	0.12
10725	0.0933333333333333
10740	0.0933333333333333
10755	0.08
10770	0.06
10785	0.06
10800	0.0533333333333333
10815	0.0266666666666667
10830	0.0133333333333333
10845	0.02
10860	0.02
10875	0.02
10890	0.0333333333333333
10905	0.0333333333333333
10920	0.0466666666666667
10935	0.0533333333333333
10950	0.0533333333333333
10965	0.0533333333333333
10980	0.0466666666666667
10995	0.0466666666666667
11010	0.0533333333333333
11025	0.0533333333333333
11040	0.04
11055	0.04
11070	0.0266666666666667
11085	0.0266666666666667
11100	0.0266666666666667
11115	0.0333333333333333
11130	0.04
11145	0.0333333333333333
11160	0.0333333333333333
11175	0.0333333333333333
11190	0.0333333333333333
11205	0.04
11220	0.0466666666666667
11235	0.04
11250	0.04
11265	0.04
11280	0.0533333333333333
11295	0.06
11310	0.0733333333333333
11325	0.0733333333333333
11340	0.0666666666666667
11355	0.06
11370	0.0666666666666667
11385	0.0733333333333333
11400	0.08
11415	0.08
11430	0.06
11445	0.0533333333333333
11460	0.0333333333333333
11475	0.0466666666666667
11490	0.0466666666666667
11505	0.0466666666666667
11520	0.0333333333333333
11535	0.0266666666666667
11550	0.02
11565	0.0133333333333333
11580	0.0133333333333333
11595	0.02
11610	0.02
11625	0.00666666666666667
11640	0.0333333333333333
11655	0.0333333333333333
11670	0.0333333333333333
11685	0.04
11700	0.0466666666666667
11715	0.0466666666666667
11730	0.0466666666666667
11745	0.04
11760	0.04
11775	0.04
11790	0.0133333333333333
11805	0.0133333333333333
11820	0.0133333333333333
11835	0.00666666666666667
11850	0.00666666666666667
11865	0.0133333333333333
11880	0.0266666666666667
11895	0.0266666666666667
11910	0.0266666666666667
11925	0.0266666666666667
11940	0.0333333333333333
11955	0.0333333333333333
11970	0.0333333333333333
11985	0.0333333333333333
12000	0.0533333333333333
12015	0.0466666666666667
12030	0.0666666666666667
12045	0.0866666666666667
12060	0.0866666666666667
12075	0.0866666666666667
12090	0.106666666666667
12105	0.126666666666667
12120	0.126666666666667
12135	0.126666666666667
12150	0.1
12165	0.1
12180	0.08
12195	0.06
12210	0.06
12225	0.0666666666666667
12240	0.0466666666666667
12255	0.0266666666666667
12270	0.04
12285	0.0466666666666667
12300	0.0466666666666667
12315	0.06
12330	0.0533333333333333
12345	0.06
12360	0.06
12375	0.0533333333333333
12390	0.0466666666666667
12405	0.0733333333333333
12420	0.06
12435	0.06
12450	0.06
12465	0.0466666666666667
12480	0.04
12495	0.04
12510	0.0466666666666667
12525	0.0466666666666667
12540	0.0533333333333333
12555	0.0266666666666667
12570	0.0333333333333333
12585	0.04
12600	0.0466666666666667
12615	0.06
12630	0.0666666666666667
12645	0.0666666666666667
12660	0.06
12675	0.06
12690	0.06
12705	0.0666666666666667
12720	0.0733333333333333
12735	0.0933333333333333
12750	0.126666666666667
12765	0.126666666666667
12780	0.12
12795	0.113333333333333
12810	0.12
12825	0.126666666666667
12840	0.12
12855	0.12
12870	0.113333333333333
12885	0.0866666666666667
12900	0.0466666666666667
12915	0.04
12930	0.04
12945	0.04
12960	0.0333333333333333
12975	0.0266666666666667
12990	0.0333333333333333
13005	0.0266666666666667
13020	0.0266666666666667
13035	0.0266666666666667
13050	0.0266666666666667
13065	0.02
13080	0.0266666666666667
13095	0.0466666666666667
13110	0.06
13125	0.0666666666666667
13140	0.06
13155	0.06
13170	0.0533333333333333
13185	0.0533333333333333
13200	0.0533333333333333
13215	0.06
13230	0.0533333333333333
13245	0.04
13260	0.0266666666666667
13275	0.02
13290	0.02
13305	0.02
13320	0.02
13335	0.0133333333333333
13350	0.0133333333333333
13365	0.00666666666666667
13380	0.00666666666666667
13395	0
13410	0
13425	0
13440	0
13455	0.0133333333333333
13470	0.02
13485	0.0266666666666667
13500	0.0333333333333333
13515	0.0333333333333333
13530	0.0333333333333333
13545	0.04
13560	0.04
13575	0.04
13590	0.04
13605	0.0266666666666667
13620	0.02
13635	0.0133333333333333
13650	0.0266666666666667
13665	0.0333333333333333
13680	0.04
13695	0.0533333333333333
13710	0.0533333333333333
13725	0.0533333333333333
13740	0.0666666666666667
13755	0.0733333333333333
13770	0.0733333333333333
13785	0.1
13800	0.0866666666666667
13815	0.0866666666666667
13830	0.0933333333333333
13845	0.08
13860	0.0933333333333333
13875	0.12
13890	0.113333333333333
13905	0.126666666666667
13920	0.133333333333333
13935	0.14
13950	0.146666666666667
13965	0.153333333333333
13980	0.16
13995	0.16
14010	0.173333333333333
14025	0.146666666666667
14040	0.16
14055	0.14
14070	0.133333333333333
14085	0.113333333333333
14100	0.1
14115	0.0866666666666667
14130	0.0866666666666667
14145	0.08
14160	0.06
14175	0.06
14190	0.06
14205	0.06
14220	0.0666666666666667
14235	0.0533333333333333
14250	0.0666666666666667
14265	0.0733333333333333
14280	0.0733333333333333
14295	0.0866666666666667
14310	0.0933333333333333
14325	0.113333333333333
14340	0.0933333333333333
14355	0.113333333333333
14370	0.12
14385	0.14
14400	0.153333333333333
14415	0.166666666666667
14430	0.18
14445	0.18
14460	0.186666666666667
14475	0.173333333333333
14490	0.186666666666667
14505	0.18
14520	0.18
14535	0.193333333333333
14550	0.193333333333333
14565	0.186666666666667
14580	0.153333333333333
14595	0.146666666666667
14610	0.146666666666667
14625	0.14
14640	0.133333333333333
14655	0.126666666666667
14670	0.12
14685	0.0866666666666667
14700	0.06
14715	0.0466666666666667
14730	0.06
14745	0.06
14760	0.04
14775	0.0466666666666667
14790	0.04
14805	0.0333333333333333
14820	0.0266666666666667
14835	0.0266666666666667
14850	0.0466666666666667
14865	0.0533333333333333
14880	0.0533333333333333
14895	0.06
14910	0.0733333333333333
14925	0.0866666666666667
14940	0.0866666666666667
14955	0.0933333333333333
14970	0.1
14985	0.1
15000	0.1
15015	0.0933333333333333
15030	0.0866666666666667
15045	0.0733333333333333
15060	0.06
15075	0.0533333333333333
15090	0.06
15105	0.06
15120	0.0933333333333333
15135	0.106666666666667
15150	0.1
15165	0.126666666666667
15180	0.146666666666667
15195	0.173333333333333
15210	0.173333333333333
15225	0.173333333333333
15240	0.166666666666667
15255	0.16
15270	0.146666666666667
15285	0.14
15300	0.14
15315	0.133333333333333
15330	0.133333333333333
15345	0.126666666666667
15360	0.133333333333333
15375	0.133333333333333
15390	0.146666666666667
15405	0.16
15420	0.146666666666667
15435	0.16
15450	0.186666666666667
15465	0.186666666666667
15480	0.173333333333333
15495	0.16
15510	0.166666666666667
15525	0.16
15540	0.16
15555	0.153333333333333
15570	0.166666666666667
15585	0.16
15600	0.12
15615	0.113333333333333
15630	0.1
15645	0.106666666666667
15660	0.113333333333333
15675	0.133333333333333
15690	0.146666666666667
15705	0.14
15720	0.126666666666667
15735	0.146666666666667
15750	0.166666666666667
15765	0.166666666666667
15780	0.173333333333333
15795	0.193333333333333
15810	0.193333333333333
15825	0.173333333333333
15840	0.16
15855	0.16
15870	0.146666666666667
15885	0.12
15900	0.1
15915	0.0933333333333333
15930	0.0866666666666667
15945	0.0533333333333333
15960	0.04
15975	0.0333333333333333
15990	0.02
16005	0.02
16020	0.02
16035	0.0133333333333333
16050	0.0133333333333333
16065	0.0266666666666667
16080	0.0333333333333333
16095	0.04
16110	0.04
16125	0.04
16140	0.0533333333333333
16155	0.0533333333333333
16170	0.06
16185	0.0866666666666667
16200	0.0866666666666667
16215	0.0733333333333333
16230	0.0666666666666667
16245	0.0666666666666667
16260	0.06
16275	0.06
16290	0.0466666666666667
16305	0.0466666666666667
16320	0.0466666666666667
16335	0.0333333333333333
16350	0.0466666666666667
16365	0.06
16380	0.06
16395	0.0666666666666667
