# Supplementary material for: Conveniently Pre-Tagged and Pre-Packaged: Extended Molecular Identification and Metagenomics Using Complete Metazoan Mitochondrial Genomes
Source: PLoS One. 2012 Dec 14;7(12):e51263. doi: 10.1371/journal.pone.0051263 (PMC3522660; doi:10.1371/journal.pone.0051263)
Supplement: File S3 — Sliding window analyses for Mammalia and Lissamphibia. For each family, the folder contains the aligned sequences as well as the sliding window analyses by species pair and for all species pair on a single figure. (ZIP) [file pone.0051263.s003.zip › Lissamphibia/Ambystomatidae/15_150/Ambystoma_unisexual_lineage_LJJJ_NC_014572_Ambystoma_andersoni_NC_006888.csv]

0	0.0666666666666667
15	0.0733333333333333
30	0.0866666666666667
45	0.1
60	0.0866666666666667
75	0.0866666666666667
90	0.1
105	0.0866666666666667
120	0.08
135	0.0933333333333333
150	0.0866666666666667
165	0.0933333333333333
180	0.0933333333333333
195	0.08
210	0.0933333333333333
225	0.0933333333333333
240	0.0866666666666667
255	0.1
270	0.106666666666667
285	0.1
300	0.0933333333333333
315	0.0866666666666667
330	0.08
345	0.0866666666666667
360	0.08
375	0.0733333333333333
390	0.0666666666666667
405	0.06
420	0.06
435	0.0666666666666667
450	0.0666666666666667
465	0.0733333333333333
480	0.0666666666666667
495	0.0666666666666667
510	0.0666666666666667
525	0.0733333333333333
540	0.0933333333333333
555	0.0933333333333333
570	0.106666666666667
585	0.1
600	0.12
615	0.113333333333333
630	0.113333333333333
645	0.106666666666667
660	0.1
675	0.1
690	0.0866666666666667
705	0.1
720	0.1
735	0.0933333333333333
750	0.0933333333333333
765	0.0866666666666667
780	0.0933333333333333
795	0.106666666666667
810	0.113333333333333
825	0.126666666666667
840	0.133333333333333
855	0.113333333333333
870	0.113333333333333
885	0.126666666666667
900	0.113333333333333
915	0.133333333333333
930	0.14
945	0.14
960	0.146666666666667
975	0.126666666666667
990	0.133333333333333
1005	0.133333333333333
1020	0.113333333333333
1035	0.1
1050	0.1
1065	0.0866666666666667
1080	0.0733333333333333
1095	0.0733333333333333
1110	0.0733333333333333
1125	0.0866666666666667
1140	0.06
1155	0.0666666666666667
1170	0.0666666666666667
1185	0.0733333333333333
1200	0.08
1215	0.0933333333333333
1230	0.113333333333333
1245	0.1
1260	0.0866666666666667
1275	0.0733333333333333
1290	0.0733333333333333
1305	0.0733333333333333
1320	0.0733333333333333
1335	0.0866666666666667
1350	0.0733333333333333
1365	0.06
1380	0.0333333333333333
1395	0.04
1410	0.0466666666666667
1425	0.0466666666666667
1440	0.0466666666666667
1455	0.04
1470	0.04
1485	0.02
1500	0.02
1515	0.0333333333333333
1530	0.0333333333333333
1545	0.0333333333333333
1560	0.0333333333333333
1575	0.0333333333333333
1590	0.0333333333333333
1605	0.04
1620	0.04
1635	0.0466666666666667
1650	0.0533333333333333
1665	0.0333333333333333
1680	0.0333333333333333
1695	0.0333333333333333
1710	0.0266666666666667
1725	0.0333333333333333
1740	0.0466666666666667
1755	0.0666666666666667
1770	0.0666666666666667
1785	0.0666666666666667
1800	0.0666666666666667
1815	0.0733333333333333
1830	0.08
1845	0.0733333333333333
1860	0.08
1875	0.08
1890	0.0866666666666667
1905	0.0666666666666667
1920	0.0866666666666667
1935	0.1
1950	0.113333333333333
1965	0.113333333333333
1980	0.113333333333333
1995	0.12
2010	0.12
2025	0.126666666666667
2040	0.113333333333333
2055	0.106666666666667
2070	0.1
2085	0.08
2100	0.0733333333333333
2115	0.0933333333333333
2130	0.0933333333333333
2145	0.106666666666667
2160	0.106666666666667
2175	0.1
2190	0.126666666666667
2205	0.133333333333333
2220	0.126666666666667
2235	0.126666666666667
2250	0.126666666666667
2265	0.1
2280	0.1
2295	0.08
2310	0.08
2325	0.0866666666666667
2340	0.0733333333333333
2355	0.0733333333333333
2370	0.0666666666666667
2385	0.08
2400	0.08
2415	0.1
2430	0.1
2445	0.1
2460	0.0933333333333333
2475	0.08
2490	0.0666666666666667
2505	0.08
2520	0.1
2535	0.106666666666667
2550	0.0933333333333333
2565	0.08
2580	0.0933333333333333
2595	0.106666666666667
2610	0.126666666666667
2625	0.146666666666667
2640	0.166666666666667
2655	0.173333333333333
2670	0.166666666666667
2685	0.173333333333333
2700	0.186666666666667
2715	0.193333333333333
2730	0.186666666666667
2745	0.18
2760	0.173333333333333
2775	0.166666666666667
2790	0.153333333333333
2805	0.146666666666667
2820	0.146666666666667
2835	0.133333333333333
2850	0.14
2865	0.133333333333333
2880	0.14
2895	0.146666666666667
2910	0.146666666666667
2925	0.146666666666667
2940	0.166666666666667
2955	0.166666666666667
2970	0.173333333333333
2985	0.166666666666667
3000	0.153333333333333
3015	0.16
3030	0.146666666666667
3045	0.133333333333333
3060	0.14
3075	0.133333333333333
3090	0.113333333333333
3105	0.1
3120	0.1
3135	0.1
3150	0.0933333333333333
3165	0.08
3180	0.08
3195	0.0933333333333333
3210	0.0733333333333333
3225	0.0866666666666667
3240	0.0866666666666667
3255	0.08
3270	0.0733333333333333
3285	0.0733333333333333
3300	0.0866666666666667
3315	0.106666666666667
3330	0.106666666666667
3345	0.1
3360	0.12
3375	0.1
3390	0.0933333333333333
3405	0.1
3420	0.1
3435	0.1
3450	0.0933333333333333
3465	0.08
3480	0.0866666666666667
3495	0.0866666666666667
3510	0.0933333333333333
3525	0.0933333333333333
3540	0.1
3555	0.1
3570	0.1
3585	0.1
3600	0.106666666666667
3615	0.1
3630	0.1
3645	0.1
3660	0.08
3675	0.0866666666666667
3690	0.08
3705	0.0866666666666667
3720	0.0933333333333333
3735	0.1
3750	0.0866666666666667
3765	0.0933333333333333
3780	0.0933333333333333
3795	0.106666666666667
3810	0.1
3825	0.113333333333333
3840	0.12
3855	0.113333333333333
3870	0.0933333333333333
3885	0.0866666666666667
3900	0.1
3915	0.1
3930	0.0866666666666667
3945	0.08
3960	0.08
3975	0.0666666666666667
3990	0.0666666666666667
4005	0.06
4020	0.0666666666666667
4035	0.08
4050	0.0866666666666667
4065	0.12
4080	0.126666666666667
4095	0.14
4110	0.14
4125	0.133333333333333
4140	0.126666666666667
4155	0.16
4170	0.18
4185	0.18
4200	0.16
4215	0.14
4230	0.153333333333333
4245	0.133333333333333
4260	0.146666666666667
4275	0.173333333333333
4290	0.186666666666667
4305	0.186666666666667
4320	0.166666666666667
4335	0.16
4350	0.166666666666667
4365	0.153333333333333
4380	0.133333333333333
4395	0.126666666666667
4410	0.12
4425	0.106666666666667
4440	0.0933333333333333
4455	0.0666666666666667
4470	0.08
4485	0.0666666666666667
4500	0.0666666666666667
4515	0.0733333333333333
4530	0.08
4545	0.0866666666666667
4560	0.0933333333333333
4575	0.0866666666666667
4590	0.08
4605	0.0866666666666667
4620	0.08
4635	0.1
4650	0.1
4665	0.0866666666666667
4680	0.0866666666666667
4695	0.08
4710	0.0666666666666667
4725	0.06
4740	0.08
4755	0.0733333333333333
4770	0.0733333333333333
4785	0.0533333333333333
4800	0.0533333333333333
4815	0.0733333333333333
4830	0.0666666666666667
4845	0.0733333333333333
4860	0.0866666666666667
4875	0.1
4890	0.08
4905	0.0933333333333333
4920	0.106666666666667
4935	0.106666666666667
4950	0.106666666666667
4965	0.0933333333333333
4980	0.12
4995	0.126666666666667
5010	0.14
5025	0.14
5040	0.146666666666667
5055	0.146666666666667
5070	0.126666666666667
5085	0.126666666666667
5100	0.14
5115	0.16
5130	0.146666666666667
5145	0.146666666666667
5160	0.12
5175	0.106666666666667
5190	0.113333333333333
5205	0.106666666666667
5220	0.12
5235	0.153333333333333
5250	0.16
5265	0.146666666666667
5280	0.133333333333333
5295	0.126666666666667
5310	0.146666666666667
5325	0.16
5340	0.16
5355	0.166666666666667
5370	0.146666666666667
5385	0.12
5400	0.1
5415	0.106666666666667
5430	0.12
5445	0.146666666666667
5460	0.133333333333333
5475	0.146666666666667
5490	0.14
5505	0.14
5520	0.153333333333333
5535	0.16
5550	0.166666666666667
5565	0.146666666666667
5580	0.146666666666667
5595	0.133333333333333
5610	0.133333333333333
5625	0.113333333333333
5640	0.113333333333333
5655	0.106666666666667
5670	0.1
5685	0.106666666666667
5700	0.106666666666667
5715	0.113333333333333
5730	0.113333333333333
5745	0.0933333333333333
5760	0.0933333333333333
5775	0.0866666666666667
5790	0.1
5805	0.1
5820	0.113333333333333
5835	0.106666666666667
5850	0.1
5865	0.1
5880	0.1
5895	0.106666666666667
5910	0.113333333333333
5925	0.126666666666667
5940	0.12
5955	0.126666666666667
5970	0.16
5985	0.166666666666667
6000	0.18
6015	0.186666666666667
6030	0.186666666666667
6045	0.186666666666667
6060	0.186666666666667
6075	0.18
6090	0.166666666666667
6105	0.146666666666667
6120	0.1
6135	0.1
6150	0.0866666666666667
6165	0.0733333333333333
6180	0.06
6195	0.0733333333333333
6210	0.06
6225	0.0533333333333333
6240	0.0533333333333333
6255	0.0533333333333333
6270	0.0533333333333333
6285	0.04
6300	0.0466666666666667
6315	0.0666666666666667
6330	0.0866666666666667
6345	0.0933333333333333
6360	0.133333333333333
6375	0.14
6390	0.14
6405	0.16
6420	0.16
6435	0.166666666666667
6450	0.18
6465	0.16
6480	0.153333333333333
6495	0.14
6510	0.106666666666667
6525	0.126666666666667
6540	0.133333333333333
6555	0.133333333333333
6570	0.14
6585	0.133333333333333
6600	0.12
6615	0.133333333333333
6630	0.12
6645	0.106666666666667
6660	0.106666666666667
6675	0.08
6690	0.0933333333333333
6705	0.0866666666666667
6720	0.0866666666666667
6735	0.106666666666667
6750	0.106666666666667
6765	0.1
6780	0.106666666666667
6795	0.113333333333333
6810	0.113333333333333
6825	0.113333333333333
6840	0.106666666666667
6855	0.113333333333333
6870	0.106666666666667
6885	0.0866666666666667
6900	0.1
6915	0.113333333333333
6930	0.126666666666667
6945	0.146666666666667
6960	0.153333333333333
6975	0.166666666666667
6990	0.173333333333333
7005	0.173333333333333
7020	0.186666666666667
7035	0.186666666666667
7050	0.16
7065	0.153333333333333
7080	0.133333333333333
7095	0.12
7110	0.12
7125	0.126666666666667
7140	0.113333333333333
7155	0.106666666666667
7170	0.1
7185	0.106666666666667
7200	0.106666666666667
7215	0.113333333333333
7230	0.113333333333333
7245	0.12
7260	0.12
7275	0.106666666666667
7290	0.106666666666667
7305	0.113333333333333
7320	0.106666666666667
7335	0.1
7350	0.113333333333333
7365	0.106666666666667
7380	0.12
7395	0.113333333333333
7410	0.106666666666667
7425	0.113333333333333
7440	0.12
7455	0.113333333333333
7470	0.126666666666667
7485	0.126666666666667
7500	0.12
7515	0.113333333333333
7530	0.106666666666667
7545	0.1
7560	0.0933333333333333
7575	0.0933333333333333
7590	0.0933333333333333
7605	0.0933333333333333
7620	0.0866666666666667
7635	0.0866666666666667
7650	0.0866666666666667
7665	0.0933333333333333
7680	0.0933333333333333
7695	0.1
7710	0.106666666666667
7725	0.1
7740	0.1
7755	0.106666666666667
7770	0.113333333333333
7785	0.126666666666667
7800	0.126666666666667
7815	0.12
7830	0.14
7845	0.133333333333333
7860	0.153333333333333
7875	0.153333333333333
7890	0.16
7905	0.14
7920	0.126666666666667
7935	0.113333333333333
7950	0.113333333333333
7965	0.113333333333333
7980	0.113333333333333
7995	0.113333333333333
8010	0.0866666666666667
8025	0.0933333333333333
8040	0.0866666666666667
8055	0.106666666666667
8070	0.106666666666667
8085	0.1
8100	0.1
8115	0.0933333333333333
8130	0.08
8145	0.0866666666666667
8160	0.0866666666666667
8175	0.0866666666666667
8190	0.0933333333333333
8205	0.0866666666666667
8220	0.0933333333333333
8235	0.113333333333333
8250	0.12
8265	0.126666666666667
8280	0.133333333333333
8295	0.133333333333333
8310	0.16
8325	0.153333333333333
8340	0.14
8355	0.14
8370	0.133333333333333
8385	0.113333333333333
8400	0.106666666666667
8415	0.106666666666667
8430	0.0866666666666667
8445	0.0733333333333333
8460	0.0666666666666667
8475	0.06
8490	0.0666666666666667
8505	0.0533333333333333
8520	0.0533333333333333
8535	0.06
8550	0.0666666666666667
8565	0.0666666666666667
8580	0.0666666666666667
8595	0.0733333333333333
8610	0.06
8625	0.06
8640	0.0466666666666667
8655	0.0466666666666667
8670	0.04
8685	0.0533333333333333
8700	0.04
8715	0.0466666666666667
8730	0.0866666666666667
8745	0.106666666666667
8760	0.106666666666667
8775	0.133333333333333
8790	0.133333333333333
8805	0.133333333333333
8820	0.14
8835	0.126666666666667
8850	0.133333333333333
8865	0.146666666666667
8880	0.113333333333333
8895	0.106666666666667
8910	0.1
8925	0.08
8940	0.0933333333333333
8955	0.0933333333333333
8970	0.106666666666667
8985	0.106666666666667
9000	0.1
9015	0.1
9030	0.113333333333333
9045	0.1
9060	0.1
9075	0.1
9090	0.0933333333333333
9105	0.1
9120	0.0866666666666667
9135	0.0933333333333333
9150	0.1
9165	0.0866666666666667
9180	0.08
9195	0.0866666666666667
9210	0.106666666666667
9225	0.12
9240	0.12
9255	0.126666666666667
9270	0.12
9285	0.113333333333333
9300	0.133333333333333
9315	0.12
9330	0.12
9345	0.12
9360	0.126666666666667
9375	0.113333333333333
9390	0.12
9405	0.12
9420	0.12
9435	0.126666666666667
9450	0.1
9465	0.106666666666667
9480	0.106666666666667
9495	0.1
9510	0.0933333333333333
9525	0.106666666666667
9540	0.12
9555	0.12
9570	0.126666666666667
9585	0.133333333333333
9600	0.14
9615	0.146666666666667
9630	0.133333333333333
9645	0.14
9660	0.126666666666667
9675	0.12
9690	0.106666666666667
9705	0.106666666666667
9720	0.1
9735	0.1
9750	0.1
9765	0.0933333333333333
9780	0.1
9795	0.0866666666666667
9810	0.0866666666666667
9825	0.08
9840	0.0666666666666667
9855	0.06
9870	0.0666666666666667
9885	0.0733333333333333
9900	0.0733333333333333
9915	0.0866666666666667
9930	0.106666666666667
9945	0.113333333333333
9960	0.133333333333333
9975	0.16
9990	0.186666666666667
10005	0.193333333333333
10020	0.22
10035	0.226666666666667
10050	0.26
10065	0.253333333333333
10080	0.24
10095	0.253333333333333
10110	0.246666666666667
10125	0.226666666666667
10140	0.213333333333333
10155	0.2
10170	0.166666666666667
10185	0.146666666666667
10200	0.12
10215	0.113333333333333
10230	0.1
10245	0.08
10260	0.06
10275	0.0466666666666667
10290	0.0466666666666667
10305	0.0466666666666667
10320	0.0466666666666667
10335	0.04
10350	0.04
10365	0.0533333333333333
10380	0.1
10395	0.12
10410	0.153333333333333
10425	0.173333333333333
10440	0.166666666666667
10455	0.193333333333333
10470	0.2
10485	0.213333333333333
10500	0.2
10515	0.2
10530	0.16
10545	0.14
10560	0.113333333333333
10575	0.113333333333333
10590	0.113333333333333
10605	0.0866666666666667
10620	0.0933333333333333
10635	0.08
10650	0.0866666666666667
10665	0.0733333333333333
10680	0.0733333333333333
10695	0.0733333333333333
10710	0.0733333333333333
10725	0.0533333333333333
10740	0.0466666666666667
10755	0.0533333333333333
10770	0.0466666666666667
10785	0.04
10800	0.0333333333333333
10815	0.0266666666666667
10830	0.0266666666666667
10845	0.0333333333333333
10860	0.0266666666666667
10875	0.0266666666666667
10890	0.04
10905	0.0333333333333333
10920	0.0266666666666667
10935	0.04
10950	0.04
10965	0.04
10980	0.0333333333333333
10995	0.0333333333333333
11010	0.0333333333333333
11025	0.0333333333333333
11040	0.02
11055	0.02
11070	0.02
11085	0.0133333333333333
11100	0.0133333333333333
11115	0.02
11130	0.04
11145	0.0333333333333333
11160	0.04
11175	0.04
11190	0.0466666666666667
11205	0.0533333333333333
11220	0.0533333333333333
11235	0.0466666666666667
11250	0.0466666666666667
11265	0.04
11280	0.0266666666666667
11295	0.0333333333333333
11310	0.0466666666666667
11325	0.0466666666666667
11340	0.0466666666666667
11355	0.04
11370	0.06
11385	0.0733333333333333
11400	0.08
11415	0.08
11430	0.0733333333333333
11445	0.0666666666666667
11460	0.0466666666666667
11475	0.06
11490	0.0533333333333333
11505	0.0533333333333333
11520	0.0333333333333333
11535	0.02
11550	0.0133333333333333
11565	0.0133333333333333
11580	0.0133333333333333
11595	0.02
11610	0.02
11625	0.00666666666666667
11640	0.0266666666666667
11655	0.0266666666666667
11670	0.0266666666666667
11685	0.0333333333333333
11700	0.0466666666666667
11715	0.0466666666666667
11730	0.0533333333333333
11745	0.0466666666666667
11760	0.0533333333333333
11775	0.0533333333333333
11790	0.0466666666666667
11805	0.0466666666666667
11820	0.0466666666666667
11835	0.04
11850	0.0266666666666667
11865	0.0466666666666667
11880	0.0533333333333333
11895	0.0533333333333333
11910	0.0466666666666667
11925	0.0533333333333333
11940	0.04
11955	0.04
11970	0.04
11985	0.0466666666666667
12000	0.0666666666666667
12015	0.0533333333333333
12030	0.0733333333333333
12045	0.0933333333333333
12060	0.0933333333333333
12075	0.0933333333333333
12090	0.126666666666667
12105	0.14
12120	0.14
12135	0.133333333333333
12150	0.113333333333333
12165	0.113333333333333
12180	0.0933333333333333
12195	0.0733333333333333
12210	0.0733333333333333
12225	0.0666666666666667
12240	0.0333333333333333
12255	0.02
12270	0.0333333333333333
12285	0.04
12300	0.04
12315	0.0466666666666667
12330	0.04
12345	0.0533333333333333
12360	0.0533333333333333
12375	0.0533333333333333
12390	0.0533333333333333
12405	0.0666666666666667
12420	0.0533333333333333
12435	0.0533333333333333
12450	0.0533333333333333
12465	0.04
12480	0.04
12495	0.0266666666666667
12510	0.04
12525	0.0466666666666667
12540	0.06
12555	0.0533333333333333
12570	0.06
12585	0.0666666666666667
12600	0.0733333333333333
12615	0.08
12630	0.0866666666666667
12645	0.0933333333333333
12660	0.0866666666666667
12675	0.08
12690	0.0733333333333333
12705	0.0733333333333333
12720	0.0866666666666667
12735	0.08
12750	0.113333333333333
12765	0.12
12780	0.113333333333333
12795	0.106666666666667
12810	0.1
12825	0.113333333333333
12840	0.106666666666667
12855	0.106666666666667
12870	0.0933333333333333
12885	0.1
12900	0.06
12915	0.0533333333333333
12930	0.0466666666666667
12945	0.0466666666666667
12960	0.0466666666666667
12975	0.0333333333333333
12990	0.04
13005	0.04
13020	0.0466666666666667
13035	0.0466666666666667
13050	0.0533333333333333
13065	0.0466666666666667
13080	0.0466666666666667
13095	0.0666666666666667
13110	0.1
13125	0.12
13140	0.113333333333333
13155	0.106666666666667
13170	0.0933333333333333
13185	0.0933333333333333
13200	0.0933333333333333
13215	0.1
13230	0.1
13245	0.08
13260	0.0466666666666667
13275	0.0266666666666667
13290	0.0266666666666667
13305	0.0333333333333333
13320	0.0333333333333333
13335	0.02
13350	0.02
13365	0.0133333333333333
13380	0.0133333333333333
13395	0.0133333333333333
13410	0.0133333333333333
13425	0.0133333333333333
13440	0.0133333333333333
13455	0.0133333333333333
13470	0.02
13485	0.0266666666666667
13500	0.0266666666666667
13515	0.0266666666666667
13530	0.0266666666666667
13545	0.0333333333333333
13560	0.0333333333333333
13575	0.0333333333333333
13590	0.0333333333333333
13605	0.0266666666666667
13620	0.02
13635	0.0133333333333333
13650	0.0333333333333333
13665	0.0533333333333333
13680	0.06
13695	0.0666666666666667
13710	0.0733333333333333
13725	0.08
13740	0.0933333333333333
13755	0.1
13770	0.106666666666667
13785	0.133333333333333
13800	0.113333333333333
13815	0.1
13830	0.113333333333333
13845	0.12
13860	0.126666666666667
13875	0.14
13890	0.126666666666667
13905	0.14
13920	0.153333333333333
13935	0.16
13950	0.166666666666667
13965	0.166666666666667
13980	0.146666666666667
13995	0.126666666666667
14010	0.126666666666667
14025	0.106666666666667
14040	0.113333333333333
14055	0.1
14070	0.08
14085	0.0666666666666667
14100	0.06
14115	0.0533333333333333
14130	0.0666666666666667
14145	0.0866666666666667
14160	0.0733333333333333
14175	0.08
14190	0.08
14205	0.08
14220	0.0933333333333333
14235	0.0733333333333333
14250	0.08
14265	0.0933333333333333
14280	0.0866666666666667
14295	0.0733333333333333
14310	0.0866666666666667
14325	0.0933333333333333
14340	0.0933333333333333
14355	0.1
14370	0.106666666666667
14385	0.133333333333333
14400	0.146666666666667
14415	0.16
14430	0.18
14445	0.186666666666667
14460	0.18
14475	0.173333333333333
14490	0.18
14505	0.18
14520	0.16
14535	0.16
14550	0.146666666666667
14565	0.14
14580	0.12
14595	0.106666666666667
14610	0.113333333333333
14625	0.106666666666667
14640	0.0933333333333333
14655	0.0866666666666667
14670	0.0866666666666667
14685	0.06
14700	0.0466666666666667
14715	0.0266666666666667
14730	0.04
14745	0.04
14760	0.0266666666666667
14775	0.0333333333333333
14790	0.0333333333333333
14805	0.0266666666666667
14820	0.0266666666666667
14835	0.0266666666666667
14850	0.0466666666666667
14865	0.0533333333333333
14880	0.04
14895	0.0533333333333333
14910	0.0666666666666667
14925	0.0866666666666667
14940	0.0933333333333333
14955	0.106666666666667
14970	0.126666666666667
14985	0.14
15000	0.133333333333333
15015	0.133333333333333
15030	0.133333333333333
15045	0.126666666666667
15060	0.12
15075	0.113333333333333
15090	0.12
15105	0.12
15120	0.14
15135	0.14
15150	0.146666666666667
15165	0.173333333333333
15180	0.186666666666667
15195	0.206666666666667
15210	0.213333333333333
15225	0.2
15240	0.193333333333333
15255	0.18
15270	0.16
15285	0.146666666666667
15300	0.153333333333333
15315	0.133333333333333
15330	0.14
15345	0.133333333333333
15360	0.126666666666667
15375	0.133333333333333
15390	0.133333333333333
15405	0.146666666666667
15420	0.146666666666667
15435	0.16
15450	0.173333333333333
15465	0.18
15480	0.173333333333333
15495	0.153333333333333
15510	0.153333333333333
15525	0.14
15540	0.146666666666667
15555	0.14
15570	0.133333333333333
15585	0.16
15600	0.126666666666667
15615	0.106666666666667
15630	0.0933333333333333
15645	0.113333333333333
15660	0.12
15675	0.146666666666667
15690	0.166666666666667
15705	0.18
15720	0.173333333333333
15735	0.16
15750	0.166666666666667
15765	0.173333333333333
15780	0.173333333333333
15795	0.193333333333333
15810	0.193333333333333
15825	0.18
15840	0.16
15855	0.14
15870	0.133333333333333
15885	0.106666666666667
15900	0.0933333333333333
15915	0.0933333333333333
15930	0.0866666666666667
15945	0.0466666666666667
15960	0.0333333333333333
15975	0.02
15990	0.00666666666666667
16005	0.0133333333333333
16020	0.0133333333333333
16035	0.0133333333333333
16050	0.02
16065	0.0266666666666667
16080	0.0333333333333333
16095	0.0333333333333333
16110	0.04
16125	0.04
16140	0.0666666666666667
16155	0.06
16170	0.06
16185	0.0666666666666667
16200	0.0666666666666667
16215	0.06
16230	0.06
16245	0.0666666666666667
16260	0.06
16275	0.06
16290	0.04
16305	0.04
16320	0.0533333333333333
16335	0.0533333333333333
16350	0.0533333333333333
16365	0.06
16380	0.06
16395	0.0533333333333333
