# Supplementary material for: Conveniently Pre-Tagged and Pre-Packaged: Extended Molecular Identification and Metagenomics Using Complete Metazoan Mitochondrial Genomes
Source: PLoS One. 2012 Dec 14;7(12):e51263. doi: 10.1371/journal.pone.0051263 (PMC3522660; doi:10.1371/journal.pone.0051263)
Supplement: File S3 — Sliding window analyses for Mammalia and Lissamphibia. For each family, the folder contains the aligned sequences as well as the sliding window analyses by species pair and for all species pair on a single figure. (ZIP) [file pone.0051263.s003.zip › Lissamphibia/Ambystomatidae/15_150/Ambystoma_unisexual_lineage_LJJJ_NC_014572_Ambystoma_barbouri_NC_014568.csv]

0	0.0533333333333333
15	0.0533333333333333
30	0.06
45	0.06
60	0.06
75	0.06
90	0.0666666666666667
105	0.06
120	0.0533333333333333
135	0.06
150	0.04
165	0.0533333333333333
180	0.04
195	0.04
210	0.0466666666666667
225	0.0466666666666667
240	0.0333333333333333
255	0.04
270	0.04
285	0.0333333333333333
300	0.0333333333333333
315	0.0266666666666667
330	0.0266666666666667
345	0.0333333333333333
360	0.0333333333333333
375	0.04
390	0.04
405	0.0466666666666667
420	0.0466666666666667
435	0.0466666666666667
450	0.0466666666666667
465	0.0466666666666667
480	0.0466666666666667
495	0.0466666666666667
510	0.04
525	0.0466666666666667
540	0.06
555	0.0666666666666667
570	0.0733333333333333
585	0.0666666666666667
600	0.0666666666666667
615	0.0666666666666667
630	0.0733333333333333
645	0.0666666666666667
660	0.0733333333333333
675	0.0666666666666667
690	0.0533333333333333
705	0.0466666666666667
720	0.04
735	0.0466666666666667
750	0.0533333333333333
765	0.0466666666666667
780	0.04
795	0.04
810	0.04
825	0.0333333333333333
840	0.04
855	0.0266666666666667
870	0.0266666666666667
885	0.0333333333333333
900	0.0266666666666667
915	0.0466666666666667
930	0.0533333333333333
945	0.0533333333333333
960	0.0466666666666667
975	0.0466666666666667
990	0.0533333333333333
1005	0.06
1020	0.06
1035	0.0466666666666667
1050	0.06
1065	0.04
1080	0.0333333333333333
1095	0.0333333333333333
1110	0.0333333333333333
1125	0.04
1140	0.0333333333333333
1155	0.0333333333333333
1170	0.0333333333333333
1185	0.0466666666666667
1200	0.0466666666666667
1215	0.0533333333333333
1230	0.06
1245	0.0666666666666667
1260	0.0666666666666667
1275	0.06
1290	0.0533333333333333
1305	0.0466666666666667
1320	0.0466666666666667
1335	0.0333333333333333
1350	0.02
1365	0.0133333333333333
1380	0.00666666666666667
1395	0.00666666666666667
1410	0.00666666666666667
1425	0.00666666666666667
1440	0.00666666666666667
1455	0.00666666666666667
1470	0.00666666666666667
1485	0.0133333333333333
1500	0.0266666666666667
1515	0.0266666666666667
1530	0.0266666666666667
1545	0.0266666666666667
1560	0.0333333333333333
1575	0.0333333333333333
1590	0.0333333333333333
1605	0.0333333333333333
1620	0.0333333333333333
1635	0.0266666666666667
1650	0.0133333333333333
1665	0.0133333333333333
1680	0.0133333333333333
1695	0.00666666666666667
1710	0.00666666666666667
1725	0.00666666666666667
1740	0.02
1755	0.02
1770	0.02
1785	0.0333333333333333
1800	0.0333333333333333
1815	0.04
1830	0.0466666666666667
1845	0.0466666666666667
1860	0.0466666666666667
1875	0.0466666666666667
1890	0.0466666666666667
1905	0.0466666666666667
1920	0.0666666666666667
1935	0.06
1950	0.06
1965	0.06
1980	0.0533333333333333
1995	0.06
2010	0.06
2025	0.0666666666666667
2040	0.0533333333333333
2055	0.0533333333333333
2070	0.0466666666666667
2085	0.0533333333333333
2100	0.06
2115	0.0666666666666667
2130	0.0666666666666667
2145	0.0666666666666667
2160	0.06
2175	0.0533333333333333
2190	0.06
2205	0.06
2220	0.0466666666666667
2235	0.0333333333333333
2250	0.0333333333333333
2265	0.02
2280	0.02
2295	0.0133333333333333
2310	0.02
2325	0.0333333333333333
2340	0.0266666666666667
2355	0.0266666666666667
2370	0.0333333333333333
2385	0.0466666666666667
2400	0.04
2415	0.0466666666666667
2430	0.0466666666666667
2445	0.0466666666666667
2460	0.04
2475	0.0266666666666667
2490	0.0266666666666667
2505	0.0333333333333333
2520	0.0333333333333333
2535	0.0266666666666667
2550	0.0466666666666667
2565	0.04
2580	0.04
2595	0.04
2610	0.0466666666666667
2625	0.0533333333333333
2640	0.06
2655	0.06
2670	0.06
2685	0.0733333333333333
2700	0.06
2715	0.0666666666666667
2730	0.0666666666666667
2745	0.0733333333333333
2760	0.0666666666666667
2775	0.0666666666666667
2790	0.06
2805	0.06
2820	0.06
2835	0.0466666666666667
2850	0.04
2865	0.0333333333333333
2880	0.0333333333333333
2895	0.0333333333333333
2910	0.04
2925	0.0333333333333333
2940	0.04
2955	0.04
2970	0.0333333333333333
2985	0.0266666666666667
3000	0.0266666666666667
3015	0.0266666666666667
3030	0.0333333333333333
3045	0.0266666666666667
3060	0.0266666666666667
3075	0.0266666666666667
3090	0.0266666666666667
3105	0.02
3120	0.0266666666666667
3135	0.0333333333333333
3150	0.04
3165	0.04
3180	0.0333333333333333
3195	0.0466666666666667
3210	0.04
3225	0.0466666666666667
3240	0.0533333333333333
3255	0.0533333333333333
3270	0.06
3285	0.0533333333333333
3300	0.0466666666666667
3315	0.0466666666666667
3330	0.0466666666666667
3345	0.0333333333333333
3360	0.04
3375	0.0333333333333333
3390	0.02
3405	0.02
3420	0.0133333333333333
3435	0.0266666666666667
3450	0.0333333333333333
3465	0.04
3480	0.0533333333333333
3495	0.0533333333333333
3510	0.0533333333333333
3525	0.0666666666666667
3540	0.0666666666666667
3555	0.0666666666666667
3570	0.0666666666666667
3585	0.06
3600	0.0533333333333333
3615	0.0466666666666667
3630	0.04
3645	0.04
3660	0.04
3675	0.0333333333333333
3690	0.0333333333333333
3705	0.04
3720	0.0466666666666667
3735	0.0466666666666667
3750	0.0533333333333333
3765	0.0533333333333333
3780	0.0533333333333333
3795	0.0533333333333333
3810	0.0466666666666667
3825	0.0466666666666667
3840	0.06
3855	0.0666666666666667
3870	0.0533333333333333
3885	0.0466666666666667
3900	0.0533333333333333
3915	0.0533333333333333
3930	0.0466666666666667
3945	0.0533333333333333
3960	0.06
3975	0.0533333333333333
3990	0.04
4005	0.0266666666666667
4020	0.0266666666666667
4035	0.0266666666666667
4050	0.0133333333333333
4065	0.0266666666666667
4080	0.04
4095	0.0466666666666667
4110	0.04
4125	0.04
4140	0.04
4155	0.0466666666666667
4170	0.0466666666666667
4185	0.0533333333333333
4200	0.0666666666666667
4215	0.06
4230	0.0533333333333333
4245	0.06
4260	0.0733333333333333
4275	0.08
4290	0.08
4305	0.08
4320	0.08
4335	0.0866666666666667
4350	0.0733333333333333
4365	0.0733333333333333
4380	0.0666666666666667
4395	0.0466666666666667
4410	0.04
4425	0.0333333333333333
4440	0.04
4455	0.0333333333333333
4470	0.04
4485	0.0266666666666667
4500	0.0266666666666667
4515	0.02
4530	0.02
4545	0.0266666666666667
4560	0.0266666666666667
4575	0.0266666666666667
4590	0.0266666666666667
4605	0.0266666666666667
4620	0.0333333333333333
4635	0.0333333333333333
4650	0.0333333333333333
4665	0.0333333333333333
4680	0.0333333333333333
4695	0.0266666666666667
4710	0.0266666666666667
4725	0.0333333333333333
4740	0.0466666666666667
4755	0.0533333333333333
4770	0.04
4785	0.04
4800	0.04
4815	0.0466666666666667
4830	0.0466666666666667
4845	0.0466666666666667
4860	0.04
4875	0.0333333333333333
4890	0.0133333333333333
4905	0.00666666666666667
4920	0.0266666666666667
4935	0.0266666666666667
4950	0.0266666666666667
4965	0.02
4980	0.0333333333333333
4995	0.0333333333333333
5010	0.04
5025	0.04
5040	0.04
5055	0.0466666666666667
5070	0.0266666666666667
5085	0.0333333333333333
5100	0.04
5115	0.0533333333333333
5130	0.06
5145	0.06
5160	0.0533333333333333
5175	0.0533333333333333
5190	0.06
5205	0.06
5220	0.06
5235	0.0533333333333333
5250	0.0533333333333333
5265	0.0466666666666667
5280	0.0266666666666667
5295	0.0266666666666667
5310	0.0333333333333333
5325	0.0333333333333333
5340	0.04
5355	0.04
5370	0.04
5385	0.04
5400	0.04
5415	0.0333333333333333
5430	0.0466666666666667
5445	0.0533333333333333
5460	0.0466666666666667
5475	0.0533333333333333
5490	0.04
5505	0.04
5520	0.0466666666666667
5535	0.0466666666666667
5550	0.04
5565	0.04
5580	0.0333333333333333
5595	0.0333333333333333
5610	0.0333333333333333
5625	0.0266666666666667
5640	0.0333333333333333
5655	0.04
5670	0.04
5685	0.0533333333333333
5700	0.06
5715	0.0666666666666667
5730	0.06
5745	0.0533333333333333
5760	0.06
5775	0.0733333333333333
5790	0.0733333333333333
5805	0.06
5820	0.0533333333333333
5835	0.0466666666666667
5850	0.04
5865	0.0333333333333333
5880	0.0333333333333333
5895	0.0533333333333333
5910	0.0533333333333333
5925	0.0466666666666667
5940	0.0533333333333333
5955	0.0733333333333333
5970	0.0866666666666667
5985	0.08
6000	0.0866666666666667
6015	0.0866666666666667
6030	0.1
6045	0.0866666666666667
6060	0.0866666666666667
6075	0.08
6090	0.0666666666666667
6105	0.0466666666666667
6120	0.0333333333333333
6135	0.0333333333333333
6150	0.0266666666666667
6165	0.0333333333333333
6180	0.02
6195	0.0133333333333333
6210	0.00666666666666667
6225	0.00666666666666667
6240	0.00666666666666667
6255	0.00666666666666667
6270	0.00666666666666667
6285	0.0133333333333333
6300	0.0133333333333333
6315	0.00666666666666667
6330	0.0133333333333333
6345	0.0133333333333333
6360	0.0333333333333333
6375	0.0333333333333333
6390	0.0333333333333333
6405	0.0333333333333333
6420	0.0333333333333333
6435	0.0333333333333333
6450	0.0533333333333333
6465	0.06
6480	0.0533333333333333
6495	0.0533333333333333
6510	0.0333333333333333
6525	0.04
6540	0.0466666666666667
6555	0.0533333333333333
6570	0.0533333333333333
6585	0.0533333333333333
6600	0.0466666666666667
6615	0.0533333333333333
6630	0.0533333333333333
6645	0.0533333333333333
6660	0.06
6675	0.06
6690	0.0533333333333333
6705	0.0466666666666667
6720	0.06
6735	0.06
6750	0.06
6765	0.06
6780	0.06
6795	0.0666666666666667
6810	0.06
6825	0.06
6840	0.0666666666666667
6855	0.0666666666666667
6870	0.06
6885	0.06
6900	0.06
6915	0.0466666666666667
6930	0.0533333333333333
6945	0.0533333333333333
6960	0.0533333333333333
6975	0.0466666666666667
6990	0.0533333333333333
7005	0.06
7020	0.06
7035	0.0533333333333333
7050	0.0533333333333333
7065	0.0533333333333333
7080	0.0466666666666667
7095	0.0533333333333333
7110	0.0533333333333333
7125	0.06
7140	0.0533333333333333
7155	0.0533333333333333
7170	0.0533333333333333
7185	0.0533333333333333
7200	0.04
7215	0.04
7230	0.04
7245	0.04
7260	0.04
7275	0.0333333333333333
7290	0.0266666666666667
7305	0.02
7320	0.02
7335	0.02
7350	0.0266666666666667
7365	0.0266666666666667
7380	0.0333333333333333
7395	0.02
7410	0.0333333333333333
7425	0.0333333333333333
7440	0.0333333333333333
7455	0.04
7470	0.0333333333333333
7485	0.04
7500	0.04
7515	0.0533333333333333
7530	0.0466666666666667
7545	0.0533333333333333
7560	0.04
7575	0.04
7590	0.04
7605	0.0466666666666667
7620	0.0533333333333333
7635	0.0533333333333333
7650	0.0533333333333333
7665	0.0466666666666667
7680	0.0466666666666667
7695	0.0533333333333333
7710	0.0533333333333333
7725	0.06
7740	0.06
7755	0.0466666666666667
7770	0.0466666666666667
7785	0.0466666666666667
7800	0.04
7815	0.0333333333333333
7830	0.04
7845	0.0266666666666667
7860	0.0333333333333333
7875	0.0333333333333333
7890	0.0466666666666667
7905	0.0466666666666667
7920	0.0466666666666667
7935	0.04
7950	0.04
7965	0.0466666666666667
7980	0.04
7995	0.04
8010	0.0333333333333333
8025	0.0333333333333333
8040	0.02
8055	0.0266666666666667
8070	0.02
8085	0.0266666666666667
8100	0.0266666666666667
8115	0.02
8130	0.02
8145	0.02
8160	0.0266666666666667
8175	0.0266666666666667
8190	0.04
8205	0.04
8220	0.0533333333333333
8235	0.0733333333333333
8250	0.0733333333333333
8265	0.0733333333333333
8280	0.0733333333333333
8295	0.0866666666666667
8310	0.0866666666666667
8325	0.0866666666666667
8340	0.0733333333333333
8355	0.0733333333333333
8370	0.06
8385	0.0333333333333333
8400	0.0466666666666667
8415	0.0466666666666667
8430	0.0466666666666667
8445	0.04
8460	0.0466666666666667
8475	0.04
8490	0.0466666666666667
8505	0.04
8520	0.0466666666666667
8535	0.0466666666666667
8550	0.0333333333333333
8565	0.04
8580	0.0466666666666667
8595	0.0466666666666667
8610	0.0333333333333333
8625	0.0333333333333333
8640	0.0266666666666667
8655	0.0266666666666667
8670	0.02
8685	0.0266666666666667
8700	0.0266666666666667
8715	0.02
8730	0.02
8745	0.02
8760	0.02
8775	0.0266666666666667
8790	0.0333333333333333
8805	0.0333333333333333
8820	0.04
8835	0.0333333333333333
8850	0.0333333333333333
8865	0.0333333333333333
8880	0.0266666666666667
8895	0.0266666666666667
8910	0.0266666666666667
8925	0.02
8940	0.0133333333333333
8955	0.0266666666666667
8970	0.0333333333333333
8985	0.04
9000	0.04
9015	0.0466666666666667
9030	0.0466666666666667
9045	0.04
9060	0.0466666666666667
9075	0.0666666666666667
9090	0.08
9105	0.0666666666666667
9120	0.06
9135	0.0666666666666667
9150	0.0666666666666667
9165	0.06
9180	0.06
9195	0.0666666666666667
9210	0.06
9225	0.04
9240	0.0266666666666667
9255	0.0466666666666667
9270	0.04
9285	0.04
9300	0.0533333333333333
9315	0.0533333333333333
9330	0.06
9345	0.0533333333333333
9360	0.0533333333333333
9375	0.06
9390	0.0666666666666667
9405	0.0466666666666667
9420	0.0466666666666667
9435	0.0466666666666667
9450	0.0466666666666667
9465	0.0533333333333333
9480	0.0533333333333333
9495	0.06
9510	0.0666666666666667
9525	0.0666666666666667
9540	0.0666666666666667
9555	0.0733333333333333
9570	0.0866666666666667
9585	0.0866666666666667
9600	0.08
9615	0.08
9630	0.08
9645	0.08
9660	0.08
9675	0.08
9690	0.08
9705	0.0733333333333333
9720	0.06
9735	0.0533333333333333
9750	0.06
9765	0.06
9780	0.0533333333333333
9795	0.0466666666666667
9810	0.04
9825	0.0333333333333333
9840	0.0333333333333333
9855	0.0333333333333333
9870	0.0333333333333333
9885	0.0333333333333333
9900	0.0266666666666667
9915	0.0266666666666667
9930	0.0333333333333333
9945	0.0333333333333333
9960	0.0466666666666667
9975	0.06
9990	0.08
10005	0.08
10020	0.08
10035	0.0733333333333333
10050	0.08
10065	0.0733333333333333
10080	0.0666666666666667
10095	0.0666666666666667
10110	0.0533333333333333
10125	0.04
10140	0.0266666666666667
10155	0.0266666666666667
10170	0.0266666666666667
10185	0.0266666666666667
10200	0.0133333333333333
10215	0.0133333333333333
10230	0.0133333333333333
10245	0.0133333333333333
10260	0.0133333333333333
10275	0.0133333333333333
10290	0.0133333333333333
10305	0.0133333333333333
10320	0.0133333333333333
10335	0.0133333333333333
10350	0.0133333333333333
10365	0.0133333333333333
10380	0.04
10395	0.04
10410	0.06
10425	0.0666666666666667
10440	0.0533333333333333
10455	0.06
10470	0.06
10485	0.0666666666666667
10500	0.0666666666666667
10515	0.0666666666666667
10530	0.04
10545	0.04
10560	0.0266666666666667
10575	0.04
10590	0.0466666666666667
10605	0.0466666666666667
10620	0.0466666666666667
10635	0.04
10650	0.04
10665	0.0466666666666667
10680	0.0533333333333333
10695	0.06
10710	0.0533333333333333
10725	0.0333333333333333
10740	0.0266666666666667
10755	0.02
10770	0.0266666666666667
10785	0.0266666666666667
10800	0.0266666666666667
10815	0.02
10830	0.02
10845	0.0133333333333333
10860	0.0133333333333333
10875	0.0133333333333333
10890	0.02
10905	0.02
10920	0.0266666666666667
10935	0.0333333333333333
10950	0.0333333333333333
10965	0.0333333333333333
10980	0.0333333333333333
10995	0.0333333333333333
11010	0.0333333333333333
11025	0.0333333333333333
11040	0.0266666666666667
11055	0.0333333333333333
11070	0.02
11085	0.02
11100	0.02
11115	0.02
11130	0.0133333333333333
11145	0.0133333333333333
11160	0.0133333333333333
11175	0.02
11190	0.0266666666666667
11205	0.02
11220	0.02
11235	0.0133333333333333
11250	0.0133333333333333
11265	0.0133333333333333
11280	0.02
11295	0.02
11310	0.02
11325	0.0133333333333333
11340	0.00666666666666667
11355	0.00666666666666667
11370	0.00666666666666667
11385	0.0133333333333333
11400	0.0133333333333333
11415	0.0133333333333333
11430	0.0133333333333333
11445	0.0133333333333333
11460	0.0133333333333333
11475	0.0133333333333333
11490	0.0133333333333333
11505	0.0133333333333333
11520	0.0133333333333333
11535	0.00666666666666667
11550	0.00666666666666667
11565	0.0133333333333333
11580	0.00666666666666667
11595	0.00666666666666667
11610	0.00666666666666667
11625	0.00666666666666667
11640	0.0266666666666667
11655	0.0333333333333333
11670	0.0333333333333333
11685	0.0333333333333333
11700	0.0466666666666667
11715	0.04
11730	0.04
11745	0.04
11760	0.0466666666666667
11775	0.0466666666666667
11790	0.04
11805	0.0333333333333333
11820	0.0333333333333333
11835	0.0333333333333333
11850	0.0333333333333333
11865	0.0466666666666667
11880	0.0466666666666667
11895	0.0466666666666667
11910	0.04
11925	0.0466666666666667
11940	0.04
11955	0.04
11970	0.04
11985	0.04
12000	0.0333333333333333
12015	0.02
12030	0.0266666666666667
12045	0.0266666666666667
12060	0.0266666666666667
12075	0.02
12090	0.02
12105	0.02
12120	0.02
12135	0.02
12150	0.0133333333333333
12165	0.0133333333333333
12180	0.02
12195	0.02
12210	0.0266666666666667
12225	0.0266666666666667
12240	0.0333333333333333
12255	0.0333333333333333
12270	0.04
12285	0.04
12300	0.04
12315	0.0466666666666667
12330	0.0333333333333333
12345	0.04
12360	0.0333333333333333
12375	0.0333333333333333
12390	0.02
12405	0.02
12420	0.0133333333333333
12435	0.0133333333333333
12450	0.0133333333333333
12465	0.00666666666666667
12480	0.00666666666666667
12495	0.00666666666666667
12510	0.00666666666666667
12525	0.0133333333333333
12540	0.02
12555	0.0266666666666667
12570	0.0266666666666667
12585	0.0266666666666667
12600	0.0266666666666667
12615	0.0266666666666667
12630	0.0266666666666667
12645	0.02
12660	0.0333333333333333
12675	0.0266666666666667
12690	0.02
12705	0.0133333333333333
12720	0.0266666666666667
12735	0.0333333333333333
12750	0.0466666666666667
12765	0.0466666666666667
12780	0.0466666666666667
12795	0.0466666666666667
12810	0.04
12825	0.0466666666666667
12840	0.0466666666666667
12855	0.0533333333333333
12870	0.04
12885	0.04
12900	0.0266666666666667
12915	0.0266666666666667
12930	0.0266666666666667
12945	0.0266666666666667
12960	0.02
12975	0.0133333333333333
12990	0.02
13005	0.0133333333333333
13020	0.0133333333333333
13035	0.00666666666666667
13050	0.0133333333333333
13065	0.0133333333333333
13080	0.02
13095	0.0333333333333333
13110	0.0533333333333333
13125	0.0533333333333333
13140	0.0466666666666667
13155	0.0466666666666667
13170	0.0533333333333333
13185	0.0533333333333333
13200	0.06
13215	0.0666666666666667
13230	0.0666666666666667
13245	0.0533333333333333
13260	0.0333333333333333
13275	0.0333333333333333
13290	0.0333333333333333
13305	0.04
13320	0.0333333333333333
13335	0.0333333333333333
13350	0.02
13365	0.0133333333333333
13380	0.00666666666666667
13395	0.00666666666666667
13410	0.00666666666666667
13425	0.00666666666666667
13440	0.00666666666666667
13455	0
13470	0.00666666666666667
13485	0.0133333333333333
13500	0.0133333333333333
13515	0.0133333333333333
13530	0.0133333333333333
13545	0.0133333333333333
13560	0.0133333333333333
13575	0.0133333333333333
13590	0.0133333333333333
13605	0.0133333333333333
13620	0.00666666666666667
13635	0
13650	0
13665	0.00666666666666667
13680	0.00666666666666667
13695	0.02
13710	0.0266666666666667
13725	0.0266666666666667
13740	0.0266666666666667
13755	0.0266666666666667
13770	0.0333333333333333
13785	0.0466666666666667
13800	0.0533333333333333
13815	0.0466666666666667
13830	0.0666666666666667
13845	0.06
13860	0.0533333333333333
13875	0.0533333333333333
13890	0.06
13905	0.06
13920	0.06
13935	0.06
13950	0.0533333333333333
13965	0.06
13980	0.04
13995	0.0333333333333333
14010	0.04
14025	0.0533333333333333
14040	0.0466666666666667
14055	0.0466666666666667
14070	0.04
14085	0.0333333333333333
14100	0.04
14115	0.0333333333333333
14130	0.04
14145	0.04
14160	0.0333333333333333
14175	0.0266666666666667
14190	0.0333333333333333
14205	0.0333333333333333
14220	0.04
14235	0.0333333333333333
14250	0.0266666666666667
14265	0.0466666666666667
14280	0.04
14295	0.0533333333333333
14310	0.06
14325	0.06
14340	0.0666666666666667
14355	0.0733333333333333
14370	0.0666666666666667
14385	0.0733333333333333
14400	0.0933333333333333
14415	0.0733333333333333
14430	0.0733333333333333
14445	0.0733333333333333
14460	0.0666666666666667
14475	0.06
14490	0.0533333333333333
14505	0.0533333333333333
14520	0.06
14535	0.06
14550	0.04
14565	0.04
14580	0.0533333333333333
14595	0.0666666666666667
14610	0.0666666666666667
14625	0.0666666666666667
14640	0.06
14655	0.0533333333333333
14670	0.0466666666666667
14685	0.04
14700	0.04
14715	0.04
14730	0.0333333333333333
14745	0.00666666666666667
14760	0.00666666666666667
14775	0.00666666666666667
14790	0.00666666666666667
14805	0.00666666666666667
14820	0.00666666666666667
14835	0.0133333333333333
14850	0.02
14865	0.02
14880	0.0133333333333333
14895	0.0133333333333333
14910	0.02
14925	0.0333333333333333
14940	0.0333333333333333
14955	0.0333333333333333
14970	0.0533333333333333
14985	0.0533333333333333
15000	0.0533333333333333
15015	0.06
15030	0.06
15045	0.0666666666666667
15060	0.0666666666666667
15075	0.06
15090	0.06
15105	0.08
15120	0.0733333333333333
15135	0.0733333333333333
15150	0.0733333333333333
15165	0.08
15180	0.0866666666666667
15195	0.0866666666666667
15210	0.08
15225	0.0733333333333333
15240	0.0866666666666667
15255	0.0733333333333333
15270	0.0733333333333333
15285	0.0666666666666667
15300	0.06
15315	0.06
15330	0.06
15345	0.0533333333333333
15360	0.06
15375	0.06
15390	0.0466666666666667
15405	0.04
15420	0.0333333333333333
15435	0.04
15450	0.04
15465	0.0266666666666667
15480	0.02
15495	0.02
15510	0.0133333333333333
15525	0.0266666666666667
15540	0.0333333333333333
15555	0.04
15570	0.0333333333333333
15585	0.0333333333333333
15600	0.0466666666666667
15615	0.0533333333333333
15630	0.0533333333333333
15645	0.0533333333333333
15660	0.06
15675	0.0666666666666667
15690	0.06
15705	0.06
15720	0.06
15735	0.06
15750	0.06
15765	0.0533333333333333
15780	0.06
15795	0.0666666666666667
15810	0.0733333333333333
15825	0.06
15840	0.0666666666666667
15855	0.06
15870	0.06
15885	0.0666666666666667
15900	0.0533333333333333
15915	0.0533333333333333
15930	0.0466666666666667
15945	0.04
15960	0.0333333333333333
15975	0.0266666666666667
15990	0.02
16005	0.02
16020	0.02
16035	0.00666666666666667
16050	0.0133333333333333
16065	0.02
16080	0.0266666666666667
16095	0.0266666666666667
16110	0.02
16125	0.02
16140	0.0533333333333333
16155	0.0533333333333333
16170	0.0533333333333333
16185	0.06
16200	0.0533333333333333
16215	0.0533333333333333
16230	0.0533333333333333
16245	0.0533333333333333
16260	0.0533333333333333
16275	0.0533333333333333
16290	0.0266666666666667
16305	0.0266666666666667
16320	0.0266666666666667
16335	0.02
16350	0.0266666666666667
16365	0.0266666666666667
16380	0.0266666666666667
16395	0.0333333333333333
