# Supplementary material for: Conveniently Pre-Tagged and Pre-Packaged: Extended Molecular Identification and Metagenomics Using Complete Metazoan Mitochondrial Genomes
Source: PLoS One. 2012 Dec 14;7(12):e51263. doi: 10.1371/journal.pone.0051263 (PMC3522660; doi:10.1371/journal.pone.0051263)
Supplement: File S3 — Sliding window analyses for Mammalia and Lissamphibia. For each family, the folder contains the aligned sequences as well as the sliding window analyses by species pair and for all species pair on a single figure. (ZIP) [file pone.0051263.s003.zip › Lissamphibia/Ambystomatidae/15_150/Ambystoma_unisexual_lineage_LJJJ_NC_014572_Ambystoma_californiense_NC_006890.csv]

0	0.126666666666667
15	0.133333333333333
30	0.146666666666667
45	0.16
60	0.153333333333333
75	0.14
90	0.106666666666667
105	0.0866666666666667
120	0.0933333333333333
135	0.106666666666667
150	0.1
165	0.106666666666667
180	0.106666666666667
195	0.0933333333333333
210	0.106666666666667
225	0.113333333333333
240	0.1
255	0.1
270	0.106666666666667
285	0.0933333333333333
300	0.08
315	0.08
330	0.06
345	0.0666666666666667
360	0.0533333333333333
375	0.0466666666666667
390	0.06
405	0.06
420	0.0533333333333333
435	0.0666666666666667
450	0.0666666666666667
465	0.0666666666666667
480	0.0733333333333333
495	0.0733333333333333
510	0.08
525	0.0866666666666667
540	0.1
555	0.106666666666667
570	0.106666666666667
585	0.1
600	0.113333333333333
615	0.106666666666667
630	0.1
645	0.0933333333333333
660	0.1
675	0.1
690	0.08
705	0.0666666666666667
720	0.0666666666666667
735	0.0533333333333333
750	0.06
765	0.06
780	0.0733333333333333
795	0.08
810	0.0733333333333333
825	0.0866666666666667
840	0.1
855	0.1
870	0.106666666666667
885	0.126666666666667
900	0.113333333333333
915	0.126666666666667
930	0.126666666666667
945	0.133333333333333
960	0.146666666666667
975	0.133333333333333
990	0.126666666666667
1005	0.133333333333333
1020	0.12
1035	0.106666666666667
1050	0.106666666666667
1065	0.1
1080	0.0933333333333333
1095	0.08
1110	0.0666666666666667
1125	0.0733333333333333
1140	0.06
1155	0.06
1170	0.0666666666666667
1185	0.0666666666666667
1200	0.0733333333333333
1215	0.0733333333333333
1230	0.08
1245	0.08
1260	0.0733333333333333
1275	0.06
1290	0.06
1305	0.06
1320	0.06
1335	0.06
1350	0.0466666666666667
1365	0.0466666666666667
1380	0.0333333333333333
1395	0.0333333333333333
1410	0.04
1425	0.04
1440	0.04
1455	0.0333333333333333
1470	0.0266666666666667
1485	0.02
1500	0.0266666666666667
1515	0.04
1530	0.0466666666666667
1545	0.0533333333333333
1560	0.0533333333333333
1575	0.0533333333333333
1590	0.06
1605	0.0666666666666667
1620	0.0666666666666667
1635	0.0733333333333333
1650	0.08
1665	0.0533333333333333
1680	0.0466666666666667
1695	0.04
1710	0.0333333333333333
1725	0.0333333333333333
1740	0.04
1755	0.04
1770	0.04
1785	0.0333333333333333
1800	0.0266666666666667
1815	0.0333333333333333
1830	0.04
1845	0.04
1860	0.04
1875	0.0533333333333333
1890	0.0466666666666667
1905	0.0533333333333333
1920	0.0733333333333333
1935	0.0933333333333333
1950	0.106666666666667
1965	0.12
1980	0.12
1995	0.126666666666667
2010	0.133333333333333
2025	0.14
2040	0.14
2055	0.126666666666667
2070	0.12
2085	0.1
2100	0.0933333333333333
2115	0.0933333333333333
2130	0.0866666666666667
2145	0.1
2160	0.106666666666667
2175	0.0933333333333333
2190	0.12
2205	0.126666666666667
2220	0.12
2235	0.12
2250	0.12
2265	0.1
2280	0.106666666666667
2295	0.0866666666666667
2310	0.08
2325	0.0866666666666667
2340	0.0666666666666667
2355	0.0666666666666667
2370	0.06
2385	0.08
2400	0.0866666666666667
2415	0.0866666666666667
2430	0.0866666666666667
2445	0.0933333333333333
2460	0.0866666666666667
2475	0.08
2490	0.0733333333333333
2505	0.0933333333333333
2520	0.126666666666667
2535	0.12
2550	0.1
2565	0.1
2580	0.113333333333333
2595	0.12
2610	0.146666666666667
2625	0.166666666666667
2640	0.186666666666667
2655	0.186666666666667
2670	0.173333333333333
2685	0.186666666666667
2700	0.2
2715	0.206666666666667
2730	0.2
2745	0.186666666666667
2760	0.173333333333333
2775	0.153333333333333
2790	0.133333333333333
2805	0.126666666666667
2820	0.12
2835	0.1
2850	0.113333333333333
2865	0.113333333333333
2880	0.113333333333333
2895	0.126666666666667
2910	0.126666666666667
2925	0.146666666666667
2940	0.166666666666667
2955	0.166666666666667
2970	0.173333333333333
2985	0.173333333333333
3000	0.153333333333333
3015	0.16
3030	0.153333333333333
3045	0.146666666666667
3060	0.153333333333333
3075	0.133333333333333
3090	0.12
3105	0.106666666666667
3120	0.1
3135	0.1
3150	0.0933333333333333
3165	0.08
3180	0.08
3195	0.0866666666666667
3210	0.0666666666666667
3225	0.0733333333333333
3240	0.0733333333333333
3255	0.0666666666666667
3270	0.0666666666666667
3285	0.0733333333333333
3300	0.0733333333333333
3315	0.0933333333333333
3330	0.1
3345	0.0933333333333333
3360	0.106666666666667
3375	0.0933333333333333
3390	0.08
3405	0.0866666666666667
3420	0.0866666666666667
3435	0.0866666666666667
3450	0.0933333333333333
3465	0.08
3480	0.0733333333333333
3495	0.0733333333333333
3510	0.0733333333333333
3525	0.0733333333333333
3540	0.0866666666666667
3555	0.0866666666666667
3570	0.08
3585	0.0733333333333333
3600	0.0733333333333333
3615	0.0733333333333333
3630	0.0733333333333333
3645	0.0733333333333333
3660	0.08
3675	0.0933333333333333
3690	0.0866666666666667
3705	0.1
3720	0.0933333333333333
3735	0.1
3750	0.1
3765	0.106666666666667
3780	0.113333333333333
3795	0.126666666666667
3810	0.113333333333333
3825	0.126666666666667
3840	0.12
3855	0.106666666666667
3870	0.106666666666667
3885	0.0933333333333333
3900	0.1
3915	0.0933333333333333
3930	0.08
3945	0.0733333333333333
3960	0.0666666666666667
3975	0.0466666666666667
3990	0.06
4005	0.06
4020	0.0666666666666667
4035	0.1
4050	0.106666666666667
4065	0.126666666666667
4080	0.14
4095	0.146666666666667
4110	0.146666666666667
4125	0.14
4140	0.133333333333333
4155	0.153333333333333
4170	0.16
4185	0.14
4200	0.12
4215	0.113333333333333
4230	0.106666666666667
4245	0.0933333333333333
4260	0.106666666666667
4275	0.133333333333333
4290	0.153333333333333
4305	0.16
4320	0.153333333333333
4335	0.153333333333333
4350	0.16
4365	0.146666666666667
4380	0.14
4395	0.133333333333333
4410	0.126666666666667
4425	0.113333333333333
4440	0.0933333333333333
4455	0.0666666666666667
4470	0.0666666666666667
4485	0.0533333333333333
4500	0.0533333333333333
4515	0.0666666666666667
4530	0.0733333333333333
4545	0.08
4560	0.08
4575	0.0733333333333333
4590	0.0666666666666667
4605	0.0733333333333333
4620	0.0866666666666667
4635	0.113333333333333
4650	0.113333333333333
4665	0.1
4680	0.1
4695	0.0933333333333333
4710	0.0866666666666667
4725	0.0866666666666667
4740	0.106666666666667
4755	0.1
4770	0.0866666666666667
4785	0.0733333333333333
4800	0.08
4815	0.0866666666666667
4830	0.0866666666666667
4845	0.1
4860	0.12
4875	0.126666666666667
4890	0.113333333333333
4905	0.12
4920	0.14
4935	0.126666666666667
4950	0.12
4965	0.12
4980	0.126666666666667
4995	0.12
5010	0.126666666666667
5025	0.14
5040	0.14
5055	0.14
5070	0.113333333333333
5085	0.126666666666667
5100	0.126666666666667
5115	0.133333333333333
5130	0.133333333333333
5145	0.14
5160	0.113333333333333
5175	0.0933333333333333
5190	0.1
5205	0.1
5220	0.113333333333333
5235	0.113333333333333
5250	0.133333333333333
5265	0.126666666666667
5280	0.113333333333333
5295	0.1
5310	0.126666666666667
5325	0.133333333333333
5340	0.14
5355	0.133333333333333
5370	0.14
5385	0.133333333333333
5400	0.12
5415	0.12
5430	0.133333333333333
5445	0.16
5460	0.153333333333333
5475	0.16
5490	0.146666666666667
5505	0.16
5520	0.153333333333333
5535	0.16
5550	0.153333333333333
5565	0.14
5580	0.14
5595	0.133333333333333
5610	0.12
5625	0.1
5640	0.1
5655	0.0866666666666667
5670	0.0733333333333333
5685	0.0866666666666667
5700	0.0933333333333333
5715	0.106666666666667
5730	0.106666666666667
5745	0.0866666666666667
5760	0.0866666666666667
5775	0.0933333333333333
5790	0.1
5805	0.0933333333333333
5820	0.106666666666667
5835	0.1
5850	0.1
5865	0.0866666666666667
5880	0.08
5895	0.0866666666666667
5910	0.0933333333333333
5925	0.1
5940	0.1
5955	0.126666666666667
5970	0.166666666666667
5985	0.153333333333333
6000	0.166666666666667
6015	0.18
6030	0.193333333333333
6045	0.206666666666667
6060	0.206666666666667
6075	0.213333333333333
6090	0.2
6105	0.18
6120	0.133333333333333
6135	0.14
6150	0.12
6165	0.106666666666667
6180	0.1
6195	0.1
6210	0.0933333333333333
6225	0.0733333333333333
6240	0.0733333333333333
6255	0.0666666666666667
6270	0.0666666666666667
6285	0.06
6300	0.0666666666666667
6315	0.0866666666666667
6330	0.08
6345	0.0666666666666667
6360	0.08
6375	0.0933333333333333
6390	0.1
6405	0.12
6420	0.12
6435	0.14
6450	0.166666666666667
6465	0.153333333333333
6480	0.16
6495	0.16
6510	0.16
6525	0.173333333333333
6540	0.166666666666667
6555	0.153333333333333
6570	0.16
6585	0.146666666666667
6600	0.12
6615	0.126666666666667
6630	0.113333333333333
6645	0.113333333333333
6660	0.113333333333333
6675	0.1
6690	0.113333333333333
6705	0.113333333333333
6720	0.12
6735	0.12
6750	0.12
6765	0.113333333333333
6780	0.126666666666667
6795	0.126666666666667
6810	0.113333333333333
6825	0.113333333333333
6840	0.12
6855	0.14
6870	0.133333333333333
6885	0.133333333333333
6900	0.153333333333333
6915	0.16
6930	0.173333333333333
6945	0.186666666666667
6960	0.193333333333333
6975	0.193333333333333
6990	0.18
7005	0.173333333333333
7020	0.173333333333333
7035	0.166666666666667
7050	0.14
7065	0.14
7080	0.113333333333333
7095	0.106666666666667
7110	0.106666666666667
7125	0.113333333333333
7140	0.12
7155	0.113333333333333
7170	0.113333333333333
7185	0.12
7200	0.12
7215	0.126666666666667
7230	0.126666666666667
7245	0.14
7260	0.126666666666667
7275	0.113333333333333
7290	0.113333333333333
7305	0.113333333333333
7320	0.12
7335	0.126666666666667
7350	0.126666666666667
7365	0.113333333333333
7380	0.14
7395	0.12
7410	0.126666666666667
7425	0.133333333333333
7440	0.133333333333333
7455	0.126666666666667
7470	0.126666666666667
7485	0.12
7500	0.12
7515	0.12
7530	0.0933333333333333
7545	0.0933333333333333
7560	0.0866666666666667
7575	0.08
7590	0.08
7605	0.08
7620	0.0666666666666667
7635	0.06
7650	0.0533333333333333
7665	0.0533333333333333
7680	0.0666666666666667
7695	0.0866666666666667
7710	0.0933333333333333
7725	0.1
7740	0.113333333333333
7755	0.126666666666667
7770	0.146666666666667
7785	0.16
7800	0.186666666666667
7815	0.193333333333333
7830	0.2
7845	0.173333333333333
7860	0.186666666666667
7875	0.18
7890	0.18
7905	0.16
7920	0.133333333333333
7935	0.12
7950	0.0933333333333333
7965	0.0866666666666667
7980	0.0866666666666667
7995	0.0933333333333333
8010	0.0733333333333333
8025	0.08
8040	0.0533333333333333
8055	0.0733333333333333
8070	0.0733333333333333
8085	0.0733333333333333
8100	0.08
8115	0.0733333333333333
8130	0.0733333333333333
8145	0.0666666666666667
8160	0.0666666666666667
8175	0.0666666666666667
8190	0.08
8205	0.08
8220	0.1
8235	0.133333333333333
8250	0.14
8265	0.146666666666667
8280	0.133333333333333
8295	0.153333333333333
8310	0.173333333333333
8325	0.18
8340	0.173333333333333
8355	0.166666666666667
8370	0.153333333333333
8385	0.12
8400	0.12
8415	0.126666666666667
8430	0.12
8445	0.1
8460	0.1
8475	0.0866666666666667
8490	0.1
8505	0.0866666666666667
8520	0.0866666666666667
8535	0.0866666666666667
8550	0.08
8565	0.0733333333333333
8580	0.08
8595	0.0866666666666667
8610	0.0733333333333333
8625	0.0666666666666667
8640	0.0466666666666667
8655	0.0466666666666667
8670	0.04
8685	0.06
8700	0.0533333333333333
8715	0.0533333333333333
8730	0.0733333333333333
8745	0.0933333333333333
8760	0.1
8775	0.12
8790	0.12
8805	0.126666666666667
8820	0.133333333333333
8835	0.113333333333333
8850	0.12
8865	0.113333333333333
8880	0.0866666666666667
8895	0.0733333333333333
8910	0.0666666666666667
8925	0.0466666666666667
8940	0.0466666666666667
8955	0.0466666666666667
8970	0.0666666666666667
8985	0.0666666666666667
9000	0.0733333333333333
9015	0.106666666666667
9030	0.126666666666667
9045	0.133333333333333
9060	0.14
9075	0.16
9090	0.166666666666667
9105	0.166666666666667
9120	0.153333333333333
9135	0.16
9150	0.16
9165	0.146666666666667
9180	0.133333333333333
9195	0.126666666666667
9210	0.133333333333333
9225	0.126666666666667
9240	0.133333333333333
9255	0.146666666666667
9270	0.133333333333333
9285	0.14
9300	0.146666666666667
9315	0.133333333333333
9330	0.126666666666667
9345	0.14
9360	0.146666666666667
9375	0.14
9390	0.146666666666667
9405	0.153333333333333
9420	0.16
9435	0.153333333333333
9450	0.153333333333333
9465	0.166666666666667
9480	0.173333333333333
9495	0.16
9510	0.153333333333333
9525	0.173333333333333
9540	0.16
9555	0.146666666666667
9570	0.16
9585	0.153333333333333
9600	0.14
9615	0.126666666666667
9630	0.12
9645	0.113333333333333
9660	0.113333333333333
9675	0.0866666666666667
9690	0.0933333333333333
9705	0.0866666666666667
9720	0.0733333333333333
9735	0.0933333333333333
9750	0.0933333333333333
9765	0.0866666666666667
9780	0.1
9795	0.0933333333333333
9810	0.08
9825	0.0933333333333333
9840	0.08
9855	0.08
9870	0.08
9885	0.0933333333333333
9900	0.106666666666667
9915	0.126666666666667
9930	0.146666666666667
9945	0.18
9960	0.193333333333333
9975	0.213333333333333
9990	0.24
10005	0.24
10020	0.26
10035	0.246666666666667
10050	0.266666666666667
10065	0.26
10080	0.24
10095	0.22
10110	0.213333333333333
10125	0.186666666666667
10140	0.18
10155	0.173333333333333
10170	0.146666666666667
10185	0.133333333333333
10200	0.106666666666667
10215	0.106666666666667
10230	0.0933333333333333
10245	0.08
10260	0.0733333333333333
10275	0.0666666666666667
10290	0.0666666666666667
10305	0.08
10320	0.08
10335	0.08
10350	0.08
10365	0.0866666666666667
10380	0.133333333333333
10395	0.153333333333333
10410	0.18
10425	0.186666666666667
10440	0.173333333333333
10455	0.186666666666667
10470	0.2
10485	0.193333333333333
10500	0.18
10515	0.173333333333333
10530	0.133333333333333
10545	0.113333333333333
10560	0.0866666666666667
10575	0.1
10590	0.1
10605	0.0733333333333333
10620	0.0666666666666667
10635	0.0666666666666667
10650	0.0733333333333333
10665	0.0666666666666667
10680	0.0733333333333333
10695	0.0733333333333333
10710	0.0666666666666667
10725	0.0466666666666667
10740	0.0466666666666667
10755	0.0466666666666667
10770	0.04
10785	0.0333333333333333
10800	0.0266666666666667
10815	0.02
10830	0.00666666666666667
10845	0.0133333333333333
10860	0.0133333333333333
10875	0.0133333333333333
10890	0.02
10905	0.0266666666666667
10920	0.0333333333333333
10935	0.04
10950	0.0466666666666667
10965	0.0533333333333333
10980	0.0533333333333333
10995	0.0533333333333333
11010	0.0533333333333333
11025	0.06
11040	0.0466666666666667
11055	0.04
11070	0.0333333333333333
11085	0.0333333333333333
11100	0.0266666666666667
11115	0.0266666666666667
11130	0.04
11145	0.0333333333333333
11160	0.04
11175	0.0333333333333333
11190	0.0466666666666667
11205	0.06
11220	0.0666666666666667
11235	0.06
11250	0.06
11265	0.0533333333333333
11280	0.0466666666666667
11295	0.0533333333333333
11310	0.0866666666666667
11325	0.0866666666666667
11340	0.0733333333333333
11355	0.0666666666666667
11370	0.0733333333333333
11385	0.0866666666666667
11400	0.0933333333333333
11415	0.0933333333333333
11430	0.0866666666666667
11445	0.08
11460	0.04
11475	0.0533333333333333
11490	0.0533333333333333
11505	0.0466666666666667
11520	0.0333333333333333
11535	0.02
11550	0.0133333333333333
11565	0.0133333333333333
11580	0.0133333333333333
11595	0.02
11610	0.02
11625	0.00666666666666667
11640	0.0266666666666667
11655	0.0266666666666667
11670	0.0266666666666667
11685	0.0333333333333333
11700	0.0466666666666667
11715	0.0466666666666667
11730	0.0466666666666667
11745	0.04
11760	0.0466666666666667
11775	0.0466666666666667
11790	0.04
11805	0.0466666666666667
11820	0.0466666666666667
11835	0.04
11850	0.04
11865	0.06
11880	0.0866666666666667
11895	0.0866666666666667
11910	0.08
11925	0.0866666666666667
11940	0.0866666666666667
11955	0.08
11970	0.08
11985	0.0866666666666667
12000	0.1
12015	0.08
12030	0.08
12045	0.106666666666667
12060	0.106666666666667
12075	0.106666666666667
12090	0.12
12105	0.133333333333333
12120	0.133333333333333
12135	0.126666666666667
12150	0.1
12165	0.1
12180	0.08
12195	0.0533333333333333
12210	0.0533333333333333
12225	0.0466666666666667
12240	0.0266666666666667
12255	0.02
12270	0.0333333333333333
12285	0.04
12300	0.04
12315	0.06
12330	0.06
12345	0.0733333333333333
12360	0.0733333333333333
12375	0.0733333333333333
12390	0.0733333333333333
12405	0.0866666666666667
12420	0.0733333333333333
12435	0.0666666666666667
12450	0.0666666666666667
12465	0.0466666666666667
12480	0.04
12495	0.0266666666666667
12510	0.0266666666666667
12525	0.0333333333333333
12540	0.0333333333333333
12555	0.02
12570	0.0333333333333333
12585	0.0466666666666667
12600	0.0533333333333333
12615	0.0666666666666667
12630	0.0733333333333333
12645	0.08
12660	0.0866666666666667
12675	0.08
12690	0.08
12705	0.08
12720	0.08
12735	0.08
12750	0.106666666666667
12765	0.106666666666667
12780	0.113333333333333
12795	0.113333333333333
12810	0.106666666666667
12825	0.12
12840	0.113333333333333
12855	0.113333333333333
12870	0.106666666666667
12885	0.106666666666667
12900	0.0733333333333333
12915	0.0666666666666667
12930	0.0533333333333333
12945	0.0466666666666667
12960	0.0466666666666667
12975	0.0333333333333333
12990	0.04
13005	0.04
13020	0.04
13035	0.04
13050	0.0466666666666667
13065	0.04
13080	0.0466666666666667
13095	0.08
13110	0.106666666666667
13125	0.12
13140	0.113333333333333
13155	0.113333333333333
13170	0.106666666666667
13185	0.106666666666667
13200	0.1
13215	0.106666666666667
13230	0.1
13245	0.0733333333333333
13260	0.0533333333333333
13275	0.04
13290	0.04
13305	0.04
13320	0.04
13335	0.0266666666666667
13350	0.0266666666666667
13365	0.02
13380	0.02
13395	0.0133333333333333
13410	0.00666666666666667
13425	0.00666666666666667
13440	0.0133333333333333
13455	0.02
13470	0.0266666666666667
13485	0.0333333333333333
13500	0.04
13515	0.04
13530	0.04
13545	0.0466666666666667
13560	0.0466666666666667
13575	0.0533333333333333
13590	0.0466666666666667
13605	0.0333333333333333
13620	0.0266666666666667
13635	0.02
13650	0.04
13665	0.0533333333333333
13680	0.0666666666666667
13695	0.0666666666666667
13710	0.0666666666666667
13725	0.0666666666666667
13740	0.0733333333333333
13755	0.08
13770	0.0866666666666667
13785	0.106666666666667
13800	0.0933333333333333
13815	0.0866666666666667
13830	0.0866666666666667
13845	0.0933333333333333
13860	0.113333333333333
13875	0.126666666666667
13890	0.133333333333333
13905	0.14
13920	0.146666666666667
13935	0.16
13950	0.153333333333333
13965	0.166666666666667
13980	0.16
13995	0.153333333333333
14010	0.14
14025	0.126666666666667
14040	0.12
14055	0.12
14070	0.113333333333333
14085	0.1
14100	0.1
14115	0.08
14130	0.0866666666666667
14145	0.0933333333333333
14160	0.1
14175	0.12
14190	0.12
14205	0.113333333333333
14220	0.12
14235	0.1
14250	0.1
14265	0.12
14280	0.12
14295	0.12
14310	0.106666666666667
14325	0.08
14340	0.0733333333333333
14355	0.0733333333333333
14370	0.0733333333333333
14385	0.1
14400	0.113333333333333
14415	0.106666666666667
14430	0.126666666666667
14445	0.126666666666667
14460	0.14
14475	0.146666666666667
14490	0.16
14505	0.166666666666667
14520	0.153333333333333
14535	0.146666666666667
14550	0.146666666666667
14565	0.153333333333333
14580	0.126666666666667
14595	0.133333333333333
14610	0.14
14625	0.133333333333333
14640	0.12
14655	0.113333333333333
14670	0.126666666666667
14685	0.106666666666667
14700	0.0866666666666667
14715	0.0666666666666667
14730	0.08
14745	0.06
14760	0.04
14775	0.0466666666666667
14790	0.0466666666666667
14805	0.04
14820	0.0266666666666667
14835	0.0266666666666667
14850	0.0533333333333333
14865	0.0666666666666667
14880	0.0466666666666667
14895	0.0466666666666667
14910	0.06
14925	0.08
14940	0.0866666666666667
14955	0.0933333333333333
14970	0.106666666666667
14985	0.113333333333333
15000	0.0933333333333333
15015	0.0933333333333333
15030	0.1
15045	0.106666666666667
15060	0.0933333333333333
15075	0.08
15090	0.12
15105	0.126666666666667
15120	0.14
15135	0.14
15150	0.14
15165	0.146666666666667
15180	0.153333333333333
15195	0.18
15210	0.193333333333333
15225	0.18
15240	0.14
15255	0.126666666666667
15270	0.126666666666667
15285	0.12
15300	0.146666666666667
15315	0.153333333333333
15330	0.153333333333333
15345	0.133333333333333
15360	0.126666666666667
15375	0.133333333333333
15390	0.133333333333333
15405	0.146666666666667
15420	0.153333333333333
15435	0.173333333333333
15450	0.166666666666667
15465	0.16
15480	0.16
15495	0.153333333333333
15510	0.153333333333333
15525	0.153333333333333
15540	0.16
15555	0.153333333333333
15570	0.133333333333333
15585	0.126666666666667
15600	0.113333333333333
15615	0.1
15630	0.0866666666666667
15645	0.1
15660	0.12
15675	0.14
15690	0.14
15705	0.146666666666667
15720	0.14
15735	0.153333333333333
15750	0.16
15765	0.16
15780	0.166666666666667
15795	0.186666666666667
15810	0.193333333333333
15825	0.186666666666667
15840	0.186666666666667
15855	0.173333333333333
15870	0.166666666666667
15885	0.14
15900	0.12
15915	0.113333333333333
15930	0.106666666666667
15945	0.0666666666666667
15960	0.04
15975	0.02
15990	0.00666666666666667
16005	0.00666666666666667
16020	0.0133333333333333
16035	0.02
16050	0.0266666666666667
16065	0.04
16080	0.0466666666666667
16095	0.0466666666666667
16110	0.0533333333333333
16125	0.0533333333333333
16140	0.08
16155	0.08
16170	0.0733333333333333
16185	0.08
16200	0.08
16215	0.0666666666666667
16230	0.0666666666666667
16245	0.0666666666666667
16260	0.0533333333333333
16275	0.0533333333333333
16290	0.0333333333333333
16305	0.0333333333333333
16320	0.04
16335	0.04
16350	0.08
16365	0.106666666666667
16380	0.1
16395	0.106666666666667
