# Supplementary material for: Conveniently Pre-Tagged and Pre-Packaged: Extended Molecular Identification and Metagenomics Using Complete Metazoan Mitochondrial Genomes
Source: PLoS One. 2012 Dec 14;7(12):e51263. doi: 10.1371/journal.pone.0051263 (PMC3522660; doi:10.1371/journal.pone.0051263)
Supplement: File S3 — Sliding window analyses for Mammalia and Lissamphibia. For each family, the folder contains the aligned sequences as well as the sliding window analyses by species pair and for all species pair on a single figure. (ZIP) [file pone.0051263.s003.zip › Lissamphibia/Ambystomatidae/15_150/Ambystoma_unisexual_lineage_LJJJ_NC_014572_Ambystoma_dumerilii_NC_006889.csv]

0	0.0733333333333333
15	0.08
30	0.0933333333333333
45	0.106666666666667
60	0.1
75	0.0933333333333333
90	0.1
105	0.0866666666666667
120	0.08
135	0.0933333333333333
150	0.0866666666666667
165	0.0933333333333333
180	0.0933333333333333
195	0.0866666666666667
210	0.0933333333333333
225	0.1
240	0.0866666666666667
255	0.1
270	0.1
285	0.0866666666666667
300	0.08
315	0.08
330	0.0733333333333333
345	0.08
360	0.08
375	0.0733333333333333
390	0.0733333333333333
405	0.0733333333333333
420	0.08
435	0.0866666666666667
450	0.0866666666666667
465	0.08
480	0.0733333333333333
495	0.0666666666666667
510	0.0666666666666667
525	0.0666666666666667
540	0.0866666666666667
555	0.08
570	0.0933333333333333
585	0.0933333333333333
600	0.1
615	0.1
630	0.0933333333333333
645	0.0866666666666667
660	0.08
675	0.08
690	0.06
705	0.0666666666666667
720	0.0533333333333333
735	0.04
750	0.0533333333333333
765	0.0466666666666667
780	0.06
795	0.06
810	0.0733333333333333
825	0.0933333333333333
840	0.1
855	0.0866666666666667
870	0.1
885	0.113333333333333
900	0.106666666666667
915	0.126666666666667
930	0.126666666666667
945	0.14
960	0.133333333333333
975	0.113333333333333
990	0.12
1005	0.126666666666667
1020	0.106666666666667
1035	0.0933333333333333
1050	0.0866666666666667
1065	0.0733333333333333
1080	0.0666666666666667
1095	0.06
1110	0.0666666666666667
1125	0.08
1140	0.06
1155	0.0533333333333333
1170	0.0533333333333333
1185	0.0666666666666667
1200	0.08
1215	0.08
1230	0.0933333333333333
1245	0.0866666666666667
1260	0.0733333333333333
1275	0.06
1290	0.0666666666666667
1305	0.0733333333333333
1320	0.0733333333333333
1335	0.08
1350	0.06
1365	0.0533333333333333
1380	0.0333333333333333
1395	0.04
1410	0.0466666666666667
1425	0.0466666666666667
1440	0.04
1455	0.0333333333333333
1470	0.0333333333333333
1485	0.0133333333333333
1500	0.0133333333333333
1515	0.0333333333333333
1530	0.0333333333333333
1545	0.0333333333333333
1560	0.04
1575	0.04
1590	0.04
1605	0.04
1620	0.04
1635	0.0466666666666667
1650	0.0533333333333333
1665	0.0333333333333333
1680	0.0333333333333333
1695	0.0333333333333333
1710	0.02
1725	0.02
1740	0.0333333333333333
1755	0.04
1770	0.04
1785	0.04
1800	0.0333333333333333
1815	0.04
1830	0.0466666666666667
1845	0.04
1860	0.0466666666666667
1875	0.0533333333333333
1890	0.0466666666666667
1905	0.0466666666666667
1920	0.0733333333333333
1935	0.0866666666666667
1950	0.106666666666667
1965	0.106666666666667
1980	0.106666666666667
1995	0.12
2010	0.126666666666667
2025	0.133333333333333
2040	0.146666666666667
2055	0.14
2070	0.126666666666667
2085	0.106666666666667
2100	0.0933333333333333
2115	0.113333333333333
2130	0.113333333333333
2145	0.12
2160	0.12
2175	0.113333333333333
2190	0.126666666666667
2205	0.14
2220	0.133333333333333
2235	0.133333333333333
2250	0.14
2265	0.113333333333333
2280	0.113333333333333
2295	0.0933333333333333
2310	0.0866666666666667
2325	0.0933333333333333
2340	0.0866666666666667
2355	0.0866666666666667
2370	0.0866666666666667
2385	0.1
2400	0.1
2415	0.113333333333333
2430	0.113333333333333
2445	0.113333333333333
2460	0.113333333333333
2475	0.1
2490	0.08
2505	0.0866666666666667
2520	0.0933333333333333
2535	0.1
2550	0.1
2565	0.0933333333333333
2580	0.1
2595	0.113333333333333
2610	0.133333333333333
2625	0.16
2640	0.18
2655	0.193333333333333
2670	0.186666666666667
2685	0.193333333333333
2700	0.193333333333333
2715	0.193333333333333
2730	0.2
2745	0.186666666666667
2760	0.166666666666667
2775	0.146666666666667
2790	0.133333333333333
2805	0.12
2820	0.126666666666667
2835	0.106666666666667
2850	0.113333333333333
2865	0.113333333333333
2880	0.106666666666667
2895	0.12
2910	0.14
2925	0.153333333333333
2940	0.173333333333333
2955	0.173333333333333
2970	0.173333333333333
2985	0.173333333333333
3000	0.16
3015	0.166666666666667
3030	0.16
3045	0.153333333333333
3060	0.146666666666667
3075	0.133333333333333
3090	0.113333333333333
3105	0.1
3120	0.1
3135	0.1
3150	0.0933333333333333
3165	0.08
3180	0.08
3195	0.0866666666666667
3210	0.0666666666666667
3225	0.08
3240	0.08
3255	0.0733333333333333
3270	0.0733333333333333
3285	0.0733333333333333
3300	0.08
3315	0.1
3330	0.1
3345	0.0933333333333333
3360	0.106666666666667
3375	0.0866666666666667
3390	0.0733333333333333
3405	0.08
3420	0.08
3435	0.08
3450	0.08
3465	0.0733333333333333
3480	0.08
3495	0.08
3510	0.0933333333333333
3525	0.0933333333333333
3540	0.106666666666667
3555	0.12
3570	0.12
3585	0.12
3600	0.133333333333333
3615	0.126666666666667
3630	0.126666666666667
3645	0.126666666666667
3660	0.113333333333333
3675	0.12
3690	0.12
3705	0.113333333333333
3720	0.113333333333333
3735	0.12
3750	0.1
3765	0.0933333333333333
3780	0.0866666666666667
3795	0.1
3810	0.0866666666666667
3825	0.1
3840	0.106666666666667
3855	0.0933333333333333
3870	0.08
3885	0.0666666666666667
3900	0.08
3915	0.0866666666666667
3930	0.08
3945	0.0733333333333333
3960	0.0733333333333333
3975	0.06
3990	0.0533333333333333
4005	0.06
4020	0.0666666666666667
4035	0.1
4050	0.106666666666667
4065	0.126666666666667
4080	0.14
4095	0.146666666666667
4110	0.146666666666667
4125	0.14
4140	0.14
4155	0.16
4170	0.166666666666667
4185	0.146666666666667
4200	0.126666666666667
4215	0.126666666666667
4230	0.12
4245	0.106666666666667
4260	0.12
4275	0.146666666666667
4290	0.16
4305	0.166666666666667
4320	0.16
4335	0.16
4350	0.166666666666667
4365	0.146666666666667
4380	0.14
4395	0.133333333333333
4410	0.126666666666667
4425	0.113333333333333
4440	0.0933333333333333
4455	0.0666666666666667
4470	0.0666666666666667
4485	0.0533333333333333
4500	0.0533333333333333
4515	0.0666666666666667
4530	0.0733333333333333
4545	0.08
4560	0.08
4575	0.0733333333333333
4590	0.0666666666666667
4605	0.0733333333333333
4620	0.0866666666666667
4635	0.106666666666667
4650	0.106666666666667
4665	0.0866666666666667
4680	0.0866666666666667
4695	0.08
4710	0.0733333333333333
4725	0.0666666666666667
4740	0.0866666666666667
4755	0.08
4770	0.0666666666666667
4785	0.0466666666666667
4800	0.06
4815	0.08
4830	0.0733333333333333
4845	0.08
4860	0.0933333333333333
4875	0.113333333333333
4890	0.1
4905	0.113333333333333
4920	0.133333333333333
4935	0.133333333333333
4950	0.12
4965	0.106666666666667
4980	0.133333333333333
4995	0.14
5010	0.153333333333333
5025	0.14
5040	0.14
5055	0.133333333333333
5070	0.113333333333333
5085	0.126666666666667
5100	0.12
5115	0.126666666666667
5130	0.113333333333333
5145	0.12
5160	0.0933333333333333
5175	0.0866666666666667
5190	0.1
5205	0.1
5220	0.113333333333333
5235	0.133333333333333
5250	0.16
5265	0.16
5280	0.153333333333333
5295	0.14
5310	0.16
5325	0.173333333333333
5340	0.16
5355	0.166666666666667
5370	0.153333333333333
5385	0.126666666666667
5400	0.106666666666667
5415	0.106666666666667
5430	0.113333333333333
5445	0.133333333333333
5460	0.126666666666667
5475	0.133333333333333
5490	0.133333333333333
5505	0.126666666666667
5520	0.133333333333333
5535	0.133333333333333
5550	0.133333333333333
5565	0.12
5580	0.12
5595	0.113333333333333
5610	0.106666666666667
5625	0.0866666666666667
5640	0.0866666666666667
5655	0.08
5670	0.0733333333333333
5685	0.0933333333333333
5700	0.0933333333333333
5715	0.1
5730	0.1
5745	0.08
5760	0.0733333333333333
5775	0.08
5790	0.0866666666666667
5805	0.0933333333333333
5820	0.106666666666667
5835	0.0933333333333333
5850	0.0866666666666667
5865	0.0933333333333333
5880	0.0866666666666667
5895	0.1
5910	0.106666666666667
5925	0.12
5940	0.12
5955	0.133333333333333
5970	0.166666666666667
5985	0.173333333333333
6000	0.186666666666667
6015	0.186666666666667
6030	0.193333333333333
6045	0.186666666666667
6060	0.193333333333333
6075	0.18
6090	0.166666666666667
6105	0.14
6120	0.1
6135	0.1
6150	0.0933333333333333
6165	0.08
6180	0.0733333333333333
6195	0.0866666666666667
6210	0.0733333333333333
6225	0.0666666666666667
6240	0.0666666666666667
6255	0.0666666666666667
6270	0.06
6285	0.0466666666666667
6300	0.0533333333333333
6315	0.0733333333333333
6330	0.0866666666666667
6345	0.0866666666666667
6360	0.12
6375	0.126666666666667
6390	0.126666666666667
6405	0.146666666666667
6420	0.146666666666667
6435	0.153333333333333
6450	0.166666666666667
6465	0.146666666666667
6480	0.14
6495	0.133333333333333
6510	0.1
6525	0.12
6540	0.126666666666667
6555	0.12
6570	0.126666666666667
6585	0.113333333333333
6600	0.1
6615	0.12
6630	0.106666666666667
6645	0.0933333333333333
6660	0.1
6675	0.08
6690	0.0933333333333333
6705	0.0866666666666667
6720	0.0866666666666667
6735	0.113333333333333
6750	0.106666666666667
6765	0.0933333333333333
6780	0.0933333333333333
6795	0.0933333333333333
6810	0.0933333333333333
6825	0.0933333333333333
6840	0.08
6855	0.0933333333333333
6870	0.08
6885	0.06
6900	0.08
6915	0.0933333333333333
6930	0.106666666666667
6945	0.133333333333333
6960	0.14
6975	0.153333333333333
6990	0.166666666666667
7005	0.166666666666667
7020	0.186666666666667
7035	0.186666666666667
7050	0.16
7065	0.153333333333333
7080	0.14
7095	0.126666666666667
7110	0.126666666666667
7125	0.126666666666667
7140	0.113333333333333
7155	0.106666666666667
7170	0.0933333333333333
7185	0.0933333333333333
7200	0.0933333333333333
7215	0.1
7230	0.1
7245	0.1
7260	0.1
7275	0.08
7290	0.08
7305	0.08
7320	0.0733333333333333
7335	0.0733333333333333
7350	0.0866666666666667
7365	0.08
7380	0.0933333333333333
7395	0.0933333333333333
7410	0.08
7425	0.0866666666666667
7440	0.0933333333333333
7455	0.08
7470	0.1
7485	0.1
7500	0.106666666666667
7515	0.1
7530	0.1
7545	0.1
7560	0.1
7575	0.106666666666667
7590	0.126666666666667
7605	0.14
7620	0.14
7635	0.146666666666667
7650	0.133333333333333
7665	0.133333333333333
7680	0.126666666666667
7695	0.133333333333333
7710	0.14
7725	0.133333333333333
7740	0.113333333333333
7755	0.113333333333333
7770	0.113333333333333
7785	0.12
7800	0.12
7815	0.12
7830	0.133333333333333
7845	0.12
7860	0.146666666666667
7875	0.146666666666667
7890	0.153333333333333
7905	0.14
7920	0.126666666666667
7935	0.113333333333333
7950	0.106666666666667
7965	0.106666666666667
7980	0.1
7995	0.106666666666667
8010	0.0866666666666667
8025	0.0866666666666667
8040	0.08
8055	0.106666666666667
8070	0.106666666666667
8085	0.1
8100	0.106666666666667
8115	0.1
8130	0.0933333333333333
8145	0.0933333333333333
8160	0.08
8175	0.08
8190	0.08
8205	0.0733333333333333
8220	0.0933333333333333
8235	0.113333333333333
8250	0.113333333333333
8265	0.12
8280	0.133333333333333
8295	0.14
8310	0.16
8325	0.16
8340	0.146666666666667
8355	0.14
8370	0.12
8385	0.1
8400	0.1
8415	0.0933333333333333
8430	0.0733333333333333
8445	0.0533333333333333
8460	0.0533333333333333
8475	0.0533333333333333
8490	0.0733333333333333
8505	0.06
8520	0.06
8535	0.0666666666666667
8550	0.0666666666666667
8565	0.0733333333333333
8580	0.08
8595	0.0866666666666667
8610	0.0733333333333333
8625	0.0666666666666667
8640	0.0466666666666667
8655	0.0466666666666667
8670	0.04
8685	0.06
8700	0.0533333333333333
8715	0.0533333333333333
8730	0.0733333333333333
8745	0.1
8760	0.1
8775	0.12
8790	0.12
8805	0.126666666666667
8820	0.133333333333333
8835	0.113333333333333
8850	0.12
8865	0.146666666666667
8880	0.126666666666667
8895	0.106666666666667
8910	0.106666666666667
8925	0.1
8940	0.113333333333333
8955	0.106666666666667
8970	0.12
8985	0.12
9000	0.113333333333333
9015	0.113333333333333
9030	0.126666666666667
9045	0.126666666666667
9060	0.12
9075	0.12
9090	0.113333333333333
9105	0.12
9120	0.113333333333333
9135	0.133333333333333
9150	0.14
9165	0.126666666666667
9180	0.12
9195	0.12
9210	0.146666666666667
9225	0.146666666666667
9240	0.146666666666667
9255	0.153333333333333
9270	0.146666666666667
9285	0.133333333333333
9300	0.153333333333333
9315	0.14
9330	0.14
9345	0.14
9360	0.133333333333333
9375	0.126666666666667
9390	0.146666666666667
9405	0.146666666666667
9420	0.153333333333333
9435	0.153333333333333
9450	0.126666666666667
9465	0.133333333333333
9480	0.126666666666667
9495	0.126666666666667
9510	0.126666666666667
9525	0.14
9540	0.133333333333333
9555	0.133333333333333
9570	0.133333333333333
9585	0.126666666666667
9600	0.133333333333333
9615	0.14
9630	0.133333333333333
9645	0.133333333333333
9660	0.126666666666667
9675	0.106666666666667
9690	0.1
9705	0.106666666666667
9720	0.1
9735	0.113333333333333
9750	0.113333333333333
9765	0.106666666666667
9780	0.12
9795	0.106666666666667
9810	0.1
9825	0.106666666666667
9840	0.0933333333333333
9855	0.08
9870	0.08
9885	0.08
9900	0.0866666666666667
9915	0.0933333333333333
9930	0.106666666666667
9945	0.113333333333333
9960	0.126666666666667
9975	0.153333333333333
9990	0.18
10005	0.186666666666667
10020	0.213333333333333
10035	0.226666666666667
10050	0.253333333333333
10065	0.246666666666667
10080	0.233333333333333
10095	0.246666666666667
10110	0.246666666666667
10125	0.226666666666667
10140	0.213333333333333
10155	0.2
10170	0.166666666666667
10185	0.146666666666667
10200	0.12
10215	0.106666666666667
10230	0.0933333333333333
10245	0.0733333333333333
10260	0.06
10275	0.0466666666666667
10290	0.0466666666666667
10305	0.0466666666666667
10320	0.0466666666666667
10335	0.04
10350	0.04
10365	0.06
10380	0.106666666666667
10395	0.126666666666667
10410	0.146666666666667
10425	0.166666666666667
10440	0.16
10455	0.186666666666667
10470	0.193333333333333
10485	0.206666666666667
10500	0.193333333333333
10515	0.193333333333333
10530	0.153333333333333
10545	0.133333333333333
10560	0.113333333333333
10575	0.113333333333333
10590	0.113333333333333
10605	0.0866666666666667
10620	0.0866666666666667
10635	0.0733333333333333
10650	0.0733333333333333
10665	0.06
10680	0.06
10695	0.06
10710	0.0533333333333333
10725	0.0333333333333333
10740	0.0266666666666667
10755	0.0333333333333333
10770	0.0333333333333333
10785	0.0266666666666667
10800	0.0266666666666667
10815	0.02
10830	0.02
10845	0.0266666666666667
10860	0.0266666666666667
10875	0.0266666666666667
10890	0.0466666666666667
10905	0.04
10920	0.0333333333333333
10935	0.0466666666666667
10950	0.0466666666666667
10965	0.0466666666666667
10980	0.04
10995	0.04
11010	0.04
11025	0.04
11040	0.02
11055	0.02
11070	0.02
11085	0.0133333333333333
11100	0.0133333333333333
11115	0.02
11130	0.0333333333333333
11145	0.0266666666666667
11160	0.0333333333333333
11175	0.0333333333333333
11190	0.04
11205	0.0466666666666667
11220	0.0466666666666667
11235	0.04
11250	0.04
11265	0.0333333333333333
11280	0.0266666666666667
11295	0.0333333333333333
11310	0.04
11325	0.0466666666666667
11340	0.04
11355	0.0333333333333333
11370	0.0533333333333333
11385	0.0666666666666667
11400	0.0733333333333333
11415	0.0733333333333333
11430	0.0666666666666667
11445	0.06
11460	0.0466666666666667
11475	0.0533333333333333
11490	0.0533333333333333
11505	0.0533333333333333
11520	0.0333333333333333
11535	0.02
11550	0.0133333333333333
11565	0.0133333333333333
11580	0.0133333333333333
11595	0.02
11610	0.02
11625	0.00666666666666667
11640	0.02
11655	0.02
11670	0.02
11685	0.0266666666666667
11700	0.0466666666666667
11715	0.0466666666666667
11730	0.0533333333333333
11745	0.0466666666666667
11760	0.0533333333333333
11775	0.0533333333333333
11790	0.0466666666666667
11805	0.0466666666666667
11820	0.0466666666666667
11835	0.04
11850	0.0266666666666667
11865	0.0466666666666667
11880	0.0533333333333333
11895	0.0533333333333333
11910	0.0466666666666667
11925	0.0533333333333333
11940	0.0533333333333333
11955	0.0533333333333333
11970	0.0533333333333333
11985	0.06
12000	0.0866666666666667
12015	0.0666666666666667
12030	0.0866666666666667
12045	0.1
12060	0.1
12075	0.1
12090	0.12
12105	0.133333333333333
12120	0.133333333333333
12135	0.126666666666667
12150	0.1
12165	0.1
12180	0.0733333333333333
12195	0.06
12210	0.06
12225	0.0533333333333333
12240	0.0266666666666667
12255	0.0133333333333333
12270	0.0266666666666667
12285	0.0333333333333333
12300	0.0266666666666667
12315	0.04
12330	0.04
12345	0.0533333333333333
12360	0.06
12375	0.06
12390	0.06
12405	0.0733333333333333
12420	0.06
12435	0.06
12450	0.06
12465	0.0466666666666667
12480	0.0533333333333333
12495	0.04
12510	0.04
12525	0.0466666666666667
12540	0.06
12555	0.0533333333333333
12570	0.06
12585	0.0533333333333333
12600	0.0666666666666667
12615	0.08
12630	0.08
12645	0.0866666666666667
12660	0.0866666666666667
12675	0.08
12690	0.0733333333333333
12705	0.0733333333333333
12720	0.0866666666666667
12735	0.1
12750	0.133333333333333
12765	0.133333333333333
12780	0.126666666666667
12795	0.12
12810	0.113333333333333
12825	0.126666666666667
12840	0.12
12855	0.12
12870	0.106666666666667
12885	0.1
12900	0.0533333333333333
12915	0.0466666666666667
12930	0.04
12945	0.04
12960	0.04
12975	0.0266666666666667
12990	0.0333333333333333
13005	0.0333333333333333
13020	0.0333333333333333
13035	0.04
13050	0.04
13065	0.0333333333333333
13080	0.0333333333333333
13095	0.0533333333333333
13110	0.0866666666666667
13125	0.106666666666667
13140	0.1
13155	0.0933333333333333
13170	0.0933333333333333
13185	0.0933333333333333
13200	0.1
13215	0.106666666666667
13230	0.106666666666667
13245	0.0866666666666667
13260	0.0533333333333333
13275	0.0333333333333333
13290	0.0333333333333333
13305	0.04
13320	0.0333333333333333
13335	0.02
13350	0.0133333333333333
13365	0.00666666666666667
13380	0.00666666666666667
13395	0.00666666666666667
13410	0.00666666666666667
13425	0.00666666666666667
13440	0.00666666666666667
13455	0.0133333333333333
13470	0.02
13485	0.0266666666666667
13500	0.0333333333333333
13515	0.0333333333333333
13530	0.0333333333333333
13545	0.04
13560	0.04
13575	0.04
13590	0.04
13605	0.0266666666666667
13620	0.0266666666666667
13635	0.02
13650	0.0466666666666667
13665	0.06
13680	0.0666666666666667
13695	0.0933333333333333
13710	0.106666666666667
13725	0.113333333333333
13740	0.133333333333333
13755	0.133333333333333
13770	0.133333333333333
13785	0.16
13800	0.14
13815	0.126666666666667
13830	0.14
13845	0.12
13860	0.113333333333333
13875	0.126666666666667
13890	0.106666666666667
13905	0.126666666666667
13920	0.133333333333333
13935	0.14
13950	0.133333333333333
13965	0.14
13980	0.12
13995	0.106666666666667
14010	0.113333333333333
14025	0.1
14040	0.113333333333333
14055	0.0933333333333333
14070	0.08
14085	0.0733333333333333
14100	0.08
14115	0.08
14130	0.1
14145	0.113333333333333
14160	0.1
14175	0.1
14190	0.0933333333333333
14205	0.0933333333333333
14220	0.113333333333333
14235	0.0866666666666667
14250	0.0866666666666667
14265	0.1
14280	0.0866666666666667
14295	0.0733333333333333
14310	0.08
14325	0.0866666666666667
14340	0.1
14355	0.113333333333333
14370	0.106666666666667
14385	0.133333333333333
14400	0.146666666666667
14415	0.146666666666667
14430	0.166666666666667
14445	0.173333333333333
14460	0.18
14475	0.173333333333333
14490	0.166666666666667
14505	0.166666666666667
14520	0.153333333333333
14535	0.153333333333333
14550	0.14
14565	0.14
14580	0.12
14595	0.12
14610	0.126666666666667
14625	0.12
14640	0.106666666666667
14655	0.1
14670	0.106666666666667
14685	0.08
14700	0.0666666666666667
14715	0.0466666666666667
14730	0.06
14745	0.0533333333333333
14760	0.0333333333333333
14775	0.04
14790	0.04
14805	0.0333333333333333
14820	0.0266666666666667
14835	0.0266666666666667
14850	0.0466666666666667
14865	0.0533333333333333
14880	0.04
14895	0.06
14910	0.0733333333333333
14925	0.0933333333333333
14940	0.1
14955	0.1
14970	0.113333333333333
14985	0.126666666666667
15000	0.113333333333333
15015	0.113333333333333
15030	0.113333333333333
15045	0.1
15060	0.0866666666666667
15075	0.0733333333333333
15090	0.0866666666666667
15105	0.1
15120	0.126666666666667
15135	0.126666666666667
15150	0.133333333333333
15165	0.153333333333333
15180	0.173333333333333
15195	0.193333333333333
15210	0.206666666666667
15225	0.2
15240	0.193333333333333
15255	0.18
15270	0.153333333333333
15285	0.153333333333333
15300	0.166666666666667
15315	0.153333333333333
15330	0.153333333333333
15345	0.146666666666667
15360	0.14
15375	0.14
15390	0.133333333333333
15405	0.14
15420	0.146666666666667
15435	0.153333333333333
15450	0.16
15465	0.166666666666667
15480	0.16
15495	0.146666666666667
15510	0.146666666666667
15525	0.146666666666667
15540	0.16
15555	0.16
15570	0.153333333333333
15585	0.153333333333333
15600	0.126666666666667
15615	0.106666666666667
15630	0.0933333333333333
15645	0.106666666666667
15660	0.126666666666667
15675	0.146666666666667
15690	0.153333333333333
15705	0.16
15720	0.153333333333333
15735	0.16
15750	0.166666666666667
15765	0.173333333333333
15780	0.173333333333333
15795	0.193333333333333
15810	0.18
15825	0.166666666666667
15840	0.153333333333333
15855	0.14
15870	0.133333333333333
15885	0.106666666666667
15900	0.0933333333333333
15915	0.0866666666666667
15930	0.08
15945	0.04
15960	0.0266666666666667
15975	0.0133333333333333
15990	0
16005	0
16020	0
16035	0
16050	0.00666666666666667
16065	0.02
16080	0.0266666666666667
16095	0.0266666666666667
16110	0.0266666666666667
16125	0.0266666666666667
16140	0.0533333333333333
16155	0.0533333333333333
16170	0.0533333333333333
16185	0.06
16200	0.06
16215	0.0533333333333333
16230	0.0533333333333333
16245	0.0533333333333333
16260	0.0533333333333333
16275	0.0533333333333333
16290	0.0333333333333333
16305	0.0333333333333333
16320	0.04
16335	0.04
16350	0.0466666666666667
16365	0.0533333333333333
16380	0.0533333333333333
16395	0.06
