# Supplementary material for: Conveniently Pre-Tagged and Pre-Packaged: Extended Molecular Identification and Metagenomics Using Complete Metazoan Mitochondrial Genomes
Source: PLoS One. 2012 Dec 14;7(12):e51263. doi: 10.1371/journal.pone.0051263 (PMC3522660; doi:10.1371/journal.pone.0051263)
Supplement: File S3 — Sliding window analyses for Mammalia and Lissamphibia. For each family, the folder contains the aligned sequences as well as the sliding window analyses by species pair and for all species pair on a single figure. (ZIP) [file pone.0051263.s003.zip › Lissamphibia/Ambystomatidae/15_150/Ambystoma_unisexual_lineage_LJJJ_NC_014572_Ambystoma_laterale_NC_006330.csv]

0	0.0933333333333333
15	0.1
30	0.12
45	0.126666666666667
60	0.12
75	0.12
90	0.126666666666667
105	0.14
120	0.146666666666667
135	0.133333333333333
150	0.113333333333333
165	0.12
180	0.106666666666667
195	0.113333333333333
210	0.113333333333333
225	0.126666666666667
240	0.12
255	0.106666666666667
270	0.113333333333333
285	0.126666666666667
300	0.126666666666667
315	0.12
330	0.113333333333333
345	0.106666666666667
360	0.106666666666667
375	0.0933333333333333
390	0.0866666666666667
405	0.08
420	0.0733333333333333
435	0.0666666666666667
450	0.08
465	0.08
480	0.0866666666666667
495	0.08
510	0.0733333333333333
525	0.08
540	0.0866666666666667
555	0.1
570	0.106666666666667
585	0.1
600	0.106666666666667
615	0.113333333333333
630	0.106666666666667
645	0.106666666666667
660	0.12
675	0.106666666666667
690	0.1
705	0.1
720	0.1
735	0.0933333333333333
750	0.0866666666666667
765	0.08
780	0.0733333333333333
795	0.08
810	0.0733333333333333
825	0.0933333333333333
840	0.0866666666666667
855	0.08
870	0.0733333333333333
885	0.0933333333333333
900	0.08
915	0.0933333333333333
930	0.1
945	0.1
960	0.113333333333333
975	0.1
990	0.126666666666667
1005	0.146666666666667
1020	0.14
1035	0.133333333333333
1050	0.133333333333333
1065	0.126666666666667
1080	0.126666666666667
1095	0.133333333333333
1110	0.12
1125	0.12
1140	0.106666666666667
1155	0.106666666666667
1170	0.106666666666667
1185	0.1
1200	0.106666666666667
1215	0.1
1230	0.106666666666667
1245	0.106666666666667
1260	0.1
1275	0.0933333333333333
1290	0.08
1305	0.06
1320	0.0666666666666667
1335	0.06
1350	0.06
1365	0.0666666666666667
1380	0.0666666666666667
1395	0.0533333333333333
1410	0.06
1425	0.06
1440	0.06
1455	0.06
1470	0.0533333333333333
1485	0.0533333333333333
1500	0.0466666666666667
1515	0.06
1530	0.0533333333333333
1545	0.06
1560	0.0533333333333333
1575	0.0533333333333333
1590	0.0533333333333333
1605	0.0533333333333333
1620	0.0533333333333333
1635	0.06
1650	0.06
1665	0.04
1680	0.0333333333333333
1695	0.0333333333333333
1710	0.04
1725	0.04
1740	0.0533333333333333
1755	0.0466666666666667
1770	0.0466666666666667
1785	0.04
1800	0.0466666666666667
1815	0.04
1830	0.0533333333333333
1845	0.06
1860	0.0533333333333333
1875	0.06
1890	0.06
1905	0.0666666666666667
1920	0.0933333333333333
1935	0.113333333333333
1950	0.126666666666667
1965	0.146666666666667
1980	0.14
1995	0.14
2010	0.153333333333333
2025	0.16
2040	0.153333333333333
2055	0.146666666666667
2070	0.146666666666667
2085	0.133333333333333
2100	0.113333333333333
2115	0.113333333333333
2130	0.113333333333333
2145	0.106666666666667
2160	0.1
2175	0.0866666666666667
2190	0.1
2205	0.106666666666667
2220	0.0866666666666667
2235	0.08
2250	0.0866666666666667
2265	0.0666666666666667
2280	0.0666666666666667
2295	0.06
2310	0.06
2325	0.0733333333333333
2340	0.0666666666666667
2355	0.06
2370	0.06
2385	0.08
2400	0.08
2415	0.0866666666666667
2430	0.0866666666666667
2445	0.0933333333333333
2460	0.0933333333333333
2475	0.0866666666666667
2490	0.0733333333333333
2505	0.0933333333333333
2520	0.106666666666667
2535	0.106666666666667
2550	0.0933333333333333
2565	0.1
2580	0.1
2595	0.113333333333333
2610	0.12
2625	0.126666666666667
2640	0.14
2655	0.133333333333333
2670	0.153333333333333
2685	0.166666666666667
2700	0.186666666666667
2715	0.18
2730	0.193333333333333
2745	0.186666666666667
2760	0.193333333333333
2775	0.2
2790	0.206666666666667
2805	0.22
2820	0.193333333333333
2835	0.186666666666667
2850	0.193333333333333
2865	0.2
2880	0.206666666666667
2895	0.206666666666667
2910	0.2
2925	0.206666666666667
2940	0.22
2955	0.206666666666667
2970	0.22
2985	0.2
3000	0.18
3015	0.166666666666667
3030	0.146666666666667
3045	0.14
3060	0.146666666666667
3075	0.12
3090	0.0933333333333333
3105	0.0933333333333333
3120	0.0933333333333333
3135	0.0933333333333333
3150	0.0866666666666667
3165	0.0866666666666667
3180	0.0866666666666667
3195	0.0933333333333333
3210	0.0733333333333333
3225	0.0866666666666667
3240	0.0933333333333333
3255	0.0866666666666667
3270	0.0733333333333333
3285	0.0866666666666667
3300	0.0933333333333333
3315	0.0933333333333333
3330	0.0933333333333333
3345	0.0866666666666667
3360	0.0933333333333333
3375	0.0866666666666667
3390	0.0866666666666667
3405	0.0933333333333333
3420	0.0933333333333333
3435	0.0866666666666667
3450	0.0933333333333333
3465	0.1
3480	0.106666666666667
3495	0.106666666666667
3510	0.126666666666667
3525	0.12
3540	0.133333333333333
3555	0.133333333333333
3570	0.14
3585	0.146666666666667
3600	0.14
3615	0.133333333333333
3630	0.146666666666667
3645	0.146666666666667
3660	0.133333333333333
3675	0.14
3690	0.113333333333333
3705	0.12
3720	0.106666666666667
3735	0.0933333333333333
3750	0.0933333333333333
3765	0.1
3780	0.08
3795	0.0733333333333333
3810	0.0733333333333333
3825	0.1
3840	0.106666666666667
3855	0.0933333333333333
3870	0.0933333333333333
3885	0.0866666666666667
3900	0.0933333333333333
3915	0.1
3930	0.0933333333333333
3945	0.106666666666667
3960	0.0933333333333333
3975	0.0666666666666667
3990	0.06
4005	0.0533333333333333
4020	0.0466666666666667
4035	0.0733333333333333
4050	0.08
4065	0.0866666666666667
4080	0.1
4095	0.106666666666667
4110	0.106666666666667
4125	0.1
4140	0.113333333333333
4155	0.12
4170	0.126666666666667
4185	0.106666666666667
4200	0.0933333333333333
4215	0.0933333333333333
4230	0.0933333333333333
4245	0.0866666666666667
4260	0.113333333333333
4275	0.133333333333333
4290	0.126666666666667
4305	0.133333333333333
4320	0.133333333333333
4335	0.14
4350	0.146666666666667
4365	0.133333333333333
4380	0.126666666666667
4395	0.113333333333333
4410	0.1
4425	0.0933333333333333
4440	0.1
4455	0.0933333333333333
4470	0.1
4485	0.0866666666666667
4500	0.08
4515	0.0933333333333333
4530	0.0933333333333333
4545	0.106666666666667
4560	0.1
4575	0.1
4590	0.0933333333333333
4605	0.1
4620	0.1
4635	0.126666666666667
4650	0.133333333333333
4665	0.12
4680	0.12
4695	0.106666666666667
4710	0.106666666666667
4725	0.1
4740	0.106666666666667
4755	0.1
4770	0.1
4785	0.0733333333333333
4800	0.0733333333333333
4815	0.0933333333333333
4830	0.0866666666666667
4845	0.1
4860	0.1
4875	0.0933333333333333
4890	0.1
4905	0.1
4920	0.1
4935	0.113333333333333
4950	0.113333333333333
4965	0.0933333333333333
4980	0.106666666666667
4995	0.113333333333333
5010	0.133333333333333
5025	0.14
5040	0.126666666666667
5055	0.12
5070	0.106666666666667
5085	0.106666666666667
5100	0.0933333333333333
5115	0.106666666666667
5130	0.113333333333333
5145	0.106666666666667
5160	0.08
5175	0.08
5190	0.1
5205	0.126666666666667
5220	0.14
5235	0.153333333333333
5250	0.173333333333333
5265	0.16
5280	0.146666666666667
5295	0.14
5310	0.146666666666667
5325	0.153333333333333
5340	0.126666666666667
5355	0.106666666666667
5370	0.106666666666667
5385	0.0866666666666667
5400	0.0733333333333333
5415	0.0733333333333333
5430	0.0666666666666667
5445	0.0733333333333333
5460	0.0733333333333333
5475	0.0733333333333333
5490	0.08
5505	0.0933333333333333
5520	0.106666666666667
5535	0.106666666666667
5550	0.106666666666667
5565	0.126666666666667
5580	0.14
5595	0.133333333333333
5610	0.133333333333333
5625	0.12
5640	0.126666666666667
5655	0.113333333333333
5670	0.0866666666666667
5685	0.1
5700	0.1
5715	0.0933333333333333
5730	0.0933333333333333
5745	0.0933333333333333
5760	0.1
5775	0.106666666666667
5790	0.12
5805	0.113333333333333
5820	0.126666666666667
5835	0.12
5850	0.126666666666667
5865	0.113333333333333
5880	0.113333333333333
5895	0.113333333333333
5910	0.113333333333333
5925	0.126666666666667
5940	0.113333333333333
5955	0.126666666666667
5970	0.146666666666667
5985	0.16
6000	0.146666666666667
6015	0.153333333333333
6030	0.153333333333333
6045	0.166666666666667
6060	0.173333333333333
6075	0.173333333333333
6090	0.16
6105	0.153333333333333
6120	0.12
6135	0.106666666666667
6150	0.113333333333333
6165	0.1
6180	0.0866666666666667
6195	0.0666666666666667
6210	0.0666666666666667
6225	0.0466666666666667
6240	0.0466666666666667
6255	0.04
6270	0.04
6285	0.04
6300	0.0466666666666667
6315	0.06
6330	0.0666666666666667
6345	0.0933333333333333
6360	0.0866666666666667
6375	0.0866666666666667
6390	0.106666666666667
6405	0.126666666666667
6420	0.153333333333333
6435	0.146666666666667
6450	0.153333333333333
6465	0.153333333333333
6480	0.166666666666667
6495	0.14
6510	0.133333333333333
6525	0.14
6540	0.133333333333333
6555	0.133333333333333
6570	0.113333333333333
6585	0.12
6600	0.106666666666667
6615	0.12
6630	0.1
6645	0.106666666666667
6660	0.126666666666667
6675	0.126666666666667
6690	0.12
6705	0.113333333333333
6720	0.12
6735	0.113333333333333
6750	0.126666666666667
6765	0.106666666666667
6780	0.126666666666667
6795	0.126666666666667
6810	0.106666666666667
6825	0.126666666666667
6840	0.133333333333333
6855	0.16
6870	0.146666666666667
6885	0.146666666666667
6900	0.146666666666667
6915	0.16
6930	0.173333333333333
6945	0.173333333333333
6960	0.18
6975	0.166666666666667
6990	0.173333333333333
7005	0.146666666666667
7020	0.186666666666667
7035	0.18
7050	0.173333333333333
7065	0.16
7080	0.133333333333333
7095	0.146666666666667
7110	0.153333333333333
7125	0.153333333333333
7140	0.146666666666667
7155	0.14
7170	0.113333333333333
7185	0.113333333333333
7200	0.1
7215	0.106666666666667
7230	0.106666666666667
7245	0.0933333333333333
7260	0.0733333333333333
7275	0.0733333333333333
7290	0.0666666666666667
7305	0.0666666666666667
7320	0.0666666666666667
7335	0.0866666666666667
7350	0.0933333333333333
7365	0.1
7380	0.113333333333333
7395	0.113333333333333
7410	0.12
7425	0.126666666666667
7440	0.14
7455	0.153333333333333
7470	0.16
7485	0.146666666666667
7500	0.16
7515	0.16
7530	0.153333333333333
7545	0.16
7560	0.153333333333333
7575	0.14
7590	0.133333333333333
7605	0.133333333333333
7620	0.12
7635	0.126666666666667
7650	0.12
7665	0.106666666666667
7680	0.1
7695	0.106666666666667
7710	0.12
7725	0.12
7740	0.133333333333333
7755	0.126666666666667
7770	0.146666666666667
7785	0.146666666666667
7800	0.16
7815	0.166666666666667
7830	0.18
7845	0.16
7860	0.166666666666667
7875	0.16
7890	0.166666666666667
7905	0.153333333333333
7920	0.133333333333333
7935	0.126666666666667
7950	0.1
7965	0.1
7980	0.1
7995	0.113333333333333
8010	0.0933333333333333
8025	0.1
8040	0.0733333333333333
8055	0.1
8070	0.113333333333333
8085	0.113333333333333
8100	0.12
8115	0.113333333333333
8130	0.0933333333333333
8145	0.0866666666666667
8160	0.0933333333333333
8175	0.1
8190	0.1
8205	0.08
8220	0.0866666666666667
8235	0.113333333333333
8250	0.113333333333333
8265	0.113333333333333
8280	0.113333333333333
8295	0.133333333333333
8310	0.146666666666667
8325	0.16
8340	0.16
8355	0.166666666666667
8370	0.14
8385	0.106666666666667
8400	0.106666666666667
8415	0.1
8430	0.1
8445	0.08
8460	0.08
8475	0.0533333333333333
8490	0.0666666666666667
8505	0.0533333333333333
8520	0.06
8535	0.0733333333333333
8550	0.08
8565	0.0866666666666667
8580	0.0933333333333333
8595	0.0933333333333333
8610	0.08
8625	0.08
8640	0.06
8655	0.06
8670	0.06
8685	0.06
8700	0.0466666666666667
8715	0.0533333333333333
8730	0.08
8745	0.1
8760	0.106666666666667
8775	0.126666666666667
8790	0.126666666666667
8805	0.133333333333333
8820	0.133333333333333
8835	0.12
8850	0.126666666666667
8865	0.133333333333333
8880	0.113333333333333
8895	0.0933333333333333
8910	0.08
8925	0.0866666666666667
8940	0.0933333333333333
8955	0.113333333333333
8970	0.126666666666667
8985	0.133333333333333
9000	0.14
9015	0.153333333333333
9030	0.146666666666667
9045	0.153333333333333
9060	0.16
9075	0.14
9090	0.14
9105	0.12
9120	0.12
9135	0.133333333333333
9150	0.12
9165	0.1
9180	0.106666666666667
9195	0.1
9210	0.106666666666667
9225	0.113333333333333
9240	0.113333333333333
9255	0.126666666666667
9270	0.126666666666667
9285	0.113333333333333
9300	0.133333333333333
9315	0.12
9330	0.12
9345	0.133333333333333
9360	0.146666666666667
9375	0.14
9390	0.146666666666667
9405	0.14
9420	0.133333333333333
9435	0.146666666666667
9450	0.146666666666667
9465	0.166666666666667
9480	0.166666666666667
9495	0.146666666666667
9510	0.126666666666667
9525	0.133333333333333
9540	0.133333333333333
9555	0.14
9570	0.14
9585	0.146666666666667
9600	0.133333333333333
9615	0.12
9630	0.106666666666667
9645	0.126666666666667
9660	0.14
9675	0.133333333333333
9690	0.133333333333333
9705	0.126666666666667
9720	0.126666666666667
9735	0.133333333333333
9750	0.14
9765	0.146666666666667
9780	0.153333333333333
9795	0.133333333333333
9810	0.113333333333333
9825	0.106666666666667
9840	0.0933333333333333
9855	0.0866666666666667
9870	0.08
9885	0.0733333333333333
9900	0.0933333333333333
9915	0.1
9930	0.12
9945	0.153333333333333
9960	0.18
9975	0.22
9990	0.253333333333333
10005	0.26
10020	0.28
10035	0.3
10050	0.3
10065	0.293333333333333
10080	0.293333333333333
10095	0.28
10110	0.266666666666667
10125	0.24
10140	0.226666666666667
10155	0.22
10170	0.193333333333333
10185	0.16
10200	0.14
10215	0.133333333333333
10230	0.106666666666667
10245	0.0866666666666667
10260	0.0733333333333333
10275	0.06
10290	0.0533333333333333
10305	0.0466666666666667
10320	0.0466666666666667
10335	0.04
10350	0.04
10365	0.0466666666666667
10380	0.0933333333333333
10395	0.113333333333333
10410	0.153333333333333
10425	0.173333333333333
10440	0.166666666666667
10455	0.193333333333333
10470	0.193333333333333
10485	0.193333333333333
10500	0.193333333333333
10515	0.186666666666667
10530	0.146666666666667
10545	0.126666666666667
10560	0.0933333333333333
10575	0.0866666666666667
10590	0.0866666666666667
10605	0.0866666666666667
10620	0.1
10635	0.1
10650	0.1
10665	0.1
10680	0.106666666666667
10695	0.14
10710	0.14
10725	0.126666666666667
10740	0.146666666666667
10755	0.126666666666667
10770	0.113333333333333
10785	0.106666666666667
10800	0.0933333333333333
10815	0.0866666666666667
10830	0.0733333333333333
10845	0.0466666666666667
10860	0.04
10875	0.0733333333333333
10890	0.08
10905	0.0733333333333333
10920	0.0733333333333333
10935	0.08
10950	0.08
10965	0.08
10980	0.08
10995	0.0933333333333333
11010	0.1
11025	0.0666666666666667
11040	0.04
11055	0.04
11070	0.04
11085	0.04
11100	0.04
11115	0.0466666666666667
11130	0.0533333333333333
11145	0.0333333333333333
11160	0.04
11175	0.04
11190	0.04
11205	0.04
11220	0.04
11235	0.04
11250	0.04
11265	0.0333333333333333
11280	0.04
11295	0.0466666666666667
11310	0.0533333333333333
11325	0.0533333333333333
11340	0.0533333333333333
11355	0.06
11370	0.0866666666666667
11385	0.1
11400	0.1
11415	0.106666666666667
11430	0.1
11445	0.0933333333333333
11460	0.08
11475	0.0933333333333333
11490	0.0866666666666667
11505	0.0866666666666667
11520	0.06
11535	0.04
11550	0.04
11565	0.04
11580	0.0333333333333333
11595	0.0333333333333333
11610	0.0266666666666667
11625	0.0133333333333333
11640	0.0266666666666667
11655	0.02
11670	0.02
11685	0.02
11700	0.0333333333333333
11715	0.0266666666666667
11730	0.0266666666666667
11745	0.0333333333333333
11760	0.04
11775	0.04
11790	0.04
11805	0.0466666666666667
11820	0.0466666666666667
11835	0.0466666666666667
11850	0.0466666666666667
11865	0.06
11880	0.0733333333333333
11895	0.0666666666666667
11910	0.06
11925	0.0666666666666667
11940	0.0666666666666667
11955	0.0666666666666667
11970	0.0666666666666667
11985	0.0733333333333333
12000	0.08
12015	0.0666666666666667
12030	0.0733333333333333
12045	0.106666666666667
12060	0.106666666666667
12075	0.1
12090	0.0933333333333333
12105	0.1
12120	0.106666666666667
12135	0.1
12150	0.0933333333333333
12165	0.0933333333333333
12180	0.08
12195	0.0466666666666667
12210	0.0466666666666667
12225	0.0466666666666667
12240	0.0533333333333333
12255	0.04
12270	0.0466666666666667
12285	0.0466666666666667
12300	0.04
12315	0.06
12330	0.06
12345	0.0733333333333333
12360	0.0733333333333333
12375	0.0733333333333333
12390	0.06
12405	0.08
12420	0.0666666666666667
12435	0.0733333333333333
12450	0.0666666666666667
12465	0.0466666666666667
12480	0.0466666666666667
12495	0.0333333333333333
12510	0.04
12525	0.0533333333333333
12540	0.0733333333333333
12555	0.0666666666666667
12570	0.0733333333333333
12585	0.08
12600	0.0866666666666667
12615	0.0933333333333333
12630	0.0866666666666667
12645	0.0933333333333333
12660	0.0933333333333333
12675	0.08
12690	0.0666666666666667
12705	0.0666666666666667
12720	0.0666666666666667
12735	0.0666666666666667
12750	0.08
12765	0.0866666666666667
12780	0.0933333333333333
12795	0.0933333333333333
12810	0.0866666666666667
12825	0.1
12840	0.0933333333333333
12855	0.0866666666666667
12870	0.0866666666666667
12885	0.08
12900	0.06
12915	0.0533333333333333
12930	0.0466666666666667
12945	0.04
12960	0.04
12975	0.0266666666666667
12990	0.04
13005	0.0333333333333333
13020	0.0333333333333333
13035	0.04
13050	0.04
13065	0.0333333333333333
13080	0.04
13095	0.0733333333333333
13110	0.12
13125	0.133333333333333
13140	0.12
13155	0.12
13170	0.126666666666667
13185	0.126666666666667
13200	0.133333333333333
13215	0.14
13230	0.133333333333333
13245	0.1
13260	0.0533333333333333
13275	0.04
13290	0.04
13305	0.0466666666666667
13320	0.0333333333333333
13335	0.02
13350	0.0133333333333333
13365	0.00666666666666667
13380	0.00666666666666667
13395	0.00666666666666667
13410	0.00666666666666667
13425	0.00666666666666667
13440	0.00666666666666667
13455	0.02
13470	0.0266666666666667
13485	0.04
13500	0.0466666666666667
13515	0.0466666666666667
13530	0.0466666666666667
13545	0.0466666666666667
13560	0.0466666666666667
13575	0.0466666666666667
13590	0.0466666666666667
13605	0.0333333333333333
13620	0.0266666666666667
13635	0.0133333333333333
13650	0.0333333333333333
13665	0.0466666666666667
13680	0.0533333333333333
13695	0.0533333333333333
13710	0.0733333333333333
13725	0.08
13740	0.0933333333333333
13755	0.0866666666666667
13770	0.1
13785	0.126666666666667
13800	0.1
13815	0.0866666666666667
13830	0.1
13845	0.12
13860	0.12
13875	0.12
13890	0.126666666666667
13905	0.153333333333333
13920	0.153333333333333
13935	0.16
13950	0.173333333333333
13965	0.193333333333333
13980	0.193333333333333
13995	0.186666666666667
14010	0.18
14025	0.18
14040	0.173333333333333
14055	0.146666666666667
14070	0.133333333333333
14085	0.12
14100	0.12
14115	0.1
14130	0.1
14145	0.0866666666666667
14160	0.0866666666666667
14175	0.0866666666666667
14190	0.0866666666666667
14205	0.0866666666666667
14220	0.106666666666667
14235	0.1
14250	0.0933333333333333
14265	0.12
14280	0.106666666666667
14295	0.12
14310	0.12
14325	0.126666666666667
14340	0.12
14355	0.133333333333333
14370	0.12
14385	0.12
14400	0.12
14415	0.113333333333333
14430	0.146666666666667
14445	0.146666666666667
14460	0.146666666666667
14475	0.14
14490	0.153333333333333
14505	0.153333333333333
14520	0.153333333333333
14535	0.153333333333333
14550	0.16
14565	0.146666666666667
14580	0.113333333333333
14595	0.106666666666667
14610	0.113333333333333
14625	0.106666666666667
14640	0.0866666666666667
14655	0.08
14670	0.0733333333333333
14685	0.0666666666666667
14700	0.0533333333333333
14715	0.0533333333333333
14730	0.06
14745	0.0533333333333333
14760	0.0333333333333333
14775	0.04
14790	0.04
14805	0.0333333333333333
14820	0.0333333333333333
14835	0.0266666666666667
14850	0.0466666666666667
14865	0.06
14880	0.0666666666666667
14895	0.08
14910	0.0933333333333333
14925	0.1
14940	0.106666666666667
14955	0.113333333333333
14970	0.126666666666667
14985	0.146666666666667
15000	0.14
15015	0.126666666666667
15030	0.106666666666667
15045	0.1
15060	0.0933333333333333
15075	0.0866666666666667
15090	0.0866666666666667
15105	0.08
15120	0.0933333333333333
15135	0.0866666666666667
15150	0.08
15165	0.08
15180	0.113333333333333
15195	0.16
15210	0.16
15225	0.153333333333333
15240	0.153333333333333
15255	0.153333333333333
15270	0.146666666666667
15285	0.133333333333333
15300	0.146666666666667
15315	0.16
15330	0.14
15345	0.113333333333333
15360	0.12
15375	0.126666666666667
15390	0.126666666666667
15405	0.14
15420	0.14
15435	0.153333333333333
15450	0.146666666666667
15465	0.146666666666667
15480	0.153333333333333
15495	0.14
15510	0.133333333333333
15525	0.126666666666667
15540	0.126666666666667
15555	0.113333333333333
15570	0.113333333333333
15585	0.106666666666667
15600	0.1
15615	0.08
15630	0.06
15645	0.0666666666666667
15660	0.08
15675	0.1
15690	0.14
15705	0.153333333333333
15720	0.133333333333333
15735	0.153333333333333
15750	0.18
15765	0.2
15780	0.22
15795	0.22
15810	0.226666666666667
15825	0.213333333333333
15840	0.18
15855	0.166666666666667
15870	0.173333333333333
15885	0.146666666666667
15900	0.113333333333333
15915	0.0933333333333333
15930	0.0733333333333333
15945	0.06
15960	0.0333333333333333
15975	0.0333333333333333
15990	0.02
16005	0.0266666666666667
16020	0.02
16035	0.02
16050	0.0266666666666667
16065	0.0333333333333333
16080	0.04
16095	0.04
16110	0.0466666666666667
16125	0.04
16140	0.0666666666666667
16155	0.0666666666666667
16170	0.0733333333333333
16185	0.0866666666666667
16200	0.0866666666666667
16215	0.0866666666666667
16230	0.0866666666666667
16245	0.08
16260	0.0733333333333333
16275	0.0733333333333333
16290	0.0533333333333333
16305	0.0466666666666667
16320	0.0533333333333333
16335	0.0466666666666667
16350	0.0533333333333333
16365	0.0533333333333333
16380	0.0466666666666667
16395	0.0666666666666667
