# Supplementary material for: Conveniently Pre-Tagged and Pre-Packaged: Extended Molecular Identification and Metagenomics Using Complete Metazoan Mitochondrial Genomes
Source: PLoS One. 2012 Dec 14;7(12):e51263. doi: 10.1371/journal.pone.0051263 (PMC3522660; doi:10.1371/journal.pone.0051263)
Supplement: File S3 — Sliding window analyses for Mammalia and Lissamphibia. For each family, the folder contains the aligned sequences as well as the sliding window analyses by species pair and for all species pair on a single figure. (ZIP) [file pone.0051263.s003.zip › Lissamphibia/Ambystomatidae/15_150/Ambystoma_unisexual_lineage_LJJJ_NC_014572_Ambystoma_texanum_NC_014571.csv]

0	0.06
15	0.0666666666666667
30	0.0733333333333333
45	0.0733333333333333
60	0.0733333333333333
75	0.08
90	0.0866666666666667
105	0.0666666666666667
120	0.08
135	0.0866666666666667
150	0.0866666666666667
165	0.0866666666666667
180	0.08
195	0.0866666666666667
210	0.0933333333333333
225	0.0933333333333333
240	0.0933333333333333
255	0.106666666666667
270	0.1
285	0.1
300	0.0933333333333333
315	0.0866666666666667
330	0.08
345	0.0733333333333333
360	0.06
375	0.0466666666666667
390	0.04
405	0.0266666666666667
420	0.0266666666666667
435	0.02
450	0.0133333333333333
465	0.0133333333333333
480	0.0133333333333333
495	0.0133333333333333
510	0.0133333333333333
525	0.0266666666666667
540	0.0333333333333333
555	0.0466666666666667
570	0.04
585	0.0333333333333333
600	0.04
615	0.0466666666666667
630	0.06
645	0.06
660	0.0666666666666667
675	0.0533333333333333
690	0.0466666666666667
705	0.0466666666666667
720	0.0533333333333333
735	0.0533333333333333
750	0.0466666666666667
765	0.04
780	0.0333333333333333
795	0.04
810	0.04
825	0.0466666666666667
840	0.06
855	0.0466666666666667
870	0.0466666666666667
885	0.0533333333333333
900	0.06
915	0.0733333333333333
930	0.0733333333333333
945	0.08
960	0.0933333333333333
975	0.0933333333333333
990	0.0866666666666667
1005	0.0933333333333333
1020	0.0933333333333333
1035	0.0866666666666667
1050	0.08
1065	0.0666666666666667
1080	0.06
1095	0.0533333333333333
1110	0.0333333333333333
1125	0.0333333333333333
1140	0.0333333333333333
1155	0.0333333333333333
1170	0.0266666666666667
1185	0.04
1200	0.0533333333333333
1215	0.06
1230	0.06
1245	0.0533333333333333
1260	0.0533333333333333
1275	0.0466666666666667
1290	0.04
1305	0.0333333333333333
1320	0.0333333333333333
1335	0.02
1350	0.0133333333333333
1365	0.0133333333333333
1380	0.02
1395	0.02
1410	0.0266666666666667
1425	0.0266666666666667
1440	0.0266666666666667
1455	0.0333333333333333
1470	0.0333333333333333
1485	0.04
1500	0.0533333333333333
1515	0.0533333333333333
1530	0.0466666666666667
1545	0.0466666666666667
1560	0.0466666666666667
1575	0.0466666666666667
1590	0.0466666666666667
1605	0.04
1620	0.04
1635	0.0333333333333333
1650	0.0133333333333333
1665	0.00666666666666667
1680	0.00666666666666667
1695	0.0133333333333333
1710	0.00666666666666667
1725	0.00666666666666667
1740	0.0133333333333333
1755	0.0133333333333333
1770	0.0133333333333333
1785	0.02
1800	0.02
1815	0.02
1830	0.0266666666666667
1845	0.02
1860	0.0266666666666667
1875	0.0266666666666667
1890	0.0266666666666667
1905	0.0333333333333333
1920	0.04
1935	0.0466666666666667
1950	0.0466666666666667
1965	0.0533333333333333
1980	0.0533333333333333
1995	0.0666666666666667
2010	0.0666666666666667
2025	0.08
2040	0.0733333333333333
2055	0.0666666666666667
2070	0.0733333333333333
2085	0.0733333333333333
2100	0.0866666666666667
2115	0.0933333333333333
2130	0.0866666666666667
2145	0.0866666666666667
2160	0.0933333333333333
2175	0.08
2190	0.0933333333333333
2205	0.0933333333333333
2220	0.08
2235	0.0666666666666667
2250	0.0533333333333333
2265	0.04
2280	0.04
2295	0.0266666666666667
2310	0.02
2325	0.04
2340	0.0333333333333333
2355	0.0333333333333333
2370	0.04
2385	0.0466666666666667
2400	0.0533333333333333
2415	0.06
2430	0.0666666666666667
2445	0.0666666666666667
2460	0.06
2475	0.04
2490	0.0333333333333333
2505	0.0333333333333333
2520	0.04
2535	0.04
2550	0.04
2565	0.0333333333333333
2580	0.0466666666666667
2595	0.0533333333333333
2610	0.06
2625	0.08
2640	0.0933333333333333
2655	0.1
2670	0.106666666666667
2685	0.113333333333333
2700	0.12
2715	0.133333333333333
2730	0.126666666666667
2745	0.126666666666667
2760	0.12
2775	0.106666666666667
2790	0.12
2805	0.14
2820	0.12
2835	0.113333333333333
2850	0.113333333333333
2865	0.1
2880	0.1
2895	0.1
2910	0.106666666666667
2925	0.106666666666667
2940	0.113333333333333
2955	0.0933333333333333
2970	0.106666666666667
2985	0.1
3000	0.0866666666666667
3015	0.0866666666666667
3030	0.08
3045	0.0733333333333333
3060	0.0666666666666667
3075	0.0666666666666667
3090	0.04
3105	0.0333333333333333
3120	0.0266666666666667
3135	0.0333333333333333
3150	0.04
3165	0.04
3180	0.0333333333333333
3195	0.04
3210	0.04
3225	0.0466666666666667
3240	0.0533333333333333
3255	0.0533333333333333
3270	0.0666666666666667
3285	0.0666666666666667
3300	0.06
3315	0.0733333333333333
3330	0.0733333333333333
3345	0.0666666666666667
3360	0.0666666666666667
3375	0.06
3390	0.0533333333333333
3405	0.0533333333333333
3420	0.04
3435	0.0466666666666667
3450	0.0533333333333333
3465	0.04
3480	0.06
3495	0.0666666666666667
3510	0.08
3525	0.0733333333333333
3540	0.0733333333333333
3555	0.0733333333333333
3570	0.0866666666666667
3585	0.0733333333333333
3600	0.0666666666666667
3615	0.0666666666666667
3630	0.06
3645	0.0533333333333333
3660	0.0466666666666667
3675	0.0466666666666667
3690	0.0533333333333333
3705	0.0733333333333333
3720	0.06
3735	0.06
3750	0.0733333333333333
3765	0.0733333333333333
3780	0.0666666666666667
3795	0.0666666666666667
3810	0.06
3825	0.0733333333333333
3840	0.08
3855	0.0666666666666667
3870	0.06
3885	0.06
3900	0.06
3915	0.0666666666666667
3930	0.06
3945	0.0733333333333333
3960	0.0733333333333333
3975	0.06
3990	0.0466666666666667
4005	0.04
4020	0.04
4035	0.0466666666666667
4050	0.0533333333333333
4065	0.0733333333333333
4080	0.08
4095	0.08
4110	0.0866666666666667
4125	0.0866666666666667
4140	0.0866666666666667
4155	0.0866666666666667
4170	0.0866666666666667
4185	0.0866666666666667
4200	0.0733333333333333
4215	0.06
4230	0.0666666666666667
4245	0.06
4260	0.0666666666666667
4275	0.0733333333333333
4290	0.0733333333333333
4305	0.0866666666666667
4320	0.0866666666666667
4335	0.0866666666666667
4350	0.0866666666666667
4365	0.08
4380	0.0666666666666667
4395	0.06
4410	0.0533333333333333
4425	0.0466666666666667
4440	0.0466666666666667
4455	0.0333333333333333
4470	0.04
4485	0.0333333333333333
4500	0.0266666666666667
4515	0.0333333333333333
4530	0.0333333333333333
4545	0.04
4560	0.0333333333333333
4575	0.0333333333333333
4590	0.0266666666666667
4605	0.04
4620	0.0466666666666667
4635	0.06
4650	0.06
4665	0.06
4680	0.06
4695	0.0533333333333333
4710	0.0533333333333333
4725	0.0666666666666667
4740	0.08
4755	0.0733333333333333
4770	0.0666666666666667
4785	0.0533333333333333
4800	0.0533333333333333
4815	0.0466666666666667
4830	0.0466666666666667
4845	0.0466666666666667
4860	0.06
4875	0.0466666666666667
4890	0.0466666666666667
4905	0.04
4920	0.0466666666666667
4935	0.06
4950	0.06
4965	0.0666666666666667
4980	0.08
4995	0.0866666666666667
5010	0.0866666666666667
5025	0.1
5040	0.0866666666666667
5055	0.0933333333333333
5070	0.0866666666666667
5085	0.08
5100	0.08
5115	0.08
5130	0.08
5145	0.08
5160	0.0666666666666667
5175	0.0733333333333333
5190	0.08
5205	0.0733333333333333
5220	0.0933333333333333
5235	0.113333333333333
5250	0.133333333333333
5265	0.126666666666667
5280	0.113333333333333
5295	0.106666666666667
5310	0.12
5325	0.106666666666667
5340	0.106666666666667
5355	0.113333333333333
5370	0.0866666666666667
5385	0.06
5400	0.0466666666666667
5415	0.0466666666666667
5430	0.0466666666666667
5445	0.06
5460	0.0466666666666667
5475	0.0466666666666667
5490	0.0466666666666667
5505	0.04
5520	0.06
5535	0.06
5550	0.0533333333333333
5565	0.0533333333333333
5580	0.0666666666666667
5595	0.0533333333333333
5610	0.06
5625	0.06
5640	0.06
5655	0.0666666666666667
5670	0.0466666666666667
5685	0.06
5700	0.0666666666666667
5715	0.0733333333333333
5730	0.0666666666666667
5745	0.0733333333333333
5760	0.0733333333333333
5775	0.0733333333333333
5790	0.0733333333333333
5805	0.08
5820	0.0933333333333333
5835	0.0866666666666667
5850	0.08
5865	0.0666666666666667
5880	0.0733333333333333
5895	0.08
5910	0.0933333333333333
5925	0.0933333333333333
5940	0.0933333333333333
5955	0.0933333333333333
5970	0.0866666666666667
5985	0.1
6000	0.106666666666667
6015	0.113333333333333
6030	0.113333333333333
6045	0.113333333333333
6060	0.1
6075	0.0933333333333333
6090	0.0866666666666667
6105	0.0733333333333333
6120	0.0666666666666667
6135	0.0466666666666667
6150	0.04
6165	0.0333333333333333
6180	0.02
6195	0.00666666666666667
6210	0.00666666666666667
6225	0.00666666666666667
6240	0.00666666666666667
6255	0.00666666666666667
6270	0.00666666666666667
6285	0.0133333333333333
6300	0.0133333333333333
6315	0.0133333333333333
6330	0.0133333333333333
6345	0.0266666666666667
6360	0.0533333333333333
6375	0.06
6390	0.0666666666666667
6405	0.0866666666666667
6420	0.0933333333333333
6435	0.0933333333333333
6450	0.106666666666667
6465	0.113333333333333
6480	0.12
6495	0.106666666666667
6510	0.0733333333333333
6525	0.08
6540	0.0733333333333333
6555	0.06
6570	0.0733333333333333
6585	0.0733333333333333
6600	0.06
6615	0.08
6630	0.0866666666666667
6645	0.0933333333333333
6660	0.106666666666667
6675	0.1
6690	0.106666666666667
6705	0.106666666666667
6720	0.113333333333333
6735	0.106666666666667
6750	0.126666666666667
6765	0.106666666666667
6780	0.1
6795	0.106666666666667
6810	0.106666666666667
6825	0.106666666666667
6840	0.1
6855	0.1
6870	0.08
6885	0.08
6900	0.08
6915	0.08
6930	0.0866666666666667
6945	0.08
6960	0.0733333333333333
6975	0.08
6990	0.0933333333333333
7005	0.0933333333333333
7020	0.0866666666666667
7035	0.0933333333333333
7050	0.0733333333333333
7065	0.0666666666666667
7080	0.0533333333333333
7095	0.0666666666666667
7110	0.0666666666666667
7125	0.0733333333333333
7140	0.06
7155	0.0666666666666667
7170	0.0733333333333333
7185	0.0666666666666667
7200	0.0666666666666667
7215	0.0733333333333333
7230	0.08
7245	0.0666666666666667
7260	0.06
7275	0.06
7290	0.0666666666666667
7305	0.06
7320	0.0533333333333333
7335	0.0733333333333333
7350	0.0733333333333333
7365	0.0666666666666667
7380	0.0733333333333333
7395	0.0666666666666667
7410	0.0733333333333333
7425	0.0666666666666667
7440	0.0666666666666667
7455	0.0666666666666667
7470	0.0733333333333333
7485	0.0666666666666667
7500	0.0866666666666667
7515	0.0933333333333333
7530	0.0866666666666667
7545	0.0933333333333333
7560	0.0866666666666667
7575	0.0733333333333333
7590	0.0733333333333333
7605	0.0733333333333333
7620	0.0733333333333333
7635	0.0733333333333333
7650	0.0666666666666667
7665	0.06
7680	0.0733333333333333
7695	0.08
7710	0.0866666666666667
7725	0.0933333333333333
7740	0.0866666666666667
7755	0.08
7770	0.0866666666666667
7785	0.08
7800	0.0733333333333333
7815	0.0733333333333333
7830	0.0666666666666667
7845	0.0533333333333333
7860	0.0533333333333333
7875	0.06
7890	0.08
7905	0.0933333333333333
7920	0.0933333333333333
7935	0.0933333333333333
7950	0.0933333333333333
7965	0.1
7980	0.1
7995	0.1
8010	0.1
8025	0.0933333333333333
8040	0.0733333333333333
8055	0.0733333333333333
8070	0.0666666666666667
8085	0.0666666666666667
8100	0.0666666666666667
8115	0.06
8130	0.0533333333333333
8145	0.0733333333333333
8160	0.0666666666666667
8175	0.0733333333333333
8190	0.0933333333333333
8205	0.0866666666666667
8220	0.0866666666666667
8235	0.106666666666667
8250	0.106666666666667
8265	0.106666666666667
8280	0.1
8295	0.1
8310	0.106666666666667
8325	0.1
8340	0.08
8355	0.0933333333333333
8370	0.0866666666666667
8385	0.06
8400	0.06
8415	0.06
8430	0.06
8445	0.04
8460	0.04
8475	0.0333333333333333
8490	0.04
8505	0.02
8520	0.02
8535	0.02
8550	0.0133333333333333
8565	0.02
8580	0.02
8595	0.0266666666666667
8610	0.0266666666666667
8625	0.0266666666666667
8640	0.0266666666666667
8655	0.0266666666666667
8670	0.0333333333333333
8685	0.0466666666666667
8700	0.0466666666666667
8715	0.0466666666666667
8730	0.0733333333333333
8745	0.0866666666666667
8760	0.08
8775	0.0933333333333333
8790	0.0866666666666667
8805	0.0866666666666667
8820	0.0866666666666667
8835	0.0733333333333333
8850	0.0733333333333333
8865	0.0666666666666667
8880	0.0466666666666667
8895	0.04
8910	0.0466666666666667
8925	0.04
8940	0.0466666666666667
8955	0.06
8970	0.06
8985	0.0666666666666667
9000	0.0666666666666667
9015	0.0733333333333333
9030	0.0733333333333333
9045	0.0733333333333333
9060	0.0666666666666667
9075	0.08
9090	0.08
9105	0.0666666666666667
9120	0.0733333333333333
9135	0.0866666666666667
9150	0.0866666666666667
9165	0.0866666666666667
9180	0.0933333333333333
9195	0.0933333333333333
9210	0.113333333333333
9225	0.0933333333333333
9240	0.0866666666666667
9255	0.0933333333333333
9270	0.08
9285	0.0733333333333333
9300	0.08
9315	0.0733333333333333
9330	0.0733333333333333
9345	0.0933333333333333
9360	0.0933333333333333
9375	0.0933333333333333
9390	0.106666666666667
9405	0.113333333333333
9420	0.113333333333333
9435	0.12
9450	0.12
9465	0.133333333333333
9480	0.126666666666667
9495	0.0933333333333333
9510	0.08
9525	0.0933333333333333
9540	0.0866666666666667
9555	0.0866666666666667
9570	0.106666666666667
9585	0.1
9600	0.1
9615	0.0933333333333333
9630	0.0866666666666667
9645	0.0933333333333333
9660	0.0866666666666667
9675	0.08
9690	0.08
9705	0.0733333333333333
9720	0.0533333333333333
9735	0.06
9750	0.0733333333333333
9765	0.08
9780	0.0866666666666667
9795	0.08
9810	0.0866666666666667
9825	0.0866666666666667
9840	0.08
9855	0.08
9870	0.08
9885	0.0866666666666667
9900	0.0666666666666667
9915	0.06
9930	0.0533333333333333
9945	0.0533333333333333
9960	0.06
9975	0.0666666666666667
9990	0.0866666666666667
10005	0.0933333333333333
10020	0.0933333333333333
10035	0.0733333333333333
10050	0.0933333333333333
10065	0.0933333333333333
10080	0.0933333333333333
10095	0.1
10110	0.1
10125	0.0933333333333333
10140	0.0866666666666667
10155	0.08
10170	0.08
10185	0.0733333333333333
10200	0.0533333333333333
10215	0.0533333333333333
10230	0.0533333333333333
10245	0.0466666666666667
10260	0.0333333333333333
10275	0.0266666666666667
10290	0.0266666666666667
10305	0.02
10320	0.02
10335	0.02
10350	0.02
10365	0.02
10380	0.04
10395	0.0533333333333333
10410	0.0733333333333333
10425	0.08
10440	0.0666666666666667
10455	0.0733333333333333
10470	0.0733333333333333
10485	0.08
10500	0.08
10515	0.0733333333333333
10530	0.0533333333333333
10545	0.04
10560	0.0266666666666667
10575	0.02
10590	0.02
10605	0.0266666666666667
10620	0.04
10635	0.04
10650	0.0466666666666667
10665	0.0666666666666667
10680	0.08
10695	0.08
10710	0.0733333333333333
10725	0.0733333333333333
10740	0.0733333333333333
10755	0.06
10770	0.0466666666666667
10785	0.04
10800	0.0333333333333333
10815	0.0133333333333333
10830	0.00666666666666667
10845	0.00666666666666667
10860	0.00666666666666667
10875	0.00666666666666667
10890	0.0266666666666667
10905	0.0266666666666667
10920	0.04
10935	0.0466666666666667
10950	0.0466666666666667
10965	0.0466666666666667
10980	0.04
10995	0.04
11010	0.0466666666666667
11025	0.0466666666666667
11040	0.0333333333333333
11055	0.0333333333333333
11070	0.02
11085	0.0133333333333333
11100	0.0133333333333333
11115	0.0133333333333333
11130	0.02
11145	0.02
11160	0.0133333333333333
11175	0.0133333333333333
11190	0.0133333333333333
11205	0.0133333333333333
11220	0.02
11235	0.02
11250	0.02
11265	0.02
11280	0.0333333333333333
11295	0.0333333333333333
11310	0.0333333333333333
11325	0.0333333333333333
11340	0.0266666666666667
11355	0.0333333333333333
11370	0.0466666666666667
11385	0.0533333333333333
11400	0.0533333333333333
11415	0.06
11430	0.04
11445	0.04
11460	0.04
11475	0.04
11490	0.04
11505	0.0333333333333333
11520	0.0133333333333333
11535	0.00666666666666667
11550	0.00666666666666667
11565	0
11580	0
11595	0
11610	0
11625	0
11640	0
11655	0
11670	0
11685	0.00666666666666667
11700	0.0133333333333333
11715	0.0133333333333333
11730	0.0133333333333333
11745	0.0133333333333333
11760	0.02
11775	0.02
11790	0.0333333333333333
11805	0.0333333333333333
11820	0.0333333333333333
11835	0.0266666666666667
11850	0.0266666666666667
11865	0.04
11880	0.04
11895	0.04
11910	0.0333333333333333
11925	0.04
11940	0.0333333333333333
11955	0.0333333333333333
11970	0.0333333333333333
11985	0.04
12000	0.0466666666666667
12015	0.0333333333333333
12030	0.04
12045	0.04
12060	0.04
12075	0.04
12090	0.0466666666666667
12105	0.0533333333333333
12120	0.0533333333333333
12135	0.0466666666666667
12150	0.0333333333333333
12165	0.0333333333333333
12180	0.0333333333333333
12195	0.0333333333333333
12210	0.0333333333333333
12225	0.0333333333333333
12240	0.0266666666666667
12255	0.02
12270	0.02
12285	0.0266666666666667
12300	0.0266666666666667
12315	0.0266666666666667
12330	0.02
12345	0.0333333333333333
12360	0.0333333333333333
12375	0.0266666666666667
12390	0.02
12405	0.02
12420	0.02
12435	0.0133333333333333
12450	0.0133333333333333
12465	0.0133333333333333
12480	0.0133333333333333
12495	0.00666666666666667
12510	0.00666666666666667
12525	0.0133333333333333
12540	0.02
12555	0.0266666666666667
12570	0.04
12585	0.04
12600	0.04
12615	0.04
12630	0.04
12645	0.0333333333333333
12660	0.04
12675	0.0333333333333333
12690	0.0266666666666667
12705	0.02
12720	0.0133333333333333
12735	0.0266666666666667
12750	0.0533333333333333
12765	0.0533333333333333
12780	0.06
12795	0.06
12810	0.0533333333333333
12825	0.06
12840	0.06
12855	0.06
12870	0.0533333333333333
12885	0.04
12900	0.0133333333333333
12915	0.0133333333333333
12930	0.00666666666666667
12945	0.00666666666666667
12960	0.00666666666666667
12975	0
12990	0
13005	0
13020	0
13035	0
13050	0
13065	0
13080	0
13095	0.02
13110	0.0533333333333333
13125	0.0533333333333333
13140	0.0533333333333333
13155	0.0533333333333333
13170	0.0533333333333333
13185	0.0533333333333333
13200	0.0533333333333333
13215	0.0533333333333333
13230	0.0533333333333333
13245	0.0333333333333333
13260	0
13275	0
13290	0
13305	0.00666666666666667
13320	0.00666666666666667
13335	0.00666666666666667
13350	0.00666666666666667
13365	0.00666666666666667
13380	0.00666666666666667
13395	0.00666666666666667
13410	0.00666666666666667
13425	0.00666666666666667
13440	0.00666666666666667
13455	0
13470	0.00666666666666667
13485	0.00666666666666667
13500	0.00666666666666667
13515	0.00666666666666667
13530	0.00666666666666667
13545	0.00666666666666667
13560	0.00666666666666667
13575	0.00666666666666667
13590	0.00666666666666667
13605	0.00666666666666667
13620	0
13635	0
13650	0
13665	0
13680	0.0133333333333333
13695	0.0266666666666667
13710	0.0333333333333333
13725	0.0333333333333333
13740	0.04
13755	0.0466666666666667
13770	0.06
13785	0.08
13800	0.08
13815	0.08
13830	0.0866666666666667
13845	0.0933333333333333
13860	0.0933333333333333
13875	0.106666666666667
13890	0.106666666666667
13905	0.1
13920	0.1
13935	0.08
13950	0.08
13965	0.0933333333333333
13980	0.0866666666666667
13995	0.0733333333333333
14010	0.08
14025	0.0733333333333333
14040	0.0866666666666667
14055	0.0866666666666667
14070	0.08
14085	0.0866666666666667
14100	0.0933333333333333
14115	0.08
14130	0.0733333333333333
14145	0.0733333333333333
14160	0.06
14175	0.06
14190	0.06
14205	0.06
14220	0.06
14235	0.0533333333333333
14250	0.06
14265	0.06
14280	0.06
14295	0.0666666666666667
14310	0.0733333333333333
14325	0.0733333333333333
14340	0.06
14355	0.0733333333333333
14370	0.0666666666666667
14385	0.0733333333333333
14400	0.0733333333333333
14415	0.0733333333333333
14430	0.0733333333333333
14445	0.0733333333333333
14460	0.0733333333333333
14475	0.0666666666666667
14490	0.06
14505	0.0533333333333333
14520	0.0533333333333333
14535	0.06
14550	0.06
14565	0.06
14580	0.06
14595	0.0533333333333333
14610	0.0533333333333333
14625	0.0533333333333333
14640	0.06
14655	0.0666666666666667
14670	0.0666666666666667
14685	0.0533333333333333
14700	0.04
14715	0.04
14730	0.04
14745	0.04
14760	0.0333333333333333
14775	0.0333333333333333
14790	0.0266666666666667
14805	0.0133333333333333
14820	0.0133333333333333
14835	0.0133333333333333
14850	0.0333333333333333
14865	0.0333333333333333
14880	0.0333333333333333
14895	0.0333333333333333
14910	0.0333333333333333
14925	0.0466666666666667
14940	0.0533333333333333
14955	0.0666666666666667
14970	0.0733333333333333
14985	0.0866666666666667
15000	0.08
15015	0.0866666666666667
15030	0.08
15045	0.08
15060	0.08
15075	0.0733333333333333
15090	0.0733333333333333
15105	0.0733333333333333
15120	0.08
15135	0.0733333333333333
15150	0.0666666666666667
15165	0.0733333333333333
15180	0.08
15195	0.0866666666666667
15210	0.0933333333333333
15225	0.0933333333333333
15240	0.0933333333333333
15255	0.08
15270	0.0866666666666667
15285	0.0866666666666667
15300	0.0933333333333333
15315	0.08
15330	0.0866666666666667
15345	0.0866666666666667
15360	0.0933333333333333
15375	0.0933333333333333
15390	0.0933333333333333
15405	0.0933333333333333
15420	0.1
15435	0.0933333333333333
15450	0.0933333333333333
15465	0.106666666666667
15480	0.0933333333333333
15495	0.08
15510	0.0733333333333333
15525	0.0733333333333333
15540	0.0666666666666667
15555	0.0666666666666667
15570	0.0466666666666667
15585	0.0533333333333333
15600	0.0466666666666667
15615	0.04
15630	0.04
15645	0.0466666666666667
15660	0.04
15675	0.0466666666666667
15690	0.0666666666666667
15705	0.08
15720	0.08
15735	0.08
15750	0.0933333333333333
15765	0.0933333333333333
15780	0.0933333333333333
15795	0.1
15810	0.113333333333333
15825	0.106666666666667
15840	0.1
15855	0.0866666666666667
15870	0.08
15885	0.08
15900	0.06
15915	0.0533333333333333
15930	0.0533333333333333
15945	0.04
15960	0.0333333333333333
15975	0.0266666666666667
15990	0.0133333333333333
16005	0.0133333333333333
16020	0.0133333333333333
16035	0.00666666666666667
16050	0.0133333333333333
16065	0.02
16080	0.02
16095	0.02
16110	0.02
16125	0.02
16140	0.0466666666666667
16155	0.0466666666666667
16170	0.0533333333333333
16185	0.0533333333333333
16200	0.0533333333333333
16215	0.06
16230	0.0666666666666667
16245	0.0733333333333333
16260	0.0666666666666667
16275	0.0666666666666667
16290	0.0466666666666667
16305	0.0466666666666667
16320	0.0466666666666667
16335	0.0533333333333333
16350	0.0466666666666667
16365	0.0533333333333333
16380	0.0466666666666667
16395	0.0466666666666667
