# Supplementary material for: Conveniently Pre-Tagged and Pre-Packaged: Extended Molecular Identification and Metagenomics Using Complete Metazoan Mitochondrial Genomes
Source: PLoS One. 2012 Dec 14;7(12):e51263. doi: 10.1371/journal.pone.0051263 (PMC3522660; doi:10.1371/journal.pone.0051263)
Supplement: File S3 — Sliding window analyses for Mammalia and Lissamphibia. For each family, the folder contains the aligned sequences as well as the sliding window analyses by species pair and for all species pair on a single figure. (ZIP) [file pone.0051263.s003.zip › Lissamphibia/Ambystomatidae/15_150/Ambystoma_unisexual_lineage_LJJJ_NC_014572_Ambystoma_tigrinum_tigrinum_NC_006887.csv]

0	0.0733333333333333
15	0.0866666666666667
30	0.106666666666667
45	0.12
60	0.106666666666667
75	0.113333333333333
90	0.113333333333333
105	0.106666666666667
120	0.113333333333333
135	0.126666666666667
150	0.12
165	0.12
180	0.113333333333333
195	0.106666666666667
210	0.12
225	0.113333333333333
240	0.113333333333333
255	0.113333333333333
270	0.113333333333333
285	0.106666666666667
300	0.1
315	0.0933333333333333
330	0.0866666666666667
345	0.0866666666666667
360	0.0866666666666667
375	0.0866666666666667
390	0.08
405	0.08
420	0.08
435	0.08
450	0.08
465	0.08
480	0.0733333333333333
495	0.0733333333333333
510	0.0666666666666667
525	0.06
540	0.08
555	0.08
570	0.0933333333333333
585	0.0933333333333333
600	0.106666666666667
615	0.113333333333333
630	0.106666666666667
645	0.1
660	0.0933333333333333
675	0.0933333333333333
690	0.0733333333333333
705	0.0866666666666667
720	0.0733333333333333
735	0.06
750	0.0666666666666667
765	0.0533333333333333
780	0.0666666666666667
795	0.0733333333333333
810	0.08
825	0.1
840	0.1
855	0.08
870	0.0933333333333333
885	0.106666666666667
900	0.0933333333333333
915	0.12
930	0.126666666666667
945	0.133333333333333
960	0.14
975	0.126666666666667
990	0.14
1005	0.146666666666667
1020	0.133333333333333
1035	0.12
1050	0.126666666666667
1065	0.106666666666667
1080	0.0933333333333333
1095	0.08
1110	0.0733333333333333
1125	0.08
1140	0.06
1155	0.06
1170	0.06
1185	0.08
1200	0.08
1215	0.08
1230	0.0866666666666667
1245	0.0866666666666667
1260	0.08
1275	0.0666666666666667
1290	0.0733333333333333
1305	0.0733333333333333
1320	0.0666666666666667
1335	0.0533333333333333
1350	0.04
1365	0.04
1380	0.0266666666666667
1395	0.0266666666666667
1410	0.0333333333333333
1425	0.0333333333333333
1440	0.0266666666666667
1455	0.02
1470	0.02
1485	0.0133333333333333
1500	0.0133333333333333
1515	0.0266666666666667
1530	0.0266666666666667
1545	0.0333333333333333
1560	0.0333333333333333
1575	0.0333333333333333
1590	0.0333333333333333
1605	0.04
1620	0.04
1635	0.0466666666666667
1650	0.0533333333333333
1665	0.0333333333333333
1680	0.0333333333333333
1695	0.0333333333333333
1710	0.0266666666666667
1725	0.0266666666666667
1740	0.04
1755	0.04
1770	0.0466666666666667
1785	0.04
1800	0.04
1815	0.0466666666666667
1830	0.0533333333333333
1845	0.0466666666666667
1860	0.0466666666666667
1875	0.0466666666666667
1890	0.0466666666666667
1905	0.0466666666666667
1920	0.06
1935	0.0866666666666667
1950	0.1
1965	0.1
1980	0.106666666666667
1995	0.113333333333333
2010	0.113333333333333
2025	0.126666666666667
2040	0.12
2055	0.113333333333333
2070	0.106666666666667
2085	0.08
2100	0.0733333333333333
2115	0.0866666666666667
2130	0.0733333333333333
2145	0.0866666666666667
2160	0.1
2175	0.0933333333333333
2190	0.12
2205	0.126666666666667
2220	0.126666666666667
2235	0.126666666666667
2250	0.126666666666667
2265	0.106666666666667
2280	0.106666666666667
2295	0.0866666666666667
2310	0.08
2325	0.0866666666666667
2340	0.0666666666666667
2355	0.0666666666666667
2370	0.0533333333333333
2385	0.0666666666666667
2400	0.0666666666666667
2415	0.08
2430	0.0866666666666667
2445	0.0933333333333333
2460	0.0866666666666667
2475	0.0733333333333333
2490	0.0666666666666667
2505	0.0866666666666667
2520	0.1
2535	0.106666666666667
2550	0.1
2565	0.0933333333333333
2580	0.1
2595	0.106666666666667
2610	0.113333333333333
2625	0.126666666666667
2640	0.14
2655	0.133333333333333
2670	0.133333333333333
2685	0.133333333333333
2700	0.14
2715	0.14
2730	0.146666666666667
2745	0.14
2760	0.153333333333333
2775	0.146666666666667
2790	0.14
2805	0.14
2820	0.146666666666667
2835	0.133333333333333
2850	0.14
2865	0.16
2880	0.146666666666667
2895	0.153333333333333
2910	0.153333333333333
2925	0.166666666666667
2940	0.18
2955	0.18
2970	0.18
2985	0.173333333333333
3000	0.16
3015	0.14
3030	0.14
3045	0.126666666666667
3060	0.126666666666667
3075	0.113333333333333
3090	0.1
3105	0.0866666666666667
3120	0.0866666666666667
3135	0.0866666666666667
3150	0.08
3165	0.0733333333333333
3180	0.0733333333333333
3195	0.0866666666666667
3210	0.0666666666666667
3225	0.0733333333333333
3240	0.0666666666666667
3255	0.0666666666666667
3270	0.0666666666666667
3285	0.0733333333333333
3300	0.0733333333333333
3315	0.1
3330	0.1
3345	0.0933333333333333
3360	0.1
3375	0.0866666666666667
3390	0.08
3405	0.0733333333333333
3420	0.0666666666666667
3435	0.0666666666666667
3450	0.0733333333333333
3465	0.0533333333333333
3480	0.06
3495	0.06
3510	0.0733333333333333
3525	0.0733333333333333
3540	0.0866666666666667
3555	0.0933333333333333
3570	0.0933333333333333
3585	0.0933333333333333
3600	0.0933333333333333
3615	0.0866666666666667
3630	0.0866666666666667
3645	0.0866666666666667
3660	0.0866666666666667
3675	0.1
3690	0.0866666666666667
3705	0.1
3720	0.106666666666667
3735	0.106666666666667
3750	0.113333333333333
3765	0.12
3780	0.113333333333333
3795	0.126666666666667
3810	0.106666666666667
3825	0.106666666666667
3840	0.12
3855	0.106666666666667
3870	0.0866666666666667
3885	0.08
3900	0.08
3915	0.08
3930	0.0733333333333333
3945	0.0666666666666667
3960	0.0666666666666667
3975	0.06
3990	0.0533333333333333
4005	0.0466666666666667
4020	0.0533333333333333
4035	0.08
4050	0.0866666666666667
4065	0.113333333333333
4080	0.12
4095	0.133333333333333
4110	0.14
4125	0.133333333333333
4140	0.14
4155	0.16
4170	0.16
4185	0.153333333333333
4200	0.14
4215	0.126666666666667
4230	0.133333333333333
4245	0.12
4260	0.12
4275	0.146666666666667
4290	0.16
4305	0.166666666666667
4320	0.166666666666667
4335	0.16
4350	0.153333333333333
4365	0.14
4380	0.126666666666667
4395	0.113333333333333
4410	0.113333333333333
4425	0.1
4440	0.08
4455	0.0666666666666667
4470	0.08
4485	0.0666666666666667
4500	0.0733333333333333
4515	0.0866666666666667
4530	0.0933333333333333
4545	0.1
4560	0.106666666666667
4575	0.106666666666667
4590	0.1
4605	0.1
4620	0.1
4635	0.113333333333333
4650	0.113333333333333
4665	0.0933333333333333
4680	0.0933333333333333
4695	0.0866666666666667
4710	0.0733333333333333
4725	0.06
4740	0.08
4755	0.0733333333333333
4770	0.06
4785	0.0466666666666667
4800	0.0466666666666667
4815	0.06
4830	0.0533333333333333
4845	0.06
4860	0.0733333333333333
4875	0.0866666666666667
4890	0.0733333333333333
4905	0.0866666666666667
4920	0.1
4935	0.1
4950	0.1
4965	0.1
4980	0.12
4995	0.126666666666667
5010	0.14
5025	0.14
5040	0.14
5055	0.133333333333333
5070	0.12
5085	0.12
5100	0.12
5115	0.133333333333333
5130	0.126666666666667
5145	0.133333333333333
5160	0.106666666666667
5175	0.0933333333333333
5190	0.0933333333333333
5205	0.1
5220	0.106666666666667
5235	0.126666666666667
5250	0.14
5265	0.12
5280	0.106666666666667
5295	0.0866666666666667
5310	0.113333333333333
5325	0.12
5340	0.126666666666667
5355	0.12
5370	0.113333333333333
5385	0.1
5400	0.1
5415	0.106666666666667
5430	0.12
5445	0.146666666666667
5460	0.133333333333333
5475	0.146666666666667
5490	0.146666666666667
5505	0.153333333333333
5520	0.166666666666667
5535	0.173333333333333
5550	0.166666666666667
5565	0.16
5580	0.16
5595	0.153333333333333
5610	0.146666666666667
5625	0.126666666666667
5640	0.12
5655	0.106666666666667
5670	0.0933333333333333
5685	0.106666666666667
5700	0.106666666666667
5715	0.113333333333333
5730	0.1
5745	0.08
5760	0.0733333333333333
5775	0.0866666666666667
5790	0.1
5805	0.0933333333333333
5820	0.1
5835	0.0866666666666667
5850	0.08
5865	0.08
5880	0.0866666666666667
5895	0.0933333333333333
5910	0.106666666666667
5925	0.106666666666667
5940	0.1
5955	0.126666666666667
5970	0.166666666666667
5985	0.173333333333333
6000	0.186666666666667
6015	0.186666666666667
6030	0.193333333333333
6045	0.193333333333333
6060	0.193333333333333
6075	0.193333333333333
6090	0.18
6105	0.16
6120	0.106666666666667
6135	0.106666666666667
6150	0.0933333333333333
6165	0.08
6180	0.0666666666666667
6195	0.08
6210	0.0666666666666667
6225	0.0533333333333333
6240	0.06
6255	0.0533333333333333
6270	0.06
6285	0.0466666666666667
6300	0.0533333333333333
6315	0.0733333333333333
6330	0.1
6345	0.0866666666666667
6360	0.1
6375	0.113333333333333
6390	0.106666666666667
6405	0.133333333333333
6420	0.146666666666667
6435	0.146666666666667
6450	0.16
6465	0.14
6480	0.133333333333333
6495	0.126666666666667
6510	0.12
6525	0.12
6540	0.126666666666667
6555	0.106666666666667
6570	0.1
6585	0.0933333333333333
6600	0.0666666666666667
6615	0.0866666666666667
6630	0.0666666666666667
6645	0.0666666666666667
6660	0.0666666666666667
6675	0.0666666666666667
6690	0.0733333333333333
6705	0.0733333333333333
6720	0.0666666666666667
6735	0.08
6750	0.1
6765	0.08
6780	0.0933333333333333
6795	0.0933333333333333
6810	0.0866666666666667
6825	0.0733333333333333
6840	0.0666666666666667
6855	0.0866666666666667
6870	0.08
6885	0.0733333333333333
6900	0.0733333333333333
6915	0.0866666666666667
6930	0.0933333333333333
6945	0.1
6960	0.113333333333333
6975	0.14
6990	0.146666666666667
7005	0.126666666666667
7020	0.146666666666667
7035	0.146666666666667
7050	0.133333333333333
7065	0.14
7080	0.12
7095	0.126666666666667
7110	0.126666666666667
7125	0.12
7140	0.113333333333333
7155	0.12
7170	0.106666666666667
7185	0.106666666666667
7200	0.1
7215	0.1
7230	0.1
7245	0.1
7260	0.0866666666666667
7275	0.0666666666666667
7290	0.0666666666666667
7305	0.06
7320	0.0533333333333333
7335	0.0533333333333333
7350	0.0666666666666667
7365	0.06
7380	0.08
7395	0.08
7410	0.08
7425	0.0866666666666667
7440	0.1
7455	0.1
7470	0.12
7485	0.12
7500	0.12
7515	0.12
7530	0.106666666666667
7545	0.1
7560	0.1
7575	0.1
7590	0.0866666666666667
7605	0.0866666666666667
7620	0.0733333333333333
7635	0.0733333333333333
7650	0.06
7665	0.0533333333333333
7680	0.06
7695	0.08
7710	0.08
7725	0.08
7740	0.0866666666666667
7755	0.1
7770	0.113333333333333
7785	0.126666666666667
7800	0.14
7815	0.14
7830	0.146666666666667
7845	0.126666666666667
7860	0.16
7875	0.153333333333333
7890	0.166666666666667
7905	0.153333333333333
7920	0.14
7935	0.126666666666667
7950	0.113333333333333
7965	0.113333333333333
7980	0.106666666666667
7995	0.113333333333333
8010	0.08
8025	0.0933333333333333
8040	0.0733333333333333
8055	0.0933333333333333
8070	0.0933333333333333
8085	0.0933333333333333
8100	0.1
8115	0.0933333333333333
8130	0.0933333333333333
8145	0.0866666666666667
8160	0.106666666666667
8175	0.106666666666667
8190	0.113333333333333
8205	0.1
8220	0.133333333333333
8235	0.16
8250	0.166666666666667
8265	0.173333333333333
8280	0.173333333333333
8295	0.186666666666667
8310	0.186666666666667
8325	0.18
8340	0.166666666666667
8355	0.166666666666667
8370	0.133333333333333
8385	0.106666666666667
8400	0.1
8415	0.1
8430	0.0866666666666667
8445	0.0733333333333333
8460	0.0733333333333333
8475	0.0733333333333333
8490	0.0933333333333333
8505	0.08
8520	0.08
8535	0.08
8550	0.0866666666666667
8565	0.0866666666666667
8580	0.0933333333333333
8595	0.0933333333333333
8610	0.08
8625	0.0733333333333333
8640	0.0533333333333333
8655	0.0533333333333333
8670	0.0466666666666667
8685	0.0666666666666667
8700	0.0533333333333333
8715	0.0666666666666667
8730	0.0933333333333333
8745	0.113333333333333
8760	0.113333333333333
8775	0.133333333333333
8790	0.133333333333333
8805	0.133333333333333
8820	0.14
8835	0.12
8850	0.12
8865	0.12
8880	0.0866666666666667
8895	0.0733333333333333
8910	0.0733333333333333
8925	0.0666666666666667
8940	0.0666666666666667
8955	0.0733333333333333
8970	0.0866666666666667
8985	0.0866666666666667
9000	0.0866666666666667
9015	0.106666666666667
9030	0.126666666666667
9045	0.126666666666667
9060	0.126666666666667
9075	0.126666666666667
9090	0.14
9105	0.14
9120	0.126666666666667
9135	0.153333333333333
9150	0.16
9165	0.14
9180	0.133333333333333
9195	0.133333333333333
9210	0.146666666666667
9225	0.146666666666667
9240	0.14
9255	0.16
9270	0.153333333333333
9285	0.133333333333333
9300	0.153333333333333
9315	0.133333333333333
9330	0.133333333333333
9345	0.14
9360	0.14
9375	0.14
9390	0.153333333333333
9405	0.133333333333333
9420	0.133333333333333
9435	0.14
9450	0.126666666666667
9465	0.14
9480	0.133333333333333
9495	0.12
9510	0.113333333333333
9525	0.12
9540	0.113333333333333
9555	0.12
9570	0.126666666666667
9585	0.12
9600	0.113333333333333
9615	0.106666666666667
9630	0.1
9645	0.106666666666667
9660	0.1
9675	0.08
9690	0.0866666666666667
9705	0.08
9720	0.0733333333333333
9735	0.08
9750	0.08
9765	0.08
9780	0.0866666666666667
9795	0.0733333333333333
9810	0.0733333333333333
9825	0.0866666666666667
9840	0.0666666666666667
9855	0.0666666666666667
9870	0.0733333333333333
9885	0.0733333333333333
9900	0.08
9915	0.1
9930	0.12
9945	0.126666666666667
9960	0.14
9975	0.16
9990	0.186666666666667
10005	0.193333333333333
10020	0.226666666666667
10035	0.246666666666667
10050	0.273333333333333
10065	0.26
10080	0.246666666666667
10095	0.26
10110	0.26
10125	0.24
10140	0.24
10155	0.226666666666667
10170	0.186666666666667
10185	0.16
10200	0.133333333333333
10215	0.12
10230	0.106666666666667
10245	0.0933333333333333
10260	0.0733333333333333
10275	0.06
10290	0.0466666666666667
10305	0.0466666666666667
10320	0.0466666666666667
10335	0.04
10350	0.0333333333333333
10365	0.0533333333333333
10380	0.1
10395	0.113333333333333
10410	0.153333333333333
10425	0.16
10440	0.153333333333333
10455	0.18
10470	0.18
10485	0.193333333333333
10500	0.186666666666667
10515	0.186666666666667
10530	0.146666666666667
10545	0.126666666666667
10560	0.0933333333333333
10575	0.113333333333333
10590	0.113333333333333
10605	0.0866666666666667
10620	0.0933333333333333
10635	0.08
10650	0.08
10665	0.0666666666666667
10680	0.0666666666666667
10695	0.0666666666666667
10710	0.06
10725	0.0333333333333333
10740	0.0333333333333333
10755	0.0333333333333333
10770	0.0266666666666667
10785	0.02
10800	0.02
10815	0.0133333333333333
10830	0.00666666666666667
10845	0.0133333333333333
10860	0.0133333333333333
10875	0.0133333333333333
10890	0.02
10905	0.02
10920	0.02
10935	0.0333333333333333
10950	0.0333333333333333
10965	0.0333333333333333
10980	0.0333333333333333
10995	0.0333333333333333
11010	0.0333333333333333
11025	0.0333333333333333
11040	0.02
11055	0.02
11070	0.02
11085	0.0133333333333333
11100	0.0133333333333333
11115	0.02
11130	0.0266666666666667
11145	0.02
11160	0.0266666666666667
11175	0.0266666666666667
11190	0.0333333333333333
11205	0.04
11220	0.04
11235	0.0333333333333333
11250	0.0333333333333333
11265	0.0333333333333333
11280	0.04
11295	0.0466666666666667
11310	0.06
11325	0.06
11340	0.0533333333333333
11355	0.0533333333333333
11370	0.0733333333333333
11385	0.0866666666666667
11400	0.0933333333333333
11415	0.0866666666666667
11430	0.0733333333333333
11445	0.0666666666666667
11460	0.0466666666666667
11475	0.06
11490	0.06
11505	0.0533333333333333
11520	0.0333333333333333
11535	0.02
11550	0.0133333333333333
11565	0.0133333333333333
11580	0.0133333333333333
11595	0.02
11610	0.02
11625	0.00666666666666667
11640	0.0333333333333333
11655	0.0333333333333333
11670	0.0333333333333333
11685	0.04
11700	0.0533333333333333
11715	0.0533333333333333
11730	0.0533333333333333
11745	0.0466666666666667
11760	0.0533333333333333
11775	0.0533333333333333
11790	0.04
11805	0.04
11820	0.04
11835	0.0333333333333333
11850	0.02
11865	0.04
11880	0.0533333333333333
11895	0.0533333333333333
11910	0.0466666666666667
11925	0.0533333333333333
11940	0.0533333333333333
11955	0.0533333333333333
11970	0.0533333333333333
11985	0.06
12000	0.08
12015	0.06
12030	0.08
12045	0.1
12060	0.1
12075	0.1
12090	0.113333333333333
12105	0.126666666666667
12120	0.126666666666667
12135	0.12
12150	0.1
12165	0.1
12180	0.08
12195	0.06
12210	0.06
12225	0.0533333333333333
12240	0.0266666666666667
12255	0.0133333333333333
12270	0.0266666666666667
12285	0.04
12300	0.04
12315	0.0533333333333333
12330	0.0466666666666667
12345	0.06
12360	0.06
12375	0.06
12390	0.06
12405	0.0866666666666667
12420	0.0733333333333333
12435	0.0666666666666667
12450	0.0666666666666667
12465	0.0533333333333333
12480	0.0466666666666667
12495	0.0333333333333333
12510	0.04
12525	0.0466666666666667
12540	0.06
12555	0.04
12570	0.0466666666666667
12585	0.0533333333333333
12600	0.06
12615	0.0733333333333333
12630	0.08
12645	0.0866666666666667
12660	0.0866666666666667
12675	0.08
12690	0.0733333333333333
12705	0.0733333333333333
12720	0.08
12735	0.0866666666666667
12750	0.113333333333333
12765	0.113333333333333
12780	0.113333333333333
12795	0.106666666666667
12810	0.106666666666667
12825	0.12
12840	0.113333333333333
12855	0.113333333333333
12870	0.106666666666667
12885	0.0933333333333333
12900	0.06
12915	0.0533333333333333
12930	0.0466666666666667
12945	0.0466666666666667
12960	0.04
12975	0.0266666666666667
12990	0.0333333333333333
13005	0.0266666666666667
13020	0.0266666666666667
13035	0.0266666666666667
13050	0.0266666666666667
13065	0.02
13080	0.0266666666666667
13095	0.0466666666666667
13110	0.0866666666666667
13125	0.0933333333333333
13140	0.0866666666666667
13155	0.0866666666666667
13170	0.08
13185	0.08
13200	0.08
13215	0.0866666666666667
13230	0.08
13245	0.0666666666666667
13260	0.0266666666666667
13275	0.02
13290	0.02
13305	0.0266666666666667
13320	0.0266666666666667
13335	0.02
13350	0.02
13365	0.0133333333333333
13380	0.0133333333333333
13395	0.00666666666666667
13410	0.00666666666666667
13425	0.00666666666666667
13440	0.00666666666666667
13455	0.0133333333333333
13470	0.0133333333333333
13485	0.02
13500	0.0266666666666667
13515	0.0266666666666667
13530	0.0266666666666667
13545	0.0333333333333333
13560	0.0333333333333333
13575	0.0333333333333333
13590	0.0333333333333333
13605	0.02
13620	0.02
13635	0.0133333333333333
13650	0.0266666666666667
13665	0.0333333333333333
13680	0.0533333333333333
13695	0.0533333333333333
13710	0.06
13725	0.06
13740	0.0733333333333333
13755	0.0733333333333333
13770	0.0866666666666667
13785	0.113333333333333
13800	0.1
13815	0.1
13830	0.0933333333333333
13845	0.1
13860	0.113333333333333
13875	0.133333333333333
13890	0.12
13905	0.14
13920	0.14
13935	0.146666666666667
13950	0.153333333333333
13965	0.16
13980	0.153333333333333
13995	0.14
14010	0.133333333333333
14025	0.12
14040	0.12
14055	0.1
14070	0.0933333333333333
14085	0.08
14100	0.0733333333333333
14115	0.06
14130	0.0733333333333333
14145	0.08
14160	0.0733333333333333
14175	0.0733333333333333
14190	0.0733333333333333
14205	0.0733333333333333
14220	0.08
14235	0.06
14250	0.06
14265	0.0666666666666667
14280	0.06
14295	0.0533333333333333
14310	0.06
14325	0.0666666666666667
14340	0.0733333333333333
14355	0.08
14370	0.08
14385	0.106666666666667
14400	0.113333333333333
14415	0.126666666666667
14430	0.146666666666667
14445	0.146666666666667
14460	0.146666666666667
14475	0.14
14490	0.146666666666667
14505	0.153333333333333
14520	0.153333333333333
14535	0.16
14550	0.166666666666667
14565	0.16
14580	0.133333333333333
14595	0.146666666666667
14610	0.153333333333333
14625	0.146666666666667
14640	0.133333333333333
14655	0.126666666666667
14670	0.12
14685	0.0866666666666667
14700	0.0666666666666667
14715	0.0533333333333333
14730	0.0666666666666667
14745	0.0533333333333333
14760	0.0333333333333333
14775	0.04
14790	0.04
14805	0.0333333333333333
14820	0.0266666666666667
14835	0.0266666666666667
14850	0.0466666666666667
14865	0.0533333333333333
14880	0.04
14895	0.0466666666666667
14910	0.06
14925	0.0733333333333333
14940	0.08
14955	0.0933333333333333
14970	0.106666666666667
14985	0.12
15000	0.106666666666667
15015	0.106666666666667
15030	0.106666666666667
15045	0.106666666666667
15060	0.0933333333333333
15075	0.08
15090	0.0866666666666667
15105	0.08
15120	0.0933333333333333
15135	0.0866666666666667
15150	0.0933333333333333
15165	0.113333333333333
15180	0.126666666666667
15195	0.146666666666667
15210	0.153333333333333
15225	0.153333333333333
15240	0.146666666666667
15255	0.14
15270	0.12
15285	0.113333333333333
15300	0.126666666666667
15315	0.12
15330	0.12
15345	0.106666666666667
15360	0.113333333333333
15375	0.113333333333333
15390	0.113333333333333
15405	0.126666666666667
15420	0.146666666666667
15435	0.166666666666667
15450	0.166666666666667
15465	0.166666666666667
15480	0.16
15495	0.153333333333333
15510	0.146666666666667
15525	0.14
15540	0.146666666666667
15555	0.14
15570	0.14
15585	0.126666666666667
15600	0.106666666666667
15615	0.0933333333333333
15630	0.08
15645	0.0933333333333333
15660	0.106666666666667
15675	0.133333333333333
15690	0.14
15705	0.146666666666667
15720	0.126666666666667
15735	0.153333333333333
15750	0.16
15765	0.16
15780	0.166666666666667
15795	0.193333333333333
15810	0.193333333333333
15825	0.18
15840	0.173333333333333
15855	0.16
15870	0.153333333333333
15885	0.12
15900	0.106666666666667
15915	0.106666666666667
15930	0.1
15945	0.0533333333333333
15960	0.0333333333333333
15975	0.02
15990	0.00666666666666667
16005	0.00666666666666667
16020	0.00666666666666667
16035	0.00666666666666667
16050	0.0133333333333333
16065	0.02
16080	0.0266666666666667
16095	0.0333333333333333
16110	0.0333333333333333
16125	0.0333333333333333
16140	0.06
16155	0.06
16170	0.06
16185	0.0866666666666667
16200	0.0866666666666667
16215	0.08
16230	0.08
16245	0.0733333333333333
16260	0.0733333333333333
16275	0.0733333333333333
16290	0.0533333333333333
16305	0.0533333333333333
16320	0.0666666666666667
16335	0.0466666666666667
16350	0.0533333333333333
16365	0.06
16380	0.0533333333333333
16395	0.06
