# Supplementary material for: Conveniently Pre-Tagged and Pre-Packaged: Extended Molecular Identification and Metagenomics Using Complete Metazoan Mitochondrial Genomes
Source: PLoS One. 2012 Dec 14;7(12):e51263. doi: 10.1371/journal.pone.0051263 (PMC3522660; doi:10.1371/journal.pone.0051263)
Supplement: File S3 — Sliding window analyses for Mammalia and Lissamphibia. For each family, the folder contains the aligned sequences as well as the sliding window analyses by species pair and for all species pair on a single figure. (ZIP) [file pone.0051263.s003.zip › Lissamphibia/Ambystomatidae/15_150/figures.dem]

set terminal pdf
set yrange [ 0 : 0.6 ]
set xrange [ 0 : 16404 ]
set xlabel "Number of base pairs, starting at COI (Step = 15 bp, window = 150 bp)"
set ylabel "Percentage of difference"
set linetype 1 lc rgb "black" lw 4
set output 'Ambystoma_mexicanum_NC_005797_Ambystoma_unisexual_lineage_LJJJ_NC_014572.pdf'
plot 'Ambystoma_mexicanum_NC_005797_Ambystoma_unisexual_lineage_LJJJ_NC_014572.csv' title 'A. mexicanum_ vs A. LJJJ_' with lines,0.1 lc 0 lw 2
set output 'Ambystoma_mexicanum_NC_005797_Ambystoma_laterale_NC_006330.pdf'
plot 'Ambystoma_mexicanum_NC_005797_Ambystoma_laterale_NC_006330.csv' title 'A. mexicanum_ vs A. laterale_' with lines,0.1 lc 0 lw 2
set output 'Ambystoma_mexicanum_NC_005797_Ambystoma_tigrinum_tigrinum_NC_006887.pdf'
plot 'Ambystoma_mexicanum_NC_005797_Ambystoma_tigrinum_tigrinum_NC_006887.csv' title 'A. mexicanum_ vs A. tigrinum_' with lines,0.1 lc 0 lw 2
set output 'Ambystoma_mexicanum_NC_005797_Ambystoma_andersoni_NC_006888.pdf'
plot 'Ambystoma_mexicanum_NC_005797_Ambystoma_andersoni_NC_006888.csv' title 'A. mexicanum_ vs A. andersoni_' with lines,0.1 lc 0 lw 2
set output 'Ambystoma_mexicanum_NC_005797_Ambystoma_dumerilii_NC_006889.pdf'
plot 'Ambystoma_mexicanum_NC_005797_Ambystoma_dumerilii_NC_006889.csv' title 'A. mexicanum_ vs A. dumerilii_' with lines,0.1 lc 0 lw 2
set output 'Ambystoma_mexicanum_NC_005797_Ambystoma_californiense_NC_006890.pdf'
plot 'Ambystoma_mexicanum_NC_005797_Ambystoma_californiense_NC_006890.csv' title 'A. mexicanum_ vs A. californiense_' with lines,0.1 lc 0 lw 2
set output 'Ambystoma_mexicanum_NC_005797_Ambystoma_barbouri_NC_014568.pdf'
plot 'Ambystoma_mexicanum_NC_005797_Ambystoma_barbouri_NC_014568.csv' title 'A. mexicanum_ vs A. barbouri_' with lines,0.1 lc 0 lw 2
set output 'Ambystoma_mexicanum_NC_005797_Ambystoma_texanum_NC_014571.pdf'
plot 'Ambystoma_mexicanum_NC_005797_Ambystoma_texanum_NC_014571.csv' title 'A. mexicanum_ vs A. texanum_' with lines,0.1 lc 0 lw 2
set output 'Ambystoma_unisexual_lineage_LJJJ_NC_014572_Ambystoma_laterale_NC_006330.pdf'
plot 'Ambystoma_unisexual_lineage_LJJJ_NC_014572_Ambystoma_laterale_NC_006330.csv' title 'A. LJJJ_ vs A. laterale_' with lines,0.1 lc 0 lw 2
set output 'Ambystoma_unisexual_lineage_LJJJ_NC_014572_Ambystoma_tigrinum_tigrinum_NC_006887.pdf'
plot 'Ambystoma_unisexual_lineage_LJJJ_NC_014572_Ambystoma_tigrinum_tigrinum_NC_006887.csv' title 'A. LJJJ_ vs A. tigrinum_' with lines,0.1 lc 0 lw 2
set output 'Ambystoma_unisexual_lineage_LJJJ_NC_014572_Ambystoma_andersoni_NC_006888.pdf'
plot 'Ambystoma_unisexual_lineage_LJJJ_NC_014572_Ambystoma_andersoni_NC_006888.csv' title 'A. LJJJ_ vs A. andersoni_' with lines,0.1 lc 0 lw 2
set output 'Ambystoma_unisexual_lineage_LJJJ_NC_014572_Ambystoma_dumerilii_NC_006889.pdf'
plot 'Ambystoma_unisexual_lineage_LJJJ_NC_014572_Ambystoma_dumerilii_NC_006889.csv' title 'A. LJJJ_ vs A. dumerilii_' with lines,0.1 lc 0 lw 2
set output 'Ambystoma_unisexual_lineage_LJJJ_NC_014572_Ambystoma_californiense_NC_006890.pdf'
plot 'Ambystoma_unisexual_lineage_LJJJ_NC_014572_Ambystoma_californiense_NC_006890.csv' title 'A. LJJJ_ vs A. californiense_' with lines,0.1 lc 0 lw 2
set output 'Ambystoma_unisexual_lineage_LJJJ_NC_014572_Ambystoma_barbouri_NC_014568.pdf'
plot 'Ambystoma_unisexual_lineage_LJJJ_NC_014572_Ambystoma_barbouri_NC_014568.csv' title 'A. LJJJ_ vs A. barbouri_' with lines,0.1 lc 0 lw 2
set output 'Ambystoma_unisexual_lineage_LJJJ_NC_014572_Ambystoma_texanum_NC_014571.pdf'
plot 'Ambystoma_unisexual_lineage_LJJJ_NC_014572_Ambystoma_texanum_NC_014571.csv' title 'A. LJJJ_ vs A. texanum_' with lines,0.1 lc 0 lw 2
set output 'Ambystoma_laterale_NC_006330_Ambystoma_tigrinum_tigrinum_NC_006887.pdf'
plot 'Ambystoma_laterale_NC_006330_Ambystoma_tigrinum_tigrinum_NC_006887.csv' title 'A. laterale_ vs A. tigrinum_' with lines,0.1 lc 0 lw 2
set output 'Ambystoma_laterale_NC_006330_Ambystoma_andersoni_NC_006888.pdf'
plot 'Ambystoma_laterale_NC_006330_Ambystoma_andersoni_NC_006888.csv' title 'A. laterale_ vs A. andersoni_' with lines,0.1 lc 0 lw 2
set output 'Ambystoma_laterale_NC_006330_Ambystoma_dumerilii_NC_006889.pdf'
plot 'Ambystoma_laterale_NC_006330_Ambystoma_dumerilii_NC_006889.csv' title 'A. laterale_ vs A. dumerilii_' with lines,0.1 lc 0 lw 2
set output 'Ambystoma_laterale_NC_006330_Ambystoma_californiense_NC_006890.pdf'
plot 'Ambystoma_laterale_NC_006330_Ambystoma_californiense_NC_006890.csv' title 'A. laterale_ vs A. californiense_' with lines,0.1 lc 0 lw 2
set output 'Ambystoma_laterale_NC_006330_Ambystoma_barbouri_NC_014568.pdf'
plot 'Ambystoma_laterale_NC_006330_Ambystoma_barbouri_NC_014568.csv' title 'A. laterale_ vs A. barbouri_' with lines,0.1 lc 0 lw 2
set output 'Ambystoma_laterale_NC_006330_Ambystoma_texanum_NC_014571.pdf'
plot 'Ambystoma_laterale_NC_006330_Ambystoma_texanum_NC_014571.csv' title 'A. laterale_ vs A. texanum_' with lines,0.1 lc 0 lw 2
set output 'Ambystoma_tigrinum_tigrinum_NC_006887_Ambystoma_andersoni_NC_006888.pdf'
plot 'Ambystoma_tigrinum_tigrinum_NC_006887_Ambystoma_andersoni_NC_006888.csv' title 'A. tigrinum_ vs A. andersoni_' with lines,0.1 lc 0 lw 2
set output 'Ambystoma_tigrinum_tigrinum_NC_006887_Ambystoma_dumerilii_NC_006889.pdf'
plot 'Ambystoma_tigrinum_tigrinum_NC_006887_Ambystoma_dumerilii_NC_006889.csv' title 'A. tigrinum_ vs A. dumerilii_' with lines,0.1 lc 0 lw 2
set output 'Ambystoma_tigrinum_tigrinum_NC_006887_Ambystoma_californiense_NC_006890.pdf'
plot 'Ambystoma_tigrinum_tigrinum_NC_006887_Ambystoma_californiense_NC_006890.csv' title 'A. tigrinum_ vs A. californiense_' with lines,0.1 lc 0 lw 2
set output 'Ambystoma_tigrinum_tigrinum_NC_006887_Ambystoma_barbouri_NC_014568.pdf'
plot 'Ambystoma_tigrinum_tigrinum_NC_006887_Ambystoma_barbouri_NC_014568.csv' title 'A. tigrinum_ vs A. barbouri_' with lines,0.1 lc 0 lw 2
set output 'Ambystoma_tigrinum_tigrinum_NC_006887_Ambystoma_texanum_NC_014571.pdf'
plot 'Ambystoma_tigrinum_tigrinum_NC_006887_Ambystoma_texanum_NC_014571.csv' title 'A. tigrinum_ vs A. texanum_' with lines,0.1 lc 0 lw 2
set output 'Ambystoma_andersoni_NC_006888_Ambystoma_dumerilii_NC_006889.pdf'
plot 'Ambystoma_andersoni_NC_006888_Ambystoma_dumerilii_NC_006889.csv' title 'A. andersoni_ vs A. dumerilii_' with lines,0.1 lc 0 lw 2
set output 'Ambystoma_andersoni_NC_006888_Ambystoma_californiense_NC_006890.pdf'
plot 'Ambystoma_andersoni_NC_006888_Ambystoma_californiense_NC_006890.csv' title 'A. andersoni_ vs A. californiense_' with lines,0.1 lc 0 lw 2
set output 'Ambystoma_andersoni_NC_006888_Ambystoma_barbouri_NC_014568.pdf'
plot 'Ambystoma_andersoni_NC_006888_Ambystoma_barbouri_NC_014568.csv' title 'A. andersoni_ vs A. barbouri_' with lines,0.1 lc 0 lw 2
set output 'Ambystoma_andersoni_NC_006888_Ambystoma_texanum_NC_014571.pdf'
plot 'Ambystoma_andersoni_NC_006888_Ambystoma_texanum_NC_014571.csv' title 'A. andersoni_ vs A. texanum_' with lines,0.1 lc 0 lw 2
set output 'Ambystoma_dumerilii_NC_006889_Ambystoma_californiense_NC_006890.pdf'
plot 'Ambystoma_dumerilii_NC_006889_Ambystoma_californiense_NC_006890.csv' title 'A. dumerilii_ vs A. californiense_' with lines,0.1 lc 0 lw 2
set output 'Ambystoma_dumerilii_NC_006889_Ambystoma_barbouri_NC_014568.pdf'
plot 'Ambystoma_dumerilii_NC_006889_Ambystoma_barbouri_NC_014568.csv' title 'A. dumerilii_ vs A. barbouri_' with lines,0.1 lc 0 lw 2
set output 'Ambystoma_dumerilii_NC_006889_Ambystoma_texanum_NC_014571.pdf'
plot 'Ambystoma_dumerilii_NC_006889_Ambystoma_texanum_NC_014571.csv' title 'A. dumerilii_ vs A. texanum_' with lines,0.1 lc 0 lw 2
set output 'Ambystoma_californiense_NC_006890_Ambystoma_barbouri_NC_014568.pdf'
plot 'Ambystoma_californiense_NC_006890_Ambystoma_barbouri_NC_014568.csv' title 'A. californiense_ vs A. barbouri_' with lines,0.1 lc 0 lw 2
set output 'Ambystoma_californiense_NC_006890_Ambystoma_texanum_NC_014571.pdf'
plot 'Ambystoma_californiense_NC_006890_Ambystoma_texanum_NC_014571.csv' title 'A. californiense_ vs A. texanum_' with lines,0.1 lc 0 lw 2
set output 'Ambystoma_barbouri_NC_014568_Ambystoma_texanum_NC_014571.pdf'
plot 'Ambystoma_barbouri_NC_014568_Ambystoma_texanum_NC_014571.csv' title 'A. barbouri_ vs A. texanum_' with lines,0.1 lc 0 lw 2
