# Supplementary material for: Conveniently Pre-Tagged and Pre-Packaged: Extended Molecular Identification and Metagenomics Using Complete Metazoan Mitochondrial Genomes
Source: PLoS One. 2012 Dec 14;7(12):e51263. doi: 10.1371/journal.pone.0051263 (PMC3522660; doi:10.1371/journal.pone.0051263)
Supplement: File S3 — Sliding window analyses for Mammalia and Lissamphibia. For each family, the folder contains the aligned sequences as well as the sliding window analyses by species pair and for all species pair on a single figure. (ZIP) [file pone.0051263.s003.zip › Lissamphibia/Ambystomatidae/45_450/Ambystoma_andersoni_NC_006888_Ambystoma_barbouri_NC_014568.csv]

0	0.0955555555555556
45	0.104444444444444
90	0.108888888888889
135	0.113333333333333
180	0.106666666666667
225	0.106666666666667
270	0.12
315	0.113333333333333
360	0.104444444444444
405	0.104444444444444
450	0.12
495	0.12
540	0.128888888888889
585	0.126666666666667
630	0.137777777777778
675	0.14
720	0.131111111111111
765	0.126666666666667
810	0.133333333333333
855	0.126666666666667
900	0.111111111111111
945	0.12
990	0.1
1035	0.102222222222222
1080	0.0866666666666667
1125	0.0844444444444444
1170	0.0755555555555556
1215	0.0822222222222222
1260	0.0733333333333333
1305	0.0666666666666667
1350	0.0688888888888889
1395	0.0555555555555556
1440	0.0622222222222222
1485	0.06
1530	0.0644444444444444
1575	0.06
1620	0.0822222222222222
1665	0.0844444444444444
1710	0.0844444444444444
1755	0.0888888888888889
1800	0.0955555555555556
1845	0.104444444444444
1890	0.111111111111111
1935	0.104444444444444
1980	0.1
2025	0.1
2070	0.0911111111111111
2115	0.0933333333333333
2160	0.0911111111111111
2205	0.0933333333333333
2250	0.0955555555555556
2295	0.0955555555555556
2340	0.102222222222222
2385	0.131111111111111
2430	0.144444444444444
2475	0.157777777777778
2520	0.164444444444444
2565	0.16
2610	0.168888888888889
2655	0.182222222222222
2700	0.177777777777778
2745	0.168888888888889
2790	0.16
2835	0.14
2880	0.126666666666667
2925	0.12
2970	0.108888888888889
3015	0.108888888888889
3060	0.106666666666667
3105	0.0888888888888889
3150	0.0822222222222222
3195	0.0888888888888889
3240	0.0933333333333333
3285	0.0911111111111111
3330	0.0933333333333333
3375	0.0911111111111111
3420	0.1
3465	0.0933333333333333
3510	0.0933333333333333
3555	0.106666666666667
3600	0.108888888888889
3645	0.102222222222222
3690	0.0955555555555556
3735	0.0955555555555556
3780	0.106666666666667
3825	0.106666666666667
3870	0.108888888888889
3915	0.12
3960	0.131111111111111
4005	0.135555555555556
4050	0.142222222222222
4095	0.137777777777778
4140	0.137777777777778
4185	0.133333333333333
4230	0.124444444444444
4275	0.128888888888889
4320	0.115555555555556
4365	0.106666666666667
4410	0.0911111111111111
4455	0.08
4500	0.0733333333333333
4545	0.0822222222222222
4590	0.0822222222222222
4635	0.0888888888888889
4680	0.0933333333333333
4725	0.0977777777777778
4770	0.104444444444444
4815	0.111111111111111
4860	0.113333333333333
4905	0.115555555555556
4950	0.137777777777778
4995	0.135555555555556
5040	0.14
5085	0.133333333333333
5130	0.14
5175	0.146666666666667
5220	0.144444444444444
5265	0.137777777777778
5310	0.148888888888889
5355	0.142222222222222
5400	0.133333333333333
5445	0.131111111111111
5490	0.133333333333333
5535	0.14
5580	0.128888888888889
5625	0.122222222222222
5670	0.14
5715	0.146666666666667
5760	0.135555555555556
5805	0.131111111111111
5850	0.122222222222222
5895	0.128888888888889
5940	0.113333333333333
5985	0.102222222222222
6030	0.108888888888889
6075	0.115555555555556
6120	0.0977777777777778
6165	0.1
6210	0.104444444444444
6255	0.122222222222222
6300	0.122222222222222
6345	0.117777777777778
6390	0.131111111111111
6435	0.144444444444444
6480	0.142222222222222
6525	0.124444444444444
6570	0.122222222222222
6615	0.117777777777778
6660	0.126666666666667
6705	0.12
6750	0.122222222222222
6795	0.124444444444444
6840	0.131111111111111
6885	0.126666666666667
6930	0.12
6975	0.128888888888889
7020	0.133333333333333
7065	0.133333333333333
7110	0.126666666666667
7155	0.128888888888889
7200	0.133333333333333
7245	0.137777777777778
7290	0.126666666666667
7335	0.126666666666667
7380	0.133333333333333
7425	0.131111111111111
7470	0.135555555555556
7515	0.131111111111111
7560	0.137777777777778
7605	0.133333333333333
7650	0.12
7695	0.117777777777778
7740	0.117777777777778
7785	0.115555555555556
7830	0.108888888888889
7875	0.106666666666667
7920	0.102222222222222
7965	0.102222222222222
8010	0.104444444444444
8055	0.102222222222222
8100	0.102222222222222
8145	0.0955555555555556
8190	0.102222222222222
8235	0.102222222222222
8280	0.102222222222222
8325	0.0955555555555556
8370	0.0822222222222222
8415	0.0866666666666667
8460	0.0888888888888889
8505	0.0888888888888889
8550	0.0888888888888889
8595	0.1
8640	0.0911111111111111
8685	0.0977777777777778
8730	0.108888888888889
8775	0.115555555555556
8820	0.128888888888889
8865	0.131111111111111
8910	0.12
8955	0.126666666666667
9000	0.133333333333333
9045	0.124444444444444
9090	0.137777777777778
9135	0.126666666666667
9180	0.122222222222222
9225	0.126666666666667
9270	0.133333333333333
9315	0.126666666666667
9360	0.122222222222222
9405	0.115555555555556
9450	0.111111111111111
9495	0.111111111111111
9540	0.0977777777777778
9585	0.106666666666667
9630	0.113333333333333
9675	0.115555555555556
9720	0.128888888888889
9765	0.153333333333333
9810	0.164444444444444
9855	0.16
9900	0.164444444444444
9945	0.16
9990	0.157777777777778
10035	0.146666666666667
10080	0.151111111111111
10125	0.155555555555556
10170	0.135555555555556
10215	0.113333333333333
10260	0.0955555555555556
10305	0.102222222222222
10350	0.1
10395	0.104444444444444
10440	0.102222222222222
10485	0.106666666666667
10530	0.0866666666666667
10575	0.0688888888888889
10620	0.0644444444444444
10665	0.0555555555555556
10710	0.0577777777777778
10755	0.0488888888888889
10800	0.04
10845	0.0422222222222222
10890	0.0488888888888889
10935	0.0444444444444444
10980	0.0444444444444444
11025	0.0511111111111111
11070	0.0511111111111111
11115	0.0533333333333333
11160	0.0511111111111111
11205	0.0555555555555556
11250	0.0555555555555556
11295	0.0533333333333333
11340	0.0488888888888889
11385	0.0511111111111111
11430	0.0488888888888889
11475	0.0444444444444444
11520	0.0355555555555556
11565	0.0377777777777778
11610	0.04
11655	0.0355555555555556
11700	0.0422222222222222
11745	0.0555555555555556
11790	0.0644444444444444
11835	0.0644444444444444
11880	0.0666666666666667
11925	0.0644444444444444
11970	0.0711111111111111
12015	0.0733333333333333
12060	0.0755555555555556
12105	0.0777777777777778
12150	0.0733333333333333
12195	0.0577777777777778
12240	0.0511111111111111
12285	0.0533333333333333
12330	0.0577777777777778
12375	0.06
12420	0.0644444444444444
12465	0.08
12510	0.0777777777777778
12555	0.08
12600	0.0822222222222222
12645	0.08
12690	0.0777777777777778
12735	0.0822222222222222
12780	0.0755555555555556
12825	0.0955555555555556
12870	0.0866666666666667
12915	0.0733333333333333
12960	0.0711111111111111
13005	0.0644444444444444
13050	0.0622222222222222
13095	0.06
13140	0.0555555555555556
13185	0.0466666666666667
13230	0.0466666666666667
13275	0.0244444444444444
13320	0.0222222222222222
13365	0.0244444444444444
13410	0.0266666666666667
13455	0.0355555555555556
13500	0.0444444444444444
13545	0.0511111111111111
13590	0.0666666666666667
13635	0.0822222222222222
13680	0.0888888888888889
13725	0.0977777777777778
13770	0.102222222222222
13815	0.0977777777777778
13860	0.106666666666667
13905	0.1
13950	0.0955555555555556
13995	0.1
14040	0.0933333333333333
14085	0.0955555555555556
14130	0.115555555555556
14175	0.115555555555556
14220	0.126666666666667
14265	0.137777777777778
14310	0.14
14355	0.14
14400	0.133333333333333
14445	0.126666666666667
14490	0.12
14535	0.102222222222222
14580	0.0822222222222222
14625	0.0866666666666667
14670	0.0777777777777778
14715	0.0666666666666667
14760	0.0577777777777778
14805	0.0733333333333333
14850	0.0955555555555556
14895	0.108888888888889
14940	0.115555555555556
14985	0.124444444444444
15030	0.14
15075	0.135555555555556
15120	0.144444444444444
15165	0.164444444444444
15210	0.166666666666667
15255	0.162222222222222
15300	0.157777777777778
15345	0.151111111111111
15390	0.168888888888889
15435	0.171111111111111
15480	0.153333333333333
15525	0.166666666666667
15570	0.153333333333333
15615	0.131111111111111
15660	0.124444444444444
15705	0.113333333333333
15750	0.0955555555555556
15795	0.0955555555555556
15840	0.0755555555555556
15885	0.0622222222222222
15930	0.0644444444444444
15975	0.0422222222222222
16020	0.04
16065	0.04
16110	0.0466666666666667
16155	0.06
16200	0.0666666666666667
16245	0.06
16290	0.0711111111111111
16335	0.0866666666666667
16380	0.0933333333333333
