# Supplementary material for: Conveniently Pre-Tagged and Pre-Packaged: Extended Molecular Identification and Metagenomics Using Complete Metazoan Mitochondrial Genomes
Source: PLoS One. 2012 Dec 14;7(12):e51263. doi: 10.1371/journal.pone.0051263 (PMC3522660; doi:10.1371/journal.pone.0051263)
Supplement: File S3 — Sliding window analyses for Mammalia and Lissamphibia. For each family, the folder contains the aligned sequences as well as the sliding window analyses by species pair and for all species pair on a single figure. (ZIP) [file pone.0051263.s003.zip › Lissamphibia/Ambystomatidae/45_450/Ambystoma_andersoni_NC_006888_Ambystoma_californiense_NC_006890.csv]

0	0.0888888888888889
45	0.0977777777777778
90	0.0866666666666667
135	0.0755555555555556
180	0.0755555555555556
225	0.0777777777777778
270	0.0755555555555556
315	0.0688888888888889
360	0.0644444444444444
405	0.0644444444444444
450	0.0666666666666667
495	0.0622222222222222
540	0.0577777777777778
585	0.0666666666666667
630	0.0711111111111111
675	0.0733333333333333
720	0.0755555555555556
765	0.0733333333333333
810	0.0733333333333333
855	0.0644444444444444
900	0.0666666666666667
945	0.0755555555555556
990	0.0733333333333333
1035	0.0733333333333333
1080	0.0733333333333333
1125	0.0666666666666667
1170	0.0577777777777778
1215	0.0577777777777778
1260	0.0533333333333333
1305	0.0555555555555556
1350	0.0533333333333333
1395	0.0422222222222222
1440	0.0466666666666667
1485	0.0444444444444444
1530	0.0444444444444444
1575	0.0511111111111111
1620	0.0622222222222222
1665	0.0688888888888889
1710	0.0688888888888889
1755	0.0644444444444444
1800	0.0688888888888889
1845	0.0755555555555556
1890	0.0733333333333333
1935	0.0644444444444444
1980	0.0622222222222222
2025	0.0555555555555556
2070	0.0466666666666667
2115	0.0444444444444444
2160	0.0444444444444444
2205	0.0488888888888889
2250	0.0488888888888889
2295	0.0466666666666667
2340	0.0533333333333333
2385	0.0555555555555556
2430	0.0533333333333333
2475	0.0555555555555556
2520	0.0555555555555556
2565	0.0488888888888889
2610	0.0488888888888889
2655	0.0488888888888889
2700	0.0466666666666667
2745	0.0422222222222222
2790	0.0333333333333333
2835	0.0377777777777778
2880	0.0377777777777778
2925	0.0355555555555556
2970	0.0333333333333333
3015	0.0377777777777778
3060	0.0422222222222222
3105	0.0422222222222222
3150	0.0377777777777778
3195	0.0422222222222222
3240	0.0488888888888889
3285	0.0466666666666667
3330	0.0533333333333333
3375	0.0577777777777778
3420	0.0666666666666667
3465	0.0711111111111111
3510	0.0666666666666667
3555	0.0711111111111111
3600	0.0711111111111111
3645	0.0666666666666667
3690	0.06
3735	0.0622222222222222
3780	0.06
3825	0.0555555555555556
3870	0.0577777777777778
3915	0.0511111111111111
3960	0.0533333333333333
4005	0.0466666666666667
4050	0.0444444444444444
4095	0.0422222222222222
4140	0.0422222222222222
4185	0.04
4230	0.0355555555555556
4275	0.0355555555555556
4320	0.0266666666666667
4365	0.0311111111111111
4410	0.0266666666666667
4455	0.0244444444444444
4500	0.0355555555555556
4545	0.0422222222222222
4590	0.0511111111111111
4635	0.0555555555555556
4680	0.06
4725	0.0688888888888889
4770	0.0711111111111111
4815	0.0822222222222222
4860	0.0866666666666667
4905	0.0955555555555556
4950	0.0955555555555556
4995	0.0955555555555556
5040	0.0911111111111111
5085	0.0933333333333333
5130	0.0977777777777778
5175	0.0977777777777778
5220	0.0977777777777778
5265	0.0822222222222222
5310	0.0822222222222222
5355	0.08
5400	0.0755555555555556
5445	0.0733333333333333
5490	0.0777777777777778
5535	0.0777777777777778
5580	0.0733333333333333
5625	0.0688888888888889
5670	0.0688888888888889
5715	0.0733333333333333
5760	0.0755555555555556
5805	0.0733333333333333
5850	0.0688888888888889
5895	0.0711111111111111
5940	0.0644444444444444
5985	0.0533333333333333
6030	0.0533333333333333
6075	0.0644444444444444
6120	0.0622222222222222
6165	0.0666666666666667
6210	0.0666666666666667
6255	0.0666666666666667
6300	0.0688888888888889
6345	0.0644444444444444
6390	0.0733333333333333
6435	0.0844444444444444
6480	0.0888888888888889
6525	0.0822222222222222
6570	0.0911111111111111
6615	0.0911111111111111
6660	0.1
6705	0.106666666666667
6750	0.106666666666667
6795	0.104444444444444
6840	0.0977777777777778
6885	0.1
6930	0.0911111111111111
6975	0.0955555555555556
7020	0.0933333333333333
7065	0.0866666666666667
7110	0.0844444444444444
7155	0.0822222222222222
7200	0.0866666666666667
7245	0.0933333333333333
7290	0.1
7335	0.0955555555555556
7380	0.1
7425	0.0933333333333333
7470	0.0977777777777778
7515	0.102222222222222
7560	0.0955555555555556
7605	0.0911111111111111
7650	0.0866666666666667
7695	0.0866666666666667
7740	0.08
7785	0.08
7830	0.0822222222222222
7875	0.0777777777777778
7920	0.0733333333333333
7965	0.0711111111111111
8010	0.0777777777777778
8055	0.0844444444444444
8100	0.0844444444444444
8145	0.0822222222222222
8190	0.0844444444444444
8235	0.0755555555555556
8280	0.0711111111111111
8325	0.0666666666666667
8370	0.0577777777777778
8415	0.0533333333333333
8460	0.0511111111111111
8505	0.0422222222222222
8550	0.0377777777777778
8595	0.0488888888888889
8640	0.0511111111111111
8685	0.0622222222222222
8730	0.0666666666666667
8775	0.08
8820	0.0866666666666667
8865	0.0888888888888889
8910	0.0888888888888889
8955	0.0955555555555556
9000	0.106666666666667
9045	0.102222222222222
9090	0.0955555555555556
9135	0.0933333333333333
9180	0.102222222222222
9225	0.0977777777777778
9270	0.102222222222222
9315	0.1
9360	0.0977777777777778
9405	0.0933333333333333
9450	0.0866666666666667
9495	0.08
9540	0.08
9585	0.0755555555555556
9630	0.0666666666666667
9675	0.0755555555555556
9720	0.0688888888888889
9765	0.0644444444444444
9810	0.0644444444444444
9855	0.0622222222222222
9900	0.0577777777777778
9945	0.06
9990	0.0688888888888889
10035	0.0711111111111111
10080	0.0622222222222222
10125	0.0533333333333333
10170	0.0511111111111111
10215	0.0577777777777778
10260	0.0488888888888889
10305	0.0444444444444444
10350	0.0488888888888889
10395	0.0444444444444444
10440	0.0377777777777778
10485	0.0355555555555556
10530	0.0377777777777778
10575	0.0288888888888889
10620	0.0311111111111111
10665	0.0288888888888889
10710	0.0333333333333333
10755	0.0355555555555556
10800	0.0311111111111111
10845	0.0311111111111111
10890	0.0288888888888889
10935	0.0288888888888889
10980	0.0266666666666667
11025	0.0355555555555556
11070	0.0377777777777778
11115	0.0311111111111111
11160	0.0266666666666667
11205	0.0266666666666667
11250	0.0266666666666667
11295	0.0244444444444444
11340	0.0222222222222222
11385	0.0177777777777778
11430	0.02
11475	0.0111111111111111
11520	0.00666666666666667
11565	0.0111111111111111
11610	0.02
11655	0.0244444444444444
11700	0.0311111111111111
11745	0.0422222222222222
11790	0.0466666666666667
11835	0.0533333333333333
11880	0.0555555555555556
11925	0.0555555555555556
11970	0.0577777777777778
12015	0.0555555555555556
12060	0.0466666666666667
12105	0.0444444444444444
12150	0.04
12195	0.0311111111111111
12240	0.0333333333333333
12285	0.0333333333333333
12330	0.0333333333333333
12375	0.0333333333333333
12420	0.0333333333333333
12465	0.0444444444444444
12510	0.0488888888888889
12555	0.0444444444444444
12600	0.0422222222222222
12645	0.04
12690	0.0333333333333333
12735	0.0355555555555556
12780	0.0355555555555556
12825	0.0511111111111111
12870	0.0511111111111111
12915	0.0422222222222222
12960	0.0422222222222222
13005	0.0444444444444444
13050	0.0466666666666667
13095	0.0466666666666667
13140	0.0488888888888889
13185	0.0466666666666667
13230	0.0422222222222222
13275	0.0288888888888889
13320	0.0244444444444444
13365	0.0266666666666667
13410	0.0333333333333333
13455	0.0444444444444444
13500	0.0533333333333333
13545	0.0622222222222222
13590	0.0688888888888889
13635	0.0733333333333333
13680	0.0822222222222222
13725	0.0888888888888889
13770	0.102222222222222
13815	0.0977777777777778
13860	0.0977777777777778
13905	0.0955555555555556
13950	0.0911111111111111
13995	0.0955555555555556
14040	0.0977777777777778
14085	0.0911111111111111
14130	0.0955555555555556
14175	0.0933333333333333
14220	0.0866666666666667
14265	0.0911111111111111
14310	0.0933333333333333
14355	0.0822222222222222
14400	0.08
14445	0.0666666666666667
14490	0.0555555555555556
14535	0.0511111111111111
14580	0.0444444444444444
14625	0.0422222222222222
14670	0.0444444444444444
14715	0.0466666666666667
14760	0.0377777777777778
14805	0.0533333333333333
14850	0.0644444444444444
14895	0.08
14940	0.0866666666666667
14985	0.0933333333333333
15030	0.102222222222222
15075	0.102222222222222
15120	0.0977777777777778
15165	0.108888888888889
15210	0.108888888888889
15255	0.1
15300	0.0977777777777778
15345	0.0911111111111111
15390	0.1
15435	0.104444444444444
15480	0.0911111111111111
15525	0.1
15570	0.0977777777777778
15615	0.08
15660	0.0777777777777778
15705	0.0733333333333333
15750	0.0644444444444444
15795	0.0577777777777778
15840	0.0488888888888889
15885	0.04
15930	0.04
15975	0.0288888888888889
16020	0.0266666666666667
16065	0.0422222222222222
16110	0.0533333333333333
16155	0.0533333333333333
16200	0.0533333333333333
16245	0.06
16290	0.0688888888888889
16335	0.0777777777777778
16380	0.0888888888888889
