# Supplementary material for: Conveniently Pre-Tagged and Pre-Packaged: Extended Molecular Identification and Metagenomics Using Complete Metazoan Mitochondrial Genomes
Source: PLoS One. 2012 Dec 14;7(12):e51263. doi: 10.1371/journal.pone.0051263 (PMC3522660; doi:10.1371/journal.pone.0051263)
Supplement: File S3 — Sliding window analyses for Mammalia and Lissamphibia. For each family, the folder contains the aligned sequences as well as the sliding window analyses by species pair and for all species pair on a single figure. (ZIP) [file pone.0051263.s003.zip › Lissamphibia/Ambystomatidae/45_450/Ambystoma_andersoni_NC_006888_Ambystoma_dumerilii_NC_006889.csv]

0	0.0288888888888889
45	0.0355555555555556
90	0.0311111111111111
135	0.0311111111111111
180	0.0333333333333333
225	0.0333333333333333
270	0.0311111111111111
315	0.0355555555555556
360	0.0311111111111111
405	0.0355555555555556
450	0.0377777777777778
495	0.0355555555555556
540	0.04
585	0.04
630	0.0444444444444444
675	0.0444444444444444
720	0.0488888888888889
765	0.0444444444444444
810	0.0466666666666667
855	0.0377777777777778
900	0.0377777777777778
945	0.04
990	0.0377777777777778
1035	0.0422222222222222
1080	0.04
1125	0.0377777777777778
1170	0.0333333333333333
1215	0.0333333333333333
1260	0.0311111111111111
1305	0.0311111111111111
1350	0.0288888888888889
1395	0.0244444444444444
1440	0.0266666666666667
1485	0.0266666666666667
1530	0.0266666666666667
1575	0.0266666666666667
1620	0.0333333333333333
1665	0.0311111111111111
1710	0.0355555555555556
1755	0.04
1800	0.0466666666666667
1845	0.0488888888888889
1890	0.0466666666666667
1935	0.0422222222222222
1980	0.04
2025	0.0422222222222222
2070	0.0422222222222222
2115	0.0444444444444444
2160	0.04
2205	0.0333333333333333
2250	0.0311111111111111
2295	0.0288888888888889
2340	0.0311111111111111
2385	0.0333333333333333
2430	0.0355555555555556
2475	0.04
2520	0.0377777777777778
2565	0.0377777777777778
2610	0.0422222222222222
2655	0.0466666666666667
2700	0.0422222222222222
2745	0.0422222222222222
2790	0.0377777777777778
2835	0.04
2880	0.0377777777777778
2925	0.0311111111111111
2970	0.0266666666666667
3015	0.0266666666666667
3060	0.0244444444444444
3105	0.0222222222222222
3150	0.02
3195	0.0244444444444444
3240	0.0244444444444444
3285	0.0244444444444444
3330	0.0266666666666667
3375	0.0311111111111111
3420	0.0355555555555556
3465	0.0355555555555556
3510	0.0333333333333333
3555	0.0355555555555556
3600	0.0377777777777778
3645	0.0333333333333333
3690	0.0333333333333333
3735	0.0333333333333333
3780	0.0355555555555556
3825	0.0333333333333333
3870	0.0422222222222222
3915	0.0466666666666667
3960	0.0488888888888889
4005	0.0488888888888889
4050	0.0466666666666667
4095	0.0444444444444444
4140	0.0444444444444444
4185	0.0422222222222222
4230	0.0377777777777778
4275	0.0377777777777778
4320	0.0266666666666667
4365	0.02
4410	0.0155555555555556
4455	0.0111111111111111
4500	0.0177777777777778
4545	0.0177777777777778
4590	0.0244444444444444
4635	0.02
4680	0.02
4725	0.0222222222222222
4770	0.0244444444444444
4815	0.04
4860	0.0422222222222222
4905	0.0444444444444444
4950	0.0422222222222222
4995	0.0488888888888889
5040	0.0488888888888889
5085	0.0577777777777778
5130	0.0577777777777778
5175	0.0622222222222222
5220	0.06
5265	0.0488888888888889
5310	0.0466666666666667
5355	0.0488888888888889
5400	0.0511111111111111
5445	0.0488888888888889
5490	0.0511111111111111
5535	0.0466666666666667
5580	0.0511111111111111
5625	0.0488888888888889
5670	0.0511111111111111
5715	0.0488888888888889
5760	0.0488888888888889
5805	0.0444444444444444
5850	0.04
5895	0.04
5940	0.0311111111111111
5985	0.0266666666666667
6030	0.0244444444444444
6075	0.0244444444444444
6120	0.02
6165	0.0177777777777778
6210	0.02
6255	0.0222222222222222
6300	0.0222222222222222
6345	0.02
6390	0.0222222222222222
6435	0.0244444444444444
6480	0.0244444444444444
6525	0.0266666666666667
6570	0.0311111111111111
6615	0.0311111111111111
6660	0.0333333333333333
6705	0.0377777777777778
6750	0.0377777777777778
6795	0.0355555555555556
6840	0.0333333333333333
6885	0.0377777777777778
6930	0.0333333333333333
6975	0.0288888888888889
7020	0.0288888888888889
7065	0.0288888888888889
7110	0.0266666666666667
7155	0.0266666666666667
7200	0.0288888888888889
7245	0.0377777777777778
7290	0.0444444444444444
7335	0.0444444444444444
7380	0.0488888888888889
7425	0.0511111111111111
7470	0.0533333333333333
7515	0.0577777777777778
7560	0.0644444444444444
7605	0.06
7650	0.0577777777777778
7695	0.0555555555555556
7740	0.0555555555555556
7785	0.0511111111111111
7830	0.0511111111111111
7875	0.0488888888888889
7920	0.0511111111111111
7965	0.0488888888888889
8010	0.0466666666666667
8055	0.0466666666666667
8100	0.0444444444444444
8145	0.04
8190	0.0377777777777778
8235	0.0355555555555556
8280	0.0355555555555556
8325	0.0311111111111111
8370	0.0222222222222222
8415	0.0266666666666667
8460	0.0311111111111111
8505	0.0333333333333333
8550	0.0333333333333333
8595	0.0377777777777778
8640	0.0377777777777778
8685	0.0377777777777778
8730	0.0355555555555556
8775	0.04
8820	0.0422222222222222
8865	0.0466666666666667
8910	0.0422222222222222
8955	0.04
9000	0.0488888888888889
9045	0.0444444444444444
9090	0.0466666666666667
9135	0.0511111111111111
9180	0.0533333333333333
9225	0.0533333333333333
9270	0.0555555555555556
9315	0.0511111111111111
9360	0.0466666666666667
9405	0.0533333333333333
9450	0.0466666666666667
9495	0.0488888888888889
9540	0.0422222222222222
9585	0.04
9630	0.0377777777777778
9675	0.0444444444444444
9720	0.0466666666666667
9765	0.04
9810	0.04
9855	0.0311111111111111
9900	0.0288888888888889
9945	0.0266666666666667
9990	0.0355555555555556
10035	0.0333333333333333
10080	0.0311111111111111
10125	0.0222222222222222
10170	0.0155555555555556
10215	0.0155555555555556
10260	0.0155555555555556
10305	0.0155555555555556
10350	0.02
10395	0.0177777777777778
10440	0.0111111111111111
10485	0.0111111111111111
10530	0.0111111111111111
10575	0.00888888888888889
10620	0.0111111111111111
10665	0.0111111111111111
10710	0.00888888888888889
10755	0.00888888888888889
10800	0.00444444444444444
10845	0.00666666666666667
10890	0.00444444444444444
10935	0.00444444444444444
10980	0.00444444444444444
11025	0.00888888888888889
11070	0.00888888888888889
11115	0.00888888888888889
11160	0.00888888888888889
11205	0.00888888888888889
11250	0.00888888888888889
11295	0.00666666666666667
11340	0.00888888888888889
11385	0.00888888888888889
11430	0.0111111111111111
11475	0.00666666666666667
11520	0.00666666666666667
11565	0.00888888888888889
11610	0.00888888888888889
11655	0.0133333333333333
11700	0.0222222222222222
11745	0.0266666666666667
11790	0.0288888888888889
11835	0.0355555555555556
11880	0.04
11925	0.04
11970	0.0377777777777778
12015	0.0355555555555556
12060	0.0377777777777778
12105	0.0355555555555556
12150	0.0266666666666667
12195	0.0244444444444444
12240	0.0222222222222222
12285	0.02
12330	0.0222222222222222
12375	0.0222222222222222
12420	0.0222222222222222
12465	0.0266666666666667
12510	0.0244444444444444
12555	0.0222222222222222
12600	0.0244444444444444
12645	0.0222222222222222
12690	0.02
12735	0.0177777777777778
12780	0.0111111111111111
12825	0.0155555555555556
12870	0.0177777777777778
12915	0.0133333333333333
12960	0.0133333333333333
13005	0.0133333333333333
13050	0.0133333333333333
13095	0.0133333333333333
13140	0.0133333333333333
13185	0.0177777777777778
13230	0.0155555555555556
13275	0.0111111111111111
13320	0.0111111111111111
13365	0.0155555555555556
13410	0.0288888888888889
13455	0.0333333333333333
13500	0.0333333333333333
13545	0.0377777777777778
13590	0.04
13635	0.0422222222222222
13680	0.0444444444444444
13725	0.0488888888888889
13770	0.0533333333333333
13815	0.0555555555555556
13860	0.0488888888888889
13905	0.0466666666666667
13950	0.0466666666666667
13995	0.0511111111111111
14040	0.06
14085	0.0577777777777778
14130	0.0622222222222222
14175	0.0622222222222222
14220	0.0577777777777778
14265	0.0533333333333333
14310	0.0511111111111111
14355	0.0488888888888889
14400	0.0488888888888889
14445	0.04
14490	0.0288888888888889
14535	0.0222222222222222
14580	0.0177777777777778
14625	0.0155555555555556
14670	0.02
14715	0.02
14760	0.0177777777777778
14805	0.0222222222222222
14850	0.0244444444444444
14895	0.0288888888888889
14940	0.0311111111111111
14985	0.0377777777777778
15030	0.0422222222222222
15075	0.0422222222222222
15120	0.04
15165	0.0488888888888889
15210	0.0488888888888889
15255	0.0488888888888889
15300	0.0511111111111111
15345	0.0511111111111111
15390	0.06
15435	0.0555555555555556
15480	0.0533333333333333
15525	0.0511111111111111
15570	0.0466666666666667
15615	0.0377777777777778
15660	0.0355555555555556
15705	0.0333333333333333
15750	0.0266666666666667
15795	0.0222222222222222
15840	0.0133333333333333
15885	0.0111111111111111
15930	0.00666666666666667
15975	0.00888888888888889
16020	0.00888888888888889
16065	0.0111111111111111
16110	0.0133333333333333
16155	0.0111111111111111
16200	0.0133333333333333
16245	0.0155555555555556
16290	0.0155555555555556
16335	0.0222222222222222
16380	0.0288888888888889
