# Supplementary material for: Conveniently Pre-Tagged and Pre-Packaged: Extended Molecular Identification and Metagenomics Using Complete Metazoan Mitochondrial Genomes
Source: PLoS One. 2012 Dec 14;7(12):e51263. doi: 10.1371/journal.pone.0051263 (PMC3522660; doi:10.1371/journal.pone.0051263)
Supplement: File S3 — Sliding window analyses for Mammalia and Lissamphibia. For each family, the folder contains the aligned sequences as well as the sliding window analyses by species pair and for all species pair on a single figure. (ZIP) [file pone.0051263.s003.zip › Lissamphibia/Ambystomatidae/45_450/Ambystoma_andersoni_NC_006888_Ambystoma_texanum_NC_014571.csv]

0	0.126666666666667
45	0.135555555555556
90	0.128888888888889
135	0.126666666666667
180	0.117777777777778
225	0.115555555555556
270	0.12
315	0.113333333333333
360	0.106666666666667
405	0.104444444444444
450	0.106666666666667
495	0.106666666666667
540	0.111111111111111
585	0.113333333333333
630	0.117777777777778
675	0.126666666666667
720	0.124444444444444
765	0.117777777777778
810	0.126666666666667
855	0.122222222222222
900	0.113333333333333
945	0.117777777777778
990	0.106666666666667
1035	0.108888888888889
1080	0.104444444444444
1125	0.0866666666666667
1170	0.0755555555555556
1215	0.0844444444444444
1260	0.0688888888888889
1305	0.0622222222222222
1350	0.0666666666666667
1395	0.06
1440	0.0666666666666667
1485	0.0644444444444444
1530	0.0644444444444444
1575	0.0688888888888889
1620	0.0866666666666667
1665	0.08
1710	0.0822222222222222
1755	0.0822222222222222
1800	0.0911111111111111
1845	0.0977777777777778
1890	0.106666666666667
1935	0.1
1980	0.0977777777777778
2025	0.0955555555555556
2070	0.0866666666666667
2115	0.0911111111111111
2160	0.0866666666666667
2205	0.0933333333333333
2250	0.0866666666666667
2295	0.0844444444444444
2340	0.0911111111111111
2385	0.117777777777778
2430	0.12
2475	0.126666666666667
2520	0.135555555555556
2565	0.14
2610	0.146666666666667
2655	0.153333333333333
2700	0.153333333333333
2745	0.146666666666667
2790	0.133333333333333
2835	0.113333333333333
2880	0.108888888888889
2925	0.106666666666667
2970	0.1
3015	0.0933333333333333
3060	0.0977777777777778
3105	0.0866666666666667
3150	0.0866666666666667
3195	0.0911111111111111
3240	0.0933333333333333
3285	0.0933333333333333
3330	0.0977777777777778
3375	0.0955555555555556
3420	0.0911111111111111
3465	0.0911111111111111
3510	0.0933333333333333
3555	0.104444444444444
3600	0.106666666666667
3645	0.1
3690	0.0977777777777778
3735	0.1
3780	0.111111111111111
3825	0.115555555555556
3870	0.131111111111111
3915	0.131111111111111
3960	0.128888888888889
4005	0.135555555555556
4050	0.133333333333333
4095	0.131111111111111
4140	0.128888888888889
4185	0.122222222222222
4230	0.113333333333333
4275	0.108888888888889
4320	0.0844444444444444
4365	0.0888888888888889
4410	0.08
4455	0.0666666666666667
4500	0.0622222222222222
4545	0.0688888888888889
4590	0.08
4635	0.0888888888888889
4680	0.0911111111111111
4725	0.0955555555555556
4770	0.108888888888889
4815	0.106666666666667
4860	0.115555555555556
4905	0.124444444444444
4950	0.151111111111111
4995	0.148888888888889
5040	0.142222222222222
5085	0.133333333333333
5130	0.137777777777778
5175	0.142222222222222
5220	0.146666666666667
5265	0.144444444444444
5310	0.148888888888889
5355	0.137777777777778
5400	0.122222222222222
5445	0.126666666666667
5490	0.128888888888889
5535	0.133333333333333
5580	0.126666666666667
5625	0.131111111111111
5670	0.144444444444444
5715	0.148888888888889
5760	0.146666666666667
5805	0.142222222222222
5850	0.137777777777778
5895	0.137777777777778
5940	0.126666666666667
5985	0.117777777777778
6030	0.124444444444444
6075	0.128888888888889
6120	0.115555555555556
6165	0.111111111111111
6210	0.106666666666667
6255	0.117777777777778
6300	0.115555555555556
6345	0.124444444444444
6390	0.133333333333333
6435	0.148888888888889
6480	0.137777777777778
6525	0.124444444444444
6570	0.115555555555556
6615	0.12
6660	0.126666666666667
6705	0.131111111111111
6750	0.128888888888889
6795	0.117777777777778
6840	0.124444444444444
6885	0.12
6930	0.12
6975	0.126666666666667
7020	0.124444444444444
7065	0.124444444444444
7110	0.117777777777778
7155	0.108888888888889
7200	0.12
7245	0.124444444444444
7290	0.117777777777778
7335	0.111111111111111
7380	0.12
7425	0.12
7470	0.131111111111111
7515	0.124444444444444
7560	0.133333333333333
7605	0.137777777777778
7650	0.131111111111111
7695	0.126666666666667
7740	0.124444444444444
7785	0.128888888888889
7830	0.122222222222222
7875	0.113333333333333
7920	0.111111111111111
7965	0.108888888888889
8010	0.111111111111111
8055	0.106666666666667
8100	0.0977777777777778
8145	0.0933333333333333
8190	0.0911111111111111
8235	0.0844444444444444
8280	0.08
8325	0.0711111111111111
8370	0.06
8415	0.0644444444444444
8460	0.0622222222222222
8505	0.0622222222222222
8550	0.0644444444444444
8595	0.0733333333333333
8640	0.0711111111111111
8685	0.08
8730	0.0911111111111111
8775	0.1
8820	0.108888888888889
8865	0.108888888888889
8910	0.104444444444444
8955	0.106666666666667
9000	0.115555555555556
9045	0.12
9090	0.133333333333333
9135	0.131111111111111
9180	0.131111111111111
9225	0.135555555555556
9270	0.14
9315	0.142222222222222
9360	0.133333333333333
9405	0.131111111111111
9450	0.128888888888889
9495	0.12
9540	0.102222222222222
9585	0.1
9630	0.106666666666667
9675	0.106666666666667
9720	0.117777777777778
9765	0.133333333333333
9810	0.146666666666667
9855	0.142222222222222
9900	0.142222222222222
9945	0.14
9990	0.144444444444444
10035	0.137777777777778
10080	0.14
10125	0.142222222222222
10170	0.126666666666667
10215	0.108888888888889
10260	0.0933333333333333
10305	0.102222222222222
10350	0.1
10395	0.111111111111111
10440	0.108888888888889
10485	0.111111111111111
10530	0.0911111111111111
10575	0.0777777777777778
10620	0.0777777777777778
10665	0.0688888888888889
10710	0.0711111111111111
10755	0.06
10800	0.0533333333333333
10845	0.0466666666666667
10890	0.0488888888888889
10935	0.0488888888888889
10980	0.0533333333333333
11025	0.06
11070	0.0555555555555556
11115	0.06
11160	0.0555555555555556
11205	0.06
11250	0.0577777777777778
11295	0.0533333333333333
11340	0.0555555555555556
11385	0.0533333333333333
11430	0.0488888888888889
11475	0.04
11520	0.0311111111111111
11565	0.0288888888888889
11610	0.0333333333333333
11655	0.0288888888888889
11700	0.0333333333333333
11745	0.0488888888888889
11790	0.0533333333333333
11835	0.0577777777777778
11880	0.06
11925	0.0622222222222222
11970	0.0688888888888889
12015	0.0733333333333333
12060	0.0733333333333333
12105	0.0755555555555556
12150	0.0733333333333333
12195	0.0577777777777778
12240	0.0533333333333333
12285	0.0533333333333333
12330	0.0555555555555556
12375	0.0555555555555556
12420	0.0577777777777778
12465	0.0711111111111111
12510	0.0666666666666667
12555	0.0666666666666667
12600	0.0711111111111111
12645	0.0688888888888889
12690	0.0644444444444444
12735	0.0688888888888889
12780	0.0622222222222222
12825	0.08
12870	0.0711111111111111
12915	0.0577777777777778
12960	0.0577777777777778
13005	0.0533333333333333
13050	0.0488888888888889
13095	0.0466666666666667
13140	0.0444444444444444
13185	0.0377777777777778
13230	0.0377777777777778
13275	0.02
13320	0.02
13365	0.0266666666666667
13410	0.0333333333333333
13455	0.0444444444444444
13500	0.0555555555555556
13545	0.0644444444444444
13590	0.0822222222222222
13635	0.1
13680	0.108888888888889
13725	0.122222222222222
13770	0.131111111111111
13815	0.12
13860	0.126666666666667
13905	0.122222222222222
13950	0.113333333333333
13995	0.117777777777778
14040	0.113333333333333
14085	0.113333333333333
14130	0.124444444444444
14175	0.117777777777778
14220	0.117777777777778
14265	0.137777777777778
14310	0.131111111111111
14355	0.128888888888889
14400	0.124444444444444
14445	0.117777777777778
14490	0.106666666666667
14535	0.0844444444444444
14580	0.0755555555555556
14625	0.0777777777777778
14670	0.0755555555555556
14715	0.0577777777777778
14760	0.0555555555555556
14805	0.06
14850	0.0844444444444444
14895	0.0977777777777778
14940	0.102222222222222
14985	0.111111111111111
15030	0.113333333333333
15075	0.115555555555556
15120	0.124444444444444
15165	0.142222222222222
15210	0.148888888888889
15255	0.148888888888889
15300	0.142222222222222
15345	0.131111111111111
15390	0.151111111111111
15435	0.155555555555556
15480	0.153333333333333
15525	0.157777777777778
15570	0.146666666666667
15615	0.126666666666667
15660	0.117777777777778
15705	0.111111111111111
15750	0.0933333333333333
15795	0.0933333333333333
15840	0.0755555555555556
15885	0.0688888888888889
15930	0.06
15975	0.0422222222222222
16020	0.0377777777777778
16065	0.0466666666666667
16110	0.0555555555555556
16155	0.0711111111111111
16200	0.0844444444444444
16245	0.0866666666666667
16290	0.0977777777777778
16335	0.106666666666667
16380	0.117777777777778
