# Supplementary material for: Conveniently Pre-Tagged and Pre-Packaged: Extended Molecular Identification and Metagenomics Using Complete Metazoan Mitochondrial Genomes
Source: PLoS One. 2012 Dec 14;7(12):e51263. doi: 10.1371/journal.pone.0051263 (PMC3522660; doi:10.1371/journal.pone.0051263)
Supplement: File S3 — Sliding window analyses for Mammalia and Lissamphibia. For each family, the folder contains the aligned sequences as well as the sliding window analyses by species pair and for all species pair on a single figure. (ZIP) [file pone.0051263.s003.zip › Lissamphibia/Ambystomatidae/45_450/Ambystoma_barbouri_NC_014568_Ambystoma_texanum_NC_014571.csv]

0	0.0733333333333333
45	0.08
90	0.0777777777777778
135	0.0844444444444444
180	0.0844444444444444
225	0.0844444444444444
270	0.0844444444444444
315	0.0733333333333333
360	0.0688888888888889
405	0.0666666666666667
450	0.0666666666666667
495	0.0644444444444444
540	0.0688888888888889
585	0.0622222222222222
630	0.0711111111111111
675	0.0777777777777778
720	0.0777777777777778
765	0.08
810	0.0822222222222222
855	0.0777777777777778
900	0.0711111111111111
945	0.0755555555555556
990	0.0666666666666667
1035	0.06
1080	0.0555555555555556
1125	0.0466666666666667
1170	0.04
1215	0.0466666666666667
1260	0.0444444444444444
1305	0.04
1350	0.0377777777777778
1395	0.0311111111111111
1440	0.0355555555555556
1485	0.04
1530	0.0355555555555556
1575	0.0355555555555556
1620	0.0444444444444444
1665	0.0422222222222222
1710	0.0488888888888889
1755	0.0533333333333333
1800	0.0622222222222222
1845	0.0711111111111111
1890	0.0733333333333333
1935	0.0688888888888889
1980	0.0666666666666667
2025	0.0644444444444444
2070	0.06
2115	0.06
2160	0.0533333333333333
2205	0.0511111111111111
2250	0.0488888888888889
2295	0.0466666666666667
2340	0.0466666666666667
2385	0.0577777777777778
2430	0.0644444444444444
2475	0.0666666666666667
2520	0.0777777777777778
2565	0.0777777777777778
2610	0.08
2655	0.0888888888888889
2700	0.0866666666666667
2745	0.0777777777777778
2790	0.0755555555555556
2835	0.0733333333333333
2880	0.0644444444444444
2925	0.0688888888888889
2970	0.0577777777777778
3015	0.0555555555555556
3060	0.0533333333333333
3105	0.0466666666666667
3150	0.0466666666666667
3195	0.0533333333333333
3240	0.0577777777777778
3285	0.0555555555555556
3330	0.0577777777777778
3375	0.0533333333333333
3420	0.0622222222222222
3465	0.0644444444444444
3510	0.0666666666666667
3555	0.0777777777777778
3600	0.0777777777777778
3645	0.0755555555555556
3690	0.0711111111111111
3735	0.0666666666666667
3780	0.0777777777777778
3825	0.0777777777777778
3870	0.0666666666666667
3915	0.0711111111111111
3960	0.0844444444444444
4005	0.0733333333333333
4050	0.0777777777777778
4095	0.0733333333333333
4140	0.0733333333333333
4185	0.0755555555555556
4230	0.0688888888888889
4275	0.0688888888888889
4320	0.0711111111111111
4365	0.0666666666666667
4410	0.0511111111111111
4455	0.06
4500	0.0533333333333333
4545	0.0577777777777778
4590	0.0622222222222222
4635	0.0644444444444444
4680	0.0666666666666667
4725	0.0755555555555556
4770	0.0711111111111111
4815	0.0688888888888889
4860	0.0755555555555556
4905	0.0711111111111111
4950	0.0911111111111111
4995	0.0888888888888889
5040	0.0866666666666667
5085	0.08
5130	0.0777777777777778
5175	0.0711111111111111
5220	0.0777777777777778
5265	0.0733333333333333
5310	0.0711111111111111
5355	0.0666666666666667
5400	0.0488888888888889
5445	0.0533333333333333
5490	0.0533333333333333
5535	0.0666666666666667
5580	0.0644444444444444
5625	0.0733333333333333
5670	0.0822222222222222
5715	0.0888888888888889
5760	0.0933333333333333
5805	0.0888888888888889
5850	0.0844444444444444
5895	0.08
5940	0.0755555555555556
5985	0.0622222222222222
6030	0.06
6075	0.0555555555555556
6120	0.0488888888888889
6165	0.0466666666666667
6210	0.0377777777777778
6255	0.0488888888888889
6300	0.06
6345	0.0688888888888889
6390	0.0755555555555556
6435	0.0866666666666667
6480	0.0911111111111111
6525	0.0911111111111111
6570	0.0844444444444444
6615	0.0844444444444444
6660	0.0866666666666667
6705	0.0844444444444444
6750	0.0822222222222222
6795	0.0777777777777778
6840	0.0822222222222222
6885	0.0777777777777778
6930	0.0755555555555556
6975	0.0733333333333333
7020	0.0755555555555556
7065	0.0777777777777778
7110	0.0822222222222222
7155	0.0844444444444444
7200	0.0844444444444444
7245	0.0844444444444444
7290	0.0733333333333333
7335	0.0755555555555556
7380	0.0822222222222222
7425	0.08
7470	0.0755555555555556
7515	0.0711111111111111
7560	0.0711111111111111
7605	0.0711111111111111
7650	0.0688888888888889
7695	0.0666666666666667
7740	0.0688888888888889
7785	0.0644444444444444
7830	0.0577777777777778
7875	0.0622222222222222
7920	0.0666666666666667
7965	0.0688888888888889
8010	0.0666666666666667
8055	0.0622222222222222
8100	0.0577777777777778
8145	0.0555555555555556
8190	0.06
8235	0.06
8280	0.0577777777777778
8325	0.0488888888888889
8370	0.0466666666666667
8415	0.0444444444444444
8460	0.0555555555555556
8505	0.0577777777777778
8550	0.0555555555555556
8595	0.0577777777777778
8640	0.0555555555555556
8685	0.0577777777777778
8730	0.0577777777777778
8775	0.0622222222222222
8820	0.0644444444444444
8865	0.0711111111111111
8910	0.0666666666666667
8955	0.0622222222222222
9000	0.0644444444444444
9045	0.0777777777777778
9090	0.0866666666666667
9135	0.0866666666666667
9180	0.102222222222222
9225	0.102222222222222
9270	0.113333333333333
9315	0.111111111111111
9360	0.102222222222222
9405	0.102222222222222
9450	0.111111111111111
9495	0.0977777777777778
9540	0.0888888888888889
9585	0.0911111111111111
9630	0.0822222222222222
9675	0.0777777777777778
9720	0.0777777777777778
9765	0.0755555555555556
9810	0.0777777777777778
9855	0.0777777777777778
9900	0.0666666666666667
9945	0.0644444444444444
9990	0.0577777777777778
10035	0.0488888888888889
10080	0.0444444444444444
10125	0.0466666666666667
10170	0.0288888888888889
10215	0.0222222222222222
10260	0.0155555555555556
10305	0.0222222222222222
10350	0.0311111111111111
10395	0.0422222222222222
10440	0.0422222222222222
10485	0.0444444444444444
10530	0.0444444444444444
10575	0.04
10620	0.0488888888888889
10665	0.0488888888888889
10710	0.0533333333333333
10755	0.0466666666666667
10800	0.04
10845	0.0288888888888889
10890	0.0355555555555556
10935	0.0355555555555556
10980	0.0355555555555556
11025	0.0355555555555556
11070	0.0355555555555556
11115	0.0422222222222222
11160	0.04
11205	0.0355555555555556
11250	0.0333333333333333
11295	0.0333333333333333
11340	0.0333333333333333
11385	0.0355555555555556
11430	0.0333333333333333
11475	0.0377777777777778
11520	0.0288888888888889
11565	0.0288888888888889
11610	0.0266666666666667
11655	0.0266666666666667
11700	0.0311111111111111
11745	0.0288888888888889
11790	0.0266666666666667
11835	0.0244444444444444
11880	0.0244444444444444
11925	0.0244444444444444
11970	0.0288888888888889
12015	0.0266666666666667
12060	0.0288888888888889
12105	0.0288888888888889
12150	0.0244444444444444
12195	0.0244444444444444
12240	0.02
12285	0.0222222222222222
12330	0.02
12375	0.0177777777777778
12420	0.0155555555555556
12465	0.0222222222222222
12510	0.0244444444444444
12555	0.0266666666666667
12600	0.0288888888888889
12645	0.0288888888888889
12690	0.0311111111111111
12735	0.0266666666666667
12780	0.0311111111111111
12825	0.0377777777777778
12870	0.0377777777777778
12915	0.0333333333333333
12960	0.0311111111111111
13005	0.0288888888888889
13050	0.0266666666666667
13095	0.0266666666666667
13140	0.0244444444444444
13185	0.0266666666666667
13230	0.0222222222222222
13275	0.0133333333333333
13320	0.0111111111111111
13365	0.00666666666666667
13410	0.0133333333333333
13455	0.0177777777777778
13500	0.0288888888888889
13545	0.0355555555555556
13590	0.0488888888888889
13635	0.0533333333333333
13680	0.0644444444444444
13725	0.0733333333333333
13770	0.0822222222222222
13815	0.0844444444444444
13860	0.08
13905	0.08
13950	0.0733333333333333
13995	0.08
14040	0.0777777777777778
14085	0.0733333333333333
14130	0.0711111111111111
14175	0.0688888888888889
14220	0.0688888888888889
14265	0.0711111111111111
14310	0.0777777777777778
14355	0.08
14400	0.0755555555555556
14445	0.0644444444444444
14490	0.0533333333333333
14535	0.0533333333333333
14580	0.0511111111111111
14625	0.0533333333333333
14670	0.0555555555555556
14715	0.0577777777777778
14760	0.0488888888888889
14805	0.0533333333333333
14850	0.0577777777777778
14895	0.0666666666666667
14940	0.0733333333333333
14985	0.0777777777777778
15030	0.0866666666666667
15075	0.0866666666666667
15120	0.0888888888888889
15165	0.0911111111111111
15210	0.0911111111111111
15255	0.0911111111111111
15300	0.0955555555555556
15345	0.0866666666666667
15390	0.0955555555555556
15435	0.0933333333333333
15480	0.0844444444444444
15525	0.0955555555555556
15570	0.0844444444444444
15615	0.0755555555555556
15660	0.0777777777777778
15705	0.0666666666666667
15750	0.0577777777777778
15795	0.0622222222222222
15840	0.0555555555555556
15885	0.0577777777777778
15930	0.0555555555555556
15975	0.0377777777777778
16020	0.0355555555555556
16065	0.04
16110	0.0422222222222222
16155	0.0466666666666667
16200	0.0533333333333333
16245	0.0555555555555556
16290	0.06
16335	0.06
16380	0.0666666666666667
