# Supplementary material for: Conveniently Pre-Tagged and Pre-Packaged: Extended Molecular Identification and Metagenomics Using Complete Metazoan Mitochondrial Genomes
Source: PLoS One. 2012 Dec 14;7(12):e51263. doi: 10.1371/journal.pone.0051263 (PMC3522660; doi:10.1371/journal.pone.0051263)
Supplement: File S3 — Sliding window analyses for Mammalia and Lissamphibia. For each family, the folder contains the aligned sequences as well as the sliding window analyses by species pair and for all species pair on a single figure. (ZIP) [file pone.0051263.s003.zip › Lissamphibia/Ambystomatidae/45_450/Ambystoma_californiense_NC_006890_Ambystoma_barbouri_NC_014568.csv]

0	0.115555555555556
45	0.124444444444444
90	0.117777777777778
135	0.117777777777778
180	0.111111111111111
225	0.111111111111111
270	0.117777777777778
315	0.117777777777778
360	0.106666666666667
405	0.106666666666667
450	0.115555555555556
495	0.115555555555556
540	0.122222222222222
585	0.115555555555556
630	0.122222222222222
675	0.128888888888889
720	0.122222222222222
765	0.117777777777778
810	0.12
855	0.115555555555556
900	0.106666666666667
945	0.106666666666667
990	0.0866666666666667
1035	0.0866666666666667
1080	0.0755555555555556
1125	0.0666666666666667
1170	0.0577777777777778
1215	0.0622222222222222
1260	0.0622222222222222
1305	0.06
1350	0.06
1395	0.0533333333333333
1440	0.0555555555555556
1485	0.0533333333333333
1530	0.0533333333333333
1575	0.0555555555555556
1620	0.0711111111111111
1665	0.08
1710	0.08
1755	0.0844444444444444
1800	0.0911111111111111
1845	0.102222222222222
1890	0.115555555555556
1935	0.113333333333333
1980	0.111111111111111
2025	0.104444444444444
2070	0.1
2115	0.0933333333333333
2160	0.0911111111111111
2205	0.0955555555555556
2250	0.1
2295	0.0977777777777778
2340	0.106666666666667
2385	0.137777777777778
2430	0.148888888888889
2475	0.16
2520	0.166666666666667
2565	0.164444444444444
2610	0.168888888888889
2655	0.184444444444444
2700	0.177777777777778
2745	0.173333333333333
2790	0.16
2835	0.133333333333333
2880	0.122222222222222
2925	0.122222222222222
2970	0.113333333333333
3015	0.111111111111111
3060	0.115555555555556
3105	0.0888888888888889
3150	0.0822222222222222
3195	0.0844444444444444
3240	0.0844444444444444
3285	0.0822222222222222
3330	0.0844444444444444
3375	0.0866666666666667
3420	0.0888888888888889
3465	0.0844444444444444
3510	0.0822222222222222
3555	0.0955555555555556
3600	0.0955555555555556
3645	0.0911111111111111
3690	0.0888888888888889
3735	0.1
3780	0.113333333333333
3825	0.104444444444444
3870	0.106666666666667
3915	0.117777777777778
3960	0.124444444444444
4005	0.133333333333333
4050	0.142222222222222
4095	0.137777777777778
4140	0.137777777777778
4185	0.126666666666667
4230	0.117777777777778
4275	0.122222222222222
4320	0.117777777777778
4365	0.113333333333333
4410	0.1
4455	0.0888888888888889
4500	0.0888888888888889
4545	0.102222222222222
4590	0.106666666666667
4635	0.115555555555556
4680	0.115555555555556
4725	0.124444444444444
4770	0.124444444444444
4815	0.126666666666667
4860	0.128888888888889
4905	0.126666666666667
4950	0.131111111111111
4995	0.122222222222222
5040	0.126666666666667
5085	0.124444444444444
5130	0.128888888888889
5175	0.133333333333333
5220	0.135555555555556
5265	0.126666666666667
5310	0.137777777777778
5355	0.133333333333333
5400	0.133333333333333
5445	0.135555555555556
5490	0.131111111111111
5535	0.126666666666667
5580	0.117777777777778
5625	0.106666666666667
5670	0.124444444444444
5715	0.131111111111111
5760	0.126666666666667
5805	0.128888888888889
5850	0.12
5895	0.126666666666667
5940	0.115555555555556
5985	0.108888888888889
6030	0.115555555555556
6075	0.12
6120	0.104444444444444
6165	0.115555555555556
6210	0.115555555555556
6255	0.12
6300	0.124444444444444
6345	0.12
6390	0.133333333333333
6435	0.146666666666667
6480	0.144444444444444
6525	0.14
6570	0.142222222222222
6615	0.131111111111111
6660	0.135555555555556
6705	0.133333333333333
6750	0.133333333333333
6795	0.133333333333333
6840	0.135555555555556
6885	0.135555555555556
6930	0.133333333333333
6975	0.133333333333333
7020	0.131111111111111
7065	0.131111111111111
7110	0.124444444444444
7155	0.126666666666667
7200	0.128888888888889
7245	0.126666666666667
7290	0.115555555555556
7335	0.115555555555556
7380	0.117777777777778
7425	0.12
7470	0.128888888888889
7515	0.133333333333333
7560	0.135555555555556
7605	0.135555555555556
7650	0.124444444444444
7695	0.126666666666667
7740	0.124444444444444
7785	0.113333333333333
7830	0.113333333333333
7875	0.104444444444444
7920	0.0977777777777778
7965	0.0911111111111111
8010	0.0933333333333333
8055	0.0911111111111111
8100	0.0955555555555556
8145	0.0933333333333333
8190	0.108888888888889
8235	0.113333333333333
8280	0.106666666666667
8325	0.104444444444444
8370	0.0888888888888889
8415	0.0911111111111111
8460	0.0977777777777778
8505	0.0955555555555556
8550	0.0911111111111111
8595	0.0911111111111111
8640	0.0733333333333333
8685	0.0777777777777778
8730	0.0933333333333333
8775	0.108888888888889
8820	0.122222222222222
8865	0.124444444444444
8910	0.113333333333333
8955	0.117777777777778
9000	0.126666666666667
9045	0.133333333333333
9090	0.148888888888889
9135	0.146666666666667
9180	0.144444444444444
9225	0.144444444444444
9270	0.144444444444444
9315	0.135555555555556
9360	0.14
9405	0.133333333333333
9450	0.131111111111111
9495	0.124444444444444
9540	0.115555555555556
9585	0.122222222222222
9630	0.131111111111111
9675	0.135555555555556
9720	0.151111111111111
9765	0.175555555555556
9810	0.175555555555556
9855	0.173333333333333
9900	0.173333333333333
9945	0.171111111111111
9990	0.177777777777778
10035	0.168888888888889
10080	0.166666666666667
10125	0.164444444444444
10170	0.151111111111111
10215	0.124444444444444
10260	0.111111111111111
10305	0.117777777777778
10350	0.113333333333333
10395	0.117777777777778
10440	0.104444444444444
10485	0.0977777777777778
10530	0.0755555555555556
10575	0.0577777777777778
10620	0.0511111111111111
10665	0.0555555555555556
10710	0.0577777777777778
10755	0.0511111111111111
10800	0.0444444444444444
10845	0.0422222222222222
10890	0.0511111111111111
10935	0.0555555555555556
10980	0.0577777777777778
11025	0.0711111111111111
11070	0.0688888888888889
11115	0.0644444444444444
11160	0.0622222222222222
11205	0.0622222222222222
11250	0.0622222222222222
11295	0.0622222222222222
11340	0.0555555555555556
11385	0.0533333333333333
11430	0.0488888888888889
11475	0.0377777777777778
11520	0.0333333333333333
11565	0.04
11610	0.0466666666666667
11655	0.0444444444444444
11700	0.0577777777777778
11745	0.0711111111111111
11790	0.0777777777777778
11835	0.0777777777777778
11880	0.0822222222222222
11925	0.08
11970	0.0888888888888889
12015	0.0888888888888889
12060	0.0866666666666667
12105	0.0933333333333333
12150	0.08
12195	0.0622222222222222
12240	0.0511111111111111
12285	0.0555555555555556
12330	0.06
12375	0.0622222222222222
12420	0.0622222222222222
12465	0.0733333333333333
12510	0.0755555555555556
12555	0.0733333333333333
12600	0.0777777777777778
12645	0.0777777777777778
12690	0.0822222222222222
12735	0.0822222222222222
12780	0.08
12825	0.0955555555555556
12870	0.0911111111111111
12915	0.0777777777777778
12960	0.0755555555555556
13005	0.0711111111111111
13050	0.0666666666666667
13095	0.0644444444444444
13140	0.0622222222222222
13185	0.0622222222222222
13230	0.0577777777777778
13275	0.0422222222222222
13320	0.0355555555555556
13365	0.0422222222222222
13410	0.0488888888888889
13455	0.0533333333333333
13500	0.0644444444444444
13545	0.0733333333333333
13590	0.0933333333333333
13635	0.1
13680	0.106666666666667
13725	0.111111111111111
13770	0.12
13815	0.113333333333333
13860	0.115555555555556
13905	0.117777777777778
13950	0.115555555555556
13995	0.122222222222222
14040	0.111111111111111
14085	0.111111111111111
14130	0.122222222222222
14175	0.128888888888889
14220	0.135555555555556
14265	0.151111111111111
14310	0.146666666666667
14355	0.14
14400	0.135555555555556
14445	0.124444444444444
14490	0.115555555555556
14535	0.102222222222222
14580	0.0933333333333333
14625	0.0888888888888889
14670	0.08
14715	0.0644444444444444
14760	0.06
14805	0.0844444444444444
14850	0.1
14895	0.115555555555556
14940	0.12
14985	0.131111111111111
15030	0.146666666666667
15075	0.142222222222222
15120	0.151111111111111
15165	0.166666666666667
15210	0.168888888888889
15255	0.153333333333333
15300	0.144444444444444
15345	0.135555555555556
15390	0.151111111111111
15435	0.153333333333333
15480	0.131111111111111
15525	0.157777777777778
15570	0.144444444444444
15615	0.124444444444444
15660	0.12
15705	0.108888888888889
15750	0.102222222222222
15795	0.104444444444444
15840	0.0888888888888889
15885	0.0755555555555556
15930	0.0777777777777778
15975	0.0444444444444444
16020	0.0422222222222222
16065	0.0577777777777778
16110	0.0688888888888889
16155	0.0866666666666667
16200	0.0888888888888889
16245	0.0844444444444444
16290	0.0911111111111111
16335	0.104444444444444
16380	0.108888888888889
