# Supplementary material for: Conveniently Pre-Tagged and Pre-Packaged: Extended Molecular Identification and Metagenomics Using Complete Metazoan Mitochondrial Genomes
Source: PLoS One. 2012 Dec 14;7(12):e51263. doi: 10.1371/journal.pone.0051263 (PMC3522660; doi:10.1371/journal.pone.0051263)
Supplement: File S3 — Sliding window analyses for Mammalia and Lissamphibia. For each family, the folder contains the aligned sequences as well as the sliding window analyses by species pair and for all species pair on a single figure. (ZIP) [file pone.0051263.s003.zip › Lissamphibia/Ambystomatidae/45_450/Ambystoma_californiense_NC_006890_Ambystoma_texanum_NC_014571.csv]

0	0.142222222222222
45	0.151111111111111
90	0.133333333333333
135	0.133333333333333
180	0.124444444444444
225	0.117777777777778
270	0.117777777777778
315	0.117777777777778
360	0.106666666666667
405	0.1
450	0.0955555555555556
495	0.1
540	0.102222222222222
585	0.1
630	0.102222222222222
675	0.106666666666667
720	0.111111111111111
765	0.104444444444444
810	0.108888888888889
855	0.106666666666667
900	0.104444444444444
945	0.1
990	0.0888888888888889
1035	0.0888888888888889
1080	0.0911111111111111
1125	0.08
1170	0.0688888888888889
1215	0.0755555555555556
1260	0.0688888888888889
1305	0.0644444444444444
1350	0.0666666666666667
1395	0.0622222222222222
1440	0.0644444444444444
1485	0.0622222222222222
1530	0.0533333333333333
1575	0.06
1620	0.0711111111111111
1665	0.0688888888888889
1710	0.0666666666666667
1755	0.0666666666666667
1800	0.0777777777777778
1845	0.0822222222222222
1890	0.0933333333333333
1935	0.0911111111111111
1980	0.0911111111111111
2025	0.0866666666666667
2070	0.0822222222222222
2115	0.0844444444444444
2160	0.0844444444444444
2205	0.0933333333333333
2250	0.0866666666666667
2295	0.0866666666666667
2340	0.0955555555555556
2385	0.12
2430	0.12
2475	0.124444444444444
2520	0.133333333333333
2565	0.131111111111111
2610	0.137777777777778
2655	0.146666666666667
2700	0.148888888888889
2745	0.146666666666667
2790	0.133333333333333
2835	0.113333333333333
2880	0.111111111111111
2925	0.115555555555556
2970	0.111111111111111
3015	0.106666666666667
3060	0.108888888888889
3105	0.0933333333333333
3150	0.0888888888888889
3195	0.0933333333333333
3240	0.0888888888888889
3285	0.0888888888888889
3330	0.0933333333333333
3375	0.0955555555555556
3420	0.0866666666666667
3465	0.0933333333333333
3510	0.0977777777777778
3555	0.108888888888889
3600	0.108888888888889
3645	0.0977777777777778
3690	0.102222222222222
3735	0.108888888888889
3780	0.122222222222222
3825	0.117777777777778
3870	0.131111111111111
3915	0.124444444444444
3960	0.115555555555556
4005	0.122222222222222
4050	0.122222222222222
4095	0.122222222222222
4140	0.12
4185	0.111111111111111
4230	0.0977777777777778
4275	0.0933333333333333
4320	0.0777777777777778
4365	0.0822222222222222
4410	0.0777777777777778
4455	0.0644444444444444
4500	0.0666666666666667
4545	0.0755555555555556
4590	0.0888888888888889
4635	0.1
4680	0.102222222222222
4725	0.115555555555556
4770	0.124444444444444
4815	0.126666666666667
4860	0.131111111111111
4905	0.135555555555556
4950	0.155555555555556
4995	0.148888888888889
5040	0.14
5085	0.135555555555556
5130	0.142222222222222
5175	0.14
5220	0.146666666666667
5265	0.14
5310	0.148888888888889
5355	0.14
5400	0.126666666666667
5445	0.133333333333333
5490	0.133333333333333
5535	0.135555555555556
5580	0.126666666666667
5625	0.131111111111111
5670	0.146666666666667
5715	0.151111111111111
5760	0.151111111111111
5805	0.153333333333333
5850	0.144444444444444
5895	0.146666666666667
5940	0.14
5985	0.126666666666667
6030	0.133333333333333
6075	0.131111111111111
6120	0.117777777777778
6165	0.126666666666667
6210	0.122222222222222
6255	0.124444444444444
6300	0.124444444444444
6345	0.133333333333333
6390	0.137777777777778
6435	0.148888888888889
6480	0.142222222222222
6525	0.135555555555556
6570	0.131111111111111
6615	0.124444444444444
6660	0.126666666666667
6705	0.135555555555556
6750	0.133333333333333
6795	0.12
6840	0.131111111111111
6885	0.133333333333333
6930	0.133333333333333
6975	0.133333333333333
7020	0.128888888888889
7065	0.124444444444444
7110	0.122222222222222
7155	0.113333333333333
7200	0.122222222222222
7245	0.124444444444444
7290	0.108888888888889
7335	0.1
7380	0.1
7425	0.104444444444444
7470	0.115555555555556
7515	0.122222222222222
7560	0.122222222222222
7605	0.126666666666667
7650	0.122222222222222
7695	0.122222222222222
7740	0.122222222222222
7785	0.12
7830	0.124444444444444
7875	0.115555555555556
7920	0.111111111111111
7965	0.106666666666667
8010	0.108888888888889
8055	0.104444444444444
8100	0.1
8145	0.0955555555555556
8190	0.102222222222222
8235	0.102222222222222
8280	0.0933333333333333
8325	0.0866666666666667
8370	0.0733333333333333
8415	0.0711111111111111
8460	0.0755555555555556
8505	0.0777777777777778
8550	0.0755555555555556
8595	0.0777777777777778
8640	0.0711111111111111
8685	0.0822222222222222
8730	0.0955555555555556
8775	0.108888888888889
8820	0.117777777777778
8865	0.12
8910	0.117777777777778
8955	0.117777777777778
9000	0.128888888888889
9045	0.133333333333333
9090	0.148888888888889
9135	0.142222222222222
9180	0.14
9225	0.144444444444444
9270	0.142222222222222
9315	0.135555555555556
9360	0.131111111111111
9405	0.126666666666667
9450	0.126666666666667
9495	0.122222222222222
9540	0.104444444444444
9585	0.104444444444444
9630	0.117777777777778
9675	0.12
9720	0.135555555555556
9765	0.155555555555556
9810	0.164444444444444
9855	0.16
9900	0.155555555555556
9945	0.151111111111111
9990	0.164444444444444
10035	0.164444444444444
10080	0.16
10125	0.155555555555556
10170	0.144444444444444
10215	0.122222222222222
10260	0.104444444444444
10305	0.113333333333333
10350	0.111111111111111
10395	0.122222222222222
10440	0.108888888888889
10485	0.1
10530	0.0777777777777778
10575	0.0644444444444444
10620	0.0622222222222222
10665	0.0666666666666667
10710	0.0688888888888889
10755	0.06
10800	0.0533333333333333
10845	0.0466666666666667
10890	0.0511111111111111
10935	0.06
10980	0.0666666666666667
11025	0.08
11070	0.0777777777777778
11115	0.0755555555555556
11160	0.0711111111111111
11205	0.0711111111111111
11250	0.0688888888888889
11295	0.0666666666666667
11340	0.0666666666666667
11385	0.06
11430	0.0533333333333333
11475	0.0377777777777778
11520	0.0288888888888889
11565	0.0311111111111111
11610	0.04
11655	0.0377777777777778
11700	0.0488888888888889
11745	0.0644444444444444
11790	0.0666666666666667
11835	0.0711111111111111
11880	0.0711111111111111
11925	0.0733333333333333
11970	0.0822222222222222
12015	0.0844444444444444
12060	0.08
12105	0.0866666666666667
12150	0.0755555555555556
12195	0.0577777777777778
12240	0.0488888888888889
12285	0.0511111111111111
12330	0.0577777777777778
12375	0.0577777777777778
12420	0.0555555555555556
12465	0.0688888888888889
12510	0.0688888888888889
12555	0.0644444444444444
12600	0.0711111111111111
12645	0.0711111111111111
12690	0.0733333333333333
12735	0.0733333333333333
12780	0.0688888888888889
12825	0.0866666666666667
12870	0.0822222222222222
12915	0.0644444444444444
12960	0.0644444444444444
13005	0.0622222222222222
13050	0.0555555555555556
13095	0.0533333333333333
13140	0.0533333333333333
13185	0.0555555555555556
13230	0.0533333333333333
13275	0.0377777777777778
13320	0.0333333333333333
13365	0.04
13410	0.0488888888888889
13455	0.0533333333333333
13500	0.0688888888888889
13545	0.0755555555555556
13590	0.0888888888888889
13635	0.0933333333333333
13680	0.106666666666667
13725	0.115555555555556
13770	0.128888888888889
13815	0.12
13860	0.122222222222222
13905	0.128888888888889
13950	0.124444444444444
13995	0.137777777777778
14040	0.131111111111111
14085	0.133333333333333
14130	0.14
14175	0.14
14220	0.135555555555556
14265	0.16
14310	0.16
14355	0.151111111111111
14400	0.144444444444444
14445	0.131111111111111
14490	0.124444444444444
14535	0.106666666666667
14580	0.1
14625	0.0977777777777778
14670	0.102222222222222
14715	0.0866666666666667
14760	0.0755555555555556
14805	0.0911111111111111
14850	0.106666666666667
14895	0.124444444444444
14940	0.126666666666667
14985	0.137777777777778
15030	0.137777777777778
15075	0.14
15120	0.146666666666667
15165	0.157777777777778
15210	0.164444444444444
15255	0.155555555555556
15300	0.146666666666667
15345	0.135555555555556
15390	0.16
15435	0.164444444444444
15480	0.16
15525	0.173333333333333
15570	0.157777777777778
15615	0.135555555555556
15660	0.128888888888889
15705	0.117777777777778
15750	0.111111111111111
15795	0.108888888888889
15840	0.0911111111111111
15885	0.0844444444444444
15930	0.08
15975	0.0555555555555556
16020	0.0511111111111111
16065	0.0755555555555556
16110	0.0822222222222222
16155	0.102222222222222
16200	0.111111111111111
16245	0.108888888888889
16290	0.113333333333333
16335	0.122222222222222
16380	0.133333333333333
