# Supplementary material for: Conveniently Pre-Tagged and Pre-Packaged: Extended Molecular Identification and Metagenomics Using Complete Metazoan Mitochondrial Genomes
Source: PLoS One. 2012 Dec 14;7(12):e51263. doi: 10.1371/journal.pone.0051263 (PMC3522660; doi:10.1371/journal.pone.0051263)
Supplement: File S3 — Sliding window analyses for Mammalia and Lissamphibia. For each family, the folder contains the aligned sequences as well as the sliding window analyses by species pair and for all species pair on a single figure. (ZIP) [file pone.0051263.s003.zip › Lissamphibia/Ambystomatidae/45_450/Ambystoma_dumerilii_NC_006889_Ambystoma_barbouri_NC_014568.csv]

0	0.0866666666666667
45	0.1
90	0.104444444444444
135	0.106666666666667
180	0.0977777777777778
225	0.102222222222222
270	0.115555555555556
315	0.108888888888889
360	0.0977777777777778
405	0.0977777777777778
450	0.111111111111111
495	0.102222222222222
540	0.106666666666667
585	0.106666666666667
630	0.12
675	0.117777777777778
720	0.108888888888889
765	0.108888888888889
810	0.117777777777778
855	0.113333333333333
900	0.102222222222222
945	0.108888888888889
990	0.0955555555555556
1035	0.0955555555555556
1080	0.0755555555555556
1125	0.0755555555555556
1170	0.0666666666666667
1215	0.0711111111111111
1260	0.0644444444444444
1305	0.0577777777777778
1350	0.0622222222222222
1395	0.0555555555555556
1440	0.0555555555555556
1485	0.0466666666666667
1530	0.0511111111111111
1575	0.0466666666666667
1620	0.0666666666666667
1665	0.0688888888888889
1710	0.0733333333333333
1755	0.0866666666666667
1800	0.0844444444444444
1845	0.0933333333333333
1890	0.106666666666667
1935	0.108888888888889
1980	0.108888888888889
2025	0.106666666666667
2070	0.106666666666667
2115	0.106666666666667
2160	0.1
2205	0.0955555555555556
2250	0.0977777777777778
2295	0.0955555555555556
2340	0.104444444444444
2385	0.131111111111111
2430	0.144444444444444
2475	0.153333333333333
2520	0.153333333333333
2565	0.148888888888889
2610	0.157777777777778
2655	0.175555555555556
2700	0.175555555555556
2745	0.171111111111111
2790	0.157777777777778
2835	0.133333333333333
2880	0.12
2925	0.12
2970	0.108888888888889
3015	0.108888888888889
3060	0.106666666666667
3105	0.0822222222222222
3150	0.0777777777777778
3195	0.0844444444444444
3240	0.0888888888888889
3285	0.0933333333333333
3330	0.1
3375	0.1
3420	0.108888888888889
3465	0.102222222222222
3510	0.0977777777777778
3555	0.113333333333333
3600	0.113333333333333
3645	0.104444444444444
3690	0.0977777777777778
3735	0.102222222222222
3780	0.111111111111111
3825	0.106666666666667
3870	0.104444444444444
3915	0.12
3960	0.131111111111111
4005	0.137777777777778
4050	0.146666666666667
4095	0.142222222222222
4140	0.142222222222222
4185	0.131111111111111
4230	0.122222222222222
4275	0.126666666666667
4320	0.12
4365	0.108888888888889
4410	0.0955555555555556
4455	0.0822222222222222
4500	0.0777777777777778
4545	0.0866666666666667
4590	0.0911111111111111
4635	0.0977777777777778
4680	0.1
4725	0.104444444444444
4770	0.106666666666667
4815	0.111111111111111
4860	0.115555555555556
4905	0.115555555555556
4950	0.135555555555556
4995	0.135555555555556
5040	0.142222222222222
5085	0.137777777777778
5130	0.142222222222222
5175	0.151111111111111
5220	0.148888888888889
5265	0.14
5310	0.148888888888889
5355	0.14
5400	0.128888888888889
5445	0.124444444444444
5490	0.115555555555556
5535	0.12
5580	0.108888888888889
5625	0.104444444444444
5670	0.124444444444444
5715	0.133333333333333
5760	0.122222222222222
5805	0.122222222222222
5850	0.117777777777778
5895	0.124444444444444
5940	0.113333333333333
5985	0.102222222222222
6030	0.111111111111111
6075	0.111111111111111
6120	0.0933333333333333
6165	0.0977777777777778
6210	0.1
6255	0.115555555555556
6300	0.115555555555556
6345	0.113333333333333
6390	0.128888888888889
6435	0.14
6480	0.133333333333333
6525	0.124444444444444
6570	0.122222222222222
6615	0.117777777777778
6660	0.126666666666667
6705	0.124444444444444
6750	0.122222222222222
6795	0.122222222222222
6840	0.126666666666667
6885	0.117777777777778
6930	0.115555555555556
6975	0.12
7020	0.12
7065	0.12
7110	0.113333333333333
7155	0.106666666666667
7200	0.113333333333333
7245	0.122222222222222
7290	0.117777777777778
7335	0.128888888888889
7380	0.133333333333333
7425	0.128888888888889
7470	0.135555555555556
7515	0.131111111111111
7560	0.14
7605	0.14
7650	0.124444444444444
7695	0.115555555555556
7740	0.113333333333333
7785	0.108888888888889
7830	0.104444444444444
7875	0.108888888888889
7920	0.111111111111111
7965	0.108888888888889
8010	0.108888888888889
8055	0.106666666666667
8100	0.108888888888889
8145	0.102222222222222
8190	0.108888888888889
8235	0.106666666666667
8280	0.104444444444444
8325	0.0933333333333333
8370	0.0755555555555556
8415	0.0822222222222222
8460	0.0844444444444444
8505	0.0866666666666667
8550	0.0866666666666667
8595	0.1
8640	0.0911111111111111
8685	0.0977777777777778
8730	0.108888888888889
8775	0.115555555555556
8820	0.131111111111111
8865	0.135555555555556
8910	0.128888888888889
8955	0.133333333333333
9000	0.14
9045	0.133333333333333
9090	0.144444444444444
9135	0.137777777777778
9180	0.135555555555556
9225	0.142222222222222
9270	0.142222222222222
9315	0.135555555555556
9360	0.131111111111111
9405	0.128888888888889
9450	0.126666666666667
9495	0.128888888888889
9540	0.113333333333333
9585	0.115555555555556
9630	0.12
9675	0.126666666666667
9720	0.144444444444444
9765	0.166666666666667
9810	0.175555555555556
9855	0.168888888888889
9900	0.171111111111111
9945	0.16
9990	0.166666666666667
10035	0.157777777777778
10080	0.164444444444444
10125	0.164444444444444
10170	0.144444444444444
10215	0.122222222222222
10260	0.104444444444444
10305	0.111111111111111
10350	0.104444444444444
10395	0.111111111111111
10440	0.0977777777777778
10485	0.102222222222222
10530	0.0822222222222222
10575	0.0622222222222222
10620	0.06
10665	0.0511111111111111
10710	0.0533333333333333
10755	0.0444444444444444
10800	0.04
10845	0.04
10890	0.0488888888888889
10935	0.0444444444444444
10980	0.0444444444444444
11025	0.0511111111111111
11070	0.0466666666666667
11115	0.0488888888888889
11160	0.0466666666666667
11205	0.0511111111111111
11250	0.0511111111111111
11295	0.0511111111111111
11340	0.0488888888888889
11385	0.0511111111111111
11430	0.0511111111111111
11475	0.0466666666666667
11520	0.0422222222222222
11565	0.0466666666666667
11610	0.0488888888888889
11655	0.0422222222222222
11700	0.0577777777777778
11745	0.0666666666666667
11790	0.0688888888888889
11835	0.0688888888888889
11880	0.0711111111111111
11925	0.0688888888888889
11970	0.0733333333333333
12015	0.0733333333333333
12060	0.0777777777777778
12105	0.0844444444444444
12150	0.0711111111111111
12195	0.0622222222222222
12240	0.0577777777777778
12285	0.0555555555555556
12330	0.0622222222222222
12375	0.0644444444444444
12420	0.0688888888888889
12465	0.0888888888888889
12510	0.0844444444444444
12555	0.0844444444444444
12600	0.0844444444444444
12645	0.08
12690	0.08
12735	0.0866666666666667
12780	0.0777777777777778
12825	0.0933333333333333
12870	0.0866666666666667
12915	0.0688888888888889
12960	0.0666666666666667
13005	0.06
13050	0.0577777777777778
13095	0.0555555555555556
13140	0.0511111111111111
13185	0.0511111111111111
13230	0.0488888888888889
13275	0.0311111111111111
13320	0.0288888888888889
13365	0.0355555555555556
13410	0.0511111111111111
13455	0.06
13500	0.0688888888888889
13545	0.0711111111111111
13590	0.0844444444444444
13635	0.0933333333333333
13680	0.0977777777777778
13725	0.104444444444444
13770	0.108888888888889
13815	0.106666666666667
13860	0.1
13905	0.0911111111111111
13950	0.0911111111111111
13995	0.0977777777777778
14040	0.104444444444444
14085	0.108888888888889
14130	0.128888888888889
14175	0.131111111111111
14220	0.14
14265	0.144444444444444
14310	0.146666666666667
14355	0.148888888888889
14400	0.142222222222222
14445	0.137777777777778
14490	0.12
14535	0.1
14580	0.0822222222222222
14625	0.0888888888888889
14670	0.0777777777777778
14715	0.0644444444444444
14760	0.0555555555555556
14805	0.0711111111111111
14850	0.0911111111111111
14895	0.108888888888889
14940	0.117777777777778
14985	0.133333333333333
15030	0.144444444444444
15075	0.135555555555556
15120	0.144444444444444
15165	0.164444444444444
15210	0.171111111111111
15255	0.171111111111111
15300	0.16
15345	0.148888888888889
15390	0.166666666666667
15435	0.16
15480	0.146666666666667
15525	0.162222222222222
15570	0.151111111111111
15615	0.128888888888889
15660	0.12
15705	0.102222222222222
15750	0.0911111111111111
15795	0.0911111111111111
15840	0.0666666666666667
15885	0.0555555555555556
15930	0.0577777777777778
15975	0.0333333333333333
16020	0.0311111111111111
16065	0.0333333333333333
16110	0.0422222222222222
16155	0.0577777777777778
16200	0.0622222222222222
16245	0.0555555555555556
16290	0.0666666666666667
16335	0.0822222222222222
16380	0.0844444444444444
