# Supplementary material for: Conveniently Pre-Tagged and Pre-Packaged: Extended Molecular Identification and Metagenomics Using Complete Metazoan Mitochondrial Genomes
Source: PLoS One. 2012 Dec 14;7(12):e51263. doi: 10.1371/journal.pone.0051263 (PMC3522660; doi:10.1371/journal.pone.0051263)
Supplement: File S3 — Sliding window analyses for Mammalia and Lissamphibia. For each family, the folder contains the aligned sequences as well as the sliding window analyses by species pair and for all species pair on a single figure. (ZIP) [file pone.0051263.s003.zip › Lissamphibia/Ambystomatidae/45_450/Ambystoma_dumerilii_NC_006889_Ambystoma_californiense_NC_006890.csv]

0	0.0777777777777778
45	0.0933333333333333
90	0.0866666666666667
135	0.08
180	0.0822222222222222
225	0.0844444444444444
270	0.08
315	0.0755555555555556
360	0.0688888888888889
405	0.0688888888888889
450	0.0644444444444444
495	0.0533333333333333
540	0.0533333333333333
585	0.0622222222222222
630	0.0666666666666667
675	0.0688888888888889
720	0.0666666666666667
765	0.0666666666666667
810	0.0688888888888889
855	0.0622222222222222
900	0.0688888888888889
945	0.0711111111111111
990	0.0666666666666667
1035	0.0644444444444444
1080	0.0622222222222222
1125	0.0577777777777778
1170	0.0533333333333333
1215	0.0488888888888889
1260	0.0466666666666667
1305	0.0488888888888889
1350	0.0488888888888889
1395	0.0466666666666667
1440	0.0444444444444444
1485	0.0355555555555556
1530	0.0311111111111111
1575	0.0377777777777778
1620	0.0466666666666667
1665	0.0555555555555556
1710	0.0555555555555556
1755	0.06
1800	0.06
1845	0.0644444444444444
1890	0.0644444444444444
1935	0.0644444444444444
1980	0.0666666666666667
2025	0.0577777777777778
2070	0.0577777777777778
2115	0.0533333333333333
2160	0.0533333333333333
2205	0.0511111111111111
2250	0.0577777777777778
2295	0.0577777777777778
2340	0.0666666666666667
2385	0.0711111111111111
2430	0.0688888888888889
2475	0.0711111111111111
2520	0.0688888888888889
2565	0.0622222222222222
2610	0.0622222222222222
2655	0.06
2700	0.0511111111111111
2745	0.0422222222222222
2790	0.0333333333333333
2835	0.0266666666666667
2880	0.0244444444444444
2925	0.0244444444444444
2970	0.0177777777777778
3015	0.0222222222222222
3060	0.0222222222222222
3105	0.0222222222222222
3150	0.02
3195	0.0333333333333333
3240	0.04
3285	0.0466666666666667
3330	0.0555555555555556
3375	0.06
3420	0.0688888888888889
3465	0.0733333333333333
3510	0.0733333333333333
3555	0.0844444444444444
3600	0.0822222222222222
3645	0.0688888888888889
3690	0.0622222222222222
3735	0.0555555555555556
3780	0.0466666666666667
3825	0.04
3870	0.0333333333333333
3915	0.0266666666666667
3960	0.0222222222222222
4005	0.00666666666666667
4050	0.00666666666666667
4095	0.00666666666666667
4140	0.00666666666666667
4185	0.00666666666666667
4230	0.00666666666666667
4275	0.00666666666666667
4320	0.00444444444444444
4365	0.0111111111111111
4410	0.0111111111111111
4455	0.0133333333333333
4500	0.0266666666666667
4545	0.0333333333333333
4590	0.0444444444444444
4635	0.0533333333333333
4680	0.0622222222222222
4725	0.0755555555555556
4770	0.0777777777777778
4815	0.08
4860	0.0822222222222222
4905	0.0933333333333333
4950	0.0911111111111111
4995	0.0933333333333333
5040	0.0888888888888889
5085	0.0911111111111111
5130	0.0911111111111111
5175	0.0844444444444444
5220	0.0844444444444444
5265	0.0777777777777778
5310	0.08
5355	0.0711111111111111
5400	0.0644444444444444
5445	0.0622222222222222
5490	0.0644444444444444
5535	0.0644444444444444
5580	0.0644444444444444
5625	0.0711111111111111
5670	0.0733333333333333
5715	0.08
5760	0.0822222222222222
5805	0.0844444444444444
5850	0.0844444444444444
5895	0.08
5940	0.0733333333333333
5985	0.0622222222222222
6030	0.06
6075	0.0644444444444444
6120	0.0622222222222222
6165	0.0644444444444444
6210	0.0666666666666667
6255	0.0644444444444444
6300	0.0666666666666667
6345	0.0688888888888889
6390	0.08
6435	0.0888888888888889
6480	0.0977777777777778
6525	0.0866666666666667
6570	0.0955555555555556
6615	0.0955555555555556
6660	0.1
6705	0.108888888888889
6750	0.108888888888889
6795	0.104444444444444
6840	0.0955555555555556
6885	0.1
6930	0.0866666666666667
6975	0.0911111111111111
7020	0.0888888888888889
7065	0.0822222222222222
7110	0.08
7155	0.0755555555555556
7200	0.0777777777777778
7245	0.0888888888888889
7290	0.0977777777777778
7335	0.0977777777777778
7380	0.1
7425	0.1
7470	0.106666666666667
7515	0.106666666666667
7560	0.102222222222222
7605	0.102222222222222
7650	0.0955555555555556
7695	0.0933333333333333
7740	0.0911111111111111
7785	0.0844444444444444
7830	0.0844444444444444
7875	0.0822222222222222
7920	0.0777777777777778
7965	0.0777777777777778
8010	0.0866666666666667
8055	0.0888888888888889
8100	0.0911111111111111
8145	0.0866666666666667
8190	0.0777777777777778
8235	0.0711111111111111
8280	0.0666666666666667
8325	0.0577777777777778
8370	0.0466666666666667
8415	0.0377777777777778
8460	0.0266666666666667
8505	0.0155555555555556
8550	0.0111111111111111
8595	0.0244444444444444
8640	0.0355555555555556
8685	0.0466666666666667
8730	0.0533333333333333
8775	0.0666666666666667
8820	0.0755555555555556
8865	0.0888888888888889
8910	0.0977777777777778
8955	0.111111111111111
9000	0.122222222222222
9045	0.113333333333333
9090	0.108888888888889
9135	0.111111111111111
9180	0.117777777777778
9225	0.117777777777778
9270	0.115555555555556
9315	0.106666666666667
9360	0.1
9405	0.0933333333333333
9450	0.0844444444444444
9495	0.0822222222222222
9540	0.0755555555555556
9585	0.0688888888888889
9630	0.0666666666666667
9675	0.0733333333333333
9720	0.0755555555555556
9765	0.0733333333333333
9810	0.0733333333333333
9855	0.0711111111111111
9900	0.0688888888888889
9945	0.0666666666666667
9990	0.0711111111111111
10035	0.0711111111111111
10080	0.06
10125	0.0466666666666667
10170	0.04
10215	0.0466666666666667
10260	0.0422222222222222
10305	0.0377777777777778
10350	0.04
10395	0.0377777777777778
10440	0.0333333333333333
10485	0.0311111111111111
10530	0.0333333333333333
10575	0.0266666666666667
10620	0.0311111111111111
10665	0.0288888888888889
10710	0.0311111111111111
10755	0.0333333333333333
10800	0.0311111111111111
10845	0.0288888888888889
10890	0.0288888888888889
10935	0.0288888888888889
10980	0.0266666666666667
11025	0.04
11070	0.0377777777777778
11115	0.0311111111111111
11160	0.0266666666666667
11205	0.0266666666666667
11250	0.0266666666666667
11295	0.0266666666666667
11340	0.0266666666666667
11385	0.0222222222222222
11430	0.0266666666666667
11475	0.0133333333333333
11520	0.0133333333333333
11565	0.02
11610	0.0288888888888889
11655	0.0288888888888889
11700	0.0311111111111111
11745	0.0422222222222222
11790	0.0444444444444444
11835	0.0444444444444444
11880	0.0422222222222222
11925	0.0422222222222222
11970	0.0422222222222222
12015	0.0377777777777778
12060	0.0311111111111111
12105	0.0355555555555556
12150	0.0355555555555556
12195	0.0288888888888889
12240	0.0288888888888889
12285	0.0355555555555556
12330	0.0377777777777778
12375	0.0377777777777778
12420	0.0377777777777778
12465	0.0488888888888889
12510	0.0511111111111111
12555	0.0444444444444444
12600	0.0444444444444444
12645	0.04
12690	0.0355555555555556
12735	0.0355555555555556
12780	0.0355555555555556
12825	0.0466666666666667
12870	0.0488888888888889
12915	0.04
12960	0.04
13005	0.0422222222222222
13050	0.04
13095	0.04
13140	0.0422222222222222
13185	0.0355555555555556
13230	0.0311111111111111
13275	0.0222222222222222
13320	0.0177777777777778
13365	0.02
13410	0.0355555555555556
13455	0.0466666666666667
13500	0.0555555555555556
13545	0.0622222222222222
13590	0.0711111111111111
13635	0.0777777777777778
13680	0.0844444444444444
13725	0.0888888888888889
13770	0.102222222222222
13815	0.104444444444444
13860	0.0977777777777778
13905	0.0933333333333333
13950	0.0888888888888889
13995	0.0955555555555556
14040	0.0977777777777778
14085	0.102222222222222
14130	0.106666666666667
14175	0.106666666666667
14220	0.0955555555555556
14265	0.0955555555555556
14310	0.0955555555555556
14355	0.0866666666666667
14400	0.0844444444444444
14445	0.0711111111111111
14490	0.0577777777777778
14535	0.0466666666666667
14580	0.0422222222222222
14625	0.0422222222222222
14670	0.04
14715	0.0377777777777778
14760	0.0266666666666667
14805	0.0377777777777778
14850	0.0511111111111111
14895	0.0666666666666667
14940	0.0755555555555556
14985	0.0866666666666667
15030	0.0977777777777778
15075	0.0933333333333333
15120	0.1
15165	0.102222222222222
15210	0.106666666666667
15255	0.106666666666667
15300	0.0977777777777778
15345	0.0911111111111111
15390	0.1
15435	0.0977777777777778
15480	0.0866666666666667
15525	0.0977777777777778
15570	0.0911111111111111
15615	0.0822222222222222
15660	0.0777777777777778
15705	0.0666666666666667
15750	0.0644444444444444
15795	0.0577777777777778
15840	0.0444444444444444
15885	0.0377777777777778
15930	0.0333333333333333
15975	0.02
16020	0.0177777777777778
16065	0.0311111111111111
16110	0.04
16155	0.0422222222222222
16200	0.04
16245	0.0488888888888889
16290	0.0577777777777778
16335	0.0666666666666667
16380	0.0733333333333333
