# Supplementary material for: Conveniently Pre-Tagged and Pre-Packaged: Extended Molecular Identification and Metagenomics Using Complete Metazoan Mitochondrial Genomes
Source: PLoS One. 2012 Dec 14;7(12):e51263. doi: 10.1371/journal.pone.0051263 (PMC3522660; doi:10.1371/journal.pone.0051263)
Supplement: File S3 — Sliding window analyses for Mammalia and Lissamphibia. For each family, the folder contains the aligned sequences as well as the sliding window analyses by species pair and for all species pair on a single figure. (ZIP) [file pone.0051263.s003.zip › Lissamphibia/Ambystomatidae/45_450/Ambystoma_dumerilii_NC_006889_Ambystoma_texanum_NC_014571.csv]

0	0.126666666666667
45	0.14
90	0.133333333333333
135	0.131111111111111
180	0.12
225	0.117777777777778
270	0.122222222222222
315	0.115555555555556
360	0.104444444444444
405	0.0955555555555556
450	0.0911111111111111
495	0.0866666666666667
540	0.0866666666666667
585	0.0888888888888889
630	0.0911111111111111
675	0.1
720	0.0977777777777778
765	0.0933333333333333
810	0.1
855	0.102222222222222
900	0.0977777777777778
945	0.0955555555555556
990	0.0911111111111111
1035	0.0911111111111111
1080	0.0911111111111111
1125	0.0755555555555556
1170	0.0644444444444444
1215	0.0733333333333333
1260	0.0644444444444444
1305	0.0577777777777778
1350	0.0644444444444444
1395	0.0644444444444444
1440	0.0644444444444444
1485	0.0555555555555556
1530	0.0511111111111111
1575	0.0555555555555556
1620	0.0711111111111111
1665	0.0644444444444444
1710	0.0622222222222222
1755	0.0711111111111111
1800	0.0733333333333333
1845	0.08
1890	0.0911111111111111
1935	0.0933333333333333
1980	0.0955555555555556
2025	0.0911111111111111
2070	0.0911111111111111
2115	0.0933333333333333
2160	0.0933333333333333
2205	0.0933333333333333
2250	0.0888888888888889
2295	0.0844444444444444
2340	0.0955555555555556
2385	0.12
2430	0.122222222222222
2475	0.124444444444444
2520	0.126666666666667
2565	0.131111111111111
2610	0.142222222222222
2655	0.153333333333333
2700	0.157777777777778
2745	0.155555555555556
2790	0.14
2835	0.117777777777778
2880	0.113333333333333
2925	0.117777777777778
2970	0.111111111111111
3015	0.104444444444444
3060	0.1
3105	0.0866666666666667
3150	0.0844444444444444
3195	0.0933333333333333
3240	0.0955555555555556
3285	0.1
3330	0.108888888888889
3375	0.108888888888889
3420	0.104444444444444
3465	0.104444444444444
3510	0.106666666666667
3555	0.113333333333333
3600	0.113333333333333
3645	0.0977777777777778
3690	0.0955555555555556
3735	0.0977777777777778
3780	0.106666666666667
3825	0.106666666666667
3870	0.117777777777778
3915	0.122222222222222
3960	0.117777777777778
4005	0.128888888888889
4050	0.128888888888889
4095	0.128888888888889
4140	0.126666666666667
4185	0.117777777777778
4230	0.104444444444444
4275	0.1
4320	0.0822222222222222
4365	0.0844444444444444
4410	0.08
4455	0.0644444444444444
4500	0.0622222222222222
4545	0.0688888888888889
4590	0.0844444444444444
4635	0.0933333333333333
4680	0.0977777777777778
4725	0.102222222222222
4770	0.108888888888889
4815	0.102222222222222
4860	0.108888888888889
4905	0.115555555555556
4950	0.14
4995	0.14
5040	0.131111111111111
5085	0.124444444444444
5130	0.126666666666667
5175	0.133333333333333
5220	0.14
5265	0.137777777777778
5310	0.144444444444444
5355	0.131111111111111
5400	0.117777777777778
5445	0.122222222222222
5490	0.122222222222222
5535	0.126666666666667
5580	0.12
5625	0.117777777777778
5670	0.131111111111111
5715	0.137777777777778
5760	0.135555555555556
5805	0.135555555555556
5850	0.131111111111111
5895	0.128888888888889
5940	0.117777777777778
5985	0.106666666666667
6030	0.115555555555556
6075	0.126666666666667
6120	0.115555555555556
6165	0.113333333333333
6210	0.106666666666667
6255	0.115555555555556
6300	0.113333333333333
6345	0.124444444444444
6390	0.135555555555556
6435	0.148888888888889
6480	0.142222222222222
6525	0.124444444444444
6570	0.115555555555556
6615	0.12
6660	0.126666666666667
6705	0.131111111111111
6750	0.126666666666667
6795	0.113333333333333
6840	0.117777777777778
6885	0.108888888888889
6930	0.104444444444444
6975	0.115555555555556
7020	0.108888888888889
7065	0.108888888888889
7110	0.106666666666667
7155	0.0977777777777778
7200	0.104444444444444
7245	0.117777777777778
7290	0.113333333333333
7335	0.117777777777778
7380	0.124444444444444
7425	0.122222222222222
7470	0.135555555555556
7515	0.128888888888889
7560	0.135555555555556
7605	0.14
7650	0.135555555555556
7695	0.124444444444444
7740	0.126666666666667
7785	0.124444444444444
7830	0.12
7875	0.117777777777778
7920	0.122222222222222
7965	0.117777777777778
8010	0.117777777777778
8055	0.113333333333333
8100	0.106666666666667
8145	0.0977777777777778
8190	0.0933333333333333
8235	0.0888888888888889
8280	0.0844444444444444
8325	0.0711111111111111
8370	0.0555555555555556
8415	0.0622222222222222
8460	0.0577777777777778
8505	0.0644444444444444
8550	0.0666666666666667
8595	0.0777777777777778
8640	0.0755555555555556
8685	0.0844444444444444
8730	0.0933333333333333
8775	0.0977777777777778
8820	0.106666666666667
8865	0.111111111111111
8910	0.104444444444444
8955	0.1
9000	0.108888888888889
9045	0.115555555555556
9090	0.122222222222222
9135	0.124444444444444
9180	0.122222222222222
9225	0.135555555555556
9270	0.14
9315	0.135555555555556
9360	0.135555555555556
9405	0.135555555555556
9450	0.135555555555556
9495	0.124444444444444
9540	0.108888888888889
9585	0.104444444444444
9630	0.117777777777778
9675	0.12
9720	0.131111111111111
9765	0.148888888888889
9810	0.16
9855	0.155555555555556
9900	0.153333333333333
9945	0.148888888888889
9990	0.162222222222222
10035	0.153333333333333
10080	0.153333333333333
10125	0.151111111111111
10170	0.135555555555556
10215	0.117777777777778
10260	0.102222222222222
10305	0.111111111111111
10350	0.108888888888889
10395	0.122222222222222
10440	0.108888888888889
10485	0.111111111111111
10530	0.0911111111111111
10575	0.0755555555555556
10620	0.0733333333333333
10665	0.0644444444444444
10710	0.0666666666666667
10755	0.0555555555555556
10800	0.0488888888888889
10845	0.04
10890	0.0444444444444444
10935	0.0444444444444444
10980	0.0488888888888889
11025	0.0555555555555556
11070	0.0511111111111111
11115	0.0555555555555556
11160	0.0511111111111111
11205	0.0555555555555556
11250	0.0533333333333333
11295	0.0511111111111111
11340	0.0511111111111111
11385	0.0488888888888889
11430	0.0466666666666667
11475	0.0377777777777778
11520	0.0333333333333333
11565	0.0333333333333333
11610	0.0377777777777778
11655	0.0311111111111111
11700	0.0444444444444444
11745	0.0555555555555556
11790	0.0577777777777778
11835	0.0622222222222222
11880	0.06
11925	0.0622222222222222
11970	0.0666666666666667
12015	0.0688888888888889
12060	0.0711111111111111
12105	0.0777777777777778
12150	0.0666666666666667
12195	0.0577777777777778
12240	0.0555555555555556
12285	0.0511111111111111
12330	0.06
12375	0.06
12420	0.0622222222222222
12465	0.08
12510	0.0733333333333333
12555	0.0711111111111111
12600	0.0733333333333333
12645	0.0688888888888889
12690	0.0666666666666667
12735	0.0733333333333333
12780	0.06
12825	0.0733333333333333
12870	0.0666666666666667
12915	0.0488888888888889
12960	0.0488888888888889
13005	0.0444444444444444
13050	0.04
13095	0.0377777777777778
13140	0.0355555555555556
13185	0.0377777777777778
13230	0.04
13275	0.0266666666666667
13320	0.0266666666666667
13365	0.0333333333333333
13410	0.0533333333333333
13455	0.0644444444444444
13500	0.08
13545	0.0844444444444444
13590	0.1
13635	0.108888888888889
13680	0.115555555555556
13725	0.126666666666667
13770	0.131111111111111
13815	0.126666666666667
13860	0.117777777777778
13905	0.111111111111111
13950	0.102222222222222
13995	0.115555555555556
14040	0.115555555555556
14085	0.12
14130	0.135555555555556
14175	0.131111111111111
14220	0.133333333333333
14265	0.146666666666667
14310	0.142222222222222
14355	0.142222222222222
14400	0.137777777777778
14445	0.126666666666667
14490	0.113333333333333
14535	0.0888888888888889
14580	0.0777777777777778
14625	0.0822222222222222
14670	0.0844444444444444
14715	0.0666666666666667
14760	0.0622222222222222
14805	0.0666666666666667
14850	0.0844444444444444
14895	0.0977777777777778
14940	0.104444444444444
14985	0.12
15030	0.124444444444444
15075	0.122222222222222
15120	0.126666666666667
15165	0.146666666666667
15210	0.157777777777778
15255	0.157777777777778
15300	0.148888888888889
15345	0.137777777777778
15390	0.153333333333333
15435	0.148888888888889
15480	0.144444444444444
15525	0.151111111111111
15570	0.14
15615	0.115555555555556
15660	0.104444444444444
15705	0.0955555555555556
15750	0.0844444444444444
15795	0.0844444444444444
15840	0.0666666666666667
15885	0.0622222222222222
15930	0.0533333333333333
15975	0.0377777777777778
16020	0.0333333333333333
16065	0.0444444444444444
16110	0.0555555555555556
16155	0.0733333333333333
16200	0.0844444444444444
16245	0.0866666666666667
16290	0.0977777777777778
16335	0.108888888888889
16380	0.117777777777778
