# Supplementary material for: Conveniently Pre-Tagged and Pre-Packaged: Extended Molecular Identification and Metagenomics Using Complete Metazoan Mitochondrial Genomes
Source: PLoS One. 2012 Dec 14;7(12):e51263. doi: 10.1371/journal.pone.0051263 (PMC3522660; doi:10.1371/journal.pone.0051263)
Supplement: File S3 — Sliding window analyses for Mammalia and Lissamphibia. For each family, the folder contains the aligned sequences as well as the sliding window analyses by species pair and for all species pair on a single figure. (ZIP) [file pone.0051263.s003.zip › Lissamphibia/Ambystomatidae/45_450/Ambystoma_laterale_NC_006330_Ambystoma_andersoni_NC_006888.csv]

0	0.111111111111111
45	0.12
90	0.122222222222222
135	0.12
180	0.124444444444444
225	0.124444444444444
270	0.133333333333333
315	0.128888888888889
360	0.124444444444444
405	0.117777777777778
450	0.108888888888889
495	0.108888888888889
540	0.106666666666667
585	0.111111111111111
630	0.108888888888889
675	0.108888888888889
720	0.102222222222222
765	0.104444444444444
810	0.111111111111111
855	0.117777777777778
900	0.111111111111111
945	0.126666666666667
990	0.115555555555556
1035	0.115555555555556
1080	0.111111111111111
1125	0.102222222222222
1170	0.0933333333333333
1215	0.0933333333333333
1260	0.0911111111111111
1305	0.0755555555555556
1350	0.0822222222222222
1395	0.0622222222222222
1440	0.0688888888888889
1485	0.0688888888888889
1530	0.0666666666666667
1575	0.0711111111111111
1620	0.0777777777777778
1665	0.0888888888888889
1710	0.0911111111111111
1755	0.0911111111111111
1800	0.0955555555555556
1845	0.104444444444444
1890	0.106666666666667
1935	0.0977777777777778
1980	0.0933333333333333
2025	0.0888888888888889
2070	0.0933333333333333
2115	0.0911111111111111
2160	0.0866666666666667
2205	0.0955555555555556
2250	0.0888888888888889
2295	0.0977777777777778
2340	0.106666666666667
2385	0.133333333333333
2430	0.14
2475	0.146666666666667
2520	0.151111111111111
2565	0.155555555555556
2610	0.151111111111111
2655	0.157777777777778
2700	0.164444444444444
2745	0.148888888888889
2790	0.14
2835	0.117777777777778
2880	0.108888888888889
2925	0.104444444444444
2970	0.0955555555555556
3015	0.0911111111111111
3060	0.0933333333333333
3105	0.0888888888888889
3150	0.08
3195	0.0822222222222222
3240	0.0844444444444444
3285	0.0888888888888889
3330	0.1
3375	0.106666666666667
3420	0.108888888888889
3465	0.0933333333333333
3510	0.106666666666667
3555	0.102222222222222
3600	0.102222222222222
3645	0.0977777777777778
3690	0.0911111111111111
3735	0.0977777777777778
3780	0.106666666666667
3825	0.1
3870	0.108888888888889
3915	0.113333333333333
3960	0.113333333333333
4005	0.126666666666667
4050	0.128888888888889
4095	0.131111111111111
4140	0.14
4185	0.124444444444444
4230	0.115555555555556
4275	0.124444444444444
4320	0.106666666666667
4365	0.104444444444444
4410	0.0888888888888889
4455	0.0777777777777778
4500	0.0822222222222222
4545	0.0844444444444444
4590	0.0888888888888889
4635	0.104444444444444
4680	0.102222222222222
4725	0.1
4770	0.111111111111111
4815	0.117777777777778
4860	0.126666666666667
4905	0.137777777777778
4950	0.153333333333333
4995	0.153333333333333
5040	0.146666666666667
5085	0.137777777777778
5130	0.144444444444444
5175	0.151111111111111
5220	0.146666666666667
5265	0.146666666666667
5310	0.148888888888889
5355	0.135555555555556
5400	0.122222222222222
5445	0.126666666666667
5490	0.128888888888889
5535	0.128888888888889
5580	0.128888888888889
5625	0.122222222222222
5670	0.131111111111111
5715	0.131111111111111
5760	0.133333333333333
5805	0.135555555555556
5850	0.126666666666667
5895	0.122222222222222
5940	0.115555555555556
5985	0.108888888888889
6030	0.104444444444444
6075	0.113333333333333
6120	0.111111111111111
6165	0.111111111111111
6210	0.106666666666667
6255	0.113333333333333
6300	0.12
6345	0.12
6390	0.126666666666667
6435	0.14
6480	0.142222222222222
6525	0.14
6570	0.137777777777778
6615	0.133333333333333
6660	0.142222222222222
6705	0.14
6750	0.142222222222222
6795	0.144444444444444
6840	0.146666666666667
6885	0.14
6930	0.131111111111111
6975	0.128888888888889
7020	0.122222222222222
7065	0.133333333333333
7110	0.126666666666667
7155	0.133333333333333
7200	0.133333333333333
7245	0.131111111111111
7290	0.126666666666667
7335	0.131111111111111
7380	0.131111111111111
7425	0.128888888888889
7470	0.133333333333333
7515	0.131111111111111
7560	0.142222222222222
7605	0.131111111111111
7650	0.12
7695	0.122222222222222
7740	0.115555555555556
7785	0.113333333333333
7830	0.115555555555556
7875	0.111111111111111
7920	0.113333333333333
7965	0.111111111111111
8010	0.108888888888889
8055	0.115555555555556
8100	0.115555555555556
8145	0.108888888888889
8190	0.115555555555556
8235	0.108888888888889
8280	0.106666666666667
8325	0.0977777777777778
8370	0.0866666666666667
8415	0.08
8460	0.0688888888888889
8505	0.0577777777777778
8550	0.0622222222222222
8595	0.0777777777777778
8640	0.0755555555555556
8685	0.0866666666666667
8730	0.0955555555555556
8775	0.1
8820	0.106666666666667
8865	0.113333333333333
8910	0.12
8955	0.124444444444444
9000	0.14
9045	0.126666666666667
9090	0.131111111111111
9135	0.124444444444444
9180	0.126666666666667
9225	0.135555555555556
9270	0.14
9315	0.137777777777778
9360	0.126666666666667
9405	0.12
9450	0.108888888888889
9495	0.108888888888889
9540	0.1
9585	0.0955555555555556
9630	0.111111111111111
9675	0.124444444444444
9720	0.122222222222222
9765	0.133333333333333
9810	0.135555555555556
9855	0.142222222222222
9900	0.131111111111111
9945	0.128888888888889
9990	0.124444444444444
10035	0.117777777777778
10080	0.0911111111111111
10125	0.0755555555555556
10170	0.0666666666666667
10215	0.0577777777777778
10260	0.0511111111111111
10305	0.0577777777777778
10350	0.0733333333333333
10395	0.0911111111111111
10440	0.104444444444444
10485	0.108888888888889
10530	0.104444444444444
10575	0.108888888888889
10620	0.113333333333333
10665	0.1
10710	0.104444444444444
10755	0.0911111111111111
10800	0.0755555555555556
10845	0.0577777777777778
10890	0.0466666666666667
10935	0.0466666666666667
10980	0.0511111111111111
11025	0.0422222222222222
11070	0.0444444444444444
11115	0.0488888888888889
11160	0.0466666666666667
11205	0.0555555555555556
11250	0.0555555555555556
11295	0.0555555555555556
11340	0.06
11385	0.0577777777777778
11430	0.0555555555555556
11475	0.0577777777777778
11520	0.0533333333333333
11565	0.0533333333333333
11610	0.0533333333333333
11655	0.0511111111111111
11700	0.0622222222222222
11745	0.0888888888888889
11790	0.0955555555555556
11835	0.0977777777777778
11880	0.104444444444444
11925	0.0955555555555556
11970	0.0955555555555556
12015	0.1
12060	0.0977777777777778
12105	0.0955555555555556
12150	0.0844444444444444
12195	0.0577777777777778
12240	0.0511111111111111
12285	0.0555555555555556
12330	0.0511111111111111
12375	0.0511111111111111
12420	0.0577777777777778
12465	0.0644444444444444
12510	0.0644444444444444
12555	0.0577777777777778
12600	0.06
12645	0.0555555555555556
12690	0.0511111111111111
12735	0.0511111111111111
12780	0.0488888888888889
12825	0.0733333333333333
12870	0.0666666666666667
12915	0.0555555555555556
12960	0.0533333333333333
13005	0.0533333333333333
13050	0.0533333333333333
13095	0.0533333333333333
13140	0.0511111111111111
13185	0.0533333333333333
13230	0.0488888888888889
13275	0.0266666666666667
13320	0.0244444444444444
13365	0.0333333333333333
13410	0.0422222222222222
13455	0.0533333333333333
13500	0.0733333333333333
13545	0.0822222222222222
13590	0.102222222222222
13635	0.12
13680	0.135555555555556
13725	0.151111111111111
13770	0.153333333333333
13815	0.142222222222222
13860	0.151111111111111
13905	0.148888888888889
13950	0.135555555555556
13995	0.14
14040	0.131111111111111
14085	0.12
14130	0.128888888888889
14175	0.122222222222222
14220	0.131111111111111
14265	0.14
14310	0.128888888888889
14355	0.12
14400	0.113333333333333
14445	0.104444444444444
14490	0.0933333333333333
14535	0.0755555555555556
14580	0.06
14625	0.0622222222222222
14670	0.0666666666666667
14715	0.0622222222222222
14760	0.0644444444444444
14805	0.0755555555555556
14850	0.0888888888888889
14895	0.106666666666667
14940	0.111111111111111
14985	0.122222222222222
15030	0.131111111111111
15075	0.133333333333333
15120	0.126666666666667
15165	0.146666666666667
15210	0.151111111111111
15255	0.148888888888889
15300	0.153333333333333
15345	0.137777777777778
15390	0.157777777777778
15435	0.164444444444444
15480	0.164444444444444
15525	0.171111111111111
15570	0.168888888888889
15615	0.142222222222222
15660	0.131111111111111
15705	0.128888888888889
15750	0.108888888888889
15795	0.106666666666667
15840	0.0866666666666667
15885	0.0777777777777778
15930	0.06
15975	0.04
16020	0.0311111111111111
16065	0.04
16110	0.0488888888888889
16155	0.0555555555555556
16200	0.0666666666666667
16245	0.0711111111111111
16290	0.08
16335	0.08
16380	0.0955555555555556
