# Supplementary material for: Conveniently Pre-Tagged and Pre-Packaged: Extended Molecular Identification and Metagenomics Using Complete Metazoan Mitochondrial Genomes
Source: PLoS One. 2012 Dec 14;7(12):e51263. doi: 10.1371/journal.pone.0051263 (PMC3522660; doi:10.1371/journal.pone.0051263)
Supplement: File S3 — Sliding window analyses for Mammalia and Lissamphibia. For each family, the folder contains the aligned sequences as well as the sliding window analyses by species pair and for all species pair on a single figure. (ZIP) [file pone.0051263.s003.zip › Lissamphibia/Ambystomatidae/45_450/Ambystoma_laterale_NC_006330_Ambystoma_barbouri_NC_014568.csv]

0	0.115555555555556
45	0.124444444444444
90	0.12
135	0.128888888888889
180	0.131111111111111
225	0.133333333333333
270	0.14
315	0.142222222222222
360	0.133333333333333
405	0.122222222222222
450	0.124444444444444
495	0.12
540	0.126666666666667
585	0.117777777777778
630	0.12
675	0.12
720	0.113333333333333
765	0.111111111111111
810	0.115555555555556
855	0.12
900	0.111111111111111
945	0.117777777777778
990	0.106666666666667
1035	0.106666666666667
1080	0.102222222222222
1125	0.0955555555555556
1170	0.0844444444444444
1215	0.0866666666666667
1260	0.0844444444444444
1305	0.0733333333333333
1350	0.0733333333333333
1395	0.0666666666666667
1440	0.0688888888888889
1485	0.0688888888888889
1530	0.0644444444444444
1575	0.0688888888888889
1620	0.0844444444444444
1665	0.0933333333333333
1710	0.0955555555555556
1755	0.1
1800	0.102222222222222
1845	0.113333333333333
1890	0.117777777777778
1935	0.115555555555556
1980	0.108888888888889
2025	0.1
2070	0.0933333333333333
2115	0.0822222222222222
2160	0.08
2205	0.0822222222222222
2250	0.0911111111111111
2295	0.0888888888888889
2340	0.0911111111111111
2385	0.117777777777778
2430	0.128888888888889
2475	0.146666666666667
2520	0.155555555555556
2565	0.164444444444444
2610	0.168888888888889
2655	0.184444444444444
2700	0.18
2745	0.168888888888889
2790	0.166666666666667
2835	0.151111111111111
2880	0.14
2925	0.126666666666667
2970	0.122222222222222
3015	0.108888888888889
3060	0.1
3105	0.0866666666666667
3150	0.0777777777777778
3195	0.0844444444444444
3240	0.0977777777777778
3285	0.0955555555555556
3330	0.102222222222222
3375	0.104444444444444
3420	0.1
3465	0.0977777777777778
3510	0.102222222222222
3555	0.106666666666667
3600	0.108888888888889
3645	0.106666666666667
3690	0.0911111111111111
3735	0.0866666666666667
3780	0.0888888888888889
3825	0.0844444444444444
3870	0.0844444444444444
3915	0.0955555555555556
3960	0.106666666666667
4005	0.102222222222222
4050	0.106666666666667
4095	0.106666666666667
4140	0.115555555555556
4185	0.113333333333333
4230	0.113333333333333
4275	0.126666666666667
4320	0.124444444444444
4365	0.122222222222222
4410	0.108888888888889
4455	0.106666666666667
4500	0.104444444444444
4545	0.113333333333333
4590	0.108888888888889
4635	0.115555555555556
4680	0.113333333333333
4725	0.113333333333333
4770	0.108888888888889
4815	0.104444444444444
4860	0.106666666666667
4905	0.12
4950	0.135555555555556
4995	0.126666666666667
5040	0.126666666666667
5085	0.12
5130	0.115555555555556
5175	0.113333333333333
5220	0.124444444444444
5265	0.126666666666667
5310	0.126666666666667
5355	0.108888888888889
5400	0.1
5445	0.104444444444444
5490	0.12
5535	0.122222222222222
5580	0.126666666666667
5625	0.124444444444444
5670	0.128888888888889
5715	0.131111111111111
5760	0.14
5805	0.144444444444444
5850	0.135555555555556
5895	0.126666666666667
5940	0.108888888888889
5985	0.102222222222222
6030	0.106666666666667
6075	0.106666666666667
6120	0.113333333333333
6165	0.106666666666667
6210	0.0977777777777778
6255	0.106666666666667
6300	0.106666666666667
6345	0.111111111111111
6390	0.113333333333333
6435	0.128888888888889
6480	0.133333333333333
6525	0.137777777777778
6570	0.128888888888889
6615	0.128888888888889
6660	0.135555555555556
6705	0.131111111111111
6750	0.146666666666667
6795	0.146666666666667
6840	0.157777777777778
6885	0.148888888888889
6930	0.135555555555556
6975	0.126666666666667
7020	0.12
7065	0.128888888888889
7110	0.124444444444444
7155	0.133333333333333
7200	0.128888888888889
7245	0.144444444444444
7290	0.131111111111111
7335	0.14
7380	0.146666666666667
7425	0.151111111111111
7470	0.162222222222222
7515	0.16
7560	0.162222222222222
7605	0.151111111111111
7650	0.135555555555556
7695	0.126666666666667
7740	0.124444444444444
7785	0.128888888888889
7830	0.12
7875	0.12
7920	0.108888888888889
7965	0.108888888888889
8010	0.111111111111111
8055	0.111111111111111
8100	0.111111111111111
8145	0.102222222222222
8190	0.111111111111111
8235	0.0955555555555556
8280	0.0955555555555556
8325	0.0866666666666667
8370	0.0777777777777778
8415	0.0688888888888889
8460	0.0777777777777778
8505	0.0755555555555556
8550	0.0755555555555556
8595	0.0866666666666667
8640	0.0844444444444444
8685	0.0844444444444444
8730	0.0955555555555556
8775	0.106666666666667
8820	0.117777777777778
8865	0.12
8910	0.104444444444444
8955	0.108888888888889
9000	0.126666666666667
9045	0.124444444444444
9090	0.133333333333333
9135	0.137777777777778
9180	0.142222222222222
9225	0.137777777777778
9270	0.148888888888889
9315	0.151111111111111
9360	0.157777777777778
9405	0.151111111111111
9450	0.148888888888889
9495	0.142222222222222
9540	0.124444444444444
9585	0.126666666666667
9630	0.137777777777778
9675	0.155555555555556
9720	0.164444444444444
9765	0.184444444444444
9810	0.191111111111111
9855	0.197777777777778
9900	0.191111111111111
9945	0.186666666666667
9990	0.188888888888889
10035	0.177777777777778
10080	0.171111111111111
10125	0.166666666666667
10170	0.144444444444444
10215	0.122222222222222
10260	0.102222222222222
10305	0.102222222222222
10350	0.102222222222222
10395	0.124444444444444
10440	0.131111111111111
10485	0.135555555555556
10530	0.113333333333333
10575	0.104444444444444
10620	0.108888888888889
10665	0.1
10710	0.108888888888889
10755	0.1
10800	0.0888888888888889
10845	0.0688888888888889
10890	0.0688888888888889
10935	0.0644444444444444
10980	0.0644444444444444
11025	0.06
11070	0.0577777777777778
11115	0.0644444444444444
11160	0.0555555555555556
11205	0.06
11250	0.06
11295	0.0577777777777778
11340	0.0533333333333333
11385	0.0533333333333333
11430	0.0533333333333333
11475	0.0533333333333333
11520	0.0444444444444444
11565	0.0466666666666667
11610	0.0488888888888889
11655	0.0444444444444444
11700	0.0555555555555556
11745	0.0755555555555556
11790	0.0688888888888889
11835	0.0733333333333333
11880	0.08
11925	0.0733333333333333
11970	0.0711111111111111
12015	0.0733333333333333
12060	0.0733333333333333
12105	0.0755555555555556
12150	0.0666666666666667
12195	0.0488888888888889
12240	0.0577777777777778
12285	0.0622222222222222
12330	0.06
12375	0.0622222222222222
12420	0.0711111111111111
12465	0.0733333333333333
12510	0.0755555555555556
12555	0.0755555555555556
12600	0.0755555555555556
12645	0.0733333333333333
12690	0.0711111111111111
12735	0.0666666666666667
12780	0.0666666666666667
12825	0.0866666666666667
12870	0.0777777777777778
12915	0.0755555555555556
12960	0.0711111111111111
13005	0.0644444444444444
13050	0.0622222222222222
13095	0.06
13140	0.0533333333333333
13185	0.06
13230	0.0555555555555556
13275	0.0311111111111111
13320	0.0311111111111111
13365	0.0355555555555556
13410	0.0444444444444444
13455	0.0533333333333333
13500	0.0711111111111111
13545	0.0777777777777778
13590	0.0955555555555556
13635	0.106666666666667
13680	0.124444444444444
13725	0.135555555555556
13770	0.137777777777778
13815	0.133333333333333
13860	0.131111111111111
13905	0.128888888888889
13950	0.122222222222222
13995	0.126666666666667
14040	0.115555555555556
14085	0.0977777777777778
14130	0.106666666666667
14175	0.106666666666667
14220	0.12
14265	0.12
14310	0.124444444444444
14355	0.12
14400	0.111111111111111
14445	0.104444444444444
14490	0.1
14535	0.0955555555555556
14580	0.0844444444444444
14625	0.0866666666666667
14670	0.0822222222222222
14715	0.0822222222222222
14760	0.0755555555555556
14805	0.0866666666666667
14850	0.1
14895	0.122222222222222
14940	0.124444444444444
14985	0.126666666666667
15030	0.124444444444444
15075	0.124444444444444
15120	0.126666666666667
15165	0.133333333333333
15210	0.14
15255	0.137777777777778
15300	0.131111111111111
15345	0.113333333333333
15390	0.137777777777778
15435	0.144444444444444
15480	0.148888888888889
15525	0.157777777777778
15570	0.151111111111111
15615	0.137777777777778
15660	0.128888888888889
15705	0.122222222222222
15750	0.113333333333333
15795	0.115555555555556
15840	0.0955555555555556
15885	0.0933333333333333
15930	0.0822222222222222
15975	0.06
16020	0.0511111111111111
16065	0.0555555555555556
16110	0.0577777777777778
16155	0.0688888888888889
16200	0.0777777777777778
16245	0.08
16290	0.0844444444444444
16335	0.0911111111111111
16380	0.102222222222222
