# Supplementary material for: Conveniently Pre-Tagged and Pre-Packaged: Extended Molecular Identification and Metagenomics Using Complete Metazoan Mitochondrial Genomes
Source: PLoS One. 2012 Dec 14;7(12):e51263. doi: 10.1371/journal.pone.0051263 (PMC3522660; doi:10.1371/journal.pone.0051263)
Supplement: File S3 — Sliding window analyses for Mammalia and Lissamphibia. For each family, the folder contains the aligned sequences as well as the sliding window analyses by species pair and for all species pair on a single figure. (ZIP) [file pone.0051263.s003.zip › Lissamphibia/Ambystomatidae/45_450/Ambystoma_laterale_NC_006330_Ambystoma_californiense_NC_006890.csv]

0	0.137777777777778
45	0.144444444444444
90	0.14
135	0.137777777777778
180	0.142222222222222
225	0.146666666666667
270	0.144444444444444
315	0.144444444444444
360	0.133333333333333
405	0.122222222222222
450	0.111111111111111
495	0.113333333333333
540	0.108888888888889
585	0.104444444444444
630	0.1
675	0.1
720	0.1
765	0.0955555555555556
810	0.0977777777777778
855	0.108888888888889
900	0.113333333333333
945	0.115555555555556
990	0.104444444444444
1035	0.104444444444444
1080	0.102222222222222
1125	0.0911111111111111
1170	0.0777777777777778
1215	0.08
1260	0.0777777777777778
1305	0.0666666666666667
1350	0.0666666666666667
1395	0.0622222222222222
1440	0.0644444444444444
1485	0.0622222222222222
1530	0.0622222222222222
1575	0.0733333333333333
1620	0.08
1665	0.0844444444444444
1710	0.0866666666666667
1755	0.0822222222222222
1800	0.0822222222222222
1845	0.0888888888888889
1890	0.0977777777777778
1935	0.0977777777777778
1980	0.0888888888888889
2025	0.0777777777777778
2070	0.08
2115	0.0844444444444444
2160	0.0822222222222222
2205	0.0955555555555556
2250	0.0955555555555556
2295	0.0977777777777778
2340	0.108888888888889
2385	0.133333333333333
2430	0.137777777777778
2475	0.151111111111111
2520	0.155555555555556
2565	0.16
2610	0.157777777777778
2655	0.16
2700	0.166666666666667
2745	0.16
2790	0.146666666666667
2835	0.126666666666667
2880	0.117777777777778
2925	0.111111111111111
2970	0.104444444444444
3015	0.0955555555555556
3060	0.1
3105	0.0955555555555556
3150	0.0844444444444444
3195	0.0844444444444444
3240	0.0866666666666667
3285	0.0911111111111111
3330	0.104444444444444
3375	0.115555555555556
3420	0.115555555555556
3465	0.113333333333333
3510	0.122222222222222
3555	0.117777777777778
3600	0.115555555555556
3645	0.108888888888889
3690	0.102222222222222
3735	0.111111111111111
3780	0.12
3825	0.104444444444444
3870	0.108888888888889
3915	0.102222222222222
3960	0.102222222222222
4005	0.115555555555556
4050	0.12
4095	0.124444444444444
4140	0.133333333333333
4185	0.12
4230	0.108888888888889
4275	0.117777777777778
4320	0.108888888888889
4365	0.115555555555556
4410	0.1
4455	0.0888888888888889
4500	0.0955555555555556
4545	0.0955555555555556
4590	0.104444444444444
4635	0.115555555555556
4680	0.113333333333333
4725	0.122222222222222
4770	0.126666666666667
4815	0.126666666666667
4860	0.131111111111111
4905	0.144444444444444
4950	0.155555555555556
4995	0.155555555555556
5040	0.148888888888889
5085	0.142222222222222
5130	0.151111111111111
5175	0.148888888888889
5220	0.153333333333333
5265	0.155555555555556
5310	0.162222222222222
5355	0.144444444444444
5400	0.131111111111111
5445	0.14
5490	0.142222222222222
5535	0.133333333333333
5580	0.126666666666667
5625	0.115555555555556
5670	0.12
5715	0.124444444444444
5760	0.131111111111111
5805	0.135555555555556
5850	0.126666666666667
5895	0.122222222222222
5940	0.113333333333333
5985	0.113333333333333
6030	0.111111111111111
6075	0.122222222222222
6120	0.12
6165	0.122222222222222
6210	0.115555555555556
6255	0.122222222222222
6300	0.133333333333333
6345	0.133333333333333
6390	0.131111111111111
6435	0.142222222222222
6480	0.151111111111111
6525	0.142222222222222
6570	0.137777777777778
6615	0.131111111111111
6660	0.137777777777778
6705	0.137777777777778
6750	0.14
6795	0.14
6840	0.148888888888889
6885	0.146666666666667
6930	0.137777777777778
6975	0.142222222222222
7020	0.142222222222222
7065	0.137777777777778
7110	0.131111111111111
7155	0.128888888888889
7200	0.126666666666667
7245	0.131111111111111
7290	0.124444444444444
7335	0.117777777777778
7380	0.115555555555556
7425	0.115555555555556
7470	0.128888888888889
7515	0.137777777777778
7560	0.144444444444444
7605	0.135555555555556
7650	0.124444444444444
7695	0.117777777777778
7740	0.113333333333333
7785	0.124444444444444
7830	0.131111111111111
7875	0.124444444444444
7920	0.117777777777778
7965	0.111111111111111
8010	0.108888888888889
8055	0.113333333333333
8100	0.117777777777778
8145	0.115555555555556
8190	0.126666666666667
8235	0.115555555555556
8280	0.111111111111111
8325	0.104444444444444
8370	0.0888888888888889
8415	0.0888888888888889
8460	0.0822222222222222
8505	0.0755555555555556
8550	0.0755555555555556
8595	0.0822222222222222
8640	0.08
8685	0.0844444444444444
8730	0.0911111111111111
8775	0.104444444444444
8820	0.115555555555556
8865	0.117777777777778
8910	0.122222222222222
8955	0.131111111111111
9000	0.144444444444444
9045	0.14
9090	0.142222222222222
9135	0.144444444444444
9180	0.142222222222222
9225	0.146666666666667
9270	0.144444444444444
9315	0.144444444444444
9360	0.14
9405	0.131111111111111
9450	0.126666666666667
9495	0.124444444444444
9540	0.115555555555556
9585	0.108888888888889
9630	0.128888888888889
9675	0.14
9720	0.142222222222222
9765	0.153333333333333
9810	0.157777777777778
9855	0.166666666666667
9900	0.151111111111111
9945	0.148888888888889
9990	0.153333333333333
10035	0.153333333333333
10080	0.126666666666667
10125	0.104444444444444
10170	0.0955555555555556
10215	0.0777777777777778
10260	0.0644444444444444
10305	0.0666666666666667
10350	0.08
10395	0.0955555555555556
10440	0.0933333333333333
10485	0.0911111111111111
10530	0.0844444444444444
10575	0.0933333333333333
10620	0.1
10665	0.1
10710	0.108888888888889
10755	0.0977777777777778
10800	0.0844444444444444
10845	0.0666666666666667
10890	0.0622222222222222
10935	0.0666666666666667
10980	0.0733333333333333
11025	0.0711111111111111
11070	0.0666666666666667
11115	0.0644444444444444
11160	0.0577777777777778
11205	0.0666666666666667
11250	0.0666666666666667
11295	0.0688888888888889
11340	0.0711111111111111
11385	0.0644444444444444
11430	0.06
11475	0.0555555555555556
11520	0.0555555555555556
11565	0.06
11610	0.0666666666666667
11655	0.06
11700	0.0688888888888889
11745	0.0933333333333333
11790	0.0977777777777778
11835	0.104444444444444
11880	0.108888888888889
11925	0.1
11970	0.102222222222222
12015	0.1
12060	0.0911111111111111
12105	0.0911111111111111
12150	0.0844444444444444
12195	0.0577777777777778
12240	0.0555555555555556
12285	0.0622222222222222
12330	0.0622222222222222
12375	0.0622222222222222
12420	0.06
12465	0.0644444444444444
12510	0.0688888888888889
12555	0.0622222222222222
12600	0.0622222222222222
12645	0.06
12690	0.0533333333333333
12735	0.0444444444444444
12780	0.0422222222222222
12825	0.0644444444444444
12870	0.0666666666666667
12915	0.0577777777777778
12960	0.0555555555555556
13005	0.0577777777777778
13050	0.0555555555555556
13095	0.0555555555555556
13140	0.0555555555555556
13185	0.0577777777777778
13230	0.0533333333333333
13275	0.0355555555555556
13320	0.0288888888888889
13365	0.0377777777777778
13410	0.0444444444444444
13455	0.0533333333333333
13500	0.0711111111111111
13545	0.08
13590	0.0955555555555556
13635	0.108888888888889
13680	0.124444444444444
13725	0.135555555555556
13770	0.146666666666667
13815	0.14
13860	0.148888888888889
13905	0.153333333333333
13950	0.142222222222222
13995	0.144444444444444
14040	0.14
14085	0.131111111111111
14130	0.135555555555556
14175	0.133333333333333
14220	0.133333333333333
14265	0.144444444444444
14310	0.135555555555556
14355	0.12
14400	0.12
14445	0.113333333333333
14490	0.1
14535	0.0866666666666667
14580	0.0822222222222222
14625	0.0822222222222222
14670	0.0866666666666667
14715	0.0844444444444444
14760	0.0777777777777778
14805	0.1
14850	0.106666666666667
14895	0.126666666666667
14940	0.133333333333333
14985	0.146666666666667
15030	0.151111111111111
15075	0.148888888888889
15120	0.146666666666667
15165	0.157777777777778
15210	0.168888888888889
15255	0.157777777777778
15300	0.157777777777778
15345	0.14
15390	0.151111111111111
15435	0.155555555555556
15480	0.151111111111111
15525	0.16
15570	0.151111111111111
15615	0.124444444444444
15660	0.113333333333333
15705	0.106666666666667
15750	0.0977777777777778
15795	0.0977777777777778
15840	0.0911111111111111
15885	0.08
15930	0.0666666666666667
15975	0.0466666666666667
16020	0.04
16065	0.06
16110	0.0688888888888889
16155	0.08
16200	0.0822222222222222
16245	0.0933333333333333
16290	0.0955555555555556
16335	0.106666666666667
16380	0.122222222222222
