# Supplementary material for: Conveniently Pre-Tagged and Pre-Packaged: Extended Molecular Identification and Metagenomics Using Complete Metazoan Mitochondrial Genomes
Source: PLoS One. 2012 Dec 14;7(12):e51263. doi: 10.1371/journal.pone.0051263 (PMC3522660; doi:10.1371/journal.pone.0051263)
Supplement: File S3 — Sliding window analyses for Mammalia and Lissamphibia. For each family, the folder contains the aligned sequences as well as the sliding window analyses by species pair and for all species pair on a single figure. (ZIP) [file pone.0051263.s003.zip › Lissamphibia/Ambystomatidae/45_450/Ambystoma_laterale_NC_006330_Ambystoma_dumerilii_NC_006889.csv]

0	0.113333333333333
45	0.128888888888889
90	0.135555555555556
135	0.137777777777778
180	0.14
225	0.14
270	0.146666666666667
315	0.142222222222222
360	0.135555555555556
405	0.117777777777778
450	0.106666666666667
495	0.1
540	0.0955555555555556
585	0.1
630	0.1
675	0.1
720	0.0933333333333333
765	0.0955555555555556
810	0.104444444444444
855	0.12
900	0.122222222222222
945	0.131111111111111
990	0.124444444444444
1035	0.122222222222222
1080	0.122222222222222
1125	0.115555555555556
1170	0.106666666666667
1215	0.102222222222222
1260	0.0977777777777778
1305	0.0822222222222222
1350	0.0844444444444444
1395	0.0711111111111111
1440	0.0711111111111111
1485	0.0644444444444444
1530	0.06
1575	0.0644444444444444
1620	0.0733333333333333
1665	0.0866666666666667
1710	0.0866666666666667
1755	0.0911111111111111
1800	0.0888888888888889
1845	0.0933333333333333
1890	0.102222222222222
1935	0.102222222222222
1980	0.0955555555555556
2025	0.0888888888888889
2070	0.0977777777777778
2115	0.0933333333333333
2160	0.0911111111111111
2205	0.0933333333333333
2250	0.0955555555555556
2295	0.106666666666667
2340	0.117777777777778
2385	0.146666666666667
2430	0.153333333333333
2475	0.168888888888889
2520	0.171111111111111
2565	0.18
2610	0.18
2655	0.191111111111111
2700	0.197777777777778
2745	0.186666666666667
2790	0.173333333333333
2835	0.146666666666667
2880	0.135555555555556
2925	0.124444444444444
2970	0.111111111111111
3015	0.102222222222222
3060	0.1
3105	0.0888888888888889
3150	0.0777777777777778
3195	0.0777777777777778
3240	0.08
3285	0.0822222222222222
3330	0.0955555555555556
3375	0.102222222222222
3420	0.104444444444444
3465	0.0933333333333333
3510	0.102222222222222
3555	0.104444444444444
3600	0.102222222222222
3645	0.0955555555555556
3690	0.0888888888888889
3735	0.1
3780	0.108888888888889
3825	0.1
3870	0.104444444444444
3915	0.104444444444444
3960	0.106666666666667
4005	0.117777777777778
4050	0.122222222222222
4095	0.126666666666667
4140	0.135555555555556
4185	0.122222222222222
4230	0.111111111111111
4275	0.12
4320	0.108888888888889
4365	0.108888888888889
4410	0.0933333333333333
4455	0.08
4500	0.0866666666666667
4545	0.0888888888888889
4590	0.0933333333333333
4635	0.104444444444444
4680	0.104444444444444
4725	0.104444444444444
4770	0.111111111111111
4815	0.108888888888889
4860	0.115555555555556
4905	0.124444444444444
4950	0.137777777777778
4995	0.14
5040	0.135555555555556
5085	0.122222222222222
5130	0.126666666666667
5175	0.128888888888889
5220	0.128888888888889
5265	0.133333333333333
5310	0.137777777777778
5355	0.122222222222222
5400	0.111111111111111
5445	0.113333333333333
5490	0.113333333333333
5535	0.117777777777778
5580	0.117777777777778
5625	0.12
5670	0.126666666666667
5715	0.128888888888889
5760	0.131111111111111
5805	0.137777777777778
5850	0.128888888888889
5895	0.124444444444444
5940	0.117777777777778
5985	0.111111111111111
6030	0.108888888888889
6075	0.113333333333333
6120	0.111111111111111
6165	0.113333333333333
6210	0.106666666666667
6255	0.111111111111111
6300	0.117777777777778
6345	0.117777777777778
6390	0.126666666666667
6435	0.142222222222222
6480	0.144444444444444
6525	0.135555555555556
6570	0.128888888888889
6615	0.124444444444444
6660	0.135555555555556
6705	0.135555555555556
6750	0.137777777777778
6795	0.14
6840	0.14
6885	0.128888888888889
6930	0.12
6975	0.124444444444444
7020	0.122222222222222
7065	0.133333333333333
7110	0.124444444444444
7155	0.128888888888889
7200	0.122222222222222
7245	0.128888888888889
7290	0.131111111111111
7335	0.142222222222222
7380	0.14
7425	0.135555555555556
7470	0.146666666666667
7515	0.146666666666667
7560	0.157777777777778
7605	0.151111111111111
7650	0.142222222222222
7695	0.133333333333333
7740	0.126666666666667
7785	0.117777777777778
7830	0.122222222222222
7875	0.122222222222222
7920	0.122222222222222
7965	0.115555555555556
8010	0.115555555555556
8055	0.117777777777778
8100	0.12
8145	0.113333333333333
8190	0.117777777777778
8235	0.113333333333333
8280	0.113333333333333
8325	0.102222222222222
8370	0.0866666666666667
8415	0.0866666666666667
8460	0.0755555555555556
8505	0.0666666666666667
8550	0.0711111111111111
8595	0.0822222222222222
8640	0.0755555555555556
8685	0.0866666666666667
8730	0.0911111111111111
8775	0.0955555555555556
8820	0.1
8865	0.1
8910	0.104444444444444
8955	0.106666666666667
9000	0.122222222222222
9045	0.117777777777778
9090	0.122222222222222
9135	0.115555555555556
9180	0.115555555555556
9225	0.128888888888889
9270	0.14
9315	0.142222222222222
9360	0.135555555555556
9405	0.135555555555556
9450	0.126666666666667
9495	0.128888888888889
9540	0.12
9585	0.113333333333333
9630	0.135555555555556
9675	0.148888888888889
9720	0.142222222222222
9765	0.151111111111111
9810	0.153333333333333
9855	0.155555555555556
9900	0.142222222222222
9945	0.133333333333333
9990	0.137777777777778
10035	0.133333333333333
10080	0.104444444444444
10125	0.0866666666666667
10170	0.0777777777777778
10215	0.0688888888888889
10260	0.0577777777777778
10305	0.0644444444444444
10350	0.0755555555555556
10395	0.0955555555555556
10440	0.0977777777777778
10485	0.102222222222222
10530	0.0977777777777778
10575	0.1
10620	0.102222222222222
10665	0.0888888888888889
10710	0.0955555555555556
10755	0.0822222222222222
10800	0.0711111111111111
10845	0.0511111111111111
10890	0.0422222222222222
10935	0.0422222222222222
10980	0.0466666666666667
11025	0.0377777777777778
11070	0.04
11115	0.0444444444444444
11160	0.0422222222222222
11205	0.0511111111111111
11250	0.0511111111111111
11295	0.0533333333333333
11340	0.06
11385	0.0577777777777778
11430	0.0577777777777778
11475	0.06
11520	0.0577777777777778
11565	0.0555555555555556
11610	0.0555555555555556
11655	0.0488888888888889
11700	0.06
11745	0.0866666666666667
11790	0.0866666666666667
11835	0.0933333333333333
11880	0.0955555555555556
11925	0.0866666666666667
11970	0.0866666666666667
12015	0.0933333333333333
12060	0.0933333333333333
12105	0.0977777777777778
12150	0.0866666666666667
12195	0.0622222222222222
12240	0.0622222222222222
12285	0.0666666666666667
12330	0.0688888888888889
12375	0.0688888888888889
12420	0.0755555555555556
12465	0.0866666666666667
12510	0.0844444444444444
12555	0.0755555555555556
12600	0.0755555555555556
12645	0.0688888888888889
12690	0.0622222222222222
12735	0.0555555555555556
12780	0.0466666666666667
12825	0.0711111111111111
12870	0.0666666666666667
12915	0.0511111111111111
12960	0.0488888888888889
13005	0.0488888888888889
13050	0.0488888888888889
13095	0.0488888888888889
13140	0.0466666666666667
13185	0.0488888888888889
13230	0.0466666666666667
13275	0.0244444444444444
13320	0.0222222222222222
13365	0.0311111111111111
13410	0.0444444444444444
13455	0.0555555555555556
13500	0.08
13545	0.0844444444444444
13590	0.102222222222222
13635	0.117777777777778
13680	0.131111111111111
13725	0.144444444444444
13770	0.146666666666667
13815	0.142222222222222
13860	0.144444444444444
13905	0.14
13950	0.122222222222222
13995	0.133333333333333
14040	0.135555555555556
14085	0.131111111111111
14130	0.14
14175	0.135555555555556
14220	0.142222222222222
14265	0.146666666666667
14310	0.137777777777778
14355	0.131111111111111
14400	0.128888888888889
14445	0.117777777777778
14490	0.0977777777777778
14535	0.0777777777777778
14580	0.0666666666666667
14625	0.0711111111111111
14670	0.0733333333333333
14715	0.0666666666666667
14760	0.0666666666666667
14805	0.0777777777777778
14850	0.0888888888888889
14895	0.106666666666667
14940	0.113333333333333
14985	0.131111111111111
15030	0.133333333333333
15075	0.131111111111111
15120	0.122222222222222
15165	0.142222222222222
15210	0.151111111111111
15255	0.151111111111111
15300	0.148888888888889
15345	0.133333333333333
15390	0.151111111111111
15435	0.148888888888889
15480	0.157777777777778
15525	0.166666666666667
15570	0.168888888888889
15615	0.14
15660	0.126666666666667
15705	0.12
15750	0.106666666666667
15795	0.104444444444444
15840	0.0866666666666667
15885	0.08
15930	0.0577777777777778
15975	0.0355555555555556
16020	0.0266666666666667
16065	0.0333333333333333
16110	0.04
16155	0.0488888888888889
16200	0.0577777777777778
16245	0.0644444444444444
16290	0.0733333333333333
16335	0.0777777777777778
16380	0.0977777777777778
