# Supplementary material for: Conveniently Pre-Tagged and Pre-Packaged: Extended Molecular Identification and Metagenomics Using Complete Metazoan Mitochondrial Genomes
Source: PLoS One. 2012 Dec 14;7(12):e51263. doi: 10.1371/journal.pone.0051263 (PMC3522660; doi:10.1371/journal.pone.0051263)
Supplement: File S3 — Sliding window analyses for Mammalia and Lissamphibia. For each family, the folder contains the aligned sequences as well as the sliding window analyses by species pair and for all species pair on a single figure. (ZIP) [file pone.0051263.s003.zip › Lissamphibia/Ambystomatidae/45_450/Ambystoma_laterale_NC_006330_Ambystoma_texanum_NC_014571.csv]

0	0.131111111111111
45	0.14
90	0.131111111111111
135	0.133333333333333
180	0.128888888888889
225	0.117777777777778
270	0.117777777777778
315	0.117777777777778
360	0.108888888888889
405	0.104444444444444
450	0.102222222222222
495	0.0977777777777778
540	0.102222222222222
585	0.102222222222222
630	0.0977777777777778
675	0.108888888888889
720	0.108888888888889
765	0.108888888888889
810	0.111111111111111
855	0.12
900	0.113333333333333
945	0.124444444444444
990	0.113333333333333
1035	0.108888888888889
1080	0.108888888888889
1125	0.0933333333333333
1170	0.0822222222222222
1215	0.0866666666666667
1260	0.0822222222222222
1305	0.0688888888888889
1350	0.0711111111111111
1395	0.0622222222222222
1440	0.0666666666666667
1485	0.0622222222222222
1530	0.0622222222222222
1575	0.0711111111111111
1620	0.0888888888888889
1665	0.0911111111111111
1710	0.0933333333333333
1755	0.0933333333333333
1800	0.0955555555555556
1845	0.108888888888889
1890	0.117777777777778
1935	0.12
1980	0.115555555555556
2025	0.108888888888889
2070	0.0955555555555556
2115	0.0933333333333333
2160	0.0911111111111111
2205	0.0977777777777778
2250	0.1
2295	0.1
2340	0.102222222222222
2385	0.117777777777778
2430	0.122222222222222
2475	0.137777777777778
2520	0.142222222222222
2565	0.148888888888889
2610	0.151111111111111
2655	0.162222222222222
2700	0.164444444444444
2745	0.146666666666667
2790	0.14
2835	0.131111111111111
2880	0.124444444444444
2925	0.115555555555556
2970	0.115555555555556
3015	0.104444444444444
3060	0.102222222222222
3105	0.0977777777777778
3150	0.0888888888888889
3195	0.0977777777777778
3240	0.104444444444444
3285	0.111111111111111
3330	0.12
3375	0.12
3420	0.12
3465	0.113333333333333
3510	0.113333333333333
3555	0.115555555555556
3600	0.122222222222222
3645	0.113333333333333
3690	0.102222222222222
3735	0.0955555555555556
3780	0.1
3825	0.0977777777777778
3870	0.0955555555555556
3915	0.1
3960	0.111111111111111
4005	0.108888888888889
4050	0.108888888888889
4095	0.113333333333333
4140	0.126666666666667
4185	0.122222222222222
4230	0.113333333333333
4275	0.117777777777778
4320	0.108888888888889
4365	0.111111111111111
4410	0.0977777777777778
4455	0.0955555555555556
4500	0.0911111111111111
4545	0.0955555555555556
4590	0.0866666666666667
4635	0.0911111111111111
4680	0.0955555555555556
4725	0.1
4770	0.104444444444444
4815	0.0977777777777778
4860	0.1
4905	0.111111111111111
4950	0.133333333333333
4995	0.126666666666667
5040	0.124444444444444
5085	0.12
5130	0.111111111111111
5175	0.102222222222222
5220	0.111111111111111
5265	0.115555555555556
5310	0.12
5355	0.1
5400	0.0822222222222222
5445	0.0955555555555556
5490	0.106666666666667
5535	0.115555555555556
5580	0.12
5625	0.135555555555556
5670	0.137777777777778
5715	0.142222222222222
5760	0.151111111111111
5805	0.155555555555556
5850	0.151111111111111
5895	0.133333333333333
5940	0.12
5985	0.106666666666667
6030	0.111111111111111
6075	0.106666666666667
6120	0.117777777777778
6165	0.113333333333333
6210	0.1
6255	0.106666666666667
6300	0.108888888888889
6345	0.122222222222222
6390	0.124444444444444
6435	0.137777777777778
6480	0.142222222222222
6525	0.14
6570	0.128888888888889
6615	0.128888888888889
6660	0.133333333333333
6705	0.131111111111111
6750	0.142222222222222
6795	0.137777777777778
6840	0.148888888888889
6885	0.14
6930	0.124444444444444
6975	0.115555555555556
7020	0.106666666666667
7065	0.108888888888889
7110	0.113333333333333
7155	0.113333333333333
7200	0.111111111111111
7245	0.122222222222222
7290	0.113333333333333
7335	0.12
7380	0.133333333333333
7425	0.142222222222222
7470	0.155555555555556
7515	0.157777777777778
7560	0.157777777777778
7605	0.162222222222222
7650	0.153333333333333
7695	0.146666666666667
7740	0.142222222222222
7785	0.148888888888889
7830	0.137777777777778
7875	0.131111111111111
7920	0.126666666666667
7965	0.124444444444444
8010	0.117777777777778
8055	0.113333333333333
8100	0.104444444444444
8145	0.0933333333333333
8190	0.1
8235	0.0866666666666667
8280	0.0888888888888889
8325	0.08
8370	0.0644444444444444
8415	0.0555555555555556
8460	0.0622222222222222
8505	0.0577777777777778
8550	0.06
8595	0.0733333333333333
8640	0.0711111111111111
8685	0.0777777777777778
8730	0.0844444444444444
8775	0.0933333333333333
8820	0.104444444444444
8865	0.108888888888889
8910	0.106666666666667
8955	0.108888888888889
9000	0.128888888888889
9045	0.122222222222222
9090	0.124444444444444
9135	0.128888888888889
9180	0.135555555555556
9225	0.131111111111111
9270	0.135555555555556
9315	0.144444444444444
9360	0.142222222222222
9405	0.137777777777778
9450	0.128888888888889
9495	0.126666666666667
9540	0.12
9585	0.111111111111111
9630	0.12
9675	0.14
9720	0.148888888888889
9765	0.162222222222222
9810	0.175555555555556
9855	0.177777777777778
9900	0.175555555555556
9945	0.171111111111111
9990	0.171111111111111
10035	0.164444444444444
10080	0.162222222222222
10125	0.155555555555556
10170	0.14
10215	0.117777777777778
10260	0.0955555555555556
10305	0.0977777777777778
10350	0.1
10395	0.122222222222222
10440	0.128888888888889
10485	0.131111111111111
10530	0.106666666666667
10575	0.102222222222222
10620	0.102222222222222
10665	0.0933333333333333
10710	0.0977777777777778
10755	0.0911111111111111
10800	0.08
10845	0.06
10890	0.0555555555555556
10935	0.0555555555555556
10980	0.0555555555555556
11025	0.0511111111111111
11070	0.0533333333333333
11115	0.06
11160	0.0577777777777778
11205	0.0622222222222222
11250	0.06
11295	0.06
11340	0.0577777777777778
11385	0.0555555555555556
11430	0.0577777777777778
11475	0.0577777777777778
11520	0.0488888888888889
11565	0.0488888888888889
11610	0.0488888888888889
11655	0.0444444444444444
11700	0.0511111111111111
11745	0.0688888888888889
11790	0.0688888888888889
11835	0.0755555555555556
11880	0.0777777777777778
11925	0.0711111111111111
11970	0.0733333333333333
12015	0.0777777777777778
12060	0.0755555555555556
12105	0.0777777777777778
12150	0.0733333333333333
12195	0.0555555555555556
12240	0.06
12285	0.0666666666666667
12330	0.0666666666666667
12375	0.0666666666666667
12420	0.0688888888888889
12465	0.0755555555555556
12510	0.0755555555555556
12555	0.0733333333333333
12600	0.0755555555555556
12645	0.0733333333333333
12690	0.0688888888888889
12735	0.06
12780	0.0555555555555556
12825	0.0733333333333333
12870	0.0688888888888889
12915	0.06
12960	0.0577777777777778
13005	0.0533333333333333
13050	0.0488888888888889
13095	0.0466666666666667
13140	0.0422222222222222
13185	0.0511111111111111
13230	0.0511111111111111
13275	0.0311111111111111
13320	0.0288888888888889
13365	0.0333333333333333
13410	0.0444444444444444
13455	0.0533333333333333
13500	0.0733333333333333
13545	0.0755555555555556
13590	0.0911111111111111
13635	0.102222222222222
13680	0.113333333333333
13725	0.115555555555556
13770	0.122222222222222
13815	0.115555555555556
13860	0.117777777777778
13905	0.12
13950	0.113333333333333
13995	0.131111111111111
14040	0.128888888888889
14085	0.111111111111111
14130	0.124444444444444
14175	0.135555555555556
14220	0.14
14265	0.148888888888889
14310	0.146666666666667
14355	0.14
14400	0.128888888888889
14445	0.115555555555556
14490	0.104444444444444
14535	0.0955555555555556
14580	0.0866666666666667
14625	0.0911111111111111
14670	0.0888888888888889
14715	0.08
14760	0.0733333333333333
14805	0.0777777777777778
14850	0.0955555555555556
14895	0.117777777777778
14940	0.122222222222222
14985	0.128888888888889
15030	0.124444444444444
15075	0.12
15120	0.128888888888889
15165	0.142222222222222
15210	0.153333333333333
15255	0.148888888888889
15300	0.142222222222222
15345	0.12
15390	0.137777777777778
15435	0.142222222222222
15480	0.148888888888889
15525	0.155555555555556
15570	0.146666666666667
15615	0.128888888888889
15660	0.117777777777778
15705	0.115555555555556
15750	0.102222222222222
15795	0.104444444444444
15840	0.0888888888888889
15885	0.0888888888888889
15930	0.0733333333333333
15975	0.0555555555555556
16020	0.0444444444444444
16065	0.0577777777777778
16110	0.0622222222222222
16155	0.08
16200	0.0955555555555556
16245	0.102222222222222
16290	0.106666666666667
16335	0.113333333333333
16380	0.12
