# Supplementary material for: Conveniently Pre-Tagged and Pre-Packaged: Extended Molecular Identification and Metagenomics Using Complete Metazoan Mitochondrial Genomes
Source: PLoS One. 2012 Dec 14;7(12):e51263. doi: 10.1371/journal.pone.0051263 (PMC3522660; doi:10.1371/journal.pone.0051263)
Supplement: File S3 — Sliding window analyses for Mammalia and Lissamphibia. For each family, the folder contains the aligned sequences as well as the sliding window analyses by species pair and for all species pair on a single figure. (ZIP) [file pone.0051263.s003.zip › Lissamphibia/Ambystomatidae/45_450/Ambystoma_laterale_NC_006330_Ambystoma_tigrinum_tigrinum_NC_006887.csv]

0	0.124444444444444
45	0.131111111111111
90	0.135555555555556
135	0.131111111111111
180	0.126666666666667
225	0.128888888888889
270	0.131111111111111
315	0.124444444444444
360	0.115555555555556
405	0.111111111111111
450	0.102222222222222
495	0.1
540	0.0933333333333333
585	0.0977777777777778
630	0.0955555555555556
675	0.1
720	0.0955555555555556
765	0.1
810	0.102222222222222
855	0.111111111111111
900	0.117777777777778
945	0.124444444444444
990	0.12
1035	0.113333333333333
1080	0.111111111111111
1125	0.0977777777777778
1170	0.0866666666666667
1215	0.0822222222222222
1260	0.0822222222222222
1305	0.0644444444444444
1350	0.0622222222222222
1395	0.0533333333333333
1440	0.0533333333333333
1485	0.0533333333333333
1530	0.0511111111111111
1575	0.0577777777777778
1620	0.0666666666666667
1665	0.0777777777777778
1710	0.0844444444444444
1755	0.0844444444444444
1800	0.0844444444444444
1845	0.0911111111111111
1890	0.1
1935	0.1
1980	0.0933333333333333
2025	0.0866666666666667
2070	0.0866666666666667
2115	0.0844444444444444
2160	0.0733333333333333
2205	0.0844444444444444
2250	0.0822222222222222
2295	0.0911111111111111
2340	0.0955555555555556
2385	0.111111111111111
2430	0.12
2475	0.131111111111111
2520	0.14
2565	0.148888888888889
2610	0.153333333333333
2655	0.162222222222222
2700	0.166666666666667
2745	0.151111111111111
2790	0.144444444444444
2835	0.135555555555556
2880	0.124444444444444
2925	0.117777777777778
2970	0.108888888888889
3015	0.0977777777777778
3060	0.0933333333333333
3105	0.0866666666666667
3150	0.08
3195	0.0822222222222222
3240	0.0888888888888889
3285	0.0866666666666667
3330	0.0977777777777778
3375	0.108888888888889
3420	0.108888888888889
3465	0.104444444444444
3510	0.115555555555556
3555	0.111111111111111
3600	0.108888888888889
3645	0.104444444444444
3690	0.0911111111111111
3735	0.0977777777777778
3780	0.104444444444444
3825	0.0977777777777778
3870	0.0977777777777778
3915	0.0911111111111111
3960	0.0911111111111111
4005	0.102222222222222
4050	0.108888888888889
4095	0.113333333333333
4140	0.124444444444444
4185	0.113333333333333
4230	0.106666666666667
4275	0.113333333333333
4320	0.106666666666667
4365	0.113333333333333
4410	0.1
4455	0.0888888888888889
4500	0.0888888888888889
4545	0.0888888888888889
4590	0.0955555555555556
4635	0.106666666666667
4680	0.108888888888889
4725	0.104444444444444
4770	0.111111111111111
4815	0.115555555555556
4860	0.122222222222222
4905	0.133333333333333
4950	0.146666666666667
4995	0.144444444444444
5040	0.137777777777778
5085	0.128888888888889
5130	0.135555555555556
5175	0.14
5220	0.142222222222222
5265	0.137777777777778
5310	0.144444444444444
5355	0.126666666666667
5400	0.117777777777778
5445	0.126666666666667
5490	0.126666666666667
5535	0.12
5580	0.113333333333333
5625	0.108888888888889
5670	0.115555555555556
5715	0.117777777777778
5760	0.122222222222222
5805	0.124444444444444
5850	0.113333333333333
5895	0.106666666666667
5940	0.102222222222222
5985	0.104444444444444
6030	0.106666666666667
6075	0.106666666666667
6120	0.104444444444444
6165	0.102222222222222
6210	0.0911111111111111
6255	0.102222222222222
6300	0.108888888888889
6345	0.108888888888889
6390	0.113333333333333
6435	0.128888888888889
6480	0.126666666666667
6525	0.128888888888889
6570	0.122222222222222
6615	0.12
6660	0.124444444444444
6705	0.126666666666667
6750	0.133333333333333
6795	0.14
6840	0.142222222222222
6885	0.131111111111111
6930	0.124444444444444
6975	0.117777777777778
7020	0.111111111111111
7065	0.122222222222222
7110	0.122222222222222
7155	0.122222222222222
7200	0.115555555555556
7245	0.111111111111111
7290	0.106666666666667
7335	0.113333333333333
7380	0.113333333333333
7425	0.117777777777778
7470	0.128888888888889
7515	0.128888888888889
7560	0.142222222222222
7605	0.131111111111111
7650	0.122222222222222
7695	0.117777777777778
7740	0.113333333333333
7785	0.111111111111111
7830	0.115555555555556
7875	0.115555555555556
7920	0.113333333333333
7965	0.104444444444444
8010	0.0955555555555556
8055	0.1
8100	0.104444444444444
8145	0.106666666666667
8190	0.113333333333333
8235	0.106666666666667
8280	0.1
8325	0.0888888888888889
8370	0.0777777777777778
8415	0.08
8460	0.0733333333333333
8505	0.0688888888888889
8550	0.0688888888888889
8595	0.0755555555555556
8640	0.0711111111111111
8685	0.0755555555555556
8730	0.0866666666666667
8775	0.0933333333333333
8820	0.104444444444444
8865	0.106666666666667
8910	0.108888888888889
8955	0.115555555555556
9000	0.124444444444444
9045	0.115555555555556
9090	0.12
9135	0.124444444444444
9180	0.122222222222222
9225	0.126666666666667
9270	0.126666666666667
9315	0.124444444444444
9360	0.117777777777778
9405	0.113333333333333
9450	0.113333333333333
9495	0.115555555555556
9540	0.108888888888889
9585	0.0977777777777778
9630	0.124444444444444
9675	0.14
9720	0.14
9765	0.148888888888889
9810	0.153333333333333
9855	0.153333333333333
9900	0.14
9945	0.137777777777778
9990	0.133333333333333
10035	0.128888888888889
10080	0.0977777777777778
10125	0.0755555555555556
10170	0.0622222222222222
10215	0.0555555555555556
10260	0.0466666666666667
10305	0.0555555555555556
10350	0.0666666666666667
10395	0.0844444444444444
10440	0.0911111111111111
10485	0.0955555555555556
10530	0.0866666666666667
10575	0.0977777777777778
10620	0.104444444444444
10665	0.0911111111111111
10710	0.0955555555555556
10755	0.08
10800	0.0688888888888889
10845	0.0466666666666667
10890	0.0422222222222222
10935	0.0422222222222222
10980	0.0533333333333333
11025	0.0488888888888889
11070	0.0511111111111111
11115	0.0555555555555556
11160	0.0533333333333333
11205	0.0622222222222222
11250	0.0622222222222222
11295	0.0666666666666667
11340	0.0666666666666667
11385	0.0644444444444444
11430	0.0555555555555556
11475	0.0533333333333333
11520	0.0488888888888889
11565	0.0511111111111111
11610	0.0511111111111111
11655	0.0466666666666667
11700	0.0533333333333333
11745	0.0777777777777778
11790	0.0844444444444444
11835	0.0911111111111111
11880	0.0977777777777778
11925	0.0888888888888889
11970	0.0888888888888889
12015	0.0933333333333333
12060	0.0911111111111111
12105	0.0911111111111111
12150	0.0888888888888889
12195	0.0622222222222222
12240	0.06
12285	0.0622222222222222
12330	0.06
12375	0.06
12420	0.0622222222222222
12465	0.0688888888888889
12510	0.0711111111111111
12555	0.0644444444444444
12600	0.06
12645	0.0577777777777778
12690	0.0511111111111111
12735	0.0422222222222222
12780	0.0355555555555556
12825	0.0577777777777778
12870	0.0555555555555556
12915	0.04
12960	0.0377777777777778
13005	0.0377777777777778
13050	0.0377777777777778
13095	0.0377777777777778
13140	0.0355555555555556
13185	0.04
13230	0.04
13275	0.02
13320	0.0177777777777778
13365	0.0222222222222222
13410	0.0311111111111111
13455	0.0377777777777778
13500	0.06
13545	0.0666666666666667
13590	0.0844444444444444
13635	0.1
13680	0.111111111111111
13725	0.124444444444444
13770	0.128888888888889
13815	0.124444444444444
13860	0.131111111111111
13905	0.128888888888889
13950	0.113333333333333
13995	0.122222222222222
14040	0.115555555555556
14085	0.106666666666667
14130	0.111111111111111
14175	0.108888888888889
14220	0.115555555555556
14265	0.126666666666667
14310	0.117777777777778
14355	0.113333333333333
14400	0.111111111111111
14445	0.102222222222222
14490	0.0911111111111111
14535	0.0777777777777778
14580	0.0711111111111111
14625	0.0666666666666667
14670	0.0688888888888889
14715	0.0622222222222222
14760	0.06
14805	0.0644444444444444
14850	0.0733333333333333
14895	0.0911111111111111
14940	0.0977777777777778
14985	0.108888888888889
15030	0.113333333333333
15075	0.115555555555556
15120	0.111111111111111
15165	0.122222222222222
15210	0.131111111111111
15255	0.135555555555556
15300	0.131111111111111
15345	0.113333333333333
15390	0.126666666666667
15435	0.133333333333333
15480	0.137777777777778
15525	0.142222222222222
15570	0.14
15615	0.122222222222222
15660	0.108888888888889
15705	0.104444444444444
15750	0.0955555555555556
15795	0.0955555555555556
15840	0.0822222222222222
15885	0.0777777777777778
15930	0.06
15975	0.0444444444444444
16020	0.0377777777777778
16065	0.0444444444444444
16110	0.0555555555555556
16155	0.0711111111111111
16200	0.0777777777777778
16245	0.0866666666666667
16290	0.0955555555555556
16335	0.0977777777777778
16380	0.111111111111111
