# Supplementary material for: Conveniently Pre-Tagged and Pre-Packaged: Extended Molecular Identification and Metagenomics Using Complete Metazoan Mitochondrial Genomes
Source: PLoS One. 2012 Dec 14;7(12):e51263. doi: 10.1371/journal.pone.0051263 (PMC3522660; doi:10.1371/journal.pone.0051263)
Supplement: File S3 — Sliding window analyses for Mammalia and Lissamphibia. For each family, the folder contains the aligned sequences as well as the sliding window analyses by species pair and for all species pair on a single figure. (ZIP) [file pone.0051263.s003.zip › Lissamphibia/Ambystomatidae/45_450/Ambystoma_mexicanum_NC_005797_Ambystoma_andersoni_NC_006888.csv]

0	0.00888888888888889
45	0.00888888888888889
90	0.00666666666666667
135	0.00666666666666667
180	0.00666666666666667
225	0.00666666666666667
270	0.00888888888888889
315	0.00888888888888889
360	0.00666666666666667
405	0.0133333333333333
450	0.0133333333333333
495	0.0111111111111111
540	0.0133333333333333
585	0.0133333333333333
630	0.0155555555555556
675	0.0133333333333333
720	0.0111111111111111
765	0.0111111111111111
810	0.0111111111111111
855	0.00666666666666667
900	0.00888888888888889
945	0.0155555555555556
990	0.0133333333333333
1035	0.0133333333333333
1080	0.0111111111111111
1125	0.0133333333333333
1170	0.0133333333333333
1215	0.0155555555555556
1260	0.0155555555555556
1305	0.0133333333333333
1350	0.0111111111111111
1395	0.00444444444444444
1440	0.00888888888888889
1485	0.0222222222222222
1530	0.0222222222222222
1575	0.02
1620	0.02
1665	0.0177777777777778
1710	0.0177777777777778
1755	0.0177777777777778
1800	0.02
1845	0.02
1890	0.0155555555555556
1935	0.00444444444444444
1980	0.00444444444444444
2025	0.00444444444444444
2070	0.00444444444444444
2115	0.00888888888888889
2160	0.00888888888888889
2205	0.00888888888888889
2250	0.00888888888888889
2295	0.00888888888888889
2340	0.00888888888888889
2385	0.00666666666666667
2430	0.00666666666666667
2475	0.00666666666666667
2520	0.00666666666666667
2565	0.00444444444444444
2610	0.00444444444444444
2655	0.00444444444444444
2700	0.00444444444444444
2745	0.00444444444444444
2790	0.00444444444444444
2835	0.00444444444444444
2880	0.00444444444444444
2925	0.00444444444444444
2970	0.00444444444444444
3015	0.00444444444444444
3060	0.0111111111111111
3105	0.0111111111111111
3150	0.00888888888888889
3195	0.00888888888888889
3240	0.0111111111111111
3285	0.0111111111111111
3330	0.0111111111111111
3375	0.0111111111111111
3420	0.0133333333333333
3465	0.0133333333333333
3510	0.00666666666666667
3555	0.00666666666666667
3600	0.00666666666666667
3645	0.00666666666666667
3690	0.00444444444444444
3735	0.00444444444444444
3780	0.00666666666666667
3825	0.00666666666666667
3870	0.0177777777777778
3915	0.0177777777777778
3960	0.0222222222222222
4005	0.0266666666666667
4050	0.0266666666666667
4095	0.0266666666666667
4140	0.0288888888888889
4185	0.0288888888888889
4230	0.0266666666666667
4275	0.0266666666666667
4320	0.0133333333333333
4365	0.0133333333333333
4410	0.00888888888888889
4455	0.00444444444444444
4500	0.00444444444444444
4545	0.00444444444444444
4590	0.00222222222222222
4635	0.00222222222222222
4680	0.00222222222222222
4725	0.00222222222222222
4770	0.00444444444444444
4815	0.00666666666666667
4860	0.00666666666666667
4905	0.00666666666666667
4950	0.00666666666666667
4995	0.0111111111111111
5040	0.0133333333333333
5085	0.0133333333333333
5130	0.0133333333333333
5175	0.0155555555555556
5220	0.0133333333333333
5265	0.0111111111111111
5310	0.0111111111111111
5355	0.0133333333333333
5400	0.0177777777777778
5445	0.0133333333333333
5490	0.0111111111111111
5535	0.0133333333333333
5580	0.0133333333333333
5625	0.0111111111111111
5670	0.0133333333333333
5715	0.0111111111111111
5760	0.0111111111111111
5805	0.00888888888888889
5850	0.00444444444444444
5895	0.00888888888888889
5940	0.00888888888888889
5985	0.00666666666666667
6030	0.00666666666666667
6075	0.00888888888888889
6120	0.00666666666666667
6165	0.00666666666666667
6210	0.00666666666666667
6255	0.00666666666666667
6300	0.00666666666666667
6345	0.00222222222222222
6390	0.00222222222222222
6435	0.00444444444444444
6480	0.00888888888888889
6525	0.00666666666666667
6570	0.00888888888888889
6615	0.00888888888888889
6660	0.00888888888888889
6705	0.00888888888888889
6750	0.00888888888888889
6795	0.00888888888888889
6840	0.0111111111111111
6885	0.00888888888888889
6930	0.00444444444444444
6975	0.00444444444444444
7020	0.00222222222222222
7065	0.00222222222222222
7110	0.00222222222222222
7155	0.00222222222222222
7200	0.00222222222222222
7245	0.00222222222222222
7290	0.00222222222222222
7335	0.00222222222222222
7380	0.00444444444444444
7425	0.00666666666666667
7470	0.00666666666666667
7515	0.00666666666666667
7560	0.00666666666666667
7605	0.00666666666666667
7650	0.00888888888888889
7695	0.0111111111111111
7740	0.00888888888888889
7785	0.00888888888888889
7830	0.00888888888888889
7875	0.0155555555555556
7920	0.0155555555555556
7965	0.0155555555555556
8010	0.0177777777777778
8055	0.0177777777777778
8100	0.0155555555555556
8145	0.0133333333333333
8190	0.0133333333333333
8235	0.0133333333333333
8280	0.0111111111111111
8325	0.00222222222222222
8370	0.00222222222222222
8415	0.00222222222222222
8460	0.00222222222222222
8505	0.00666666666666667
8550	0.00666666666666667
8595	0.00666666666666667
8640	0.00666666666666667
8685	0.00666666666666667
8730	0.00666666666666667
8775	0.00666666666666667
8820	0.00666666666666667
8865	0.00666666666666667
8910	0.00444444444444444
8955	0
9000	0
9045	0
9090	0.00222222222222222
9135	0.00222222222222222
9180	0.00222222222222222
9225	0.00222222222222222
9270	0.00444444444444444
9315	0.00444444444444444
9360	0.00444444444444444
9405	0.00444444444444444
9450	0.00444444444444444
9495	0.00666666666666667
9540	0.00444444444444444
9585	0.00444444444444444
9630	0.00444444444444444
9675	0.00666666666666667
9720	0.00444444444444444
9765	0.00666666666666667
9810	0.00666666666666667
9855	0.00666666666666667
9900	0.00666666666666667
9945	0.00666666666666667
9990	0.00888888888888889
10035	0.00888888888888889
10080	0.00888888888888889
10125	0.00666666666666667
10170	0.00666666666666667
10215	0.00444444444444444
10260	0.00666666666666667
10305	0.00666666666666667
10350	0.00888888888888889
10395	0.00666666666666667
10440	0.00666666666666667
10485	0.00888888888888889
10530	0.00888888888888889
10575	0.0133333333333333
10620	0.0133333333333333
10665	0.0133333333333333
10710	0.0111111111111111
10755	0.0111111111111111
10800	0.00888888888888889
10845	0.0111111111111111
10890	0.0111111111111111
10935	0.00888888888888889
10980	0.00888888888888889
11025	0.00444444444444444
11070	0.00666666666666667
11115	0.00666666666666667
11160	0.00666666666666667
11205	0.00666666666666667
11250	0.00666666666666667
11295	0.00444444444444444
11340	0.00222222222222222
11385	0.00222222222222222
11430	0.00222222222222222
11475	0.00222222222222222
11520	0
11565	0
11610	0
11655	0
11700	0
11745	0
11790	0
11835	0
11880	0.00222222222222222
11925	0.00222222222222222
11970	0.00222222222222222
12015	0.00222222222222222
12060	0.00222222222222222
12105	0.00222222222222222
12150	0.00222222222222222
12195	0.00222222222222222
12240	0.00444444444444444
12285	0.00444444444444444
12330	0.00444444444444444
12375	0.00444444444444444
12420	0.00444444444444444
12465	0.00888888888888889
12510	0.00888888888888889
12555	0.00888888888888889
12600	0.00888888888888889
12645	0.00888888888888889
12690	0.00666666666666667
12735	0.00666666666666667
12780	0.00444444444444444
12825	0.00666666666666667
12870	0.00666666666666667
12915	0.00222222222222222
12960	0.00222222222222222
13005	0.00222222222222222
13050	0.00444444444444444
13095	0.00444444444444444
13140	0.00444444444444444
13185	0.00888888888888889
13230	0.00888888888888889
13275	0.00666666666666667
13320	0.00666666666666667
13365	0.00666666666666667
13410	0.00666666666666667
13455	0.00666666666666667
13500	0.00666666666666667
13545	0.00666666666666667
13590	0.00666666666666667
13635	0.00222222222222222
13680	0.00222222222222222
13725	0.00444444444444444
13770	0.00666666666666667
13815	0.00666666666666667
13860	0.00666666666666667
13905	0.00888888888888889
13950	0.00666666666666667
13995	0.00666666666666667
14040	0.00666666666666667
14085	0.00666666666666667
14130	0.00666666666666667
14175	0.00666666666666667
14220	0.00444444444444444
14265	0.00444444444444444
14310	0.00444444444444444
14355	0.00222222222222222
14400	0.00222222222222222
14445	0.00222222222222222
14490	0.00222222222222222
14535	0.00222222222222222
14580	0.00444444444444444
14625	0.00222222222222222
14670	0.00444444444444444
14715	0.00444444444444444
14760	0.00444444444444444
14805	0.00444444444444444
14850	0.00444444444444444
14895	0.00666666666666667
14940	0.00666666666666667
14985	0.00666666666666667
15030	0.00666666666666667
15075	0.00888888888888889
15120	0.00666666666666667
15165	0.00888888888888889
15210	0.00888888888888889
15255	0.00888888888888889
15300	0.0155555555555556
15345	0.0133333333333333
15390	0.0177777777777778
15435	0.02
15480	0.0177777777777778
15525	0.0155555555555556
15570	0.0155555555555556
15615	0.0155555555555556
15660	0.0155555555555556
15705	0.0177777777777778
15750	0.0111111111111111
15795	0.0111111111111111
15840	0.00888888888888889
15885	0.00666666666666667
15930	0.00666666666666667
15975	0.00666666666666667
16020	0.00888888888888889
16065	0.00888888888888889
16110	0.00888888888888889
16155	0.00666666666666667
16200	0.00888888888888889
16245	0.00888888888888889
16290	0.00666666666666667
16335	0.00888888888888889
16380	0.00888888888888889
