# Supplementary material for: Conveniently Pre-Tagged and Pre-Packaged: Extended Molecular Identification and Metagenomics Using Complete Metazoan Mitochondrial Genomes
Source: PLoS One. 2012 Dec 14;7(12):e51263. doi: 10.1371/journal.pone.0051263 (PMC3522660; doi:10.1371/journal.pone.0051263)
Supplement: File S3 — Sliding window analyses for Mammalia and Lissamphibia. For each family, the folder contains the aligned sequences as well as the sliding window analyses by species pair and for all species pair on a single figure. (ZIP) [file pone.0051263.s003.zip › Lissamphibia/Ambystomatidae/45_450/Ambystoma_mexicanum_NC_005797_Ambystoma_barbouri_NC_014568.csv]

0	0.0955555555555556
45	0.104444444444444
90	0.111111111111111
135	0.115555555555556
180	0.108888888888889
225	0.113333333333333
270	0.128888888888889
315	0.122222222222222
360	0.111111111111111
405	0.108888888888889
450	0.124444444444444
495	0.122222222222222
540	0.128888888888889
585	0.126666666666667
630	0.135555555555556
675	0.135555555555556
720	0.124444444444444
765	0.12
810	0.126666666666667
855	0.12
900	0.102222222222222
945	0.108888888888889
990	0.0911111111111111
1035	0.0933333333333333
1080	0.08
1125	0.08
1170	0.0711111111111111
1215	0.0777777777777778
1260	0.0688888888888889
1305	0.0644444444444444
1350	0.0688888888888889
1395	0.0577777777777778
1440	0.06
1485	0.06
1530	0.0644444444444444
1575	0.0577777777777778
1620	0.08
1665	0.0822222222222222
1710	0.0822222222222222
1755	0.0866666666666667
1800	0.0911111111111111
1845	0.1
1890	0.111111111111111
1935	0.104444444444444
1980	0.1
2025	0.1
2070	0.0911111111111111
2115	0.0977777777777778
2160	0.0955555555555556
2205	0.0977777777777778
2250	0.1
2295	0.1
2340	0.106666666666667
2385	0.133333333333333
2430	0.146666666666667
2475	0.16
2520	0.166666666666667
2565	0.155555555555556
2610	0.164444444444444
2655	0.177777777777778
2700	0.177777777777778
2745	0.168888888888889
2790	0.16
2835	0.14
2880	0.126666666666667
2925	0.12
2970	0.108888888888889
3015	0.108888888888889
3060	0.111111111111111
3105	0.0933333333333333
3150	0.0844444444444444
3195	0.0911111111111111
3240	0.0977777777777778
3285	0.0955555555555556
3330	0.0977777777777778
3375	0.0955555555555556
3420	0.106666666666667
3465	0.1
3510	0.0955555555555556
3555	0.108888888888889
3600	0.111111111111111
3645	0.104444444444444
3690	0.0955555555555556
3735	0.0955555555555556
3780	0.104444444444444
3825	0.104444444444444
3870	0.104444444444444
3915	0.117777777777778
3960	0.133333333333333
4005	0.142222222222222
4050	0.148888888888889
4095	0.144444444444444
4140	0.144444444444444
4185	0.14
4230	0.133333333333333
4275	0.137777777777778
4320	0.124444444444444
4365	0.117777777777778
4410	0.0977777777777778
4455	0.0822222222222222
4500	0.0755555555555556
4545	0.0844444444444444
4590	0.0844444444444444
4635	0.0911111111111111
4680	0.0955555555555556
4725	0.1
4770	0.106666666666667
4815	0.111111111111111
4860	0.113333333333333
4905	0.115555555555556
4950	0.137777777777778
4995	0.137777777777778
5040	0.144444444444444
5085	0.137777777777778
5130	0.144444444444444
5175	0.148888888888889
5220	0.146666666666667
5265	0.137777777777778
5310	0.148888888888889
5355	0.14
5400	0.131111111111111
5445	0.126666666666667
5490	0.126666666666667
5535	0.131111111111111
5580	0.12
5625	0.115555555555556
5670	0.131111111111111
5715	0.14
5760	0.128888888888889
5805	0.126666666666667
5850	0.117777777777778
5895	0.124444444444444
5940	0.108888888888889
5985	0.1
6030	0.106666666666667
6075	0.113333333333333
6120	0.0977777777777778
6165	0.1
6210	0.104444444444444
6255	0.122222222222222
6300	0.122222222222222
6345	0.117777777777778
6390	0.131111111111111
6435	0.142222222222222
6480	0.14
6525	0.122222222222222
6570	0.122222222222222
6615	0.117777777777778
6660	0.126666666666667
6705	0.12
6750	0.122222222222222
6795	0.124444444444444
6840	0.133333333333333
6885	0.131111111111111
6930	0.124444444444444
6975	0.133333333333333
7020	0.135555555555556
7065	0.135555555555556
7110	0.128888888888889
7155	0.131111111111111
7200	0.135555555555556
7245	0.14
7290	0.124444444444444
7335	0.124444444444444
7380	0.128888888888889
7425	0.128888888888889
7470	0.133333333333333
7515	0.128888888888889
7560	0.135555555555556
7605	0.131111111111111
7650	0.115555555555556
7695	0.111111111111111
7740	0.113333333333333
7785	0.111111111111111
7830	0.108888888888889
7875	0.104444444444444
7920	0.1
7965	0.1
8010	0.102222222222222
8055	0.1
8100	0.102222222222222
8145	0.0977777777777778
8190	0.104444444444444
8235	0.104444444444444
8280	0.102222222222222
8325	0.0955555555555556
8370	0.0822222222222222
8415	0.0866666666666667
8460	0.0866666666666667
8505	0.0866666666666667
8550	0.0866666666666667
8595	0.0977777777777778
8640	0.0888888888888889
8685	0.0955555555555556
8730	0.106666666666667
8775	0.113333333333333
8820	0.126666666666667
8865	0.128888888888889
8910	0.12
8955	0.126666666666667
9000	0.133333333333333
9045	0.124444444444444
9090	0.14
9135	0.128888888888889
9180	0.124444444444444
9225	0.128888888888889
9270	0.133333333333333
9315	0.126666666666667
9360	0.122222222222222
9405	0.115555555555556
9450	0.111111111111111
9495	0.113333333333333
9540	0.0977777777777778
9585	0.106666666666667
9630	0.113333333333333
9675	0.115555555555556
9720	0.131111111111111
9765	0.157777777777778
9810	0.168888888888889
9855	0.164444444444444
9900	0.168888888888889
9945	0.16
9990	0.16
10035	0.148888888888889
10080	0.153333333333333
10125	0.157777777777778
10170	0.137777777777778
10215	0.113333333333333
10260	0.0955555555555556
10305	0.102222222222222
10350	0.0977777777777778
10395	0.104444444444444
10440	0.0977777777777778
10485	0.1
10530	0.08
10575	0.0666666666666667
10620	0.0622222222222222
10665	0.0533333333333333
10710	0.0555555555555556
10755	0.0466666666666667
10800	0.04
10845	0.04
10890	0.0488888888888889
10935	0.0466666666666667
10980	0.0466666666666667
11025	0.0488888888888889
11070	0.0466666666666667
11115	0.0488888888888889
11160	0.0466666666666667
11205	0.0511111111111111
11250	0.0511111111111111
11295	0.0511111111111111
11340	0.0466666666666667
11385	0.0488888888888889
11430	0.0466666666666667
11475	0.0422222222222222
11520	0.0355555555555556
11565	0.0377777777777778
11610	0.04
11655	0.0355555555555556
11700	0.0422222222222222
11745	0.0555555555555556
11790	0.0644444444444444
11835	0.0644444444444444
11880	0.0644444444444444
11925	0.0622222222222222
11970	0.0688888888888889
12015	0.0711111111111111
12060	0.0733333333333333
12105	0.0755555555555556
12150	0.0711111111111111
12195	0.0555555555555556
12240	0.0466666666666667
12285	0.0488888888888889
12330	0.0577777777777778
12375	0.06
12420	0.0644444444444444
12465	0.08
12510	0.0777777777777778
12555	0.08
12600	0.0822222222222222
12645	0.08
12690	0.08
12735	0.0844444444444444
12780	0.0755555555555556
12825	0.0933333333333333
12870	0.0844444444444444
12915	0.0711111111111111
12960	0.0688888888888889
13005	0.0622222222222222
13050	0.0577777777777778
13095	0.0555555555555556
13140	0.0511111111111111
13185	0.0466666666666667
13230	0.0466666666666667
13275	0.0266666666666667
13320	0.0244444444444444
13365	0.0266666666666667
13410	0.0288888888888889
13455	0.0377777777777778
13500	0.0511111111111111
13545	0.0577777777777778
13590	0.0733333333333333
13635	0.0844444444444444
13680	0.0911111111111111
13725	0.102222222222222
13770	0.104444444444444
13815	0.1
13860	0.108888888888889
13905	0.1
13950	0.0933333333333333
13995	0.0977777777777778
14040	0.0911111111111111
14085	0.0933333333333333
14130	0.113333333333333
14175	0.113333333333333
14220	0.126666666666667
14265	0.137777777777778
14310	0.14
14355	0.142222222222222
14400	0.135555555555556
14445	0.128888888888889
14490	0.122222222222222
14535	0.104444444444444
14580	0.0866666666666667
14625	0.0888888888888889
14670	0.0777777777777778
14715	0.0666666666666667
14760	0.0577777777777778
14805	0.0733333333333333
14850	0.0955555555555556
14895	0.111111111111111
14940	0.117777777777778
14985	0.126666666666667
15030	0.137777777777778
15075	0.131111111111111
15120	0.142222222222222
15165	0.16
15210	0.162222222222222
15255	0.157777777777778
15300	0.146666666666667
15345	0.137777777777778
15390	0.151111111111111
15435	0.151111111111111
15480	0.135555555555556
15525	0.151111111111111
15570	0.137777777777778
15615	0.115555555555556
15660	0.108888888888889
15705	0.0955555555555556
15750	0.0844444444444444
15795	0.0844444444444444
15840	0.0666666666666667
15885	0.0555555555555556
15930	0.0577777777777778
15975	0.0355555555555556
16020	0.0355555555555556
16065	0.0355555555555556
16110	0.0422222222222222
16155	0.0577777777777778
16200	0.0622222222222222
16245	0.0555555555555556
16290	0.0688888888888889
16335	0.0866666666666667
16380	0.0933333333333333
