# Supplementary material for: Conveniently Pre-Tagged and Pre-Packaged: Extended Molecular Identification and Metagenomics Using Complete Metazoan Mitochondrial Genomes
Source: PLoS One. 2012 Dec 14;7(12):e51263. doi: 10.1371/journal.pone.0051263 (PMC3522660; doi:10.1371/journal.pone.0051263)
Supplement: File S3 — Sliding window analyses for Mammalia and Lissamphibia. For each family, the folder contains the aligned sequences as well as the sliding window analyses by species pair and for all species pair on a single figure. (ZIP) [file pone.0051263.s003.zip › Lissamphibia/Ambystomatidae/45_450/Ambystoma_mexicanum_NC_005797_Ambystoma_californiense_NC_006890.csv]

0	0.0888888888888889
45	0.0977777777777778
90	0.0888888888888889
135	0.0777777777777778
180	0.0777777777777778
225	0.0844444444444444
270	0.0844444444444444
315	0.0777777777777778
360	0.0711111111111111
405	0.0688888888888889
450	0.0711111111111111
495	0.0644444444444444
540	0.0622222222222222
585	0.0711111111111111
630	0.0755555555555556
675	0.0755555555555556
720	0.0755555555555556
765	0.0733333333333333
810	0.0733333333333333
855	0.0644444444444444
900	0.0644444444444444
945	0.0755555555555556
990	0.0711111111111111
1035	0.0711111111111111
1080	0.0711111111111111
1125	0.0666666666666667
1170	0.0577777777777778
1215	0.0555555555555556
1260	0.0511111111111111
1305	0.0555555555555556
1350	0.0555555555555556
1395	0.0422222222222222
1440	0.0422222222222222
1485	0.0422222222222222
1530	0.0422222222222222
1575	0.0466666666666667
1620	0.0577777777777778
1665	0.0666666666666667
1710	0.0666666666666667
1755	0.0622222222222222
1800	0.0688888888888889
1845	0.0755555555555556
1890	0.0777777777777778
1935	0.0688888888888889
1980	0.0666666666666667
2025	0.06
2070	0.0511111111111111
2115	0.0488888888888889
2160	0.0488888888888889
2205	0.0533333333333333
2250	0.0533333333333333
2295	0.0511111111111111
2340	0.0577777777777778
2385	0.0577777777777778
2430	0.0555555555555556
2475	0.0577777777777778
2520	0.0577777777777778
2565	0.0488888888888889
2610	0.0488888888888889
2655	0.0488888888888889
2700	0.0422222222222222
2745	0.0377777777777778
2790	0.0288888888888889
2835	0.0333333333333333
2880	0.0333333333333333
2925	0.0311111111111111
2970	0.0288888888888889
3015	0.0333333333333333
3060	0.04
3105	0.04
3150	0.0377777777777778
3195	0.0422222222222222
3240	0.0511111111111111
3285	0.0488888888888889
3330	0.0555555555555556
3375	0.06
3420	0.0711111111111111
3465	0.0755555555555556
3510	0.0688888888888889
3555	0.0733333333333333
3600	0.0733333333333333
3645	0.0688888888888889
3690	0.06
3735	0.0622222222222222
3780	0.0577777777777778
3825	0.0533333333333333
3870	0.0488888888888889
3915	0.0422222222222222
3960	0.0488888888888889
4005	0.0466666666666667
4050	0.0444444444444444
4095	0.0422222222222222
4140	0.0444444444444444
4185	0.0422222222222222
4230	0.04
4275	0.04
4320	0.0355555555555556
4365	0.0444444444444444
4410	0.0355555555555556
4455	0.0288888888888889
4500	0.04
4545	0.0466666666666667
4590	0.0533333333333333
4635	0.0577777777777778
4680	0.0622222222222222
4725	0.0711111111111111
4770	0.0733333333333333
4815	0.0777777777777778
4860	0.0822222222222222
4905	0.0911111111111111
4950	0.0911111111111111
4995	0.0933333333333333
5040	0.0866666666666667
5085	0.0888888888888889
5130	0.0933333333333333
5175	0.0911111111111111
5220	0.0911111111111111
5265	0.0777777777777778
5310	0.0777777777777778
5355	0.0733333333333333
5400	0.0644444444444444
5445	0.06
5490	0.0666666666666667
5535	0.0666666666666667
5580	0.0622222222222222
5625	0.06
5670	0.0577777777777778
5715	0.0644444444444444
5760	0.0666666666666667
5805	0.0666666666666667
5850	0.0666666666666667
5895	0.0644444444444444
5940	0.0577777777777778
5985	0.0466666666666667
6030	0.0466666666666667
6075	0.0577777777777778
6120	0.0577777777777778
6165	0.0622222222222222
6210	0.0622222222222222
6255	0.0622222222222222
6300	0.0644444444444444
6345	0.0644444444444444
6390	0.0733333333333333
6435	0.0844444444444444
6480	0.0933333333333333
6525	0.0866666666666667
6570	0.0933333333333333
6615	0.0933333333333333
6660	0.102222222222222
6705	0.108888888888889
6750	0.108888888888889
6795	0.106666666666667
6840	0.102222222222222
6885	0.104444444444444
6930	0.0911111111111111
6975	0.0955555555555556
7020	0.0955555555555556
7065	0.0888888888888889
7110	0.0866666666666667
7155	0.0844444444444444
7200	0.0888888888888889
7245	0.0955555555555556
7290	0.0977777777777778
7335	0.0933333333333333
7380	0.0955555555555556
7425	0.0911111111111111
7470	0.0955555555555556
7515	0.1
7560	0.0933333333333333
7605	0.0888888888888889
7650	0.0822222222222222
7695	0.0844444444444444
7740	0.08
7785	0.08
7830	0.0866666666666667
7875	0.0844444444444444
7920	0.08
7965	0.0777777777777778
8010	0.0844444444444444
8055	0.0911111111111111
8100	0.0933333333333333
8145	0.0888888888888889
8190	0.0911111111111111
8235	0.0822222222222222
8280	0.0755555555555556
8325	0.0666666666666667
8370	0.0577777777777778
8415	0.0533333333333333
8460	0.0488888888888889
8505	0.0355555555555556
8550	0.0311111111111111
8595	0.0422222222222222
8640	0.0444444444444444
8685	0.0555555555555556
8730	0.06
8775	0.0733333333333333
8820	0.08
8865	0.0822222222222222
8910	0.0844444444444444
8955	0.0955555555555556
9000	0.106666666666667
9045	0.102222222222222
9090	0.0977777777777778
9135	0.0955555555555556
9180	0.104444444444444
9225	0.1
9270	0.102222222222222
9315	0.1
9360	0.0977777777777778
9405	0.0933333333333333
9450	0.0866666666666667
9495	0.0822222222222222
9540	0.08
9585	0.0755555555555556
9630	0.0666666666666667
9675	0.0733333333333333
9720	0.0688888888888889
9765	0.0666666666666667
9810	0.0666666666666667
9855	0.0644444444444444
9900	0.06
9945	0.0577777777777778
9990	0.0644444444444444
10035	0.0666666666666667
10080	0.0577777777777778
10125	0.0511111111111111
10170	0.0488888888888889
10215	0.0533333333333333
10260	0.0466666666666667
10305	0.0422222222222222
10350	0.0444444444444444
10395	0.0422222222222222
10440	0.0355555555555556
10485	0.0311111111111111
10530	0.0333333333333333
10575	0.0288888888888889
10620	0.0311111111111111
10665	0.0288888888888889
10710	0.0311111111111111
10755	0.0333333333333333
10800	0.0311111111111111
10845	0.0333333333333333
10890	0.0355555555555556
10935	0.0377777777777778
10980	0.0355555555555556
11025	0.04
11070	0.04
11115	0.0333333333333333
11160	0.0288888888888889
11205	0.0288888888888889
11250	0.0288888888888889
11295	0.0244444444444444
11340	0.02
11385	0.0155555555555556
11430	0.0177777777777778
11475	0.00888888888888889
11520	0.00666666666666667
11565	0.0111111111111111
11610	0.02
11655	0.0244444444444444
11700	0.0311111111111111
11745	0.0422222222222222
11790	0.0466666666666667
11835	0.0533333333333333
11880	0.0533333333333333
11925	0.0533333333333333
11970	0.0555555555555556
12015	0.0533333333333333
12060	0.0444444444444444
12105	0.0422222222222222
12150	0.0377777777777778
12195	0.0288888888888889
12240	0.0288888888888889
12285	0.0288888888888889
12330	0.0288888888888889
12375	0.0288888888888889
12420	0.0288888888888889
12465	0.04
12510	0.0444444444444444
12555	0.04
12600	0.0377777777777778
12645	0.0355555555555556
12690	0.0311111111111111
12735	0.0333333333333333
12780	0.0355555555555556
12825	0.0488888888888889
12870	0.0488888888888889
12915	0.04
12960	0.04
13005	0.0422222222222222
13050	0.0422222222222222
13095	0.0422222222222222
13140	0.0444444444444444
13185	0.0377777777777778
13230	0.0333333333333333
13275	0.0222222222222222
13320	0.0177777777777778
13365	0.02
13410	0.0266666666666667
13455	0.0377777777777778
13500	0.0511111111111111
13545	0.06
13590	0.0666666666666667
13635	0.0755555555555556
13680	0.0844444444444444
13725	0.0933333333333333
13770	0.104444444444444
13815	0.1
13860	0.1
13905	0.0955555555555556
13950	0.0888888888888889
13995	0.0933333333333333
14040	0.0955555555555556
14085	0.0888888888888889
14130	0.0933333333333333
14175	0.0866666666666667
14220	0.0822222222222222
14265	0.0866666666666667
14310	0.0888888888888889
14355	0.08
14400	0.0777777777777778
14445	0.0644444444444444
14490	0.0533333333333333
14535	0.0488888888888889
14580	0.0444444444444444
14625	0.0444444444444444
14670	0.0444444444444444
14715	0.0466666666666667
14760	0.0377777777777778
14805	0.0533333333333333
14850	0.0644444444444444
14895	0.0822222222222222
14940	0.0888888888888889
14985	0.0955555555555556
15030	0.104444444444444
15075	0.102222222222222
15120	0.1
15165	0.108888888888889
15210	0.108888888888889
15255	0.1
15300	0.0911111111111111
15345	0.0822222222222222
15390	0.0866666666666667
15435	0.0888888888888889
15480	0.0733333333333333
15525	0.0844444444444444
15570	0.0822222222222222
15615	0.0644444444444444
15660	0.0622222222222222
15705	0.0555555555555556
15750	0.0533333333333333
15795	0.0466666666666667
15840	0.04
15885	0.0333333333333333
15930	0.0333333333333333
15975	0.0222222222222222
16020	0.0222222222222222
16065	0.0377777777777778
16110	0.0488888888888889
16155	0.0511111111111111
16200	0.0488888888888889
16245	0.0555555555555556
16290	0.0666666666666667
16335	0.0777777777777778
16380	0.0888888888888889
