# Supplementary material for: Conveniently Pre-Tagged and Pre-Packaged: Extended Molecular Identification and Metagenomics Using Complete Metazoan Mitochondrial Genomes
Source: PLoS One. 2012 Dec 14;7(12):e51263. doi: 10.1371/journal.pone.0051263 (PMC3522660; doi:10.1371/journal.pone.0051263)
Supplement: File S3 — Sliding window analyses for Mammalia and Lissamphibia. For each family, the folder contains the aligned sequences as well as the sliding window analyses by species pair and for all species pair on a single figure. (ZIP) [file pone.0051263.s003.zip › Lissamphibia/Ambystomatidae/45_450/Ambystoma_mexicanum_NC_005797_Ambystoma_dumerilii_NC_006889.csv]

0	0.0244444444444444
45	0.0311111111111111
90	0.0288888888888889
135	0.0288888888888889
180	0.0311111111111111
225	0.0355555555555556
270	0.0355555555555556
315	0.04
360	0.0377777777777778
405	0.0355555555555556
450	0.0377777777777778
495	0.0333333333333333
540	0.0355555555555556
585	0.0355555555555556
630	0.0422222222222222
675	0.04
720	0.0422222222222222
765	0.0377777777777778
810	0.04
855	0.0355555555555556
900	0.0333333333333333
945	0.0377777777777778
990	0.0377777777777778
1035	0.0422222222222222
1080	0.0377777777777778
1125	0.0377777777777778
1170	0.0333333333333333
1215	0.0311111111111111
1260	0.0288888888888889
1305	0.0311111111111111
1350	0.0311111111111111
1395	0.0244444444444444
1440	0.0222222222222222
1485	0.0244444444444444
1530	0.0244444444444444
1575	0.0222222222222222
1620	0.0288888888888889
1665	0.0288888888888889
1710	0.0333333333333333
1755	0.0377777777777778
1800	0.0422222222222222
1845	0.0444444444444444
1890	0.0466666666666667
1935	0.0422222222222222
1980	0.04
2025	0.0422222222222222
2070	0.0422222222222222
2115	0.0488888888888889
2160	0.0444444444444444
2205	0.0377777777777778
2250	0.0355555555555556
2295	0.0333333333333333
2340	0.0355555555555556
2385	0.0355555555555556
2430	0.0377777777777778
2475	0.0422222222222222
2520	0.04
2565	0.0333333333333333
2610	0.0377777777777778
2655	0.0422222222222222
2700	0.0422222222222222
2745	0.0422222222222222
2790	0.0377777777777778
2835	0.04
2880	0.0377777777777778
2925	0.0311111111111111
2970	0.0266666666666667
3015	0.0266666666666667
3060	0.0266666666666667
3105	0.0244444444444444
3150	0.02
3195	0.0244444444444444
3240	0.0266666666666667
3285	0.0266666666666667
3330	0.0288888888888889
3375	0.0333333333333333
3420	0.0355555555555556
3465	0.0355555555555556
3510	0.0311111111111111
3555	0.0333333333333333
3600	0.0355555555555556
3645	0.0311111111111111
3690	0.0288888888888889
3735	0.0288888888888889
3780	0.0288888888888889
3825	0.0266666666666667
3870	0.0333333333333333
3915	0.0422222222222222
3960	0.0488888888888889
4005	0.0533333333333333
4050	0.0511111111111111
4095	0.0488888888888889
4140	0.0511111111111111
4185	0.0488888888888889
4230	0.0466666666666667
4275	0.0466666666666667
4320	0.04
4365	0.0333333333333333
4410	0.0244444444444444
4455	0.0155555555555556
4500	0.0222222222222222
4545	0.0222222222222222
4590	0.0266666666666667
4635	0.0222222222222222
4680	0.0222222222222222
4725	0.0244444444444444
4770	0.0244444444444444
4815	0.0377777777777778
4860	0.04
4905	0.0422222222222222
4950	0.04
4995	0.0488888888888889
5040	0.0466666666666667
5085	0.0555555555555556
5130	0.0555555555555556
5175	0.0577777777777778
5220	0.0577777777777778
5265	0.0444444444444444
5310	0.0422222222222222
5355	0.0422222222222222
5400	0.04
5445	0.0355555555555556
5490	0.04
5535	0.0355555555555556
5580	0.04
5625	0.04
5670	0.04
5715	0.04
5760	0.04
5805	0.0377777777777778
5850	0.0377777777777778
5895	0.0333333333333333
5940	0.0244444444444444
5985	0.02
6030	0.0177777777777778
6075	0.0155555555555556
6120	0.0133333333333333
6165	0.0111111111111111
6210	0.0133333333333333
6255	0.0155555555555556
6300	0.0155555555555556
6345	0.0177777777777778
6390	0.02
6435	0.0244444444444444
6480	0.0244444444444444
6525	0.0288888888888889
6570	0.0355555555555556
6615	0.0355555555555556
6660	0.0377777777777778
6705	0.0422222222222222
6750	0.0422222222222222
6795	0.04
6840	0.04
6885	0.0422222222222222
6930	0.0377777777777778
6975	0.0333333333333333
7020	0.0311111111111111
7065	0.0311111111111111
7110	0.0288888888888889
7155	0.0288888888888889
7200	0.0311111111111111
7245	0.04
7290	0.0466666666666667
7335	0.0466666666666667
7380	0.0488888888888889
7425	0.0533333333333333
7470	0.0555555555555556
7515	0.06
7560	0.0666666666666667
7605	0.0622222222222222
7650	0.0577777777777778
7695	0.0533333333333333
7740	0.0511111111111111
7785	0.0466666666666667
7830	0.0511111111111111
7875	0.0511111111111111
7920	0.0533333333333333
7965	0.0511111111111111
8010	0.0511111111111111
8055	0.0511111111111111
8100	0.0511111111111111
8145	0.0488888888888889
8190	0.0466666666666667
8235	0.0444444444444444
8280	0.0422222222222222
8325	0.0333333333333333
8370	0.0244444444444444
8415	0.0288888888888889
8460	0.0288888888888889
8505	0.0266666666666667
8550	0.0266666666666667
8595	0.0311111111111111
8640	0.0311111111111111
8685	0.0311111111111111
8730	0.0288888888888889
8775	0.0333333333333333
8820	0.0355555555555556
8865	0.04
8910	0.0377777777777778
8955	0.04
9000	0.0488888888888889
9045	0.0444444444444444
9090	0.0488888888888889
9135	0.0533333333333333
9180	0.0555555555555556
9225	0.0555555555555556
9270	0.06
9315	0.0555555555555556
9360	0.0511111111111111
9405	0.0577777777777778
9450	0.0511111111111111
9495	0.0511111111111111
9540	0.0422222222222222
9585	0.04
9630	0.0377777777777778
9675	0.0466666666666667
9720	0.0466666666666667
9765	0.0422222222222222
9810	0.0422222222222222
9855	0.0333333333333333
9900	0.0311111111111111
9945	0.0288888888888889
9990	0.0355555555555556
10035	0.0333333333333333
10080	0.0311111111111111
10125	0.02
10170	0.0133333333333333
10215	0.0111111111111111
10260	0.00888888888888889
10305	0.00888888888888889
10350	0.0111111111111111
10395	0.0111111111111111
10440	0.00444444444444444
10485	0.00666666666666667
10530	0.00666666666666667
10575	0.00888888888888889
10620	0.0111111111111111
10665	0.0111111111111111
10710	0.0111111111111111
10755	0.0111111111111111
10800	0.00888888888888889
10845	0.0133333333333333
10890	0.0155555555555556
10935	0.0133333333333333
10980	0.0133333333333333
11025	0.0133333333333333
11070	0.0111111111111111
11115	0.0111111111111111
11160	0.0111111111111111
11205	0.0111111111111111
11250	0.0111111111111111
11295	0.00666666666666667
11340	0.00666666666666667
11385	0.00666666666666667
11430	0.00888888888888889
11475	0.00444444444444444
11520	0.00666666666666667
11565	0.00888888888888889
11610	0.00888888888888889
11655	0.0133333333333333
11700	0.0222222222222222
11745	0.0266666666666667
11790	0.0288888888888889
11835	0.0355555555555556
11880	0.0377777777777778
11925	0.0377777777777778
11970	0.0355555555555556
12015	0.0333333333333333
12060	0.0355555555555556
12105	0.0333333333333333
12150	0.0244444444444444
12195	0.0222222222222222
12240	0.0177777777777778
12285	0.0155555555555556
12330	0.0177777777777778
12375	0.0177777777777778
12420	0.0177777777777778
12465	0.0266666666666667
12510	0.0244444444444444
12555	0.0222222222222222
12600	0.0244444444444444
12645	0.0222222222222222
12690	0.0222222222222222
12735	0.02
12780	0.0155555555555556
12825	0.0177777777777778
12870	0.02
12915	0.0111111111111111
12960	0.0111111111111111
13005	0.0111111111111111
13050	0.00888888888888889
13095	0.00888888888888889
13140	0.00888888888888889
13185	0.00888888888888889
13230	0.00666666666666667
13275	0.00444444444444444
13320	0.00444444444444444
13365	0.00888888888888889
13410	0.0222222222222222
13455	0.0266666666666667
13500	0.0311111111111111
13545	0.0355555555555556
13590	0.0377777777777778
13635	0.0444444444444444
13680	0.0466666666666667
13725	0.0533333333333333
13770	0.0555555555555556
13815	0.0577777777777778
13860	0.0511111111111111
13905	0.0466666666666667
13950	0.0444444444444444
13995	0.0488888888888889
14040	0.0577777777777778
14085	0.0555555555555556
14130	0.06
14175	0.0555555555555556
14220	0.0533333333333333
14265	0.0488888888888889
14310	0.0466666666666667
14355	0.0466666666666667
14400	0.0466666666666667
14445	0.0377777777777778
14490	0.0266666666666667
14535	0.02
14580	0.0177777777777778
14625	0.0177777777777778
14670	0.02
14715	0.02
14760	0.0177777777777778
14805	0.0222222222222222
14850	0.0244444444444444
14895	0.0311111111111111
14940	0.0333333333333333
14985	0.04
15030	0.0422222222222222
15075	0.04
15120	0.04
15165	0.0466666666666667
15210	0.0466666666666667
15255	0.0466666666666667
15300	0.0422222222222222
15345	0.04
15390	0.0444444444444444
15435	0.0377777777777778
15480	0.0355555555555556
15525	0.0355555555555556
15570	0.0311111111111111
15615	0.0222222222222222
15660	0.02
15705	0.0155555555555556
15750	0.0155555555555556
15795	0.0111111111111111
15840	0.00444444444444444
15885	0.00444444444444444
15930	0
15975	0.00222222222222222
16020	0.00444444444444444
16065	0.00666666666666667
16110	0.00888888888888889
16155	0.00888888888888889
16200	0.00888888888888889
16245	0.0111111111111111
16290	0.0133333333333333
16335	0.0177777777777778
16380	0.0244444444444444
