# Supplementary material for: Conveniently Pre-Tagged and Pre-Packaged: Extended Molecular Identification and Metagenomics Using Complete Metazoan Mitochondrial Genomes
Source: PLoS One. 2012 Dec 14;7(12):e51263. doi: 10.1371/journal.pone.0051263 (PMC3522660; doi:10.1371/journal.pone.0051263)
Supplement: File S3 — Sliding window analyses for Mammalia and Lissamphibia. For each family, the folder contains the aligned sequences as well as the sliding window analyses by species pair and for all species pair on a single figure. (ZIP) [file pone.0051263.s003.zip › Lissamphibia/Ambystomatidae/45_450/Ambystoma_mexicanum_NC_005797_Ambystoma_laterale_NC_006330.csv]

0	0.108888888888889
45	0.117777777777778
90	0.122222222222222
135	0.12
180	0.124444444444444
225	0.126666666666667
270	0.133333333333333
315	0.128888888888889
360	0.124444444444444
405	0.115555555555556
450	0.106666666666667
495	0.104444444444444
540	0.1
585	0.104444444444444
630	0.104444444444444
675	0.104444444444444
720	0.1
765	0.102222222222222
810	0.108888888888889
855	0.12
900	0.115555555555556
945	0.128888888888889
990	0.12
1035	0.12
1080	0.113333333333333
1125	0.106666666666667
1170	0.0977777777777778
1215	0.0955555555555556
1260	0.0933333333333333
1305	0.0755555555555556
1350	0.08
1395	0.0622222222222222
1440	0.0644444444444444
1485	0.0666666666666667
1530	0.0644444444444444
1575	0.0666666666666667
1620	0.0733333333333333
1665	0.0866666666666667
1710	0.0888888888888889
1755	0.0888888888888889
1800	0.0911111111111111
1845	0.1
1890	0.106666666666667
1935	0.0977777777777778
1980	0.0933333333333333
2025	0.0888888888888889
2070	0.0933333333333333
2115	0.0933333333333333
2160	0.0888888888888889
2205	0.0977777777777778
2250	0.0955555555555556
2295	0.104444444444444
2340	0.113333333333333
2385	0.137777777777778
2430	0.144444444444444
2475	0.151111111111111
2520	0.155555555555556
2565	0.16
2610	0.155555555555556
2655	0.162222222222222
2700	0.164444444444444
2745	0.148888888888889
2790	0.14
2835	0.117777777777778
2880	0.108888888888889
2925	0.104444444444444
2970	0.0955555555555556
3015	0.0866666666666667
3060	0.0955555555555556
3105	0.0911111111111111
3150	0.0844444444444444
3195	0.0866666666666667
3240	0.0866666666666667
3285	0.0911111111111111
3330	0.102222222222222
3375	0.108888888888889
3420	0.113333333333333
3465	0.102222222222222
3510	0.108888888888889
3555	0.104444444444444
3600	0.104444444444444
3645	0.1
3690	0.0955555555555556
3735	0.102222222222222
3780	0.108888888888889
3825	0.102222222222222
3870	0.108888888888889
3915	0.113333333333333
3960	0.117777777777778
4005	0.135555555555556
4050	0.137777777777778
4095	0.14
4140	0.148888888888889
4185	0.133333333333333
4230	0.126666666666667
4275	0.135555555555556
4320	0.117777777777778
4365	0.115555555555556
4410	0.0955555555555556
4455	0.08
4500	0.0844444444444444
4545	0.0866666666666667
4590	0.0911111111111111
4635	0.106666666666667
4680	0.104444444444444
4725	0.102222222222222
4770	0.113333333333333
4815	0.117777777777778
4860	0.126666666666667
4905	0.137777777777778
4950	0.153333333333333
4995	0.155555555555556
5040	0.151111111111111
5085	0.142222222222222
5130	0.148888888888889
5175	0.153333333333333
5220	0.148888888888889
5265	0.146666666666667
5310	0.148888888888889
5355	0.133333333333333
5400	0.12
5445	0.122222222222222
5490	0.122222222222222
5535	0.122222222222222
5580	0.122222222222222
5625	0.117777777777778
5670	0.124444444444444
5715	0.126666666666667
5760	0.128888888888889
5805	0.133333333333333
5850	0.124444444444444
5895	0.12
5940	0.113333333333333
5985	0.106666666666667
6030	0.102222222222222
6075	0.111111111111111
6120	0.111111111111111
6165	0.111111111111111
6210	0.106666666666667
6255	0.113333333333333
6300	0.12
6345	0.12
6390	0.126666666666667
6435	0.14
6480	0.142222222222222
6525	0.14
6570	0.135555555555556
6615	0.131111111111111
6660	0.14
6705	0.137777777777778
6750	0.14
6795	0.142222222222222
6840	0.146666666666667
6885	0.14
6930	0.131111111111111
6975	0.128888888888889
7020	0.124444444444444
7065	0.135555555555556
7110	0.128888888888889
7155	0.135555555555556
7200	0.135555555555556
7245	0.133333333333333
7290	0.124444444444444
7335	0.128888888888889
7380	0.126666666666667
7425	0.124444444444444
7470	0.128888888888889
7515	0.126666666666667
7560	0.137777777777778
7605	0.126666666666667
7650	0.113333333333333
7695	0.113333333333333
7740	0.108888888888889
7785	0.106666666666667
7830	0.113333333333333
7875	0.106666666666667
7920	0.108888888888889
7965	0.106666666666667
8010	0.104444444444444
8055	0.111111111111111
8100	0.113333333333333
8145	0.108888888888889
8190	0.115555555555556
8235	0.108888888888889
8280	0.104444444444444
8325	0.0977777777777778
8370	0.0866666666666667
8415	0.08
8460	0.0666666666666667
8505	0.0555555555555556
8550	0.06
8595	0.0755555555555556
8640	0.0733333333333333
8685	0.0844444444444444
8730	0.0933333333333333
8775	0.0977777777777778
8820	0.104444444444444
8865	0.111111111111111
8910	0.12
8955	0.124444444444444
9000	0.14
9045	0.126666666666667
9090	0.133333333333333
9135	0.126666666666667
9180	0.128888888888889
9225	0.137777777777778
9270	0.14
9315	0.137777777777778
9360	0.126666666666667
9405	0.12
9450	0.108888888888889
9495	0.111111111111111
9540	0.1
9585	0.0955555555555556
9630	0.111111111111111
9675	0.124444444444444
9720	0.124444444444444
9765	0.137777777777778
9810	0.14
9855	0.146666666666667
9900	0.135555555555556
9945	0.128888888888889
9990	0.126666666666667
10035	0.12
10080	0.0933333333333333
10125	0.0777777777777778
10170	0.0688888888888889
10215	0.0577777777777778
10260	0.0488888888888889
10305	0.0555555555555556
10350	0.0688888888888889
10395	0.0888888888888889
10440	0.0977777777777778
10485	0.104444444444444
10530	0.1
10575	0.108888888888889
10620	0.113333333333333
10665	0.1
10710	0.106666666666667
10755	0.0933333333333333
10800	0.08
10845	0.06
10890	0.0533333333333333
10935	0.0511111111111111
10980	0.0555555555555556
11025	0.0422222222222222
11070	0.0422222222222222
11115	0.0466666666666667
11160	0.0444444444444444
11205	0.0533333333333333
11250	0.0533333333333333
11295	0.0555555555555556
11340	0.0577777777777778
11385	0.0555555555555556
11430	0.0533333333333333
11475	0.0555555555555556
11520	0.0533333333333333
11565	0.0533333333333333
11610	0.0533333333333333
11655	0.0511111111111111
11700	0.0622222222222222
11745	0.0888888888888889
11790	0.0955555555555556
11835	0.0977777777777778
11880	0.102222222222222
11925	0.0933333333333333
11970	0.0933333333333333
12015	0.0977777777777778
12060	0.0955555555555556
12105	0.0933333333333333
12150	0.0822222222222222
12195	0.0555555555555556
12240	0.0511111111111111
12285	0.0555555555555556
12330	0.0555555555555556
12375	0.0555555555555556
12420	0.0622222222222222
12465	0.0688888888888889
12510	0.0688888888888889
12555	0.0622222222222222
12600	0.0644444444444444
12645	0.06
12690	0.0533333333333333
12735	0.0533333333333333
12780	0.0488888888888889
12825	0.0711111111111111
12870	0.0644444444444444
12915	0.0533333333333333
12960	0.0511111111111111
13005	0.0511111111111111
13050	0.0488888888888889
13095	0.0488888888888889
13140	0.0466666666666667
13185	0.0444444444444444
13230	0.04
13275	0.02
13320	0.0177777777777778
13365	0.0266666666666667
13410	0.0355555555555556
13455	0.0466666666666667
13500	0.0666666666666667
13545	0.0755555555555556
13590	0.0955555555555556
13635	0.117777777777778
13680	0.133333333333333
13725	0.151111111111111
13770	0.151111111111111
13815	0.14
13860	0.148888888888889
13905	0.144444444444444
13950	0.133333333333333
13995	0.137777777777778
14040	0.128888888888889
14085	0.117777777777778
14130	0.126666666666667
14175	0.12
14220	0.131111111111111
14265	0.14
14310	0.128888888888889
14355	0.122222222222222
14400	0.115555555555556
14445	0.106666666666667
14490	0.0955555555555556
14535	0.0777777777777778
14580	0.0644444444444444
14625	0.0644444444444444
14670	0.0688888888888889
14715	0.0644444444444444
14760	0.0666666666666667
14805	0.0777777777777778
14850	0.0911111111111111
14895	0.111111111111111
14940	0.115555555555556
14985	0.126666666666667
15030	0.131111111111111
15075	0.131111111111111
15120	0.124444444444444
15165	0.142222222222222
15210	0.146666666666667
15255	0.144444444444444
15300	0.142222222222222
15345	0.124444444444444
15390	0.14
15435	0.144444444444444
15480	0.146666666666667
15525	0.155555555555556
15570	0.153333333333333
15615	0.126666666666667
15660	0.115555555555556
15705	0.111111111111111
15750	0.0977777777777778
15795	0.0955555555555556
15840	0.0822222222222222
15885	0.0755555555555556
15930	0.0577777777777778
15975	0.0377777777777778
16020	0.0311111111111111
16065	0.04
16110	0.0488888888888889
16155	0.0577777777777778
16200	0.0666666666666667
16245	0.0711111111111111
16290	0.0777777777777778
16335	0.0777777777777778
16380	0.0933333333333333
