# Supplementary material for: Conveniently Pre-Tagged and Pre-Packaged: Extended Molecular Identification and Metagenomics Using Complete Metazoan Mitochondrial Genomes
Source: PLoS One. 2012 Dec 14;7(12):e51263. doi: 10.1371/journal.pone.0051263 (PMC3522660; doi:10.1371/journal.pone.0051263)
Supplement: File S3 — Sliding window analyses for Mammalia and Lissamphibia. For each family, the folder contains the aligned sequences as well as the sliding window analyses by species pair and for all species pair on a single figure. (ZIP) [file pone.0051263.s003.zip › Lissamphibia/Ambystomatidae/45_450/Ambystoma_mexicanum_NC_005797_Ambystoma_texanum_NC_014571.csv]

0	0.126666666666667
45	0.135555555555556
90	0.131111111111111
135	0.128888888888889
180	0.12
225	0.122222222222222
270	0.128888888888889
315	0.122222222222222
360	0.113333333333333
405	0.104444444444444
450	0.106666666666667
495	0.104444444444444
540	0.106666666666667
585	0.108888888888889
630	0.115555555555556
675	0.122222222222222
720	0.117777777777778
765	0.111111111111111
810	0.12
855	0.12
900	0.108888888888889
945	0.106666666666667
990	0.0977777777777778
1035	0.1
1080	0.0933333333333333
1125	0.0777777777777778
1170	0.0666666666666667
1215	0.0755555555555556
1260	0.06
1305	0.0555555555555556
1350	0.0622222222222222
1395	0.0622222222222222
1440	0.0644444444444444
1485	0.0644444444444444
1530	0.0644444444444444
1575	0.0666666666666667
1620	0.0844444444444444
1665	0.0777777777777778
1710	0.08
1755	0.08
1800	0.0866666666666667
1845	0.0933333333333333
1890	0.106666666666667
1935	0.1
1980	0.0977777777777778
2025	0.0955555555555556
2070	0.0866666666666667
2115	0.0955555555555556
2160	0.0911111111111111
2205	0.0977777777777778
2250	0.0911111111111111
2295	0.0888888888888889
2340	0.0955555555555556
2385	0.12
2430	0.122222222222222
2475	0.128888888888889
2520	0.137777777777778
2565	0.135555555555556
2610	0.142222222222222
2655	0.148888888888889
2700	0.153333333333333
2745	0.146666666666667
2790	0.133333333333333
2835	0.113333333333333
2880	0.108888888888889
2925	0.106666666666667
2970	0.1
3015	0.0933333333333333
3060	0.0977777777777778
3105	0.0866666666666667
3150	0.0844444444444444
3195	0.0888888888888889
3240	0.0933333333333333
3285	0.0933333333333333
3330	0.0977777777777778
3375	0.0955555555555556
3420	0.0888888888888889
3465	0.0888888888888889
3510	0.0911111111111111
3555	0.102222222222222
3600	0.104444444444444
3645	0.0977777777777778
3690	0.0933333333333333
3735	0.0955555555555556
3780	0.104444444444444
3825	0.108888888888889
3870	0.122222222222222
3915	0.122222222222222
3960	0.124444444444444
4005	0.135555555555556
4050	0.133333333333333
4095	0.131111111111111
4140	0.128888888888889
4185	0.122222222222222
4230	0.115555555555556
4275	0.111111111111111
4320	0.0911111111111111
4365	0.1
4410	0.0866666666666667
4455	0.0688888888888889
4500	0.0644444444444444
4545	0.0711111111111111
4590	0.0822222222222222
4635	0.0911111111111111
4680	0.0933333333333333
4725	0.0977777777777778
4770	0.108888888888889
4815	0.104444444444444
4860	0.113333333333333
4905	0.122222222222222
4950	0.148888888888889
4995	0.148888888888889
5040	0.14
5085	0.131111111111111
5130	0.135555555555556
5175	0.137777777777778
5220	0.144444444444444
5265	0.14
5310	0.144444444444444
5355	0.131111111111111
5400	0.12
5445	0.122222222222222
5490	0.126666666666667
5535	0.128888888888889
5580	0.122222222222222
5625	0.128888888888889
5670	0.142222222222222
5715	0.148888888888889
5760	0.146666666666667
5805	0.144444444444444
5850	0.135555555555556
5895	0.135555555555556
5940	0.124444444444444
5985	0.117777777777778
6030	0.124444444444444
6075	0.128888888888889
6120	0.115555555555556
6165	0.111111111111111
6210	0.106666666666667
6255	0.117777777777778
6300	0.115555555555556
6345	0.124444444444444
6390	0.133333333333333
6435	0.148888888888889
6480	0.142222222222222
6525	0.128888888888889
6570	0.122222222222222
6615	0.126666666666667
6660	0.133333333333333
6705	0.137777777777778
6750	0.135555555555556
6795	0.124444444444444
6840	0.133333333333333
6885	0.128888888888889
6930	0.124444444444444
6975	0.131111111111111
7020	0.126666666666667
7065	0.126666666666667
7110	0.12
7155	0.111111111111111
7200	0.122222222222222
7245	0.126666666666667
7290	0.115555555555556
7335	0.108888888888889
7380	0.115555555555556
7425	0.113333333333333
7470	0.124444444444444
7515	0.117777777777778
7560	0.126666666666667
7605	0.131111111111111
7650	0.122222222222222
7695	0.115555555555556
7740	0.115555555555556
7785	0.12
7830	0.117777777777778
7875	0.115555555555556
7920	0.113333333333333
7965	0.111111111111111
8010	0.113333333333333
8055	0.108888888888889
8100	0.102222222222222
8145	0.1
8190	0.0977777777777778
8235	0.0911111111111111
8280	0.0844444444444444
8325	0.0711111111111111
8370	0.06
8415	0.0644444444444444
8460	0.06
8505	0.0644444444444444
8550	0.0666666666666667
8595	0.0755555555555556
8640	0.0733333333333333
8685	0.0822222222222222
8730	0.0933333333333333
8775	0.102222222222222
8820	0.111111111111111
8865	0.111111111111111
8910	0.108888888888889
8955	0.106666666666667
9000	0.115555555555556
9045	0.12
9090	0.135555555555556
9135	0.133333333333333
9180	0.133333333333333
9225	0.137777777777778
9270	0.14
9315	0.142222222222222
9360	0.133333333333333
9405	0.131111111111111
9450	0.128888888888889
9495	0.117777777777778
9540	0.0977777777777778
9585	0.0955555555555556
9630	0.102222222222222
9675	0.102222222222222
9720	0.115555555555556
9765	0.133333333333333
9810	0.146666666666667
9855	0.142222222222222
9900	0.142222222222222
9945	0.14
9990	0.146666666666667
10035	0.14
10080	0.142222222222222
10125	0.144444444444444
10170	0.128888888888889
10215	0.108888888888889
10260	0.0933333333333333
10305	0.102222222222222
10350	0.0977777777777778
10395	0.111111111111111
10440	0.104444444444444
10485	0.104444444444444
10530	0.0844444444444444
10575	0.0755555555555556
10620	0.0755555555555556
10665	0.0666666666666667
10710	0.0688888888888889
10755	0.0577777777777778
10800	0.0533333333333333
10845	0.0444444444444444
10890	0.0488888888888889
10935	0.0511111111111111
10980	0.0555555555555556
11025	0.0577777777777778
11070	0.0511111111111111
11115	0.0555555555555556
11160	0.0511111111111111
11205	0.0555555555555556
11250	0.0533333333333333
11295	0.0511111111111111
11340	0.0533333333333333
11385	0.0511111111111111
11430	0.0466666666666667
11475	0.0377777777777778
11520	0.0311111111111111
11565	0.0288888888888889
11610	0.0333333333333333
11655	0.0288888888888889
11700	0.0333333333333333
11745	0.0488888888888889
11790	0.0533333333333333
11835	0.0577777777777778
11880	0.0577777777777778
11925	0.06
11970	0.0666666666666667
12015	0.0711111111111111
12060	0.0711111111111111
12105	0.0733333333333333
12150	0.0711111111111111
12195	0.0555555555555556
12240	0.0488888888888889
12285	0.0488888888888889
12330	0.0555555555555556
12375	0.0555555555555556
12420	0.0577777777777778
12465	0.0711111111111111
12510	0.0666666666666667
12555	0.0666666666666667
12600	0.0711111111111111
12645	0.0688888888888889
12690	0.0666666666666667
12735	0.0711111111111111
12780	0.0622222222222222
12825	0.0777777777777778
12870	0.0688888888888889
12915	0.0555555555555556
12960	0.0555555555555556
13005	0.0511111111111111
13050	0.0444444444444444
13095	0.0422222222222222
13140	0.04
13185	0.0377777777777778
13230	0.0377777777777778
13275	0.0222222222222222
13320	0.0222222222222222
13365	0.0288888888888889
13410	0.0355555555555556
13455	0.0466666666666667
13500	0.06
13545	0.0688888888888889
13590	0.0866666666666667
13635	0.1
13680	0.108888888888889
13725	0.124444444444444
13770	0.131111111111111
13815	0.12
13860	0.126666666666667
13905	0.12
13950	0.111111111111111
13995	0.115555555555556
14040	0.111111111111111
14085	0.111111111111111
14130	0.122222222222222
14175	0.115555555555556
14220	0.117777777777778
14265	0.137777777777778
14310	0.131111111111111
14355	0.131111111111111
14400	0.126666666666667
14445	0.12
14490	0.108888888888889
14535	0.0866666666666667
14580	0.08
14625	0.08
14670	0.0777777777777778
14715	0.06
14760	0.0577777777777778
14805	0.0622222222222222
14850	0.0866666666666667
14895	0.102222222222222
14940	0.106666666666667
14985	0.115555555555556
15030	0.117777777777778
15075	0.117777777777778
15120	0.126666666666667
15165	0.146666666666667
15210	0.153333333333333
15255	0.153333333333333
15300	0.14
15345	0.126666666666667
15390	0.142222222222222
15435	0.144444444444444
15480	0.14
15525	0.146666666666667
15570	0.135555555555556
15615	0.111111111111111
15660	0.102222222222222
15705	0.0933333333333333
15750	0.0822222222222222
15795	0.0822222222222222
15840	0.0666666666666667
15885	0.0622222222222222
15930	0.0533333333333333
15975	0.0355555555555556
16020	0.0333333333333333
16065	0.0422222222222222
16110	0.0511111111111111
16155	0.0688888888888889
16200	0.08
16245	0.0822222222222222
16290	0.0955555555555556
16335	0.106666666666667
16380	0.117777777777778
