# Supplementary material for: Conveniently Pre-Tagged and Pre-Packaged: Extended Molecular Identification and Metagenomics Using Complete Metazoan Mitochondrial Genomes
Source: PLoS One. 2012 Dec 14;7(12):e51263. doi: 10.1371/journal.pone.0051263 (PMC3522660; doi:10.1371/journal.pone.0051263)
Supplement: File S3 — Sliding window analyses for Mammalia and Lissamphibia. For each family, the folder contains the aligned sequences as well as the sliding window analyses by species pair and for all species pair on a single figure. (ZIP) [file pone.0051263.s003.zip › Lissamphibia/Ambystomatidae/45_450/Ambystoma_mexicanum_NC_005797_Ambystoma_tigrinum_tigrinum_NC_006887.csv]

0	0.0533333333333333
45	0.0511111111111111
90	0.0533333333333333
135	0.0466666666666667
180	0.0444444444444444
225	0.0422222222222222
270	0.0377777777777778
315	0.0444444444444444
360	0.04
405	0.0466666666666667
450	0.0444444444444444
495	0.0444444444444444
540	0.0422222222222222
585	0.0422222222222222
630	0.0444444444444444
675	0.0422222222222222
720	0.0466666666666667
765	0.04
810	0.0444444444444444
855	0.0377777777777778
900	0.04
945	0.0511111111111111
990	0.0488888888888889
1035	0.0555555555555556
1080	0.0488888888888889
1125	0.0511111111111111
1170	0.0444444444444444
1215	0.0422222222222222
1260	0.0355555555555556
1305	0.0333333333333333
1350	0.0266666666666667
1395	0.0133333333333333
1440	0.0111111111111111
1485	0.0177777777777778
1530	0.02
1575	0.02
1620	0.0266666666666667
1665	0.0311111111111111
1710	0.0377777777777778
1755	0.0377777777777778
1800	0.0444444444444444
1845	0.0511111111111111
1890	0.0533333333333333
1935	0.0444444444444444
1980	0.0444444444444444
2025	0.0422222222222222
2070	0.0377777777777778
2115	0.04
2160	0.0355555555555556
2205	0.0377777777777778
2250	0.0333333333333333
2295	0.0288888888888889
2340	0.04
2385	0.0511111111111111
2430	0.0533333333333333
2475	0.0577777777777778
2520	0.0577777777777778
2565	0.0577777777777778
2610	0.0622222222222222
2655	0.0644444444444444
2700	0.0666666666666667
2745	0.0666666666666667
2790	0.0533333333333333
2835	0.0466666666666667
2880	0.0444444444444444
2925	0.0422222222222222
2970	0.0466666666666667
3015	0.0466666666666667
3060	0.0466666666666667
3105	0.0488888888888889
3150	0.0444444444444444
3195	0.0444444444444444
3240	0.0533333333333333
3285	0.0466666666666667
3330	0.0466666666666667
3375	0.0511111111111111
3420	0.0511111111111111
3465	0.0533333333333333
3510	0.0488888888888889
3555	0.0444444444444444
3600	0.0466666666666667
3645	0.0466666666666667
3690	0.04
3735	0.04
3780	0.04
3825	0.0355555555555556
3870	0.04
3915	0.0377777777777778
3960	0.0466666666666667
4005	0.0533333333333333
4050	0.0622222222222222
4095	0.06
4140	0.06
4185	0.06
4230	0.06
4275	0.0577777777777778
4320	0.0488888888888889
4365	0.0488888888888889
4410	0.0377777777777778
4455	0.0288888888888889
4500	0.02
4545	0.0222222222222222
4590	0.0244444444444444
4635	0.0244444444444444
4680	0.0288888888888889
4725	0.0266666666666667
4770	0.0266666666666667
4815	0.0311111111111111
4860	0.0333333333333333
4905	0.04
4950	0.0533333333333333
4995	0.0577777777777778
5040	0.0577777777777778
5085	0.0622222222222222
5130	0.0666666666666667
5175	0.0755555555555556
5220	0.0822222222222222
5265	0.0755555555555556
5310	0.08
5355	0.0755555555555556
5400	0.06
5445	0.06
5490	0.0666666666666667
5535	0.0688888888888889
5580	0.0666666666666667
5625	0.06
5670	0.0555555555555556
5715	0.0511111111111111
5760	0.0488888888888889
5805	0.0511111111111111
5850	0.0533333333333333
5895	0.0488888888888889
5940	0.04
5985	0.0311111111111111
6030	0.0288888888888889
6075	0.0444444444444444
6120	0.0466666666666667
6165	0.0488888888888889
6210	0.0511111111111111
6255	0.0555555555555556
6300	0.0622222222222222
6345	0.0622222222222222
6390	0.0666666666666667
6435	0.0733333333333333
6480	0.0733333333333333
6525	0.06
6570	0.0622222222222222
6615	0.0644444444444444
6660	0.0711111111111111
6705	0.08
6750	0.0755555555555556
6795	0.0755555555555556
6840	0.0711111111111111
6885	0.0711111111111111
6930	0.0644444444444444
6975	0.0733333333333333
7020	0.0711111111111111
7065	0.0666666666666667
7110	0.0622222222222222
7155	0.0511111111111111
7200	0.0555555555555556
7245	0.0577777777777778
7290	0.0577777777777778
7335	0.0577777777777778
7380	0.0622222222222222
7425	0.0644444444444444
7470	0.0622222222222222
7515	0.0644444444444444
7560	0.0644444444444444
7605	0.0644444444444444
7650	0.0555555555555556
7695	0.0555555555555556
7740	0.0555555555555556
7785	0.0533333333333333
7830	0.0577777777777778
7875	0.0511111111111111
7920	0.0577777777777778
7965	0.0644444444444444
8010	0.0688888888888889
8055	0.0666666666666667
8100	0.0688888888888889
8145	0.0666666666666667
8190	0.0733333333333333
8235	0.0688888888888889
8280	0.0622222222222222
8325	0.0533333333333333
8370	0.0422222222222222
8415	0.04
8460	0.0355555555555556
8505	0.0333333333333333
8550	0.0333333333333333
8595	0.0444444444444444
8640	0.0444444444444444
8685	0.0511111111111111
8730	0.0533333333333333
8775	0.06
8820	0.0644444444444444
8865	0.0688888888888889
8910	0.0688888888888889
8955	0.0733333333333333
9000	0.0822222222222222
9045	0.0711111111111111
9090	0.0711111111111111
9135	0.0711111111111111
9180	0.0755555555555556
9225	0.0711111111111111
9270	0.0688888888888889
9315	0.0622222222222222
9360	0.0533333333333333
9405	0.0577777777777778
9450	0.0488888888888889
9495	0.0488888888888889
9540	0.0422222222222222
9585	0.0377777777777778
9630	0.0377777777777778
9675	0.0422222222222222
9720	0.0444444444444444
9765	0.0444444444444444
9810	0.0466666666666667
9855	0.04
9900	0.0377777777777778
9945	0.0377777777777778
9990	0.04
10035	0.0377777777777778
10080	0.0311111111111111
10125	0.0311111111111111
10170	0.0288888888888889
10215	0.0244444444444444
10260	0.0244444444444444
10305	0.0222222222222222
10350	0.0244444444444444
10395	0.0222222222222222
10440	0.02
10485	0.0222222222222222
10530	0.0222222222222222
10575	0.02
10620	0.0177777777777778
10665	0.0177777777777778
10710	0.0155555555555556
10755	0.0133333333333333
10800	0.0111111111111111
10845	0.0133333333333333
10890	0.0111111111111111
10935	0.00888888888888889
10980	0.0111111111111111
11025	0.0111111111111111
11070	0.0133333333333333
11115	0.0133333333333333
11160	0.0133333333333333
11205	0.0133333333333333
11250	0.0133333333333333
11295	0.0111111111111111
11340	0.0133333333333333
11385	0.0133333333333333
11430	0.0111111111111111
11475	0.00666666666666667
11520	0.00444444444444444
11565	0.00444444444444444
11610	0.00444444444444444
11655	0.0111111111111111
11700	0.02
11745	0.0288888888888889
11790	0.0288888888888889
11835	0.0355555555555556
11880	0.0377777777777778
11925	0.0377777777777778
11970	0.0377777777777778
12015	0.04
12060	0.04
12105	0.0377777777777778
12150	0.0333333333333333
12195	0.0266666666666667
12240	0.0244444444444444
12285	0.02
12330	0.0222222222222222
12375	0.0222222222222222
12420	0.0266666666666667
12465	0.0377777777777778
12510	0.04
12555	0.0355555555555556
12600	0.0333333333333333
12645	0.0311111111111111
12690	0.0311111111111111
12735	0.0355555555555556
12780	0.0333333333333333
12825	0.04
12870	0.0355555555555556
12915	0.0266666666666667
12960	0.0266666666666667
13005	0.0266666666666667
13050	0.0244444444444444
13095	0.0244444444444444
13140	0.0244444444444444
13185	0.0177777777777778
13230	0.0133333333333333
13275	0.00666666666666667
13320	0.00666666666666667
13365	0.00888888888888889
13410	0.0133333333333333
13455	0.0177777777777778
13500	0.0222222222222222
13545	0.0288888888888889
13590	0.0311111111111111
13635	0.0377777777777778
13680	0.0466666666666667
13725	0.0511111111111111
13770	0.0555555555555556
13815	0.0488888888888889
13860	0.0511111111111111
13905	0.0488888888888889
13950	0.0466666666666667
13995	0.0466666666666667
14040	0.0444444444444444
14085	0.0422222222222222
14130	0.0488888888888889
14175	0.0533333333333333
14220	0.0577777777777778
14265	0.0644444444444444
14310	0.0622222222222222
14355	0.06
14400	0.06
14445	0.0533333333333333
14490	0.0533333333333333
14535	0.0488888888888889
14580	0.0355555555555556
14625	0.0311111111111111
14670	0.0266666666666667
14715	0.0222222222222222
14760	0.0177777777777778
14805	0.0244444444444444
14850	0.0355555555555556
14895	0.0488888888888889
14940	0.0511111111111111
14985	0.0577777777777778
15030	0.0577777777777778
15075	0.06
15120	0.0577777777777778
15165	0.0666666666666667
15210	0.0688888888888889
15255	0.0666666666666667
15300	0.0622222222222222
15345	0.0533333333333333
15390	0.0555555555555556
15435	0.0577777777777778
15480	0.0555555555555556
15525	0.0555555555555556
15570	0.0533333333333333
15615	0.0444444444444444
15660	0.04
15705	0.0355555555555556
15750	0.0266666666666667
15795	0.0244444444444444
15840	0.02
15885	0.0177777777777778
15930	0.0177777777777778
15975	0.0133333333333333
16020	0.0177777777777778
16065	0.02
16110	0.0266666666666667
16155	0.0333333333333333
16200	0.04
16245	0.0444444444444444
16290	0.0466666666666667
16335	0.0466666666666667
16380	0.0488888888888889
