# Supplementary material for: Conveniently Pre-Tagged and Pre-Packaged: Extended Molecular Identification and Metagenomics Using Complete Metazoan Mitochondrial Genomes
Source: PLoS One. 2012 Dec 14;7(12):e51263. doi: 10.1371/journal.pone.0051263 (PMC3522660; doi:10.1371/journal.pone.0051263)
Supplement: File S3 — Sliding window analyses for Mammalia and Lissamphibia. For each family, the folder contains the aligned sequences as well as the sliding window analyses by species pair and for all species pair on a single figure. (ZIP) [file pone.0051263.s003.zip › Lissamphibia/Ambystomatidae/45_450/Ambystoma_mexicanum_NC_005797_Ambystoma_unisexual_lineage_LJJJ_NC_014572.csv]

0	0.0888888888888889
45	0.1
90	0.1
135	0.102222222222222
180	0.0955555555555556
225	0.1
270	0.111111111111111
315	0.111111111111111
360	0.0977777777777778
405	0.0955555555555556
450	0.104444444444444
495	0.102222222222222
540	0.108888888888889
585	0.111111111111111
630	0.117777777777778
675	0.117777777777778
720	0.111111111111111
765	0.102222222222222
810	0.113333333333333
855	0.106666666666667
900	0.102222222222222
945	0.102222222222222
990	0.0888888888888889
1035	0.0911111111111111
1080	0.0822222222222222
1125	0.08
1170	0.0688888888888889
1215	0.0711111111111111
1260	0.0622222222222222
1305	0.06
1350	0.0555555555555556
1395	0.0511111111111111
1440	0.0555555555555556
1485	0.0555555555555556
1530	0.0577777777777778
1575	0.0555555555555556
1620	0.0733333333333333
1665	0.0822222222222222
1710	0.0866666666666667
1755	0.0911111111111111
1800	0.0977777777777778
1845	0.111111111111111
1890	0.122222222222222
1935	0.115555555555556
1980	0.113333333333333
2025	0.115555555555556
2070	0.108888888888889
2115	0.108888888888889
2160	0.102222222222222
2205	0.104444444444444
2250	0.106666666666667
2295	0.102222222222222
2340	0.108888888888889
2385	0.124444444444444
2430	0.131111111111111
2475	0.135555555555556
2520	0.14
2565	0.135555555555556
2610	0.148888888888889
2655	0.162222222222222
2700	0.16
2745	0.153333333333333
2790	0.144444444444444
2835	0.133333333333333
2880	0.122222222222222
2925	0.124444444444444
2970	0.117777777777778
3015	0.117777777777778
3060	0.113333333333333
3105	0.0977777777777778
3150	0.0933333333333333
3195	0.0955555555555556
3240	0.0977777777777778
3285	0.0977777777777778
3330	0.104444444444444
3375	0.0977777777777778
3420	0.104444444444444
3465	0.0977777777777778
3510	0.0977777777777778
3555	0.106666666666667
3600	0.108888888888889
3645	0.106666666666667
3690	0.0977777777777778
3735	0.0977777777777778
3780	0.108888888888889
3825	0.111111111111111
3870	0.117777777777778
3915	0.126666666666667
3960	0.131111111111111
4005	0.142222222222222
4050	0.14
4095	0.135555555555556
4140	0.137777777777778
4185	0.135555555555556
4230	0.124444444444444
4275	0.124444444444444
4320	0.111111111111111
4365	0.108888888888889
4410	0.0955555555555556
4455	0.08
4500	0.0777777777777778
4545	0.0844444444444444
4590	0.0844444444444444
4635	0.0911111111111111
4680	0.0955555555555556
4725	0.104444444444444
4770	0.106666666666667
4815	0.111111111111111
4860	0.117777777777778
4905	0.115555555555556
4950	0.137777777777778
4995	0.137777777777778
5040	0.146666666666667
5085	0.14
5130	0.14
5175	0.144444444444444
5220	0.146666666666667
5265	0.137777777777778
5310	0.142222222222222
5355	0.14
5400	0.126666666666667
5445	0.124444444444444
5490	0.115555555555556
5535	0.12
5580	0.115555555555556
5625	0.104444444444444
5670	0.12
5715	0.131111111111111
5760	0.128888888888889
5805	0.124444444444444
5850	0.12
5895	0.122222222222222
5940	0.113333333333333
5985	0.104444444444444
6030	0.113333333333333
6075	0.126666666666667
6120	0.108888888888889
6165	0.104444444444444
6210	0.104444444444444
6255	0.12
6300	0.12
6345	0.115555555555556
6390	0.124444444444444
6435	0.135555555555556
6480	0.126666666666667
6525	0.106666666666667
6570	0.111111111111111
6615	0.117777777777778
6660	0.128888888888889
6705	0.128888888888889
6750	0.126666666666667
6795	0.131111111111111
6840	0.14
6885	0.137777777777778
6930	0.135555555555556
6975	0.144444444444444
7020	0.14
7065	0.131111111111111
7110	0.12
7155	0.115555555555556
7200	0.12
7245	0.12
7290	0.108888888888889
7335	0.106666666666667
7380	0.106666666666667
7425	0.104444444444444
7470	0.111111111111111
7515	0.111111111111111
7560	0.12
7605	0.12
7650	0.111111111111111
7695	0.113333333333333
7740	0.115555555555556
7785	0.113333333333333
7830	0.115555555555556
7875	0.108888888888889
7920	0.106666666666667
7965	0.108888888888889
8010	0.108888888888889
8055	0.106666666666667
8100	0.106666666666667
8145	0.0977777777777778
8190	0.102222222222222
8235	0.0977777777777778
8280	0.0955555555555556
8325	0.0955555555555556
8370	0.08
8415	0.0777777777777778
8460	0.08
8505	0.0777777777777778
8550	0.08
8595	0.0955555555555556
8640	0.0888888888888889
8685	0.0933333333333333
8730	0.102222222222222
8775	0.102222222222222
8820	0.108888888888889
8865	0.108888888888889
8910	0.102222222222222
8955	0.106666666666667
9000	0.111111111111111
9045	0.102222222222222
9090	0.113333333333333
9135	0.113333333333333
9180	0.104444444444444
9225	0.115555555555556
9270	0.122222222222222
9315	0.124444444444444
9360	0.115555555555556
9405	0.115555555555556
9450	0.113333333333333
9495	0.111111111111111
9540	0.0977777777777778
9585	0.102222222222222
9630	0.113333333333333
9675	0.12
9720	0.133333333333333
9765	0.153333333333333
9810	0.166666666666667
9855	0.162222222222222
9900	0.164444444444444
9945	0.157777777777778
9990	0.155555555555556
10035	0.144444444444444
10080	0.155555555555556
10125	0.157777777777778
10170	0.144444444444444
10215	0.124444444444444
10260	0.108888888888889
10305	0.108888888888889
10350	0.104444444444444
10395	0.108888888888889
10440	0.106666666666667
10485	0.106666666666667
10530	0.08
10575	0.0622222222222222
10620	0.0533333333333333
10665	0.0444444444444444
10710	0.0422222222222222
10755	0.0333333333333333
10800	0.0288888888888889
10845	0.0311111111111111
10890	0.0355555555555556
10935	0.0355555555555556
10980	0.0355555555555556
11025	0.0377777777777778
11070	0.04
11115	0.0422222222222222
11160	0.04
11205	0.0466666666666667
11250	0.0444444444444444
11295	0.0422222222222222
11340	0.0444444444444444
11385	0.0444444444444444
11430	0.0488888888888889
11475	0.0422222222222222
11520	0.04
11565	0.04
11610	0.0444444444444444
11655	0.04
11700	0.0488888888888889
11745	0.0644444444444444
11790	0.0711111111111111
11835	0.0733333333333333
11880	0.0711111111111111
11925	0.0688888888888889
11970	0.0688888888888889
12015	0.0688888888888889
12060	0.0711111111111111
12105	0.0733333333333333
12150	0.0666666666666667
12195	0.0488888888888889
12240	0.0444444444444444
12285	0.0488888888888889
12330	0.0555555555555556
12375	0.06
12420	0.0666666666666667
12465	0.08
12510	0.0755555555555556
12555	0.0777777777777778
12600	0.0822222222222222
12645	0.0822222222222222
12690	0.0755555555555556
12735	0.0777777777777778
12780	0.0688888888888889
12825	0.0911111111111111
12870	0.08
12915	0.0688888888888889
12960	0.0666666666666667
13005	0.0622222222222222
13050	0.0555555555555556
13095	0.0533333333333333
13140	0.0511111111111111
13185	0.0466666666666667
13230	0.0466666666666667
13275	0.0222222222222222
13320	0.0222222222222222
13365	0.0288888888888889
13410	0.0377777777777778
13455	0.0444444444444444
13500	0.06
13545	0.0755555555555556
13590	0.0866666666666667
13635	0.104444444444444
13680	0.108888888888889
13725	0.115555555555556
13770	0.117777777777778
13815	0.111111111111111
13860	0.115555555555556
13905	0.111111111111111
13950	0.104444444444444
13995	0.0977777777777778
14040	0.1
14085	0.0955555555555556
14130	0.115555555555556
14175	0.117777777777778
14220	0.124444444444444
14265	0.137777777777778
14310	0.131111111111111
14355	0.128888888888889
14400	0.12
14445	0.117777777777778
14490	0.106666666666667
14535	0.0866666666666667
14580	0.0733333333333333
14625	0.08
14670	0.0822222222222222
14715	0.0711111111111111
14760	0.0711111111111111
14805	0.0844444444444444
14850	0.108888888888889
14895	0.126666666666667
14940	0.133333333333333
14985	0.142222222222222
15030	0.148888888888889
15075	0.142222222222222
15120	0.144444444444444
15165	0.157777777777778
15210	0.16
15255	0.151111111111111
15300	0.14
15345	0.124444444444444
15390	0.135555555555556
15435	0.142222222222222
15480	0.131111111111111
15525	0.144444444444444
15570	0.135555555555556
15615	0.111111111111111
15660	0.102222222222222
15705	0.0955555555555556
15750	0.0844444444444444
15795	0.0822222222222222
15840	0.0711111111111111
15885	0.06
15930	0.06
15975	0.0377777777777778
16020	0.0333333333333333
16065	0.04
16110	0.0466666666666667
16155	0.0622222222222222
16200	0.0644444444444444
16245	0.0644444444444444
16290	0.0688888888888889
16335	0.08
16380	0.0844444444444444
