# Supplementary material for: Conveniently Pre-Tagged and Pre-Packaged: Extended Molecular Identification and Metagenomics Using Complete Metazoan Mitochondrial Genomes
Source: PLoS One. 2012 Dec 14;7(12):e51263. doi: 10.1371/journal.pone.0051263 (PMC3522660; doi:10.1371/journal.pone.0051263)
Supplement: File S3 — Sliding window analyses for Mammalia and Lissamphibia. For each family, the folder contains the aligned sequences as well as the sliding window analyses by species pair and for all species pair on a single figure. (ZIP) [file pone.0051263.s003.zip › Lissamphibia/Ambystomatidae/45_450/Ambystoma_tigrinum_tigrinum_NC_006887_Ambystoma_andersoni_NC_006888.csv]

0	0.0577777777777778
45	0.0555555555555556
90	0.0555555555555556
135	0.0488888888888889
180	0.0466666666666667
225	0.04
270	0.0333333333333333
315	0.04
360	0.0333333333333333
405	0.0422222222222222
450	0.04
495	0.0422222222222222
540	0.0422222222222222
585	0.0422222222222222
630	0.0422222222222222
675	0.0422222222222222
720	0.0488888888888889
765	0.0422222222222222
810	0.0466666666666667
855	0.04
900	0.0444444444444444
945	0.0533333333333333
990	0.0488888888888889
1035	0.0555555555555556
1080	0.0511111111111111
1125	0.0511111111111111
1170	0.0444444444444444
1215	0.0444444444444444
1260	0.0377777777777778
1305	0.0333333333333333
1350	0.0244444444444444
1395	0.0133333333333333
1440	0.0155555555555556
1485	0.02
1530	0.0222222222222222
1575	0.0244444444444444
1620	0.0311111111111111
1665	0.0333333333333333
1710	0.04
1755	0.04
1800	0.0444444444444444
1845	0.0511111111111111
1890	0.0488888888888889
1935	0.04
1980	0.04
2025	0.0377777777777778
2070	0.0333333333333333
2115	0.0311111111111111
2160	0.0266666666666667
2205	0.0288888888888889
2250	0.0288888888888889
2295	0.0244444444444444
2340	0.0355555555555556
2385	0.0488888888888889
2430	0.0511111111111111
2475	0.0555555555555556
2520	0.0555555555555556
2565	0.0622222222222222
2610	0.0666666666666667
2655	0.0688888888888889
2700	0.0666666666666667
2745	0.0666666666666667
2790	0.0533333333333333
2835	0.0466666666666667
2880	0.0444444444444444
2925	0.0422222222222222
2970	0.0466666666666667
3015	0.0466666666666667
3060	0.0444444444444444
3105	0.0466666666666667
3150	0.0444444444444444
3195	0.0444444444444444
3240	0.0511111111111111
3285	0.0444444444444444
3330	0.0444444444444444
3375	0.0488888888888889
3420	0.0466666666666667
3465	0.0488888888888889
3510	0.0466666666666667
3555	0.0422222222222222
3600	0.0444444444444444
3645	0.0444444444444444
3690	0.04
3735	0.04
3780	0.0422222222222222
3825	0.0377777777777778
3870	0.0488888888888889
3915	0.0422222222222222
3960	0.0466666666666667
4005	0.0488888888888889
4050	0.0577777777777778
4095	0.0555555555555556
4140	0.0533333333333333
4185	0.0533333333333333
4230	0.0511111111111111
4275	0.0488888888888889
4320	0.0355555555555556
4365	0.0355555555555556
4410	0.0288888888888889
4455	0.0244444444444444
4500	0.0155555555555556
4545	0.0177777777777778
4590	0.0222222222222222
4635	0.0222222222222222
4680	0.0266666666666667
4725	0.0244444444444444
4770	0.0266666666666667
4815	0.0333333333333333
4860	0.0355555555555556
4905	0.0422222222222222
4950	0.0555555555555556
4995	0.0577777777777778
5040	0.06
5085	0.0644444444444444
5130	0.0688888888888889
5175	0.08
5220	0.0844444444444444
5265	0.08
5310	0.0844444444444444
5355	0.0822222222222222
5400	0.0711111111111111
5445	0.0733333333333333
5490	0.0777777777777778
5535	0.08
5580	0.0777777777777778
5625	0.0688888888888889
5670	0.0666666666666667
5715	0.06
5760	0.0577777777777778
5805	0.0577777777777778
5850	0.0555555555555556
5895	0.0511111111111111
5940	0.0422222222222222
5985	0.0333333333333333
6030	0.0311111111111111
6075	0.0466666666666667
6120	0.0466666666666667
6165	0.0488888888888889
6210	0.0511111111111111
6255	0.0555555555555556
6300	0.0622222222222222
6345	0.0622222222222222
6390	0.0666666666666667
6435	0.0755555555555556
6480	0.08
6525	0.0666666666666667
6570	0.0711111111111111
6615	0.0733333333333333
6660	0.08
6705	0.0888888888888889
6750	0.0844444444444444
6795	0.0844444444444444
6840	0.0777777777777778
6885	0.0755555555555556
6930	0.0644444444444444
6975	0.0733333333333333
7020	0.0688888888888889
7065	0.0644444444444444
7110	0.06
7155	0.0488888888888889
7200	0.0533333333333333
7245	0.0555555555555556
7290	0.06
7335	0.06
7380	0.0666666666666667
7425	0.0666666666666667
7470	0.0644444444444444
7515	0.0666666666666667
7560	0.0666666666666667
7605	0.0666666666666667
7650	0.06
7695	0.0622222222222222
7740	0.06
7785	0.0577777777777778
7830	0.0577777777777778
7875	0.0577777777777778
7920	0.0644444444444444
7965	0.0711111111111111
8010	0.0733333333333333
8055	0.0711111111111111
8100	0.0711111111111111
8145	0.0666666666666667
8190	0.0733333333333333
8235	0.0688888888888889
8280	0.0644444444444444
8325	0.0511111111111111
8370	0.04
8415	0.0377777777777778
8460	0.0377777777777778
8505	0.0355555555555556
8550	0.0355555555555556
8595	0.0466666666666667
8640	0.0466666666666667
8685	0.0533333333333333
8730	0.0555555555555556
8775	0.0622222222222222
8820	0.0666666666666667
8865	0.0711111111111111
8910	0.0688888888888889
8955	0.0733333333333333
9000	0.0822222222222222
9045	0.0711111111111111
9090	0.0688888888888889
9135	0.0688888888888889
9180	0.0733333333333333
9225	0.0688888888888889
9270	0.0688888888888889
9315	0.0622222222222222
9360	0.0533333333333333
9405	0.0577777777777778
9450	0.0488888888888889
9495	0.0511111111111111
9540	0.0466666666666667
9585	0.0422222222222222
9630	0.0422222222222222
9675	0.0488888888888889
9720	0.0488888888888889
9765	0.0466666666666667
9810	0.0488888888888889
9855	0.0422222222222222
9900	0.04
9945	0.04
9990	0.04
10035	0.0377777777777778
10080	0.0311111111111111
10125	0.0288888888888889
10170	0.0266666666666667
10215	0.0244444444444444
10260	0.0222222222222222
10305	0.02
10350	0.0244444444444444
10395	0.02
10440	0.0222222222222222
10485	0.0266666666666667
10530	0.0266666666666667
10575	0.02
10620	0.0177777777777778
10665	0.0177777777777778
10710	0.0177777777777778
10755	0.0155555555555556
10800	0.0111111111111111
10845	0.0155555555555556
10890	0.0133333333333333
10935	0.00888888888888889
10980	0.0111111111111111
11025	0.0155555555555556
11070	0.02
11115	0.02
11160	0.02
11205	0.02
11250	0.02
11295	0.0155555555555556
11340	0.0155555555555556
11385	0.0155555555555556
11430	0.0133333333333333
11475	0.00888888888888889
11520	0.00444444444444444
11565	0.00444444444444444
11610	0.00444444444444444
11655	0.0111111111111111
11700	0.02
11745	0.0288888888888889
11790	0.0288888888888889
11835	0.0355555555555556
11880	0.04
11925	0.04
11970	0.04
12015	0.0422222222222222
12060	0.0422222222222222
12105	0.04
12150	0.0355555555555556
12195	0.0288888888888889
12240	0.0288888888888889
12285	0.0244444444444444
12330	0.0266666666666667
12375	0.0266666666666667
12420	0.0311111111111111
12465	0.0377777777777778
12510	0.04
12555	0.0355555555555556
12600	0.0333333333333333
12645	0.0311111111111111
12690	0.0288888888888889
12735	0.0333333333333333
12780	0.0288888888888889
12825	0.0377777777777778
12870	0.0333333333333333
12915	0.0288888888888889
12960	0.0288888888888889
13005	0.0288888888888889
13050	0.0288888888888889
13095	0.0288888888888889
13140	0.0288888888888889
13185	0.0266666666666667
13230	0.0222222222222222
13275	0.0133333333333333
13320	0.0133333333333333
13365	0.0155555555555556
13410	0.02
13455	0.0244444444444444
13500	0.0244444444444444
13545	0.0311111111111111
13590	0.0333333333333333
13635	0.0355555555555556
13680	0.0444444444444444
13725	0.0466666666666667
13770	0.0533333333333333
13815	0.0466666666666667
13860	0.0488888888888889
13905	0.0488888888888889
13950	0.0488888888888889
13995	0.0488888888888889
14040	0.0466666666666667
14085	0.0444444444444444
14130	0.0511111111111111
14175	0.06
14220	0.0622222222222222
14265	0.0688888888888889
14310	0.0666666666666667
14355	0.0622222222222222
14400	0.0622222222222222
14445	0.0555555555555556
14490	0.0555555555555556
14535	0.0511111111111111
14580	0.0355555555555556
14625	0.0288888888888889
14670	0.0222222222222222
14715	0.0177777777777778
14760	0.0133333333333333
14805	0.02
14850	0.0311111111111111
14895	0.0422222222222222
14940	0.0444444444444444
14985	0.0511111111111111
15030	0.0555555555555556
15075	0.06
15120	0.06
15165	0.0711111111111111
15210	0.0733333333333333
15255	0.0711111111111111
15300	0.0733333333333333
15345	0.0666666666666667
15390	0.0733333333333333
15435	0.0777777777777778
15480	0.0733333333333333
15525	0.0711111111111111
15570	0.0688888888888889
15615	0.06
15660	0.0555555555555556
15705	0.0533333333333333
15750	0.0377777777777778
15795	0.0355555555555556
15840	0.0288888888888889
15885	0.0244444444444444
15930	0.0244444444444444
15975	0.02
16020	0.0222222222222222
16065	0.0244444444444444
16110	0.0311111111111111
16155	0.0355555555555556
16200	0.0444444444444444
16245	0.0488888888888889
16290	0.0488888888888889
16335	0.0511111111111111
16380	0.0533333333333333
