# Supplementary material for: Conveniently Pre-Tagged and Pre-Packaged: Extended Molecular Identification and Metagenomics Using Complete Metazoan Mitochondrial Genomes
Source: PLoS One. 2012 Dec 14;7(12):e51263. doi: 10.1371/journal.pone.0051263 (PMC3522660; doi:10.1371/journal.pone.0051263)
Supplement: File S3 — Sliding window analyses for Mammalia and Lissamphibia. For each family, the folder contains the aligned sequences as well as the sliding window analyses by species pair and for all species pair on a single figure. (ZIP) [file pone.0051263.s003.zip › Lissamphibia/Ambystomatidae/45_450/Ambystoma_tigrinum_tigrinum_NC_006887_Ambystoma_barbouri_NC_014568.csv]

0	0.115555555555556
45	0.122222222222222
90	0.122222222222222
135	0.124444444444444
180	0.115555555555556
225	0.113333333333333
270	0.124444444444444
315	0.124444444444444
360	0.111111111111111
405	0.111111111111111
450	0.117777777777778
495	0.115555555555556
540	0.122222222222222
585	0.12
630	0.133333333333333
675	0.135555555555556
720	0.128888888888889
765	0.117777777777778
810	0.12
855	0.111111111111111
900	0.1
945	0.104444444444444
990	0.0911111111111111
1035	0.0866666666666667
1080	0.0688888888888889
1125	0.0622222222222222
1170	0.0511111111111111
1215	0.06
1260	0.0577777777777778
1305	0.0533333333333333
1350	0.0555555555555556
1395	0.0488888888888889
1440	0.0488888888888889
1485	0.0511111111111111
1530	0.0533333333333333
1575	0.0511111111111111
1620	0.0711111111111111
1665	0.0755555555555556
1710	0.08
1755	0.0844444444444444
1800	0.0911111111111111
1845	0.102222222222222
1890	0.115555555555556
1935	0.113333333333333
1980	0.108888888888889
2025	0.106666666666667
2070	0.0977777777777778
2115	0.0955555555555556
2160	0.0911111111111111
2205	0.0955555555555556
2250	0.0933333333333333
2295	0.0888888888888889
2340	0.0844444444444444
2385	0.102222222222222
2430	0.117777777777778
2475	0.133333333333333
2520	0.144444444444444
2565	0.146666666666667
2610	0.151111111111111
2655	0.166666666666667
2700	0.164444444444444
2745	0.155555555555556
2790	0.155555555555556
2835	0.14
2880	0.126666666666667
2925	0.12
2970	0.106666666666667
3015	0.1
3060	0.1
3105	0.0755555555555556
3150	0.0711111111111111
3195	0.0822222222222222
3240	0.0844444444444444
3285	0.0844444444444444
3330	0.0844444444444444
3375	0.0888888888888889
3420	0.0933333333333333
3465	0.0866666666666667
3510	0.0844444444444444
3555	0.0977777777777778
3600	0.0977777777777778
3645	0.0888888888888889
3690	0.0822222222222222
3735	0.0866666666666667
3780	0.0977777777777778
3825	0.0955555555555556
3870	0.0977777777777778
3915	0.115555555555556
3960	0.126666666666667
4005	0.133333333333333
4050	0.135555555555556
4095	0.131111111111111
4140	0.133333333333333
4185	0.128888888888889
4230	0.124444444444444
4275	0.126666666666667
4320	0.12
4365	0.106666666666667
4410	0.0933333333333333
4455	0.0822222222222222
4500	0.08
4545	0.0888888888888889
4590	0.0911111111111111
4635	0.0933333333333333
4680	0.0955555555555556
4725	0.0977777777777778
4770	0.1
4815	0.104444444444444
4860	0.108888888888889
4905	0.113333333333333
4950	0.126666666666667
4995	0.12
5040	0.122222222222222
5085	0.122222222222222
5130	0.131111111111111
5175	0.135555555555556
5220	0.14
5265	0.137777777777778
5310	0.146666666666667
5355	0.133333333333333
5400	0.135555555555556
5445	0.135555555555556
5490	0.14
5535	0.135555555555556
5580	0.122222222222222
5625	0.117777777777778
5670	0.133333333333333
5715	0.137777777777778
5760	0.131111111111111
5805	0.135555555555556
5850	0.124444444444444
5895	0.131111111111111
5940	0.115555555555556
5985	0.111111111111111
6030	0.12
6075	0.113333333333333
6120	0.1
6165	0.1
6210	0.0977777777777778
6255	0.102222222222222
6300	0.104444444444444
6345	0.1
6390	0.111111111111111
6435	0.12
6480	0.113333333333333
6525	0.108888888888889
6570	0.106666666666667
6615	0.1
6660	0.102222222222222
6705	0.111111111111111
6750	0.113333333333333
6795	0.12
6840	0.126666666666667
6885	0.12
6930	0.115555555555556
6975	0.115555555555556
7020	0.106666666666667
7065	0.111111111111111
7110	0.113333333333333
7155	0.106666666666667
7200	0.108888888888889
7245	0.111111111111111
7290	0.0955555555555556
7335	0.102222222222222
7380	0.106666666666667
7425	0.111111111111111
7470	0.12
7515	0.117777777777778
7560	0.124444444444444
7605	0.124444444444444
7650	0.111111111111111
7695	0.106666666666667
7740	0.108888888888889
7785	0.106666666666667
7830	0.104444444444444
7875	0.113333333333333
7920	0.113333333333333
7965	0.115555555555556
8010	0.115555555555556
8055	0.106666666666667
8100	0.111111111111111
8145	0.108888888888889
8190	0.12
8235	0.12
8280	0.115555555555556
8325	0.1
8370	0.0844444444444444
8415	0.0888888888888889
8460	0.0911111111111111
8505	0.0933333333333333
8550	0.0888888888888889
8595	0.0955555555555556
8640	0.0844444444444444
8685	0.0888888888888889
8730	0.102222222222222
8775	0.111111111111111
8820	0.122222222222222
8865	0.124444444444444
8910	0.115555555555556
8955	0.117777777777778
9000	0.133333333333333
9045	0.128888888888889
9090	0.144444444444444
9135	0.135555555555556
9180	0.131111111111111
9225	0.131111111111111
9270	0.135555555555556
9315	0.12
9360	0.115555555555556
9405	0.115555555555556
9450	0.104444444444444
9495	0.102222222222222
9540	0.0888888888888889
9585	0.0955555555555556
9630	0.102222222222222
9675	0.108888888888889
9720	0.128888888888889
9765	0.16
9810	0.171111111111111
9855	0.171111111111111
9900	0.175555555555556
9945	0.171111111111111
9990	0.168888888888889
10035	0.16
10080	0.162222222222222
10125	0.162222222222222
10170	0.137777777777778
10215	0.113333333333333
10260	0.0955555555555556
10305	0.1
10350	0.0933333333333333
10395	0.0977777777777778
10440	0.0933333333333333
10485	0.0933333333333333
10530	0.0733333333333333
10575	0.0577777777777778
10620	0.0555555555555556
10665	0.0466666666666667
10710	0.0488888888888889
10755	0.0377777777777778
10800	0.0333333333333333
10845	0.0311111111111111
10890	0.0377777777777778
10935	0.0377777777777778
10980	0.0444444444444444
11025	0.0533333333333333
11070	0.0533333333333333
11115	0.0555555555555556
11160	0.0533333333333333
11205	0.0577777777777778
11250	0.0577777777777778
11295	0.06
11340	0.0577777777777778
11385	0.06
11430	0.0511111111111111
11475	0.0444444444444444
11520	0.0355555555555556
11565	0.0377777777777778
11610	0.04
11655	0.0355555555555556
11700	0.0466666666666667
11745	0.0577777777777778
11790	0.0622222222222222
11835	0.0622222222222222
11880	0.0688888888888889
11925	0.0666666666666667
11970	0.0733333333333333
12015	0.0777777777777778
12060	0.08
12105	0.0866666666666667
12150	0.0777777777777778
12195	0.0622222222222222
12240	0.0555555555555556
12285	0.0577777777777778
12330	0.06
12375	0.0622222222222222
12420	0.0666666666666667
12465	0.0822222222222222
12510	0.0822222222222222
12555	0.08
12600	0.08
12645	0.08
12690	0.08
12735	0.0777777777777778
12780	0.0755555555555556
12825	0.0911111111111111
12870	0.0822222222222222
12915	0.0622222222222222
12960	0.06
13005	0.0533333333333333
13050	0.0511111111111111
13095	0.0488888888888889
13140	0.0444444444444444
13185	0.0466666666666667
13230	0.0422222222222222
13275	0.0244444444444444
13320	0.0222222222222222
13365	0.0266666666666667
13410	0.0333333333333333
13455	0.0377777777777778
13500	0.0511111111111111
13545	0.06
13590	0.0777777777777778
13635	0.0866666666666667
13680	0.0977777777777778
13725	0.104444444444444
13770	0.106666666666667
13815	0.104444444444444
13860	0.106666666666667
13905	0.104444444444444
13950	0.0955555555555556
13995	0.102222222222222
14040	0.0933333333333333
14085	0.0933333333333333
14130	0.104444444444444
14175	0.106666666666667
14220	0.122222222222222
14265	0.135555555555556
14310	0.137777777777778
14355	0.137777777777778
14400	0.135555555555556
14445	0.124444444444444
14490	0.117777777777778
14535	0.104444444444444
14580	0.0888888888888889
14625	0.0888888888888889
14670	0.08
14715	0.0644444444444444
14760	0.0533333333333333
14805	0.0644444444444444
14850	0.0866666666666667
14895	0.106666666666667
14940	0.111111111111111
14985	0.12
15030	0.131111111111111
15075	0.128888888888889
15120	0.137777777777778
15165	0.155555555555556
15210	0.16
15255	0.155555555555556
15300	0.142222222222222
15345	0.128888888888889
15390	0.146666666666667
15435	0.151111111111111
15480	0.137777777777778
15525	0.155555555555556
15570	0.14
15615	0.122222222222222
15660	0.115555555555556
15705	0.106666666666667
15750	0.0955555555555556
15795	0.0977777777777778
15840	0.0777777777777778
15885	0.0688888888888889
15930	0.0711111111111111
15975	0.0444444444444444
16020	0.0444444444444444
16065	0.0466666666666667
16110	0.0555555555555556
16155	0.0733333333333333
16200	0.0844444444444444
16245	0.0777777777777778
16290	0.0888888888888889
16335	0.1
16380	0.106666666666667
