# Supplementary material for: Conveniently Pre-Tagged and Pre-Packaged: Extended Molecular Identification and Metagenomics Using Complete Metazoan Mitochondrial Genomes
Source: PLoS One. 2012 Dec 14;7(12):e51263. doi: 10.1371/journal.pone.0051263 (PMC3522660; doi:10.1371/journal.pone.0051263)
Supplement: File S3 — Sliding window analyses for Mammalia and Lissamphibia. For each family, the folder contains the aligned sequences as well as the sliding window analyses by species pair and for all species pair on a single figure. (ZIP) [file pone.0051263.s003.zip › Lissamphibia/Ambystomatidae/45_450/Ambystoma_tigrinum_tigrinum_NC_006887_Ambystoma_californiense_NC_006890.csv]

0	0.0844444444444444
45	0.0911111111111111
90	0.0844444444444444
135	0.0755555555555556
180	0.0733333333333333
225	0.0733333333333333
270	0.0777777777777778
315	0.0688888888888889
360	0.0666666666666667
405	0.0644444444444444
450	0.0555555555555556
495	0.0533333333333333
540	0.0511111111111111
585	0.06
630	0.06
675	0.0622222222222222
720	0.0622222222222222
765	0.0666666666666667
810	0.0622222222222222
855	0.0533333333333333
900	0.0644444444444444
945	0.06
990	0.0555555555555556
1035	0.0533333333333333
1080	0.0533333333333333
1125	0.0466666666666667
1170	0.04
1215	0.0355555555555556
1260	0.0377777777777778
1305	0.0444444444444444
1350	0.0377777777777778
1395	0.0377777777777778
1440	0.0355555555555556
1485	0.0288888888888889
1530	0.0266666666666667
1575	0.0311111111111111
1620	0.04
1665	0.0533333333333333
1710	0.06
1755	0.0555555555555556
1800	0.0555555555555556
1845	0.0555555555555556
1890	0.0555555555555556
1935	0.0555555555555556
1980	0.0533333333333333
2025	0.0488888888888889
2070	0.04
2115	0.0311111111111111
2160	0.0244444444444444
2205	0.0311111111111111
2250	0.0377777777777778
2295	0.0444444444444444
2340	0.0622222222222222
2385	0.0733333333333333
2430	0.0733333333333333
2475	0.0777777777777778
2520	0.0822222222222222
2565	0.0822222222222222
2610	0.0844444444444444
2655	0.0777777777777778
2700	0.0755555555555556
2745	0.0711111111111111
2790	0.0533333333333333
2835	0.0511111111111111
2880	0.0488888888888889
2925	0.0466666666666667
2970	0.0488888888888889
3015	0.0444444444444444
3060	0.0444444444444444
3105	0.0466666666666667
3150	0.04
3195	0.0444444444444444
3240	0.0488888888888889
3285	0.04
3330	0.0466666666666667
3375	0.0488888888888889
3420	0.0511111111111111
3465	0.0533333333333333
3510	0.0533333333333333
3555	0.0577777777777778
3600	0.0555555555555556
3645	0.0466666666666667
3690	0.0444444444444444
3735	0.0466666666666667
3780	0.0466666666666667
3825	0.0488888888888889
3870	0.0488888888888889
3915	0.0488888888888889
3960	0.0511111111111111
4005	0.0488888888888889
4050	0.06
4095	0.06
4140	0.0577777777777778
4185	0.06
4230	0.0533333333333333
4275	0.0511111111111111
4320	0.0422222222222222
4365	0.0466666666666667
4410	0.04
4455	0.0355555555555556
4500	0.0333333333333333
4545	0.0377777777777778
4590	0.0422222222222222
4635	0.0466666666666667
4680	0.0511111111111111
4725	0.0577777777777778
4770	0.06
4815	0.0644444444444444
4860	0.0666666666666667
4905	0.0777777777777778
4950	0.0777777777777778
4995	0.0755555555555556
5040	0.0777777777777778
5085	0.0755555555555556
5130	0.0844444444444444
5175	0.0822222222222222
5220	0.0844444444444444
5265	0.0733333333333333
5310	0.0733333333333333
5355	0.0644444444444444
5400	0.0577777777777778
5445	0.0622222222222222
5490	0.0622222222222222
5535	0.0555555555555556
5580	0.0533333333333333
5625	0.0488888888888889
5670	0.0511111111111111
5715	0.0577777777777778
5760	0.0622222222222222
5805	0.0644444444444444
5850	0.0666666666666667
5895	0.0644444444444444
5940	0.0622222222222222
5985	0.06
6030	0.0577777777777778
6075	0.0644444444444444
6120	0.0666666666666667
6165	0.0711111111111111
6210	0.0733333333333333
6255	0.0733333333333333
6300	0.0777777777777778
6345	0.0777777777777778
6390	0.0844444444444444
6435	0.0933333333333333
6480	0.0933333333333333
6525	0.0911111111111111
6570	0.0911111111111111
6615	0.0911111111111111
6660	0.0933333333333333
6705	0.102222222222222
6750	0.0977777777777778
6795	0.0955555555555556
6840	0.0888888888888889
6885	0.0933333333333333
6930	0.0866666666666667
6975	0.0844444444444444
7020	0.0866666666666667
7065	0.08
7110	0.0755555555555556
7155	0.0688888888888889
7200	0.0688888888888889
7245	0.0733333333333333
7290	0.0755555555555556
7335	0.0711111111111111
7380	0.0733333333333333
7425	0.0755555555555556
7470	0.0755555555555556
7515	0.0822222222222222
7560	0.0822222222222222
7605	0.0777777777777778
7650	0.0755555555555556
7695	0.0733333333333333
7740	0.0688888888888889
7785	0.0644444444444444
7830	0.0622222222222222
7875	0.0666666666666667
7920	0.0711111111111111
7965	0.0577777777777778
8010	0.0622222222222222
8055	0.0666666666666667
8100	0.0666666666666667
8145	0.0688888888888889
8190	0.0733333333333333
8235	0.0688888888888889
8280	0.0711111111111111
8325	0.0577777777777778
8370	0.0422222222222222
8415	0.0444444444444444
8460	0.0422222222222222
8505	0.0355555555555556
8550	0.0355555555555556
8595	0.0377777777777778
8640	0.04
8685	0.0444444444444444
8730	0.0488888888888889
8775	0.0644444444444444
8820	0.0755555555555556
8865	0.0822222222222222
8910	0.08
8955	0.0866666666666667
9000	0.0933333333333333
9045	0.0933333333333333
9090	0.0933333333333333
9135	0.102222222222222
9180	0.102222222222222
9225	0.0977777777777778
9270	0.0933333333333333
9315	0.0844444444444444
9360	0.0866666666666667
9405	0.0822222222222222
9450	0.08
9495	0.0755555555555556
9540	0.0711111111111111
9585	0.0644444444444444
9630	0.0711111111111111
9675	0.0733333333333333
9720	0.0755555555555556
9765	0.0777777777777778
9810	0.0755555555555556
9855	0.0755555555555556
9900	0.0688888888888889
9945	0.0711111111111111
9990	0.0755555555555556
10035	0.0755555555555556
10080	0.0622222222222222
10125	0.0511111111111111
10170	0.0466666666666667
10215	0.0511111111111111
10260	0.0444444444444444
10305	0.0422222222222222
10350	0.0444444444444444
10395	0.04
10440	0.0311111111111111
10485	0.0244444444444444
10530	0.0222222222222222
10575	0.02
10620	0.02
10665	0.0177777777777778
10710	0.0222222222222222
10755	0.0222222222222222
10800	0.02
10845	0.02
10890	0.0244444444444444
10935	0.0288888888888889
10980	0.0333333333333333
11025	0.0422222222222222
11070	0.0444444444444444
11115	0.0377777777777778
11160	0.0333333333333333
11205	0.0333333333333333
11250	0.0333333333333333
11295	0.0311111111111111
11340	0.0288888888888889
11385	0.0244444444444444
11430	0.02
11475	0.0111111111111111
11520	0.00666666666666667
11565	0.0111111111111111
11610	0.02
11655	0.0177777777777778
11700	0.02
11745	0.0266666666666667
11790	0.0266666666666667
11835	0.0266666666666667
11880	0.0288888888888889
11925	0.0288888888888889
11970	0.0311111111111111
12015	0.0311111111111111
12060	0.0222222222222222
12105	0.0266666666666667
12150	0.0266666666666667
12195	0.02
12240	0.0222222222222222
12285	0.0266666666666667
12330	0.0288888888888889
12375	0.0288888888888889
12420	0.0244444444444444
12465	0.0311111111111111
12510	0.0377777777777778
12555	0.0333333333333333
12600	0.0333333333333333
12645	0.0333333333333333
12690	0.0288888888888889
12735	0.0288888888888889
12780	0.0288888888888889
12825	0.0444444444444444
12870	0.0488888888888889
12915	0.04
12960	0.04
13005	0.0422222222222222
13050	0.04
13095	0.04
13140	0.0422222222222222
13185	0.04
13230	0.0355555555555556
13275	0.0222222222222222
13320	0.0177777777777778
13365	0.02
13410	0.0266666666666667
13455	0.0333333333333333
13500	0.0444444444444444
13545	0.0488888888888889
13590	0.0533333333333333
13635	0.06
13680	0.0688888888888889
13725	0.0733333333333333
13770	0.08
13815	0.0777777777777778
13860	0.0733333333333333
13905	0.0755555555555556
13950	0.0688888888888889
13995	0.0777777777777778
14040	0.0822222222222222
14085	0.0777777777777778
14130	0.0755555555555556
14175	0.0777777777777778
14220	0.08
14265	0.0911111111111111
14310	0.0977777777777778
14355	0.0866666666666667
14400	0.0844444444444444
14445	0.0711111111111111
14490	0.06
14535	0.0555555555555556
14580	0.0555555555555556
14625	0.0511111111111111
14670	0.0533333333333333
14715	0.0466666666666667
14760	0.0333333333333333
14805	0.0511111111111111
14850	0.06
14895	0.0666666666666667
14940	0.0711111111111111
14985	0.0822222222222222
15030	0.0911111111111111
15075	0.0911111111111111
15120	0.0866666666666667
15165	0.0977777777777778
15210	0.1
15255	0.0888888888888889
15300	0.0888888888888889
15345	0.0911111111111111
15390	0.0977777777777778
15435	0.0888888888888889
15480	0.0755555555555556
15525	0.0844444444444444
15570	0.08
15615	0.0644444444444444
15660	0.0622222222222222
15705	0.0555555555555556
15750	0.0488888888888889
15795	0.0444444444444444
15840	0.0377777777777778
15885	0.0422222222222222
15930	0.0422222222222222
15975	0.0288888888888889
16020	0.0288888888888889
16065	0.0422222222222222
16110	0.0511111111111111
16155	0.06
16200	0.06
16245	0.0577777777777778
16290	0.0666666666666667
16335	0.0666666666666667
16380	0.0755555555555556
