# Supplementary material for: Conveniently Pre-Tagged and Pre-Packaged: Extended Molecular Identification and Metagenomics Using Complete Metazoan Mitochondrial Genomes
Source: PLoS One. 2012 Dec 14;7(12):e51263. doi: 10.1371/journal.pone.0051263 (PMC3522660; doi:10.1371/journal.pone.0051263)
Supplement: File S3 — Sliding window analyses for Mammalia and Lissamphibia. For each family, the folder contains the aligned sequences as well as the sliding window analyses by species pair and for all species pair on a single figure. (ZIP) [file pone.0051263.s003.zip › Lissamphibia/Ambystomatidae/45_450/Ambystoma_tigrinum_tigrinum_NC_006887_Ambystoma_dumerilii_NC_006889.csv]

0	0.0577777777777778
45	0.0622222222222222
90	0.0666666666666667
135	0.06
180	0.0555555555555556
225	0.0488888888888889
270	0.04
315	0.0511111111111111
360	0.0444444444444444
405	0.0488888888888889
450	0.04
495	0.0355555555555556
540	0.0355555555555556
585	0.0355555555555556
630	0.04
675	0.0444444444444444
720	0.0466666666666667
765	0.04
810	0.0466666666666667
855	0.0377777777777778
900	0.0466666666666667
945	0.0488888888888889
990	0.0444444444444444
1035	0.0488888888888889
1080	0.0466666666666667
1125	0.0444444444444444
1170	0.0422222222222222
1215	0.0377777777777778
1260	0.0333333333333333
1305	0.0333333333333333
1350	0.0266666666666667
1395	0.0244444444444444
1440	0.0222222222222222
1485	0.02
1530	0.0177777777777778
1575	0.02
1620	0.0244444444444444
1665	0.0288888888888889
1710	0.04
1755	0.0444444444444444
1800	0.0488888888888889
1845	0.0533333333333333
1890	0.0533333333333333
1935	0.0533333333333333
1980	0.0533333333333333
2025	0.0488888888888889
2070	0.0533333333333333
2115	0.0488888888888889
2160	0.04
2205	0.0355555555555556
2250	0.0311111111111111
2295	0.0244444444444444
2340	0.0422222222222222
2385	0.0533333333333333
2430	0.0555555555555556
2475	0.0622222222222222
2520	0.0555555555555556
2565	0.0622222222222222
2610	0.0666666666666667
2655	0.0666666666666667
2700	0.0688888888888889
2745	0.0733333333333333
2790	0.0555555555555556
2835	0.0511111111111111
2880	0.0466666666666667
2925	0.0444444444444444
2970	0.0488888888888889
3015	0.0488888888888889
3060	0.0422222222222222
3105	0.0444444444444444
3150	0.04
3195	0.0422222222222222
3240	0.0488888888888889
3285	0.0422222222222222
3330	0.0488888888888889
3375	0.0488888888888889
3420	0.0511111111111111
3465	0.0533333333333333
3510	0.0511111111111111
3555	0.0533333333333333
3600	0.0533333333333333
3645	0.0466666666666667
3690	0.0422222222222222
3735	0.0422222222222222
3780	0.0422222222222222
3825	0.0444444444444444
3870	0.0466666666666667
3915	0.0444444444444444
3960	0.0511111111111111
4005	0.0511111111111111
4050	0.0622222222222222
4095	0.0622222222222222
4140	0.06
4185	0.0622222222222222
4230	0.0555555555555556
4275	0.0533333333333333
4320	0.0422222222222222
4365	0.04
4410	0.0333333333333333
4455	0.0266666666666667
4500	0.02
4545	0.0222222222222222
4590	0.0333333333333333
4635	0.0288888888888889
4680	0.0377777777777778
4725	0.0377777777777778
4770	0.0377777777777778
4815	0.0488888888888889
4860	0.0488888888888889
4905	0.0577777777777778
4950	0.0688888888888889
4995	0.0733333333333333
5040	0.0711111111111111
5085	0.0755555555555556
5130	0.0755555555555556
5175	0.0777777777777778
5220	0.0844444444444444
5265	0.0755555555555556
5310	0.0822222222222222
5355	0.0733333333333333
5400	0.06
5445	0.06
5490	0.0622222222222222
5535	0.0644444444444444
5580	0.0577777777777778
5625	0.06
5670	0.0577777777777778
5715	0.0533333333333333
5760	0.0511111111111111
5805	0.0555555555555556
5850	0.0577777777777778
5895	0.0533333333333333
5940	0.0444444444444444
5985	0.0355555555555556
6030	0.0377777777777778
6075	0.0466666666666667
6120	0.0488888888888889
6165	0.0488888888888889
6210	0.0533333333333333
6255	0.0555555555555556
6300	0.0577777777777778
6345	0.06
6390	0.0666666666666667
6435	0.0733333333333333
6480	0.08
6525	0.0666666666666667
6570	0.0666666666666667
6615	0.0688888888888889
6660	0.0755555555555556
6705	0.0866666666666667
6750	0.0822222222222222
6795	0.08
6840	0.0711111111111111
6885	0.0644444444444444
6930	0.0533333333333333
6975	0.0577777777777778
7020	0.0533333333333333
7065	0.0488888888888889
7110	0.04
7155	0.0266666666666667
7200	0.0288888888888889
7245	0.0355555555555556
7290	0.0466666666666667
7335	0.0555555555555556
7380	0.06
7425	0.0622222222222222
7470	0.0644444444444444
7515	0.0711111111111111
7560	0.0711111111111111
7605	0.0755555555555556
7650	0.0711111111111111
7695	0.0666666666666667
7740	0.0644444444444444
7785	0.0577777777777778
7830	0.0555555555555556
7875	0.0577777777777778
7920	0.0644444444444444
7965	0.0644444444444444
8010	0.0688888888888889
8055	0.0622222222222222
8100	0.0644444444444444
8145	0.0644444444444444
8190	0.0644444444444444
8235	0.0622222222222222
8280	0.0644444444444444
8325	0.0511111111111111
8370	0.04
8415	0.0377777777777778
8460	0.0311111111111111
8505	0.0311111111111111
8550	0.0311111111111111
8595	0.0422222222222222
8640	0.04
8685	0.0466666666666667
8730	0.0444444444444444
8775	0.0511111111111111
8820	0.0577777777777778
8865	0.06
8910	0.0622222222222222
8955	0.0688888888888889
9000	0.0777777777777778
9045	0.0666666666666667
9090	0.0644444444444444
9135	0.0688888888888889
9180	0.0711111111111111
9225	0.0711111111111111
9270	0.0688888888888889
9315	0.0688888888888889
9360	0.0644444444444444
9405	0.0622222222222222
9450	0.0555555555555556
9495	0.0555555555555556
9540	0.0533333333333333
9585	0.0422222222222222
9630	0.0444444444444444
9675	0.0444444444444444
9720	0.0511111111111111
9765	0.0466666666666667
9810	0.0444444444444444
9855	0.0422222222222222
9900	0.0377777777777778
9945	0.0355555555555556
9990	0.04
10035	0.04
10080	0.0355555555555556
10125	0.0377777777777778
10170	0.0288888888888889
10215	0.0266666666666667
10260	0.0288888888888889
10305	0.0266666666666667
10350	0.0266666666666667
10395	0.0244444444444444
10440	0.02
10485	0.0244444444444444
10530	0.0244444444444444
10575	0.0155555555555556
10620	0.0155555555555556
10665	0.0155555555555556
10710	0.0133333333333333
10755	0.0111111111111111
10800	0.0111111111111111
10845	0.0133333333333333
10890	0.0133333333333333
10935	0.00888888888888889
10980	0.0111111111111111
11025	0.02
11070	0.02
11115	0.02
11160	0.02
11205	0.02
11250	0.02
11295	0.0177777777777778
11340	0.02
11385	0.02
11430	0.02
11475	0.0111111111111111
11520	0.0111111111111111
11565	0.0133333333333333
11610	0.0133333333333333
11655	0.0155555555555556
11700	0.02
11745	0.0288888888888889
11790	0.0266666666666667
11835	0.0266666666666667
11880	0.0266666666666667
11925	0.0266666666666667
11970	0.0244444444444444
12015	0.0244444444444444
12060	0.0266666666666667
12105	0.0311111111111111
12150	0.0311111111111111
12195	0.0266666666666667
12240	0.0244444444444444
12285	0.0288888888888889
12330	0.0333333333333333
12375	0.0333333333333333
12420	0.0377777777777778
12465	0.0444444444444444
12510	0.0444444444444444
12555	0.0377777777777778
12600	0.0333333333333333
12645	0.0288888888888889
12690	0.0288888888888889
12735	0.0288888888888889
12780	0.0222222222222222
12825	0.0311111111111111
12870	0.0288888888888889
12915	0.0244444444444444
12960	0.0244444444444444
13005	0.0244444444444444
13050	0.0244444444444444
13095	0.0244444444444444
13140	0.0244444444444444
13185	0.0222222222222222
13230	0.02
13275	0.0111111111111111
13320	0.0111111111111111
13365	0.0133333333333333
13410	0.0266666666666667
13455	0.0311111111111111
13500	0.0355555555555556
13545	0.0422222222222222
13590	0.0466666666666667
13635	0.0511111111111111
13680	0.0577777777777778
13725	0.06
13770	0.0666666666666667
13815	0.0666666666666667
13860	0.0577777777777778
13905	0.0555555555555556
13950	0.0555555555555556
13995	0.06
14040	0.0666666666666667
14085	0.0666666666666667
14130	0.0688888888888889
14175	0.0733333333333333
14220	0.0733333333333333
14265	0.0755555555555556
14310	0.0711111111111111
14355	0.0688888888888889
14400	0.0644444444444444
14445	0.0533333333333333
14490	0.0422222222222222
14535	0.0355555555555556
14580	0.0288888888888889
14625	0.0288888888888889
14670	0.0288888888888889
14715	0.02
14760	0.0177777777777778
14805	0.0244444444444444
14850	0.0355555555555556
14895	0.0466666666666667
14940	0.0511111111111111
14985	0.06
15030	0.0622222222222222
15075	0.0622222222222222
15120	0.06
15165	0.0755555555555556
15210	0.0822222222222222
15255	0.0844444444444444
15300	0.0822222222222222
15345	0.0755555555555556
15390	0.0822222222222222
15435	0.0822222222222222
15480	0.0822222222222222
15525	0.0822222222222222
15570	0.0755555555555556
15615	0.0622222222222222
15660	0.0555555555555556
15705	0.0466666666666667
15750	0.0377777777777778
15795	0.0355555555555556
15840	0.0244444444444444
15885	0.0222222222222222
15930	0.0177777777777778
15975	0.0111111111111111
16020	0.0133333333333333
16065	0.0133333333333333
16110	0.0222222222222222
16155	0.0288888888888889
16200	0.0355555555555556
16245	0.0422222222222222
16290	0.0422222222222222
16335	0.0422222222222222
16380	0.0488888888888889
