# Supplementary material for: Conveniently Pre-Tagged and Pre-Packaged: Extended Molecular Identification and Metagenomics Using Complete Metazoan Mitochondrial Genomes
Source: PLoS One. 2012 Dec 14;7(12):e51263. doi: 10.1371/journal.pone.0051263 (PMC3522660; doi:10.1371/journal.pone.0051263)
Supplement: File S3 — Sliding window analyses for Mammalia and Lissamphibia. For each family, the folder contains the aligned sequences as well as the sliding window analyses by species pair and for all species pair on a single figure. (ZIP) [file pone.0051263.s003.zip › Lissamphibia/Ambystomatidae/45_450/Ambystoma_tigrinum_tigrinum_NC_006887_Ambystoma_texanum_NC_014571.csv]

0	0.12
45	0.126666666666667
90	0.128888888888889
135	0.124444444444444
180	0.113333333333333
225	0.108888888888889
270	0.115555555555556
315	0.115555555555556
360	0.104444444444444
405	0.1
450	0.102222222222222
495	0.1
540	0.0977777777777778
585	0.1
630	0.111111111111111
675	0.12
720	0.12
765	0.111111111111111
810	0.115555555555556
855	0.113333333333333
900	0.113333333333333
945	0.113333333333333
990	0.104444444444444
1035	0.1
1080	0.0933333333333333
1125	0.0755555555555556
1170	0.0622222222222222
1215	0.0688888888888889
1260	0.06
1305	0.0533333333333333
1350	0.0533333333333333
1395	0.0533333333333333
1440	0.0533333333333333
1485	0.0555555555555556
1530	0.0533333333333333
1575	0.0555555555555556
1620	0.0711111111111111
1665	0.0666666666666667
1710	0.0755555555555556
1755	0.0755555555555556
1800	0.0822222222222222
1845	0.0844444444444444
1890	0.0955555555555556
1935	0.0933333333333333
1980	0.0911111111111111
2025	0.0911111111111111
2070	0.0822222222222222
2115	0.0822222222222222
2160	0.0733333333333333
2205	0.0822222222222222
2250	0.0733333333333333
2295	0.0733333333333333
2340	0.0733333333333333
2385	0.0844444444444444
2430	0.0888888888888889
2475	0.0977777777777778
2520	0.111111111111111
2565	0.122222222222222
2610	0.133333333333333
2655	0.142222222222222
2700	0.144444444444444
2745	0.137777777777778
2790	0.133333333333333
2835	0.128888888888889
2880	0.124444444444444
2925	0.122222222222222
2970	0.111111111111111
3015	0.0977777777777778
3060	0.0911111111111111
3105	0.0777777777777778
3150	0.08
3195	0.0888888888888889
3240	0.0866666666666667
3285	0.0822222222222222
3330	0.0844444444444444
3375	0.0888888888888889
3420	0.0866666666666667
3465	0.0866666666666667
3510	0.0911111111111111
3555	0.102222222222222
3600	0.102222222222222
3645	0.0911111111111111
3690	0.0911111111111111
3735	0.0977777777777778
3780	0.108888888888889
3825	0.106666666666667
3870	0.113333333333333
3915	0.12
3960	0.122222222222222
4005	0.126666666666667
4050	0.128888888888889
4095	0.128888888888889
4140	0.128888888888889
4185	0.122222222222222
4230	0.113333333333333
4275	0.111111111111111
4320	0.0977777777777778
4365	0.0977777777777778
4410	0.0866666666666667
4455	0.0733333333333333
4500	0.0644444444444444
4545	0.0688888888888889
4590	0.08
4635	0.0844444444444444
4680	0.0866666666666667
4725	0.0888888888888889
4770	0.0955555555555556
4815	0.0911111111111111
4860	0.0977777777777778
4905	0.108888888888889
4950	0.135555555555556
4995	0.131111111111111
5040	0.124444444444444
5085	0.122222222222222
5130	0.131111111111111
5175	0.133333333333333
5220	0.142222222222222
5265	0.144444444444444
5310	0.151111111111111
5355	0.133333333333333
5400	0.124444444444444
5445	0.133333333333333
5490	0.135555555555556
5535	0.137777777777778
5580	0.128888888888889
5625	0.135555555555556
5670	0.151111111111111
5715	0.153333333333333
5760	0.151111111111111
5805	0.155555555555556
5850	0.144444444444444
5895	0.142222222222222
5940	0.133333333333333
5985	0.122222222222222
6030	0.131111111111111
6075	0.131111111111111
6120	0.117777777777778
6165	0.111111111111111
6210	0.104444444444444
6255	0.111111111111111
6300	0.106666666666667
6345	0.115555555555556
6390	0.122222222222222
6435	0.131111111111111
6480	0.12
6525	0.111111111111111
6570	0.102222222222222
6615	0.108888888888889
6660	0.108888888888889
6705	0.117777777777778
6750	0.122222222222222
6795	0.115555555555556
6840	0.122222222222222
6885	0.117777777777778
6930	0.115555555555556
6975	0.113333333333333
7020	0.106666666666667
7065	0.106666666666667
7110	0.108888888888889
7155	0.0977777777777778
7200	0.104444444444444
7245	0.111111111111111
7290	0.1
7335	0.104444444444444
7380	0.111111111111111
7425	0.117777777777778
7470	0.128888888888889
7515	0.124444444444444
7560	0.133333333333333
7605	0.137777777777778
7650	0.131111111111111
7695	0.124444444444444
7740	0.124444444444444
7785	0.12
7830	0.117777777777778
7875	0.12
7920	0.126666666666667
7965	0.126666666666667
8010	0.124444444444444
8055	0.113333333333333
8100	0.108888888888889
8145	0.104444444444444
8190	0.111111111111111
8235	0.108888888888889
8280	0.104444444444444
8325	0.0866666666666667
8370	0.0688888888888889
8415	0.0733333333333333
8460	0.0666666666666667
8505	0.0733333333333333
8550	0.0711111111111111
8595	0.08
8640	0.0755555555555556
8685	0.0822222222222222
8730	0.0911111111111111
8775	0.102222222222222
8820	0.108888888888889
8865	0.106666666666667
8910	0.111111111111111
8955	0.113333333333333
9000	0.131111111111111
9045	0.131111111111111
9090	0.137777777777778
9135	0.137777777777778
9180	0.137777777777778
9225	0.137777777777778
9270	0.14
9315	0.135555555555556
9360	0.126666666666667
9405	0.124444444444444
9450	0.113333333333333
9495	0.102222222222222
9540	0.0888888888888889
9585	0.0888888888888889
9630	0.1
9675	0.104444444444444
9720	0.122222222222222
9765	0.144444444444444
9810	0.157777777777778
9855	0.155555555555556
9900	0.157777777777778
9945	0.16
9990	0.164444444444444
10035	0.155555555555556
10080	0.151111111111111
10125	0.148888888888889
10170	0.128888888888889
10215	0.108888888888889
10260	0.0933333333333333
10305	0.1
10350	0.0977777777777778
10395	0.108888888888889
10440	0.104444444444444
10485	0.102222222222222
10530	0.0822222222222222
10575	0.0711111111111111
10620	0.0733333333333333
10665	0.0644444444444444
10710	0.0666666666666667
10755	0.0533333333333333
10800	0.0466666666666667
10845	0.0355555555555556
10890	0.0377777777777778
10935	0.0422222222222222
10980	0.0488888888888889
11025	0.0577777777777778
11070	0.0488888888888889
11115	0.0533333333333333
11160	0.0488888888888889
11205	0.0533333333333333
11250	0.0511111111111111
11295	0.0511111111111111
11340	0.0555555555555556
11385	0.0533333333333333
11430	0.0466666666666667
11475	0.0355555555555556
11520	0.0311111111111111
11565	0.0288888888888889
11610	0.0333333333333333
11655	0.0288888888888889
11700	0.0377777777777778
11745	0.0511111111111111
11790	0.0511111111111111
11835	0.0555555555555556
11880	0.0577777777777778
11925	0.06
11970	0.0666666666666667
12015	0.0688888888888889
12060	0.0688888888888889
12105	0.0755555555555556
12150	0.0688888888888889
12195	0.0533333333333333
12240	0.0488888888888889
12285	0.0488888888888889
12330	0.0533333333333333
12375	0.0533333333333333
12420	0.0555555555555556
12465	0.0777777777777778
12510	0.0755555555555556
12555	0.0711111111111111
12600	0.0733333333333333
12645	0.0733333333333333
12690	0.0711111111111111
12735	0.0688888888888889
12780	0.0622222222222222
12825	0.0755555555555556
12870	0.0666666666666667
12915	0.0422222222222222
12960	0.0422222222222222
13005	0.0377777777777778
13050	0.0333333333333333
13095	0.0311111111111111
13140	0.0288888888888889
13185	0.0333333333333333
13230	0.0333333333333333
13275	0.02
13320	0.02
13365	0.0244444444444444
13410	0.0311111111111111
13455	0.0377777777777778
13500	0.0488888888888889
13545	0.0577777777777778
13590	0.0733333333333333
13635	0.0844444444444444
13680	0.0977777777777778
13725	0.108888888888889
13770	0.115555555555556
13815	0.111111111111111
13860	0.115555555555556
13905	0.115555555555556
13950	0.111111111111111
13995	0.115555555555556
14040	0.113333333333333
14085	0.111111111111111
14130	0.122222222222222
14175	0.122222222222222
14220	0.128888888888889
14265	0.151111111111111
14310	0.146666666666667
14355	0.144444444444444
14400	0.14
14445	0.133333333333333
14490	0.122222222222222
14535	0.104444444444444
14580	0.0911111111111111
14625	0.0933333333333333
14670	0.0844444444444444
14715	0.0644444444444444
14760	0.0577777777777778
14805	0.0622222222222222
14850	0.0822222222222222
14895	0.102222222222222
14940	0.104444444444444
14985	0.117777777777778
15030	0.124444444444444
15075	0.122222222222222
15120	0.131111111111111
15165	0.151111111111111
15210	0.16
15255	0.16
15300	0.151111111111111
15345	0.133333333333333
15390	0.153333333333333
15435	0.155555555555556
15480	0.148888888888889
15525	0.16
15570	0.151111111111111
15615	0.128888888888889
15660	0.12
15705	0.111111111111111
15750	0.0977777777777778
15795	0.1
15840	0.0822222222222222
15885	0.08
15930	0.0711111111111111
15975	0.0488888888888889
16020	0.0466666666666667
16065	0.0533333333333333
16110	0.0644444444444444
16155	0.08
16200	0.0933333333333333
16245	0.0911111111111111
16290	0.102222222222222
16335	0.106666666666667
16380	0.117777777777778
