# Supplementary material for: Conveniently Pre-Tagged and Pre-Packaged: Extended Molecular Identification and Metagenomics Using Complete Metazoan Mitochondrial Genomes
Source: PLoS One. 2012 Dec 14;7(12):e51263. doi: 10.1371/journal.pone.0051263 (PMC3522660; doi:10.1371/journal.pone.0051263)
Supplement: File S3 — Sliding window analyses for Mammalia and Lissamphibia. For each family, the folder contains the aligned sequences as well as the sliding window analyses by species pair and for all species pair on a single figure. (ZIP) [file pone.0051263.s003.zip › Lissamphibia/Ambystomatidae/45_450/Ambystoma_unisexual_lineage_LJJJ_NC_014572_Ambystoma_andersoni_NC_006888.csv]

0	0.0933333333333333
45	0.1
90	0.0977777777777778
135	0.1
180	0.0933333333333333
225	0.0933333333333333
270	0.106666666666667
315	0.106666666666667
360	0.0955555555555556
405	0.0955555555555556
450	0.104444444444444
495	0.104444444444444
540	0.113333333333333
585	0.115555555555556
630	0.122222222222222
675	0.124444444444444
720	0.115555555555556
765	0.106666666666667
810	0.117777777777778
855	0.111111111111111
900	0.104444444444444
945	0.111111111111111
990	0.0955555555555556
1035	0.0977777777777778
1080	0.0888888888888889
1125	0.0844444444444444
1170	0.0733333333333333
1215	0.0755555555555556
1260	0.0666666666666667
1305	0.0622222222222222
1350	0.06
1395	0.0488888888888889
1440	0.0577777777777778
1485	0.0555555555555556
1530	0.0577777777777778
1575	0.0577777777777778
1620	0.0755555555555556
1665	0.0844444444444444
1710	0.0888888888888889
1755	0.0933333333333333
1800	0.0977777777777778
1845	0.111111111111111
1890	0.117777777777778
1935	0.111111111111111
1980	0.108888888888889
2025	0.111111111111111
2070	0.104444444444444
2115	0.104444444444444
2160	0.0977777777777778
2205	0.1
2250	0.102222222222222
2295	0.0977777777777778
2340	0.104444444444444
2385	0.122222222222222
2430	0.128888888888889
2475	0.133333333333333
2520	0.137777777777778
2565	0.135555555555556
2610	0.148888888888889
2655	0.162222222222222
2700	0.16
2745	0.153333333333333
2790	0.144444444444444
2835	0.133333333333333
2880	0.122222222222222
2925	0.124444444444444
2970	0.117777777777778
3015	0.117777777777778
3060	0.113333333333333
3105	0.0977777777777778
3150	0.0955555555555556
3195	0.0977777777777778
3240	0.0977777777777778
3285	0.0977777777777778
3330	0.104444444444444
3375	0.0977777777777778
3420	0.102222222222222
3465	0.0955555555555556
3510	0.0955555555555556
3555	0.104444444444444
3600	0.106666666666667
3645	0.104444444444444
3690	0.0977777777777778
3735	0.0977777777777778
3780	0.111111111111111
3825	0.113333333333333
3870	0.122222222222222
3915	0.128888888888889
3960	0.131111111111111
4005	0.142222222222222
4050	0.14
4095	0.135555555555556
4140	0.137777777777778
4185	0.135555555555556
4230	0.122222222222222
4275	0.122222222222222
4320	0.108888888888889
4365	0.104444444444444
4410	0.0933333333333333
4455	0.0777777777777778
4500	0.0755555555555556
4545	0.0822222222222222
4590	0.0822222222222222
4635	0.0888888888888889
4680	0.0933333333333333
4725	0.102222222222222
4770	0.104444444444444
4815	0.111111111111111
4860	0.117777777777778
4905	0.115555555555556
4950	0.137777777777778
4995	0.135555555555556
5040	0.142222222222222
5085	0.135555555555556
5130	0.135555555555556
5175	0.142222222222222
5220	0.144444444444444
5265	0.137777777777778
5310	0.142222222222222
5355	0.142222222222222
5400	0.126666666666667
5445	0.126666666666667
5490	0.12
5535	0.126666666666667
5580	0.122222222222222
5625	0.108888888888889
5670	0.124444444444444
5715	0.133333333333333
5760	0.131111111111111
5805	0.124444444444444
5850	0.122222222222222
5895	0.124444444444444
5940	0.115555555555556
5985	0.104444444444444
6030	0.113333333333333
6075	0.126666666666667
6120	0.108888888888889
6165	0.104444444444444
6210	0.104444444444444
6255	0.12
6300	0.12
6345	0.115555555555556
6390	0.124444444444444
6435	0.137777777777778
6480	0.128888888888889
6525	0.108888888888889
6570	0.111111111111111
6615	0.117777777777778
6660	0.128888888888889
6705	0.128888888888889
6750	0.126666666666667
6795	0.131111111111111
6840	0.137777777777778
6885	0.133333333333333
6930	0.131111111111111
6975	0.14
7020	0.137777777777778
7065	0.128888888888889
7110	0.117777777777778
7155	0.113333333333333
7200	0.117777777777778
7245	0.117777777777778
7290	0.111111111111111
7335	0.108888888888889
7380	0.111111111111111
7425	0.106666666666667
7470	0.113333333333333
7515	0.113333333333333
7560	0.122222222222222
7605	0.122222222222222
7650	0.115555555555556
7695	0.12
7740	0.12
7785	0.117777777777778
7830	0.115555555555556
7875	0.115555555555556
7920	0.113333333333333
7965	0.115555555555556
8010	0.117777777777778
8055	0.115555555555556
8100	0.113333333333333
8145	0.102222222222222
8190	0.106666666666667
8235	0.102222222222222
8280	0.102222222222222
8325	0.0977777777777778
8370	0.0822222222222222
8415	0.08
8460	0.0822222222222222
8505	0.08
8550	0.0822222222222222
8595	0.0977777777777778
8640	0.0911111111111111
8685	0.0955555555555556
8730	0.104444444444444
8775	0.104444444444444
8820	0.111111111111111
8865	0.111111111111111
8910	0.102222222222222
8955	0.106666666666667
9000	0.111111111111111
9045	0.102222222222222
9090	0.111111111111111
9135	0.111111111111111
9180	0.102222222222222
9225	0.113333333333333
9270	0.122222222222222
9315	0.124444444444444
9360	0.115555555555556
9405	0.115555555555556
9450	0.113333333333333
9495	0.108888888888889
9540	0.0977777777777778
9585	0.102222222222222
9630	0.113333333333333
9675	0.12
9720	0.131111111111111
9765	0.148888888888889
9810	0.162222222222222
9855	0.157777777777778
9900	0.16
9945	0.157777777777778
9990	0.157777777777778
10035	0.146666666666667
10080	0.157777777777778
10125	0.16
10170	0.146666666666667
10215	0.128888888888889
10260	0.113333333333333
10305	0.113333333333333
10350	0.111111111111111
10395	0.113333333333333
10440	0.111111111111111
10485	0.113333333333333
10530	0.0866666666666667
10575	0.0644444444444444
10620	0.0555555555555556
10665	0.0466666666666667
10710	0.0444444444444444
10755	0.0355555555555556
10800	0.0288888888888889
10845	0.0333333333333333
10890	0.0355555555555556
10935	0.0333333333333333
10980	0.0333333333333333
11025	0.04
11070	0.0444444444444444
11115	0.0466666666666667
11160	0.0444444444444444
11205	0.0511111111111111
11250	0.0488888888888889
11295	0.0444444444444444
11340	0.0466666666666667
11385	0.0466666666666667
11430	0.0511111111111111
11475	0.0444444444444444
11520	0.04
11565	0.04
11610	0.0444444444444444
11655	0.04
11700	0.0488888888888889
11745	0.0644444444444444
11790	0.0711111111111111
11835	0.0733333333333333
11880	0.0733333333333333
11925	0.0711111111111111
11970	0.0711111111111111
12015	0.0711111111111111
12060	0.0733333333333333
12105	0.0755555555555556
12150	0.0688888888888889
12195	0.0511111111111111
12240	0.0488888888888889
12285	0.0533333333333333
12330	0.0555555555555556
12375	0.06
12420	0.0666666666666667
12465	0.08
12510	0.0755555555555556
12555	0.0777777777777778
12600	0.0822222222222222
12645	0.0822222222222222
12690	0.0733333333333333
12735	0.0755555555555556
12780	0.0688888888888889
12825	0.0933333333333333
12870	0.0822222222222222
12915	0.0711111111111111
12960	0.0688888888888889
13005	0.0644444444444444
13050	0.06
13095	0.0577777777777778
13140	0.0555555555555556
13185	0.0511111111111111
13230	0.0511111111111111
13275	0.0244444444444444
13320	0.0244444444444444
13365	0.0311111111111111
13410	0.04
13455	0.0466666666666667
13500	0.0577777777777778
13545	0.0733333333333333
13590	0.0844444444444444
13635	0.102222222222222
13680	0.106666666666667
13725	0.111111111111111
13770	0.115555555555556
13815	0.108888888888889
13860	0.113333333333333
13905	0.111111111111111
13950	0.106666666666667
13995	0.1
14040	0.102222222222222
14085	0.0977777777777778
14130	0.117777777777778
14175	0.12
14220	0.124444444444444
14265	0.137777777777778
14310	0.131111111111111
14355	0.126666666666667
14400	0.117777777777778
14445	0.115555555555556
14490	0.104444444444444
14535	0.0844444444444444
14580	0.0688888888888889
14625	0.0777777777777778
14670	0.0822222222222222
14715	0.0711111111111111
14760	0.0711111111111111
14805	0.0844444444444444
14850	0.108888888888889
14895	0.128888888888889
14940	0.135555555555556
14985	0.144444444444444
15030	0.155555555555556
15075	0.151111111111111
15120	0.151111111111111
15165	0.166666666666667
15210	0.168888888888889
15255	0.16
15300	0.155555555555556
15345	0.137777777777778
15390	0.153333333333333
15435	0.162222222222222
15480	0.148888888888889
15525	0.16
15570	0.151111111111111
15615	0.126666666666667
15660	0.117777777777778
15705	0.113333333333333
15750	0.0955555555555556
15795	0.0933333333333333
15840	0.08
15885	0.0666666666666667
15930	0.0666666666666667
15975	0.0444444444444444
16020	0.0422222222222222
16065	0.0488888888888889
16110	0.0555555555555556
16155	0.0688888888888889
16200	0.0733333333333333
16245	0.0733333333333333
16290	0.0755555555555556
16335	0.0844444444444444
16380	0.0888888888888889
