# Supplementary material for: Conveniently Pre-Tagged and Pre-Packaged: Extended Molecular Identification and Metagenomics Using Complete Metazoan Mitochondrial Genomes
Source: PLoS One. 2012 Dec 14;7(12):e51263. doi: 10.1371/journal.pone.0051263 (PMC3522660; doi:10.1371/journal.pone.0051263)
Supplement: File S3 — Sliding window analyses for Mammalia and Lissamphibia. For each family, the folder contains the aligned sequences as well as the sliding window analyses by species pair and for all species pair on a single figure. (ZIP) [file pone.0051263.s003.zip › Lissamphibia/Ambystomatidae/45_450/Ambystoma_unisexual_lineage_LJJJ_NC_014572_Ambystoma_barbouri_NC_014568.csv]

0	0.0466666666666667
45	0.0511111111111111
90	0.0533333333333333
135	0.0533333333333333
180	0.0466666666666667
225	0.0533333333333333
270	0.0622222222222222
315	0.0555555555555556
360	0.0577777777777778
405	0.06
450	0.06
495	0.0533333333333333
540	0.0533333333333333
585	0.0511111111111111
630	0.0577777777777778
675	0.0511111111111111
720	0.0444444444444444
765	0.0488888888888889
810	0.0444444444444444
855	0.0444444444444444
900	0.0488888888888889
945	0.0555555555555556
990	0.0511111111111111
1035	0.0466666666666667
1080	0.0377777777777778
1125	0.04
1170	0.0333333333333333
1215	0.0333333333333333
1260	0.0377777777777778
1305	0.0311111111111111
1350	0.0222222222222222
1395	0.0155555555555556
1440	0.0222222222222222
1485	0.0266666666666667
1530	0.0311111111111111
1575	0.0311111111111111
1620	0.0444444444444444
1665	0.0444444444444444
1710	0.0488888888888889
1755	0.0533333333333333
1800	0.0644444444444444
1845	0.0711111111111111
1890	0.0666666666666667
1935	0.0622222222222222
1980	0.0577777777777778
2025	0.0622222222222222
2070	0.0511111111111111
2115	0.0511111111111111
2160	0.0422222222222222
2205	0.04
2250	0.04
2295	0.0333333333333333
2340	0.0377777777777778
2385	0.0488888888888889
2430	0.0511111111111111
2475	0.0488888888888889
2520	0.0511111111111111
2565	0.0466666666666667
2610	0.0511111111111111
2655	0.0533333333333333
2700	0.0422222222222222
2745	0.0444444444444444
2790	0.0422222222222222
2835	0.0355555555555556
2880	0.0333333333333333
2925	0.0355555555555556
2970	0.04
3015	0.0377777777777778
3060	0.0355555555555556
3105	0.0333333333333333
3150	0.0422222222222222
3195	0.0466666666666667
3240	0.0488888888888889
3285	0.0488888888888889
3330	0.0488888888888889
3375	0.0466666666666667
3420	0.0444444444444444
3465	0.0488888888888889
3510	0.0488888888888889
3555	0.0577777777777778
3600	0.0533333333333333
3645	0.0488888888888889
3690	0.0444444444444444
3735	0.04
3780	0.0466666666666667
3825	0.0466666666666667
3870	0.0422222222222222
3915	0.0466666666666667
3960	0.0577777777777778
4005	0.0511111111111111
4050	0.0511111111111111
4095	0.0511111111111111
4140	0.0533333333333333
4185	0.0555555555555556
4230	0.0466666666666667
4275	0.0488888888888889
4320	0.0533333333333333
4365	0.0444444444444444
4410	0.0333333333333333
4455	0.0422222222222222
4500	0.0377777777777778
4545	0.0377777777777778
4590	0.0333333333333333
4635	0.0377777777777778
4680	0.0422222222222222
4725	0.0377777777777778
4770	0.0333333333333333
4815	0.0422222222222222
4860	0.0466666666666667
4905	0.0377777777777778
4950	0.04
4995	0.0422222222222222
5040	0.0488888888888889
5085	0.0444444444444444
5130	0.0466666666666667
5175	0.0511111111111111
5220	0.0533333333333333
5265	0.0444444444444444
5310	0.0422222222222222
5355	0.0444444444444444
5400	0.0511111111111111
5445	0.0488888888888889
5490	0.0511111111111111
5535	0.0511111111111111
5580	0.0444444444444444
5625	0.0488888888888889
5670	0.06
5715	0.0622222222222222
5760	0.0666666666666667
5805	0.06
5850	0.0511111111111111
5895	0.0511111111111111
5940	0.0422222222222222
5985	0.0422222222222222
6030	0.0444444444444444
6075	0.04
6120	0.0244444444444444
6165	0.0333333333333333
6210	0.0244444444444444
6255	0.0311111111111111
6300	0.0377777777777778
6345	0.0422222222222222
6390	0.0466666666666667
6435	0.0511111111111111
6480	0.0577777777777778
6525	0.0555555555555556
6570	0.06
6615	0.0555555555555556
6660	0.06
6705	0.06
6750	0.06
6795	0.0577777777777778
6840	0.0577777777777778
6885	0.0577777777777778
6930	0.0488888888888889
6975	0.0488888888888889
7020	0.0466666666666667
7065	0.0422222222222222
7110	0.0444444444444444
7155	0.04
7200	0.0377777777777778
7245	0.04
7290	0.0355555555555556
7335	0.0377777777777778
7380	0.0422222222222222
7425	0.0444444444444444
7470	0.0444444444444444
7515	0.0444444444444444
7560	0.0422222222222222
7605	0.0466666666666667
7650	0.0444444444444444
7695	0.04
7740	0.0422222222222222
7785	0.0377777777777778
7830	0.0333333333333333
7875	0.0311111111111111
7920	0.04
7965	0.0466666666666667
8010	0.0488888888888889
8055	0.0466666666666667
8100	0.0488888888888889
8145	0.0488888888888889
8190	0.0533333333333333
8235	0.0533333333333333
8280	0.0577777777777778
8325	0.0555555555555556
8370	0.0444444444444444
8415	0.0377777777777778
8460	0.0355555555555556
8505	0.0355555555555556
8550	0.0333333333333333
8595	0.0333333333333333
8640	0.0266666666666667
8685	0.0333333333333333
8730	0.0311111111111111
8775	0.0377777777777778
8820	0.0444444444444444
8865	0.0466666666666667
8910	0.0444444444444444
8955	0.0466666666666667
9000	0.0533333333333333
9045	0.0533333333333333
9090	0.0577777777777778
9135	0.0511111111111111
9180	0.0577777777777778
9225	0.0555555555555556
9270	0.0577777777777778
9315	0.0622222222222222
9360	0.0666666666666667
9405	0.0644444444444444
9450	0.0622222222222222
9495	0.0622222222222222
9540	0.06
9585	0.0577777777777778
9630	0.0577777777777778
9675	0.06
9720	0.06
9765	0.0555555555555556
9810	0.0488888888888889
9855	0.0488888888888889
9900	0.0422222222222222
9945	0.04
9990	0.0422222222222222
10035	0.04
10080	0.04
10125	0.04
10170	0.0333333333333333
10215	0.0311111111111111
10260	0.0333333333333333
10305	0.04
10350	0.04
10395	0.0466666666666667
10440	0.0422222222222222
10485	0.0444444444444444
10530	0.0377777777777778
10575	0.0288888888888889
10620	0.0333333333333333
10665	0.0333333333333333
10710	0.0333333333333333
10755	0.0244444444444444
10800	0.0266666666666667
10845	0.02
10890	0.0244444444444444
10935	0.0222222222222222
10980	0.0222222222222222
11025	0.0222222222222222
11070	0.0155555555555556
11115	0.0155555555555556
11160	0.0155555555555556
11205	0.0133333333333333
11250	0.0111111111111111
11295	0.0133333333333333
11340	0.0155555555555556
11385	0.0177777777777778
11430	0.02
11475	0.0222222222222222
11520	0.0266666666666667
11565	0.0333333333333333
11610	0.0311111111111111
11655	0.0355555555555556
11700	0.0377777777777778
11745	0.0377777777777778
11790	0.0333333333333333
11835	0.0311111111111111
11880	0.0311111111111111
11925	0.0311111111111111
11970	0.0333333333333333
12015	0.0266666666666667
12060	0.0288888888888889
12105	0.0244444444444444
12150	0.0222222222222222
12195	0.0222222222222222
12240	0.0244444444444444
12285	0.0266666666666667
12330	0.0222222222222222
12375	0.0244444444444444
12420	0.0222222222222222
12465	0.0266666666666667
12510	0.0266666666666667
12555	0.0311111111111111
12600	0.0333333333333333
12645	0.0311111111111111
12690	0.0288888888888889
12735	0.0266666666666667
12780	0.0311111111111111
12825	0.0377777777777778
12870	0.0355555555555556
12915	0.0355555555555556
12960	0.0355555555555556
13005	0.0333333333333333
13050	0.0311111111111111
13095	0.0311111111111111
13140	0.0288888888888889
13185	0.0333333333333333
13230	0.0288888888888889
13275	0.0177777777777778
13320	0.0155555555555556
13365	0.0111111111111111
13410	0.0155555555555556
13455	0.0133333333333333
13500	0.0222222222222222
13545	0.0311111111111111
13590	0.0355555555555556
13635	0.0377777777777778
13680	0.04
13725	0.0488888888888889
13770	0.0488888888888889
13815	0.0511111111111111
13860	0.0466666666666667
13905	0.0511111111111111
13950	0.0444444444444444
13995	0.0488888888888889
14040	0.0533333333333333
14085	0.0511111111111111
14130	0.0555555555555556
14175	0.0511111111111111
14220	0.0577777777777778
14265	0.0555555555555556
14310	0.0666666666666667
14355	0.0622222222222222
14400	0.06
14445	0.0488888888888889
14490	0.04
14535	0.0377777777777778
14580	0.0333333333333333
14625	0.0355555555555556
14670	0.0355555555555556
14715	0.04
14760	0.0311111111111111
14805	0.04
14850	0.0488888888888889
14895	0.0555555555555556
14940	0.06
14985	0.0644444444444444
15030	0.0688888888888889
15075	0.0644444444444444
15120	0.06
15165	0.0555555555555556
15210	0.0511111111111111
15255	0.0511111111111111
15300	0.0488888888888889
15345	0.0422222222222222
15390	0.0466666666666667
15435	0.0444444444444444
15480	0.0444444444444444
15525	0.0511111111111111
15570	0.0511111111111111
15615	0.0533333333333333
15660	0.0555555555555556
15705	0.0466666666666667
15750	0.0422222222222222
15795	0.0444444444444444
15840	0.0466666666666667
15885	0.0466666666666667
15930	0.0444444444444444
15975	0.0355555555555556
16020	0.0355555555555556
16065	0.0333333333333333
16110	0.0377777777777778
16155	0.0488888888888889
16200	0.0466666666666667
16245	0.0466666666666667
16290	0.0444444444444444
16335	0.0422222222222222
16380	0.0422222222222222
