# Supplementary material for: Conveniently Pre-Tagged and Pre-Packaged: Extended Molecular Identification and Metagenomics Using Complete Metazoan Mitochondrial Genomes
Source: PLoS One. 2012 Dec 14;7(12):e51263. doi: 10.1371/journal.pone.0051263 (PMC3522660; doi:10.1371/journal.pone.0051263)
Supplement: File S3 — Sliding window analyses for Mammalia and Lissamphibia. For each family, the folder contains the aligned sequences as well as the sliding window analyses by species pair and for all species pair on a single figure. (ZIP) [file pone.0051263.s003.zip › Lissamphibia/Ambystomatidae/45_450/Ambystoma_unisexual_lineage_LJJJ_NC_014572_Ambystoma_californiense_NC_006890.csv]

0	0.12
45	0.126666666666667
90	0.113333333333333
135	0.111111111111111
180	0.104444444444444
225	0.104444444444444
270	0.113333333333333
315	0.111111111111111
360	0.102222222222222
405	0.0977777777777778
450	0.1
495	0.1
540	0.106666666666667
585	0.108888888888889
630	0.111111111111111
675	0.117777777777778
720	0.111111111111111
765	0.106666666666667
810	0.108888888888889
855	0.111111111111111
900	0.111111111111111
945	0.113333333333333
990	0.0977777777777778
1035	0.0933333333333333
1080	0.0844444444444444
1125	0.0733333333333333
1170	0.0622222222222222
1215	0.0622222222222222
1260	0.0622222222222222
1305	0.06
1350	0.0555555555555556
1395	0.0466666666666667
1440	0.0511111111111111
1485	0.0444444444444444
1530	0.0488888888888889
1575	0.0511111111111111
1620	0.0666666666666667
1665	0.0755555555555556
1710	0.0755555555555556
1755	0.08
1800	0.0844444444444444
1845	0.0977777777777778
1890	0.111111111111111
1935	0.113333333333333
1980	0.111111111111111
2025	0.113333333333333
2070	0.106666666666667
2115	0.1
2160	0.0977777777777778
2205	0.102222222222222
2250	0.106666666666667
2295	0.102222222222222
2340	0.111111111111111
2385	0.131111111111111
2430	0.135555555555556
2475	0.135555555555556
2520	0.14
2565	0.14
2610	0.148888888888889
2655	0.16
2700	0.155555555555556
2745	0.153333333333333
2790	0.14
2835	0.124444444444444
2880	0.115555555555556
2925	0.12
2970	0.115555555555556
3015	0.113333333333333
3060	0.111111111111111
3105	0.0911111111111111
3150	0.0911111111111111
3195	0.0888888888888889
3240	0.0844444444444444
3285	0.0822222222222222
3330	0.0888888888888889
3375	0.0911111111111111
3420	0.0911111111111111
3465	0.0911111111111111
3510	0.0933333333333333
3555	0.102222222222222
3600	0.1
3645	0.1
3690	0.0977777777777778
3735	0.108888888888889
3780	0.12
3825	0.113333333333333
3870	0.12
3915	0.122222222222222
3960	0.117777777777778
4005	0.133333333333333
4050	0.133333333333333
4095	0.128888888888889
4140	0.131111111111111
4185	0.117777777777778
4230	0.108888888888889
4275	0.108888888888889
4320	0.104444444444444
4365	0.104444444444444
4410	0.0977777777777778
4455	0.0822222222222222
4500	0.0866666666666667
4545	0.0955555555555556
4590	0.1
4635	0.108888888888889
4680	0.108888888888889
4725	0.122222222222222
4770	0.117777777777778
4815	0.117777777777778
4860	0.124444444444444
4905	0.122222222222222
4950	0.128888888888889
4995	0.122222222222222
5040	0.128888888888889
5085	0.126666666666667
5130	0.128888888888889
5175	0.133333333333333
5220	0.14
5265	0.133333333333333
5310	0.137777777777778
5355	0.131111111111111
5400	0.124444444444444
5445	0.128888888888889
5490	0.117777777777778
5535	0.117777777777778
5580	0.111111111111111
5625	0.0977777777777778
5670	0.115555555555556
5715	0.124444444444444
5760	0.128888888888889
5805	0.133333333333333
5850	0.128888888888889
5895	0.131111111111111
5940	0.124444444444444
5985	0.117777777777778
6030	0.126666666666667
6075	0.128888888888889
6120	0.111111111111111
6165	0.12
6210	0.115555555555556
6255	0.117777777777778
6300	0.122222222222222
6345	0.117777777777778
6390	0.131111111111111
6435	0.14
6480	0.135555555555556
6525	0.131111111111111
6570	0.137777777777778
6615	0.133333333333333
6660	0.14
6705	0.142222222222222
6750	0.137777777777778
6795	0.14
6840	0.142222222222222
6885	0.142222222222222
6930	0.14
6975	0.142222222222222
7020	0.137777777777778
7065	0.128888888888889
7110	0.122222222222222
7155	0.12
7200	0.126666666666667
7245	0.122222222222222
7290	0.111111111111111
7335	0.104444444444444
7380	0.102222222222222
7425	0.106666666666667
7470	0.115555555555556
7515	0.124444444444444
7560	0.124444444444444
7605	0.128888888888889
7650	0.115555555555556
7695	0.122222222222222
7740	0.12
7785	0.122222222222222
7830	0.126666666666667
7875	0.115555555555556
7920	0.108888888888889
7965	0.108888888888889
8010	0.113333333333333
8055	0.113333333333333
8100	0.12
8145	0.113333333333333
8190	0.126666666666667
8235	0.122222222222222
8280	0.117777777777778
8325	0.117777777777778
8370	0.1
8415	0.0911111111111111
8460	0.0955555555555556
8505	0.0888888888888889
8550	0.0866666666666667
8595	0.0866666666666667
8640	0.0711111111111111
8685	0.08
8730	0.0955555555555556
8775	0.108888888888889
8820	0.117777777777778
8865	0.122222222222222
8910	0.113333333333333
8955	0.12
9000	0.126666666666667
9045	0.133333333333333
9090	0.148888888888889
9135	0.151111111111111
9180	0.144444444444444
9225	0.146666666666667
9270	0.151111111111111
9315	0.142222222222222
9360	0.137777777777778
9405	0.128888888888889
9450	0.128888888888889
9495	0.122222222222222
9540	0.111111111111111
9585	0.113333333333333
9630	0.122222222222222
9675	0.131111111111111
9720	0.14
9765	0.162222222222222
9810	0.168888888888889
9855	0.171111111111111
9900	0.168888888888889
9945	0.168888888888889
9990	0.173333333333333
10035	0.164444444444444
10080	0.168888888888889
10125	0.16
10170	0.153333333333333
10215	0.131111111111111
10260	0.12
10305	0.12
10350	0.115555555555556
10395	0.117777777777778
10440	0.108888888888889
10485	0.1
10530	0.0711111111111111
10575	0.0533333333333333
10620	0.0466666666666667
10665	0.0466666666666667
10710	0.0444444444444444
10755	0.0377777777777778
10800	0.0333333333333333
10845	0.0333333333333333
10890	0.0377777777777778
10935	0.0444444444444444
10980	0.0466666666666667
11025	0.06
11070	0.0577777777777778
11115	0.0577777777777778
11160	0.0555555555555556
11205	0.0577777777777778
11250	0.0555555555555556
11295	0.0533333333333333
11340	0.0533333333333333
11385	0.0488888888888889
11430	0.0511111111111111
11475	0.0377777777777778
11520	0.0377777777777778
11565	0.0422222222222222
11610	0.0511111111111111
11655	0.0533333333333333
11700	0.0644444444444444
11745	0.0777777777777778
11790	0.0822222222222222
11835	0.0844444444444444
11880	0.0822222222222222
11925	0.08
11970	0.0822222222222222
12015	0.08
12060	0.0777777777777778
12105	0.08
12150	0.0688888888888889
12195	0.0511111111111111
12240	0.0444444444444444
12285	0.0511111111111111
12330	0.0577777777777778
12375	0.0622222222222222
12420	0.0622222222222222
12465	0.0733333333333333
12510	0.0733333333333333
12555	0.0711111111111111
12600	0.0777777777777778
12645	0.08
12690	0.0777777777777778
12735	0.0755555555555556
12780	0.0711111111111111
12825	0.0911111111111111
12870	0.0866666666666667
12915	0.0733333333333333
12960	0.0711111111111111
13005	0.0666666666666667
13050	0.06
13095	0.0577777777777778
13140	0.0577777777777778
13185	0.0577777777777778
13230	0.0555555555555556
13275	0.0355555555555556
13320	0.0311111111111111
13365	0.0377777777777778
13410	0.04
13455	0.0444444444444444
13500	0.0577777777777778
13545	0.0688888888888889
13590	0.0844444444444444
13635	0.0955555555555556
13680	0.104444444444444
13725	0.108888888888889
13770	0.117777777777778
13815	0.113333333333333
13860	0.122222222222222
13905	0.128888888888889
13950	0.122222222222222
13995	0.126666666666667
14040	0.111111111111111
14085	0.106666666666667
14130	0.117777777777778
14175	0.12
14220	0.12
14265	0.133333333333333
14310	0.133333333333333
14355	0.122222222222222
14400	0.12
14445	0.111111111111111
14490	0.111111111111111
14535	0.0955555555555556
14580	0.0866666666666667
14625	0.0888888888888889
14670	0.0888888888888889
14715	0.0755555555555556
14760	0.0666666666666667
14805	0.0888888888888889
14850	0.0977777777777778
14895	0.113333333333333
14940	0.117777777777778
14985	0.131111111111111
15030	0.142222222222222
15075	0.137777777777778
15120	0.146666666666667
15165	0.16
15210	0.162222222222222
15255	0.146666666666667
15300	0.146666666666667
15345	0.133333333333333
15390	0.148888888888889
15435	0.151111111111111
15480	0.137777777777778
15525	0.162222222222222
15570	0.148888888888889
15615	0.126666666666667
15660	0.12
15705	0.111111111111111
15750	0.104444444444444
15795	0.104444444444444
15840	0.0955555555555556
15885	0.0866666666666667
15930	0.0822222222222222
15975	0.0488888888888889
16020	0.0466666666666667
16065	0.0688888888888889
16110	0.08
16155	0.0977777777777778
16200	0.0977777777777778
16245	0.0977777777777778
16290	0.102222222222222
16335	0.108888888888889
16380	0.111111111111111
