# Supplementary material for: Conveniently Pre-Tagged and Pre-Packaged: Extended Molecular Identification and Metagenomics Using Complete Metazoan Mitochondrial Genomes
Source: PLoS One. 2012 Dec 14;7(12):e51263. doi: 10.1371/journal.pone.0051263 (PMC3522660; doi:10.1371/journal.pone.0051263)
Supplement: File S3 — Sliding window analyses for Mammalia and Lissamphibia. For each family, the folder contains the aligned sequences as well as the sliding window analyses by species pair and for all species pair on a single figure. (ZIP) [file pone.0051263.s003.zip › Lissamphibia/Ambystomatidae/45_450/Ambystoma_unisexual_lineage_LJJJ_NC_014572_Ambystoma_dumerilii_NC_006889.csv]

0	0.0933333333333333
45	0.104444444444444
90	0.102222222222222
135	0.104444444444444
180	0.0955555555555556
225	0.0955555555555556
270	0.108888888888889
315	0.104444444444444
360	0.0911111111111111
405	0.0866666666666667
450	0.0933333333333333
495	0.0844444444444444
540	0.0933333333333333
585	0.0955555555555556
630	0.104444444444444
675	0.106666666666667
720	0.0977777777777778
765	0.0911111111111111
810	0.104444444444444
855	0.1
900	0.102222222222222
945	0.106666666666667
990	0.0933333333333333
1035	0.0933333333333333
1080	0.08
1125	0.0777777777777778
1170	0.0666666666666667
1215	0.0688888888888889
1260	0.0622222222222222
1305	0.0577777777777778
1350	0.0533333333333333
1395	0.0488888888888889
1440	0.0511111111111111
1485	0.0422222222222222
1530	0.0466666666666667
1575	0.0466666666666667
1620	0.0622222222222222
1665	0.0711111111111111
1710	0.0755555555555556
1755	0.0888888888888889
1800	0.0888888888888889
1845	0.102222222222222
1890	0.115555555555556
1935	0.117777777777778
1980	0.117777777777778
2025	0.12
2070	0.122222222222222
2115	0.12
2160	0.113333333333333
2205	0.108888888888889
2250	0.115555555555556
2295	0.108888888888889
2340	0.117777777777778
2385	0.133333333333333
2430	0.14
2475	0.137777777777778
2520	0.135555555555556
2565	0.133333333333333
2610	0.146666666666667
2655	0.162222222222222
2700	0.155555555555556
2745	0.153333333333333
2790	0.14
2835	0.126666666666667
2880	0.115555555555556
2925	0.124444444444444
2970	0.117777777777778
3015	0.117777777777778
3060	0.108888888888889
3105	0.0888888888888889
3150	0.0888888888888889
3195	0.0955555555555556
3240	0.0955555555555556
3285	0.1
3330	0.111111111111111
3375	0.106666666666667
3420	0.111111111111111
3465	0.104444444444444
3510	0.104444444444444
3555	0.115555555555556
3600	0.115555555555556
3645	0.106666666666667
3690	0.1
3735	0.104444444444444
3780	0.111111111111111
3825	0.108888888888889
3870	0.113333333333333
3915	0.124444444444444
3960	0.124444444444444
4005	0.137777777777778
4050	0.137777777777778
4095	0.133333333333333
4140	0.135555555555556
4185	0.122222222222222
4230	0.113333333333333
4275	0.113333333333333
4320	0.106666666666667
4365	0.1
4410	0.0933333333333333
4455	0.0755555555555556
4500	0.0755555555555556
4545	0.0822222222222222
4590	0.0866666666666667
4635	0.0977777777777778
4680	0.1
4725	0.108888888888889
4770	0.106666666666667
4815	0.106666666666667
4860	0.115555555555556
4905	0.115555555555556
4950	0.135555555555556
4995	0.135555555555556
5040	0.135555555555556
5085	0.131111111111111
5130	0.128888888888889
5175	0.133333333333333
5220	0.135555555555556
5265	0.131111111111111
5310	0.133333333333333
5355	0.126666666666667
5400	0.111111111111111
5445	0.108888888888889
5490	0.104444444444444
5535	0.108888888888889
5580	0.104444444444444
5625	0.0977777777777778
5670	0.117777777777778
5715	0.128888888888889
5760	0.126666666666667
5805	0.124444444444444
5850	0.124444444444444
5895	0.126666666666667
5940	0.117777777777778
5985	0.106666666666667
6030	0.117777777777778
6075	0.124444444444444
6120	0.104444444444444
6165	0.102222222222222
6210	0.1
6255	0.113333333333333
6300	0.108888888888889
6345	0.106666666666667
6390	0.117777777777778
6435	0.128888888888889
6480	0.115555555555556
6525	0.1
6570	0.0977777777777778
6615	0.104444444444444
6660	0.115555555555556
6705	0.12
6750	0.12
6795	0.122222222222222
6840	0.126666666666667
6885	0.122222222222222
6930	0.124444444444444
6975	0.128888888888889
7020	0.126666666666667
7065	0.117777777777778
7110	0.106666666666667
7155	0.0933333333333333
7200	0.102222222222222
7245	0.108888888888889
7290	0.108888888888889
7335	0.113333333333333
7380	0.113333333333333
7425	0.115555555555556
7470	0.124444444444444
7515	0.124444444444444
7560	0.135555555555556
7605	0.14
7650	0.126666666666667
7695	0.122222222222222
7740	0.117777777777778
7785	0.113333333333333
7830	0.113333333333333
7875	0.111111111111111
7920	0.115555555555556
7965	0.115555555555556
8010	0.115555555555556
8055	0.113333333333333
8100	0.113333333333333
8145	0.102222222222222
8190	0.108888888888889
8235	0.102222222222222
8280	0.102222222222222
8325	0.0977777777777778
8370	0.0777777777777778
8415	0.0777777777777778
8460	0.08
8505	0.08
8550	0.0822222222222222
8595	0.1
8640	0.0933333333333333
8685	0.0977777777777778
8730	0.108888888888889
8775	0.113333333333333
8820	0.122222222222222
8865	0.128888888888889
8910	0.124444444444444
8955	0.126666666666667
9000	0.135555555555556
9045	0.128888888888889
9090	0.135555555555556
9135	0.14
9180	0.128888888888889
9225	0.137777777777778
9270	0.144444444444444
9315	0.137777777777778
9360	0.128888888888889
9405	0.128888888888889
9450	0.124444444444444
9495	0.122222222222222
9540	0.108888888888889
9585	0.106666666666667
9630	0.12
9675	0.122222222222222
9720	0.133333333333333
9765	0.153333333333333
9810	0.164444444444444
9855	0.162222222222222
9900	0.162222222222222
9945	0.153333333333333
9990	0.157777777777778
10035	0.148888888888889
10080	0.157777777777778
10125	0.16
10170	0.146666666666667
10215	0.128888888888889
10260	0.113333333333333
10305	0.113333333333333
10350	0.106666666666667
10395	0.111111111111111
10440	0.102222222222222
10485	0.104444444444444
10530	0.0777777777777778
10575	0.0577777777777778
10620	0.0511111111111111
10665	0.0422222222222222
10710	0.04
10755	0.0311111111111111
10800	0.0288888888888889
10845	0.0311111111111111
10890	0.0355555555555556
10935	0.0333333333333333
10980	0.0333333333333333
11025	0.04
11070	0.04
11115	0.0422222222222222
11160	0.04
11205	0.0466666666666667
11250	0.0444444444444444
11295	0.0422222222222222
11340	0.0422222222222222
11385	0.0422222222222222
11430	0.0488888888888889
11475	0.0422222222222222
11520	0.0377777777777778
11565	0.04
11610	0.0444444444444444
11655	0.0422222222222222
11700	0.0555555555555556
11745	0.0666666666666667
11790	0.0733333333333333
11835	0.0755555555555556
11880	0.0711111111111111
11925	0.0688888888888889
11970	0.0711111111111111
12015	0.0688888888888889
12060	0.0733333333333333
12105	0.0755555555555556
12150	0.0644444444444444
12195	0.0533333333333333
12240	0.0511111111111111
12285	0.0511111111111111
12330	0.06
12375	0.0644444444444444
12420	0.0711111111111111
12465	0.0888888888888889
12510	0.0822222222222222
12555	0.0822222222222222
12600	0.0844444444444444
12645	0.0822222222222222
12690	0.0755555555555556
12735	0.08
12780	0.0666666666666667
12825	0.0866666666666667
12870	0.0777777777777778
12915	0.0622222222222222
12960	0.06
13005	0.0555555555555556
13050	0.0511111111111111
13095	0.0488888888888889
13140	0.0466666666666667
13185	0.0466666666666667
13230	0.0488888888888889
13275	0.0266666666666667
13320	0.0266666666666667
13365	0.0333333333333333
13410	0.0511111111111111
13455	0.0577777777777778
13500	0.0733333333333333
13545	0.0844444444444444
13590	0.0933333333333333
13635	0.106666666666667
13680	0.108888888888889
13725	0.115555555555556
13770	0.12
13815	0.12
13860	0.115555555555556
13905	0.111111111111111
13950	0.106666666666667
13995	0.106666666666667
14040	0.113333333333333
14085	0.108888888888889
14130	0.128888888888889
14175	0.128888888888889
14220	0.131111111111111
14265	0.137777777777778
14310	0.135555555555556
14355	0.133333333333333
14400	0.124444444444444
14445	0.12
14490	0.106666666666667
14535	0.0888888888888889
14580	0.0755555555555556
14625	0.0866666666666667
14670	0.0844444444444444
14715	0.0711111111111111
14760	0.0644444444444444
14805	0.0777777777777778
14850	0.0977777777777778
14895	0.117777777777778
14940	0.126666666666667
14985	0.137777777777778
15030	0.148888888888889
15075	0.14
15120	0.144444444444444
15165	0.16
15210	0.166666666666667
15255	0.162222222222222
15300	0.153333333333333
15345	0.135555555555556
15390	0.151111111111111
15435	0.155555555555556
15480	0.142222222222222
15525	0.155555555555556
15570	0.148888888888889
15615	0.124444444444444
15660	0.113333333333333
15705	0.102222222222222
15750	0.0911111111111111
15795	0.0888888888888889
15840	0.0711111111111111
15885	0.06
15930	0.06
15975	0.0355555555555556
16020	0.0333333333333333
16065	0.0422222222222222
16110	0.0511111111111111
16155	0.0666666666666667
16200	0.0688888888888889
16245	0.0688888888888889
16290	0.0755555555555556
16335	0.0844444444444444
16380	0.0888888888888889
