# Supplementary material for: Conveniently Pre-Tagged and Pre-Packaged: Extended Molecular Identification and Metagenomics Using Complete Metazoan Mitochondrial Genomes
Source: PLoS One. 2012 Dec 14;7(12):e51263. doi: 10.1371/journal.pone.0051263 (PMC3522660; doi:10.1371/journal.pone.0051263)
Supplement: File S3 — Sliding window analyses for Mammalia and Lissamphibia. For each family, the folder contains the aligned sequences as well as the sliding window analyses by species pair and for all species pair on a single figure. (ZIP) [file pone.0051263.s003.zip › Lissamphibia/Ambystomatidae/45_450/Ambystoma_unisexual_lineage_LJJJ_NC_014572_Ambystoma_laterale_NC_006330.csv]

0	0.122222222222222
45	0.128888888888889
90	0.124444444444444
135	0.124444444444444
180	0.117777777777778
225	0.113333333333333
270	0.113333333333333
315	0.122222222222222
360	0.115555555555556
405	0.106666666666667
450	0.102222222222222
495	0.0977777777777778
540	0.1
585	0.102222222222222
630	0.1
675	0.106666666666667
720	0.108888888888889
765	0.106666666666667
810	0.111111111111111
855	0.122222222222222
900	0.122222222222222
945	0.131111111111111
990	0.122222222222222
1035	0.117777777777778
1080	0.122222222222222
1125	0.113333333333333
1170	0.0977777777777778
1215	0.0933333333333333
1260	0.0866666666666667
1305	0.0711111111111111
1350	0.0666666666666667
1395	0.0577777777777778
1440	0.0644444444444444
1485	0.06
1530	0.0533333333333333
1575	0.0577777777777778
1620	0.0755555555555556
1665	0.0866666666666667
1710	0.0933333333333333
1755	0.0977777777777778
1800	0.106666666666667
1845	0.113333333333333
1890	0.115555555555556
1935	0.117777777777778
1980	0.113333333333333
2025	0.113333333333333
2070	0.102222222222222
2115	0.0933333333333333
2160	0.0911111111111111
2205	0.0933333333333333
2250	0.0911111111111111
2295	0.0933333333333333
2340	0.0977777777777778
2385	0.122222222222222
2430	0.131111111111111
2475	0.142222222222222
2520	0.153333333333333
2565	0.162222222222222
2610	0.171111111111111
2655	0.186666666666667
2700	0.186666666666667
2745	0.177777777777778
2790	0.173333333333333
2835	0.16
2880	0.146666666666667
2925	0.137777777777778
2970	0.131111111111111
3015	0.117777777777778
3060	0.106666666666667
3105	0.0955555555555556
3150	0.0955555555555556
3195	0.102222222222222
3240	0.111111111111111
3285	0.113333333333333
3330	0.124444444444444
3375	0.124444444444444
3420	0.12
3465	0.117777777777778
3510	0.117777777777778
3555	0.122222222222222
3600	0.12
3645	0.117777777777778
3690	0.102222222222222
3735	0.0933333333333333
3780	0.0977777777777778
3825	0.0955555555555556
3870	0.0955555555555556
3915	0.102222222222222
3960	0.113333333333333
4005	0.108888888888889
4050	0.108888888888889
4095	0.104444444444444
4140	0.115555555555556
4185	0.115555555555556
4230	0.111111111111111
4275	0.117777777777778
4320	0.12
4365	0.122222222222222
4410	0.108888888888889
4455	0.106666666666667
4500	0.104444444444444
4545	0.113333333333333
4590	0.108888888888889
4635	0.111111111111111
4680	0.108888888888889
4725	0.113333333333333
4770	0.104444444444444
4815	0.1
4860	0.106666666666667
4905	0.117777777777778
4950	0.131111111111111
4995	0.124444444444444
5040	0.122222222222222
5085	0.12
5130	0.113333333333333
5175	0.106666666666667
5220	0.122222222222222
5265	0.124444444444444
5310	0.122222222222222
5355	0.106666666666667
5400	0.0933333333333333
5445	0.1
5490	0.111111111111111
5535	0.113333333333333
5580	0.12
5625	0.122222222222222
5670	0.124444444444444
5715	0.124444444444444
5760	0.133333333333333
5805	0.135555555555556
5850	0.133333333333333
5895	0.12
5940	0.108888888888889
5985	0.102222222222222
6030	0.104444444444444
6075	0.104444444444444
6120	0.111111111111111
6165	0.111111111111111
6210	0.102222222222222
6255	0.108888888888889
6300	0.111111111111111
6345	0.124444444444444
6390	0.131111111111111
6435	0.137777777777778
6480	0.14
6525	0.14
6570	0.131111111111111
6615	0.133333333333333
6660	0.142222222222222
6705	0.142222222222222
6750	0.151111111111111
6795	0.148888888888889
6840	0.151111111111111
6885	0.146666666666667
6930	0.137777777777778
6975	0.131111111111111
7020	0.122222222222222
7065	0.122222222222222
7110	0.117777777777778
7155	0.122222222222222
7200	0.122222222222222
7245	0.128888888888889
7290	0.12
7335	0.126666666666667
7380	0.128888888888889
7425	0.135555555555556
7470	0.148888888888889
7515	0.151111111111111
7560	0.151111111111111
7605	0.144444444444444
7650	0.131111111111111
7695	0.128888888888889
7740	0.126666666666667
7785	0.131111111111111
7830	0.126666666666667
7875	0.122222222222222
7920	0.113333333333333
7965	0.111111111111111
8010	0.115555555555556
8055	0.117777777777778
8100	0.115555555555556
8145	0.102222222222222
8190	0.111111111111111
8235	0.1
8280	0.104444444444444
8325	0.1
8370	0.0888888888888889
8415	0.0822222222222222
8460	0.0888888888888889
8505	0.0822222222222222
8550	0.0844444444444444
8595	0.0955555555555556
8640	0.0933333333333333
8685	0.104444444444444
8730	0.113333333333333
8775	0.117777777777778
8820	0.126666666666667
8865	0.128888888888889
8910	0.115555555555556
8955	0.12
9000	0.131111111111111
9045	0.128888888888889
9090	0.133333333333333
9135	0.131111111111111
9180	0.131111111111111
9225	0.128888888888889
9270	0.133333333333333
9315	0.135555555555556
9360	0.137777777777778
9405	0.135555555555556
9450	0.14
9495	0.135555555555556
9540	0.12
9585	0.117777777777778
9630	0.128888888888889
9675	0.155555555555556
9720	0.166666666666667
9765	0.186666666666667
9810	0.195555555555556
9855	0.197777777777778
9900	0.188888888888889
9945	0.184444444444444
9990	0.188888888888889
10035	0.177777777777778
10080	0.175555555555556
10125	0.168888888888889
10170	0.153333333333333
10215	0.128888888888889
10260	0.111111111111111
10305	0.113333333333333
10350	0.113333333333333
10395	0.128888888888889
10440	0.135555555555556
10485	0.137777777777778
10530	0.111111111111111
10575	0.0977777777777778
10620	0.0977777777777778
10665	0.0911111111111111
10710	0.0955555555555556
10755	0.0822222222222222
10800	0.0733333333333333
10845	0.06
10890	0.0555555555555556
10935	0.0533333333333333
10980	0.0577777777777778
11025	0.0533333333333333
11070	0.0555555555555556
11115	0.0622222222222222
11160	0.0577777777777778
11205	0.0644444444444444
11250	0.0622222222222222
11295	0.0622222222222222
11340	0.06
11385	0.0577777777777778
11430	0.06
11475	0.0577777777777778
11520	0.0511111111111111
11565	0.0511111111111111
11610	0.0511111111111111
11655	0.0511111111111111
11700	0.06
11745	0.0755555555555556
11790	0.0733333333333333
11835	0.08
11880	0.08
11925	0.0733333333333333
11970	0.0755555555555556
12015	0.0755555555555556
12060	0.0777777777777778
12105	0.0755555555555556
12150	0.0688888888888889
12195	0.0511111111111111
12240	0.0622222222222222
12285	0.0666666666666667
12330	0.0666666666666667
12375	0.0711111111111111
12420	0.0711111111111111
12465	0.0777777777777778
12510	0.0755555555555556
12555	0.0755555555555556
12600	0.0777777777777778
12645	0.0777777777777778
12690	0.0688888888888889
12735	0.0644444444444444
12780	0.06
12825	0.0888888888888889
12870	0.0844444444444444
12915	0.0777777777777778
12960	0.0733333333333333
13005	0.0688888888888889
13050	0.0644444444444444
13095	0.0622222222222222
13140	0.0577777777777778
13185	0.0644444444444444
13230	0.0644444444444444
13275	0.0311111111111111
13320	0.0288888888888889
13365	0.0333333333333333
13410	0.0422222222222222
13455	0.0488888888888889
13500	0.0622222222222222
13545	0.0755555555555556
13590	0.0911111111111111
13635	0.102222222222222
13680	0.117777777777778
13725	0.128888888888889
13770	0.131111111111111
13815	0.128888888888889
13860	0.131111111111111
13905	0.128888888888889
13950	0.128888888888889
13995	0.131111111111111
14040	0.126666666666667
14085	0.113333333333333
14130	0.117777777777778
14175	0.117777777777778
14220	0.126666666666667
14265	0.128888888888889
14310	0.128888888888889
14355	0.124444444444444
14400	0.113333333333333
14445	0.104444444444444
14490	0.0955555555555556
14535	0.0844444444444444
14580	0.0822222222222222
14625	0.0844444444444444
14670	0.08
14715	0.08
14760	0.0755555555555556
14805	0.0777777777777778
14850	0.0911111111111111
14895	0.115555555555556
14940	0.117777777777778
14985	0.124444444444444
15030	0.122222222222222
15075	0.124444444444444
15120	0.128888888888889
15165	0.131111111111111
15210	0.137777777777778
15255	0.135555555555556
15300	0.131111111111111
15345	0.106666666666667
15390	0.131111111111111
15435	0.137777777777778
15480	0.144444444444444
15525	0.146666666666667
15570	0.14
15615	0.124444444444444
15660	0.113333333333333
15705	0.115555555555556
15750	0.106666666666667
15795	0.106666666666667
15840	0.0888888888888889
15885	0.0844444444444444
15930	0.0688888888888889
15975	0.0511111111111111
16020	0.0466666666666667
16065	0.0577777777777778
16110	0.0644444444444444
16155	0.0822222222222222
16200	0.0888888888888889
16245	0.0977777777777778
16290	0.0955555555555556
16335	0.1
16380	0.106666666666667
