# Supplementary material for: Conveniently Pre-Tagged and Pre-Packaged: Extended Molecular Identification and Metagenomics Using Complete Metazoan Mitochondrial Genomes
Source: PLoS One. 2012 Dec 14;7(12):e51263. doi: 10.1371/journal.pone.0051263 (PMC3522660; doi:10.1371/journal.pone.0051263)
Supplement: File S3 — Sliding window analyses for Mammalia and Lissamphibia. For each family, the folder contains the aligned sequences as well as the sliding window analyses by species pair and for all species pair on a single figure. (ZIP) [file pone.0051263.s003.zip › Lissamphibia/Ambystomatidae/45_450/Ambystoma_unisexual_lineage_LJJJ_NC_014572_Ambystoma_texanum_NC_014571.csv]

0	0.0844444444444444
45	0.0822222222222222
90	0.0777777777777778
135	0.0755555555555556
180	0.0644444444444444
225	0.0622222222222222
270	0.0644444444444444
315	0.0555555555555556
360	0.0533333333333333
405	0.0488888888888889
450	0.0422222222222222
495	0.0466666666666667
540	0.0555555555555556
585	0.0555555555555556
630	0.0644444444444444
675	0.0733333333333333
720	0.0711111111111111
765	0.0688888888888889
810	0.0666666666666667
855	0.0666666666666667
900	0.0733333333333333
945	0.0711111111111111
990	0.0622222222222222
1035	0.0555555555555556
1080	0.0577777777777778
1125	0.0466666666666667
1170	0.0422222222222222
1215	0.0533333333333333
1260	0.0511111111111111
1305	0.0444444444444444
1350	0.0333333333333333
1395	0.0333333333333333
1440	0.0355555555555556
1485	0.04
1530	0.0311111111111111
1575	0.0311111111111111
1620	0.0355555555555556
1665	0.0288888888888889
1710	0.0355555555555556
1755	0.04
1800	0.0555555555555556
1845	0.0644444444444444
1890	0.0711111111111111
1935	0.0666666666666667
1980	0.0644444444444444
2025	0.0711111111111111
2070	0.0688888888888889
2115	0.0688888888888889
2160	0.0622222222222222
2205	0.0577777777777778
2250	0.0511111111111111
2295	0.0488888888888889
2340	0.0533333333333333
2385	0.0666666666666667
2430	0.08
2475	0.0755555555555556
2520	0.0888888888888889
2565	0.0888888888888889
2610	0.0955555555555556
2655	0.111111111111111
2700	0.106666666666667
2745	0.1
2790	0.0911111111111111
2835	0.0822222222222222
2880	0.0711111111111111
2925	0.0755555555555556
2970	0.0688888888888889
3015	0.0688888888888889
3060	0.06
3105	0.0511111111111111
3150	0.0555555555555556
3195	0.0622222222222222
3240	0.0644444444444444
3285	0.0666666666666667
3330	0.0688888888888889
3375	0.0622222222222222
3420	0.0644444444444444
3465	0.0622222222222222
3510	0.0644444444444444
3555	0.0733333333333333
3600	0.0688888888888889
3645	0.0666666666666667
3690	0.0622222222222222
3735	0.0577777777777778
3780	0.0711111111111111
3825	0.0755555555555556
3870	0.0644444444444444
3915	0.0688888888888889
3960	0.0777777777777778
4005	0.0711111111111111
4050	0.0711111111111111
4095	0.0666666666666667
4140	0.0688888888888889
4185	0.0688888888888889
4230	0.0577777777777778
4275	0.0533333333333333
4320	0.06
4365	0.06
4410	0.0488888888888889
4455	0.0511111111111111
4500	0.0488888888888889
4545	0.0488888888888889
4590	0.0533333333333333
4635	0.06
4680	0.0622222222222222
4725	0.0711111111111111
4770	0.0666666666666667
4815	0.0644444444444444
4860	0.0711111111111111
4905	0.0688888888888889
4950	0.0911111111111111
4995	0.0911111111111111
5040	0.0911111111111111
5085	0.0844444444444444
5130	0.08
5175	0.0777777777777778
5220	0.0822222222222222
5265	0.0777777777777778
5310	0.0777777777777778
5355	0.0755555555555556
5400	0.0577777777777778
5445	0.0644444444444444
5490	0.0622222222222222
5535	0.0711111111111111
5580	0.0711111111111111
5625	0.0755555555555556
5670	0.0755555555555556
5715	0.0844444444444444
5760	0.0888888888888889
5805	0.0822222222222222
5850	0.0755555555555556
5895	0.0666666666666667
5940	0.0622222222222222
5985	0.0533333333333333
6030	0.0488888888888889
6075	0.0533333333333333
6120	0.0555555555555556
6165	0.0533333333333333
6210	0.0444444444444444
6255	0.0533333333333333
6300	0.0622222222222222
6345	0.08
6390	0.0866666666666667
6435	0.0955555555555556
6480	0.106666666666667
6525	0.1
6570	0.0933333333333333
6615	0.0933333333333333
6660	0.1
6705	0.102222222222222
6750	0.0955555555555556
6795	0.0844444444444444
6840	0.0844444444444444
6885	0.0822222222222222
6930	0.0755555555555556
6975	0.0733333333333333
7020	0.0733333333333333
7065	0.0711111111111111
7110	0.0688888888888889
7155	0.0666666666666667
7200	0.0777777777777778
7245	0.0777777777777778
7290	0.0711111111111111
7335	0.0711111111111111
7380	0.0777777777777778
7425	0.0777777777777778
7470	0.0777777777777778
7515	0.0755555555555556
7560	0.0755555555555556
7605	0.0844444444444444
7650	0.08
7695	0.08
7740	0.0822222222222222
7785	0.0822222222222222
7830	0.0755555555555556
7875	0.0777777777777778
7920	0.0844444444444444
7965	0.0911111111111111
8010	0.0933333333333333
8055	0.0866666666666667
8100	0.08
8145	0.0733333333333333
8190	0.0755555555555556
8235	0.0666666666666667
8280	0.0644444444444444
8325	0.0577777777777778
8370	0.0511111111111111
8415	0.0466666666666667
8460	0.0533333333333333
8505	0.0466666666666667
8550	0.0466666666666667
8595	0.0533333333333333
8640	0.0533333333333333
8685	0.0622222222222222
8730	0.0644444444444444
8775	0.0711111111111111
8820	0.0733333333333333
8865	0.0755555555555556
8910	0.0755555555555556
8955	0.0733333333333333
9000	0.0777777777777778
9045	0.0866666666666667
9090	0.0911111111111111
9135	0.0933333333333333
9180	0.0977777777777778
9225	0.0933333333333333
9270	0.1
9315	0.1
9360	0.0866666666666667
9405	0.0911111111111111
9450	0.0977777777777778
9495	0.0888888888888889
9540	0.0822222222222222
9585	0.0822222222222222
9630	0.0777777777777778
9675	0.08
9720	0.08
9765	0.0822222222222222
9810	0.0866666666666667
9855	0.0888888888888889
9900	0.0755555555555556
9945	0.0711111111111111
9990	0.0711111111111111
10035	0.06
10080	0.0644444444444444
10125	0.0688888888888889
10170	0.0577777777777778
10215	0.0488888888888889
10260	0.0444444444444444
10305	0.04
10350	0.0488888888888889
10395	0.0577777777777778
10440	0.0533333333333333
10485	0.0533333333333333
10530	0.0466666666666667
10575	0.0333333333333333
10620	0.0444444444444444
10665	0.0444444444444444
10710	0.0444444444444444
10755	0.0422222222222222
10800	0.0333333333333333
10845	0.0244444444444444
10890	0.0266666666666667
10935	0.0288888888888889
10980	0.0333333333333333
11025	0.0333333333333333
11070	0.0288888888888889
11115	0.0311111111111111
11160	0.0288888888888889
11205	0.0266666666666667
11250	0.0266666666666667
11295	0.0244444444444444
11340	0.0222222222222222
11385	0.0222222222222222
11430	0.0177777777777778
11475	0.02
11520	0.0155555555555556
11565	0.0177777777777778
11610	0.0177777777777778
11655	0.0222222222222222
11700	0.0288888888888889
11745	0.0311111111111111
11790	0.0377777777777778
11835	0.0377777777777778
11880	0.0377777777777778
11925	0.0377777777777778
11970	0.0355555555555556
12015	0.0311111111111111
12060	0.0355555555555556
12105	0.0311111111111111
12150	0.0244444444444444
12195	0.0244444444444444
12240	0.0222222222222222
12285	0.0266666666666667
12330	0.0244444444444444
12375	0.0244444444444444
12420	0.0244444444444444
12465	0.0355555555555556
12510	0.0333333333333333
12555	0.0355555555555556
12600	0.0355555555555556
12645	0.0333333333333333
12690	0.0288888888888889
12735	0.0222222222222222
12780	0.0222222222222222
12825	0.0377777777777778
12870	0.0355555555555556
12915	0.0222222222222222
12960	0.02
13005	0.02
13050	0.02
13095	0.02
13140	0.02
13185	0.0222222222222222
13230	0.0222222222222222
13275	0.00444444444444444
13320	0.00444444444444444
13365	0.00444444444444444
13410	0.0155555555555556
13455	0.0177777777777778
13500	0.0288888888888889
13545	0.0422222222222222
13590	0.0511111111111111
13635	0.0533333333333333
13680	0.0622222222222222
13725	0.0711111111111111
13770	0.08
13815	0.0844444444444444
13860	0.08
13905	0.0844444444444444
13950	0.08
13995	0.0733333333333333
14040	0.0711111111111111
14085	0.0733333333333333
14130	0.0711111111111111
14175	0.0688888888888889
14220	0.0622222222222222
14265	0.0666666666666667
14310	0.0666666666666667
14355	0.0644444444444444
14400	0.0577777777777778
14445	0.0555555555555556
14490	0.0488888888888889
14535	0.0422222222222222
14580	0.0444444444444444
14625	0.0444444444444444
14670	0.0511111111111111
14715	0.0533333333333333
14760	0.0488888888888889
14805	0.0511111111111111
14850	0.06
14895	0.0666666666666667
14940	0.0733333333333333
14985	0.0822222222222222
15030	0.0822222222222222
15075	0.0866666666666667
15120	0.0888888888888889
15165	0.0866666666666667
15210	0.0866666666666667
15255	0.08
15300	0.0777777777777778
15345	0.0711111111111111
15390	0.0755555555555556
15435	0.0755555555555556
15480	0.0755555555555556
15525	0.08
15570	0.0733333333333333
15615	0.0666666666666667
15660	0.0666666666666667
15705	0.0644444444444444
15750	0.06
15795	0.0577777777777778
15840	0.0577777777777778
15885	0.0511111111111111
15930	0.0511111111111111
15975	0.0377777777777778
16020	0.0355555555555556
16065	0.0377777777777778
16110	0.0444444444444444
16155	0.0555555555555556
16200	0.06
16245	0.0644444444444444
16290	0.0666666666666667
16335	0.0733333333333333
16380	0.0755555555555556
