# Supplementary material for: Conveniently Pre-Tagged and Pre-Packaged: Extended Molecular Identification and Metagenomics Using Complete Metazoan Mitochondrial Genomes
Source: PLoS One. 2012 Dec 14;7(12):e51263. doi: 10.1371/journal.pone.0051263 (PMC3522660; doi:10.1371/journal.pone.0051263)
Supplement: File S3 — Sliding window analyses for Mammalia and Lissamphibia. For each family, the folder contains the aligned sequences as well as the sliding window analyses by species pair and for all species pair on a single figure. (ZIP) [file pone.0051263.s003.zip › Lissamphibia/Ambystomatidae/45_450/Ambystoma_unisexual_lineage_LJJJ_NC_014572_Ambystoma_tigrinum_tigrinum_NC_006887.csv]

0	0.113333333333333
45	0.117777777777778
90	0.12
135	0.12
180	0.106666666666667
225	0.1
270	0.111111111111111
315	0.113333333333333
360	0.0977777777777778
405	0.0955555555555556
450	0.0977777777777778
495	0.0955555555555556
540	0.0933333333333333
585	0.0955555555555556
630	0.108888888888889
675	0.115555555555556
720	0.108888888888889
765	0.0977777777777778
810	0.104444444444444
855	0.102222222222222
900	0.104444444444444
945	0.106666666666667
990	0.0977777777777778
1035	0.0933333333333333
1080	0.0822222222222222
1125	0.0733333333333333
1170	0.06
1215	0.06
1260	0.0577777777777778
1305	0.0533333333333333
1350	0.0466666666666667
1395	0.0422222222222222
1440	0.0444444444444444
1485	0.0422222222222222
1530	0.0444444444444444
1575	0.0422222222222222
1620	0.0577777777777778
1665	0.0688888888888889
1710	0.0733333333333333
1755	0.0777777777777778
1800	0.0822222222222222
1845	0.0933333333333333
1890	0.106666666666667
1935	0.108888888888889
1980	0.104444444444444
2025	0.111111111111111
2070	0.104444444444444
2115	0.1
2160	0.0955555555555556
2205	0.1
2250	0.102222222222222
2295	0.0977777777777778
2340	0.0933333333333333
2385	0.104444444444444
2430	0.113333333333333
2475	0.117777777777778
2520	0.126666666666667
2565	0.131111111111111
2610	0.14
2655	0.151111111111111
2700	0.146666666666667
2745	0.14
2790	0.14
2835	0.131111111111111
2880	0.12
2925	0.117777777777778
2970	0.111111111111111
3015	0.104444444444444
3060	0.0977777777777778
3105	0.0755555555555556
3150	0.0755555555555556
3195	0.0822222222222222
3240	0.08
3285	0.08
3330	0.0844444444444444
3375	0.0888888888888889
3420	0.0911111111111111
3465	0.0888888888888889
3510	0.0911111111111111
3555	0.104444444444444
3600	0.104444444444444
3645	0.1
3690	0.0933333333333333
3735	0.0977777777777778
3780	0.111111111111111
3825	0.108888888888889
3870	0.108888888888889
3915	0.117777777777778
3960	0.12
4005	0.133333333333333
4050	0.131111111111111
4095	0.126666666666667
4140	0.131111111111111
4185	0.128888888888889
4230	0.12
4275	0.12
4320	0.117777777777778
4365	0.108888888888889
4410	0.1
4455	0.0844444444444444
4500	0.0822222222222222
4545	0.0866666666666667
4590	0.0888888888888889
4635	0.0911111111111111
4680	0.0933333333333333
4725	0.1
4770	0.0977777777777778
4815	0.1
4860	0.108888888888889
4905	0.108888888888889
4950	0.124444444444444
4995	0.12
5040	0.124444444444444
5085	0.12
5130	0.122222222222222
5175	0.126666666666667
5220	0.135555555555556
5265	0.135555555555556
5310	0.137777777777778
5355	0.131111111111111
5400	0.126666666666667
5445	0.128888888888889
5490	0.124444444444444
5535	0.124444444444444
5580	0.117777777777778
5625	0.106666666666667
5670	0.12
5715	0.126666666666667
5760	0.124444444444444
5805	0.126666666666667
5850	0.12
5895	0.122222222222222
5940	0.113333333333333
5985	0.108888888888889
6030	0.12
6075	0.12
6120	0.106666666666667
6165	0.1
6210	0.0977777777777778
6255	0.1
6300	0.0955555555555556
6345	0.0955555555555556
6390	0.104444444444444
6435	0.108888888888889
6480	0.1
6525	0.0888888888888889
6570	0.0822222222222222
6615	0.0866666666666667
6660	0.0911111111111111
6705	0.0977777777777778
6750	0.104444444444444
6795	0.108888888888889
6840	0.113333333333333
6885	0.115555555555556
6930	0.111111111111111
6975	0.115555555555556
7020	0.108888888888889
7065	0.104444444444444
7110	0.102222222222222
7155	0.0977777777777778
7200	0.102222222222222
7245	0.102222222222222
7290	0.0911111111111111
7335	0.0866666666666667
7380	0.0866666666666667
7425	0.0933333333333333
7470	0.106666666666667
7515	0.108888888888889
7560	0.117777777777778
7605	0.122222222222222
7650	0.111111111111111
7695	0.111111111111111
7740	0.113333333333333
7785	0.12
7830	0.122222222222222
7875	0.124444444444444
7920	0.128888888888889
7965	0.133333333333333
8010	0.133333333333333
8055	0.126666666666667
8100	0.128888888888889
8145	0.122222222222222
8190	0.131111111111111
8235	0.122222222222222
8280	0.122222222222222
8325	0.113333333333333
8370	0.0911111111111111
8415	0.0888888888888889
8460	0.0911111111111111
8505	0.0888888888888889
8550	0.0866666666666667
8595	0.0933333333333333
8640	0.0844444444444444
8685	0.0911111111111111
8730	0.102222222222222
8775	0.108888888888889
8820	0.117777777777778
8865	0.122222222222222
8910	0.115555555555556
8955	0.124444444444444
9000	0.133333333333333
9045	0.133333333333333
9090	0.144444444444444
9135	0.142222222222222
9180	0.133333333333333
9225	0.135555555555556
9270	0.137777777777778
9315	0.126666666666667
9360	0.117777777777778
9405	0.111111111111111
9450	0.106666666666667
9495	0.1
9540	0.0888888888888889
9585	0.0911111111111111
9630	0.102222222222222
9675	0.108888888888889
9720	0.126666666666667
9765	0.151111111111111
9810	0.164444444444444
9855	0.168888888888889
9900	0.171111111111111
9945	0.168888888888889
9990	0.168888888888889
10035	0.16
10080	0.164444444444444
10125	0.166666666666667
10170	0.148888888888889
10215	0.128888888888889
10260	0.113333333333333
10305	0.111111111111111
10350	0.104444444444444
10395	0.106666666666667
10440	0.102222222222222
10485	0.1
10530	0.0733333333333333
10575	0.0533333333333333
10620	0.0466666666666667
10665	0.0377777777777778
10710	0.0355555555555556
10755	0.0244444444444444
10800	0.0222222222222222
10845	0.0222222222222222
10890	0.0244444444444444
10935	0.0266666666666667
10980	0.0333333333333333
11025	0.0422222222222222
11070	0.0466666666666667
11115	0.0488888888888889
11160	0.0466666666666667
11205	0.0533333333333333
11250	0.0511111111111111
11295	0.0511111111111111
11340	0.0555555555555556
11385	0.0555555555555556
11430	0.0533333333333333
11475	0.0444444444444444
11520	0.04
11565	0.04
11610	0.0444444444444444
11655	0.0444444444444444
11700	0.0533333333333333
11745	0.0666666666666667
11790	0.0688888888888889
11835	0.0711111111111111
11880	0.0711111111111111
11925	0.0688888888888889
11970	0.0688888888888889
12015	0.0711111111111111
12060	0.0733333333333333
12105	0.0755555555555556
12150	0.0688888888888889
12195	0.0511111111111111
12240	0.0488888888888889
12285	0.0533333333333333
12330	0.0577777777777778
12375	0.0622222222222222
12420	0.0666666666666667
12465	0.08
12510	0.0777777777777778
12555	0.0755555555555556
12600	0.0777777777777778
12645	0.08
12690	0.0733333333333333
12735	0.0688888888888889
12780	0.0622222222222222
12825	0.0822222222222222
12870	0.0733333333333333
12915	0.0555555555555556
12960	0.0533333333333333
13005	0.0488888888888889
13050	0.0444444444444444
13095	0.0422222222222222
13140	0.04
13185	0.0422222222222222
13230	0.0422222222222222
13275	0.02
13320	0.02
13365	0.0244444444444444
13410	0.0333333333333333
13455	0.0355555555555556
13500	0.0511111111111111
13545	0.0622222222222222
13590	0.0755555555555556
13635	0.0911111111111111
13680	0.1
13725	0.106666666666667
13770	0.108888888888889
13815	0.108888888888889
13860	0.111111111111111
13905	0.108888888888889
13950	0.1
13995	0.0955555555555556
14040	0.0955555555555556
14085	0.0888888888888889
14130	0.1
14175	0.0977777777777778
14220	0.108888888888889
14265	0.124444444444444
14310	0.124444444444444
14355	0.124444444444444
14400	0.12
14445	0.12
14490	0.108888888888889
14535	0.0933333333333333
14580	0.0822222222222222
14625	0.0888888888888889
14670	0.0866666666666667
14715	0.0711111111111111
14760	0.0622222222222222
14805	0.0688888888888889
14850	0.0822222222222222
14895	0.1
14940	0.104444444444444
14985	0.108888888888889
15030	0.12
15075	0.117777777777778
15120	0.122222222222222
15165	0.135555555555556
15210	0.14
15255	0.137777777777778
15300	0.135555555555556
15345	0.12
15390	0.135555555555556
15435	0.148888888888889
15480	0.135555555555556
15525	0.151111111111111
15570	0.14
15615	0.12
15660	0.111111111111111
15705	0.104444444444444
15750	0.0933333333333333
15795	0.0933333333333333
15840	0.08
15885	0.0733333333333333
15930	0.0733333333333333
15975	0.0466666666666667
16020	0.0466666666666667
16065	0.0555555555555556
16110	0.0644444444444444
16155	0.0822222222222222
16200	0.0911111111111111
16245	0.0911111111111111
16290	0.0977777777777778
16335	0.102222222222222
16380	0.104444444444444
