# Supplementary material for: Conveniently Pre-Tagged and Pre-Packaged: Extended Molecular Identification and Metagenomics Using Complete Metazoan Mitochondrial Genomes
Source: PLoS One. 2012 Dec 14;7(12):e51263. doi: 10.1371/journal.pone.0051263 (PMC3522660; doi:10.1371/journal.pone.0051263)
Supplement: File S3 — Sliding window analyses for Mammalia and Lissamphibia. For each family, the folder contains the aligned sequences as well as the sliding window analyses by species pair and for all species pair on a single figure. (ZIP) [file pone.0051263.s003.zip › Lissamphibia/Ambystomatidae/Ambystomatidae.fas]

>Ambystoma mexicanum mitochondrion, complete genome.    NC_005797
GTGATAATTACTCGATGATTATTTTCTACAAATCATAAAGATATTGGCACCCTTTATTTA
GTATTTGGTGCTTGAGCCGGGATAGTTGGCACTGCATTAAGCCTTCTAATCCGAGCAGAA
TTAAGCCAACCAGGAGCCCTACTAGGGGATGATCAAATCTATAATGTTATTGTAACAGCA
CACGCATTTGTAATAATTTTTTTTATAGTAATACCTGTAATAATCGGGGGATTCGGAAAC
TGATTAGTACCATTAATAATTGGTGCACCAGATATGGCCTTCCCCCGTATAAACAATATA
AGCTTTTGGCTTCTTCCTCCTTCATTCCTCCTTCTATTAGCATCCTCTGGAGTTGAGGCA
GGAGCTGGAACGGGATGAACTGTATATCCCCCACTTGCAGGGAACCTAGCCCATGCCGGG
GCCTCAGTCGATTTAACAATTTTTTCACTTCATTTAGCAGGTGTTTCATCTATCCTGGGT
GCAATTAATTTTATTACAACCTCAATTAATATAAAACCCGCATCAATATCACAATATCAA
ACCCCTTTATTTGTTTGATCAGTATTAATTACAGCAGTTCTTCTATTACTTTCTCTTCCG
GTTTTAGCAGCGGGAATTACAATACTGCTGACAGATCGAAACTTAAACACAACATTCTTT
GATCCCGCCGGAGGGGGTGACCCTGTACTTTATCAACATCTATTTTGATTTTTTGGGCAC
CCAGAAGTATATATCTTAATCTTACCCGGATTTGGAATAATTTCACATATTGTGACTTAT
TATTCTGCAAAAAAAGAACCATTTGGTTACATAGGAATAGTATGAGCTATAATATCTATC
GGGCTTCTAGGGTTTATCGTATGGGCACATCATATATTTACAGTAGATTTAAATGTTGAT
ACACGAGCATATTTTACATCCGCTACAATAATTATTGCCATCCCAACTGGTGTAAAAGTA
TTTAGCTGATTAGCAACTATACACGGCGGAGCAATTAAATGAGATGCAGCAATGCTATGA
GCTTTAGGTTTTATTTTTTTATTTACAGTAGGGGGCCTTACAGGAATCGTGCTAGCTAAT
TCATCTTTAGATATTGTTCTGCATGATACATATTACGTAGTAGCCCATTTCCACTATGTT
TTATCAATAGGTGCTGTATTTGCTATTATAGGAGGATTTGTACACTGATTTCCACTATTT
TCAGGATATACACTTCACTCAACTTGATCAAAAATCCATTTTGGGGTTATATTCATTGGT
GTAAACTTAACTTTCTTCCCACAACATTTTTTAGGATTAGCCGGAATACCACGACGATAT
TCAGATTACCCTGATGCATATACGCTATGAAATACCGTTTCATCAATCGGTTCGCTAATT
TCTCTTGTTGCAGTAATTATAATAATATTTATTATTTGAGAAGCTTTTGCATCTAAACGA
GAAGTCTTATCAACGGAATTAACATCAACTAACATCGAATGACTACATAATTGCCCTCCT
CCTTATCACACATTTGAAGAACCATCTTTTGTGCAATCGCGAATTTAACAAGAAAGGAGG
GAATTGAACCCCCTTAAATTAATTTCAAGTTAACCACAAACCAATCTGTCACTTTCTTGA
GATATTAGTAAAACC-ATTACAATTCCTTGTCAAGGGGTTATTACTAGTTAAAATCTTGT
ATATCTTTAATGGCACACCCATCACAATTAGGTTTTCAAGACGCAGCCTCACCAATTATG
GAGGAGCTACTTCATTTTCACGATCATGCCTTAATGGCCGTGTTCTTAATTAGCACCTTA
GTCCTTTACATTATTACAGTAATAATAACTACAAAACTAACTAACACTAATGCTATAGAT
GCACAAGAAATTGAAATAGTATGAACTATTATACCAGCCGAAGTTTTAATTGTAATTGCC
TTACCTTCACTACGAATTTTATACTTAATAGATGAAATTAATGACCCTCACTTAACTGTT
AAAGCAATTGGACATCAATGATATTGAAGTTATGAATACACAAATTACGATGACTTAGTG
TTTGACTCATATATACTTCCAACACAAAACTTAAATCCGGGGGAATTTCGGCTTCTGGAA
GTAGATAACCGAATAGTTGTACCTATAGAGTCCCCAATTCGAATATTAATTTCAGCGGAA
GATGTCCTTCACTCATGAGCTATACCATCAATAGGAATTAAAACAGATGCAATTCCAGGT
CGACTAAATCAAACAACTTTTATTGCTTCCCGACCAGGTGTTTTCTATGGTCAATGTTCA
GAAATTTGCGGAGCAAACCATAGCTTTATACCAATTGTAGTTGAAACCACACCATTAGGA
CATTTCCAAAACTGATCCTCTTCAATACAAGAATACATTAAGAAGCTTTCACGGATAAAG
CAATAGCCTTTTAAGCTATATTTCGGTGACTTCCAACCACCCTTAATGACATGCCACAAC
TAAACCCTGGCCCCTGATTTGCAATCCTAATCATATCTTGATTTATTTATTTATTTATTT
TAATATCTAAAACTAATAACTTTAAATATAACAATGAACCCAATATACAAAATGTAAAAA
AAATAAAACCACAATCTTGAAATTGACCATGAACCTAAGCTTTTTTGACCAATTCATAAG
CCCAACTATGTTAGGTATCCCATTAATTTTACTAGCAATAACTATTCCATGATTATTATA
TGCTTCACCAACAGATCGATGATTAAACAACCGCCTTACCACCCTGCAAGCGTGATTTTT
AGCTTCCTTTACAAAGCAACTAATACTTCCTCTCAGCATTAAAGGGTATAAATGAGCTTT
ACCATTGACTTCCCTAATAATCTTTTTAATTACAATGAATTTATTAGGGTTATTACCTTA
TACTTTTACCCCTACAACTCAACTTTCATTAAACTTAGGATTAGCTGTTCCATTCTGACT
AGCTACAGTACTAATTGGATTACGAAATCAACCAACTGCAGCACTAGGACACTTACTTCC
TGAAGGCACCCCAACACTATTAATTCCAATTTTAATTATTATTGAAACAATTAGCTTATT
TATTCGCCCATTAGCTTTAGGAGTTCGTCTTACTGCTAACCTTACAGCTGGTCATCTTCT
TATTCAACTTATCTCTACAGCAGTATTTGTTTTAATACCTATAATACCAACAACAGCTAT
TATTACTGCTATTGTATTATTTCTTTTAACTCTTTTAGAAATTGCCGTAGCAATAATTCA
AGCTTATGTCTTTGTACTTCTATTAAGTCTTTATCTTCAAGAAAACACATAATGGCACAC
CAAGCTCACGCTTATCACATAGTCGACCCAAGCCCATGACCACTTACAGGGGCAATCGCT
GCACTACTATTAACATCAGGTTTAGCAATATGATTTCATTTTGGATCAATAGTATTAATA
ATATTAGGATTAATAATTACACTACTAACAATAGTTCAATGATGACGAGATATTATTCGA
GAAGGGACATTCCAAGGACATCATACATTACCAGTTCAAAAAGGATTACGATACGGTATA
ATTTTATTTATTACATCTGAAGTATTCTTTTTTTTAGGATTCTTTTGAGCTTTTTATAAT
TCTAGCTTAGCACCAACACCAGAATTAGGCGAATGTTGACCTCCAACCGGAATCACCCCA
TTAGACCCATTTGAAGTCCCTTTATTAAATACAGCAGTATTACTAGCCTCTGGGGTTACG
GTAACTTGAGCACATCATAGCATCATACAAAATGATCGAAAAGAAGCTATTCAATCACTA
GCATTAACAGTTTTATTAGGTTTATATTTTACCCTTCTTCAAGCAATAGAGTACTATGAA
GCCCCATTTACTATTGCTGACGGAGTTTATGGATCAACATTCTTTGTAGCAACTGGCTTC
CACGGCCTTCACGTTATTATCGGATCATTATTCCTATCTGTTTGCCTATTTCGTCAAATT
AACTACCACTTTACATCTAACCACCATTTTGGGTTTGAAGCAGCTGCCTGATATTGACAT
TTCGTTGATGTTGTTTGATTATTCCTTTACGTCTCAATCTACTGATGAGGATCATATCTT
TTTAGTATAATCAATACTTATGACTTCCAATCATTTAATCTTAGTTTAAA-CCTAAGGAA
AGATAATGAATTTATTAATATTAATATTTATTTTTTCCTCTATATTATCTTTAATTCTTA
TTATAATTGGGTTTTGAATCCCAATATCTAACCCAGATACAGAAAAACTTTCACCATACG
AATGCGGATTTGACCCGTTGGGTTCAGCCCGCCTACCGTTTTCCATTCGATTTTTTCTAG
TAGCTATTCTGTTTCTACTATTTGATTTAGAAATTGCCCTTCTTCTTCCAACTCCATGGG
CATTACAACTGAACCCAACAAACACTCTAACATGGACAACTTTAATTCTAGCTTTATTAA
CGGTAGGTTTAATTTATGAATGAATCCAAGGAGGCTTAGACTGAGCTGAATAGACACTTA
ATCTAATTAAGAATATTAATTTCGACTTAATAAATTTTGGTTTAATCCCAAAAGCGTCTA
ATGTCACCAACTATTTTTACACTTATGGCTGCTTTTATTATAAGCTCAATCGGATTAATA
CTTCACCGAACCCATTTTTTATCTACACTTATCTGCTTAGAAGGAATAATACTTTCACTT
TTTATTATTATTTCTATTTGATCTAATCAACTTATATCAACATCTATTTTTCCACTTCCA
ATATTTTTATTAACATTTTCAGCATGTGAAGCTAGCGCAGGCCTAGCATTAATAGTAGCG
GCAACACGAACACACGGAACAGACCACTTAAAAAACTTAAATCTTTTACAATGCTAAAAA
TTATTATACCAACAATAATATTAATTTTAACAGTATGATGTACAAACAAAAAATGACTTT
GAACACATACAATTGCTAACTCAATAATCATTGCCTTCATTAGCCTAATAATATTTAATT
TACCATTAGAAATTATACTCCAAACTAACAAATTTCTTGGCCTAGATTTTATTTCATCTC
CATTATTAATCTTAACATGCTGACTTCTCCCATTAATAATTTTAGCAAGCCAAAAACACT
TAAAAGAAAACCCCCAAACCCGTCAACGAATATATATTTCTATATTTCTTATCTTACAAA
TTTCTCTTATCTTAGCATTTACTTCAACAGAGTTAATTCTATTTTATATTGCTTTCGAAA
CTACACTTATCCCAACACTAATTATCATCACGCGATGAGGAAATCAATCAGAACGATTAA
GCGCTGGAACATATTTTCTTTTTTATACACTAGCCGGCTCATTACCTCTTCTCATTGCAC
TACTAGCACTACAAAATAATTTAGGATCTCTGTCTTTATACCTTTTAGAAACAATAAAAC
CCGTATATTTATTTATATATACAAATAAATTCTTGTGATTTTCATGCCTACTTGCCTTTA
TAGTAAAAATACCCCTTTATGGGGTTCATTTATGGCTTCCTAAAGCCCATGTAGAAGCAC
CAATTGCCGGGTCAATAATCCTAGCAGCAGTTCTTCTTAAACTGGGGGGATATGGAATCA
TTCGTATTACTATGCTACTAACACCACAAAAGGAATTATACTACCCATTTATAATTCTAG
CACTATGAGGCGTAATTATAACCAGTTTAATTTGCATACGACAAACAGACTTAAAATCAC
TAATCGCCTACTCATCTGTTAGTCACATGGGACTTGTCATTTCAGCCGCAATTATTCAAA
CCCCATGAAGCCTTACAGGAGCAGTAATTTTAATGATTTCACACGGACTAATTTCATCAG
CCCTATTTTGTTTAGCTAATATAAATTATGAACGTTCACATAGCCGAACTCTTCTTCTGG
TTCGAGGAATACAAACAATTCTTCCACTGATAGGAATATGATGATTAATAGTTAACTTAT
CAAACATAGCGCTTCCACCATCTATAAACCTATGAGGTGAATTAACTATTATAGTTTCAC
TCTTTAACTGATCAAAATGAACAATTCTATTTACAGGCTTAGGAACTTTAATTACTGCAA
CCTATACCTTATATATATATCAAATAACTCAACGCGGACCCACACCAGCCCATCTTAATA
AAATATCCCCTAACTACACCCGAGAACATTGCCTTATATCACTTCATATGCTTCCAATAC
TATTAATAATTCTTAAACCTGAGCTTGTCTCCGGGAACTTTACATGTTTATTTAATTTAA
A--CAAAATATTAGATTGTGATTCTAATCATGAGAGTTAAAATCTTTCAATAAACCGAGA
AGAGTTAAAGAAACAAGAGAAACTGCTAATATCTTAATCTGTAGTTAAAATCCACAGTCT
ACTCAACTTTTAAAGGATAATAGTTATCCATTGGTTTTAGGTATCAAAAATTCTTGGTGC
AACCCCAAGTAAAAGTAATGGACCTAAATTTATTATTTAACTCCTCTTTCGTTCTAACTT
TGACATTATTAACTATCCCCCTCTTTCTAAAAAAAGAAAATTGACCAAACTTTGTTAAAT
CTTCTGTTAAATATGCTTTTATATCTAGTTTATTGCCAATAATAATTTTTTTAAATGTAG
GATTAGAATCAACAACAACTAACTTTAACTGAATATTCATTTACAATTTTAACATTACAT
CAAGCATTAAACTAGACCAGTACTCCCTTGTATTCCTCCCAATTGCATTATTTGTAACTT
GATCAATTCTAGAGTTTTCAATTTGATATATACATCATGATCCTAATATTTCTCGATTTT
TTAAATATTTACTAGTATTTTTATTTGCTATATTAATTCTAATTACCGCAAACAATATAT
TTCAATTATTTATCGGTTGGGAAGGAGTTGGAATCATGTCCTTTTTATTAATCGGATGAT
GATATGGTCGATCAGATGCTAACACAGCTGCCATTCAAGCAGTAGTGTATAACCGTGTGG
GTGATATCGGACTTATCATTAGCATAGCCTGATTATCAATAAACTCCAACTCATGAGAAC
TTCAACAAATATTTACAACCTATGATAAAGAATCAATATTACCTATTTTAGGGTTAATCT
TGGCCGCAACTGGTAAATCTGCCCAATTTGGACTACACCCATGACTTCCTGCTGCTATAG
AAGGACCAACTCCTGTATCAGCTCTACTACACTCAAGTACAATAGTTGTAGCAGGAATTT
TTATCCTAATTCGATTTCAACCACTTATTGAACAAAATAAACTTGCTTTAACAACCTGTC
TATGTTTAGGTGCTCTAACTACTATATTTACAGCAATTTGTGCCTTAACACAAAATGACA
TCAAAAAAATTATCGCATTCTCAACATCTAGCCAATTAGGTTTAATAATAGTAACAATTG
GCCTAAACCAGCCCCAACTGGCATTTTTCCATATCTCAACACATGCCTTTTTTAAAGCAA
TACTATTCCTATGCTCAGGTTCAATTATTCACAACCTAAATGATGAACAAGACATCCGAA
AAATGGGCGGACTACAAAACTCTATTCCCATTACAACATCCTGTTTAACAATTGGTAGTC
TAGCCCTAGTAGGGACTCCATTTTTAGCCGGATTTTTCTCTAAAGATGCAATTATTGAAT
CAATAAATACATCCTATTTAAACTCATGGGCTTTAACTCTCACATTAATTGCAACCTCCT
TTACAATAATTTATAGTTTTCGAATTATTTTCTATGTTCAAATAAAATATCCACGATCGC
TTCCCATTCAACCAATCAATGAAAATAATAAATTATTAATTAACCCGATTATACGTTTAG
CTTGAGGAAGTATAATTGCAGGACTACTAATTATTAATTCCTCATCCCCCATAAAAGAAC
AACTTCTTACTATACCACTTTTCTCTAAAATAGCTGCACTTCTAGTAACAATTATCGGAC
TTCTATTAGCATTAGACCTATCAAAAATTATAACGAAACAAAATATTCACTCTTTTTCTA
ATAATTTAGCATTCTACCCAGCAGTAATTCACCGTATTTTACCAGATATAAATCTTTCAT
TAGGTCAAAATATCTCAACCCATATCACTGATATAACATGATATGAAAAAACAGGACCAA
AATATATAACAGCCCAATTTCTACCCCCTATCAAAGCCATCACTAATTCTCAATCAGGTT
TAATCAAAACTTATATAACCCTCTTCTTAATTTCCATACTACTTATAATTATATTAGCAT
CTTACTGCACGTAAAGACCCCCGAGATAAACCACGAGTAACCTCTAATACAACAAACAAG
GTTAAAAAAAGTACTCAACCAGATACTACTAAAAACCCCCAACCAAATGTATATATCAAA
CCAACCCCACCATAATCATACCCAACAGAATCTAAATCTATATCACTAAAGAATAAAAAA
TCTACAGAAAAACTTAAATTGAAATAATACCCTAAAATAATTAAAGAAAGAATATAGAAA
CAAACATGAAATAAAACAGAAATATTCCCTCATGCCTCAGGATACGGCTCAGCTGCTAAA
GAAGCAGAATATGCAAAAACAACTAACATCCCGCCTAAATAAATTAAAAGTAAAATTAAT
GATAAAAAAGAAACACCTGCCTCTACTAACATACAACAACCACAAATAGCAGCTAAAACT
AACCCAAAAGCCGCAAAATAGGGTGAAGGATTAGATGCAACTGCAATCATACCAATTATT
ATACCAATTATTACTAAAAACCCAAAATACATTATTTTTATTCAGAGTTTAACTGAAACC
CTTGACCTGAAAAAATCAATGTTGTATTCAACTATAAAAACTAATGGCCCACATCATACG
AAAAACACACCCTTTAATAAAAATTATTAACAACTCATTTATTGATTTACCAACCCCCTC
AAACATCTCATATTGATGAAATTTTGGATCTCTATTAGGATTATGCTTAATTACACAAAT
CTTAACAGGATTATTTTTAGCTATACATTATACAGCAGATACATCATCAGCATTCTCATC
CGTAGCCCACATTTGCCGAGATGTAAATTATGGTTGACTTATACGAAATATTCACGCAAA
CGGCGCTTCATTCTTTTTTATCTGTATCTTTCTTCATATTGGTCGAGGAATATATTACGG
CTCATATATGTTCAAAGAAACATGAAACATTGGAGTAATTTTATTATTTCTAGTTATAGC
AACAGCTTTTGTTGGATATGTTCTTCCATGAGGACAAATATCATTTTGGGGGGCAACAGT
AATTACTAATTTACTTTCAGCAATTCCTTATATGGGAGACACCTTAGTTCAATGAATCTG
AGGGGGATTTTCAGTTGATAAGGCTACCCTAACCCGATTCTTTGCTTTCCATTTCTTATT
CCCATTTCTAATTGCAGGAACAAGTATTATTCATCTCCTATTTCTTCACGAAACAGGATC
CAATAATCCAACAGGGATAACTTCAAACCAAGATAAAATTTCATTCCACCCATATTTCTC
TTATAAAGATGCTCTAGGTTTTATACTAATATTTATTTTGCTAATATTCCTATCTCTTTT
TTCTCCAAATCTACTAGGAGACCCTGAAAACTTTTCACCAGCAAACCCATTAATTACCCC
ACCACATATTCAACCAGAATGATATTTCCTATTTGCTTATGCAATCCTACGCTCTATTCC
AAATAAACTAGGAGGAGTAATTGCCCTACTTATATCAATTCTTATTCTAATATTAATTCC
AATACTTCACACCTCTAAACAACGAAGCATAATATTTCGCCCATTAACACAAATTATATT
CTGAATTCTAGTAGCTAATACTATAATCCTAACGTGAATTGGAGGACAACCAGTTGAACC
GCCATTTATTGAAATTGGACAAATTTCTTCTATCCTTTATTTTTCACTTTTCATTATTAT
TATTCCAATAATCGGAATTTTAGAAAATAAAATAATGAAATGATACCATGATAGTTTAAT
T-AAAACATCGACCTTGTAAGTCGAAAACCGAAGACTAAGAATCTTCTCAAGGTATTAT-
-AAAACTTACCGGGCTATGC-TACGATTCCAGGCATACCCACTCCTAACCAAGTACTACT
TAAAATCAGTAAACTGCCACTCCCCCCCTACTACCCTATATGAAAATAATTAAAAAAGCT
CCTACGCTTGTTTTTTTGACCGCCCTCTACCTCTTTTTACAAAGGCTATCAACTCGAATT
TTCTATTGCTTTATTTTATCAAAAAAAACATAAAAATTTTTGTATCAAAAAATATCATTC
AAGAGGGGAGGATTTTCACCCCCACCGCTGGCACCCAAAGCCAAAATTCTTGGAATCAAA
CTACCTCTTGTCCTGGTTTTCCTAATGTACGAGTAACGTGGCAACATATTATGCCTATCG
TACATCCAACTATCTGCCACACGACTATTTTTTAGTACTCTTCGGAGTGTCAGCCAA-AC
ACTTAGGGCGAGAAACCACCAACCCGCTCCTGACGATACGATGACCAGATCTGAGGACTT
TTATTGTAGAGTGCCTTACTTCCCTTGAGGCGCCACTGGTTAAAATCTATGGACACGACT
CG-AAGATTCATTCATCAATTGGATCGAACGGGTACCTGGCGGCTGC-------TTAATA
ACTAATCAGCCCATGATCCCTCAGCCTCCTCTAAGCACATCTGGTAGTTTTTTATTTTTC
TGTGTGGTCAACCAACATTACGGTAATATGTCTGGTACTACACGATCTAAAGCTGAACAT
AACATGCAATTGTTTTATCTGGACCAAATAGAATGAGTAAATTATATGAATGATTATAAG
ACATATTCAATAATTTCTAAGAGTTTTATTGATAACGTATTTTTATATTTTTCCCCCGGA
GCTTGAATTATCAATATTTAAGATTTTGAACATGAACTAATTTTTC-ATCCTTTAGGTTA
ACCCCCCTACCCCCTTAACAAATCTAATCAACACGTTTTTTACCTTGGCCAACCCCCAAA
ACTGAGGTAAAATATTTTGCTACGACACTGGAATAATCAATAAAGTTTTTTTGAGTGAAA
TTAAAAAATTTGCGCAATATATAGTATTACATACTATAGTTAATGTAGCTTAAATAAAAG
TGTGACACTGAAAATGCCAAGATAGATCTTAAAACATCTCATAAACACAAAGATTTGGTC
CTAATCTTACTATTAATTATGATTATATTTACACATGCAAGTATCTGCACCCCGGTGAAA
ATGCCCTAAATTTACTAATAATAAACTAAGGAGCTGATATCAG-CATACGCCCATTACAT
CTTGCTAAGCCACACCCACAAGGGGATCCAGCAGTGATAAACATTGAAAAATAAGCGACA
GCTTGAACCAGTAATAATCTAAAGAGTTGGTTAATCTCGTGCCAGCCACCGCGGTTATAC
GAGAAACCCAAATTAATTAACAACGGCTCAAAGAGCGGTTAAATGAAAATTTTTTATACA
ATAGTTTAAAAAATTAACTAAGCCGTTATACGCAATAGTTAAATCTAAAATCAACAACGA
AAGTAATACTAATAAATTAAAAATATT-GAAGCCGCGAAAGCTATGACACAAACTGGGAT
TAGATACCCCACTATGCCTAGCCATAAACTTTGATCTTTCCGCCGGAGTACTACGAGCAA
TAGCTTAAAACTCAAAGGACTTGGCGGTGCTCTACACCCACCTAGAGGAGCCTGTTCTAT
AATTGATAACCCCCAATAAACCTCACCACCCATTGCAAAACAGCCTATATACCGCCGCCG
TCAGCTTACCCTTTAAGGGAAAACAAGTAAGCAAAATGATAAACATAAAAACGTCAGGTC
AAGGTGTAGCACATGGGGTGGGAAGAAATGGGCTACATTTTCTTTTAGAAAAAACGAAAA
ACCAAATGAAA-AAAAGTTGGAAGGAGGATTTAGCAGTAAAAAGAAATAAGAGTGTTCTT
TTTAAATTTGGCTATAGAGCGCGCACACACCGCCCGTCACCCTCTTCAACATCTATATTT
-AAGTAATTAACTAACCTAATAAAACAAAGAAGAGGAAAGTCGTAACATGGTAAGTTTAC
CGGAAGGTGAACTTGGATTCAACCCGTAGCTTAAATAAAAGCATCTTACTTACACTAAGA
AAATACTTGATAAAACCAAGTCAGATTGAGTAGAAATTATAGCCTAATTACCTAACACCT
AAATATACTA-AAACTAAAACATTTAAAAACTTAAGTATTGGAGAAAGAAATTAAAAATA
GAGCTATAGAAATAGTACTGCAAAGGAAATATGAAATAGAAATGAAATAAATAATAAAAC
AAATAAAAGAAAAGATTATACCTTCTACCTTTTGCATAATGGTCTAGCAAGTAAAACTTA
GCAAAAAGAATAAAGTTAACCTCCCCGAAACTAAGCGAGCTACTTTAAAGCAACATATAA
GTGTTAACCCGTCTATGTGGCAAAATAGTGGGATGACTTTTAAGTAGTGGTGAAAAGCCT
AACGAGCTTAGTGATAGCTGGTTGCTCAAGAAATGAACTTAAATTCAACTTTAAATATTT
TTTAAACACAAAAAGAAACAAATAATATTTTTAAGCTAATTAATAAAGGTACAGCTTTAT
TAATAAAGGAAACAACCTAGATAATGAATAAAGATTATATTATTAAAAGAAATTAAAATT
GTTGGCCTAAAAGCAGCCATCAGTAATGAAAGCGTCACAGCTCAACTTAATAAAACCTTA
TTATCCCATTAAACAATCAAAATTCATTATATGTATTGAGCCAATCTATATCATAGATGT
GCCTATGCTAGAACTAGTAACAAGAATTTATCTCTATGTACATGTGTACATCAGAACGAA
AAACTCACTGATAATTAACGTTAAAATAATGCAAACTTAGAAAAATATAAATACTTACGT
TAAACCAACACAGGGGTACAAAAGAAAGATTAAAAATTTAAAAAGGAACTCGGCAATCAA
AGACTTCGCCTGTTTACCAAAAACATCACCTCTTGCATATTAAGTATAAGAGGCCCTGCC
TGCCCAGTGACATTAGTTTAACGGCCGCGGTATCATGACCGTGCAAAGGTAGCGTAATCA
CCTGTCTTTTAATTAAAGACCTGTATGAATGGCAAAACGAGAGTCTAACTGTCTCTTTAA
ATAAATCAGTGAAACTAATCTCCCCGTGCAGAAGCGGGAATGATACCATAAGACGAGAAG
ACCCTATGGAGCTTTAAATTTTACTTAACTATAATTTTATATTATCC-TAAGGGAAAACC
TTATACTTTTATATATTAATAAAAATTTTAGGTTGGGGCGACCACGGAATAAAGAAAAAC
TTCCGAGATGAGATTTATAGAAGGACACTTCACAAAATAGAAAAATCTAACATATTGACC
CAATAATTGATCAACGAACCAAGTTACCCTAGGGATAACAGCGCAATCTTCTCCAAGAGT
TCTTATCGACGAGTAGGTTTACGACCTCGATGTTGGATCAGGACACCCAAATGGTGCAGC
AGCTATTAAAGGTTCGTTTGTTCAACGATTAAAGTCCTACGTGATCTGAGTTCAGACCGG
AGTAATCCAGGTCAGTTTCTATCTATGTTTAACTTCCCCTAGTACGAAAGGGCCGGGGAA
GTTGGGCCAATGAAATATTAAGCCCATAACAACTATTGAAAACAACTAAAATAGACTGTA
GACAATACAGCCTAATATAAAGGCTTGCTTGAGTGGCAGAGTTCGGTAATAGCAAAAGAT
CTAAAATCTTTCTACCAGAGGTTCAAATCCTCTCTTAAGCTATGACCTATTTTGTAACCC
AATTCATTAATCCTCTAATATATATTATTCCAGTACTATTAGCTGTAGCATTTTTAACTT
TAGTAGAACGTAAAGTTTTAGGATATATACAACTTCGAAAAGGACCTAATATTGTAGGCC
CAATTGGTCTGCTTCAACCAATTGCTGATGGCTTAAAACTATTTATTAAAGAACCAATTC
GCCCCTCTACTTCCTCACAAATTCTATTTATACTAATACCAATAATAGCCCTAACTTTAT
CACTAGCAATTTGGATACCACTCCCAATACCCTTTACCATATCAAATCTAAATCTAACAA
TTCTATTTTTACTTGCTTTATCAAGCTTAACTGTATATTCTATCTTAGGCTCAGGTTGAG
CCTCAAATTCCAAATATGCACTAATTGGGGCATTACGAGCAGTAGCACAAACAATTTCAT
ATGAAGTTACATTAGGTTTAATTATTCTATGTTTAGTTTTAATAACAGGTAACTTTAACC
TAAATAACTTTAACTTAACACAAGAATTTATATGATTTATTATTCCGGCCTGACCTATAG
CAGCAATATGATTTATTTCTACACTTGCTGAAACTAACCGAGCCCCATTTGATTTAACAG
AAGGTGAATCAGAATTAGTTTCAGGATTTAACGTAGAATATGCAGGAGGTCCTTTTGCCT
TATTTTTCTTAGCAGAATATTCAAATATTCTTCTTATAAATACACTATCAACAATCTTAT
TCCTAGGAACAACTAACAATCTATCACAACCAGAACTCTCAACAATACTACTTATTTTAA
AAGCGACAACATTATCAATCTTATTCTTATGAATTCGAGCATCATATCCACGATTTCGAT
ATGATCAATTAATACATTTAATTTGAAAAAATTTTTTACCATTAACACTAGCTATAACCC
TTCTTCACATCTCATTACCAATTTTTATATACGGAAACCCACCAATATAATAAGATACGT
GCCCGAAAGATAGGGATTACTTTGATAGAGTAAAAAATAGAGGTTCAAACCCTCTCATAT
C-TTAAAAAAATAGGATTTGAACCTATACCCAGAGGATCAAAACCCCTTGTGCACCCTTT
ACACCATTTTTTA-----TAAGTAAAATAAGCTAAATAAGCTTTTGGGCCCATACCCCAA
ATATGTTGGTTAAACCCCTTCTTTTACTAATGAGCCCATATGCATTATCTATTATTATTT
CAAGCTTAGCAACAGGAACCATATTAACACTAGCTAGCAATCATTGATTTATAGCATGAA
TAGGATTAGAATTAAATACATTAGCTATTATTCCCTTAATAACAAAAACCCACCACCCAC
GAGCAACAGAAGCAGCTACGAAATATTTTTTAATACAAGCACTAGCTTCAGCAATAATCT
TATTTTCATCAACAATAAATGCATGGTTTATAGGGGAATGAGAAATTACTAATATATCAC
ACCCAATTTCAACCACTATACTTACAATCGGACTAGCAATAAAACTAGGAATTGCACCGT
TCCATATATGATTCCCTGATGTTTTACAAGGATTAAATCTACTTACATGTTTAATTTTAT
CAACATGACAAAAAATTGCACCAATAATTCTTATAATTCAAATTTATCCACAATTAAACA
CAAACTTATTAATTGTAATAGCTATTTTATCCACCACTATTGGAGGATGAGGAGGACTAA
ATCAAACCCAACTCCGAAAAATTATAGCTTATTCATCAATTGCACATCTTGGTTGAATAA
CATTAGTCTTATGTTTTATACCTTCCTTAACCCTACTAAACCTAGCTGTATATATAACAA
TAACTACCGTAATATTTTTAATATTTATGAATATAATATCAACTACTATTAATAAAATAG
CTATATCATGATTAAAGAACCCAGTAATAGCTGCATCAATAATAATTGTATTAATATCAT
TAGGCGGTCTCCCACCAACAACCGGATTTATACCAAAATGATTAATTATTCAAGAAATGA
CTAAACAAAATTTAATTGCTATTACAACAATTATTGCTCTATCATCACTATTAAGCTTAT
TTTTTTATCTTCGAATATCATATTCAATCTCTCTAACAACTTCCCCTAATATCTCAAACA
CTTTCTCAATTTGACGACAAAATAATAAAAATCAAATATTTCTATCAATAACAATTATCC
TATCTACATTAATACTTCCGATTACCCCAACATTAATTAATATTTTAAACTAAGGATTTA
AGATAATCAGACTAAAGACCTTCAAAGCCTTAAGTAGAAGTTTAAACCTTCTAATCCTTG
TATAAGACCTGCAGGATTTTACCCCACATTAAATGAATGCAAATCAAACACTTTAATTAA
GCTAAGGCCTTTCTAGATTAGAAGGCTTTTATCCTACAAATTTTTAGTTAACAGCTAAAC
GCTAAAATCAACAAGCTTTAATCTACTTTTCCTAGCTTCTCCCGCTGGG-GGGGGGG-AA
GCGGGAGAAGCCCCGACGAGAATT-AAGTCGTTCTTTAAAATTTGCAATTTTATATGCTA
TACATTACAAGGCTT-GATAAAAAAAGGATTTAAACCTTTATAAC-AGAGGCTACAACTC
TGCACCTATTCGGCCATTTTACCT
>Ambystoma unisexual lineage LJJJ mitochondrion, complete genome.    NC_014572
GTGATAATTACTCGATGATTATTTTCTACAAATCATAAAGATATTGGCACCCTATATTTA
GTATTTGGTGCCTGAGCTGGGATAGTTGGAACCGCACTAAGCCTTTTAATCCGAGCAGAA
TTAAGCCAACCAGGAGCCCTGCTAGGCGACGACCAAATCTATAATGTCACTGTAACAACG
CATGCATTTGTTATAATTTTTTTTATAGTAATACCTGTAATAATCGGAGGGTTTGGAAAC
TGATTAGTACCATTAATAATTGGTGCACCAGATATGGCTTTTCCGCGTATAAATAATATA
AGCTTTTGACTACTACCCCCATCCTTCCTTCTTCTATTAGCCTCCTCAGGAGTTGAAGCA
GGTGCTGGAACGGGATGAACTGTGTACCCGCCACTTGCCGGTAACCTAGCCCATGCTGGC
GCCTCAGTAGATTTAACAATTTTTTCACTTCATTTAGCCGGTGTTTCATCTATTTTAGGT
GCAATTAACTTTATTACAACTTCAATTAATATAAAACCCGCATCTATATCTCAATATCAA
ACCCCATTATTTGTTTGATCAGTACTAATTACAGCAGTTCTATTATTACTTTCTCTTCCA
GTCTTAGCAGCAGGAATTACAATACTACTAACTGATCGAAACTTAAACACAACATTTTTT
GATCCTGCTGGAGGAGGAGATCCGGTTCTCTATCAACATCTATTTTGATTCTTCGGACAC
CCGGAAGTATATATTCTAATTTTACCAGGATTTGGAATAATCTCTCATATTGTAACTTAT
TATTCTGCAAAAAAAGAACCATTTGGTTATATAGGAATAGTATGAGCTATAATATCCATT
GGTCTTTTAGGATTTATTGTCTGAGCACACCATATATTTACAGTAGACCTAAACGTTGAC
ACACGAGCATATTTTACATCTGCCACAATAATTATTGCTATTCCAACTGGAGTAAAAGTA
TTCAGTTGACTAGCAACAATACATGGCGGAGCAATTAAATGAGATGCAGCTATATTATGA
GCCTTAGGTTTCATTTTTTTATTTACTGTAGGCGGACTTACCGGAATTGTACTAGCCAAC
TCATCCCTAGATATTGTTCTACACGATACATATTACGTAGTAGCTCACTTTCATTACGTA
TTATCAATAGGTGCTGTATTTGCTATTATAGGAGGATTTGTACACTGATTTCCCCTATTT
ACAGGATATACACTTCATTCAACTTGATCTAAAATTCACTTTGGGGTAATATTTATTGGT
GTAAATTTAACCTTCTTCCCACAACATTTTTTAGGATTAGCCGGGATACCACGACGATAT
TCAGACTATCCTGACGCGTATACGCTGTGAAATACTGTCTCATCAATCGGCTCACTAATT
TCTCTTGTTGCAGTTATTATAATAATATTTATTATTTGAGAAGCTTTTGCATCTAAACGA
GAAGTTTTATCAACAGAATTAACATCAACAAATATTGAATGATTACATAATTGCCCTCCC
CCTTATCATACATTCGAAGAACCATCTTTTGTACAATCACGAATTTAGCAAGAAAGGAGG
GAATTGAACCCCCTTAAATTAATTTCAAGTTAACCACAAACCAATCTGTCACTTTCTTGA
GATATTAGTAAAACCTATTACAATTCCTTGTCAAGGGGGCATCACTAGTTAAAATCTTGT
ATATCTCTAATGGCACACCCATCACAACTAGGTTTTCAAGACGCAGCCTCACCAATTATG
GAAGAGCTACTTCATTTTCACGATCATGCCCTAATGGCCGTGTTTTTAATTAGCACTTTA
GTCCTTTACATTATTACAGTAATAATAACAACAAAATTAACTAATACTAATGCTATAGAT
GCACAAGAAATTGAAATAGTGTGGACTATTATACCAGCTATTATTTTAATTGTAATTGCC
CTACCTTCACTACGAATTTTATATTTAATAGACGAAATTAATGATCCACACTTAACTGTA
AAAGCAATTGGACATCAATGATACTGAAGTTATGAATATACAAACTATGATAATTTAGTA
TTTGATTCATATATAATCCCAACACAAAGCTTAAGCCCTGGGGAATTTCGACTTTTAGAA
GTAGACAACCGAATAGTTGTACCCATAGAATCCTCAATTCGAATATTAATTTCAGCAGAA
GACGTCCTCCACTCATGAGCAATACCATCAATAGGAATTAAAACAGATGCTATCCCGGGA
CGACTAAATCAAACAACTTTTATCGCCTCTCGTCCTGGGATTTTCTATGGTCAATGCTCA
GAAATCTGTGGGGCAAACCATAGCTTCATACCAATTGTTGTTGAAACTACACCGCTAAAA
CACTTCCAAAGCTGATCTTCTTCAATACAAGAATACATTAAGAAGCTTTCATGGACAAAG
CAATAGCCTTTTAAGCTATAATTCGGTGATTTCCAACCACCCTTAATGAGATGCCACAAC
TAAACTCCGGCCCCTGACTTGCAATCTTGGTTATATCTTGATTTATTTATTTATTTATTT
TAATATCTAAGACAAACAACTTCAAATATAATAATGACCCCAACATACAAAATGTGAAAA
AAATAAAACCACAATCTTGAAATTGACCATGAACCTAAGCTTTTTTGACCAATTTATAAG
CCCTACAATATTAGGAATTCCACTAATTTTATTAGCAATAACCGTCCCATGATTATTATA
TGTTTCACCAACAGACCGCTGATTAAATAATCGCCTTACTACCCTACAAACATGATTTTT
AGCCATCTTTACAAAACAACTGATGCTACCGCTAAATATTAAAGGACATAAATGAGCTTT
ACCACTAACCTCACTAATAGTTTTTTTAATTACAATAAATTTACTTGGATTATTACCTTA
TACTTTTACCCCAACAACACAACTTTCACTAAATTTAGGGTTAGCTGTTCCGTTCTGATT
GGCAACAGTATTAATTGGCCTACGAAATCAACCAACTGCAGCTCTTGGACACCTTCTTCC
AGAAGGCACCCCAACACTGCTAATCCCAATTTTAATTGTTATCGAAACAATTAGTTTACT
TATTCGACCACTAGCCCTAGGGGTCCGTTTAACTGCAAATCTTACAGCAGGCCACCTACT
TATTCAACTTATTTCTACAGCAGTCTTTGTATTAATACCAATAATACCAACAATAGCTAT
TATTACTGCTATTGTCTTATTTCTACTAACCCTTTTAGAAATTGCTGTAGCAATAATCCA
AGCTTATGTTTTTGTTCTTCTTTTAAGCCTCTATCTTCAAGAAAACACATAATGGCACAC
CAAGCTCACGCTTATCACATAGTAGACCCAAGCCCCTGACCATTAACAGGGGCAATCGCT
GCATTATTACTAACATCAGGATTAGTAATATGATTTCATTTTGGATCAATAGTACTCATA
CTATTAGGATTAATAATTACACTTCTAACAATAACCCAATGATGACGAGACATTATTCGA
GAAGGCACATTTCAAGGCCATCACACATTACCAGTTCAAAAAGGGTTACGATATGGTATA
ATCTTATTTATTACATCTGAGGTGTTCTTTTTTCTAGGATTCTTTTGGGCTTTTTATAAC
TCAAGCTTAGCACCAACACCGGGATTAGGCGAATGTTGACCACCAACAGGTATTATCCCA
TTAGACCCATTTGAAGTCCCCCTTTTAAATACCGCAGTATTACTAGCCTCCGGGATTACA
GTAACATGAGCACACCACAGCATTATACAAAATGATCGAAAAGAAGCTATTGAATCATTA
GCACTAACAGTTTTATTAGGGTTATATTTTACACTTCTTCAAGCAATAGAATATTATGAA
GCTCCGTTTACTATTGCTGATGGGGTATATGGGTCAACATTTTTTGTAGCAACTGGCTTC
CACGGCCTTCACGTTATTATTGGATCACTATTTTTATCTGTCTGCCTATTTCGTCAAATT
AACTTTCACTTCACATCTAATCACCACTTCGGATTTGAAGCAGCAGCCTGATATTGACAC
TTTGTTGATGTTGTATGACTATTCCTATACGTCTCAATTTACTGATGAGGATCATATCTT
TTTAGTATAACAAATACTTATGACTTCCAATCATTTAACCTTAGTTTAAA-TCTAAGAAA
AGATAATGAATTTAGTAATTTTAATATTTATTTTATCTGCTATATTATCTGTACTTCTAA
TCCTAGTCGGCTTTTGAATCCCATTATCTAAACCGGACACCGAAAAACTTTCACCATACG
AATGCGGATTTGACCCATTAGGATCAGCCCGATTACCATTCTCTATTCGATTCTTTTTAG
TAGCTATCTTATTTCTACTATTTGATTTAGAAATTGCTTTGCTTCTCCCAACCCCGTGAG
CATTACAACTTAACCCAACAAGCACTTTATTATGAACAACACTAATCTTAACTTTATTAA
CAGTTGGCCTAATCTATGAATGAATTCAAGGCGGATTAGACTGAGCCGAATAGACACTTA
ATCTAACTAAGAATATTAATTTCGACTTAATAAATTTTGGTTTAAACCCAAAAGCGTCTA
ATGTCACCAGTTATTTTTACACTCATGGCCGCCTTTATTATAAGCGCAATTGGACTAATA
CTTCACCGAACCCATTTTTTATCAACACTTATTTGCCTAGAAGGAATAATACTCTCACTT
TTTATTATTATCTCTATCTGATCAAATCAACTTATATTAACATCTATTTTTCCACTTCCA
ATGTTCTTATTAACATTTTCGGCATGCGAAGCAAGTGCCGGCCTAGCATTAATAGTTGCA
GCAACACGAACACACGGAACAGACCATTTAAAAAACTTAAATCTTTTACAATGCTAAAAA
TTATTATACCAACAGTTATACTAATCTTAACAGTGTGATGTACAAACCAAAAATGGCTTT
GAACACATACAATTGCTAACTCAATAATTATTGCTCTTATTAGCCTAATAATATTTAATT
TACCACTAGAAATTATACTACAAACTAATAAATTTTTAGGCCTAGATTTTATTTCATCTC
CTCTACTAATCTTAACATGTTGGCTCCTTCCATTAATAATTTTAGCAAGTCAAAAACACT
TAAAAGAAAACCCACCAACTCGACAACGTATGTATATTTCAATATTCCTTGTACTACAAA
TTTCCCTTATTTTAGCATTTACCTCAACAGAATTAATCTTATTTTATATTGCTTTTGAAA
CTACACTTATCCCAACACTAATTATTATTACACGGTGGGGGAACCAGTCAGAACGACTAA
ATGCTGGAACATATTTTCTTTTTTATACATTAGCCGGCTCATTACCTCTCCTTATTGCAC
TTTTAGCACTACAAAATAATACAGGGTCTTTATCTCTATATTTATTGGAAAACATGAAAA
CCCCATATTTATTCATATATACAAATAAATTCTTATGATTTTCATGCTTACTCGCTTTCA
TGGTAAAAATACCACTTTATGGGGTCCACTTATGACTCCCAAAAGCCCATGTAGAAGCAC
CAATTGCCGGTTCAATAATCTTAGCAGCAGTTCTTCTAAAATTAGGCGGATATGGAATTA
TCCGTATTTCCTTATTACTTACACCACAAAAAGAACTATGCTACCCATTTATAATTTTAG
CCTTATGAGGTGTAACTATAACTAGTTTAATCTGTATACGACAAACAGATTTAAAATCAC
TAATCGCCTACTCATCTGTAAGTCACATAGGACTTGTAGTTGCAGCTGCAATTATTCAAA
CCCCATGAAGCCTTACGGGAGCAGTAATTTTAATAATCTCACACGGATTAATTTCATCAG
CTATATTCTGCTTAGCTAACATAAACTATGAACGTTCTCATAGCCGAACACTTCTTCTAG
TTCGAGGAATACAAGCAATTCTTCCACTAATAGGAATATGATGATTATTTGTTAATTTAT
CAAATATAGCACTTCCACCATCTCTAAATCTTTGAGGTGAACTAACTATTATAGTCTCAC
TTTTTAACTGATCAAAATGAACAATATTATTTACAGGGTTAGGAACACTAATTACTGCAA
CCTACACCCTATATATATATCTTATAACTCAACGCGGTCCTGCACCGATACACTTAAACA
AAATAACCCCTAGTTATACTCGAGAACACTGCCTCATGTCACTTCATATACTTCCAATGC
TATTAATAATCCTTAAACCTGAGTTAGTCTCCGGAAACTTTACATGTTTATTTAATTTAA
A--CAAAATATTAGATTGTGATTCTAATTATAAAAGTTAAAACCTTTTAATAAACCGAGA
AGAGTTAA-GAAACAAAAGAAACTGCTAATATCTAAACCTGTGGTTAAAATCCACAGTCT
ACTCAACTTTTAAAGGATAATAGTTATCCGTTGGTTTTAGGTATCAAAAACTCTTGGTGC
AACCCCAAGTGAAAGTAATGGATTTAAATTTACTATTCAACTCATCTTTTATTTTAACTT
TAACACTACTAATTATTCCACTTCTCTTAAAAACAGAAAATTGACCAAACTTTGTTAAAG
ATTCCGTTAAATACGCTTTCATATCTAGTCTATTACCAATAGTAATTTTTTTAAACACCG
GATTAGAATCAACAACAACCAACTTCAACTGAATATTTATTTATAATTTTAATATTACAT
CTAGTATTAAGTTAGACCAATACTCCCTTGTATTTATTCCAATTGCCCTATTTGTAACTT
GATCAATTCTAGAATTCTCAATCTGATATATACATCATGACCTTAATATTTCTCGATTTT
TTAAATATTTACTAGTCTTTTTATTTGCTATATTAATTCTAATTACTGCAAATAACATAT
TTCAACTATTTATTGGTTGGGAGGGAGTTGGAATTATATCATTCTTGTTAATCGGGTGAT
GATATGGCCGATCAGACGCTAACACAGCTGCTATTCAAGCAGTAGTATATAACCGTGTGG
GTGATATCGGACTTATTATTAGCATGGCCTGACTGTCAATATATTCTAACTCATGAGAAC
TTCAACAAATATTCTCAACTTACAATAATGAATCTATACTTCCTATCTTAGGATTGATCC
TAGCGGCAACAGGAAAATCTGCACAATTCGGGCTTCACCCATGACTCCCCGCCGCTATAG
AAGGGCCTACACCTGTATCAGCCCTCCTGCACTCAAGCACAATAGTTGTAGCAGGAATTT
TTATTTTAATTCGATTTCAACCACTTATTGAACAAAACAAGCTTGCCCTAACAACCTGTT
TATGCTTAGGAGCCTTAACCACTATATTTACAGCAATTTGCGCTTTGACACAAAATGATA
TTAAAAAAATTATTGCATTCTCAACATCTAGTCAACTAGGGTTAATAATAGTAACAATTG
GCTTAAACCAACCTCAACTAGCATTCTTCCATATTTCAACACATGCTTTTTTTAAAGCAA
TATTATTTTTATGCTCAGGCTCAATTATTCACAACCTTAATGATGAACAAGATATTCGAA
AAATAGGAGGACTACAAAACTCTATACCTATTACAACCTCTTGTTTAACAATTGGTAGCC
TAGCTCTAGTAGGAACTCCATTTTTGGCAGGATTTTTTTCTAAGGACGCAATCATCGAAG
CAATAAATACATCATACTTAAACTCATGGGCTTTAACTCTAACACTAATTGCAACCTCAT
TCACAATAATTTATAGTTTTCGAATTATTTTTTATGTACAAATAAAATATCCACGATCAC
TTCCAATTCAACCTATTAATGAAAACAATAAATTACTAATTAACCCTATTATACGTTTAG
CATGAGGAAGTATAATTGCAGGACTATTAATTATTAATTCTTCTTCTCCTATAAAAGAAC
AACTCCTTACTATACCACTTTTATCAAAAATAGCCGCACTATTAGTAACAATTATGGCCC
TCCTTCTAGCATTAGACCTGTCAAAAATTATAACAAAACAAAATATACATGCATTTTCTA
ATAATTTAGCATTTTACCCAACAATTATCCACCGTATCTTACCAAATACAAATCTCTTAC
TAGGTCAAAATATCTCAACTCATATCACTGACATAACATGATATGAAAAAACAGGACCAA
AATGTATAACAGCCCAGTTTCTGCCCTCTATCAAAGCCATTACTAATTCTCAATCAGGTT
TAATAAAAACCTATATAACTCTTTTCTTAACCTCCATACTATTTATAATTATACTAGCAT
CTTACTGCACGTAAAGAACCTCGAGATAAACCACGAGTAACCTCTAAAACAACAAATAAA
GTTAAAAAAAGGACTCAACCAGATGCTACTAAAAACCCCCAACCAAACGAATATATTAAA
CCTACCGCACCATAATCACACCCAACATAATCTAAATCTACGCCACTAAAAAATAAATAA
TCAACAGAAAAACTTAAACCAAAATAATATCCTAGAATAATTAAAGATAAGATATATAAA
CAAACATGAAATAGTACAGAAATATTTCCTCATGCCTCTGGGTACGGCTCAGCCGCTAAA
GAAGCAGAATATGCAAAAACGACTAACATCCCACCTAAATAAATTAAAAGTAAAATTAAT
GATAAAAAAGAAACCCCAGCTTCTACCAATATACAACAACCACAAATAGCGGCTATAACT
AACCCAAAAGCCGCAAAATAAGGTGAAGGATTAGACGCAACTGCAATTATACCAACTATT
ATACCAATTATCACTAAAAACCCAAAATACATTATTTTTATCCAGAGTCTAACTGAAACC
CTTGACCTGAAAAA-TCAATGTTGTATTCAACTATAAAAACTAATGGCCCACATCATACG
AAAAACCCACCCAATAATAAAAATTATTAATAGCTCATTTATTGACCTGCCCACCCCTTC
GAACATTTCTTACTGATGAAATTTTGGCTCCTTACTAGGATTATGCTTAATTACACAAAT
CTTAACAGGGTTATTTTTAGCCATACATTATACAGCAGACACATCATCAGCATTTTCATC
TGTAGCACATATCTGTCGAGATGTAAATTACGGCTGACTCATACGAAATATTCACGCAAA
CGGCGCCTCATTCTTTTTTATTTGTATTTTTCTTCATATTGGTCGAGGTTTATACTACGG
CTCATATATATTCAAAGAAACATGAAACATCGGTGTAATCCTATTATTCTTAGTAATAGC
CACAGCTTTTGTTGGATATGTTCTTCCATGAGGACAAATGTCATTTTGGGGCGCAACAGT
AATTACAAATTTACTCTCAGCAATTCCTTACATGGGAGACACTTTAGTTCAATGAATTTG
AGGCGGATTCTCAGTTGATAAAGCTACCTTGACTCGATTCTTTGCTTTCCACTTTCTATT
TCCATTCTTAATTGCAGGAACAAGCATTATTCACCTCCTTTTTCTTCACGAAACAGGATC
TAATAATCCAACAGGAATGACCTCAAATCAAGATAAAATTTCATTTCACCCATACTTCTC
TTACAAAGATGCCCTGGGATTTCTATTAATATTTATTTTATTAATATTCTTATCTCTCTT
TTCCCCAAATCTCCTAGGAGACCCTGAAAACTTTATACCAGCAAACCCATTAATTACCCC
CCCACATATTCAACCAGAGTGATATTTCTTATTTGCCTATGCAATTCTTCGATCTATTCC
TAATAAACTGGGCGGTGTAATTGCTTTACTTATATCTATCCTTATCCTAATATTAATTCC
AACACTTCATACATCAAAACAACGAAGCATAATATTCCGCCCACTAACACAAATTATATT
CTGAATCTTAGTAGCAAATACTATAATCCTAACATGAATTGGCGGACAGCCAGTCGAACC
CCCATTCATTGAAATTGGACAAATTTCTTCTACCCTCTACTTTTCACTTTTCATTATCAT
TATCCCAACAATCGGCATTTTAGAAAATAAAATAATGAAATGATACCAGGATAGTTTAAT
T-AAAACATCGGCCTTGTAAGTCGAAAACTGAAGACTAAGAGTCTTCTCAAGGTATTTTT
AACCTTTTACCGGGCAATGCCTACGATTCCAGGTATG-CCACACCTTCCCAAATACTGCC
TAAAGTCAGTAAACTGCCATTCCCTTCCCACTACCACAT-TTGCTATTTTTATAAAAACA
CCTACACTTCTTTTTTCGCCCGACTTCTGCCTCATTACCCCGAGGTCGGCGACCCGAATC
TTCTACTGCCTTATTTTGTCAAAAAAAAATATAAAATTTTTGTGTAAAAAAATATTGTTC
AAGAGGGGGAGATTTTCGCCCCCACCACTGGCACCCAAAGCCAAAATTCTTGGAATCAAA
CTACCTCTTGCTCTAGACTTCCTAATGTACGAGTAACGTGGCAACATATTATGCCTATCG
TACATCCAACTATCTGCCACACGACTATTTTTTAGTACTCTTCGGAGTGTGAGCCAA-AC
ACTTAGGGCGAGAAACCACCAACCCGCTCCTGTCGATACGATGACCAGATCTGCGGACCC
AAATTGTAGAGTGTCTAACTTTCTTAACTGCGTATCTGGTTAAAATCTATGAGCCCAAAT
TGTAAAACTCATTCATCAATTGGATCGACCAGGCAATTGGCGGCTGCCGGCTTCTTGATA
ACTAACTGGCCCATGATCCCTCAGCCTCCTTCAAACACATCTGGTATTTTTTTATTTT-C
TGTGTGGTCAACCAACAT-ACGATAATATGTCTGGTATTATTCGACCTAAAGCTGAACAT
AACATGCAATTGTTTTATCTGGTCCAAATAGAATGAGTTAATTATATGAATGATTAAAAG
ACATATTCATTAATTTCTAAGTGTTTTATTGATAACGTATTTTTATATTTTTCCCCCGGA
GCTTGAATTATCAATATTTAAGATTTTGAACATGAACTAATTTTTC-ATCCTTTAAGTTA
ACCCCCCTACCCCCTTAACAAATCTAATCAACACGTTTTTTACCTTGGCCAACCCCCGAA
ACTGAGGTAAAATTTTTGTCTACGACACTGGAATAATCAATAAAGTTTTTAAGAGTGAAA
TTAAAAAATTTGCGCAATATATAGTATTACACACTGTAGTTAATGTAGCTTAAATAAAAG
TGTGACACTGAAAATGCCAAGATAGATCTTAATACATCTCATAAACACAAAGATTTGGTC
CTAATCTTACTATTAATTATGATTATATTTACACATGCAAGTATCTGCACCCCGGTGAAA
ATGCCCTAAACTTACTAATAATAAACTAAGGAGCCGATATCAGGCACATGCCCATTACAT
CTTGCTAAGCCACACCCACAAGGGGTTCCAGCAGTGATAAACATTGAAATATAAGCGACA
GCTTGAATCAGTAATAATCTAAAGAGTTGGTTAATCTCGTGCCAGCCACCGCGGTTATAC
GAGAAACCCAAATTAATTAACAACGGCCCAAAGAGCAGTTAAATGAAATTT----AAATA
ATAGTTTAAAAAATTAACTAAGCCGTTATACGCAATAGTTAAATCTAAAACCATTAACGA
AGGTAATACTAGTAAATAAAAAATATT-GAAGCCGCGAAAGCTATGACACAAACTGGGAT
TAGATACCCCACTATGCCTAGCCATAAACTTTGACCATTCCGCCAGAGTACTACGAGCAA
TAGCTTAAAACTCAAAGGACTTGGCGGTGCTCTACACCCACCTAGAGGAGCCTGTTCTAT
AATTGATAACCCCCAATAAACCTCACCACTCATTGCAATACAGCCTATATACCGCCGCCG
TCAGCTTACCCTTTAAAGGGAAATAAGTAAGCAAAATGATAAACATAAAAACGTCAGGTC
AAGGTGTAGCATATAAAGTGGGAAGAAATGGGCTACATTTTCTTTAAGAAAAAACGAAAA
ACCAAATGAAATAAAGGTTGGAAGGAGGATTTAGCAGTAAAAAGAAAATAGAGTGTTCTT
TTTAAATTTGGCTATAGAGCGCGCACACACCGCCCGTCACCCTCTTCAACA-CTATATTT
-AAGTAACTAACATAACTAT-AAAACAAAGAAGAGGAAAGTCGTAACATGGTAAGTTTAC
CGGAAGGTGAGCTTGGATTCAACCCGTAGCTTAAAT-AAAGCATCTTACTTACACTAAGA
AAATACTTGAGAAAAACTAGTCGGATTGAGTAAAAATTATAGCCTAACTACTAATAACCT
AAAAATATTTTAAACTAAAACATTTAAAAACTTAAGTATTGGTGAAAGAAAAACGAAAGA
GAGCTATAGAGAAAGTACTGCAAAGGAAATATGAAATAGAAATGAAATAAATAATAAAAC
AAATAAAAGAAAAGATTACACCTTATACCTTTTGCATAATGGTCTAGCAAGTAAAACTTA
GCAAAAAGAATAAAGTTAACCTCCCCGAAACTAAGCGAGCTACTTAAAAGCAACATACAA
GTGTAAACCCGTCTATGTGGCAAAATAGTGGGAAGACTTCTAAGTAGAGGTGAAAAGCCT
AACGAGCTGGGTGATAGCTGGTTGCTCAAGAAATGAACTTAAATTCAACTTTAAATATTT
TCTTAACACAAAAAGAAACAAATAATATTTTAAAGCTAATTAATAAAGGTACAGCTTTAT
TAATAAAGGAAACAACCTAAATAATGAATAAAGATTATATTATTAAAAGAAATTAGAATT
GTAGGCCTAAAAGCAGCCACCGGTAATGAAAGCGTCATAGCTCAACTTAACAAAACCTTA
TTATTCCATTAAATAATCAAAACTCATTATACATATTGAGCCAATCTATTTTATAGATGA
ACCTATGCTAGAACTAGTAATAAGAATTTATCTCTATGTACATGTGTATATCAGAACGAA
AAATTCACTGATAATTAACGTAAATATACTACAAACCTAGAAAAATATATTACCTCACGT
TTACCCAACACAGGAGTACTAAAGAAAGATTAAAAATTTAAAAAGGAACTCGGCAATCAA
GAACTTCGCCTGTTTACCAAAAACATCACCTCTTGCATATTAAATATAAGAGGCCATGCC
TGCCCAGTGACACCAGTTTAACGGCCGCGGTATTATGACCGTGCAAAGGTAGCGTAATCA
CCTGTCTTTTAATTTAAGACCTGTATGAATGGCAAAACGAGAGTCCAACTGTCTCTTTAA
ATTAATCAGTGAAACTAATCTTTCCGTGCAGAAGCGGAAATAATATCATAAGACGAGAAG
ACCCTATGGAGCTTTAAATTTTACTTAACTATAATTTTATTCTTCCT--ATGGAGTAACC
TTTTACTATTATAGATTAATAAAAATTTTAGGTTGGGGCGACCACGGAATAAAGAAAAAC
TTCCGAGAAGAAATTTTTAGAAGGACACTTCATAAAATAGAAAAATCTAACATATTGACC
CAATAATTGATCAACGAACCAAGTTACCCTAGGGATAACAGCGCAATCTTCTCCAAGAGT
TCTTATCGACGAGCAGGTTTACGACCTCGATGTTGGATCAGGACACCCAAATGGTGCAGC
AGCTATTAAAGGTTCGTTTGTTCAACGATTAAAGTCCTACGTGATCTGAGTTCAGACCGG
AGTAATCCAGGTCAGTTTCTATCTATGTTTAATTTCCTCTAGTACGAAAGGGCCGGGGAA
ATTGGGCCAATGAAACATTAAGCCCATAACAACTATTGAAAACAACTAAAATAGACTGTA
AACAATACAGCCTAATATAAAGGCTTGCTTGAGTGGCAGAGTTCGGTAATAGCAAAAGAT
CTAAAATCTTTCTACCAGAGGTTCAAATCCTCTCTTAAGCTATGACTTATTTTATATCTC
AATTTATTAACCCCCTGATATATATTATTCCAGTTTTATTAGCTGTAGCATTTTTAACCC
TTGTAGAACGTAAAGTTCTAGGTTATATACAACTTCGAAAAGGGCCAAATATTGTAGGCC
CTATCGGATTACTTCAACCTATTGCTGATGGATTAAAACTATTTATTAAAGAGCCGATCC
GCCCATCCACTTCTTCACAAATCTTATTTATACTTATACCAACCATAGCCCTAACTTTAT
CACTTGCTATTTGAATACCCCTTCCAATGCCTTATTCTATGTCAAATCTAAACTTAACAA
TTCTGTTTTTACTTGCTTTATCAAGCTTAACTGTATATTCTATTCTAGGGTCAGGGTGAG
CCTCAAATTCCAAATATGCACTAATTGGAGCATTACGAGCAGTAGCACAAACAATTTCAT
ATGAAGTAACCCTAGGCTTAATTATTCTATGTTTAGTTTTAATAACAGGGAATTTTAACT
TAACTAATTTTAATTTAACACAAGAATTTATATGACTTATTATTCCAGCCTGACCTATAG
CAGCAATATGATTTATTTCAACACTTGCCGAAACTAACCGAGCCCCATTTGACTTAACTG
AAGGAGAGTCAGAATTAGTTTCAGGTTTTAACGTAGAATATGCGGGGGGCCCTTTTGCCC
TATTCTTCTTAGCGGAATATTCAAATATCCTACTAATAAATACACTTTCAGCAATTTTAT
TTTTAGGGACAACAAATAACCTAACTCAACCTGAATTATCAACCACAATACTAATTATAA
AAGCAACAACCTTATCAATCTTATTTCTATGAGTTCGAGCATCATATCCACGATTCCGTT
ATGATCAACTCATACATTTAATTTGAAAAAACTTCCTACCTTTAACTCTAGCCATAACCT
TACTTCATATTTCACTACCAATTTTTTTATACGGAAACCCACCAATATAAAAAGATATGT
GCCCGAAAGATAGGGATTACTTTGATAGAGTAATAAATAGAGGTTCAAACCCTCTCATAT
C-TTAAAAAAATAGGATTTGAACCTATACCCAGAGGATCAAAACCCCTCGTGCATCCATT
ACACCATTTTTTA--------GTAAAATAAGCTAAAAA-GCTTTTGGGCCCATACCCCAA
ATATGTTGGTTAAACCCCTTCTTTTACTAATGAGCCCATATGCATTGTCTGTTATTTTAT
CAAGTTTAGCAACAGGAACTATATTAACATTAGCTAGTAATCACTGATTCTTAGCATGAA
TAGGCCTGGAACTAAATACATTAGCCATTATTCCCCTAATAACAAAAACTCATCACCCGC
GAGCAACAGAGGCGGCTACAAAATACTTTTTAATACAAGCACTGGCCTCAGCAATAATCT
TATTCTCATCAACAATAAATGCATGATTTATAGGAGAGTGAGATATCCCTAATATATCAC
ACCCAATCTCAACTGCTGCTTTAACAATTGGGTTAGCAATAAAACTCGGTATTGCACCAT
TTCACTTATGATTTCCTGATGTTCTTCAGGGGTTAGACTTACTTACATGTCTAATCTTAT
CAACCTGACAAAAAATTGCACCAATAATCCTTATAATTCAAATTCACCCGCAATTAAATA
CAAACTTATTAATTATTATAGCCGTTCTATCCACAACTATTGGCGGATGGGGCGGATTAA
ACCAAACCCACCTACGAAAAATTATGGCTTACTCATCAATTGCACATCTAGGTTGAATAA
TATTAGTCCTATGTTTTATACCTACACTAACCTTATTAAACCTAATTATTTATATAGTAA
TAACTACAGTCATGTTTATAATATTTTTAAATATAATATCAACTACAATTAATAAAATAG
CTATATCATGATTAAAAAACCCAATAATAGCCGCATCAATAATAATTGTCTTAATATCTT
TAGGCGGACTTCCGCCAACAACTGGATTTATACCAAAATGATTAATTATTCAAGAAATAA
CCAAACAAAACATAATTATTATTACAACAATTATTACGCTTTCGTCTTTATTAAGTTTAT
TTTTCTATATTCGAATATCATATTCAATTTCTCTTACCACCTCTCCAAATATCTCTAACA
CTTTTTCAATTTGACGACAAAACAATAAAAACTCAACAATACTATCAACAGCAATTATCT
TTTCTTCATTAATACTTCCTATCACCCCAACATTAATTAATATTTTAAACTAAGGATTTA
AGATAATCAGACTAAAGACCTTCAAAGCCTTAAGTAGAAGTTTAAACCTTCTAATCCTTG
TATAAGACCTGCAGGATTTTACCCCACATTAAATGAATGCAAATCAAACACTTTAATTAA
GCTAAGGCCTTTCTAGATTAGAAGGCTTTTATCCTACAAATTTTTAGTTAACAGCTAAGC
GCTATAAACAACAAGCTTTAATCTACTCTTCCTAGCTTCTCCCGCTGG-GGGGGGGGGAA
GCGGGAGAAGCCCCGACGGAAATT-GAATCGTTCTTTAAAATTTGCAATTTTATATGCTG
TACATTACAGGGCTT-GGTAAAAAAAGGACTTAAACCTTTATGAC-AGAGGCTACAGCTC
TACACCTATTCGGCCATTTTACCT
>Ambystoma laterale mitochondrion, complete genome.    NC_006330
GTGATAATTACTCGATGACTATTTTCTACAAATCATAAAGATATTGGCACCCTTTACTTA
GTGTTTGGTGCCTGAGCCGGAATAGTTGGCACTGCACTAAGCCTTTTAATCCGAGCAGAA
CTAAGTCAACCCGGAGCTTTACTAGGTGATGACCAAATCTACAATGTTATTGTAACCGCA
CATGCATTTGTAATAATCTTTTTTATAGTTATGCCTGTAATAATCGGGGGATTCGGAAAC
TGACTGGTACCACTAATAATTGGTGCGCCAGATATGGCCTTTCCGCGTATGAATAATATA
AGCTTTTGACTTTTACCTCCATCATTCCTCCTTTTATTAGCTTCCTCAGGAGTTGAGGCG
GGCGCCGGAACAGGATGAACTGTCTATCCACCACTTGCTGGTAACTTAGCTCATGCTGGT
GCTTCAGTTGACTTAACAATTTTTTCATTACATTTAGCAGGTGTCTCGTCTATTTTAGGT
GCAATTAATTTTATTACGACTTCAATTAATATAAAACCAGCATCTATGTCTCAATATCAA
ACCCCATTATTTGTGTGATCAGTATTAATTACAGCAGTTTTACTACTACTTTCCCTCCCT
GTATTAGCAGCAGGAATTACAATACTTTTAACTGATCGAAACTTAAACACAACATTTTTT
GATCCGGCTGGTGGGGGGGATCCAGTTCTTTACCAACATTTATTTTGATTTTTTGGACAC
CCAGAAGTATATATCTTAATTCTTCCCGGATTCGGAATAATTTCACATATTGTGACTTAT
TATTCTGCAAAAAAAGAGCCATTTGGCTATATAGGAATAGTATGAGCTATAATATCTATT
GGACTTCTAGGATTTATTGTATGAGCGCACCATATATTTACAGTAGATTTAAATGTTGAT
ACACGGGCATATTTTACATCTGCCACAATAATTATTGCTATCCCAACGGGAGTAAAAGTA
TTTAGCTGATTAGCAACAATACATGGCGGGGCAATCAAATGAGATGCAGCAATATTATGA
GCCCTAGGCTTTATTTTTTTATTCACTGTTGGAGGACTCACAGGAATTGTACTAGCTAAT
TCATCCTTAGATATTGTCTTACATGATACATACTACGTAGTAGCTCATTTCCACTATGTA
CTTTCAATGGGCGCTGTATTTGCTATTATAGGGGGATTTGTTCATTGATTTCCACTATTC
TCGGGATATACACTTCATTCAACTTGAGCAAAAATCCACTTCGGGGTTATATTTATTGGT
GTAAATTTAACTTTTTTTCCACAACACTTTCTTGGCCTAGCCGGAATACCACGACGATAC
TCAGACTACCCTGATGCATATACGCTATGAAACACTGTCTCATCTATTGGCTCATTAATT
TCTTTAGTTGCAGTAATTATAATAATATTTATTATTTGAGAAGCTTTTGCATCTAAACGA
GAAGTGTTATCAACAGAATTAACATCTACTAATATTGAATGATTACACAATTGTCCTCCT
CCTTACCACACATTTGAAGAGCCGTCTTTTGTACAATCACGAATTTAACAAGAAAGGAGG
GAATTGAACCCCCTTAAATTAATTTCAAGTTAATCACAAACCAATCTGTCACTTTCTTGA
GATATTAGTAAAACC-ATTACAAATCCTTGTCAAGGATTCATTACTAGTTAAAACCTTGT
ATACCTCTAATGGCACACCCATCACAACTAGGTTTTCAAGACGCAGCCTCACCAATTATG
GAGGAGCTACTTCATTTTCACGATCATGCTCTGATGGCCGTGTTTTTAATTAGCACCTTA
GTCCTTTATATTATTACAGTAATAATAACAACAAAACTAACTAATACTAATGCCATAGAT
GCACAAGAAATTGAAATAGTATGAACTATTATACCAGCTATTATTTTAATTGTAATTGCT
CTACCTTCACTACGAATTTTATACCTAATAGACGAAATTAATGACCCCCATTTAACTGTT
AAAGCCATCGGACATCAATGATACTGAAGTTATGAATACACAAACTATGATGACTTAGTT
TTTGACTCATATATGCTTCCAACCCAAAACCTAAACCCTGGTGAATTCCGTCTCCTAGAA
GTTGATAATCGAATAGTAGTACCCATAGAATCACCAATTCGAATATTAATTTCGGCGGAA
GATGTCCTTCACTCATGAGCTATACCATCAATAGGAATTAAAACAGACGCCATTCCAGGG
CGATTAAATCAAACAACTTTTATTGCCTCTCGGCCAGGGGTTTTCTACGGTCAATGCTCA
GAAATTTGTGGGGCGAACCATAGCTTTATACCAATTGTTGTTGAAACTACACCATTAATA
CACTTCCAAAACTGATCTTCCTCAATACAAGAATACATTAAGAAGCTTTCACGGATAAAG
CAATAGCCTTTTAAGCTATAACTCGGTGACTTCCAACCACCCTTAATGATATGCCACAAC
TAAACCCTGGCCCCTGACTTGCAATTTTATTTATATCTTGATTTATTTATTTATTTATCC
TAATTCCTAAGACCAACAACTTTAAGTATAATAATGACCCGAACATACAAAATGTAAAAA
AAATTAAACCACAACCTTGAAACTGACCATGAACCTAAGTTTTTTTGACCAATTTATAAG
CCCAACTATACTAGGCATTCCATTAATTCTACTAGCAATAACTATCCCATGATTATTATA
TATTTCCCCAACAGACCGATGATTAAATAATCGACTTACTACATTACAAGCATGATTTCT
AGCTACCTTTACAAAACAACTTATGCTGCCACTAAACATTAAAGGGCACAAGTGGGCCCT
CTCATTGACCACACTAATAATCTTTCTAATTACAATAAATTTATTAGGACTATTGCCTTA
TACTTTTACGCCTACAACCCAACTCTCATTAAACTTAGGATTGGCTGTCCCATTTTGATT
AGCAACAGTGCTCATTGGACTACGTAATCAACCAACCGCTGCATTTGGTCATCTGCTACC
AGAAGGGACTCCAACATTATTAATTCCAATTTTAATTATTATTGAAACAATTAGCTTATT
CATTCGACCTTTGGCTCTAGGAGTTCGACTTACTGCAAACCTTACAGCTGGTCATTTACT
TATTCAACTCATTTCTACAGCAGTTTTTGTATTAATACCAATAATACCAACAACAGCTAT
TATTACTGCTATAGTATTATTTTTATTAACCCTTTTAGAAATTGCTGTAGCAATAATTCA
AGCTTATGTCTTTATCCTTCTCCTAAGTCTTTATCTTCAAGAAAACACATAATGGCACAC
CAAGCTCACGCTTATCACATAGTTGACCCAAGCCCATGACCACTAACAGGGGCAATCGCT
GCACTACTACTAACATCAGGACTAGCAATATGGTTTCATTTTGGGTCAATAGTATTAATA
TTTTTAGGTTTAATAATCACACTTCTAACAATAACCCAATGATGACGAGATATTATTCGA
GAAGGAACATTTCAAGGCCATCACACACTACCAGTACAAAAAGGACTACGATATGGCATA
ATTCTATTTATTACATCTGAAGTATTCTTTTTTTTAGGTTTCTTTTGAGCTTTCTATAAT
TCAAGCCTAGCACCAACACCAGAATTAGGTGAATGTTGACCCCCTACAGGAATCACTCCA
TTAGACCCATTTGAAGTACCGTTATTAAACACAGCAGTATTATTAGCCTCTGGTGTTACA
GTAACCTGGGCGCATCACAGCATTATGCAAAATGATCGAAAAGAGACCATTCAATCACTA
GCACTAACAGTCTTATTAGGCCTATATTTTACTCTTCTTCAAGCAATAGAATATTATGAA
GCCCCATTTACCATTGCTGATGGTGTATATGGATCAACATTTTTTGTAGCAACTGGGTTC
CACGGCCTTCATGTTATTATTGGTTCACTATTTTTATCTGTCTGCCTTCTTCGTCAAATT
AATTACCATTTTACATCTAATCACCATTTTGGGTTTGAAGCAGCCGCCTGATACTGACAT
TTTGTTGATGTTGTTTGATTATTCCTTTACGTTTCAATCTACTGATGAGGATCATATCTT
TTTAGTATAATTAATACTTATGACTTCCAATCATTTAATCTTAGTTTAAA-TCTAAGAAA
AGATAATGAATTTAGTAATTTTAATATTTACACTATCTGCTACATTATCAACACTTCTAA
TTCTAATCGGATTTTGAATACCAATATCTAACCCAGACACTGAAAAACTTTCACCATACG
AATGCGGATTTGACCCATTAGGGTCAGCTCGATTACCATTTTCTATTCGATTTTTTTTAG
TAGCTATTTTATTTTTACTATTTGATCTAGAAATTGCCCTCCTTCTTCCAACCCCATGAG
CATTACAATTAAACCCGGCGGGCACTTTAACATGAGCGACACTAATTTTAACTTTATTAA
CAGTGGGCCTAATTTATGAATGAATCCAAGGAGGATTAGACTGGGCTGAATAGACGCTTA
ATCTAACAAAGAATATTGATTTCGACTTAATAAATTTTGGTTTAAATCCAAAAGCATCTA
ATGTCACCAACTATTTTTACACTCACAGCCGCTTTTATTATAAGTGCAATCGGATTAATA
CTTCACCGAACCCACTTTTTATCAACTCTTATTTGTTTAGAGGGTATAATACTTTCACTT
TTCATTATTATTTCAATCTGATCAAACCAACTAATATCAACATCTCTTTTTCCACTTCCA
ATATTTTTATTAACATTTTCAGCATGTGAAGCTAGCGCAGGCTTAGCCTTAATAGTAGCA
GCAACACGCACACACGGAACAGACCACTTAAAAAACTTAAATCTTCTACAATGCTAAAAA
TTATCATACCAACAACAATACTAATCTTAACAGTATGATGTACAAACCAAAAGTGACTTT
GAACACATACAATTGCTAATTCTATAATTATTGCCTCTATTAGTCTAATAATATTTAATT
TGCCATTAGAAATTATATTACAAACTAATAAATTTTTAGGCCTAGACTTCATCTCATCTC
CCCTACTAATCTTAACCTGTTGGCTTCTTCCACTAATAATCTTAGCAAGCCAAAAACATT
TAAAAGGAAACCCACCAACCCGACAACGAATATACCTTTCAATATTTCTTATTTTACAAA
TTTCCCTTATCTTAGCATTTACCTCCACAGAATTAATCTTATTTTATATTGCTTTTGAAA
CCACACTTATCCCCACACTAATTATTATTACACGATGGGGAAATCAATCAGAACGATTGA
ATGCCGGAACTTATTTTCTTTTTTATACATTAGCAGGCTCATTACCACTACTAATTGCGT
TAGTAGCGCTCCAAAATAATACCGGGTCCTTATCACTATACCTCCTAGAAACCATAAAAC
CCCCATATTTATTTATATACACAAATAAATTCTTATGGTTTTCATGCTTACTTGCTTTCA
TAGTAAAAATACCTCTTTATGGGGTCCACTTATGACTTCCAAAAGCTCATGTAGAAGCTC
CAATTGCCGGATCAATAATTTTAGCAGCAGTCCTTCTAAAATTAGGCGGATATGGAATTA
TTCGTATTACCTTATTACTTACTCCACAAAAAGAATTATACTACCCGTTTATAATTTTAG
CACTATGAGGCGTAATCATAACCAGTCTAATTTGTATACGACAAACAGACTTAAAATCAC
TAATTGCTTATTCTTCTGTTAGCCACATAGGACTTGTAATTGCAGCTGCTATTATTCAAA
CCCCATGAAGCCTTACAGGGGCAGTAATTTTAATAATTTCACACGGATTAATTTCATCAG
CCTTATTCTGCTTGGCTAATATAAACTATGAACGATCACACAGCCGAACACTTCTCCTTG
TACGAGGAATACAAGCAATCCTTCCTCTAATAGGCATATGATGACTAATAGTTAACCTAT
CAAATATAGCACTTCCACCATCTATTAATTTATGAGGTGAATTAACTATTATGATCTCAC
TTTTTAATTGATCAAAATGAACCATCTTATTCACAGGGTTAGGAACTTTAATTACTGCAA
CATATACCCTATACATATATCTAATAACCCAACGCGGCCCCGCACCAACCCATTTAAATA
AAATAGCCCCAAACTATACTCGAGAACACTGCCTAATATCACTTCATATAATTCCAATAC
TGTTAATAATTCTAAAACCTGAACTAGTTTCCGGCCATTTTACATGTTTATTTAATTTAA
A--TAAAATATTAGATTGTGATTCTAATTATGAAAGTTAAAATCTTTCAATAAACCGAGA
AGAGTTAAAGAAACAAAAGAAACTGCTAATATCTAAACCTGTGGTTAAACCCCGCAGTCT
ACTCAACTTTTAAAGGATAATAGTTATCCGTTGGTTTTAGGTATCAAAAACTCTTGGTGC
AACTCCAAGTAAAAGTAATGGACCTAAATCTACTATTTAACTCCTCTTTTATTTTAACCT
TAACGTTGTTAATTATTCCACTTTTTTTAAAAACAGAAAATTGACCAAATTTCGTAAAAT
CTTCTGTTAAATATTCCTTTCTATCTAGCTTATTACCAATAATAATTTTCTTAAATACAG
GGTTGGAATCAACAACAACTAACTTTAGCTGAATATTTATTTATAACTTTAATATTACAT
CTAGTATTAAATTAGACCAGTATTCCCTTATTTTTCTCCCAATTGCCTTATTTGTAACTT
GGTCAATTCTAGAGTTCTCAATCTGATACATACACCATGATCCATATATTTCTCGATTTT
TTAAATATTTATTAGTATTTCTATTCGCCATATTAATTCTTATTACTGCAAATAATATAT
TCCAACTATTTATCGGTTGAGAGGGTGTTGGAATTATATCCTTCCTACTGATCGGGTGAT
GATATGCCCGATCAGATGCTAATACTGCTGCTATTCAAGCAGTGGTATATAACCGTGTTG
GCGATGTTGGCCTTATTATTAGTATAGCCTGATTATCCATAAGCTCTAACTCATGAGAAC
TTCAACAAATATTTTCAACTTATGATAAAGTATCTATATTACCTATTTTTGGCCTAATCC
TAGCCGCAACAGGAAAGTCTGCACAATTTGGACTTCATCCATGACTTCCAGCTGCTATAG
AAGGGCCAACACCGGTCTCAGCTTTATTACACTCAAGCACAATAGTTGTAGCAGGGATCT
TCATTTTAATTCGATTCCAACCACTTATTGAACAAAATAAATTTGCTCTCACAACTTGTT
TATGTTTAGGCGCCTTAACTACTATATTCACAGCAATTTGCGCCTTAACACAAAACGATA
TTAAAAAAATTATTGCATTCTCAACATCTAGCCAACTAGGCTTAATAATAGTAACAATCG
GCTTAAATCAACCTCAACTAGCATTCTTCCATATCTCTACACATGCCTTTTTTAAAGCAA
TATTATTCTTATGCTCGGGTTCAATTATTCATAACCTCAACGATGAGCAAGATATTCGAA
AAATAGGCGGCTTACAAAACTCAATTCCAATTACAACCTCCTGTCTAACAATTGGCAGCC
TGGCATTAGTAGGAACCCCATTTTTAGCGGGATTCTTTTCCAAAGATGCAATTATTGAAG
CAATAAATACATCCCACCTAAATTCATGAGCATTAATTCTCACATTAATAGCAACCTCCT
TTACAATAATCTATAGTTTTCGAATTATTTTCTATGTACAAATAAAATTTCCGCGATCAC
TCCCAGTTCAACCAATTAATGAAAATAATAAATTGCTAATTAATCCAATTACACGTTTAG
CTTGAGGAAGTATAATTGCAGGACTACTAATTATTAACTTTTCCTCACCAATAAAAGAAC
AACTTCTTACTATACCTCCTTTTTCTAAAATAGCTGCACTTTTAGTAACAATTACCGGAC
TCTTACTAGCATTAGACTTATCAAATATCATAACTAAACAGAATATGCATACCTTTTCTA
ATAATTTAGCATTTTATCCAACAATTGTGCACCGTATCTTACCAGATATAAACCTTTCCC
TAGGTCAAAATATCTCAACCCATATCACTGATATAACATGATATGAAAAAACAGGACCAA
AATATATAGCAGCCCAATTTCTGCCTCCTATCAAAGCCATCACAAATTCTCAATCAGGTT
TAATCAAAACCTATATAACCCTTTTCTTAATTTCTATACTATTAATACTTATATCAGCAT
CTTACTGCACGTAGAGAGCCTCGAGATAAACCACGGGTAACCTCTAAAACAACAAATAAG
GTTAAAAAAAGAACTCAACCAGATACTACTAAAAAACCTCAACCAAATGAATATATTAAA
CCTACCCCACCATAATCATATCCCACAAAATCTAAGCCCACATCACTAAAAAATAAAAAA
TTAACAGAAAAACTTAAACCAAAATAATAACCTAAAAAGACTAAAAAAAAAATATATAAA
GAAACATGGAACAATACAGAGATATTTCCTCATGCCTCCGGATAAGGCTCAGCCGCTAAA
GAAGCAGAATATGCAAAAACAACTAACATCCCACCTAAATAAATTAAAAGTAAAATTAAT
GACAAAAAAGAAACACCAGCCTCAACTAATATACAACAACCACAAATAGCAGCCAGAACT
AACCCAAAAGCCGCAAAATAAGGTGAGGGATTAGATGCAACCGCAATCATTCCAACTATT
ATACCAATTATTACTAAAAATCCAAAATACATTATTTTTATTCAGAGTTTAACTGAAACC
CTTGACCTGAAAAA-TCAATGTTGTATTCAACTATAAAAACTAATGGCCCACATTATACG
AAAAACCCATCCCATAATAAAAATTATTAACAACTCATTTATTGATTTACCAACCCCCTC
AAATATCTCTTATTGATGAAACTTTGGTTCTTTATTAGGACTATGCTTAATTACACAAAT
CTTAACAGGATTATTTTTAGCTATACATTATACAGCAGACACATCATTAGCATTTTCATC
TGTGGCTCATATTTGTCGGGATGTAAACTACGGCTGACTTATACGAAATATTCACGCAAA
TGGGGCTTCATTTTTTTTTATCTGTATTTTCCTTCACATCGGCCGAGGAATATACTATGG
CTCATATATATTTAAAGAAACATGGAATATTGGAGTTATCTTACTATTTTTAGTAATAGC
AACAGCTTTTGTAGGATACGTTCTTCCATGAGGACAAATATCATTTTGGGGGGCAACAGT
CATTACAAATTTACTTTCCGCAATTCCCTACATAGGTGATACTTTAGTTCAATGAATTTG
AGGTGGATTTTCAGTTGATAAAGCCACTTTAACTCGATTCTTTGCCTTCCACTTTTTATT
TCCATTTCTAATTGCAGGAATAAGCATTATTCATCTACTATTTCTACACGAAACCGGGTC
TAACAATCCAACAGGATTAGCCTCAAATCAAGATAAAATTTCATTTCACCCATATTTTTC
TTATAAAGATGCTTTAGGGTTCTTATTAATATTTATTTTACTAATATTTCTATCTCTCTT
TTCTCCTAATCTCCTAGGGGATCCTGAAAATTTTTCACCAGCAAATCCTCTAATTACCCC
GCCCCACATTCAACCAGAATGGTATTTCTTATTTGCCTATGCAATTCTTCGATCTATCCC
TAATAAACTAGGAGGTGTAATTGCCCTACTAATATCAATTCTTATCCTTATACTAATTCC
CCTACTTCACACATCAAAACAACGTAGCATAATATTCCGCCCATTAACACAAATTATATT
CTGAACTCTAGTAGCTAACACTATAATCTTAACATGAATTGGAGGACAACCAGTTGAACC
GCCATTTATTGAAATTGGACAAATCTCCTCTATTCTTTATTTCTCACTTTTTATTATTAT
TATCCCAACAGTTGGAATTTTAGAAAATAAAATAATGAAATGATACCAGGATAGTTTAAT
TTAAAACATCGGCCTTGTAAGTCGAAAACCGAAGACTAAGAATCTTCTCAAGGTATTAT-
-AAACTTTACCAGGTACTGCCCGCAAATCCAAGTACCACCACACTTATCCAACTACTACC
TGAACCCGGTAACCTACCACTCCCCCCCCACTACCCCAATAAAAAATGGTTGAAAAAGCT
CCTACGCTTATTTTTTTGCCCGCCCTCTACCCCTTTTCTTAAAGGCCGTCAGCCTGAATA
TTCCATTGCCTTATTTTATCAAGGAAAATATAAAAATTTTTGTATCAAAAAATATCGTTC
AAGAGGGGAGGATTTTCACCTCCTCCACTGGCATCCAAAGCCAAAATTCTTGGAATCAAA
CTACCTCTTGTCCTGGTTTTCCTAATGTACGAGTTACGTGGCAACATATTATGCCTATCG
TACATCCAACTATCTGCCACACGACTATTTTTTAGTACTCTTCGGAGTGTCAGCCGA-AC
ACTTAGGGCGAGAAACCACCAACCCGCTCCTGACGATACGATGACCAGATCTGAGGACTT
TTATTGTAGAGTGTCTTACTTCCCTTTTGGCGCCACTGGTTAAAATCTATGGACACGGCT
TG-AAGACTCATGGATCAATTGGATCGAACGGGTACCTGGCGGCTGC-------TTGATA
ACTAAATGGCCCATGATCCCTCAACTTCCTCCAAACACATCTGGTAGTTTTT-ATTTTTC
TGTGTGGTCAACCAACATTACGGTAATATGTCTGGTTCTATTCGATCTAAAGCTGAACAT
TGAATGCAATTGCTTTATTCGGTCCAAATAGAATGAGTAAATTATATCAATGATTAAAGG
ACATATTCATAAATTTCTAAGTGTTTTTCTAATTATCAATTTTTATATTTTCCCCCCGGA
GCTTGAATTATCAATATTTTTAGTTTTGAACACGAACTAATTTTCC-ATCCTTTAAGTTA
ACCCCCCTACCCCCTTAACAAATCTAATCAACACGTTTTTTACCTTGGCCAACCCCCGAA
ACTAAGGTAAAATTTTTGTCTACGACACTGGAATTACTATAAAAGTTTTTTTAAATAAAA
TTAAAAA-TTTGCGCAATATATAGTATTACATACTGTAGTTAATGTAGCTTAAATAAA-G
TGTGACACTGAAAATGCCAAGATAGATCTTAAACAATCTCATAAACATAAAGATTTGGTC
CTAATCTTACTATTAATTATGGTTATATTTACACATGCAAGTATCTGCACCCCGGTGAAA
ATGCCCTAAATTTACTAATAATAAACTAAGGAGCTGATATCAGGCACACGCCCATTACAT
CTTGCTAAGCCACACCCACAAGGGGGTACAGCAGTGATAAACATTGAAAAATAAGCGACA
GCTTGAATCAGTAATAATCTAAAGAGTTGGTCAATCTCGTGCCAGCCACCGCGGTTATAC
GAGAAACCCAAATTAATTAATCACGGCCCAAAGAGCGGTTAAATGAAAATTC---ATGTA
ATAGTTTAAAAAATTAACCAAGCCGTTATACGCAGTAGTTAAATCTAAAATCGACAACGA
AAGTAATACTAACAAA-AAAAAATATT-GAAGCCGCGACAGCTATGATACAAACTGGGAT
TAGATACCCCACTATGCTTAGCCATAAACTTTGACTACTCCGCCGGAGTACTACGAGCAA
CAGCTTAAAACTCAAAGGACTTGGCGGTGCTCTACACCCACCTAGAGGAGCCTGTTCTAT
AATTGATAATCCCCAATAAACCTCACCACCCATTGCAATACAGCCTATATACCGCCGCCG
TCAGCTTACCCTTTAAAGGAGAATAAGTAAGCAAAATGATAAACATAAAAACGTCAGGTC
AAGGTGTAGCATATTGGGTGGGAAGAAATGGGCTACATTTTCTTAAAGAAAAAACGAAAA
ACTAAATGAAA-AAGGGTTAGAAGGAGGATTTAGCAGTAAAAAGAAACAAGAGTGTTCTT
TTTAAATTCGGCTATAGAGCGCGCACACACCGCCCGTCACCCTCTTCAATA--TATATCT
AAAGTAATTAACAAATCTAC-AAAACAAAGAAGAGGAAAGTCGTAACATGGTAAGTTTAC
CGGAAGGTGAACTTGGATTCAATCTGTAGCTTAAACTAAAGCATCTTACTTACACTAAGA
AAATACTTGATAAAATCTGGTCGGGTTGAGTAAAAATTATAGCCGGGCTACTAATAATCT
ATGAATGCTA-AAACTAAAACATTTAAAAACTTAAGTATTGGTGAAAGAAAAACGAAAAG
GAGCTATAGAAACAGTACTGTAAAGGAAATATGAAATAGAAATGAAATAAATATTTAAAC
AAATAAAAGAAAAGATTACACCTTTTACCTTTTGCATAATGGTCTAGCAAGTAAAACTTA
GCAAAAAGAATAAAGTTAACCCTCCCGAAACTAAGCGAGCTACTTTAAAGCAACATATAA
GTGTAAACCCGTCTATGTGGCAAAATAATGGGAAGACTCTAAAGTAGTGGTGAAAAGCCT
AACGAGCTAAGTGATAGCTGGTTGCTCAAGAAATGAACTTAAATTCAACTTTAAATATTT
TTTTAACATGAAAAGAAACAAATAATATTTTTAAGCTAATTAATAAAGGTACAGCTTTAT
TAATAAAGGAAACAACCTAAACAATGAATAAAGATTATATTATTAAAAGGAATTAGAATT
GTTGGCTTAAAAGCAGCCATCACTAATGAAAGCGTCAGAGCTCGACTTAACAAAACCTCA
TTATCCCATTAAACAATCAAAATTCATTACACGTATTGAGCCAATCTATTTTATAGATGA
GCCTATGCTAGAACTAGTAACAAGAATTTATCTCTATGTACATGTGTAAATCAGAACGAA
AGACTCACTGATAATTAACGTCAATATACTACAAACCAAGATAAATATATAACCCTACGT
TAAACCAACACAGGGGTACAAAAGAAAGATTAAAAATTTGAAAAGGAACTCGGCAATCAA
AGACTTCGCCTGTTTACCAAAAACATCACCTCTTGCATATTAAGTATAAGAGGCCCTGCC
TGCCCAGTGACACTAGTTTAACGGCCGCGGTATCATGACCGTGCAAAGGTAGCGTAATCA
CCTGTCTTTTAATTAAAGACCTGTATGAATGGCAAAACGAGAGTCTAACTGTCTCTTTGA
ATTAATCAGTGAAACTAATCTTCCCGTGCAGAAGCGGGGATAATATCATAAGACGAGAAG
ACCCTATGGAGCTTTAAATTTTATTTAACTATAATTTTTTCTACTCC-AACAGGAAGACC
TTATACTATTATAAATTAATAAAAATTTTAGGTTGGGGCGACCACGGAAAAAAGGAAAAC
TTCCGAGATGACATTTTAAGAAGGACACTTCACAAAATAGAAAAATCTAACATATTGACC
CAATAATTGATCAACGAACCAAGTTACCCTAGGGATAACAGCGCAATCTTCTCCAAGAGT
TCTTATCGACGAGTAGGTTTACGACCTCGATGTTGGATCAGGACACCCAAATGGTGCAGC
AGCTATTAAAGGTTCGTTTGTTCAACGATTAAAGTCCTACGTGATCTGAGTTCAGACCGG
AGTAATCCAGGTCAGTTTCTATCTATGTTTAACTCCCCCTAGTACGAAAGGGCCGGGGGA
GCTGGGCCAATGAAATATTAAGCCCATAACAACTATTGAAAACAACTAAAATAGACTGTA
AACAATACAGCCTAATATAAAGGCTTGCTTGAGTGGCAGAGTTCGGTAATAGCAAAAGAT
CTAAAATCTTCCTACCAGAGGTTCAAATCCTCTCTTAAGCTATGACTTATTTTGCTTCCC
AACTTATTAACCCTTTAATATATATTATTCCAGTTTTATTAGCTGTAGCATTCCTAACTC
TTGTAGAACGAAAAATTTTAGGGTATATACAACTTCGAAAAGGGCCAAATATTGTTGGAC
CTACTGGATTGCTACAACCTATTGCTGATGGATTAAAACTATTTATTAAAGAACCTATTC
GCCCCTCTACCTCTTCACAAACCCTCTTTATACTTATACCAACTATAGCCCTCACTCTTT
CATTAGCAATCTGAATGCCGCTTCCAATGCCACATGCTATATCTAATTTAAATTTAACAA
TCTTATTTTTACTTGCCCTATCAAGCCTAACAGTATACTCTATTCTAGGGTCTGGGTGGG
CCTCAAATTCTAAATATGCTCTAATTGGGGCATTACGAGCAGTAGCACAAACAATTTCAT
ATGAAGTTACTTTAGGTTTAATTATCCTATGTTTAGTTTTAATAACAGGAAACTTTAATT
TAACTAATTTTAATTTTACTCAAGAATTTATATGATTTATTATTCCAGCTTGACCTATGG
CAGCAATATGATTTATCTCTACACTTGCTGAAACAAACCGAGCTCCATTTGACTTAACAG
AGGGGGAATCAGAGTTAGTCTCAGGTTTTAATGTAGAATATGCAGGAGGCCCCTTTGCCC
TCTTCTTCTTAGCAGAATATTCAAATATTTTATTAATAAACACACTTTCAACAATTTTAT
TTTTAGGAACAACTAATAACCTAGCTCAACCAGAACTATCAACAACCACACTTATCTTGA
AAGCAACTACCCTATCAATTTTATTTTTATGAATTCGAGCATCATACCCTCGATTTCGTT
ACGATCAACTAATACATCTAATTTGAAAAAACTTTTTACCTTTAACTCTAGCTATAACAC
TTCTTCATATTTCACTACCAATTTTTATATATGGAAACCCACCAATATAAC-GGATACGT
GCCCGAAAGATAGGGATTACTTTGATAGAGTAAAAAATAGAGGTTCAAACCCTCTCATAT
C-TTAAAAAAAAAGGATTTGAACCTATACTTAGAGGATCAAAACCCCTTGTGCACCCATT
ACACCATTTTTTAATAAATAAGTAAAATAAGCTAAATAAGCTTTTGGGCCCATACCCCAA
ATATGTTGGTTAAACCCCTTCTTTTACTAATGAGCCCATATGCATTATCTATTATTATAT
CGAGCCTAGCAACAGGAACCATACTAACTCTATCTAGTAATCATTGATTTCTAGCATGAA
TAGGCCTTGAATTAAATACATTAGCCATCATTCCTCTAATAACAAAAACGCATCATCCGC
GGGCAACAGAAGCAGCCACTAAATACTTTTTAATACAAGCACTAGCCTCAGCAATAATCC
TATTTTCATCAACAATAAATGCGTGATTTATAGGAGAGTGAGAAATCACTAATATATCAC
ACCCAATCTCAACTACTATCCTAACAATTGGGCTGGCAATAAAACTCGGTATTGCACCGT
TTCACTTATGACTTCCCGACGTTTTACAAGGATTGAGTCTGCTCACATGTCTAATTTTAT
CAACCTGACAAAAAATTGCACCAATAATTCTTATAATTCAAATTCACTTACAATTAAATA
CAAACTTATTAATTATTATAGCTATTATATCTACAACTATCGGAGGATGGGGGGGACTAA
ACCAAACGCATATTCGAAAAATTATAGCCTATTCATCAATTGCACATCTTGGTTGAATAA
TATTAGTTTTATGTTTTATACCAACTTTAACCATTTTAAACCTAATTATTTATATAATTA
TAACAACAGTTATATTTGTAATATTTATTAATATAATGTCTACTACAATTAATAAAATGG
CTATATCATGATTAAAAAACCCCATAATAGCCGCATCAATAATAATTATTCTAATATCTT
TAGGCGGACTTCCACCAACAACCGGATTTATACCAAAATGATTAATTATTCAAGAAATAA
CTAAACAGAATATAATTGCAATTACAACAATTATTACACTCTCATCCCTTCTCAGCCTAT
TTTTTTATCTTCGAATATCATATTCAATTTCCCTCACCACCGCACCTAACACTTCAAACA
CTTGCTCTATTTGACGACAAAAAAACCAAAATTCAACACTATTATCAATAATAATTATTT
TTTCTACATTAATACTACCAATCACCCCAACATTAATTAATATTTTAAAATAAGGATTTA
AGATAATCAGACTAAAGACCTTCAAAGCCTTAAGTAGAAGTTTAAACCTTCTAATCCTTG
TATAAGACCTGTAGGATTTTACCCCACATCTAATGAATGCAAATCAAACACTTTAATTAA
GCTAAGGCCTTCCTAGATTAGAAGGCTTTTATCCTACAAATTTTTAGTTAACAGCTAAAC
GCTAAAAACAACAAGCTTTAATCTACTTTTCCTAACTTCTCCCGCTGTG-GGGGGGGGAA
GCGGGAGAAGCCCCGACGAAAATT-AGGTCGTTCTTTGAAATTTGCAATTTCATATGCTG
TACATTACGAGGCTT-GATAAAAAAAGGATTTAAACCTTTATAAC-AGAGGCTACAACTC
TACACCTATTCGGCCATTTTACCT
>Ambystoma tigrinum tigrinum mitochondrion, complete genome.    NC_006887
GTGATAATTACTCGATGACTATTTTCTACGAATCATAAAGATATTGGTACCCTTTATTTA
GTATTTGGTGCTTGAGCCGGAATAGTTGGCACTGCATTAAGCCTATTAATCCGAGCAGAA
TTAAGCCAGCCAGGAGCCCTACTAGGGGACGATCAGATCTATAATGTTATTGTTACAGCA
CACGCATTTGTAATAATTTTTTTTATAGTTATGCCTGTAATGATTGGGGGATTTGGAAAC
TGATTAGTGCCATTAATAATTGGCGCACCAGATATAGCCTTCCCCCGTATAAACAATATA
AGCTTTTGGCTTCTTCCACCTTCATTCCTCCTTCTATTAGCATCCTCTGGAGTCGAAGCA
GGAGCTGGAACGGGATGAACTGTATATCCCCCACTTGCAGGTAACCTAGCCCATGCCGGA
GCTTCAGTTGATTTAACAATTTTTTCACTTCATTTAGCAGGTGTTTCATCTATCCTAGGT
GCAATTAATTTTATTACGACCTCAATTAACATAAAACCTGCATCAATATCACAATATCAA
ACCCCTTTATTTGTTTGATCAGTATTAATTACAGCAGTTCTTCTGTTACTTTCTCTTCCA
GTTTTAGCAGCAGGAATTACAATACTGCTGACAGATCGAAACTTAAACACAACATTCTTT
GATCCTGCTGGAGGAGGTGACCCTGTACTTTATCAACACCTATTTTGATTTTTTGGGCAC
CCAGAGGTATATATCTTAATTTTACCCGGGTTCGGAATAATTTCACATATTGTAACTTAT
TATTCTGCAAAAAAAGAACCATTTGGTTATATAGGAATAGTATGAGCTATAATATCTATT
GGCCTATTAGGGTTTATTGTATGAGCACATCATATATTTACAGTAGATTTAAATGTTGAT
ACACGAGCATATTTTACATCCGCTACAATAATTATTGCTATCCCAACTGGCGTAAAAGTA
TTTAGCTGATTAGCAACTATACATGGCGGGGCAATTAAATGAGATGCAGCAATGCTATGA
GCTTTAGGTTTTATTTTTTTATTTACAGTAGGAGGTCTCACAGGAATCGTGCTAGCTAAT
TCATCTTTAGATATTGTTCTGCATGATACATATTATGTAGTAGCCCACTTCCACTATGTT
CTATCAATAGGTGCTGTATTTGCCATTATAGGAGGATTTGTACACTGATTCCCACTATTT
TCAGGATATACACTTCACTCAACTTGATCAAAAATTCACTTTGGGGTTATATTTATTGGT
GTAAACTTAACTTTCTTCCCACAACATTTTTTAGGTTTAGCCGGGATACCACGACGGTAT
TCAGATTACCCCGACGCATATACGCTATGAAATACTGTTTCATCTATTGGCTCACTTATT
TCTCTTGTTGCAGTAATTATAATAATATTTATTATTTGAGAAGCTTTTGCATCGAAACGA
GAAGTCTTATCAACAGAATTAACATCAACTAATATCGAATGATTACATAATTGCCCTCCT
CCTTATCACACATTTGAAGAACCATCTTTTGTACAATCACGAATTTAACAAGAAAGGAGG
GAATTGAACCCCCTTAAATTAATTTCAAGTTAACCACAAACCAATCTGTCACTTTCTTGA
GATATTAGTAAAACC-ATTACAATTCCTTGTCAAGGGGTTATTACTAGTTAAAATCTTGT
ATATCTTTAATGGCACACCCATCACAATTAGGTTTTCAAGACGCAGCCTCACCAATTATG
GAGGAGCTACTTCATTTTCACGATCATGCCTTAATGGCCGTGTTCTTAATTAGCACCTTA
GTCCTTTACATTATTACAGTAATAATAACTACAAAACTAACTAACACTAATGCTATAGAT
GCACAAGAAATTGAAATAGTATGAACTATTATACCAGCCATTATTTTAATTGTAATCGCC
CTACCTTCACTACGAATTTTATACTTAATAGATGAAATTAATGACCCGCACTTAACTGTT
AAAGCAATTGGACATCAATGATACTGAAGTTATGAATATACAAATTATGATGATCTAGTG
TTTGACTCATATATACTTCCAACACAAAACCTAAATCCGGGGGAATTTCGGCTTCTTGAA
GTAGATAACCGAATAGTTGTGCCAATAGAGTCCCCAATTCGAATATTAATTTCAGCAGAA
GATGTCCTTCACTCATGAGCTATACCATCAATAGGAATTAAAACAGATGCCATCCCAGGG
CGACTAAATCAAACAACTTTTATTGCTTCTCGACCAGGGGTTTTTTATGGTCAATGCTCA
GAAATTTGCGGAGCAAACCACAGCTTTATACCAATTGTAGTTGAAACCACACCATTAGGA
CACTTCCAAAACTGATCCTCTTCTATACAAGAATACATTAAGAAGCTTTCACGGATAAAG
CAATAGCCTTTTAAGCTATAATTCGGTGACTTCCAACCACCCTTAATGATATGCCACAAC
TAAACCCTGGCCCCTGATTTGCAATCTTAATCATATCTTGATTTATTTATTTATTTATTT
TAATATCTAAAACTAATAACTTTAAATATAATAATGACCCTAATATACAAAATGTAAAAA
AAATTAAACCACAATCTTGAAATTGACCATGAACCTAAGCTTTTTTGACCAATTCATAAG
CCCAATTATGTTAGGTATTCCATTAATTTTACTAGCAATAACTATTCCATGATTATTATA
TGCTTCACCAACAGATCGATGATTAAATAACCGCCTTACCACCCTACAAGCATGATTTTT
AGCCTCCTTTACAAAACAACTAATATTACCTCTGAACATTAAAGGACATAAATGAGCCCT
ACCATTGACTTCACTAATAATCTTTTTAATTACAATAAATTTATTAGGGTTGTTACCTTA
TACTTTTACCCCGACAACTCAACTCTCATTAAATTTAGGATTAGCTGTTCCATTCTGACT
AGCTACAGTACTAATTGGATTACGAAACCAACCAACTGCAGCACTAGGACACTTACTTCC
TGAGGGTACTCCAACACTACTAATCCCAATTTTAATTATTATTGAAACAATTAGCCTATT
TATCCGCCCATTAGCTTTAGGGGTTCGTCTTACTGCTAACCTTACAGCTGGCCATCTTCT
TATTCAACTTATTTCTACAGCAGTATTTGTTTTAATACCAATAATACCAACAACAGCTAT
TATTACTGCTATTGTATTATTTCTTTTAACTCTTTTAGAAATTGCCGTAGCAATAATTCA
AGCTTATGTCTTTGTCCTACTATTAAGCCTCTATCTTCAAGAAAACACATAATGGCACAC
CAAGCTCACGCTTATCACATAGTTGACCCAAGCCCATGACCACTAACAGGGGCAATCGCT
GCACTATTATTAACATCAGGATTAGCAATATGATTTCACTTTGGATCAATAATATTAATA
TTATTAGGATTAATAATTACACTTCTAACAATGGTTCAATGATGACGAGATATTATTCGA
GAAGGAACATTTCAAGGCCATCATACATTACCAGTTCAAAAAGGGTTACGATATGGTATA
ATCTTATTTATTACATCTGAAGTATTCTTTTTTTTAGGATTCTTTTGAGCTTTTTATAAT
TCTAGCTTAGCACCAACACCAGAATTAGGTGAATGTTGACCTCCAACCGGGATTACCCCA
TTAGACCCATTTGAAGTCCCACTATTAAATACAGCAGTATTACTAGCCTCTGGGGTTACA
GTAACTTGAGCACACCATAGCATTATACAAAATGATCGAAAAGAAGCTATTCAATCACTA
GCATTAACAGTTTTACTAGGTTTATACTTTACTCTTCTACAAGCAATAGAATATTATGAA
GCCCCATTCACTATTGCTGACGGAGTTTATGGATCAACATTTTTTGTAGCGACCGGCTTC
CATGGCCTTCACGTCATTATTGGATCATTATTCCTATCTGTTTGCCTATTTCGTCAAATC
AACTATCACTTTACATCTAACCACCATTTTGGGTTTGAAGCAGCTGCCTGATATTGACAT
TTTGTTGATGTTGTTTGATTATTCCTTTACGTCTCAATCTACTGATGAGGATCATATCTT
TTTAGTATAATTAATACTTATGACTTCCAATCATTTAATCTTAGTTTAAA-CCTAAGAAA
AGATAATGAATTTATTAATATTAATATTTATATTTTCCTCTATACTATCTTTAATTCTTA
TTATAATTGGATTTTGAATCCCAATATCTAATCCAGATACAGAAAAACTCTCACCATACG
AATGCGGATTTGACCCGTTAGGCTCAGCCCGCCTACCATTTTCTATTCGATTTTTTTTAG
TAGCTATTCTGTTTTTACTATTTGATCTAGAAATTGCCCTCCTTCTTCCAACCCCATGAG
CATTACAACTAGACCCAACAAACACTTTAACATGAGCAACTTTAATTCTAGCTTTACTAA
CAGTAGGTTTAATTTACGAATGAATTCAAGGAGGATTAGACTGGGCCGAATAGACACTTA
ATCTAATTAAGAATATTAATTTCGACTTAATAAATTTTGGTTTAACCCCAAAAGCGTCTA
ATGTCACCAACTATTTTTACACTTATGGCTGCTTTCATTATAAGCTCAATCGGATTAATA
CTTCACCGAACCCATTTTTTATCTACACTTATCTGCTTAGAGGGAATAATACTTTCACTT
TTTATTATTATTTCTATTTGATCTAATCAACTTATATCTACATCTATTTTTCCACTTCCA
ATATTTTTATTAACATTCTCAGCATGTGAAGCTAGTGCAGGCCTGGCATTAATAGTAGCA
GCAACACGAACACACGGAACAGACCACTTAAAAAACTTAAATCTTTTACAATGCTAAAAA
TTATTATACCAACAATAATATTAATTTTAACAGTATGATGTACAAACCAAAAATGACTTT
GAACACATACAATTGCTAACTCAATAATCATTGCCTTTATTAGCCTAATAATATTTAATT
TACCATTAGAAATTATACTTCAAACTAACAAATTTCTTGGCCTAGATTTTATTTCATCCC
CATTATTAATCTTAACATGTTGACTTCTCCCATTAATAATTTTAGCAAGCCAAAAACACT
TAAAAGAAAATCCCCAAACCCGACAACGCATATATATTTCTATATTTCTTATCTTACAAA
TTTCTCTTATCTTAGCATTTACTTCAACAGAATTAATTCTATTTTATATTGCTTTCGAAA
CTACACTTATCCCAACACTTATTATTATTACGCGATGAGGTAACCAATCAGAACGATTAA
GCGCCGGAACATATTTTCTTTTTTATACATTAGCCGGCTCATTACCTCTTCTTATTGCAT
TACTGGCACTACAAAATAATTTAGGGTCTCTATCACTATATCTTTTAGAAAATATAAAAC
CCCCATATTTATTTATATATACAAATAAATTCTTATGATTTTCATGCCTACTTGCCTTTA
TGGTAAAAATACCTCTTTATGGGGTTCATTTATGGCTCCCTAAAGCTCATGTAGAAGCAC
CAATTGCCGGATCAATGATCCTAGCGGCAGTTCTTCTTAAACTAGGGGGGTATGGAATTA
TTCGTATTACTATACTGCTAACACCACAAAAAGAATTATATTACCCATTTATGATTCTAG
CACTATGGGGTGTAATTATAACCAGTCTAATTTGCATACGACAAACAGACCTAAAATCAC
TAATCGCCTATTCATCTGTCAGTCATATAGGACTTGTCATTTCAGCCGCAATTATTCAAA
CCCCATGAAGCCTTACAGGAGCAGTAATTTTAATAATTTCACACGGACTAATTTCATCAG
CCCTATTTTGTTTAGCTAATATAAATTATGAGCGTTCACATAGCCGAACACTTCTTCTAG
TTCGAGGAATACAAGCAATTCTTCCACTAATAGGGATGTGATGATTAATAGTTAATCTAT
CAAATATAGCACTTCCACCATCTATTAATCTATGAGGTGAATTAACTATTATGGTCTCAC
TCTTCAACTGATCAAAATGAACAATTTTATTTACAGGTTTAGGAACTTTAATTACTGCAA
CCTATACCTTATATATATATCAAATAACTCAACGAGGACCCACACCTGCCCATCTTAATA
AAATATCCCCTAACTACACCCGAGAACATTGCCTTATATCACTTCATATGCTTCCAATAC
TATTAATAATCTTTAAACCTGAGCTTGTCTCCGGGAATTTTACATGTTTATTTAATTTAA
AAATAAAATATTAGATTGTGATTCTAATTATGAGAGTTAAAATCTTTCAATAAACCGAGA
AGAGTTAAAGAAACAAAAGAAACTGCTAATATCTTAATCTGTAGTTAAAATCCACAGTCT
ACTCAACTTTTAAAGGATAATAGTAATCCATTGGTTTTAGGTATCAAAAATTCTTGGTGC
AACCCCAAGTAAAAGTAATGGACCTAAATTTATTATTTAACTCCTCCTTCATTCTTACTT
TAACACTATTAATTATTCCACTTTTTTTAAAAAAAGAAGATTGACCAAACTTTGTTAAAT
CCTCTGTTAAATATGCCTTTATGTCTAGTTTATTACCAATAATAATTTTTTTAAATGTAG
GATTAGAATCAACAACAACTAATTTTAACTGAATATTTATTTATAATTTTAACATTACAT
CAAGTATTAAGCTAGACCAGTACTCCCTTGTATTTCTTCCAATTGCTTTATTTGTAACTT
GATCAATTCTAGAATTCTCAATCTGATATATACACCATGATCCTAATATTTCTCGATTTT
TTAAATATTTACTAGTATTTTTATTTGCTATGTTAATTCTCATTACTGCAAACAATATAT
TTCAATTATTTATTGGTTGGGAAGGAGTTGGAATTATGTCATTTTTATTAATTGGATGAT
GATATGGCCGATCAGATGCTAATACAGCTGCTATTCAAGCAGTAGTATATAACCGTGTGG
GTGATATCGGACTTATTATTAGCATGGCTTGATTATCAATAAACTCTAACTCATGAGAAC
TTCAACAAATATTTACAACCTATAATAAAGAATCTATATTACCTATTTTAGGGTTAATCC
TAGCTGCAACAGGAAAATCTGCTCAATTTGGGTTACATCCGTGACTACCTGCCGCTATAG
AAGGGCCAACACCTGTATCAGCTCTTCTACACTCAAGTACAATAGTTGTAGCAGGTATTT
TTATCCTTATTCGATTTCAACCACTTATTGAACAAAATAAACTTGCTTTAACAACCTGTT
TATGTTTAGGTGCTCTAACTACTATATTTACAGCAATTTGTGCCCTAACACAAAATGATA
TCAAAAAAATTATTGCATTCTCAACATCTAGCCAATTAGGTTTAATAATAGTAACAATTG
GCCTAAATCAACCTCAACTAGCATTCTTCCATATTTCAACACATGCCTTTTTTAAAGCAA
TATTATTCTTATGCTCAGGCTCAATTATTCACAACCTAAATGATGAACAAGACATCCGAA
AAATGGGCGGACTACAAAATTCTATTCCAATTACAACATCATGTTTAACAATTGGTAGCC
TAGCCCTAGTAGGAACCCCATTTTTAGCCGGATTTTTCTCTAAGGATGCAATTATTGAAT
CAATAAATACATCTTACTTAAATTCATGAGCTTTAATTCTTACATTAATTGCAACCTCCT
TTACAATAATTTATAGTTTTCGAATTATTTTTTATGTTCAAATAAAATATCCACGATCGC
TTCCTATTCAACCTATTAATGAAAATAATAAATTATTAATTAACCCTATTATACGTTTAG
CTTGAGGAAGTATAATCGCAGGACTACTAATTATCAGCTCTTCCTCTCCTATAAAAGAAC
AACTTCTTACTATACCACTTTTCTCTAAAATAGCTGCACTCCTAGTAACAATTATTGGAC
TTCTATTAGCATTAGATCTATCAAAAATTATAACGAAACAAAATATACACTCTTTTTCTA
ATAATTTAGCATTCTTCCCGACAGTAATTCACCGTATCTTACCAGATATAAACCTTTCAT
TAGGTCAAAATGTCTCAACCCATATCACTGATATAACATGATATGAAAAAACAGGACCAA
AATATATAACAGCCCAATTTCTGCCCCCTATCAAAGCCATCACAAATTCTCAATCAGGTT
TAATCAAAACTTATATAACTCTCTTCTTAATTTCTATACTACTTATAATTATATTAGCAT
CTTACTGCACGCAAAGACCCTCGAGATAAACCACGAGTAACCTCCAATACAACAAATAGA
GTTAAAAAAAGTACTCAACCCGAGACTACTAAAATCCCTCAACCAAATGTATATATTAAA
CCAACCCCACCATAATCATATCCGATGGAATCTAAGCCTATATCACTGAAAAATAAAAAA
TCTACAGAAAAACTTAAACTGAAATAATAACCTAAAAGAAATAAAGAGAAAATATAGAAA
CAAACATGAAATAAAACAGAAATATTTCCTCATGCCTCCGGATACGGCTCAGCTGCTAAA
GAGGCAGAATATGCAAAAACAACTAACATTCCGCCTAAATAAATTAAAAGTAAAATTAAT
GATAAGAAAGAAACACCCGCCTCTACTAATATGCAACAACCACAAACAGCAGCTAAAACT
AACCCAAAAGCCGCAAAATAGGGTGAAGGATTAGATGCAACTGCAATCATACCAATTATT
ATACCAATTATTACTAAAAATCCAAAATACATTATTTTTATTCAGAGTTTAACTGAAACC
CTTGACCTGAAAAA-TCAATGTTGTATTCAACTATAAAAACTAATGGCCCACATCATACG
AAAGACTCACCCTTTAATAAAAATTATTAACAACTCGTTTATTGATTTACCAACCCCATC
AAATATTTCCTATTGATGAAATTTTGGATCTCTATTAGGATTATGCTTAATTACACAAAT
CTTAACAGGGTTATTTTTAGCTATACATTATACAGCAGATACATCATCAGCATTTTCATC
AGTGGCCCATATCTGTCGAGATGTAAATTACGGTTGACTTATACGTAATATTCACGCAAA
TGGCGCTTCATTCTTTTTTATTTGTATTTTTCTTCATATTGGCCGAGGAATATATTACGG
CTCATATATATTTAAAGAAACATGAAACATTGGAGTAGTTTTACTATTTCTAGTTATAGC
AACAGCTTTTGTAGGGTATGTTCTTCCATGAGGACAGATATCATTTTGAGGAGCAACAGT
AATTACTAATTTACTTTCAGCAATTCCTTATATAGGAGATACCCTAGTTCAATGAATCTG
AGGAGGCTTTTCAGTTGATAAGGCTACTTTAACCCGATTCTTTGCCTTCCATTTCCTATT
CCCATTTTTAATTGCAGGAACAAGTATTATTCATCTTCTATTCCTTCACGAAACAGGATC
CAACAATCCAACAGGAGTAGCCTCAAACCAAGATAAAATTTCATTCCACCCATATTTCTC
TTATAAAGATGCTTTAGGTTTTCTACTAATATTTATTCTACTAATATTTCTATCTCTTTT
TTCCCCAAATCTTCTAGGAGACCCTGAAAACTTTTCACCGGCAAATCCATTAATCACCCC
ACCACACATTCAACCAGAATGATATTTCTTATTTGCTTATGCAATCCTACGATCTATTCC
AAATAAACTAGGAGGAGTAATTGCCTTACTTATATCAATTCTTATTCTAATATTAATTCC
AATACTTCACACATCTAAACAACGAAGCATAATATTTCGCCCACTAACACAAATTATATT
CTGAATTCTAGTAGCTAATACTATAATCCTAACATGAATTGGCGGACAACCGGTTGAACC
ACCATTCATTGAAATTGGACAAATTTCTTCTATCCTATATTTTTCACTTTTCATTATTAT
TATTCCAACAATCGGAATTTTAGAAAATAAAATAATGAAATGATACCATGATAGTTTAAT
T-AAAACATCGATCTTGTAAGTCGAAAACTGAAGACTAAGAATCTTCTCAAGGTATTAT-
-AAAATTTACCGGGCTATGCCTACGATCCCAGGCGTAGCCACTCCTGACCAAGTACTACT
TAAAATCAGTAAACTGCCACTCCCTCCCTACTACCCCATACGAAAATAATTAAAAAAGCT
CCTACGCTTGTTTTTTTGTCCACCCTCTACCCCTTTTCACAAAGGCTATCAACTCGAATT
TTCTATTGCTTTATTTTATCAAAAAAAACATAAAAATTTTTGTATTAAAAAATATCATTC
AAGAGGGGAGGATTTTCACCTCCACCGCCGGCACCCAAAGCCAAAATTCTTGGAATCAAA
CTACCTCTTGTCCTGGTTTTCCTAATGTACGAGTAACGTGGCAACATATTATGCCTATCG
TGCATCCAACTATCTGCCACACGACTATTATTTAGTACTCTTCGGAGTGTCAGCCGA-AC
ACTTAGGGCGAGAAACCACCAACCCGCTCCTGACGATACGATGACCAGATCTGAGGACCT
TTATTGTAGAGTGCCTTACTTCCCTTGAGGCGCCACTGGTTAAAATCTATGGACACGGCT
TG-AAGACTCATTCATCAATTGGATCGAACGGGTACCTGGCGGCTGC-------TTGATA
ACTAATCAGCCCATGATCCCTCAGCCTCCTCTAAGCACATCTGGTAATTTTTTATTTTTC
TGTGTGGTCAACCAACATTACGGTAATATGACTGGTACTACACGATCTAAAGCTGAACAT
AACATGCAATTGTTTTATCTGGACCAAATAGAATGAGTAAATTATATGAATGATTAAAAG
ACATATTCAATAATTTCTAAGAGTTTTATTGATAACGTATTTTTATATTTTTCCCC-GGA
GCTTGAATTATCAATATTTTAGATTTTGAACATGAACTAATTTTTC-ATCCTTTAAGTTA
ACCCCCCTACCCCCTTAACAAATCTAATCAACACGTTTTTTACCTTGGCCAACCCCCGAA
ACTGAGGTAAAATATTTGTCTACGACACTGGAATAATCAATAAAGTTTTTTTGAGTGAAA
TTAAAAAATTTGCGCAATATATAGTATTACATACTATAGTTAATGTAGCTTAAATAAAAG
TGTGACACTGAAAATGCCAAGATAGATCTTAAAACATCTCATAAACACAAAGATTTGGTC
CTAATCTTACTATTAATTATGATTATATTTACACATGCAAGTATCTGCACCCCGGTGAAA
ATGCCCTAAATTTACTAATAATAAACTAAGGAGCTGATATCAGGCACACGCCCATTACAT
CTTGCTAAGCCACACCCACAAGGGGATCCAGCAGTGATAAACATTGAAAAATAAGCGACA
GCTTGAACCAGTAATAATCTAAAGAGTTGGTTAATCTCGTGCCAGCCACCGCGGTTATAC
GAGAAGCCCAAATTAATAAACAACGGCTCAAAGAGCGGTTAAATAAAAATTTTT-ACACA
ATAGTTTAAAAAATTAACTAAGCCGTTATACGCAATAGTTAGATCTAAAATCAACAACGA
AAGTAATACTAATAAATTAAAAATATT-GAAGCCGCGAAAGCTATGACACAAACTGGGAT
TAGATACCCCACTATGCCTAGCCATAAACTTTGATCTTTCCGCCGGAGTACTACGAGCAA
TAGCTTAAAACTCAAAGGACTTGGCGGTGCTCTACACCCACCTAGAGGAGCCTGTTCTAT
AATTGATAACCCCCAATAAACCTCACCACCCATTGCAAAACAGCCTATATACCGCCGCCG
TCAGCTTACCCTTTAAGGGAGAACAAGTAAGCAAAATGATAAACATAAAAACGTCAGGTC
AAGGTGTAGCACATGGGGTGGGAAGAAATGGGCTACATTTTCTTTAAGAAAAAACGAAAA
ACCAAATGAAA-AAAAGTTGGAAGGAGGATTTAGCAGTAAAAAGAAATAAGAGTGTTCTT
TTTAAATTTGGCTATAGAGCGCGCACACACCGCCCGTCACCCTCTTCAACA-CTATATTT
TAAGTAATTAACTAACCTAATAAAACAAAGAAGAGGAAAGTCGTAACATGGTAAGTTTAC
CGGAAGGTGAACTTGGATTCAACTTGTAGCTTAAATTAAAGCATCTTACTTACACTAAGA
AAATACTTGATAAAACCTAGTCGAGTTGAGTAAAAATTATAGCCTAATTATTTAATACCT
AAATATACTA-AAACTAAAACATTTAAAAACTTAAGTATTGGAGAAAGAAAATAAAAATA
GAGCCATAGAGAGAGTACTGCAAAGGAAATATGAAATAGAAATGAAATAAATAATAAAAC
AAATAAAAGAAAAGATTACGCCTTCTACCTTTTGCATAATGGTCTAGCAAGTAAAACTTA
GCAAAAAGAATAAAGTTAACCTCCCCGAAACTAAGCGAGCTACTTTAAAGCAACATATAA
GTGTTAACCCATCTATGTGGCAAAATAGTGGGATGACTTTTAAGTAGTGGTGAAAAGCCT
AACGAGCTTAGTGATAGCTGGTTGCTCAAGAAATGAACTTAAATTCAACTTTAAATATTT
TTAAAACACGAAAAGAAACAAATAATATTTCAAAGCTAATTAATAAAGGTACAGCTTTAT
TAATAAAGGAAACAACCTAAATAATGAATAAAGATTATATTATTAAAAGAAATTAAAATT
GTTGGCCTAAAAGCAGCCATCAGTAATGAAAGCGTCACAGCTCAACTTAATAAAACCTTA
TTATACCATTAAACAATCAAAATTCATTATATGTATTGAGCCAATCTATTATATAGATGC
GCCTATGCTAGAACTAGTAACAAGAATTTATCTCTATGTACATGTGTACATCAGAACGAA
AAACTCACTGATAATTAACGTCAATATAATGAAAATCTAGAAAAATATAGATCTTTACGT
TAAACCAACACAGGGGTACAAAAGAAAGATTAAAAATTTAAAAAGGAACTCGGCAACCAA
AGACTTCGCCTGTTTACCAAAAACATCACCTCTTGCATATTAAGTATAAGAGGCCCTGCC
TGCCCAGTGACACTAGTTTAACGGCCGCGGTATCATGACCGTGCAAAGGTAGCGTAATCA
CCTGTCTTTTAATTAAAGACCTGTATGAATGGCAAAACGAGAGTCTAACTGTCTCTTTAA
ATTAATCAGTGAAACTAATCTTCCCGTGCAGAAGCGGGAATAATATCATAAGACGAGAAG
ACCCTATGGAGCTTTAAATTTTATTTAACTATAATTTTATATTATTC-TAAGGGAAAACC
TTATACTATTATAGATTAATAAAAATTTTAGGTTGGGGCGACCACGGAATAAAGAAAAAC
TTCCGAGATGAAATTTTTAGAAGGACACTTCACAAAATAGAAAAATCTAACATATTGACC
CAATTATTGATCAACGAACCAAGTTACCCTAGGGATAACAGCGCAATCTTCTCCAAGAGT
TCTTATCGACGAGTAGGTTTACGACCTCGATGTTGGATCAGGACACCCAAATGGTGCAGC
AGCTATTAAAGGTTCGTTTGTTCAACGATTAAAGTCCTACGTGATCTGAGTTCAGACCGG
AGTAATCCAGGTCAGTTTCTATCTATGTTTAACTTCCCCTAGTACGAAAGGGCCGGGGAA
GTTGGGCCAATGAAATATTAAGCCCATAACAACTATTGAAAACAACTAAAATAGACTGTA
GACAATACAGCCTAATATAAAGGCTTGCTTGAGTGGCAGAGTTCGGTAATAGCAAAAGAT
CTAAAATCTTTCTACCAGAGGTTCAAATCCTCTCTTAAGCTATGACTTATTTTGTAACCC
AATTTATTAACCCTCTAATATATATCATCCCAGTATTATTAGCTGTAGCATTTTTAACTC
TTGTAGAACGTAAAGTTTTAGGATATATACAACTTCGAAAAGGGCCTAATATTGTCGGCC
CAATTGGTCTACTTCAACCAATTGCTGATGGCTTAAAACTATTTATTAAAGAGCCTATTC
GCCCCTCTACTTCTTCACAAACTCTATTTATACTAATACCAATAATAGCCCTAACTTTAT
CACTAGCAATCTGAATACCACTTCCAATACCCTTTACCATATCAAATCTAAATTTGACAA
TTTTATTTTTACTTGCTTTATCAAGCCTAACTGTATATTCTATTTTAGGCTCAGGTTGAG
CCTCAAATTCTAAATATGCACTAATTGGAGCATTACGAGCAGTAGCACAAACAATCTCAT
ATGAAGTTACATTAGGTTTAATTATTCTATGTTTAGTTTTAATAACAGGTAGCTTTAACC
TAACTAATTTTAACTTATCACAAGAATTTATATGATTTATTATTCCAGCCTGACCTATAG
CAGCAATATGATTTATTTCTACACTTGCTGAAACTAACCGAGCCCCATTTGACTTAACAG
AAGGAGAATCAGAATTAGTATCAGGATTTAACGTAGAATATGCGGGAGGTCCTTTTGCCT
TATTTTTCTTAGCAGAATATTCAAATATTCTTCTAATAAATACACTATCAACAATTTTAT
TCCTAGGAACAACTAATAACTTATCTCAACCAGAACTATCAACAATATTACTTATCTTAA
AAGCAACAACCTTATCGATCTTATTCCTATGAATTCGAGCATCATACCCACGATTTCGTT
ATGATCAATTAATACATTTAATTTGAATTTTTTTTTTACCATTAACATTAGCTATAACCC
TTCTTCATATCTCATTACCAATTTTTATATACGGAAATCCACCGATATAATAGGATACGT
GCCCGAAAGATAGGGATTACTTTGATAGAGTAAAAAATAGAGGTTCGAACCCTCTCATAT
C-TTAAAAAAATAGGATTTGAACCTATACCCAGAGGATCAAAACCCCTTGTGCACCCTTT
ACACCATTTTTTAGTAA-TAAGTAAAATAAGCTAAATAAGCTTTTGGGCCCATACCCCAA
ATATGTTGGTTAAACCCCTTCTTTTACTAATGAGCCCATATGCATTATCTATTATTATAT
CAAGCTTAGCAACAGGAACCATATTAACACTAGCTAGTAATCATTGATTTATAGCATGAA
TAGGACTAGAATTAAATACATTAGCTATTATTCCATTAATAACAAAAACCCACCACCCGC
GAGCAACAGAAGCAGCTACAAAATATTTTTTAATACAAGCACTAGCTTCAGCAATAATCT
TATTTTCATCAACAATAAATGCATGATTTATAGGAGAGTGAGAAATTACTAATATATCAC
ACCCAATTTCAACTACTATTCTTACAATTGGGTTGGCAATAAAACTAGGAATTGCACCAT
TCCATATATGACTTCCTGATGTCTTACAGGGGTTAAATCTACTCACATGTTTAATCTTAT
CAACATGACAAAAAATTGCACCAATAATTCTTATAATTCAAATTAACCCGCAATTAAACA
CAAACTTATTAATTGTAATAGCTATTTTATCTACCACTATTGGAGGATGAGGAGGACTAA
ACCAAACCCAGCTCCGAAAAATTATAGCATATTCATCAATTGCACATCTTGGTTGAATAA
CATTAGTCTTATGTTTTATACCCTCCTTAACCCTGCTAAACCTAACTGTTTATATAATGA
TAACTACCGTAATATTTTTAATATTTATAAATACAATATCAACTACTATTAATAAAATAG
CTATATCATGATTAAAAAATCCAGTAATAGCTGCATCAATAATAATTGTACTGATATCAT
TAGGCGGACTTCCACCAACAACCGGATTTATGCCAAAATGATTAATTATTCAAGAAATAA
CTAAACAAAATTTAATTGCTATCACAACAATTATTGCACTATCATCACTATTAAGCTTAT
TTTTTTATCTTCGAATATCATACTCAATTTCTTTAACAACTTCGCCTAATATCTCAAACA
CTTTCTCAATTTGACGACAAAATAATAAAAATCAAATATTTTTATCAATAATAATTATCT
TATCTACATTAATACTTCCGATTACCCCAACATTAATTAATATTTTAAACTAAGGATTTA
AGATAATCAGACTAAAGACCTTCAAAGCCTTAAGCAGAAGTTTAAACCTTCTAATCCTTG
TATAAGACCTGCAGGATTTTACCCCACATTAAATGAATGCAAATCAAACACTTTAATTAA
GCTAAGGCCTTTCTAGATTAGAAGGCTTTTATCCTACAAATTTTTAGTTAACAGCTAAAC
GCTAAAATCAACAAGCTTTAATCTACTTTTCTTAGCTTCTCCCGCTGGG-GGGGGGG-AA
GCGGGAGAAGCCCCGACGAGAATT-AAGTCGTTCTTTAAAATTTGCAATTTTATATGCTA
TACATTACCAAGGTT-GATAAAAAAAGGATTTAAACCTTTATAACCAGAGGCTACAACTC
TACACCTATTCGGCCATTTTACCT
>Ambystoma andersoni mitochondrion, complete genome.    NC_006888
GTGATAATTACTCGATGACTATTTTCTACAAATCATAAAGATATTGGCGCCCTTTATTTA
GTATTTGGTGCTTGAGCCGGGATAGTTGGCACTGCATTAAGCCTTCTAATCCGAGCAGAA
TTAAGCCAACCAGGAGCCCTACTAGGGGATGATCAAATCTATAATGTTATTGTAACAGCA
CACGCATTTGTAATAATTTTTTTTATAGTAATACCTGTTATAATCGGGGGATTCGGAAAC
TGATTAGTACCATTAATAATTGGTGCACCAGATATGGCCTTCCCCCGTATAAACAATATA
AGCTTTTGGCTTCTTCCTCCTTCATTCCTCCTTCTATTAGCCTCCTCTGGAGTTGAGGCA
GGAGCTGGAACGGGATGAACTGTATATCCCCCACTTGCAGGGAACCTAGCCCATGCCGGG
GCCTCAGTCGATTTAACAATTTTTTCACTTCATTTAGCAGGTGTTTCATCTATCCTAGGT
GCAATTAATTTTATTACAACCTCAATTAATATAAAACCCGCATCAATATCACAATATCAA
ACCCCTTTATTTGTTTGATCAGTATTAATTACAGCAGTTCTTCTATTACTTTCTCTTCCG
GTTTTAGCAGCGGGAATTACAATACTGCTGACAGATCGAAACTTAAACACAACATTCTTT
GATCCTGCCGGAGGGGGTGACCCTGTACTTTATCAACACCTATTTTGATTTTTTGGGCAC
CCAGAAGTATATATCTTAATCTTACCCGGATTTGGAATAATTTCACATATTGTGACTTAT
TATTCTGCAAAAAAAGAACCATTTGGTTACATAGGAATAGCATGAACTATAATATCTATT
GGGCTTCTAGGGTTTATCGTATGGGCACATCATATATTTACAGTAGATTTAAATGTTGAT
ACACGAGCATATTTTACATCCGCTACAATAATTATTGCCATCCCAACTGGTGTAAAAGTA
TTTAGCTGATTAGCAACTATACACGGAGGAGCAATTAAATGAGATGCAGCAATGCTATGA
GCTTTAGGTTTTATTTTTTTATTTACAGTAGGAGGCCTTACAGGAATCGTGCTAGCTAAT
TCATCTTTAGATATTGTTCTGCATGATACATATTACGTAGTAGCCCATTTCCACTATGTT
TTATCAATAGGTGCTGTATTTGCTATTATAGGAGGATTTGTACACTGATTTCCACTATTT
TCAGGATATACACTTCACTCAACTTGATCAAAAATCCATTTTGGGGTTATATTCATTGGT
GTAAACTTAACTTTCTTCCCACAACATTTTTTAGGACTAGCCGGAATACCACGACGATAT
TCAGACTACCCTGATGCATATACGCTATGAAATACCATTTCATCAATTGGTTCGCTTATT
TCTCTTGTTGCAGTAATTATAATAATATTTATTATTTGAGAAGCTTTTGCATCTAAACGA
GAAGTCTTATCAACGGAATTAACATCAACTAACATCGAATGACTACATAATTGCCCTCCT
CCTTATCACACATTTGAAGAACCATCTTTTGTGCAATCACGAATTTAACAAGAAAGGAGG
GAATTGAACCCCCTTAAATTAATTTCAAGTTAACCACAAACCAATCTGTCACTTTCTTGA
GATATTAGTAAAACC-ATTACAATTCCTTGTCAAGGGGCTATTACTAGTTAAAATCTTGT
ATATCTTTAATGGCACACCCATCACAATTAGGTTTTCAAGACGCAGCCTCACCAATTATG
GAGGAGCTACTTCATTTTCACGATCATGCCTTAATGGCCGTGTTCTTAATTAGCACCTTA
GTCCTTTACATTATTACAGTAATAATAACTACAAAACTAACTAACACTAATGCTATAGAT
GCACAAGAAATTGGGATAGTATGAACTATTATACCACGCCTTATTTTAATTGTAATTGCC
TTACCTTCACTACGAATTTTATACTTAATAGATGAAATTAATGACCCTCACTTAACTGTT
AAAGCAATTGGACATCAATGATATTGAAGTTATGAATACACAAATTACGATGACTTAGTG
TTTGACTCATATATACTTCCAACACAAAACTTAAATCCGGGGGAATTTCGGCTTCTGGAA
GTAGATAACCGAATAGTTGTACCTATAGAGTCCCCAATTCGAATATTAATTTCAGCGGAA
GATGTCCTTCACTCATGAGCTATACCATCAATAGGAATTAAAACAGATGCAATCCCAGGT
CGACTAAATCAAACAACTTTTATTGCTTCTCGACCAGGTGTTTTCTATGGTCAATGTTCA
GAAATTTGCGGAGCAAACCATAGCTTTATACCAATTGTAGTTGAAACCACACCATTAGGA
CACTTCCAAAACTGATCCTCTTCAATACAAGAATACATTAAGAAGCTTTCACGGATAAAG
CAATAGCCTTTTAAGCTATATTTCGGTGACTTCCAACCACCCTTAATGACATGCCACAAC
TAAACCCTGGCCCCTGATTTGCAATCCTAATCATATCTTGATTTATTTATTTATTTATTT
TAATATCTAAAACTAATAACTTTAAATATAATAATGAACCTAATATACAAAATGTAAAAA
AAATAAAACCACAATCTTGAAATTGACCATGAACCTAAGCTTTTTTGACCAATTCATAAG
CCCAACTATGTTAGGTATCCCATTAATTTTACTAGCAATAACTATCCCATGATTATTATA
TGCTTCACCAACAGATCGATGATTAAACAACCGCCTTACCACCCTGCAAGCGTGATTTTT
AGCTTCCTTTACAAAGCAACTAATACTTCCTCTCAGCATTAAAGGGTATAAATGAGCTTT
ACCATTGACTTCCCTAATAATCTTTTTAATTACAATGAATTTATTAGGGTTATTACCTTA
TACTTTTACCCCTACAACTCAACTTTCATTAAACTTAGGATTAGCTGTTCCATTCTGACT
AGCTACAGTACTAATTGGATTACGAAATCAACCAACTGCAGCATTAGGACACTTACTTCC
TGAAGGCACCCCAACACTATTAATTCCAATTTTAATTATTATTGAAACAATTAGCTTATT
TATTCGCCCATTAGCTTTAGGAGTTCGTCTTACTGCTAACCTTACAGCTGGCCATCTTCT
TATTCAACTTATCTCTACAGCAGTATTTGTTTTAATACCTATAATACCAACAACAGCTAT
TATTACTGCTATTGTATTATTTCTTTTAACTCTTTTAGAAATTGCCGTAGCAATAATTCA
AGCTTATGTCTTTGTACTTCTATTAAGTCTTTATCTTCAAGAAAACACATAATGGCACAC
CAAGCTCACGCTTATCACATAGTCGACCCAAGCCCATGACCACTTACAGGGGCAATCGCT
GCACTACTATTAACATCAGGTTTAGCAATATGATTTCATTTTGGATCAATAGTATTAATA
ATATTAGGATTAATAGTTACACTACTAACAATAGTTCAATGATGACGAGATATTATTCGA
GAAGGAACATTTCAAGGACATCATACACTACCAGTTCAAAAAGGATTACGATACGGTATA
ATTTTATTTATTACATCTGAAGTATTCTTTTTTTTAGGATTCTTTTGAGCTTTTTATAAT
TCTAGCTTAGCACCAACACCAGAATTAGGCGAATGTTGACCTCCAACCGGAATCACCCCA
TTAGACCCATTTGAAGTCCCTCTATTAAATACAGCAGTATTACTAGCCTCTGGGGTTACG
GTAACTTGAGCACATCATAGCATCATACAAAATGATCGAAAAGAAGCTATTCAATCACTA
GCATTAACAGTTTTATTAGGTTTATATTTTACCCTTCTTCAAGCAATAGAGTATTATGAA
GCCCCATTTACTATTGCTGACGGAGTTTATGGATCAACATTCTTTGTAGCAACTGGCTTC
CACGGCCTTCATGTTATTATCGGATCATTATTCCTATCTGTTTGCCTATTTCGTCAAATT
AACTACCACTTTACATCTAACCACCATTTTGGGTTTGAAGCAGCTGCCTGATATTGACAT
TTCGTTGATGTTGTTTGATTATTCCTTTACGTCTCAATCTACTGATGAGGATCATATCTT
TTTAGTATAATCAATACTTATGACTTCCAATCATTTAATCTTAGTTTAAA-CCTAAGGAA
AGATAATGAATTTATTAATATTAATATTTATTTTTTCCTCTATATTATCTTTAATTCTTA
TTATTATTGGGTTTTGAATCCCAATATCTAACCCAGATACAGAAAAACTTTCACCATACG
AATGCGGATTTGACCCATTAGGTTCAGCCCGCCTACCGTTTTCCATTCAGATTTTTTTAG
TAGCTATTCTGTTTCTACTATTTGATTTAGAAATTGCCCTCCTTCTTCCAACTCCATGAG
CATTACAACTAAACCCAACAAACACTCTAACATGAGCAACTTTAATTCTAGCTTTATTAA
CGGTAGGTTTAATTTATGAATGAATCCAAGGAGGCTTAGACTGAGCTGAATAGACACTTA
ATCTAATTAAGAATATTAATTTCGACTTAATAAATTTTGGTTTAACCCCAAAAGCGTCTA
ATGTCACCAACTATTTTTACACTTATGGCTGCTTTTATTATAAGCTCAATCGGATTAATA
CTTCACCGAACCCATTTTTTATCTACACTTATCTGCTTAGAAGGAATAATACTTTCACTT
TTTATTATTATTTCTATTTGATCTAATCAACTTATATCAACATCTATTTTTCCACTTCCA
ATATTTTTATTAACATTTTCAGCATGTGAAGCTAGCGCAGGCCTAGCATTAATAGTAGCA
GCAACACGAACACATGGAACAGACCACTTAAAAAACTTAAATCTTTTACAATGCTAAAAA
TTATTATACCAACAATAATATTAATTTTAACAGTATGATGTACAAACAAAAAATGACTTT
GAACACATACAATTGCTAACTCAATAATCATTGCCTTCATTAGCCTAATAATATTTAATT
TACCATTAGAAATTATACTCCAAACTAACAAATTTCTTGGCCTAGATTTTATTTCATCTC
CATTATTAATCTTAACATGCTGACTTCTCCCATTAATAATTTTAGCAAGCCAAAAACACT
TAAAAGAAAACCCCCAAACCCGTCAACGAATATATATTTCTATATTTCTTATCTTACAAA
TTTCTCTTATCTTAGCATTTACTTCAACAGAGTTAATTCTATTTTATATTGCTTTGGAAA
CTACACTTATCCCAACACTTATTATCATCACACGATGAGGAAATCAATCAGAACGATTAA
GCGCTGGAACATATTTTCTTTTTTATACACTAGCCGGCTCATTACCTCTTCTCATTGCAC
TACTAGCACTACAAAATAATTTAGGATCTCTGTCTTTATACCTTTTAGAAACAATAAAAC
CCACATATTTATTTATATATACAAATAAATTCTTGTGATTTTCATGCCTACTTGCTTTTA
TAGTAAAAATACCCCTTTATGGGGTTCATTTATGGCTTCCTAAAGCCCATGTAGAAGCAC
CAATTGCCGGGTCAATAATCCTAGCAGCAGTTCTTCTTAAACTGGGGGGATATGGAATCA
TTCGTATTACTATGCTACTAACACCACAAAAGGAATTATACTATCCATTTATAATTCTAG
CACTATGAGGCGTAATTATAACCAGTTTAATTTGCATACGACAAACAGACTTAAAATCGC
TAATCGCCTACTCATCTGTTAGTCACATGGGACTTGTCATTTCAGCCGCAATTATTCAAA
CCCCATGAAGCCTCACAGGAGCAGTAATTTTAATGATTTCACACGGACTAATTTCATCAG
CTTTATTTTGTTTAGCTAATATAAATTATGAACGTTCACATAGCCGAACTCTTCTTCTGG
TTCGAGGAATACAAACAATTCTTCCACTGATAGGAATATGATGATTAATAGTTAACTTAT
CAAACATAGCGCTTCCACCATCTATCAACCTATGAGGTGAATTAACTATTATAGTTTCAC
TCTTTAACTGATCAAAATGAACAATTCTATTTACAGGCTTAGGAACTTTAATTACTGCAA
CCTATACCTTATATATATATCAAATAACTCAACGCGGACCAACACCAGCCCATCTTAATA
AAATATCCCCTAACTACACCCGAGAACATTGCCTTATATCACTTCATATGCTTCCAATAC
TATTAATAATTCTTAAACCTGAGCTTGTCTCCGGGAACTTTACATGTTTATTTAATTTAA
A--CAAAATATTAGATTGTGATTCTAATCATGAGAGTTAAAATCTTTCAATAAACCGAGA
AGAGTTAAAGAAACCAAAGAAACTGCTAATATCTTAATCTGTAGTTAAAATCCACAGTCT
ACTCAACTTTTAAAGGATAATAGTTATCCATTGGTTTTAGGTATCAAAAATTCTTGGTGC
AACCCCAAGTAAAAGTAATGGACCTAAATTTATTATTTAACTCCTCTTTCGTTCTAACTT
TGACATTATTAACTATCCCCCTATTTCTAAAAAAAGAAAATTGACCAAACTTTGTTAAAT
CTTCTGTTAAATATGCTTTTATATCTAGTTTATTGCCAATAATAATTTTTTTAAATGTAG
GATTAGAATCAACAACAACTAACTTTAACTGAATATTCATTTACAATTTTAACATTACAT
CAAGCATTAAACTAGACCAGTACTCCCTTGTATTCCTCCCAATTGCATTATTTGTAACTT
GATCAATTCTAGAGTTTTCAATTTGATATATACATCATGATCCTAATATTTCTCGATTTT
TTAAATATTTACTAGTATTTTTATTTGCTATATTAATTCTAATTACCGCAAACAATATAT
TTCAATTATTTATCGGTTGGGAAGGCGTTGGAATCATGTCCTTTTTATTAATCGGGTGGT
GATATGGTCGATCAGATGCTAACACAGCTGCCATTCAAGCAGTAGTGTATAACCGTGTGG
GTGATATCGGACTTATCATTAGCATAGCCTGATTATCAATAAATTCCAACTCATGAGAAC
TTCAACAAATATTTACAACCTATGATAAAGAATCAATATTACCTATTTTAGGGTTAATCT
TGGCCGCAACTGGTAAATCTGCCCAATTTGGACTACACCCATGACTTCCTGCTGCTATAG
AAGGACCAACTCCTGTATCAGCTCTACTACACTCAAGTACAATAGTTGTAGCAGGAATTT
TTATCCTAATTCGATTTCAACCACTTATTGAACAAAATAAACTTGCTTTAACAACCTGTT
TATGTTTAGGTGCTCTAACTACTATATTTACAGCAATTTGTGCCTTAACACAAAATGACA
TCAAAAAAATTATCGCATTCTCAACATCTAGCCAATTAGGTTTAATAATAGTAACAATTG
GCCTAAACCAGCCCCAACTGGCATTTTTCCATATCTCAACACATGCCTTTTTTAAAGCAA
TACTATTCCTATGCTCAGGTTCAATTATTCACAACCTAAATGATGAACAAGACATCCGAA
AAATGGGCGGACTACAAAACTCTATTCCCATTACAACATCCTGTTTAACAATTGGTAGTC
TAGCCCTAGTAGGGACTCCATTTTTAGCCGGATTTTTCTCTAAAGATGCAATTATTGAAT
CAATAAATACATCCTATTTAAACTCATGGGCTTTAACTCTCACATTAATTGCAACCTCCT
TTACAATAATTTATAGTTTTCGAATTATTTTCTATGTTCAAATAAAACATCCACGATCGC
TTCCCATTCAACCAATCAATGAAAATAATAAATTATTAATTAACCCGATTATACGTTTAG
CTTGAGGGAGTATAATTGCAGGACTACTAATTATTAATTCCTCATCTCCCATAAAAGAAC
AACTTCTTACTATACCACTTTTCTCTAAAATAGCTGCACTTCTAGTAACAATTATCGGAC
TTCTATTAGCATTAGACCTATCAAAAATTATAACGAAACAAAATATTCACTCTTTTTCTA
ATAATTTAGCATTCTACCCAGCAGTAATTCACCGTATTTTACCAGATATAAATCTTTCAT
TAGGTCAAAATATCTCAACCCATATCACTGATATAACATGATATGAAAAAACAGGACCGA
AATATATAACAGCCCAATCTCTACCCCCTATCAAAGCCATCACTAATTCTCAATCAGGTT
TAATCAAAACTTATATAACCCTCTTCTTAATTTCCATACTACTTATAATTATATTAGCAT
CTTACTGCACGTAAAGACCCTCGAGATAAACCACGAGTAACCTCTAATACAACAAACAAG
GTTAAGAAAAGTACTCAACCAGATGCTACTAAAAATCCTCAACCAAATGTATATATCAAA
CCAACCCCACCATAATCATACCCAACAGAATCTAAATCTATATCACTAAAGAATAAAAAA
TCTACAGAAAAACTTAAATTGAAATAATACCCTAAAAGAATTAAAGAAAGAATATAGAAA
CAAACATGAAATAAAACAGAAATATTCCCTCATGCCTCAGGATACGGCTCAGCTGCTAAA
GAAGCAGAATATGCAAAAACAACTAACATCCCGCCTAAATAAATTAAAAGTAAAATTAAT
GATAAAAAAGAAACACCTGCCTCTACTAACATACAACAACCACAAATAGCAGCTAAAACT
AACCCAAAAGCCGCAAAATAGGGTGAAGGATTAGATGCAACTGCAATCATACCAATTATT
ATACCAATTATTACTAAAAACCCAAAATACATTATTTTTATTCAGAGTTTAACTGAAACC
CTTGACCTGAAAAA-TCAATGTTGTATTCAACTATAAAAACTAATGGCCCACATCATACG
AAAAACACACCCTTTAATAAAAATTATTAACAACTCATTTATTGATTTACCACCCCCCTC
AAACATCTCATATTGATGAAATTTTGGATCTCTATTAGGACTATGCTTAATTACACAAAT
CTTAACAGGGTTATTTTTAGCTATACATTATACAGCAGATACATCATCAGCATTCTCATC
CGTAGCCCACATTTGCCGAGATGTAAATTATGGTTGACTTATACGAAATATTCACGCAAA
CGGCGCTTCATTCTTTTTTATCTGTATCTTTCTTCATATTGGTCGAGGAATATATTACGG
CTCATATATGTTCAAAGAAACATGAAACATTGGAGTAATTTTATTATTTCTAGTTATAGC
AACAGCTTTTGTTGGATATGTTCTTCCATGAGGACAAATATCATTTTGGGGGGCAACAGT
AATTACTAATTTACTTTCAGCAATTCCTTATATGGGAGACACCTTAGTTCAATGAATCTG
AGGGGGATTTTCAGTTGATAAGGCTACCCTAACCCGATTCTTTGCTTTCCATTTCTTATT
CCCATTTCTAATTGCAGGAACAAGTATTATTCATCTCCTATTTCTTCACGAAACAGGATC
CAATAATCCAACAGGGATAACTTCAAACCAAGATAAAATTTCATTCCACCCATATTTCTC
TTATAAAGATGCTCTAGGTTTTATACTAATATTTATTTTACTAATATTCCTATCTCTTTT
TTCTCCAAATCTACTAGGAGACCCTGAAAACTTTTCACCAGCAAACCCATTAATTACCCC
ACCACATATTCAACCAGAATGATATTTCCTATTTGCTTATGCAATCCTACGCTCTATTCC
AAATAAACTAGGAGGAGTAATTGCCCTGCTTATATCAATTCTTATTCTAATATTAATTCC
AATACTTCACACCTCTAAACAACGAAGCATAATATTTCGCCCATTAACACAAATTATATT
CTGAATTCTAGTAGCTAATACTATAATCCTAACGTGAATTGGAGGACAACCAGTTGAACC
GCCATTTATTGAAATTGGACAAATTTCTTCTATCCTTTATTTTTCACTTTTCATTATTAT
TATCCCAATAATCGGAATTTTAGAAAATAAAATAATGAAATGATACCATGATAGTTTAAT
T-AAAACATCGACCTTGTAAGTCGAAAACCGAAGACTAAGAATCTTCTCAAGGTATTAT-
-AAAACTTACCGGGCTATGCCTACGATTCCAGGCATACCCACTCCTAACCAAGTACTACT
TAAAATCAGTAAACTGCCACTCCCCCCCTACTACCCTATATCAAAATAATTAAAAAAGCT
CCTACGCTTGTTTTTTTGACCGCCCTCTACCTCTTTTCACAAAGGCTATCAACTCGAATT
TTCTATTGCTTTATTTTATCAAAAAAAACATAAAAATTTTTGTATCAAAAAATATCATTC
AAGAGGGGAGGATTTTCACCCCCACCGCTGGCACCCAAAGCCAAAATTCTTGGAATCAAA
CTACCTCTTGTCCTGGTTTTCCTAATGTACGAGTAGCGTGGCAACATATTATGCCTATCG
TACATCCAACTATCTGCCACACGACTATTTTTTAGTACTCTTCGGAGTGTCAGCCGA-AC
ACTTAGGGCGAGAAACCACCAACCCGCTCCTGACGATACGATGACCAGATCTGAGGACTT
TTATTGTAGAGTGCCTTACTTCCCTTGAGGCGCCACTGGTTAAAATCTATGGACACGACT
CG-AAGATTCATTCATCAATTGGATCGAACGGGTACCTGGCGGCTGC-------TTAATA
ACTAATCAGCCCATGATCCCTCAGCCTCCTCTAAGCACATCTGGTAATTTTTTATTTTTC
TGTGTGGTCAACCAACATTACGGTAATATGTCTGGTACTACACGATCTAAAGCTGAACAT
AACATGCAATTGTTTTACCTGGACCAAATAGAATGAGTAAATTATATGAATGATTATAAG
ACATATTCAATAATTTCTAAGAGTTTTATTGATAACGTATTTTTATATTCTTCCCCCGGA
GCTTGAATTATCAATATTTAAGATTTTGAACACGAACTAATTTTTC-ATCCTTTAGGTTA
ACCCCCCTACCCCCTTAACAAATCTAATCAACACGTTTTTTACCTTGGCCAACCCCCAAA
ACTGAGGTAAAATATTTGTCTACGACACTGGAATAATCAATAAAGTTTTTTTGAGTGAAA
TTAAAAAATTTGCGCAATATATAGTATTACATACTATAGTTAATGTAGCTTAAATAAAAG
TGTGACACTGAAAATGCCAAGATAGATCTTAAAACATCTCATAAACACAAAGATTTGGTC
CTAATCTTACTATTAATTATGATTATATTTACACATGCAAGTATCTGCACCCCGGTGAAA
ATGCCCTAAATTTACTAATAATAAACTAAGGAGCTGATATCAGGCATACGCCCATCACAT
CTTGCTAAGCCACACCCACAAGGGGGTCCAGCAGTGATAAACATTGAAAAATAAGCGACA
GCTTGAACCAGTAATAATCTAAAGAGTTGGTTAATCTCGTGCCAGCCACCGCGGTTATAC
GAGAAACCCAAATTAATTAACAACGGCTCAAAGAGCGGTTAAATGAAAATTTTTTATACA
ATAGTTTAAAAAATTAACTAAGTCGTTATACGCAATAGTTAAATCTAAAATCAACAACGA
AAGTAATACTAATAAATTAAAAATATT-GAAGCCGCGAAAGCTATGACACAAACTGGGAT
TAGATACCCCACTATGCCTAGCCATAAACTTTGATCTTTCCGCCGGAGTACTACGAGCAA
TAGCTTAAAACTCAAAGGACTTGGCGGTGCTCTACACCCACCTAGAGGAGCCTGTTCTAT
AATTGATAACCCCCAATAAACCTCACCACCCATTGCAAAACAGCCTATATACCGCCGCCG
TCAGCTTACCCTTTAAGGGAAAACAAGTAAGCAAAATGATAAACATAAAAACGTCAGGTC
AAGGTGTAGCACATGGGGTGGGAAGAAATGGGCTACATTTTCTTTTAGAAAAAACGAAAA
ACCAAATGAAA-AAAAGTTGGAAGGAGGATTTAGCAGTAAAAAGAAATAAGAGTGTTCTT
TTTAAATTTGGCTATAGAGCGCGCACACACCGCCCGTCACCCTCTTCAACATCTATATTT
-AAGTAATTAACTAACCTAATAAAACAAAGAAGAGGAAAGTCGTAACATGGTAAGTTTAC
CGGAAGGTGAACTTGGATTCAACCCGTAGCTTAAATAAAAGCATCTTACTTACACTAAGA
AAATACTTGATAAAACCAAGTCAGATTGAGTAGAAATTATAGCCTAATTACCTAACACCT
AAATATACTA-AAACTAAAACATTTAAAAACTTAAGTATTGGAGAAAGAAATTAAAAATA
GAGCTATAGAAATAGTACTGCAAAGGAAATATGAAATAGAAATGAAATAAATAATAAAAC
AAATAAAAGAAAGGATTATACCTTCTACCTTTTGCATAATGGTCTAGCAAGTAAAACTTA
GCAAAAAGAATAAAGTTAACCTCCCCGAAACTAAGCGAGCTACTTTAAAGCAACATATAA
GTGTTAACCCGTCTATGTGGCAAAATAGTGGGATGACTTTTAAGTAGTGGTGAAAAGCCT
AACGAGCTTAGTGATAGCTGGTTGCTCAAGAAATGAACTTAAATTCAACTTTAAATATTT
TTTAAACACAAAAAGAAACAAATAATATTTTTAAGCTAATTAATAAAGGTACAGCTTTAT
TAATAAAGGAAACAACCTAGATAATGAATAAAGATTATATTATTAAAAGGAATTAAAATT
GTTGGCCTAAAAGCAGCCATCAGTAATGAAAGCGTCACAGCTCAACTTAATAAAACCTTA
TTATCCCATTAAACAATCAAAATTCATTATACGTATTGAGCCAATCTATATCATAGATGT
GCCTATGCTAGAACTAGTAACAAGAATTTATCTCTATGTACATGTGTACATCAGAACGAA
AAACTCACTGATAATTAACGTTAAAATAATGCAAACCTAGAAAAATATAAATATTTACGT
TAAACCAACACAGGGGTACAAAAGAAAGATTAAAAATTTAAAAAGGAACTCGGCAATCAA
AGACTTCGCCTGTTTACCAAAAACATCACCTCTTGCATATTAAGTATAAGAGGCCCTGCC
TGCCCAGTGACATTAGTTTAACGGCCGCGGTATCATGACCGTGCAAAGGTAGCGTAATCA
CCTGTCTTTTAATTAAAGACCTGTATGAATGGCAAAACGAGAGTCTAACTGTCTCTTTAA
ATAAATCAGTGAAACTAATCTCCCCGTGCAGAAGCGGGAATGATACCATAAGACGAGAAG
ACCCTATGGAGCTTTAAATTTTACTTAACTATAATTTTATATTATCC-TAAGGGAAAACT
TTATACTTTTATATATTAATAAAAATTTTAGGTTGGGGCGACCACGGAATAAAGAAAAAC
TTCCGAGATGAGATTTATAGAAGGACACTTCACAAAATAGAAAAATCTAACATATTGACC
CAATAATTGATCAACGAACCAAGTTACCCTAGGGATAACAGCGCAATCTTCTCCAAGAGT
TCTTATCGACGAGTAGGTTTACGACCTCGATGTTGGATCAGGACACCCAAATGGCGCAGC
AGCTATTAAAGGTTCGTTTGTTCAACGATTAAAGTCCTACGTGATCTGAGTTCAGACCGG
AGTAATCCAGGTCAGTTTCTATCTATGTTTAACTTCCTCTAGTACGAAAGGGCCGAGGAA
GTTGGGCCAATGAAATATTAAGCCCATAACAACTATTGAAAACAACTAAAATAGACTGTA
GACAATACAGCCTAATATAAAGGCTTGCTTGAGTGGCAGAGTTCGGTAATAGCAAAAGAT
CTAAAATCTTTCTACCAGAGGTTCAAATCCTCTCTTAAGCTATGACCTATTTTGTAACCC
AATTCATTAATCCTCTAATATATATTATTCCAGTACTATTAGCTGTAGCATTTTTAACTT
TAGTAGAACGTAAAGTTTTAGGATATATACAACTTCGAAAAGGACCTAATATTGTAGGCC
CAATTGGTCTACTTCAACCAATTGCTGATGGCTTAAAACTATTTATTAAAGAACCAATTC
GCCCCTCTACTTCCTCACAAATTCTATTTATACTAATACCAATAATAGCCCTAACTTTAT
CACTAGCAATTTGGATACCACTCCCAATACCCTTTACCATATCAAATCTAAATCTAACAA
TTCTATTTTTACTTGCTTTATCAAGCTTAACTGTATATTCTATTTTAGGCTCAGGTTGAG
CCTCAAATTCCAAATATGCACTAATTGGGGCATTACGAGCAGGAGCACAAACAATTTCAT
ATGAAGTTACATTAGGTTTAATTATTCTATGTTTAGTTTTAATAACAGGTAACTTTAACC
TAAATAACTTTAACTTAACACAAGAATTTATATGATTTATTATTCCGGCCTGACCTATAG
CAGCAATATGACTTATTTCTACACTTGCTGAAACTAACCGAGCCCCATTTGATTTAACAG
AAGGTGAATCAGAATTAGTTTCAGGATTTAACGTAGAATATGCAGGAGGTCCTTTTGCCT
TATTTTTCTTAGCAGAATATTCAAATATTCTTCTTATAAATACACTATCAACAATCTTAT
TCCTAGGAACAACTAACAATCTATCACAACCAGAACTCTCAACAATACTACTTATTTTAA
AAGCGACAACATTATCAATCTTATTTTTATGAATTCGAGCATCATATCCACGATTTCGAT
ATGATCAATTAATACATTTAATTTGAAAAAATTTTTTACCATTAACACTAGCTATAACCC
TTCTTCACATCTCATTACCAATTTTTATATACGGAAACCCACCAATATAATAAGATACGT
GCCCGAAAGATAGGGATTACTTTGATAGAGTAAAAAATAGAGGTTCAAACCCTCTCATAT
C-TTAAAAAAATAGGATTTGAACCTATACCCAGAGGATCAAAACCCCTTGTGCACCCTTT
ACACCATTTTTTA-----TAAGTAAAATAAGCTAAATAAGCTTTTGGGCCCATACCCCAA
ATATGTTGGTTAAACCCCTTCTTTTACTAATGAGCCCATATGCATTATCTATTATTATAT
CAAGCTTAGCAACAGGAACCATATTAACACTAGCTAGCAATCATTGATTTATAGCATGAA
TAGGATTAGAATTAAATACATTAGCTATTATTCCATTAATAACAAAAACCCACCACCCAC
GAGCAACAGAAGCAGCTACGAAATATTTTTTAATACAAGCACTAGCTTCAGCAATAATCT
TATTTTCATCAACAATAAATGCATGGTTTATAGGGGAATGAGAAATTACTAATATATCAC
ACCCAATTTCAACCACTATACTTACAATCGGACTAGCAATAAAACTAGGAATTGCACCGT
TCCATATATGACTCCCTGATGTTTTACAAGGATTAAATCTACTTACATGTTTAATTTTAT
CAACATGACAAAAAATTGCACCAATAATTCTTATAATTCAAATTTATCCACAATTAAACA
CAAACTTATTAATTGTAATAGCTATTTTATCCACCACTATTGGAGGGTGAGGAGGACTAA
ATCAAACCCAACTCCGAAAAATTATAGCTTATTCATCGATTGCACATCTTGGTTGAATAA
CATTAGTCTTATGTTTTATACCTTCCTTAACCCTACTAAACCTAGCTGTATACATAACAA
TAACTACCGTAATATTTTTAATATTTATGAATATAATATCAACTACTATTAATAAAATAG
CTATATCATGATTAAAGAACCCAGTAATAGCTGCATCAATAATAATTGTATTAATATCAT
TGAGTGGTCTCCCACCAACAACCGGATTTATACCAAAATGATTAATTATTCAAGAAATGA
CTAAACAAAATTTAATTGCTATTACAACAATTATTGCTCTATCATCACTATTAGGCTTCT
TATTTTATCTTCGAATATCATATTCAATCTCTCTAACAACTTCCCCTAATATCTCAAACA
CTTTCTCAATTTGACGACAAAATAATAAAAATCAAATATTTCTATCAATAACAATTATCC
TATCTACATTAATACTTCCGATTACCCCAACATTAATTAATATTTTAAACTAAGGATTTA
AGATAATCAGACTAAAGACCTTCAAAGCCTTGAGTAGAAGTTTAAACCTTCTAATCCTTG
TATAAGACCTGCAGGATTTTACCCCACATTAAATGAATGCAAATCAAACACTTTAATTAA
GATAAGGCCTTTCTAGATTAGAAGGCTTTTATCCTACAAATTTTTAGTTAACAGCTAAAC
GCTAAAATCAACAAGCTTTAATCTACTTTTCCTAGCTTCTCCCGCTGTG-GGGGGGG-AA
GCGGGAGAAGCCCCGACGAGAATT-AAGTCGTTCTTTAAAATTTGCAATTTTATATGCTA
TACATTACAAGGCTT-GATAAAAAAAGGATTTAAACCTTTATAAC-AGAGGCTACAACTC
TGCACCTATTCGGCCATTTTACCT
>Ambystoma dumerilii mitochondrion, complete genome.    NC_006889
GTGATAATTACTCGATGACTATTTTCTACAAATCATAAAGATATTGGCACCCTTTATTTA
GTATTTGGTGCTTGAGCCGGAATAGTTGGCACTGCATTAAGCCTTCTAATCCGAGCAGAA
CTAAGCCAACCAGGAGCCCTACTAGGGGATGATCAAATCTATAATGTTATTGTAACAGCA
CACGCATTTGTAATAATTTTTTTTATAGTAATACCTGTAATAATTGGCGGATTCGGAAAC
TGATTAGTACCATTAATAATTGGTGCACCAGATATAGCCTTCCCCCGTATAAACAATATA
AGCTTTTGGCTTCTTCCTCCTTCGTTCCTCCTTCTATTAGCATCCTCTGGAGTTGAAGCA
GGAGCTGGAACGGGGTGAACTGTATACCCCCCACTTGCAGGCAACCTAGCCCATGCTGGG
GCCTCAGTCGATTTAACAATTTTTTCACTTCATTTACCGGGTGTTTCATCTATCCTAGGT
GCGATTAATTTTATTACAACCTCAATTAATATAAAACCCGCATCAATATCACAATATCAA
ACTCCTTTATTTGTTTGATCAGTATTAATTACAGCAGTTCTTCTATTACTTTCTCTTCCG
GTTTTAGCAGCAGGAATTACAATACTGCTGACAGATCGAAACTTAAACACAACATTCTTT
GATCCTGCTGGAGGAGGTGACCCTGTACTTTATCAACACCTATTTTGATTTTTTGGGCAC
CCAGAAGTGTATATCTTAATTTTACCAGGATTTGGAATAATTTCACATATTGTAACTTAT
TATTCTGCAAAAAAAGAACCATTTGGTTATATAGGAATAGTATGAGCTATAATATCTATC
GGACTTCTAGGATTTATTGTATGAGCACATCATATATTTACAGTAGATTTAAATGTTGAT
ACACGAGCATATTTTACATCCGCTACAATAATTATTGCTATTCCAACCGGTGTAAAAGTA
TTTAGCTGATTAGCAACTATACACGGCGGAGCAATTAAATGAGACGCAGCAATGCTATGA
GCTTTAGGTTTTATTTTTCTATTTACAGTAGGAGGTCTTACAGGAATTGTGCTAGCTAAT
TCATCTTTAGATATTGTTCTACATGATACATATTACGTAGTAGCCCACTTCCACTATGTT
CTATCAATAGGTGCTGTATTTGCTATTATAGGAGGATTTGTACACTGATTTCCGCTATTT
TCAGGATATACACTTCACTCAACTTGATCAAAAATTCATTTTGGAGTTATATTCATTGGT
GTAAACTTAACTTTCTTCCCACAACATTTTTTAGGATTAGCCGGAATACCACGACGATAT
TCAGATTACCCTGATGCATATACACTATGAAATACTGTTTCATCAATTGGTTCACTTATT
TCTCTTGTTGCAGTAATTATAATAATATTTATTATTTGAGAAGCTTTTGCATCAAAACGA
GAAGTCTTATCAACTGAATTAACATCAACTAATATCGAGTGACTACATAATTGCCCTCCC
CCTTATCATACATTTGAAGAACCATCTTTTGTGCAATCACGAATTTAACAAGAAAGGAGG
GAATTGAACCCCCTTAAATTAATTTCAAGTTAACCACAAACCAATCTGTCACTTTCTTGA
GATATTAGTAAAACC-ATTACAATTCCTTGTCAAGGGGTTATTACTAGTTAAAATCTTGT
ATATCTTTAATGGCACATCCATCACAATTAGGTTTTCAAGACGCAGCCTCACCAATTATG
GAAGAGCTACTTCATTTTCACGATCATGCATTAATGGCCGTGTTCTTAATTAGCACCTTA
GTCCTTTACATTATTACAGTAATAATAACCACAAAACTAACTAACACTAATGCTATAGAT
GCACAAGAAATTGAAATAGTATGAACTATTATACCAGCCATTATTTTAATTGTAATTGCC
TTACCTTCACTACGAATTTTATATTTAATAGATGAAATTAATGACCCGCACTTAACTGTT
AAAGCAATTGGACATCAATGATATTGAAGTTATGAATACACAAACTATGATGATTTAGTG
TTTGACTCATATATACTTCCTACACAAAACTTAAATCCGGGGGAATTTCGGCTTCTGGAA
GTAGATAACCGAATAGTTGTACCTATAGAATCTCCAATTCGAATATTAATCTCAGCGGAA
GATGTCCTTCACTCATGAGCTATGCCGTCGATAGGAATTAAAACAGATGCTATTCCAGGG
CGACTAAATCAAACAACTTTTATTGCCTCCCGACCAGGTGTTTTCTACGGTCAATGCTCA
GAAATTTGCGGAGCAAACCACAGCTTTATACCAATTGTAGTTGAAACCACACCATTAGGA
CACTTCCAAAATTGATCCTCTTCAATACAAGAATACATTAAGAAGCTTTCACGGATAAAG
CAATAGCCTTTTAAGCTATACTTCGGTGACTTCCAACCACCCTTAATGATATGCCACAAC
TAAACCCTGGCCCCTCATTTGCAATCCTAATCATGTCTTGATTTATTTATCTATTTATTT
TAATATCTAAAACTAATAACTTTAAATATAATAATGACCCTAATATACAAAATGTAAAAA
AAATAAAACCACAATCTTGAAGTTGACCATGAACCTAAGCTTTTTTGACCAATTCATAAG
CCCAACTATGTTAGGTATTCCATTAATTTTACTAGCAATAACTATTCCATGACTATTATA
TGCTTCACCAACAGATCGATGATTAAATAACCGCCTTACCACCCTGCAAGCGTGATTCTT
AGCTTCATTTACAAAGCAACTAATACTTCCTCTCAGCATTAAGGGATATAAATGAGCTTT
ACCATTGACTTCCCTAATAATCTTTTTAATTACAATAAATTTATTAGGGTTACTACCTTA
TACTTTTACCCCAACAACTCAACTTTCACTAAATTTAGGATTAGCTGTTCCATTCTGACT
AGCTACAGTACTAATTGGCTTACGAAACCAACCAACTGCAGCACTAGGACACTTACTTCC
TGAAGGCACCCCAACACTACTAATTCCAATTTTAATTATTATTGAGACAAGTAGCTTATT
TATCCGCCCATTAGCTTTAGGCGTTCGTCTTACTGCTAACCTTACAGCTGGCCACCTTCT
TATTCAACTTATCTCTACAGCAGTATTTGTTTTAATACCTATAATACCAACAACAGCTAT
TATTACTGCTGTTGTATTATTTCTTTTAACTCTTTTAGAAATTGCCGTAGCAATAATTCA
AGCTTATGTATTTGTCCTTCTTTTAAGTCTTTATCTTCAAGAAAACACATAATGGCACAC
CAAGCTCACGCTTATCACATAGTTGACCCAAGCCCATGACCACTTACAGGGGCAATCGCT
GCACTACTATTAACATCAGGTTTAGCAATATGATTTCATTTTGGATCAATAGTATTAATA
ATATTAGGATTAATAATTACACTACTAACAATAGTTCAATGATGACGAGATATTATTCGA
GAAGGAACATTTCAAGGGCATCATACATTACCAGTTCAAAAAGGATTACGATATGGTATA
ATTTTATTTATTACATCTGAAGTATTCTTTTTTTTAGGATTCTTTTGAGCTTTTTATAAT
TCTAGCCTAGCACCGACACCAGAATTAGGAGAATGTTGACCTCCAACCGGAATCACCCCA
TTAGACCCATTTGAAGTCCCTCTATTAAATACAGCCGTATTATTAGCCTCTGGGGTTACA
GTAACTTGAGCACATCATAGCATCATGCAAAATGACCGAAAAGAAGCTATTCAATCACTA
GCATTAACAGTTTTATTAGGTTTATACTTTACTCTTCTTCAAGCAATAGAGTACTATGAA
GCCCCATTTACTATTGCTGATGGAGTTTACGGATCAACATTCTTTGTAGCAACTGGCTTC
CACGGCCTTCACGTTATTATTGGATCATTATTCCTATCTGTTTGCCTATTTCGTCAAATT
AACTACCACTTTACATCTAACCATCATTTTGGATTTGAAGCAGCTGCCTGATATTGACAT
TTTGTTGATGTTGTTTGATTATTCCTTTACGTCTCAATCTACTGATGAGGATCATATCTT
TTTAGTATAATTAATACTTATGACTTCCAATCATTTAATCTTAGTTTAAA-CCTAAGGAA
AGATAATGAACTTATTAATATTAATATTTATATTTTCCTCTATGTTATCTTTAATTCTTA
TTATAGTTGGGTTTTGAATTCCAATATCTAACCCAGACACAGAAAAACTTTCACCATACG
AATGCGGATTTGACCCATGAGGTTCAGCCCGCCTACCATTTTCCATTCGATTTTTTCTAG
TAGCTATTCTATTTTTACTATTTGATTTAGAAATTGGCCTCCTTCTTCCAACCCCGTGAG
CATTACAACTAAACCCAACAAACACTCTAACATGAGCAACTTTAATTCTAGCTTTATTGA
CTGTAGGTTTAATTTATGAATGAATCCAAGGAGGCTTAGACTGAGCTGAATAGACACTTA
ATCTAATTAAGAATATTAATTTCGACTTAATAAATTTTGGTTTAACCCCAAAAGCGTCTA
ATGTCACCAACTATTTTTACACTTATGGCTGCTTTTATTATAAGCTCAATTGGACTAATA
CTTCACCGAACCCATTTTTTATCTACACTTATCTGCTTAGAGGGAATAATACTTTCACTT
TTTATTATTATTTCTATCTGATCTAATCAACTTATATCAACATCTATTTTTCCACTTCCA
ATATTTTTATTAACATTCTCAGCATGTGAAGCTAGCGCAGGCCTAGCATTAATAGTAGCA
GCAACACGAACACATGGAACAGACCACTTAAAAAACTTAAATCTTTTACAATGCTAAAAA
TTATTATACCAACAATAATATTAATTTTAACAGTATGATGTACAAACCAAAAATGACTTT
GAACACATACAATTGTCAACTCAATAATCATTGCCTTCATTAGCCTAATAATATTTAATT
TACCATTAGAAATTATACTCCAAACTAACAAGTTTCTCGGCCTAGATTTTATCTCATCTC
CATTATTAATCTTAACATGCTGACTTCTCCCATTAATAATTTTAGCAAGCCAAAAACACT
TAAAAGAAAACCCTCAAACCCGTCAACGAATATATATTTCTATATTTCTTATTTTACAAA
TTTCTCTTATTTTAGCATTTACTTCAACAGAATTAATTCTATTTTATATTGCTTTCGAAA
CCACACTTATCCCTACACTAATTATTATTACACGATGGGGGAATCAATCAGAACGATTAA
GCGCCGGAACATATTTTCTTTTTTATACACTAGCCGGCTCATTACCACTTCTCATTGCAC
TACTAGCACTACAAAATAGTTTAGGGTCTCTGTCTTTATACCTTTTAGAAACAATAAAAC
CCCCATATCTATTTATATATACTAATAAATTCTTGTGATTTTCATGCCTACTCGCCTTTA
TAGTAAAAATACCCCTTTATGGGGTCCATTTATGACTTCCTAAGGCTCATGTAGAAGCAC
CAATTGCCGGATCAATAATCCTAGCAGCAGTTCTTCTTAAACTAGGGGGATATGGAATCA
TTCGTATTACTATATTGCTAACACCACAAAAGGAATTATACTACCCATTTATAATTCTAG
CACTATGAGGTGTAATTATAACCAGTTTAATTTGTATACGACAAACAGACTTAAAATCAC
TAATCGCCTACTCATCTGTTAGTCACATGGGACTTGTCATTTCAGCCGCAATTATTCAAA
CCCCATGAAGCCTTACAGGAGCAGTAATTTTAATAATTTCACACGGACTAATTTCATCAG
CCCTATTTTGTTTAGCTAACATAAATTATGAACGTTCACATAGCCGAACACTCCTTCTGG
TTCGAGGAATACAAACAATTCTTCCACTAATGGGAATATGATGACTAATAGTTAATTTAT
CAAACATAGCGCTTCCACCATCTATTAACCTGTGAGGTGAATTAACTATTATAGTCTCAC
TCTTCAACTGATCAAAATGAACAATTTTATTTACAGGCCTAGGAACTCTAATTACTGCAA
CTTATACCTTATATATATATCAAATAACTCAACGTGGACCCACACCAGCCCATCTTAATA
AAATATCCCCTAACTATACCCGAGAACATTGCCTTATATCACTTCATATGCTTCCAATAC
TATTAATAATTCTTAAACCTGAGCTTGTCTCCGGGAACTTTACATGTTTATTTAATTTAA
A--CAAAATATTAGATTGTGAGTCTAATCATGAGAGTTAAAATCTTTCAATAAACCGAGA
AGAGTTAAAGAAACAAGAGAAACTGCTAATATCTTAATCTGTAGTTAAAATCCACAGTCT
ACTCAACTTTTAAAGGATAATAGTTATCCATTGGTTTTAGGTATCAAAAATTCTTGGTGC
AACCCCAAGTAAAAGTAATGGACCTAAATTTATTATTTAACTCCTCTTTCATTCTGACTT
TGACATTACTAACTATTCCCCTCTTTCTAAAAAAAGAAAATTGACCAAACTTTGTTAAAT
CTTCTGTTAAATATGCTTTTATATCTAGTTTATTGCCAATAATAATTTTTTTAAATGTAG
GATTAGAATCAACAACAACTAACTTTAACTGAATATTCATTTACAATTTTAATATTACAT
CAAGCATTAAACTAGACCAGTACTCCCTTGTATTTCTCCCAATTGCATTATTTGTAACTT
GATCAATTCTAGAATTTTCAATTTGATATATACATCATGATCCCAATATTTCTCGATTTT
TTAAATATTTACTAGTATTTTTATTTGCTATATTAATTTTAATTACCGCAAACAATATAT
TTCAATTATTTATTGGTTGGGAAGGCGTTGGAATCATGTCCTTTTTATTAATCGGGTGAT
GATATGGTCGATCAGACGCTAACACAGCTGCTATTCAAGCAGTAGTATATAACCGTGTAG
GTGATATTGGACTTATTATTAGCATAGCCTGATTATCAATAAATTCTAACTCATGAGAAC
TTCAACAAATATTTACAACCTATGATAAAGAATCAATATTACCTATTTTAGGATTAATCT
TGGCCGCAACTGGGAAATCTGCCCAATTTGGACTACACCCTTGACTTCCTGCTGCTATAG
AAGGACCAACACCCGTATCAGCTCTTCTACACTCAAGTACAATAGTTGTAGCAGGAATTT
TTATCCTAATTCGATTTCAACCACTTATTGAACAAAATAAACTTGCTTTAACAACCTGTT
TATGTTTAGGTGCTCTAACTACTATATTTACAGCAATTTGTGCCCTAACACAAAATGATA
TCAAAAAAATTATTGCATTCTCAACATCTAGCCAATTAGGTTTAATAATAGTAACAATTG
GCCTAAACCAACCCCAACTGGCATTTTTCCATATTTCAACACATGCCTTTTTTAAAGCAA
TACTATTCTTATGCTCAGGCTCAATTATTCACAACCTAAATGATGAACAAGACATCCGAA
AAATGGGCGGACTACAAAACTCTATTCCCATTACAACATCCTGTTTAACAATTGGTAGCC
TAGCCCTAGTAGGAACTCCATTTTTAGCCGGATTTTTTTCTAAGGATGCAATTATTGAAT
CAATAAATACATCCTATTTAAATTCATGAGCTTTAACTCTTACATTACTTGCAACCTCCA
TTACAATAGTTTATAGTTTTCGAATTATTTTCTATGTTCAAATAAAACACCCAGAATCGC
TTCCTATTCAACCAATCAATGGAAATAATAACTTATTAATTAACCCCATTATACGTTTAG
CTTGAGGAAGTATAATTGCAGGACTACTAATTATTAACTCTGCATCTCCCATAAAAGAAC
AACTTCTTACTATACCACTTTTCTCTAAAATAGCCGCACTCCTAGTAACAATTATAGGAC
TTCTATTAGCATTAGACCTATCAAAAATTATAACAAAACAAAACATACACTCTTTTTCTA
ATAATTTAGCATTCTATCCCACAGTAATTCACCGTATTTTACCAAATATAAATCTTTCAT
TAGGTCAAAATATCTCAACCCATATCACTGATATAACATGATATGAAAAAACAGGACCAA
AATATATAACAGCCCAATTTCTGCCCCCTATCAAAGCCATCAGTAACTGTCAATCAGGTT
TAATAAAAACTTATATAACCCTCTTCTTAATTTCTATACTACTTATAATTATATTAGCAT
CTTACTGCACGTAAAGACCCTCGAGATAAACCACGAGTAACCTCCAATACAACAAATAAG
GTTAAGAAAAGTACTCAACCAGATGCTACCAAAAACCCTCAACCAAATGTATATATTAAA
CCAACCCCTCCATAATCATACCCAGTAGAATCTAAATCTATATCACTAAAAAATAAAAAA
TCTACAGAAAAACTTAAATTGAAATAATATCCTAAAAGAGTTAAAGAAAAAATATAGAAA
CAAACATGAAATAAAACAGAAATATTTCCTCATGCCTCAGGATACGGCTCAGCTGCTAAA
GAAGCAGAATATGCAAAAACAACTAACATTCCACCTAAATAAATTAAAAGTAAAATTAAT
GATAAAAAAGAAACACCTGCCTCTACTAACATGCAACAACCACAAATGGCAGCTAAAACT
AACCCAAAAGCCGCAAAATAGGGTGAAGGATTAGATGCAACTGCAATTATACCAATTATT
ATACCAATTATTACTAAAAAACCAAAATACATTATTTTTATTCAGAGTTTAACTGAAACC
CTTGACCTGAAAAA-TCAATGTTGTATTCAACTATAAAAACTAATGGCCCACATCATACG
AAAGACTCACCCTTTAATAAAAATTATTAATAACTCATTTATTGATCTACCAACCCCATC
AAATATCTCCTATTGATGAAATTTTGGATCTCTATTAGGATTATGCTTAATTACACAAAT
CTTAACAGGATTATTTTTAGCTATACATTATACAGCAGATACATCATCAGCATTCTCATC
CGTGGCTCACATTTGCCGAGATGTAAATTATGGCTGACTTATACGGAATATTCACGCAAA
TGGCGCTTCATTCTTTTTTATCTGTATCTTTCTTCATATTGGTCGAGGAATATATTACGG
CTCATATATGTTCAAAGAAACATGAAACATTGGAGTAATTTTACTATTTCTAGTTATAGC
AACAGCTTTTGTAGGATATGTTCTTCCATGGGGACAAATATCATTTTGGGGGGCAACAGT
AATTACTAATTTACTTTCAGCAATTCCCTATATAGGAGATACTCTAGTTCAATGAATCTG
AGGGGGGTTTTCAGTTGACAAGGCTACCTTAACCCGATTCTTTGCCTTCCATTTCTTATT
TCCATTTCTAATTGCAGGAACAAGTATTATTCATCTCCTATTTCTTCATGAAACAGGATC
CAATAACCCAACAGGAATAGCTTCAAACCAAGATAAAATCTCATTCCACCCATATTTCTC
TTATAAAGATGCTCTAGGTTTTCTACTAATATTTATTTTACTAATGTTTCTATCTCTTTT
TTCTCCAAATCTACTAGGAGATCCTGAGAACTTTTCACCAGCAAACCCATTAATTACCCC
ACCACACATTCAACCAGAATGATATTTCTTATTTGCTTATGCTATCCTACGCTCTATTCC
AAATAAACTAGGGGGAGTAATTGCCTTGCTTATATCAATTCTTATTCTAATATTAATCCC
AATACTTCATACATCTAAACAACGAAGCATAATATTTCGTCCATTAACACAAATTATATT
CTGAATTCTAGTAGCTAATACCATAATCCTAACATGAATTGGCGGACAACCAGTTGAACC
ACCGTTTATTGAAATCGGACAAATTTCTTCTATCCTTTATTTTTCACTTTTCATTATTAT
TATTCCAATAATCGGAATCTTAGAAAATAAAATAATGAAATGATACCATGATAGTTTAAT
T-AAAACATCGACCTTGTAAGTCGAAAACCGAAGACTAAGAATCTTCTCAAGGTATTAT-
-AAAATTTACCGGGCTATGCCTACGATCCCAGGCATACCCACTCCTAACCAAGTACTACT
TAAAATCAGTAAACTGCCACTCCCTCCCTACTACCCCCTACCGAAAATATTAAAAAAGCT
CCTACGCTTATTTTTTTGACCGCCCTCTACCTCTTTTCACAAAGGCTATCAACTCGAATT
TTCTATTGCTTTATTTTATCAAAAAAAACATAAAAATTTTTGTATTAAAAAATATCATTC
AAGAGGGGAGGATTTTCACCCCCACCGCTGGCACCCAAAGCCAAAATTCTTGGAATCAAA
CTACCTCTTGTCCTGGTTTTCCTAATGTACGAGTAACGTGGCAACATATTATGCCTATCG
TACATCCAACTATCTGCCCCACGACTATTATTTAGTACTCTTCGGAGTGTCAGTCAA-AC
ACTTAGGGCGAGAAACCACCAACCCGCTCCTGACGATACGATGACCAGATCTGAGGACTT
TTATTGTAGAGTGCCTTACTTCCCTTGAGGCGCCACTGGTTAAAATCTATGGGCACGACT
CG-AAGATTCATTCATCAATTGGATCGAACGGGTACCTGGCGGCTGC-------TTAATA
ACTAATCAGCCCATGATCCCTCAGCCTCCTCTAAGCACATCTGGTAGTTTTTTATTTTTC
TGTGTGGTCAACCAACATTACGGTAATATGTCTGGTACTACACGATCTAAAGCTGAACAT
AACATGCAATTGTTTTATCTGGACCAAATAGAATGAGTAAATTATATGAATGATTAAAAG
ACATATTCAATAATTTCTAAGAGTTTTATTGATAACGTATTTTTATATTTTTCCCCCGGA
GCTTGAATTATCAATATTTAAGATTTTGAACACGAACTAATTTTTC-ATCCTTTAGGTTA
ACCCCCCTACCCCCTTAACAAATCTAATCAACACGTTTTTTACCTTGGCCAACCCCCAAA
ACTGAGGTAAAATATTTGTCTACGACACTGGAATAATCAATAAAGTTTTTTTGAGTAAAA
TTAAAAAATTTGCGCAATATATAGTATTACATACTATAGTTAATGTAGCTTAAATAAAAG
TGTGACACTGAAAATGCCAAGATAGATCTTAAAACATCTCATAAACACAAAGATTTGGTC
CTAATCTTACTATTAATTATGATTATATTTACACATGCAAGTATCTGCACCCCGGTGAAA
ATGCCCTAAATTTACTAATAATAAACTAAGGAGCTGATATCAGGCACACGCCCATCACAT
CTTGCTAAGCCACACCCACAAGGGGGTCCAGCAGTGATAAACATTGAAAAATAAGCGACA
GCTTGAACCAGTAATAATCTAAAGAGTTGGTTAATCTCGTGCCAGCCACCGCGGTTATAC
GAGAAACCCAAATTAATTAACAACGGCTCAAAGAGCGGTTAAATGAAAATTTTTTATATA
ATAGTCTAAAAAATTAACTAAGCCGTTATACGCAATAGTTAAATCTAAAATCAACAACGA
AAGTAATACTAATAAATTAAAAATATT-GAAGCCGCGAAAGCTATGACACAAACTGGGAT
TAGATACCCCACTATGCCTAGCCATAAACTTTGATCTTTCCGCCGGAGTACTACGAGCAA
TAGCTTAAAACTCAAAGGACTTGGCGGTGCTCTACACCCACCTAGAGGAGCCTGTTCTAT
AATTGATAACCCCCAATAAACCTCACCACCCATTGCAAAACAGCCTATATACCGCCGCCG
TCAGCTTACCCTTTAAGGGGAAACAAGTAAGCAAAATGATAAACATAAAAACGTCAGGTC
AAGGTGTAGCACATGGGGTGGAAAGAAATGGGCTACATTTTCTTTTAGAAAAAACGAAAA
ACCAAATGAAA-AAAAGTTGGAAGGAGGATTTAGCAGTAAAAAGAAAAAAGAGTGTTCTT
TTTAAATTTGGCTATAGAGCGCGCACACACCGCCCGTCACCCTCTTCAATATCTATATTT
-AAGTAATTAACTAACCTAATAAAACAAAGAAGAGGAAAGTCGTAACATGGTAAGTTTAC
CGGAAGGTGAACTTGGATTCAACCTGTAGCTTAAATTAAAGCATCTTACTTACACTAAGA
AAATACTTGATAAAACCAAGTTGAGTTGAGTAAAAATTATAGCCTAATTACCTAACACCT
AAATATATTA-AAACTAAAACATTTAAAAACTTAAGTATTGGAGAAAGAAAATAAAAAAA
GAGCCATAGAGAGAGTACTGCAAAGGAAATATGAAATAGAAATGAAATAAACAATAAAAC
AAATAAAAGAAAAGATTACACCTTCTACCTTTTGCATAATGGTCTAGCAAGTAAAACTTA
GCAAAAAGAATAAAGTTAACCTCCCCGAAACTAAGCGAGCTACTTTAAAGCAACATATAA
GTGTTAACCCGTCTATGTGGCAAAATAGTGGGATGACTTTTAAGTAGTGGTGAAAAGCCT
AACGAGCTTAGTGATAGCTGGTGGCTCAAGAAATGAACTTAAATCCAACTTTAAATATTT
TTTAAACACAAAAAGAAACAAATAATATTTTTAAGCTAATTAATAAAGGTACAGCTTTAT
TAATAAAGGAAACAACCTAGATGATGAATAAAGATTATATTATTAAAAGAAATTAAAATT
GTTGGCCTAAAAGCAGCCATCAGTAATGAAAGCGTCACAGCTCAACTTAATAAAACCTTA
TTATTCCATTAAATAATCGAAATTCATTATATGTATTGAGCCAATCTATATTATAGACGT
GCCTATGCTAGAACTAGTAACAAGAATTTATCTCTATGTACATGTGTACATCAGAACGAA
AAACTCACTGATAATTAACGTTAAAATAATGCAA-TCTAGAAAAATATGAATATTTACGT
TAAACCAACACAGGGGTACAAAAGAAAGATTAAAAATTTAAAAAGGAACTCGGCAATCAA
AGACTTCGCCTGTTTACCAAAAACATCACCTCTTGCATATTAAGTATAAGAGGCCCTGCC
TGCCCAGTGACACTAGTTTAACGGCCGCGGTATCATGACCGTGCAAAGGTAGCGTAATCA
CCTGTCTTTTAATTAAAGACCTGTATGAATGGCAAAACGAGAGTCTAACTGTCTCTTTAA
ATAAATCAGTGAAACTAATCTTCCCGTGCAGAAGCGGGAATGATATCATAAGACGAGAAG
ACCCTATGGAGCTTTAAATTTTACTTAACTATAATTTTATATTACCC-TAAGGGAAAACC
TTATACTTTTATATATTAATAAAAATTTTAGGTTGGGGCGACCACGGAATATAGAAAAAC
TTCCGAGATGAGATTTATAGAAGGACACTTCACAAAATAGAAAAATCTAACATATTGACC
CAATAATTGATCAACGAACCAAGTTACCCTAGGGATAACAGCGCAATCTTCTCCAAGAGT
TCTTATCGACGAGTAGGTTTACGACCTCGATGTTGGATCAGGACACCCAAATGGTGCAGC
AGCTATTAAAGGTTCGTTTGTTCAACGATTAAAGTCCTACGTGATCTGAGTTCAGACCGG
AGTAATCCAGGTCAGTTTCTATCTATGTTTAACTTCCCCTAGTACGAAAGGGCCGGGAAA
GTTGGGCCAATGAAATATTAAGCCCATAACAACTATTGAAAACAACTAAAATAGACTGTA
GACAATACAGCCTAATATAAAGGCTTGCTTGAGTGGCAGAGTTCGGTAATAGCAAAAGAT
CTAAAATCTTTCTACCAGGGGTTCAAATCCTCTCTTAAGCTATGACCTGTTTTGTAACCC
AATTCATTAACCCTCTAATATATATTATTCCATTATATTCAGCTGTAGCATTCTTAACTT
TAGTAGAACGTAAAGTTTTAGGATACATACAACTTCGAAAAGGGCCTAATATTGTAGGCC
CAATTGGTCTACTTCAACCAATTGCTGACGGATTAAAACTATTTATTAAAGAACCAATTC
GCCCCTCTACTTCTTCACAAATCCTATTTATACTAATACCAATAATAGCCCTAACTTTAT
CGCTAGCAATTTGAATACCACTTCCAATACCATTTACCATATCAAATCTAAATTTAACAA
TTCTATTTTTACTTGCTTTATCAAGCTTAACTGTATATTCTATTTTAGGTTCAGGTTGAG
CCTCAAATTCTAAATACGCACTAATTGGGGCATTACGAGCAGTACCACAAACAATTTCAT
ATGAAGTTACATCAGGTCTAATTATTCTATGTATAGTTTTAATAACAGGAAGCTTTAACC
TAAATAATTTTAACTTAACACAAGAATTTATATGATTTATTATTCCGGCCTGACCTATAG
CAGCAATATGATTTATCTCTACACTTGCTGAAACTAACCGAGCCCCATTTGATTTAACAG
AGGGTGAATCAGAACTAGTTTCAGGCTTTAACGTAGAATATGCGGGGGGTCCTTTTGCCT
TGTTTTTCTTAGCGGAGTATTCTAATATTCTTCTTATAAATACACTATCAACAATTTTAT
TCCTTGGGACAACTAACAACTTATCACAACCAGAACTATCAACAATACTACTTATTTTAA
AAGCAACAACATTATCAATCTTATTCTTATGAATTCGAGCATCATATCCACGATTTCGCT
ATGATCAATTAATACATTTAATTTGAAAAAATTTTTTACCATTAACACTAGCTATAACCC
TCCTTCACATCTCATTACCAATTTTTATATACGGAAATCCACCAATATAATAGGATACGT
GCCCGAAAGATAGGGATTACTTTGATAGAGTAAAAAATAGAGGTTCGAACCCTCTCATAT
C-TTAAAAAAATAGGATTTGAACCTATACCCAGAGGATCAAAACCCCTTGTGCACCCTTT
ACACCATTTTTTA-----TAAGTAAAATAAGCTAAATAAGCTTTTGGGCCCATACCCCAA
ATATGTTGGTTAAACCCCTTCTTTTACTAATGAGCCCATATGCATTATCTATTATTATAT
CAAGCTTAGCAACAGGAACAATATTAACACTGGCTAGCAATCATTGATTTATAGCATGAA
TAGGATTAGAATTAAATACATTAGCTATTATTCCCCTAATAACAAAAACTCACCACCCAC
GAGCAACAGAAGCAGCTACAAAATATTTTTTAATACAAGCACTAGCTTCAGCAATAATCT
TATTTTCATCAACAATAAATGCATGATTTATAGGAGAATGAGAAATTACCAATATATCAC
ACCCAATTTCAACCACTATCCTTACAATCGGACTAGCAATAAAACTAGGAATTGCACCAT
TTCATATATGACTCCCTGATGTCTTACAAGGATTAAATCTACTTACATGTTTAATTTTAT
CAACATGACAAAAAATTGCACCAATAGTTCTTATAATTCAAATTTATCCGCAATTAAACA
CAAACTTACTAGTTGTAATAGCTATTTTATCTACAACTATTGGAGGCTGAGGAGGACTAA
ATCAAACCCAACTCCGAAAAATTATAGCTTATTCATCAATTGCACATCTTGGTTGAATAA
TATTAGTCTTATGTTTTATACCTTCTTTAACTTTACTAAATCTAACTGTATATATAACAA
TAACTACCGTAATATTTTTAATATTTATGAATATAATATCAACCACTATTAATAAAATAG
CTATGTCATGATTAAAGAACCCGGTAATAGCTGCATCAATAATAATTGTATTAATATCAT
TAGGCGGTCTCCCACCAACAACCGGATTTATACCAAAATGATTAATTATTCAAGAGATAA
CTAAACAAAATTTAATCGCTATTATAACAATTATTGCTCTATCATCACTGTTAAGCTTAT
TTTTTTATCTTCGAATATCATATTCAATCTCTCTAACAACTTCCCCTAATATCTCTAATA
CTTTCTCAATTTGACGACAAAATAATAAAAATCAAATATTTCTATCAATAACAATTATCC
TATCTACATTAATACTTCCGATTACCCCAACATTAATTAATATTTTAAACTAAGGATTTA
AGATAATCAGACTAAAGACCTTCAAAGCCTTAAGTAGAAGTTTAAACCTTCTAATCCTTG
TATAAGACCTGCAGGATTTTACCCCACATTAAATGAATGCAAATCAAACACTTTAATTAA
GCTAAGGCCTTTCTAGATTAGAAGGCTTTTATCCTACAAATTTTTAGTTAACAGCTAAAC
GCTAAAATCAACAAGCTTTAATCTACTTTTCCTAGCTTCTCCCGCTGGG-GGGGGGGGAA
GCGGGAGAAGCCCCGACGAGAATT-AAGTCGTTCTTTAAAATTTGCAATTTTATATGCTA
TACATTACAAGGCTT-GATAAAAAAAGGATTTAAACCTTTATAAC-AGAGGCTACAACTC
TACACCTATTCGGCCATTTTACCT
>Ambystoma californiense mitochondrion, complete genome.    NC_006890
GTGATAATTACTCGATGACTATTTTCTACAAATCATAAAGATATTGGCACCCTTTATTTA
GTATTTGGTGCTGGAGGCCAAATTCTTGGCACTGCCATTAGCCTATTAATCCGAGCAGAA
CTAAGCCAACCAGGGGCCCTATTAGGGGATGATCAAATCTATAATGTTATTGTAACAGCT
CACGCATTTGTAATAATTTTTTTTATAGTTATACCTGTAATAATTGGGGGTTTTGGAAAC
TGATTAGTGCCATTAATAATTGGCGCACCAGATATAGCCTTCCCTCGAATGAATAATATA
AGTTTTTGACTTCTTCCACCCTCTTTCCTCCTTCTATTAGCCTCCTCTGGAGTCGAAGCA
GGGGCTGGAACGGGGTGAACTGTGTACCCCCCACTTGCGGGTAACCTAGCTCATGCCGGG
GCCTCAGTCGATTTAACAATTTTTTCACTTCATCTAGCAGGTGTATCATCTATTTTAGGT
GCAATTAATTTTATTACAACTTCAATTAACATAAAACCCGCATCAATATCACAATACCAA
ACCCCTTTATTTGTTTGATCAGTATTAATTACAGCAGTCCTTCTATTACTTTCTCTTCCG
GTTTTAGCAGCGGGTATTACAATACTGCTGACGGATCGAAACTTAAACACAACATTCTTT
GACCCTGCTGGAGGGGGTGACCCTGTACTTTACCAACACCTATTTTGATTTTTCGGACAC
CCAGAGGTATATATCTTAATTTTACCGGGGTTTGGAATAATTTCACATATTGTAACTTAT
TATTCTGCAAAAAAAGAACCATTCGGCTATATAGGAATAGTGTGAGCTATAATATCTATT
GGTCTTTTAGGATTTATTGTATGAGCACATCATATATTTACAGTAGATTTAAATGTTGAC
ACACGGGCATATTTTACATCCGCTACAATAATTATTGCCATTCCAACTGGGGTAAAAGTA
TTTAGCTGATTAGCAACTATACACGGAGGGGCAATTAAATGAGATGCAGCAATACTATGG
GCCCTAGGCTTTATTTTTTTATTTACAGTAGGTGGTCTTACAGGAATCGTACTAGCTAAT
TCATCTTTAGATATTGTCCTACATGACACATATTATGTAGTAGCCCACTTTCACTATGTT
CTATCAATAGGTGCCGTATTTGCTATTATAGGGGGATTTGTACACTGATTTCCACTATTC
TCAGGATACACACTTCACTCAACTTGATCAAAAATTCACTTTGGGGTTATATTTATTGGT
GTAAACTTAACTTTCTTCCCACAACATTTTTTAGGTTTAGCCGGGATACCGCGACGATAT
TCAGATTATCCTGATGCATATACGCTATGAAACACTGTTTCATCTATTGGCTCACTTATT
TCTCTTGTTGCAGTAATTATAATAATATTTATTATTTGAGAAGCTTTTGCATCTAAACGA
GAAGTATTATCAACAGAATTAACATCCACTAATATTGAATGACTACATAATTGCCCTCCC
CCTTACCACACATTCGAAGAACCATCTTTTGTACAATCACGAATTTAACAAGAAAGGAGG
GAATTGAACCCCCTTAAATTAATTTCAAGTTAACCACAAACCAATCTGTCACTTTCTTGA
GATATTAGTAAAACC-ATTACAACTCCTTGTCAGGGGGTTATTACTAGTTAAAACCTTGT
ATATCTTTAATGGCACACCCATCACAATTAGGTTTTCAAGACGCAGCCTCACCAATCATG
GAAGAACTACTTCATTTTCACGATCATGCCTTAATGGCCGTGTTTTTGATTAGCACCTTA
GTCCTTTACATTATTACAGTAATAATAACTACAAAATTAACTAACACTAATGCTATAGAT
GCACAAGAAATTGAAATAGTATGAACTATTATACCAGCCATTATTTTAATTGTAATTGCC
CTACCTTCACTACGAATCTTATATTTAATAGATGAAATTAATGACCCGCACTTAACTGTT
AAAGCAATTGGACATCAATGATACTGAAGTTACGAATATACGAATTATGATGATTTAGTA
TTTGACTCATACATGCTTCCAACACAAAACTTAAATCCTGGTGAATTTCGACTACTGGAA
GTGGATAATCGAATAGTTGTACCTATAGAATCCCCAATTCGAATATTAATTTCAGCGGAA
GATGTTCTTCACTCATGAGCTATACCATCAATAGGAATTAAAACAGATGCCATCCCAGGG
CGACTAAATCAAACAACCTTTATTGCCTCTCGACCCGGGGTTTTTTATGGTCAATGCTCA
GAAATTTGCGGAGCAAACCACAGCTTTATACCAATTGTAGTTGAAACCACACCATTAGGA
CACTTCCAAAACTGATCCTCTTCAATACAAGAATACATTAAGAAGCTTTCACGGATAAAG
CAATAGCCTTTTAAGCTATTATTCGGTGACTTCCAACCACCCTTAATGATATGCCACAAC
TAAACCCTGGCCCCTGATTTGCAATCTTAATCATATCTTGATTTATTTATTTATTTATTC
TAATATCCAAAACTAATAACTTTAAATTTAATAATGACCCCAACATACAAAATGTAAAAA
AAATCAAACCACAATCTTGAAATTGACCATGAACTTAAGCTTTTTTGACCAATTCATAAG
TCCGACTATGTTAGGTATACCATTAATCCTATTAGCAATAACTATCCCATGATTATTATA
TGTTTCACCAACAGATCGATGATTAAACAATCGCCTTACCACACTGCAAGCGTGATTCTT
ATCTTCCTTTACAAAACAATTAATACTTCCTCTCAGCATTAAAGGGTATAAATGAGCTCT
ACCATTGACTTCCCTAATAATCTTTTTAATTACAATAAATTTATTAGGGTTATTACCTTA
TACTTTTACCCCAACAACTCAACTTTCATTAAATTTAGGATTAGCTGTTCCATTCTGATT
AGCTACAGTACTAATTGGATTACGAAATCAACCAACTGCAGCACTAGGACATTTACTTCC
TGAAGGCACCCCAACACTACTAATTCCAATTTTAATTATTATTGAAACAATTAGCTTATT
TATCCGCCCATTGGCTTTAGGGGTTCGTCTTACTGCTAACCTTACAGCCGGTCACCTTCT
TATTCAACTTATCTCTACAGCAGTATTTGTTTTAATACCTATAATACCAACAACAGCTAT
TATTACTGCTGTTGTATTATTTCTTTTAACTCTTTTAGAAATTGCCGTAGCAATAATTCA
AGCTTATGTATTTGTCCTTCTTTTAAGTCTTTATCTTCAAGAAAACACATAATGGCACAC
CAAGCTCACGCTTATCACATAGTTGACCCAAGCCCATGACCACTTACAGGGGCAATCGCT
GCACTATTATTAACATCAGGTTTAGCAATATGATTTCATTTTGGATCAATAGTATTAATA
TTATTAGGATTGATAATTACACTTCTAACAATAGTTCAATGATGACGAGATATTATCCGA
GAAGGAACATTTCAAGGTCATCATACATTACCAGTTCAAAAAGGATTACGATATGGTATA
ATCTTATTTATCACATCTGAAGTATTCTTTTTTTTAGGGTTCTTTTGAGCTTTTTATAAT
TCCAGCTTAGCACCAACACCGGAATTAGGCGAATGTTGACCCCCAACAGGAATTACCCCA
TTAGACCCATTTGAAGTCCCACTATTAAATACAGCAGTATTACTAGCCTCCGGGGTTACA
GTAACTTGAGCACATCATAGCATTATACAAAATGACCGAAAAGAGGCTATTCAATCATTA
GCATTAACAGTTTTACTAGGTTTATACTTTACCCTTCTCCAAGCAATAGAGTATTATGAA
GCCCCATTCACTATTGCTGATGGGGTATATGGATCGACATTTTTTGTAGCAACCGGCTTC
CATGGTCTTCACGTTATTATCGGATCATTATTCCTATCTGTTTGCCTGTTTCGTCAAATC
AGTTATCACTTTACATCTAATCACCACTTTGGGTTTGAAGCAGCTGCCTGATATTGACAT
TTTGTTGATGTTGTTTGATTATTCCTTTACGTCTCAATCTACTGATGAGGATCATATCTT
TTTAGTATAATTAATACTTATGACTTCCAATCATTTAATCTTAGTTTAAA-CCTAAGGAA
AGATAATGAACTTATTAATATTAATATTTATATTTTCCTCTATGTTATCTTTAATTCTTA
TTATAGTTGGGTTTTGAATTCCAATATCTAACCCAGACACAGAAAAACTTTCACCATACG
AATGCGGATTTGACCCATTAGGTTCAGCCCGCCTACCATTTTCCATTCGATTTTTTCTAG
TAGCTATTCTATTTTTACTATTTGATTTAGAAATTGCCCTTCTTCTTCCAACCCCGTGAG
CATTACAACTAAACCCAACAAACACTCTAACATGAGCAACTTTAATTCTAGCTTTATTGA
CTGTAGGTTTAATTTATGAATGAATCCAAGGAGGCTTAGACTGAGCTGAATAGACACTTA
ATCTAATTAAGAATATTAATTTCGACTTAATAAATTTTGGTTTAACCCCAAAAGCGTCTA
ATGTCACCAACTATTTTTACACTTATGGCTGCTTTTATTATAAGCTCAATTGGACTAATA
CTTCACCGAACCCATTTTTTATCTACACTTATCTGCTTAGAGGGAATAATACTTTCACTT
TTTATTATTATTTCTATCTGATCTAATCAACTTATATCAACATCTATTTTTCCACTTCCA
ATATTTTTATTAACATTCTCAGCATGTGAAGCCAGTGCAGGGTTAGCATTAATAGTAGCA
GCAACTCGAACACACGGAACAGACCACTTAAAAAACTTAAATCTTTTACAATGCTAAAAA
TCATTATACCAACAATAATATTAATTTTAACAGTATGATGTACAAACCAAAAATGACTTT
GGACACATACAATCTCTAATTCAATAATCATTGCCTTTATTAGCCTAATAATATTTAACT
TGCCATTAGAAATTACACTTCAAACTAACAAATTTCTCGGCCTAGATTTTATTTCATCCC
CGCTATTAATCTTAACATGCTGACTACTACCATTAATAATTTTAGCAAGCCAAAAACACT
TAAAAGAAAATCCCCCAACCCGACAACGAATGTATATTTCTATATTTATTATATTACAAA
CCTCTCTTATCTTAGCATTTACTTCAACAGAATTAATTCTATTTTATATTGCTTTTGAAA
CCACACTTATTCCAACATTAATTATTATTACGCGGTGGGGTAATCAATCAGAACGATTAA
ACGCCGGAACATATTTTCTTTTTTATACATTAGCCGGTTCATTACCTCTTCTTATTGCTC
TATTAGCATTACAAAATAATTTAGGGTCTCTGTCTCTATATCTATTAGAAACTATAAAAC
CACCATATTTATTTATATATACAAATAAATTCTTATGATTTTCATGCCTACTTGCCTTTA
TAGTAAAAATACCCCTCTATGGGGTTCATTTATGACTCCCTAAAGCTCACGTAGAGGCAC
CAATTGCCGGGTCAATAATCCTGGCAGCAGTTCTTCTTAAACTAGGTGGATATGGGATTA
TTCGTATTACTATACTGCTGACACCGCAAAAGGAATTATACTACCCATTTATAATTCTAG
CACTATGGGGTGTAATTATAACCAGTTTAATTTGCATACGACAAACAGATCTAAAATCAC
TAATCGCCTACTCATCTGTTAGTCATATAGGACTTGTCATTTCAGCCGCAATTATTCAAA
CCCCATGAAGCCTTACAGGAGCAGTAATTTTAATAATCTCGCACGGATTAATTTCATCAG
CCCTATTTTGTTTAGCTAATATAAATTATGACCGTTCACATAGCCGAACGCTTCTTCTGG
TTCGAGGAATACAAGCAATTCTTCCAGTAATAGGAATGTGATGATTAATAGTTAATTTAT
CAAATATAGCACTTCCACCATCTATTAATCTATGGGGTGAATTAACTATTATAATTTCAC
TTTTTAACTGATCAAAATGAACAATTTTATTTACAGGTTTAGGAACTTTAATTACTGCAA
CCTATACCCTATACATATATCAAATAACTCAATGCGGACCCACACCAGCCCATCTTAATA
AAATAACCCCTAATTACATCCGAGAACATTGCCTCATATCACTCCATATGCTTCAAATAC
TATTAATAATTTTCAAACCTGAGCTTGTCTCTGGGAACTTTACCTGTTTATTTAATTTAA
A--TAAAATATTAGATTGTGATTCTAATCATGAAAGTTAAAATCTTTCAATAAACCGAGA
AGAGTTAAAGAAACAAGAGAAACTGCTATTATCTTAATCTGTAGTTAAAATCTACAGTCT
ACTCAACTTTTAAAGGATAATAGTTATCCATTGGTTTTAGGTATCAAAAATTCTTGGTGC
AACCCCAAGTAAAAGTAATGGACCTAAATGTATTATTTAACTCCTCTTTCATTTTAACTT
TAACACTATTAATTATTCCGCTTTTCCTAAAAAAAGAAAACTGACCAAACTTTGTCAAAT
CTTCTGTTAAATATGCTTTTATATCTAGTTTGCTTCCAATAATAATTTTCCTAAATGTTG
GACTAGAATCAACAACAACTAACTTTAACTGAATATTTATTTACAATTTTAGCATCACAT
CAAGCATTAAACTAGACCAATACTCCCTTGTATTTCTTCCAATTGCTTTATTTGTAACTT
GATCAATTTTAGAGTTTTCAATTTGATATATACATCATGATCCTAATATTTCTCGATTTT
TTAAATATCTACTAGTATTTTTATTCGCCATATTAGTTCTTATTACTGCAAACAATATAT
TTCAATTATTTATTGGTTGGGAAGGTGTCGGAATTATATCCTTTCTGTTAATTGGGTGGT
GGTATGGCCGATCAGATGCTAATACAGCTGCAATTCAAGCAGTAGTATATAACCGTGTTG
GCGATATTGGACTTATTATTAGTATAGCTTGATTATCAATAAACTCCAACTCATGGGAAT
TTCAACAGATATTTTTAACCTATGATAAAGAATCTATGCTGCCTATTCTGGGATTAATCC
TGGCTGCAACTGGAAAATCTGCTCAATTTGGGTTACACCCATGACTCCCCGCTGCTATAG
AAGGACCAACACCAGTATCAGCCCTACTACACTCAAGTACAATAGTTGTAGCAGGTATTT
TTATCCTAATTCGATTTCAACCACTTATTGAACAAAATAAACTTGCTTTAACAACCTGTT
TATGTTTAGGCGCTCTAACTACTATGTTTACAGCAATTGGCGCATTACCACAAAATGATA
TCAAAAAAATTATGGCATTTTCAACATCTAGCCAATTAGGTTTAATAATAGTAACAATTG
GCCTAAATCAACTCCAACTAGCATTCTTCCATATTTCAACACACGCCTTTTTCAAAGCAA
TACTATTCTTATGCTCAGGTTCAATCATCCATAACCTAAACGATGAACAAGATATCCGAA
AAATAGGCGGACTACAGAATTCTATTCCAATTACAACATCTTGTTTAACAATTGGCAGCT
TAGCCCTAGTAGGGACCCCATTTTTAGCAGGATTCTTTTCTAAGGATGCAATTATTGAAT
CAATAAACACATCTTACTTAAACTCATGAGCTTTAACTCTTACACTAATTGCAACCTCAT
TTACAATAATTTATAGTTTTCGAATTATTTTTTATGTTCAAATAAAATACCCGCGATCAC
TTCCAATTCAACCAATTAATGAAAATAATAAATTACTAATTAATCCTATTATACGTTTAG
CTTGAGGAAGTATAATTGCAGGGCTACTAATTATTAGCTCCTCCTCTCCCATAAAAGAAC
AACTTCTCACTATACCAATATTCTCTAAAATAGCTGCACTACTGGTAACAATCATTGGAC
TTCTATTAGCATTAGACTTATCTAAAATCATAAAAAAACAAAACATACACTCTTTTTCTA
ATAATTTAGCATTTTACCCAACAGTAATTCACCGTATCTTGCCAGATATAAACCTTTCAT
TAGGTCAAAATATCTCAACTCATATCACTGATATAACATGATATGAAAAAACAGGACCAA
AATATATAACAGCCCAATCTCTGCCCCCTATCAAAGCCATTACAAATTCTCAATCAGGTT
TAATCAAAACTTATATAACTCTTTTCTTAATCTCTATACTACTTATAATTATACTAGCAT
CTTACTGCACGCAAAGACCCTCGAGATAAACCACGAGTAACCTCCAGTACAACAAATAGA
GTTAAAAAAAGGACTCAACCAGATGCTACTAAAAATCCTCAACCAAATGTATATATTAAA
CCAACCTCCCCATAATCGTACCCAACAGAATCTAAGCCTGTATCACTGAAAAATAAAAAA
TCTACAGAAAAACTTAAACCGAAATAATACCCTAAAGAAATTAAAGAGAAAATATAGAAA
CAGACATGTAATAAGACAGAGATATTTCCTCATGCCTCCGGATATGGCTCAGCTGCTAAA
GAGGCAGAATATGCAGAAACAACTAACATACCCCCTAAATAGATTAAAAGTAAAATTAAT
GATAAAAAAGAAACACCCGCCTCTACTAACATGCAACAACCACAAATGGCAGCTAAAACT
AACCCAAAAGCCGCAAAATAGGGTGAAGGATTAGATGCAACTGCAATTATACCAATTATT
ATACCAATTATTACTAAAAAACCAAAATACATTATTTTTATTCAGAGTTTAACTGAAACC
CTTGACCTGAAAAA-TCAATGTTGTATTCAACTATAAAAACTAATGGCCCACATCATACG
AAAGACTCACCCTTTAATAAAAATTATTAATAACTCATTTATTGATCTACCAACCCCATC
AAACATCTCCTATTGATGAAACTTTGGATCTCTATTAGGATTATGCTTAATTACACAAAT
CTTAACAGGATTATTTTTAGCTATACATTATACAGCAGATACATCATCAGCATTCTCATC
TGTAGCACATATCTGTCGAGATGTAAATTACGGATGACTTATACGAAACATTCACGCAAA
CGGCGCCTCATTCTTTTTTATTTGTATTTTTCTTCATATTGGCCGAGGGATATATTATGG
CTCATATATATTTAAGGAAACATGAAATATTGGGGTAATTTTACTATTTCTAGTTATAGC
AACAGCCTTTGTAGGATATGTCCTCCCATGAGGGCAAATATCGTTTTGGGGGGCAACAGT
AATTACTAATTTACTCTCGGCCATTCCTTACATAGGAGACACCTTAGTTCAATGGATCTG
AGGGGGCTTTTCAGTTGATAAAGCTACTTTAACCCGATTCTTTGCTTTTCATTTCCTATT
CCCATTTTTAATTGCAGGGACAAGCATCATTCATCTTCTATTTCTTCACGAAACAGGATC
CAACAACCCAACAGGAATAACCTCTAACCAAGATAAAATCTCATTTCACCCATACTTCTC
GTATAAAGATGCTTTAGGTTTTATACTAATATTTATTTTACTAATATTCCTATCCCTTTT
CTCTCCAAACCTGCTAGGGGACCCTGAAAACTTTTCACCAGCAAATCCACTAATCACCCC
ACCCCACATTCAACCAGAGTGATACTTCTTATTTGCTTACGCAATCCTCCGCTCTATTCC
CAACAAACTAGGAGGTGTAATTGCCTTACTTATATCAATTCTTATTCTAATACTAATCCC
AATACTTCATACATCTAAACAACGAAGCATAATATTTCGCCCACTAACACAAATTATATT
CTGAATCATAGTAGCTAATACCATAATCTTAACATGAATTGGCGGACAACCAGTTGAACC
GCCATTCATTGAAATCGGACAAATTTCTTCTGTCCTTTATTTTTCACTTTTCATTATTAT
TATCCCAACAATCGGAATATTAGAAAATAAAATAATGAAATGATACCATGATAGTTTAAT
A-AAAACATCGACCTTGTAAGTCGAAAACCGAAGACTAAGAATCTTCTCAAGGTATTAT-
-AAAACCTACCAGGCTATGCCTACATTTCCAGGCATAACCACTCCTAACCAAGCACTACC
TAAAATCAGCAGTTTGCCACTCCCCCCCCACTACCCCATACGAAAATAATTAAAAAAGCT
CCTACGCTTCTTTTTTTGACCGACCTCTACCTCTTTTCACAGAGGCTATCAACTCGAATT
TTCTATTGCTTTATTTTATCAAAAAAAACATAAAAATTTTTGTGTTAAAAAATATTTTTC
AAGAGGGGGGGATTTTCACCCCCACCGCCGGCACCCAAAGCCAAAATTCTTGGAATCAAA
CTACCTCTTGTCCTGGTTTTCCTAATGTACGAGTGACGCGGCAACATATTATGCCTATCG
TACATCCAACTATCTGCCATACGACTATTATTTAGTACTCTTCGGAGTGTCAGTCATTAC
ACCTGGGGCGAGAAACCACCAACCCGCTCCTGACGACACGATGACCAGATCTGAGGACTT
TTATTGTAGAGTGCCTTACTTCCCTTGAGGCGCCACTGGTTAAAATCTATGGGCACGGCT
TG-AAGACTCATTCATCAATTGGATCGAACGGGTACCTGGCGGCTGC-------CTAATA
ACTAATTGGCCCATGATCCCTCAGCCTCCTCAAAACACATCTGGTAATTTTTTATTTTTC
TGTGTGGTCAACCAACATTACGGTAATATGTCTGGTACTACACGATCTAAAGCTGAACAT
AACATGCAATTGTTTTATCTGGACCAAATAGAATGAGTAAATTATATGAATGATTAGAAG
ACATATTCAATAATTTCTAAGAGTTTTACTGATAACGTATTTTTATATTTTTCCCCCGGA
GCTTGAATTATCAATATTTTAGATTTTGAACATGAACTAATTTTTCCATCCTTTAAGTTA
ACCCCCCTACCCCCT-AACAAATCTAATCAACACGTTTTTTACCTTGGCCAACCCCCGAA
ACTGAGGTAAAATATTTGTCTACGACACTGGAATAATCAATAAAGTTTTTTTGAGTGAAA
TTTAAAAATTTGCGCAATATACAGTATTACACACTATAGTTAATGTAGCTTAAGTAAAAG
TATGACACTGAAAATGCCAAGATAGATCTTAATACATCTCATGAACACAAAGATTTGGTC
CTAATCTTACTAATAATTATGATTATATTTACACATGCAAGTATCTGCACCCCGGTGAAA
ATGCCCTAAATTTACTAATAATAAACTAAGGAGCTGATATCAGGCACACGCCCATCACAT
CTTGCTAAGCCACACCCACAAGGGGGTCCAGCAGTGATAAACATTGAAAAATAGGCGACA
GCCTGAACCAGTAATAATCAAAAGAGTTGGTTAATCTCGTGCCAGCCACCGCGGTTATAC
GAGAAACCCAAATTAATTAACAACGGCTCAAAGAGCGGTTAAATGAATACTTT--ACTCA
ATAGTTTAAAAAATTAACTAAGCCGTTATACGCAGTAGTTAAATCTAAAATCAATAACGA
AAGTAATACTAATAAATTAAAAATATTTGAAGCCGCGAAAGCTATGACACAAACTGGGAT
TAGATACCCCACTATGCCTAGCCATAAACTTTGATCTTTCCGCCAGAGTACTACGAGCAA
TAGCTTAAAACTCAAAGGACTTGGCGGTGCTCTACACCCACCTAGAGGAGCCTGTTCTAT
AATTGATAACCCCCAATAAACCTCACCACCCATTGCAAAACAGCCTATATACCGCCGCCG
TCAGCTTACCCTTTAAGGGAAAACAAGTAAGCAAAATGATAAACATAAAAACGTCAGGTC
AAGGTGTAGCACATGGGGTGGGAAGAAATGGGCTACATTTTCTTTAAGAAAAAACGAAAA
ACCAAATGAAA-AAAAGTTGGAAGGAGGATTTAGCAGTAAAAAGAAATAAGAGTGTTCTT
TTTAAATCTGGCTATAGAGCGCGCACACACCGCCCGTCACCCTCTTCAACA-CTGAATTT
-AAGTAATTAACTAAATTTATAAAATAAAGAAGAGGAAAGTCGTAACATGGTAAGTTTAC
CGGAAGGTGAACTTGGATTCAACTTGTAGCTTAAATTAAAGCATCTTACTTACACTAAGA
AAATACTTGATAAAACCAAGTCGAGTTGAGTAAAAATTATAGCCTAATTATTTATCACCT
AAATACACTA-AAACTAAAACATTTAAAAACTTAAGTATTGGAGAAAGAAAACAAAAATA
GAGCCATAGAGAGAGTACTGCAAAGGAAATATGAAATAGAAATGAAATAAATAATAAAAC
AAATAAAAGAAAAGATTACACCTTCTACCTTTTGCATAATGGTCTAGCAAGTAAAACTTA
GCAAAAAGAATAAAGTTAACCTCCCAGAAACTAAGTGAGCTACTTTAAAGCAACATATAA
GTGTTAACCCGTCTATGTGGCAAAATAGTGGGATGACTTTAAAGTAGTGGTGAAAAGCCT
AACGAGCTTAGTGATAGCTGGTTGCTCAAGAAATGAACTTAAATTCAACTTGAAATATTT
TTTAAACACGAAAAGAAACAAATAATATTTTAAAGCTAATTAATAAAGGTACAGCTTTAT
TAATAAAGGAAACAACCTAAATAATGAATAAAGATTATATTATTAAAAGAAATTAGAATT
GTTGGCCTAAAAGCAGCCACCAGTAATGAAAGCGTCACAGCTCAAATTAATAAAACCTTA
TTATACCATTAAAAAATCAAAATTCATTATATGTATTGAGCCAATCTATATTATAGATGT
GCCTATGCTAGAACTAGTAACAAGAATTTATCTCTATGTACATGTGTACATCAGAACGAA
AAACTCACTGATAATTAACGTCAATATAATACAAATCAAGAAAAATATAGATTCTTACGT
TAAACCAACACAGGGGTACAAAGGAAAGATTGAAAATTTAAAAAGGAACTCGGCAATCAA
AGACTTCGCCTGTTTACCAAAAACATCACCTCTTGCATATTAAGTATAAGAGGCCCTGCC
TGCCCAGTGACATTAGTTTAACGGCCGCGGTATCATGACCGTGCAAAGGTAGCGTAATCA
CCTGTCTTTTAATTTAAGACCTGTATGAATGGCAAAACGAGAGTCTAACTGTCTCTTTAA
ATCAATCAGTGAAACTAATCTTCCCGTGCAGAAGCGGGAATAAAAACATAAGACGAGAAG
ACCCTATGGAGCTTTAAATTTTAATTAACTATAATTTTGTATCCCCCCTAAGGGGAAACC
TTATACTATTATATATTAATAAAAATTTTGGGTTGGGGCGACCGCGGAATAAAGAAAAAC
TTCCGAGATGATATTTTTAGAAGGACACTTCACAAAATAGAAAAATCTAACATATTGACC
CAATATTTGATCAACGGACCAAGTTACCCTAGGGATAACAGCGCAATCTTCTCCAAGAGT
TCTTATCGACGAGAAGGTTTACGACCTCGATGTTGGATCAGGACACCCAAATGGTGCAGC
AGCTATTAAAGGTTCGTTTGTTCAACGATTAAAGTCCTACGTGATCTGAGTTCAGACCGG
AGTAATCCAGGTCAGTTTCTATCTATGTCTAACTTCCCCTAGTACGAAAGGGCCGGGAAA
GTTGGGCCAATGAAATATTAAGCCCATAACAACTATTGAAAACAACTAAAATAGACTGTA
GACAATACAGCCTAATATAAAGGCTTGCTTGAGTGGCAGAGTTTGGTAATAGCAAAAGAT
CTAAAATCTTTCTACCAGAGGTTCAAATCCTCTCTTAAGCTATGACTAATTTTGTAACCC
AATTCATTAACCCTCTAATATACATTATTCCAGTTTTATTGGCTGTAGCATTTTTAACCC
TTGTAGAACGTAAGGTTCTAGGGTATATACAACTTCGAAAGGGGCCAAATATTGTTGGCC
CTATTGGCCTACTTCAACCAATTGCTGACGGGTTAAAACTATTTATTAAAGAGCCCATTC
GCCCCTCTACTTCTTCACAAACTCTATTTATACTGATACCAATAATAGCCTTAACTCTAT
CACTAGCAATTTGAATACCTCTTCCAATACCATTTACAATATCAAATCTAAATTTAACAA
TTTTATTTTTACTCGCTTTATCCAGCTTAACTGTGTATTCTATTTTAGGATCAGGGTGAG
CCTCAAATTCTAAATATGCACTAATCGGAGCACTACGGGCAGTAGCACAAACAATCTCAT
ATGAAGTCACATTAGGTTTAATTATTCTATGTTTAGTTTTAATAACAGGTAACTTTAACC
TAACTAATTTCAACTCAGCACAAGAATTTATATGATTCATCATCCCGGCCTGACCTATAG
CAGCAATATGGTTTATCTCTACACTTGCCGAAACTAACCGAGCCCCATTTGACTTAACAG
AGGGAGAATCAGAGTTAGTGTCAGGCTTTAACGTAGAATACGCAGGGGGCCCTTTTGCCT
TATTCTTCTTAGCGGAATATTCAAATATCCTTCTAATAAATACACTTTCAACAATCTTAT
TCCTAGGAACAACTAATAATTTATCTCAACCAGAATTATCAACAATACTACTTATCTTAA
AAGCGACAATCTTATCAATCTTATTCTTATGAATTCGAGCATCATACCCACGATTCCGCT
ATGATCAATTAATACATTTAATTTGAAAAAATTTCTTACCATTAACGCTAGCTATTACCC
TTCTTCACATCTCATTACCAATTTTTATATATGGTAACCCGCCAATATAGTAGGATATGT
GCCCGAAAGATAGGGATTACTTTGATAGAGTAAAAAATAGAGGTTCGAACCCTCTTATAT
CCTTAAAAAAATAGGATTTGAACCTATACCCAGAGGATCAAAACCCCTTGTGCACCCTTT
ACACCATTTTTTA-----TAAGTAAAATAAGCTAAATAAGCTTTTGGGCCCATACCCCAA
ATATGTTGGTTAAACCCCTTCTTTTACTAATGAGCCCATATGCATTATCTATCATTATAT
CAAGCTTGGCAACAGGAACTATATTAACACTAGCTAGTAATCACTGATTTATAGCATGAA
TAGGATTAGAATTAAATACATTAGCTATTATCCCCCTAATAACAAAAACTCACCACCCAC
GAGCAACAGAAGCGGCTACAAAATATTTTTTAATACAAGCATTTGCTTCAGCAATAATCC
TATTTTCATCAACAATAAATGCATGATTTATAGGAGAATGAGAAATTGCCTACATATATC
ACCCAATTTCAACCGCTATATTAACAATCGGGTTGGCAATAAAACTCGGAATTGCACCAT
TCCACATATGACTTCCTGATGTCCTACAGGGCTTAAATCTACTCACATGCTTAATCTTAT
CAACCTGACAAAAAATTGCACCAATAATTCTTATAATTCAAATTTATTCTCAATTAAACG
CAAACTTATTAATTGTAATAGCTATCTTATCTACCACAATTGGTGGGTGGGGGGGATTAA
ACCAAACCCAACTCCGAAAAATTATAGCTTATTCATCAATTGCACATCTTGGTTGAATAA
CATTAGTCTTATGTTTCATGCCTTCCTTAACTTTACTAAATCTAACTATGTGTATAATAA
TAACTACCGTAATATTTATAATATTTATGAATACAATATCAACTACTATTAATAAAATAG
CTATATCATGGTTAAAAAACCCAGTAATGGCTGCATCAATAATAATTGTGTTAATATCAT
TAGGCGGTCTTCCACCAACAACCGGATTCATACCCAAATGATTAATTATTCAAGAAATAA
CCAAACAGAATTTAACTGCAATTACAACAATTATTGCACTCTCATCATTATTAAGCTTAT
TTTTTTATCTTCGAATATCATACTCAATTTCTTTAACAACTTCTCCTAACATCTCAAACA
CTTTCTCAATTTGACGACAAAATAATAAAAATCAAACATTTATATCAATAATAATCATTC
TATCTACACTAATACTTCCAATTACCCCAACATTAATTAATATTTTAAACTAAGGATTTA
AGATAATCAGACTAAAGACCTTCAAAGCCTTAAGTAGAAGTTTAAACCTTCTAATCCTTG
TATAAGACCTGCAGGATTTTATCCCACATTAAATGAATGCAAATCAAACACTTTAATTAA
GCTAAGGCCTTTCTAGACTAGAAGGCTTTTATCCTACAAACTTTTAGTTAACAGCTAAAC
GCTAAAATCAACAAGCTTTAATCTACTTTGCCTAGCTTCTCCCGCTGGTTGGGGAGGGAA
GCGGGAGAAGCCCCGACGAGAATT-AAGTCGTTCTTTAAAATTTGCAATTTTATATGCTA
TACATTACGAGGCTTTGATAAAAAAAGGATTTAAACCTTTATGAC-AGAGGCTACAACTC
TACACCTATTCGGCCATTTTACCT
>Ambystoma barbouri mitochondrion, complete genome.    NC_014568
GTGATAATTACTCGATGACTATTTTCTACAAATCATAAAGATATTGGCACCCTATATTTA
GTATTTGGTGCCTGAGCCGGGATAGTTGGCACTGCACTAAGCCTTTTAATTCGAGCAGAA
TTAAGCCAACCCGGGGCTCTGCTGGGTGACGACCAAATCTATAATGTCATTGTAACAGCA
CATGCATTTGTTATAATTTTTTTTATAGTAATACCTGTAATAATTGGTGGATTTGGAAAC
TGATTAGTACCATTAATAATTGGTGCACCAGATATAGCTTTCCCGCGTATAAATAATATA
AGTTTTTGACTATTACCCCCATCCTTCCTTCTTCTATTAGCCTCCTCAGGGGTTGAAGCA
GGTGCTGGAACGGGTTGAACTGTGTACCCGCCACTTGCCGGCAACCTAGCCCATGCTGGT
GCCTCAGTCGATTTAACAATTTTTTCACTTCATTTAGCTGGTGTTTCATCTATTTTAGGC
GCAATTAATTTTATTACGACTTCAATTAATATAAAACCTGCATCTATATCTCAATATCAA
ACACCGTTATTTGTTTGATCAGTACTAATTACAGCGGTTCTATTATTACTTTCTCTTCCG
GTCTTAGCGGCAGGAATTACAATACTACTAACCGATCGAAACTTAAACACAACATTTTTT
GACCCTGCCGGAGGAGGAGACCCAGTTCTCTACCAACACCTGTTTTGATTCTTCGGGCAT
CCGGAAGTATATATTCTAATTTTACCAGGATTTGGAATAATTTCTCATATTGTAACCTAT
TATTCTGCAAAAAAAGAACCATTTGGCTATATAGGTATAGTATGAGCTATAATATCCATT
GGTCTTCTGGGATTTATTGTCTGAGCACACCATATGTTTACAGTAGACCTAAACGTCGAC
ACACGAGCATATTTTACATCTGCCACAATAATTATTGCTATTCCAACCGGAGTAAAAGTA
TTCAGTTGACTAGCAACAATGCATGGCGGAGCAATTAAATGAGATGCAGCTATATTATGA
GCCTTAGGCTTTATTTTTTTATTTACTGTAGGGGGGCTTACTGGGATTGTATTAGCCAAT
TCATCCCTAGATATTGTTCTACACGATACATATTACGTAGTAGCCCACTTTCACTATGTA
TTGTCAATAGGTGCTGTATTTGCTATTATAGGAGGATTTGTACACTGATTCCCACTATTC
ACAGGATATACACTTCATTCAACTTGATCTAAAATTCACTTTGGGGTAATATTTATTGGT
GTAAATTTAACTTTCTTTCCACAACATTTTTTAGGGTTAGCCGGAATACCACGACGATAT
TCAGATTACCCTGACGCATATACGCTATGAAACACTGTCTCATCAATTGGCTCACTAATT
TCTCTTGTCGCAGTAATTATAATAATATTTATTATTTGAGAAGCTTTTGCATCTAAACGA
GAAGTTTTATCAACAGAATTAACATCAACAAATATTGAATGATTACATAATTGCCCTCCC
CCTTATCATACATTTGAAGAACCATCTTTTGTACAATCACGAGTTTAGCAAGAAAGGAGG
GAATTGAACCCCCTTAAATTAATTTCAAGTTAACCACAAACCAATCTGTCACTTTCTTGA
GATATTAGTAAAGCCTATTACAACCCCTTGTCAAGGGGGCATCACTAGTTAAAATCTTGT
ATGTCTCTAATGGCACACCCATCACAATTAGGTTTTCAAGACGCAGCCTCACCAATTATG
GAAGAGCTACTTCATTTTCACGATCATGCCCTAATGGCCGTGTTTTTAATTAGCACTTTA
GTCCTTTACATTATTACAGTAATAATAACAACAAAATTAACTAATACTAATGCAATAGAT
GCACAAGAAATTGAAATAGTATGAACTATTATACCAGCTATTATTTTAATTGTAATTGCC
TTACCCTCACTACGAATTTTATATTTAATAGACGAAATTAACGACCCGCACTTAACTGTA
AAAGCAATTGGACATCAATGATATTGAAGTTATGAATATACAAACTATAATGATTTAGTA
TTTGATTCATATATGACCCCAACGCAAAACTTAAGCCCAGGGGAGTTTCGACTTTTAGAA
GTAGATAACCGAATAGTTGTACCCATAGAGTCCCCAATTCGAATGTTAATTTCAGCGGAA
GATGTCCTCCACTCGTGAGCAATACCATCAATAGGAATTAAAACAGATGCTATTCCAGGA
CGATTAAACCAAACAACTTTTATTGCCTCCCGTCCCGGTATTTTCTATGGTCAATGCTCA
GAAATCTGCGGGGCAAACCATAGCTTCATACCAATTGTTGTTGAAACTACACCACTAAAA
CACTTCCAAAGCTGATCTTCTTCAATACAAGAATACATTAAGAAGCTTTCATGGATAAAG
CAATAGCCTTTTAAGCTATAATTCGGTGATTTCCAACCACCCTTAATGATATGCCACAAC
TAAACCCTGGCCCCTGACTTGCAATCTTGGTTATATCTTGATTTATTTATTTACTTATTT
TAATACCCAAGACAAACAACTTCAAATATAATAATGACCCTAACATACAAAATGTGAAAA
AAATAAAACCACAATCTTGAAATTGACCATGAACCTAAGCTTTTTTGACCAATTTATAAG
CCCCACAATATTAGGTATTCCACTAATTTTATTAGCAATAACCATTCCATGGCTATTATA
TGTTTCACCAACAGACCGCTGATTAAATAATCGCCTTACTACCCTACAAACATGATTTCT
AGCCACCTTTACAAAACAACTAATGCTACCGCTAAATATCAAAGGACATAAATGAGCCTT
ATCACTAAGCTCATTAATAGTTTTTCTAATTACAATAAACTTACTTGGATTATTACCTTA
TACCTTTACCCCAACAACACAACTTTCACTAAATTTAGGGTTGGCTGTTCCGTTCTGATT
GGCAACAGTGTTAATCGGCCTACGAAATCAACCAACTGCAGCCCTTGGACACCTTCTTCC
AGAAGGCACCCCAACACTGCTAATCCCAATTTTAATTATTATCGAAACAATTAGTTTATT
TATTCGACCACTAGCCCTAGGAGTCCGTTTAACTGCAAATCTCACAGCAGGCCACCTACT
TATTCAACTTATTTCTACAGCAGTCTTTGTATTAATACCAATAATACCAACAACAGCTAT
TATTACTGCTATTGTTTTATTTCTACTAACCCTTTTAGAAATTGCTGTAGCAATAATTCA
AGCTTATGTTTTTGTCCTTCTTTTAAGCCTCTATCTTCAAGAGAATACATAATGGCACAC
CAAGCTCACGCTTATCACATAGTAGACCCAAGCCCGTGACCACTAACAGGGGCAATCGCT
GCATTACTACTAACATCAGGGTTAGCAATATGATTTCATTTTGGATCAATAATACTTATA
CTATTAGGATTAATAATTACACTTCTAACAATAACCCAATGATGACGAGACATTATTCGA
GAAGGCACATTTCAAGGCCATCACACACTACCAGTTCAAAAAGGATTACGATATGGTATA
ATCTTATTTATTACATCTGAGGTATTCTTTTTTTTAGGTTTCTTTTGAGCTTTTTATAAT
TCAAGCCTAGCACCAACGCCGGAATTAGGCGAATGTTGACCACCAACAGGTATTACCCCA
TTAGACCCGTTCGAAGTCCCCCTTTTAAATACCGCAGTATTACTAGCCTCCGGGGTTACA
GTAACATGGGCACACCACAGCATTATACAAAATGATCGAAAAGAAGCTATTCAATCATTA
GCACTAACAGTTTTATTAGGCTTATATTTTACGCTTCTTCAAGCAATAGAATATTATGAA
GCTCCGTTCACTATTGCCGATGGTGTATATGGATCAACATTTTTTGTAGCAACCGGCTTC
CACGGCCTTCACGTTATTATTGGATCATTATTTTTATCTGTCTGCCTATTTCGTCAAATT
AATTTTCACTTCACATCTAATCATCATTTCGGGTTTGAGGCAGCAGCCTGATATTGACAC
TTTGTTGATGTTGTATGATTATTCCTTTACGTCTCAATTTACTGATGAGGATCATATCTT
TTTAGTATAATAAATACGTATGACTTCCAATCATTTAACCTTAGTTTAAA-TCTAAGAAA
AGATAATGAATTTAGTAATTTTAATATTTATTTTATCTGCTATATTATCTGTACTTCTAA
TTCTAATCGGCTTTTGAATCCCGATATCTAACCCGGACACTGAAAAACTTTCACCATACG
AATGCGGATTTGACCCATTAGGATCAGCCCGATTACCATTCTCCATTCGATTCTTTTTAG
TAGCCATCTTATTTCTACTGTTTGACTTAGAAATTGCCTTGCTTCTCCCAACCCCCTGAG
CACTACAACTAACCCCAGAAAGCACTTTATTATGAGCAACACTAATCTTAACTTTATTAA
CAGTAGGCCTAATCTATGAATGAATTCAAGGCGGATTAGATTGGGCCGAATAGACACTTA
ATCTAATTAAGAATATTAATTTCGACTTAATAAATTTTGGTTTAAATCCAAAAGCGTCTA
ATGTCACCAGTTATTTTTACACTTATGGCCGCCTTTATTATAAGCGCAATCGGACTAATA
CTTCACCGAACCCATTTTTTATCAACACTTATTTGCCTAGAAGGAATAATACTCTCACTT
TTTATTATTATTTCTGTCTGATCAAATCAGCTTATATTAACATCTATTTTTTCACTTCCA
ATGTTCTTATTAACATTTTCAGCATGTGAAGCAAGTGCCGGCCTAGCATTAATAGTTGCA
GCAACACGAACACACGGAACAGACCATTTAAAAAACTTAAATCTTTTACAATGTTAAAAA
TTATTATCCCAACAACCATACTAATATTAACAGTATGATGTACAAACCAAAAATGGCTTT
GAACACATACAATTGCTAACTCAATAATTATTGCTCTAATTAGCCTAATAATATTTAATT
TACCACTAGAAATTATACTACAAACTAATAAATTTTTAGGCCTAGATTTTATTTCATCTC
CTCTACTAATCTTAACATGTTGGCTTATCCCATTAATAATTTTAGCAAGTCAAAAACACT
TAAAAGAAAACCCACCAACCCGACAGCGTATGTATATTTCAATATTCCTTATACTACAAA
TTTCCCTTATTTTAGCATTTACCTCAACAGAATTAATCTTGTTTTATATTGCTTTTGAAA
CTACACTTATTCCAACGCTAATTATTATTACACGATGGGGAAACCAATCAGAACGGTTAA
ATGCTGGAACATATTTTCTTTTTTATACATTAGCCGGCTCATTACCACTCCTTATTGCAC
TTTTAGCATTACAAAATAATACAGGGTCTTTATCTCTATATTTATTGGAAAATATGAAAG
CCCCATATTTATTTTTATATACAAATAAATTCTTATGATTTTCATGCTTACTTGCTTTCA
TGGTAAAAATACCACTTTATGGTGTTCACTTATGACTTCCAAAAGCCCATGTAGAAGCAC
CAATTGCCGGTTCAATAATTTTAGCAGCAGTTCTTCTAAAATTAGGCGGATACGGGATTA
TTCGTATTTCCTTACTACTTACACCACAAAAAGAACTGTGCTACCCATTTATAATTTTAG
CTTTATGAGGTGTAATTATAACTAGTTTAATCTGTATACGACAAACAGATTTAAAATCAC
TAATCGCCTACTCATCTGTAAGCCACATAGGACTCGTAGTTGCAGCTGCAATTATTCAAA
CCCCATGAAGCCTTACAGGAGCAGTAATTTTAATAATTTCACATGGGTTAATTTCATCAG
CTCTATTCTGCCTAGCCAACATAAACTATGAACGTTCACATAGCCGAACACTTCTTCTAG
TTCGAGGAATACAAGCAATTCTTCCATTAATGGGAATATGGTGATTATTCGTTAATTTAT
CAAATATAGCACTTCCACCATCTCTAAATCTTTGAGGTGAATTAACTATTATAGTCTCAC
TTTTTAACTGATCAAAATGAACAATATTATTCACAGGACTAGGAACATTAATTACTGCAA
CCTACACCCTATACATATATCTCATGACTCAGCGCGGACCCGCACCAATGCACTTAAACA
AAATAACCCCTAGTTATACTCGAGAACATTGCCTCATGTCACTTCATATGCTTCCAATAC
TATTAATAATTCTTAAACCTGAGTTAATCTCCGGAAACTTTACATGTTTATTTAATTTAA
A--CAAAATATTAGATTGTGATTCTAATTATAAAAGTTAAAACCTTTTAATAAACCGAGA
AGAGTTGA-GAAACAAAAGAAACTGCTAATATCTAAACCTGTGGTTAAAATCCACAGTCT
ACTCAACTTTTAAAGGATAATAGTTATCCATTGGTTTTAGGTATCAAAAACTCTTGGTGC
AACCCCAAGTAAAAGTAATGGATTTAAATTTACTATTCAACTCATCTTTCATTTTAACTT
TAACACTACTAATTATTCCACTTTTTTTTAAAACAGAAAATTGACCAAACTTTGTTAAAG
ATTCCGTTAAATACGCTTTCATATCTAGTCTATTACCAATAATAATTTTCTTTAACACGG
GGTTAGAATCAACAACAACCAACTTCAACTGAATATTTATTTATAATTTTAATATTACAT
CTAGTATTAAGCTAGACCAATATTCCCTTGTATTTATTCCGATTGCCCTATTTGTAACTT
GATCAATTCTAGAGTTCTCAATGTGATACATACACCATGACCCTTATATTTCTCGATTTT
TTAAATATTTACTAGTCTTTCTATTTGCTATATTAATTCTTATTACTGCAAATAACATAT
TTCAACTATTTATTGGGTGGGAAGGAGTTGGAATCATATCATTCTTATTAATTGGGTGAT
GGTACGGCCGATCAGACGCTAACACAGCTGCCATTCAAGCAGTAGTATATAACCGTGTGG
GTGATATCGGGCTTATTATTAGCATAGCCTGACTGTCAATATATTCCAACTCATGAGAAC
TTCAACAAATATTTTCAACTTATAATAAAGAATCTATACTTCCTATCTTAGGATTAATCC
TAGCAGCAACAGGAAAATCTGCACAATTCGGGCTTCACCCATGACTCCCAGCTGCTATAG
AAGGACCTACACCTGTATCAGCCCTTCTGCACTCAAGCACAATAGTTGTGGCGGGAATTT
TTATTTTAATTCGATTTCAACCACTTATTGAACAAAACAAATTTGCCCTAACAACCTGTT
TATGCCTAGGAGCCTTAACCACTATGTTTACAGCAATTTGTGCTCTAACACAAAATGATA
TTAAAAAAATTATTGCATTCTCAACATCTAGTCAACTAGGGTTAATAATAGTAACAATTG
GCTTAAATCAGCCTCAACTAGCATTCTTCCATATTTCAACACATGCTTTTTTTAAAGCAA
TATTATTTTTATGCTCAGGCTCAATTATCCACAACCTTAATGATGAACAGGATATTCGAA
AAATAGGAGGACTACAAAACTCTATTCCTATTACAACCTCTTGTTTAACAATCGGCAGCC
TAGCTCTAGTAGGAACTCCATTTTTGGCAGGGTTTTTTTCTAAGGACGCAATCATCGAAG
CAATAAACACATCATACTTAAATTCATGGGCTCTAACTCTTACACTAATTGCAACCTCAT
TCACAATAATTTACAGTTTTCGAATTATTTTTTATGTACAAATAAAATATCCACGATCAC
TCCCAATCCAACCTATCAATGAAAACAATAAATTATTAATTAACCCTATTATACGCTTAG
CATGAGGAAGTGTAATTGCAGGACTATTAATCATTAACTCTTCTTCTCCTATAAAAGAAC
AACTTCTTACTATACCACTTTTATCAAAAATAGCCGCACTATTAGTAACAATTATTGCCC
TCCTACTAGCATTAGACCTGTCAAAAATTATAACAAAACAAAATATACATGCCTTTTCTA
ATAATTTAGCATTTTACCCAACAATCATCCACCGTATTTTACCAAATATAAACCTCTTAC
TAGGTCAAAATATCTCAACCCATATCACTGACATAACATGATATGAAAAAACAGGACCAA
AATATATAACAGCCCAGTTTCTGCCCTCTATCAAAGCCATTACTAATTCTCAATCAGGTT
TAATTAAAACCTATATAACTCTTTTCTTAACCTCCATACTACTTATAATTATACTAGCAT
CTTACTGCACGCAAAGAACCTCGAGATAAACCACGAGTAACCTCTAAAACAACAAATAAA
GTTAAAAAAAGGACTCAGCCAGATGCTACTAAAAATCCCCAACCAAATGAATATATTAGA
CCAACCGCACCATAATCATATCCAACATAATCTAAATCTGTATCACTAAAAAATAAATAA
TCAACAGAAAAACTTAAACCAAAATAATATCCCAGAAAAATTAAAGATAAAATATATAAA
CAAACATGAAATAATACAGAAATATTTCCTCATGCCTCCGGGTACGGCTCAGCCGCTAAA
GAAGCAGAATATGCAAAAACAACTAATATTCCACCTAAATAAATTAAAAGTAAAATTAAT
GATAAAAAAGAGACACCAGCTTCCACCAGTATACAACAACCACAAATAGCAGCTATAACT
AACCCAAAAGCCGCAAAATAAGGTGAGGGGTTAGACGCAACTGCAATTATACCAACTATT
ATACCAATTATTACTAAAAATCCAAAATACATTATTTTTATTCAGAGTCTAACTGAAACC
CTTGACCTGAAAAA-TCAATGTTGTATTCAACTATAAAAACTAATGGCCCACATCATACG
AAAAACCCATCCAATAATAAAAATTATTAATAGCTCATTTATTGACCTGCCCACTCCTTC
AAACATTTCTTACTGATGAAATTTTGGCTCTTTACTAGGATTATGCTTAGTTACACAAAT
CTTAACAGGGTTATTTTTAGCTATACATTATACAGCAGACACATCATCAGCATTTTCATC
TGTAGCACATATCTGTCGAGATGTAAATTATGGCTGACTCATACGAAATATTCACGCAAA
CGGCGCCTCATTCTTTTTTATTTGTATTTTCCTTCACATTGGTCGAGGATTATACTATGG
CTCATATATATTTAAAGAAACATGAAACATCGGTGTAATCCTACTATTCTTAGTAATAGC
CACAGCTTTTGTTGGGTATGTTCTTCCATGGGGGCAAATATCATTCTGAGGCGCAACAGT
AATTACAAATTTACTCTCCGCAATTCCTTACATAGGGGACACTTTAGTTCAATGAATTTG
AGGCGGATTCTCAGTTGATAAAGCTACCTTAACTCGATTCTTTGCTTTCCACTTTCTATT
TCCATTCTTAATTGCAGGAACAAGCATTATTCATCTTCTTTTCCTTCACGAAACAGGATC
TAATAACCCTACAGGAATAACTTCAAATCAAGATAAAATTTCATTCCACCCATACTTCTC
TTACAAAGATGCCCTGGGATTTCTATTAATATTCATTTTATTAATATTCTTATCCCTCTT
TTCCCCAAATCTCCTAGGAGACCCTGAAAACTTTTCACCAGCAAATCCATTAATTACACC
TCCACATATTCAACCGGAGTGATATTTCTTATTTGCTTATGCAATTCTTCGATCAATTCC
TAATAAACTAGGCGGTGTTATTGCTTTACTTATATCTATCCTCATTCTAATATTAATCCC
AATACTTCACACATCAAAACAACGCAGCATAATATTTCGCCCACTAACACAAATCATATT
CTGAATTTTAGTAGCAAATACTATAATTCTAACATGAATTGGAGGACAACCAGTCGAACC
CCCATTCATTGAAATTGGACAAATTTCTTCTATCCTCTACTTTTCACTCTTCATTATTAT
TATCCCAACAATAGGCATTTTAGAAAATAAAATAATGAAATGATACCAGGATAGTTTAAT
T-AAAACATCGGCCTTGTAAGTCGAAAAGTGAAGACTAAGAGTCTTCTCAAGGTATTTT-
AATCTTTTACCGGGCAATGCCTACGATCCCAGGGATG-CCACACTTTCCCAAGTACTGCC
TAAAGTCAGTAAACTGCCACTCCCCTCCCACTACCGCAT-TTACAATTTTCACAAAGATA
CCTACACTTCTTTTTTCGCCCGACTTCTGCCTCATTACCCCGAGGTCGCCGACCTGAATC
TTCTACTGCCTTATTTTGTCAAAAAAAAATATAAAATTTTTGTGTAAAAAAATATTGTTC
AAGAGGGGGAGATTTTCACCCCCACCGCTGGCACCCAAAGCCAAAATTCTTGGAATCAAA
CTACCTCTTGCTCTAGACTTCCTAATGTACGAGTAACGTGGCAACATATTATGCCTATCG
TACATCCAACTATCTGCCACACGACTATTTTTTAGTACTCTTCGGAGTGTGAGCCGA-GC
ACTTAGGGCGAGAAACCACCAACCCGCTCCTGTCGATACGATGACCAGATCTGCGGACCC
AAATTGTAGAGTGTCTAACTTTCCCTAATGCGTATCTGGTTAAAATCTATGGACACAAAT
TA-AAAACTCATTCATCAATTGGATCGACCAGGCATTTGGCGGCTGCCGGCTTCTTGATA
ACTAATTGGCCCATGATCCCTCAGCCTCCTTCAAACACATCTGGTATTTTTTTATTTT-C
TGTGTGGTCAACCAACAT-ACGGTAATATGTCTGGTACTATTTAATCTAAAGCTGAACAT
TACATGCAATTGTTTTATCTGGTCCAAATAGAATGAGTTAATTATATGAATGATTAAAAG
ACATATTCAATAATTTCTAAGTATTTTATTGATAACGTGTTTTTATATTTTTCCCCCGGA
GCTTGAATTATCAATATTTAAGATTTTGAACATGAACTAATTTTTCCATCCTTTAAGTAA
ACCCCCCTACCCCCT-AACAAATCTAATCAACACGTTTTTTACCTTGGTCAACCCCCGAA
ACTGAGGTAAAATTTTTGTCTACGACACTGGAATAATCAATAAAGTTTTTGAGAGTGAAA
TTAAAAAATTTGCGCAATATACAGTGTTACATACTGTAGTTAATGTAGCTTAAATAAAAG
TGTGACACTGAAAATGCCAAGATAGATTTTAATACATCTCATAAACACAAAGATTTGGTC
CTAATCTTACTATTAATTATGATTATATTTATACATGCAAGTATCTGCACCCCGGTGAAA
ATGCCCTAAATTTACTAATAATAAACTAAGGAGCCGATATCAGGCACATGCCCATTACAT
CTTGCTAAGCCACACCCACAAGGGGTTCCAGCAGTAATAAACATTGAGATATAAGCGACA
GCTTGAATCAGTAATAATCTAAAGAGTTGGTTAATCTCGTGCCAGCCACCGCGGTTATAC
GAGAAACCCAAATTAATTAACCACGGCCCAAAGAGCAGTTAAATGAAATTT----AAATA
ATAGTTTAAAAAATTAACTAAGCCGTTATACGCAATAGTTAAATCTAAAACCATTAACGA
AAGTAATACTAGTAAATAAAAAATATT-GAAGCCGCGAAAGCTACGATACAAACTGGGAT
TAGATACCCCACTATGCCTAGCCATAAACTTTGACCATTCCGCCAGAGTACTACGAGCAA
TAGCTTAAAACTCAAAGGACTTGGCGGTGCTCTACACCCACCTAGAGGAGCCTGTTCTAT
AATTGATAATCCCCAATAAACCTCACCACTCATTGCAATACAGCCTATATACCGCCGCCG
TCAGCTTACCCTTTAAAGGAAGACAAGTAAGCAAAATGACAAACATAAAAACGTCAGGTC
AAGGTGTAGCATATGGGGTGGGAAGAAATGGGCTACATTTTCTTTAAGAAAAAACGAAAA
ACCAAATGAAA-AAAGATTGGAAGGAGGATTTAGCAGTAAAAAGAAATAAGAGTGTTCTT
TTTAAATTTGGCTATAGAGCGCGCACACACCGCCCGTCACCCTCTTCAACA-CTATGCTT
-AAGTAATTAACAAAACTAT-AAAACAAAGAAGAGGAAAGTCGTAACATGGTAAGTTTAC
CGGAAGGTGAACTTGGATTCAACCTGTAGCTTAAAT-AAAGCATCTTACTTACACTAAGA
AAATACTTGAGAAAAACTAGTCAGATTGAGTAAAAATTATAGCCTAACTACTAACAACCT
AAAAATATTT-AAACTAAAACATTTAAAAACTTAAGTATTGGTGAAAGAAAAACGAAAAA
GAGCTATAGAGAAAGTACTGCAAAGGAAATATGAAATAGAAATGAAATAAATAATAAAAC
AAATAAAAGAAAAGATTATACCTTGTACCTTTTGCATAATGGTCTAGCAAGTGAAACTTA
GCAAAAAGAATAAAGTTAACCCTCCCGAAACTAAGCGAGCTACTTAAAAGCAACATATAA
GTGTAAACCCGTCTATGTGGCAAAATAGTGGAAAGACTTCTAAGTAGAGGTGAAAAGCCT
AACGAGCTAGGTGATAGCTGGTTGCTCAAGAAATGAACTTAAATTCAACTTTAAATATTT
TCTTAACACAAAAAGAAACAAATAATATTTTAAAGCTAATTAATAAAGGTACAGCTTTAT
TAATAAAGGAAACAACCTAAATAATGAATAAAGACTATATTATTAAAAGAAATTAGAATT
GTTGGCCTAAAAGCAGCCACCAGTAATGAAAGCGTCACAGCTCAACTTAACAAAACCTTA
TTATTCCATTAAATAATCAAAACTCATTATACATATTGAGCCAATCTATTTTATAGATGA
ACCTATGCTAGAACTAGTAACAAGAACTTATCTCTATGTACATGTGTATATCAGAACGAA
AAATTCACTGATAATTAACGTTTATATACTACAAACCCAGAAAAATATATTACCCAACGT
TTACCCAACACAGGAGTACTAAAGAAAGATTAAAAATTTAAAAAGGAACTCGGCAATTAA
GGACTTCGCCTGTTTACCAAAAACATCACCTCTTGCATATAAAATATAAGAGGCCATGCC
TGCCCAGTGACACTAGTTTAACGGCCGCGGTATTATGACCGTGCAAAGGTAGCGTAATCA
CCTGTCTTTTAATTTAAGACCTGTATGAATGGCAAAACGAGAGTCCGACTGTCTCTTTAA
ATTAATCAGTGAAACTAATCTTTCCGTGCAGAAGCGGAAATAATACCATAAGACGAGAAG
ACCCTATGGAGCTTTAAATTTCACTTAACTATAATTTTATTTTCCCCTAAGGGGGTAACC
TTTTACTATTATAGGTTAATAAAAATTTTAGGTTGGGGCGACCACGGAAAAAAGAAAAAC
TTCCGAGAAGAAATTTTTAGAGGTACACTTCACAAAATAGAAAAATCTAATATATTGACC
CAATAATTGATCAACGAACCAAGTTACCCTAGGGATAACAGCGCAATCTTCTCCAAGAGT
TCTTATCGACGAGTAGGTTTACGACCTCGATGTTGGATCAGGACACCCAAATGGTGCAGC
AGCTATTAAAGGTTCGTTTGTTCAACGATTAAAGTCCTACGTGATCTGAGTTCAGACCGG
AGTAATCCAGGTCAGTTTCTATCTATGTTTAATTTCCTCTAGTACGAAAGGGCCGAGGAA
GTTGGGCCAATGAAACATTAAGCCCATAACAACTATTGAAAACAACTAAAATAGACTGTA
AACAATACAGCCTAATATAAAGGCTTGCTTGAGTGGCAGAGTTCGGTAATAGCAAAAGAT
CTAAAATCTTTCTACCAGAGGTTCAAATCCTCTCTTAAGCTATGACTTATTTTATATCTC
AATTTATTAATCCCCTGATATATATTATTCCAGTCCTATTAGCTGTAGCATTTTTAACTC
TTGTAGAACGTAAAGTTCTAGGTTATATACAACTTCGAAAAGGGCCTAATATTGTAGGCC
CTATTGGGTTACTTCAACCTATTGCTGACGGATTAAAACTATTTATTAAAGAACCAATTC
GCCCATCTACTTCTTCACAAATCTTATTTATACTTATACCAACCCTAGCCCTAACTTTGT
CACTTGCTATTTGAATACCCCTTCCAATACCCTATTCTATATCAAATCTAAACTTAACAA
TTCTGTTTTTACTCGCTTTATCAAGCTTAACTGTATATTCTATTTTAGGGTCTGGGTGAG
CCTCAAACTCTAAATATGCACTAATTGGAGCATTACGAGCAGTAGCACAAACAATTTCAT
ATGAAGTAACCCTGGGTTTAATTATTCTATGTTTAGTTTTAATAACAGGAAATTTTAACT
TAACTAATTTTAATTTAACACAAGAATTTATATGATTTATTATTCCGGCCTGACCTATAG
CAGCAATATGATTTATTTCAACACTTGCTGAAACTAACCGAGCCCCATTTGACTTAACTG
AGGGGGAATCAGAACTAGTTTCAGGTTTTAACGTAGAGTATGCAGGAGGCCCTTTTGCCC
TATTCTTCTTAGCAGAATATTCAAACATTCTATTAATAAATACACTTTCAGCAATTTTAT
TTTTAGGAACAACAAATAGTTTAACTCAACCTGAATTATCAACCACAATACTAATTATAA
AAGCAACAACTCTATCAATCTTATTTCTATGAGTTCGAGCATCATATCCGCGATTCCGTT
ATGACCAACTCATACATTTAATTTGAAAGAACTTTCTACCTTTAACTCTAGCCATAACCT
TACTTCATATTTCACTACCGATTTTTATATATGGGAATCCGCCAATATAAA--GATATGT
GCCCGAAAGATAGGGATTACTTTGATAGAGTAATAAATAGAGGTTCAAACCCTCTCATAT
C-TTAAAAAAATAGGATTTGAACCTATACCCAGAGGATCAAAACCCCTTGTGCATCCATT
ACACCATTTTTTA--------GTAAAATAAGCTAAAAAAGCTTTTGGGCCCATACCCCAA
ATATGTTGGTTAAACCCCTTCTTTTACTAATGAGCCCGTATGCATTGTCTATTATTTTAT
CAAGTTTAGCAACAGGAACTATATTAACATTAGCTAGTAATCACTGATTCCTAGCATGAA
TAGGTCTAGAACTAAATACATTAGCCATTATTCCCCTAATAACAAAAACCCACCACCCAC
GAGCAACAGAAGCGGCTACAAAGTACTTTTTAATACAAGCACTAGCCTCAGCAATAATCT
TATTTTCATCAACAATAAATGCATGATTCACAGGAGAGTGAGATATCCCTAATATATCAC
ATCCAATTTCAACAGCCGCCTTAACAATTGGATTAGCAATAAAACTCGGTATTGCACCGT
TCCACTTATGACTTCCTGATGTTCTTCAAGGATTAGACTTACTTACATGTCTAATCTTAT
CAACCTGACAAAAAATCGCACCAATAATTCTTATGATTCAAATTCACTCACAATTAAATA
CAAACTTATTAATTATTATAGCCGTTCTATCTACAACTATCGGCGGATGAGGCGGATTAA
ACCAAACCCACCTACGAAAAATTATAGCTTACTCATCAATTGCACATCTAGGTTGAATAA
TATTAGTCCTATGTTTTATGCCTACACTAACCTTATTAAACTTAATTATTTATATAGTAA
TAACTACAGTCATGTTTATAATATTTTTAAATATAATATCAACTACAATTAATAAAATAG
CTATATCGTGGTTAAAAAATCCAATAATAGCAGCATCAATAATAATTGTCTTAATATCTT
TAGGCGGACTTCCACCAACAACCGGGTTTATACCAAAATGACTAATTATTCAAGAAATAA
CCAAACAAAACATAATTATTGTTACAACAATTATCACGCTCTCATCTTTATTAAGTTTAT
TTTTCTATCTTCGAATATCATATTCAATTTCTCTTACCACCTCCCCTAACATCTCTAACA
CTTTTTCAATTTGACGACAAAATAATAAAAACCCAACAATACTATCGACAGCAATTGTCT
TTTCTACATTAATACTTCCTATTACCCCAACATTAATTAATATTTTAAACTAAGGATTTA
AGATAACAAGACTAAAGACCTTCAAAGCCTTAAGTAGAAGTTTAAACCTTCTAATCCTTG
TATAAGACCTGCAGGACTTTACCCCACATTAAATGAATGCAAATCAAACACTTTAATTAA
GCTAAGGCCTTTCTAGATTAGAAGGCTTTTATCCTACAAATTTTTAGTTAACAGCTAAAC
GCTATAAACAATAAGCTTTAATCTACACTTCCTAGCTTCTCCCGCTGGTGGGGGGGGGAA
GCGGGAGAAGCCCCGACGAGAATT-ATGTCGTTCTTTAAAATTTGCAATTTTATATGCTA
TACATTACAAGGCTT-GGTAAAAAAAGGACTTGAACCTTTATGAC-AGAGGCTACAACTC
TACACCTATTCGGCCATTTTACCT
>Ambystoma texanum mitochondrion, complete genome.    NC_014571
GTGATAATTACTCGATGACTATTTTCTACAAATCATAAAGATATTGGTACCCTATATTTA
GTATTTGGCGCCTGAGCTGGGATAGTTGGTACTGCGCTTAGCCTTTTAATCCGAGCAGAA
TTAAGCCAACCCGGAGCTCTGCTGGGCGACGACCAGATCTATAATGTCATTGTAACAGCA
CATGCATTTGTTATAATTTTCTTTATAGTAATACCCGTAATGATCGGAGGCTTTGGAAAC
TGATTAGTACCATTAATAATTGGCGCGCCGGATATAGCCTTTCCACGAATAAATAACATA
AGCTTTTGACTATTACCCCCATCATTCCTTCTTCTGTTAGCCTCCTCCGGGGTTGAAGCA
GGTGCCGGAACAGGATGAACTGTATACCCGCCACTTGCTGGCAATCTAGCCCATGCCGGT
GCTTCAGTTGATTTAACAATTTTTTCGCTTCATTTAGCCGGTGTTTCATCTATTTTAGGT
GCAATTAACTTTATTACAACTTCAATTAATATAAAACCCGCATCTATATCTCAATATCAA
ACCCCATTATTTGTTTGATCAGTATTAATCACAGCAGTTCTGTTATTACTTTCTCTTCCA
GTCTTAGCAGCAGGAATTACAATACTACTAACTGATCGAAACTTAAACACAACATTTTTT
GACCCTGCTGGTGGTGGAGACCCGGTTCTTTACCAACACCTATTTTGATTCTTCGGACAC
CCGGAAGTATATATTCTAATTCTACCAGGATTTGGAATAATTTCACACATTGTAACCTAT
TATTCTGCAAAAAAAGAACCATTTGGCTATATAGGAATAGTATGAGCTATAATATCCATC
GGCCTTCTAGGATTTATTGTATGAGCACATCATATATTTACAGTAGACCTAAACGTTGAC
ACACGAGCATATTTTACATCTGCCACTATAATTATTGCTATCCCAACCGGAGTAAAAGTA
TTTAGTTGACTAGCAACTATACACGGCGGAGCAATTAAATGAGATGCAGCCATATTATGG
GCCTTAGGTTTTATTTTTCTATTTACTGTAGGAGGACTTACTGGAATTGTACTAGCTAAT
TCATCACTTGATATTGTCTTACACGACACATATTATGTAGTAGCCCACTTTCATTATGTA
TTATCAATAGGCGCTGTGTTTGCTATTATAGGAGGATTTGTACACTGATTTCCCCTATTC
ACAGGATATACACTTCATTCAACTTGATCTAAAATTCACTTCGGAGTAATATTTATTGGT
GTAAATTTAACTTTCTTTCCACAACATTTTTTAGGATTAGCTGGTATACCACGACGATAT
TCAGATTACCCTGATGCATATACGCTATGAAATACTGTTTCATCAATCGGCTCACTAATT
TCTCTTGTTGCAGTAATTATAATAATATTTATTATTTGAGAAGCTTTTGCATCTAAACGA
GAAGTTTTATCAACAGAATTAACATCAACAAATATTGAATGATTACATAATTGTCCTCCT
CCTCATCATACATTTGAAGAACCGTCTTTTGTACAATCACGAATTTAACAAGAAAGGAGG
GAATTGAACCCCCTTAAATTAATTTCAAGTCAACCACAAACCAATCTGTCACTTTCTTGA
GATATTAGTAAAATTCATTACAACCCCTTGTCAAGGGGACATCACTAGTTAAAATCTTGT
ATATCTCTAATGGCACACCCATCACAATTAGGTTTTCAAGACGCAGCCTCACCAATTATG
GAAGAGCTACTTCATTTTCACGATCATGCCCTAATGGCCGTGTTTTTAATTAGCACTTTA
GTCCTTTACATTATTACAGTAATAATAACAACGAAATTAACTAACACTAATGCTATAGAT
GCACAAGAAATTGAAATAGTGTGAACTATTATACCAGCTATTATTTTAATTGTAATTGCT
TTACCTTCACTACGAATTTTATATTTAATAGACGAAATTAATGATCCGCACTTAACTGTT
AAAGCAATTGGACATCAATGGTACTGAAGTTATGAATATACAAACTATGATGATTTAGTA
TTTGATTCATACATAACCCCAACACAAAGCTTAAATCCTGGGGAATTTCGACTTTTAGAA
GTAGATAACCGAATAGTTGTACCTATAGAATCTCCAATTCGAATATTAATTTCAGCGGAA
GATGTCCTTCACTCATGAGCAATACCATCAATAGGAATTAAAACAGACGCTATTCCGGGG
CGATTAAACCAAACAACTTTTATTGCTTCCCGACCTGGAATTTTTTATGGTCAATGCTCA
GAAATCTGCGGAGCAAATCACAGCTTCATACCAATTGTTGTTGAAACTACACCACTAGAA
CACTTCCAAAGCTGATCTTCTTCAATACAAGAATACATTAAGAAGCTTTCATGGACAAAG
CAATAGCCTTTTAAGCTATAATTCGGTGACTTCCAACCACCCTTAATGATATGCCACAAC
TAAATCCTGGCCCCTGACTTGCAATCTTAGTTATATCTTGATTTACTTATTTATTTATTT
TAATATCTAAAACAAACAACTTCAAATACAATAATGACCCTAACATACAAAATGTAAAAA
AAATAAAACCACAATCTTGAAATTGACCATGAACCTAAGCTTTTTTGACCAATTTATAAG
CCCTACAATATTAGGTATTCCATTAATTTTATTAGCAATAACCATTCCATGATTATTATA
TGTTTCACCAACAGATCGGTGGTTAAATAATCGCCTTACCACCCTACAAACATGATTTCT
ATCCACTTTTACAAAACAACTAATACTACCGCTAAACATTAAAGGACATAAATGGGCCCT
ATCACTAACCTCATTAATAGTCTTTCTAATTACAATAAACTTATTAGGGTTATTACCTTA
TACCTTTACCCCAACAACACAACTTTCACTAAATTTAGGATTAGCAGTTCCATTTTGGTT
AGCAACAGTGCTTATTGGCCTACGAAATCAACCGACTGCAGCTCTCGGACATCTTCTTCC
AGAAGGCACCCCAACACTGTTAATTCCAATTTTAATTATTATCGAAACAATTAGTTTATT
TATTCGACCGCTAGCTTTAGGAGTTCGTCTAACTGCAAATCTCACAGCAGGCCATCTGCT
TATTCAACTTATTTCTACAGCAGTCTTTGTATTAATACCAATAATACCAACAACAGCTAT
TATTACTGCTATTGTCTTATTTCTACTAACTCTTTTAGAAATTGCTGTAGCAATAATTCA
AGCTTATGTTTTTGTTCTTCTTCTAAGCCTTTATCTTCAAGAAAATACATAATGGCACAC
CAAGCTCACGCTTATCACATAGTAGACCCAAGCCCATGACCATTAACAGGGGCAATCGCC
GCATTACTATTAACATCAGGACTAGCAATATGATTTCATTTTGGATCAATAACACTTATA
CTATTAGGGTTAATAATTACACTTCTAACAATAATTCAATGATGACGAGACATTATTCGA
GAAGGCACATTTCAAGGCCATCACACATTACCGGTTCAAAAAGGATTACGATACGGTATA
ATCTTATTTATTACATCTGAGGTATTCTTTTTTTTAGGTTTCTTTTGGGCTTTCTATAAC
TCAAGCTTAGCACCAACGCCAGAATTAGGCGAATGCTGACCACCAACAGGCATTACCCCA
TTAGACCCATTTGAAGTCCCACTTTTAAATACCGCAGTATTACTAGCCTCAGGGGTCACA
GTAACATGAGCACACCACAGCATTATACAAAATGATCGAAAAGAAGCTATTCAATCCTTA
GCACTAACAGTTTTATTAGGATTATATTTTACACTTCTTCAAGCAATAGAGTACTATGAA
GCCCCATTCACTATTGCTGACGGGGTATACGGGTCAACATTTTTTGTAGCGACTGGGTTC
CACGGCCTTCACGTCATTATTGGGTCACTATTTTTATCTGTCTGCCTATTTCGTCAAATT
AATTTCCACTTCACATCTGACCATCACTTTGGCTTTGAAGCAGCAGCCTGATATTGACAC
TTTGTTGATGTTGTATGACTGTTCCTTTACGTCTCAATCTACTGATGAGGATCATATCTT
TTTAGTATAATTAATACTTATGACTTCCAATCATTTAACCTTAGTTAAAAATCTAAGAAA
AGATAATGAATTTAGTAATTTTAATATTTATTTTATCTGCTATGTTATCTATGCTTTTAA
TTCTAATTAGCTTTTGAATCCCAATATCTAATCCGGACACTGAAAAACTTTCTCCATACG
AATGCGGATTTGACCCATTGGGATCAGCCCGATTACCATTCTCTATTCGATTCTTTTTAG
TAGCTATTTTATTTCTACTATTTGACTTAGAAATTGCTCTTCTTCTTCCTACCCCGTGAG
CATTACAACTAAACCCATCAAGCACTCTATTATGAGCAACACTAATCCTAACTTTATTAA
CAATAGGCCTAATCTATGAATGAATTCAAGGCGGACTAGACTGAGCTGAATAGACACTTA
ATCTAATTAAGAATATTAATTTCGACTTAATAAATTTTGGTTTAAGCCCAAAAGCGTCTA
ATGTCACCAGTTATTTTTACACTTATGGCCGCCTTTATTATAAGCGCAATTGGATTAATA
CTTCACCGAACCCATTTTTTATCAACACTTATTTGCTTAGAGGGGATAATACTCTCACTT
TTTATTATTATTTCTATCTGATCAAATCAACTTATATTAACATCTATTTTTCCACTTCCA
ATATTTTTATTAACATTTTCAGCATGTGAAGCCAGTGCCGGCTTAGCATTAATAGTTGCA
GCAACACGCACGCACGGAACAGACCATTTAAAAAACTTAAATCTTTTACAATGCTAAAAA
TTATTTTCCCAACAGTAATATTAATCTTAACAGTATGATGTACAAACCAAAAATGACTTT
GAACACATACAATTGCTAACTCAATAATTATTGCTTTTATTAGCCTAATAATATTTAATT
TACCACTAGAAATTATATTACAAACCAATAAATTTTTAGGCCTAGACTTTATTTCATCAC
CTCTACTAATCTTAACATGTTGGCTTCTCCCATTAATAATCCTAGCAAGTCAAAAACACT
TAAAAGAAAGCCCGCCAACCCGACAACGCATATATATTTCAATATTTCTTGTATTACAAA
TTTCTCTTATTTTTGCATTTACCTCAACAGAATTAATCTTGTTTTATATTGCTTTCGAAA
CAACACTTATCCCAACACTAATTATTATTACACGATGGGGAAACCAATCAGAACGACTTA
ATGCCGGAACATATTTTCTTTTTTATACATTAGCGGGTTCATTGCCACTCCTTATTGCAC
TTTTAGCACTACAAAATAGTACTGGATCCTTATCTTTATGTCTGTTAGAAAATATGGAAG
CCCCATATTTATTTATATATACAAATAAATTCTTATGATTTTCATGCTTACTTGCCTTCA
TAGTAAAAATACCACTTTATGGGGTTCACTTATGACTTCCAAAAGCCCATGTAGAAGCAC
CAATTGCCGGTTCAATAATTTTAGCAGCAGTTCTTTTAAAATTAGGCGGATATGGAATTA
TTCGTATTACCTTACTACTTACACCACAAAAAGAATTATGCTACCCCTTTATAATTTTAG
CCTTATGAGGTGTAATTATAACTAGTCTTATCTGTATACGACAAACAGATTTAAAATCAC
TAATCGCTTACTCATCAGTAAGCCACATAGGACTTGTAGTTGCAGCCGCAATTATTCAAA
CTCCATGAAGCCTTACAGGAGCAGTAATTTTAATAATTTCACACGGATTAATTTCATCAG
CTTTATTCTGCCTAGCCAACATAAACTATGAACGTTCACATAGTCGAACGCTTCTTCTAG
TTCGGGGAATACAAGCAATTCTTCCATTAATAGGCATATGATGATTATTCGTTAATTTAT
CAAACATAGCACTCCCACCATCTTTAAACCTATGAGGTGAACTAACTATTATAGTCTCAC
TTTTTAACTGATCAAAATGAACGATCTTATTTACAGGACTAGGAACGCTCATTACCGCAA
CTTACACCCTATATATATATCTTATAACCCAACGTGGGCCTGCACCAATACACTTAAACA
AAATGACTCCTAATTATACTCGAGAACATTGCCTCATATCACTTCATATACTTCCGATAC
TATTAATAATTTTTAAACCCGAGTTAGTCTCCGGAAACTTTACATGTTTATTTAATTTAA
A--CAAAATATTAGATTGTGATTCTAATTATAAAAGTTAAAACCTTTTAATAAACCGAGA
AGAGTTAA-GAAACAAAAGAAACTGCTAATATCTAAACCTGTGGTTAAAATCCGCAGTCT
ACTCAACTTTTAAAGGATAATAGTTATCCGTTGGTTTTAGGTATCAAAAACTCTTGGTGC
AACCCCAAGTAAAAGTAATGGATTTAAATTTACTATTCAACTCATCTTTTATTTTAACTT
TAACACTGCTAATCATCCCACTTTTTCTTAAAACAGAAAACTGACCCAACTTTGTTAAAG
ACTCTGTAAAATACGCTTTCATATCTAGCCTATTACCAATAATAATTTTTTTAAACATGG
GGTTAGAATCAACAACAACTAACTTCAACTGAATATTTATTTATAATTTTAATATTACAT
CTAGCATTAAGCTAGACCAATACTCCCTTATATTTATCCCAATTGCTTTATTTGTAACCT
GATCAATTCTAGAGTTCTCAATCTGATATATATACTATGACCCTTTCATTTCTCGATTTT
TTAAATATTTATTAGTTTTTTTATTTGCCATATTAATTCTTATTACTGCAAATAATATAT
TTCAATTATTTATTGGCTGAGAAGGGGTTGGAATTATATCATTCTTATTAATTGGGTGGT
GATACGGCCGATCAGATGCTAACACAGCTGCCATTCAAGCAGTTGTATACAACCGTGTAG
GTGATATTGGACTTATTATTAGCATGGCCTGATTGTCAATATATTCCAACTCATGAGAAC
TTCAACAAATATTCTCAACTTATGATAAAGAATCTACACTTCCTATTTTAGGATTAATCC
TAGCAGCAACAGGAAAATCTGCACAATTTGGACTTCACCCTTGACTCCCAGCTGCTATAG
AGGGGCCTACACCTGTATCAGCCCTCCTGCACTCAAGTACAATAGTTGTAGCAGGAATTT
TTATTTTAATTCGATTTCAACCACTTATTGAACAAAATAAACTCGCCCTAACAATCTGTT
TATGTTTGGGGGCCTTAACCACTATATTTACAGCAATCTGCGCCCTAACACAAAATGATA
TTAAAAAAATTATTGCATTCTCAACATCTAGCCAACTAGGGTTAATAATAGTAACAATCG
GCTTAAATCAACCTCAACTAGCATTCTTCCACATCTCAACACACGCCTTTTTTAAAGCAA
TACTATTTTTATGCTCAGGCTCAATTATTCATAATCTCAATGATGAACAAGATATTCGAA
AAATAGGAGGACTACAAAATTCTATTCCTATTACAACCTCTTGTTTAACAATTGGTAGTT
TAGCCTTAGTAGGAACTCCATTTTTAGCAGGATTTTTTTCTAAAGACGCAATCATTGAAG
CAATGAACACATCATATTTAAATTCATGAGCTTTAACTCTCACACTAATTGCAACTTCAT
TCACAATAATTTACAGTTTTCGAATTATTTTTTATGTACAAATAAAATACCCACGATCAC
TTCCAATTCAACCAATCAATGAAAACAATAAATTATTAATTAATCCTATCATACGCTTAG
CATGAGGAAGTATAATTGCAGGGTTACTAATCATTAACTCTTCTTCCCCTATAAAAGAAC
AACTCCTCACTATACCACTTTTATCAAAAATAGCCGCACTATTAGTAACAATTATTGCTC
TCCTGCTAGCATTAGACCTATCAAAAATTATAACAAAACAAAATATACATGCTTTCTCTA
ATAATTTAGCATTTTACCCAACAATTATTCACCGAATTTTACCAAATATAAACCTCTCAT
TAGGTCAAAACATTTCAACCCATATTACTGACATGACATGATATGAAAAAACAGGCCCAA
AATATATAACAGCCCAATTTCTACCCTCTATCAAAGCCATTACTAATTCTCAATCGGGTT
TAATCAAAACCTATATAACTCTTTTCTTAACCTCTATACTACTTATAATTATAATAGCAT
CTTACTGCACGCAAAGAGCCTCGAGATAAACCACGAGTAACCTCTAAAACAACGAATAAA
GTTAAAAATAAAACTCAACCAGATGCTACTAAAAATCCTCAACCAAAAGAATACATTAGA
CCAACCGCACCATAATCATACCCAACATAATCTAAATTTATATCACTAAAAAATAAAAAA
TCAACAGAAAAACTTAAACCAAAATAATATCCTAAAAAAACTAAAGATAAAATATATAAA
CAAACATGAAATAACACAGAAATATTTCCTCACGCCTCCGGATATGGCTCAGCCGCTAAA
GAAGCAGAATATGCAAAAACAACTAACATTCCACCTAAATAAATTAAAAGTAAAATTAAT
GATAAAAAAGAAACACCAGCTTCTACTAACATACAACAACCACAAATAGCAGCTATAACC
AACCCAAAAGCCGCAAAATAAGGTGAAGGATTAGACGCAACTGCAATTATACCAACTATT
ATACCAATTATTACTAAAAACCCAAAATACATTATTTTTATTCAGAGTTTAACTGAAACC
CTTGACCTGAAAAA-TCAATGTTGTGTTCAACTATAAAAACTAATGGCCCACATTATACG
AAAAACCCATCCGATAATAAAAATTATTAATAACTCATTTATTGATTTACCAACCCCTTC
TAATATTTCCTACTGATGAAATTTTGGCTCCTTACTAGGACTGTGCTTAATTACACAAAT
CTTAACAGGGTTATTTTTAGCTATACATTATACAGCAGACACATCATCAGCATTTTCATC
TGTAGCACATATCTGCCGAGATGTAAATTATGGCTGACTTATACGAAACATTCACGCAAA
CGGCGCTTCATTCTTTTTTATCTGTATTTTCCTACATATTGGTCGAGGATTATACTACGG
CTCATATATATTTAAAGAAACATGAAACATCGGTGTAATCCTACTATTTTTAGTAATAGC
TACAGCTTTTGTAGGATATGTTCTTCCATGGGGGCAAATATCATTTTGAGGCGCAACAGT
AATTACAAATTTACTCTCTGCAATTCCGTACATTGGAGATACCTTAGTTCAATGAATTTG
AGGCGGATTTTCAGTAGACAAAGCTACCTTAACCCGATTCTTTGCCTTCCACTTCTTATT
TCCATTCTTAATTGCAGGAACAAGCATTATTCATCTCCTTTTTCTTCACGAAACAGGATC
TAATAACCCTACAGGAATGACTTCAAATCAAGATAAAATTTCATTTCATCCATACTTTTC
CTATAAAGACGCTTTAGGCTTCCTATTAATATTTATTTTATTAATATTTTTATCTCTATT
CTCCCCAAACCTCCTAGGAGACCCTGAAAACTTTTCCCCAGCAAACCCCTTAATTACCCC
CCCACACATCCAACCAGAGTGATACTTCTTATTTGCCTATGCAATTCTTCGATCCATTCC
TAATAAACTAGGAGGTGTAATCGCTTTACTTATATCCATTCTTATTCTAATACTGATTCC
AATGCTTCATACATCAAAACAACGAAGTATAATATTTCGCCCACTAACACAAATTATATT
CTGAATTTTAGTAGCAAATACTATAATCCTAACATGAATTGGGGGACAACCAGTCGAACC
CCCATTTATTGAAATTGGACAAATTTCTTCTATCCTATACTTCTCTCTTTTTATTATTAT
TATTCCAACAATAGGAATTTTAGAAAATAAAATAATGAAATGATACCATGATAGTTTAAT
T-AAAACATCGACCTTGTAAGTCGAAAACCGAAGACTAAGAATCTTCTCAAGGTATTTT-
AATATCTTACCAGGCAATGCCTACGATTCCAGGTATG-CCACATTTTCCCAAATACTGCC
TAAAGTCAGTAAACTGCCACTCCCCTCCCACTACCCCAT-TTACAATCTTTATAAAGTCT
CCTAGACTTATTTTTTCGCCCGACTTCTGCCTCATTACCCTGAGGTCACCGACCTGAATC
TTCTATTGCCTTATTTTGTCAAAAAAAAATATAAAAATTTTGTGTAAAAAAATATCATTC
AAGAGGGGGGGATTTTCACCCCCACCGCTGGCATCCAAAGCCAAAATTCTTGGAATCAAA
CTACCTCTTGCTCTAGACTTCCTAATGTACGAGTGACGTGGCAACATATTATGCCTATCG
TACATCCAACTATCTGCCACACGACTATTTTTTAGTACTCTTCGGAGTGTGAGCCGA-GC
ACTTAGGGCGAGAAACCACCAACCCGCTCCTGTCGATACGATGACCAGATCTGCGGACCC
AAATTGTAGAGTGCCTAACTTTCCCTACTGCGCCTCTGGTTAAAATCTATGGACACAAAT
TA-AAAACTCATTCATCAATTGGATCGACCAGGCATTTGGCGGCTGCCGGCTTCTTGATA
ACTAATTGGCCCATGATCCCTCAGCCTCCTTCAAACACATCTGGTATTTTTTTATTTT-C
TGTGTGGTCAACCAACATTACGGTAATATGTCTGGTATTATTCGACCTAAAGCTGAACAT
TGCATGCAATTGTTTTATCGGATCCAAATAGAATGAGTAAATTATATGAATGATTATAAG
ACATTTCAATTAATTTCTAAGTATTTTACTGATAACGTATTTTTATATTTTTCCCCCGGA
GCTTGAATTATCAATATTTAAGATTTTGAACATGAACTAATTTTTC-ATCCTTTAAGTTA
ACCCCCCTACCCCCTTAACAAATCTAATCAACACGTTTTTTACCTTGGCTAACCCCCGAA
ACTGAGGTAAAATTTTTGTCTACGACACTGGAATAATCAATAAAGTTTTTTAGAATAAAA
TTAAAAA-TTTGCGAAATATACAGTGTTACATACTGTAGTTAATGTAGCTTAAATAAAAG
TGTGACACTGAAAATGCCAAGATAGATCTTAATACATCTCATAAACATAAAGATTTGGTC
CTAATCTTACTATTAATTATGATTACATTTACACATGCAAGTATCTGCACCCCGGTGAAA
ATGCCCTAAACTTACTAATAATAAACTAAGGAGCCGATATCAGGCACAAGCCCATTACAT
CTTGCTAAGCCACACCCACAAGGGGTTCCAGCAGTGATAAACATTGAAACATAAGCGACA
GCTTGAATCAGTAATAATCTAAAGAGCTGGTTAATCTCGTGCCAGCCACCGCGGTTATAC
GAGAAACCCAAATTAATAAATCACGGCCCAAAGAGCAGTTAAATGAAATTT----AAATA
ATAGTTTAAAAAATTAACTAAGCCGTTATACGCAATAGTTAGATCTAAAATCATCGACGA
AGGTAATACTAATAAATAAAAAATATT-GAAGCCGCGAGAGCTACGACACAAACTGGGAT
TAGATACCCCACTATGCCTAGCCATAAACTTTGACCATTCCGCCAGAGTACTACGAGCAA
TAGCTTAAAACTCAAAGGACTTGGCGGTGCTCTACACCCACCTAGAGGAGCCTGTTCTAT
AATTGATAACCCCCAATAAACCTCACCACTCATTGCAATACAGCCTATATACCGCCGCCG
TCAGCTTACCCTTTAAAGGGAAATAAGTAAGCAAAATGATAAACATAAAAACGTCAGGTC
AAGGTGTAGCAAATAGAGTGGGAAGAAATGGGCTACATTTTCTTTAAGAAAAAACGAAAA
ACCAAATGAAA-AAAAGTTGGAAGGAGGATTTAGCAGTAAAAAGAAATAAGAGTGTTCTT
TTTAAATTTGGCTATAGAGCGCGCACACACCGCCCGTCACCCTCTTCAACA-CGATATTT
-AAGTAATTAACAAAACTATTAAAACAAAGAAGAGGAAAGTCGTAACATGGTAAGTTTAC
CGGAAGGTGAACTTGGATTCAACCTGTAGCTTAAAT-AAAGCATCTTACTTACACTAAGA
AAATACTTGATAAAATCTAGTCAGATTGAGTAAAAATTATAGCCTAACTACTAACAACCT
AAAAATATTT-AAACTAAAACATTTAAAAACTTAAGTATTGGAGAAAGAAAAACTAAAAA
GAGCTATAAAGAAAGTACTGCAAAGGAAATATGAAATAGAAATGAAATAAATAATAAAAC
AAATAAAAGAAAAGATTACACCTTGTACCTTTTGCATAATGGTCTAGCAAGTAAAACTTA
GCGAAAAGAATAAAGTTAACCCCCCCGAAACTAAGCGAGCTACTTAAAAGCAACATACAA
GTGTAAACCCATCTATGTGGCAAAATAGTGGGAAGACTTCTAAGTAGAGGTGAAAAGCCT
AACGAGCTAAGTGATAGCTGGTTGCTCAAGAAATGAACTTAAATTCAACTTTAAATATTT
TCTTAACACAAAAAGAAACAAATAATATTTTAAAGCTAATTAATAAAGGTACAGCTTTAT
TAATAAAGGAAACAACCTAAATAATGAATAAAGACTATATTATTAAAAGAAATTAGAATT
GTTGGCCTAAAAGCAGCCACCAGTAATGAAAGCGTCACAGCTCAACTTAATAAAATCTTA
TTATTCCATTAAATAATCAAAACTCATTATACATATTGAGCCAATCTATTTTATAGATGC
ACCTATGCTAGAACTAGTAACAAGAATTTATCTCTATGTACATGTGTATATCAGAACGAA
AAATTCACTGATAATTAACGTTAATATACTACAAACCTAGAAGCATATATAAACCAACGT
TTACCCAACACAGGGGTACAAAAGAAAGATTAAAAATTTAAAAAGGAACTCGGCAATCAA
GGACTTCGCCTGTTTACCAAAAACATCACCTCTTGCATATTAAATATAAGAGGCCATGCC
TGCCCAGTGACACCAGTTTAACGGCCGCGGTATTATGACCGTGCAAAGGTAGCGTAATCA
CCTGTCTTTTAATTTAAGACCTGTATGAATGGCAAAACGAGAGTCCAACTGTCTCTTTAA
ATTAATCAGTGAAACTAATCTTTCCGTGCAGAAGCGGAAATAATATCATAAGACGAGAAG
ACCCTATGGAGCTTTAAATTTTACTTAACTATAATCTTATTTTCCCCT-ACGGGAAAACC
TTTTACTATTATAGATTAATAAAAATTTTAGGTTGGGGCGACCACGGAATAAAGAAAAAC
TTCCGAGAAGAAATTTTTAGAAGGACACTTCATAAAATAGAAAAATCTAACATATTGACC
CAATAATTGATCAACGAACCAAGTTACCCTAGGGATAACAGCGCAATCTTCTCCAAGAGT
TCTTATCGACGAGTAGGTTTACGACCTCGATGTTGGATCAGGACACCCAAATGGTGCAGC
AGCTATTAAAGGTTCGTTTGTTCAACGATTAAAGTCCTACGTGATCTGAGTTCAGACCGG
AGTAATCCAGGTCAGTTTCTATCTATGTTTAATTTCCTCTAGTACGAAAGGGCCGAGGAA
ATTGGGCCAATGAAACATTAAGCCCATAACAACTATTGAAAACAACTAAAATAGACTGTA
AACAATACAGCCTAATATAAAGGCTTGCTTGAGTGGCAGAGTTCGGTAATAGCAAAAGAT
CTAAAATCTTTCTACCAGAGGTTCAAATCCTCTCTTAAGCTATGACTTATTTTATATCTC
AATTTATTAACCCCGTAATATATATTATCCCAGTTCTATTAGCCGTAGCATTTTTAACTC
TTGTAGAACGTAAAGTTCTAGGGTATATACAGCTTCGAAAAGGGCCTAATATTGTCGGCC
CTATCGGGCTTCTTCAACCTATTGCTGATGGATTAAAACTATTTATTAAAGAACCCATTC
GCCCCTCTACCTCTTCACAAACCTTATTTATGCTTATACCAACTATAGCCTTAACTTTAT
CACTTGCTATTTGAATACCTCTTCCAATACCTTATTCTATGTCAAATCTAAACTTAACAA
TTCTATTCTTACTTGCCCTATCAAGCTTAACTGTATACTCTATTCTAGGGTCTGGGTGGG
CCTCAAATTCTAAATACGCATTAATTGGGGCATTACGAGCAGTAGCACAAACAATCTCAT
ATGAAGTAACCTTAGGTTTAATTATTCTATGTTTAGTTTTAATAACAGGAAATTTTAACT
TAACTAATTTTAACCTAACACAAGAATTTATATGATTTATTATTCCGTCCTGACCAATAG
CAGCAATATGATTTATTTCAACACTTGCTGAAACTAACCGAGCCCCATTTGATTTAACGG
AAGGAGAGTCAGAATTAGTTTCGGGTTTTAACGTAGAGTATGCCGGGGGACCTTTTGCCC
TATTCTTCTTGGCGGAATATTCAAATATTCTATTAATAAATACGCTTTCAGCAATTTTAT
TTTTAGGAACAACAAACAATCTAACTCAACCTGAATTATCAACCACAATACTAATTCTAA
AAGCAACAACTTTGTCAATCTTATTTTTATGAGTTCGAGCATCATATCCACGATTCCGTT
ATGATCAACTTATACATTTAATTTGAAAAAACTTTCTACCTCTAACCCTAGCCATAACTT
TACTTCATATTTCACTACCAATTTTTATATACGGAAATCCACCAATATAAGAAGATATGT
GCCCGAAAGATAGGGGTTACTTTGATAGAGTAAAAAATAGATGTTCAAACCCTCTCATAT
C-TTAAAAAAATAGGATTTGAACCTATACCCAGAGGATCAAAACCCCTTGTGCATCCATT
ACACCATCTTTTA--------GTAAAATAAGCTAAAAAAGCTTTTGGGCCCATACCCCAA
ATATGTTGGTTAAACCCCTTCTTTTACTAATGAGCCCATATGCATTGTCTATTATACTAT
CAAGTTTAGCAACAGGAACTATACTAACATTAGCTAGCAATCACTGATTCTTAGCATGAA
TAGGCTTAGAACTAAATACATTAGCTATTATTCCTTTAATAACAAAAACCCATCACCCGC
GAGCAACAGAAGCAGCTACTAAATACTTCTTAATACAAGCACTAGCCTCAGCAATAATCT
TATTTTCATCAACAATAAATGCATGATTTATAGGAGAATGAGATATCACTAATATATCAC
ACCCAATTTCAACGGCCGCCTTAACAATTGGATTAGCAATAAAACTTGGTATTGCACCAT
TTCACTTATGACTCCCTGATGTTCTTCAAGGGCTAGATTTACTTACATGTTTAATCTTAT
CTACCTGACAAAAAATTGCACCAATAATTCTTATAATTCAAATTCATTCACAATTAAATA
CAAACTTGTTAATTATTATAGCTATTCTATCCACAACTATTGGCGGGTGGGGGGGATTAA
ATCAAACCCATCTACGAAAAATTATAGCCTACTCATCAATCGCACATTTAGGTTGAATAA
TATTAGTCCTATGTTTTATACCCTCCCTGACCTTATTAAACCTAATTATCTACATAGTAA
TAACTATAGTCATATTTATAATATTTTTAAATATAATATCAACTACAATCAATAAAATAG
CTATGTCATGATTAAAAAACCCAATAATAGCCGCATCAATAATAATTGTCTTAATATCCT
TAGGCGGGCTTCCGCCAACAACCGGATTTATACCAAAATGACTAATTATTCAAGAAATAA
CTAAACAAAACATAATTATTATTACAACAATCATTACGCTTTCATCTCTGCTAAGTTTAT
TTTTTTATCTTCGAATGTCATATTCAATTTCTCTTACCACCTCCCCTAACATTTCTAACA
CTTTTTCAATCTGACGACAAAACAATAAAAACTCAATAATTCTACCAACAACAATTATTC
TTTCTACATTAATACTTCCTATTACTCCAACATTAATTAATATTTTAAACTAAGGATTTA
AGATAACCAGACTAAAGACCTTCAAAGCCTTAAGTAGAAGTTTAAACCTTCTAATCCTTG
TATAAGACCTGCAGGATTTTACCCTACATTAAATGAATGCAAATCAAACACTTTAATTAA
GCTAAGGCCTT-CTAGATTAGAAGGCTTTTATCCTACAAATTTTTAGTTAACAGCTAAAC
GCTATATACAACAAGCTTTAATCTACTCTTCCTAGCTTCTCCCGCTGG-GGAGGGGGGAA
GCGGGAGAAGCCCCGACGAAAGTTTAAGTCGTTCTTTAAAATTTGCAATTTTATATGCCG
TACATTACAGGGCTT-GATAAAAAAAGGACTTGAACCTTTATAAC-AGAGGCTACAACTC
TGCACCTATTCGGCCATTTTACCT
