# Supplementary material for: Conveniently Pre-Tagged and Pre-Packaged: Extended Molecular Identification and Metagenomics Using Complete Metazoan Mitochondrial Genomes
Source: PLoS One. 2012 Dec 14;7(12):e51263. doi: 10.1371/journal.pone.0051263 (PMC3522660; doi:10.1371/journal.pone.0051263)
Supplement: File S3 — Sliding window analyses for Mammalia and Lissamphibia. For each family, the folder contains the aligned sequences as well as the sliding window analyses by species pair and for all species pair on a single figure. (ZIP) [file pone.0051263.s003.zip › Lissamphibia/Ambystomatidae/NC_005797.fst]

>Ambystoma mexicanum mitochondrion, complete genome.    NC_005797
gtgataattactcgatgattattttctacaaatcataaagatattggcaccctttattt
agtatttggtgcttgagccgggatagttggcactgcattaagccttctaatccgagcag
aattaagccaaccaggagccctactaggggatgatcaaatctataatgttattgtaaca
gcacacgcatttgtaataattttttttatagtaatacctgtaataatcgggggattcgg
aaactgattagtaccattaataattggtgcaccagatatggccttcccccgtataaaca
atataagcttttggcttcttcctccttcattcctccttctattagcatcctctggagtt
gaggcaggagctggaacgggatgaactgtatatcccccacttgcagggaacctagccca
tgccggggcctcagtcgatttaacaattttttcacttcatttagcaggtgtttcatcta
tcctgggtgcaattaattttattacaacctcaattaatataaaacccgcatcaatatca
caatatcaaacccctttatttgtttgatcagtattaattacagcagttcttctattact
ttctcttccggttttagcagcgggaattacaatactgctgacagatcgaaacttaaaca
caacattctttgatcccgccggagggggtgaccctgtactttatcaacatctattttga
ttttttgggcacccagaagtatatatcttaatcttacccggatttggaataatttcaca
tattgtgacttattattctgcaaaaaaagaaccatttggttacataggaatagtatgag
ctataatatctatcgggcttctagggtttatcgtatgggcacatcatatatttacagta
gatttaaatgttgatacacgagcatattttacatccgctacaataattattgccatccc
aactggtgtaaaagtatttagctgattagcaactatacacggcggagcaattaaatgag
atgcagcaatgctatgagctttaggttttatttttttatttacagtagggggccttaca
ggaatcgtgctagctaattcatctttagatattgttctgcatgatacatattacgtagt
agcccatttccactatgttttatcaataggtgctgtatttgctattataggaggatttg
tacactgatttccactattttcaggatatacacttcactcaacttgatcaaaaatccat
tttggggttatattcattggtgtaaacttaactttcttcccacaacattttttaggatt
agccggaataccacgacgatattcagattaccctgatgcatatacgctatgaaataccg
tttcatcaatcggttcgctaatttctcttgttgcagtaattataataatatttattatt
tgagaagcttttgcatctaaacgagaagtcttatcaacggaattaacatcaactaacat
cgaatgactacataattgccctcctccttatcacacatttgaagaaccatcttttgtgc
aatcgcgaatttaacaagaaaggagggaattgaacccccttaaattaatttcaagttaa
ccacaaaccaatctgtcactttcttgagatattagtaaaaccattacaattccttgtca
aggggttattactagttaaaatcttgtatatctttaatggcacacccatcacaattagg
ttttcaagacgcagcctcaccaattatggaggagctacttcattttcacgatcatgcct
taatggccgtgttcttaattagcaccttagtcctttacattattacagtaataataact
acaaaactaactaacactaatgctatagatgcacaagaaattgaaatagtatgaactat
tataccagccgaagttttaattgtaattgccttaccttcactacgaattttatacttaa
tagatgaaattaatgaccctcacttaactgttaaagcaattggacatcaatgatattga
agttatgaatacacaaattacgatgacttagtgtttgactcatatatacttccaacaca
aaacttaaatccgggggaatttcggcttctggaagtagataaccgaatagttgtaccta
tagagtccccaattcgaatattaatttcagcggaagatgtccttcactcatgagctata
ccatcaataggaattaaaacagatgcaattccaggtcgactaaatcaaacaacttttat
tgcttcccgaccaggtgttttctatggtcaatgttcagaaatttgcggagcaaaccata
gctttataccaattgtagttgaaaccacaccattaggacatttccaaaactgatcctct
tcaatacaagaatacattaagaagctttcacggataaagcaatagccttttaagctata
tttcggtgacttccaaccacccttaatgacatgccacaactaaaccctggcccctgatt
tgcaatcctaatcatatcttgatttatttatttatttattttaatatctaaaactaata
actttaaatataacaatgaacccaatatacaaaatgtaaaaaaaataaaaccacaatct
tgaaattgaccatgaacctaagcttttttgaccaattcataagcccaactatgttaggt
atcccattaattttactagcaataactattccatgattattatatgcttcaccaacaga
tcgatgattaaacaaccgccttaccaccctgcaagcgtgatttttagcttcctttacaa
agcaactaatacttcctctcagcattaaagggtataaatgagctttaccattgacttcc
ctaataatctttttaattacaatgaatttattagggttattaccttatacttttacccc
tacaactcaactttcattaaacttaggattagctgttccattctgactagctacagtac
taattggattacgaaatcaaccaactgcagcactaggacacttacttcctgaaggcacc
ccaacactattaattccaattttaattattattgaaacaattagcttatttattcgccc
attagctttaggagttcgtcttactgctaaccttacagctggtcatcttcttattcaac
ttatctctacagcagtatttgttttaatacctataataccaacaacagctattattact
gctattgtattatttcttttaactcttttagaaattgccgtagcaataattcaagctta
tgtctttgtacttctattaagtctttatcttcaagaaaacacataatggcacaccaagc
tcacgcttatcacatagtcgacccaagcccatgaccacttacaggggcaatcgctgcac
tactattaacatcaggtttagcaatatgatttcattttggatcaatagtattaataata
ttaggattaataattacactactaacaatagttcaatgatgacgagatattattcgaga
agggacattccaaggacatcatacattaccagttcaaaaaggattacgatacggtataa
ttttatttattacatctgaagtattcttttttttaggattcttttgagctttttataat
tctagcttagcaccaacaccagaattaggcgaatgttgacctccaaccggaatcacccc
attagacccatttgaagtccctttattaaatacagcagtattactagcctctggggtta
cggtaacttgagcacatcatagcatcatacaaaatgatcgaaaagaagctattcaatca
ctagcattaacagttttattaggtttatattttacccttcttcaagcaatagagtacta
tgaagccccatttactattgctgacggagtttatggatcaacattctttgtagcaactg
gcttccacggccttcacgttattatcggatcattattcctatctgtttgcctatttcgt
caaattaactaccactttacatctaaccaccattttgggtttgaagcagctgcctgata
ttgacatttcgttgatgttgtttgattattcctttacgtctcaatctactgatgaggat
catatctttttagtataatcaatacttatgacttccaatcatttaatcttagtttaaac
ctaaggaaagataatgaatttattaatattaatatttattttttcctctatattatctt
taattcttattataattgggttttgaatcccaatatctaacccagatacagaaaaactt
tcaccatacgaatgcggatttgacccgttgggttcagcccgcctaccgttttccattcg
attttttctagtagctattctgtttctactatttgatttagaaattgcccttcttcttc
caactccatgggcattacaactgaacccaacaaacactctaacatggacaactttaatt
ctagctttattaacggtaggtttaatttatgaatgaatccaaggaggcttagactgagc
tgaatagacacttaatctaattaagaatattaatttcgacttaataaattttggtttaa
tcccaaaagcgtctaatgtcaccaactatttttacacttatggctgcttttattataag
ctcaatcggattaatacttcaccgaacccattttttatctacacttatctgcttagaag
gaataatactttcactttttattattatttctatttgatctaatcaacttatatcaaca
tctatttttccacttccaatatttttattaacattttcagcatgtgaagctagcgcagg
cctagcattaatagtagcggcaacacgaacacacggaacagaccacttaaaaaacttaa
atcttttacaatgctaaaaattattataccaacaataatattaattttaacagtatgat
gtacaaacaaaaaatgactttgaacacatacaattgctaactcaataatcattgccttc
attagcctaataatatttaatttaccattagaaattatactccaaactaacaaatttct
tggcctagattttatttcatctccattattaatcttaacatgctgacttctcccattaa
taattttagcaagccaaaaacacttaaaagaaaacccccaaacccgtcaacgaatatat
atttctatatttcttatcttacaaatttctcttatcttagcatttacttcaacagagtt
aattctattttatattgctttcgaaactacacttatcccaacactaattatcatcacgc
gatgaggaaatcaatcagaacgattaagcgctggaacatattttcttttttatacacta
gccggctcattacctcttctcattgcactactagcactacaaaataatttaggatctct
gtctttataccttttagaaacaataaaacccgtatatttatttatatatacaaataaat
tcttgtgattttcatgcctacttgcctttatagtaaaaatacccctttatggggttcat
ttatggcttcctaaagcccatgtagaagcaccaattgccgggtcaataatcctagcagc
agttcttcttaaactggggggatatggaatcattcgtattactatgctactaacaccac
aaaaggaattatactacccatttataattctagcactatgaggcgtaattataaccagt
ttaatttgcatacgacaaacagacttaaaatcactaatcgcctactcatctgttagtca
catgggacttgtcatttcagccgcaattattcaaaccccatgaagccttacaggagcag
taattttaatgatttcacacggactaatttcatcagccctattttgtttagctaatata
aattatgaacgttcacatagccgaactcttcttctggttcgaggaatacaaacaattct
tccactgataggaatatgatgattaatagttaacttatcaaacatagcgcttccaccat
ctataaacctatgaggtgaattaactattatagtttcactctttaactgatcaaaatga
acaattctatttacaggcttaggaactttaattactgcaacctataccttatatatata
tcaaataactcaacgcggacccacaccagcccatcttaataaaatatcccctaactaca
cccgagaacattgccttatatcacttcatatgcttccaatactattaataattcttaaa
cctgagcttgtctccgggaactttacatgtttatttaatttaaacaaaatattagattg
tgattctaatcatgagagttaaaatctttcaataaaccgagaagagttaaagaaacaag
agaaactgctaatatcttaatctgtagttaaaatccacagtctactcaacttttaaagg
ataatagttatccattggttttaggtatcaaaaattcttggtgcaaccccaagtaaaag
taatggacctaaatttattatttaactcctctttcgttctaactttgacattattaact
atccccctctttctaaaaaaagaaaattgaccaaactttgttaaatcttctgttaaata
tgcttttatatctagtttattgccaataataatttttttaaatgtaggattagaatcaa
caacaactaactttaactgaatattcatttacaattttaacattacatcaagcattaaa
ctagaccagtactcccttgtattcctcccaattgcattatttgtaacttgatcaattct
agagttttcaatttgatatatacatcatgatcctaatatttctcgattttttaaatatt
tactagtatttttatttgctatattaattctaattaccgcaaacaatatatttcaatta
tttatcggttgggaaggagttggaatcatgtcctttttattaatcggatgatgatatgg
tcgatcagatgctaacacagctgccattcaagcagtagtgtataaccgtgtgggtgata
tcggacttatcattagcatagcctgattatcaataaactccaactcatgagaacttcaa
caaatatttacaacctatgataaagaatcaatattacctattttagggttaatcttggc
cgcaactggtaaatctgcccaatttggactacacccatgacttcctgctgctatagaag
gaccaactcctgtatcagctctactacactcaagtacaatagttgtagcaggaattttt
atcctaattcgatttcaaccacttattgaacaaaataaacttgctttaacaacctgtct
atgtttaggtgctctaactactatatttacagcaatttgtgccttaacacaaaatgaca
tcaaaaaaattatcgcattctcaacatctagccaattaggtttaataatagtaacaatt
ggcctaaaccagccccaactggcatttttccatatctcaacacatgccttttttaaagc
aatactattcctatgctcaggttcaattattcacaacctaaatgatgaacaagacatcc
gaaaaatgggcggactacaaaactctattcccattacaacatcctgtttaacaattggt
agtctagccctagtagggactccatttttagccggatttttctctaaagatgcaattat
tgaatcaataaatacatcctatttaaactcatgggctttaactctcacattaattgcaa
cctcctttacaataatttatagttttcgaattattttctatgttcaaataaaatatcca
cgatcgcttcccattcaaccaatcaatgaaaataataaattattaattaacccgattat
acgtttagcttgaggaagtataattgcaggactactaattattaattcctcatccccca
taaaagaacaacttcttactataccacttttctctaaaatagctgcacttctagtaaca
attatcggacttctattagcattagacctatcaaaaattataacgaaacaaaatattca
ctctttttctaataatttagcattctacccagcagtaattcaccgtattttaccagata
taaatctttcattaggtcaaaatatctcaacccatatcactgatataacatgatatgaa
aaaacaggaccaaaatatataacagcccaatttctaccccctatcaaagccatcactaa
ttctcaatcaggtttaatcaaaacttatataaccctcttcttaatttccatactactta
taattatattagcatcttactgcacgtaaagacccccgagataaaccacgagtaacctc
taatacaacaaacaaggttaaaaaaagtactcaaccagatactactaaaaacccccaac
caaatgtatatatcaaaccaaccccaccataatcatacccaacagaatctaaatctata
tcactaaagaataaaaaatctacagaaaaacttaaattgaaataataccctaaaataat
taaagaaagaatatagaaacaaacatgaaataaaacagaaatattccctcatgcctcag
gatacggctcagctgctaaagaagcagaatatgcaaaaacaactaacatcccgcctaaa
taaattaaaagtaaaattaatgataaaaaagaaacacctgcctctactaacatacaaca
accacaaatagcagctaaaactaacccaaaagccgcaaaatagggtgaaggattagatg
caactgcaatcataccaattattataccaattattactaaaaacccaaaatacattatt
tttattcagagtttaactgaaacccttgacctgaaaaaatcaatgttgtattcaactat
aaaaactaatggcccacatcatacgaaaaacacaccctttaataaaaattattaacaac
tcatttattgatttaccaaccccctcaaacatctcatattgatgaaattttggatctct
attaggattatgcttaattacacaaatcttaacaggattatttttagctatacattata
cagcagatacatcatcagcattctcatccgtagcccacatttgccgagatgtaaattat
ggttgacttatacgaaatattcacgcaaacggcgcttcattcttttttatctgtatctt
tcttcatattggtcgaggaatatattacggctcatatatgttcaaagaaacatgaaaca
ttggagtaattttattatttctagttatagcaacagcttttgttggatatgttcttcca
tgaggacaaatatcattttggggggcaacagtaattactaatttactttcagcaattcc
ttatatgggagacaccttagttcaatgaatctgagggggattttcagttgataaggcta
ccctaacccgattctttgctttccatttcttattcccatttctaattgcaggaacaagt
attattcatctcctatttcttcacgaaacaggatccaataatccaacagggataacttc
aaaccaagataaaatttcattccacccatatttctcttataaagatgctctaggtttta
tactaatatttattttgctaatattcctatctcttttttctccaaatctactaggagac
cctgaaaacttttcaccagcaaacccattaattaccccaccacatattcaaccagaatg
atatttcctatttgcttatgcaatcctacgctctattccaaataaactaggaggagtaa
ttgccctacttatatcaattcttattctaatattaattccaatacttcacacctctaaa
caacgaagcataatatttcgcccattaacacaaattatattctgaattctagtagctaa
tactataatcctaacgtgaattggaggacaaccagttgaaccgccatttattgaaattg
gacaaatttcttctatcctttatttttcacttttcattattattattccaataatcgga
attttagaaaataaaataatgaaatgataccatgatagtttaattaaaacatcgacctt
gtaagtcgaaaaccgaagactaagaatcttctcaaggtattataaaacttaccgggcta
tgctacgattccaggcatacccactcctaaccaagtactacttaaaatcagtaaactgc
cactccccccctactaccctatatgaaaataattaaaaaagctcctacgcttgtttttt
tgaccgccctctacctctttttacaaaggctatcaactcgaattttctattgctttatt
ttatcaaaaaaaacataaaaatttttgtatcaaaaaatatcattcaagaggggaggatt
ttcacccccaccgctggcacccaaagccaaaattcttggaatcaaactacctcttgtcc
tggttttcctaatgtacgagtaacgtggcaacatattatgcctatcgtacatccaacta
tctgccacacgactattttttagtactcttcggagtgtcagccaaacacttagggcgag
aaaccaccaacccgctcctgacgatacgatgaccagatctgaggacttttattgtagag
tgccttacttcccttgaggcgccactggttaaaatctatggacacgactcgaagattca
ttcatcaattggatcgaacgggtacctggcggctgcttaataactaatcagcccatgat
ccctcagcctcctctaagcacatctggtagttttttatttttctgtgtggtcaaccaac
attacggtaatatgtctggtactacacgatctaaagctgaacataacatgcaattgttt
tatctggaccaaatagaatgagtaaattatatgaatgattataagacatattcaataat
ttctaagagttttattgataacgtatttttatatttttcccccggagcttgaattatca
atatttaagattttgaacatgaactaatttttcatcctttaggttaacccccctacccc
cttaacaaatctaatcaacacgttttttaccttggccaacccccaaaactgaggtaaaa
tattttgctacgacactggaataatcaataaagtttttttgagtgaaattaaaaaattt
gcgcaatatatagtattacatactatagttaatgtagcttaaataaaagtgtgacactg
aaaatgccaagatagatcttaaaacatctcataaacacaaagatttggtcctaatctta
ctattaattatgattatatttacacatgcaagtatctgcaccccggtgaaaatgcccta
aatttactaataataaactaaggagctgatatcagcatacgcccattacatcttgctaa
gccacacccacaaggggatccagcagtgataaacattgaaaaataagcgacagcttgaa
ccagtaataatctaaagagttggttaatctcgtgccagccaccgcggttatacgagaaa
cccaaattaattaacaacggctcaaagagcggttaaatgaaaattttttatacaatagt
ttaaaaaattaactaagccgttatacgcaatagttaaatctaaaatcaacaacgaaagt
aatactaataaattaaaaatattgaagccgcgaaagctatgacacaaactgggattaga
taccccactatgcctagccataaactttgatctttccgccggagtactacgagcaatag
cttaaaactcaaaggacttggcggtgctctacacccacctagaggagcctgttctataa
ttgataacccccaataaacctcaccacccattgcaaaacagcctatataccgccgccgt
cagcttaccctttaagggaaaacaagtaagcaaaatgataaacataaaaacgtcaggtc
aaggtgtagcacatggggtgggaagaaatgggctacattttcttttagaaaaaacgaaa
aaccaaatgaaaaaaagttggaaggaggatttagcagtaaaaagaaataagagtgttct
ttttaaatttggctatagagcgcgcacacaccgcccgtcaccctcttcaacatctatat
ttaagtaattaactaacctaataaaacaaagaagaggaaagtcgtaacatggtaagttt
accggaaggtgaacttggattcaacccgtagcttaaataaaagcatcttacttacacta
agaaaatacttgataaaaccaagtcagattgagtagaaattatagcctaattacctaac
acctaaatatactaaaactaaaacatttaaaaacttaagtattggagaaagaaattaaa
aatagagctatagaaatagtactgcaaaggaaatatgaaatagaaatgaaataaataat
aaaacaaataaaagaaaagattataccttctaccttttgcataatggtctagcaagtaa
aacttagcaaaaagaataaagttaacctccccgaaactaagcgagctactttaaagcaa
catataagtgttaacccgtctatgtggcaaaatagtgggatgacttttaagtagtggtg
aaaagcctaacgagcttagtgatagctggttgctcaagaaatgaacttaaattcaactt
taaatattttttaaacacaaaaagaaacaaataatatttttaagctaattaataaaggt
acagctttattaataaaggaaacaacctagataatgaataaagattatattattaaaag
aaattaaaattgttggcctaaaagcagccatcagtaatgaaagcgtcacagctcaactt
aataaaaccttattatcccattaaacaatcaaaattcattatatgtattgagccaatct
atatcatagatgtgcctatgctagaactagtaacaagaatttatctctatgtacatgtg
tacatcagaacgaaaaactcactgataattaacgttaaaataatgcaaacttagaaaaa
tataaatacttacgttaaaccaacacaggggtacaaaagaaagattaaaaatttaaaaa
ggaactcggcaatcaaagacttcgcctgtttaccaaaaacatcacctcttgcatattaa
gtataagaggccctgcctgcccagtgacattagtttaacggccgcggtatcatgaccgt
gcaaaggtagcgtaatcacctgtcttttaattaaagacctgtatgaatggcaaaacgag
agtctaactgtctctttaaataaatcagtgaaactaatctccccgtgcagaagcgggaa
tgataccataagacgagaagaccctatggagctttaaattttacttaactataatttta
tattatcctaagggaaaaccttatacttttatatattaataaaaattttaggttggggc
gaccacggaataaagaaaaacttccgagatgagatttatagaaggacacttcacaaaat
agaaaaatctaacatattgacccaataattgatcaacgaaccaagttaccctagggata
acagcgcaatcttctccaagagttcttatcgacgagtaggtttacgacctcgatgttgg
atcaggacacccaaatggtgcagcagctattaaaggttcgtttgttcaacgattaaagt
cctacgtgatctgagttcagaccggagtaatccaggtcagtttctatctatgtttaact
tcccctagtacgaaagggccggggaagttgggccaatgaaatattaagcccataacaac
tattgaaaacaactaaaatagactgtagacaatacagcctaatataaaggcttgcttga
gtggcagagttcggtaatagcaaaagatctaaaatctttctaccagaggttcaaatcct
ctcttaagctatgacctattttgtaacccaattcattaatcctctaatatatattattc
cagtactattagctgtagcatttttaactttagtagaacgtaaagttttaggatatata
caacttcgaaaaggacctaatattgtaggcccaattggtctgcttcaaccaattgctga
tggcttaaaactatttattaaagaaccaattcgcccctctacttcctcacaaattctat
ttatactaataccaataatagccctaactttatcactagcaatttggataccactccca
ataccctttaccatatcaaatctaaatctaacaattctatttttacttgctttatcaag
cttaactgtatattctatcttaggctcaggttgagcctcaaattccaaatatgcactaa
ttggggcattacgagcagtagcacaaacaatttcatatgaagttacattaggtttaatt
attctatgtttagttttaataacaggtaactttaacctaaataactttaacttaacaca
agaatttatatgatttattattccggcctgacctatagcagcaatatgatttatttcta
cacttgctgaaactaaccgagccccatttgatttaacagaaggtgaatcagaattagtt
tcaggatttaacgtagaatatgcaggaggtccttttgccttatttttcttagcagaata
ttcaaatattcttcttataaatacactatcaacaatcttattcctaggaacaactaaca
atctatcacaaccagaactctcaacaatactacttattttaaaagcgacaacattatca
atcttattcttatgaattcgagcatcatatccacgatttcgatatgatcaattaataca
tttaatttgaaaaaattttttaccattaacactagctataacccttcttcacatctcat
taccaatttttatatacggaaacccaccaatataataagatacgtgcccgaaagatagg
gattactttgatagagtaaaaaatagaggttcaaaccctctcatatcttaaaaaaatag
gatttgaacctatacccagaggatcaaaaccccttgtgcaccctttacaccatttttta
taagtaaaataagctaaataagcttttgggcccataccccaaatatgttggttaaaccc
cttcttttactaatgagcccatatgcattatctattattatttcaagcttagcaacagg
aaccatattaacactagctagcaatcattgatttatagcatgaataggattagaattaa
atacattagctattattcccttaataacaaaaacccaccacccacgagcaacagaagca
gctacgaaatattttttaatacaagcactagcttcagcaataatcttattttcatcaac
aataaatgcatggtttataggggaatgagaaattactaatatatcacacccaatttcaa
ccactatacttacaatcggactagcaataaaactaggaattgcaccgttccatatatga
ttccctgatgttttacaaggattaaatctacttacatgtttaattttatcaacatgaca
aaaaattgcaccaataattcttataattcaaatttatccacaattaaacacaaacttat
taattgtaatagctattttatccaccactattggaggatgaggaggactaaatcaaacc
caactccgaaaaattatagcttattcatcaattgcacatcttggttgaataacattagt
cttatgttttataccttccttaaccctactaaacctagctgtatatataacaataacta
ccgtaatatttttaatatttatgaatataatatcaactactattaataaaatagctata
tcatgattaaagaacccagtaatagctgcatcaataataattgtattaatatcattagg
cggtctcccaccaacaaccggatttataccaaaatgattaattattcaagaaatgacta
aacaaaatttaattgctattacaacaattattgctctatcatcactattaagcttattt
ttttatcttcgaatatcatattcaatctctctaacaacttcccctaatatctcaaacac
tttctcaatttgacgacaaaataataaaaatcaaatatttctatcaataacaattatcc
tatctacattaatacttccgattaccccaacattaattaatattttaaactaaggattt
aagataatcagactaaagaccttcaaagccttaagtagaagtttaaaccttctaatcct
tgtataagacctgcaggattttaccccacattaaatgaatgcaaatcaaacactttaat
taagctaaggcctttctagattagaaggcttttatcctacaaatttttagttaacagct
aaacgctaaaatcaacaagctttaatctacttttcctagcttctcccgctggggggggg
gaagcgggagaagccccgacgagaattaagtcgttctttaaaatttgcaattttatatg
ctatacattacaaggcttgataaaaaaaggatttaaacctttataacagaggctacaac
tctgcacctattcggccattttacct
