# Supplementary material for: Conveniently Pre-Tagged and Pre-Packaged: Extended Molecular Identification and Metagenomics Using Complete Metazoan Mitochondrial Genomes
Source: PLoS One. 2012 Dec 14;7(12):e51263. doi: 10.1371/journal.pone.0051263 (PMC3522660; doi:10.1371/journal.pone.0051263)
Supplement: File S3 — Sliding window analyses for Mammalia and Lissamphibia. For each family, the folder contains the aligned sequences as well as the sliding window analyses by species pair and for all species pair on a single figure. (ZIP) [file pone.0051263.s003.zip › Lissamphibia/Ambystomatidae/NC_006330.fst]

>Ambystoma laterale mitochondrion, complete genome.    NC_006330
gtgataattactcgatgactattttctacaaatcataaagatattggcaccctttactt
agtgtttggtgcctgagccggaatagttggcactgcactaagccttttaatccgagcag
aactaagtcaacccggagctttactaggtgatgaccaaatctacaatgttattgtaacc
gcacatgcatttgtaataatcttttttatagttatgcctgtaataatcgggggattcgg
aaactgactggtaccactaataattggtgcgccagatatggcctttccgcgtatgaata
atataagcttttgacttttacctccatcattcctccttttattagcttcctcaggagtt
gaggcgggcgccggaacaggatgaactgtctatccaccacttgctggtaacttagctca
tgctggtgcttcagttgacttaacaattttttcattacatttagcaggtgtctcgtcta
ttttaggtgcaattaattttattacgacttcaattaatataaaaccagcatctatgtct
caatatcaaaccccattatttgtgtgatcagtattaattacagcagttttactactact
ttccctccctgtattagcagcaggaattacaatacttttaactgatcgaaacttaaaca
caacattttttgatccggctggtgggggggatccagttctttaccaacatttattttga
ttttttggacacccagaagtatatatcttaattcttcccggattcggaataatttcaca
tattgtgacttattattctgcaaaaaaagagccatttggctatataggaatagtatgag
ctataatatctattggacttctaggatttattgtatgagcgcaccatatatttacagta
gatttaaatgttgatacacgggcatattttacatctgccacaataattattgctatccc
aacgggagtaaaagtatttagctgattagcaacaatacatggcggggcaatcaaatgag
atgcagcaatattatgagccctaggctttatttttttattcactgttggaggactcaca
ggaattgtactagctaattcatccttagatattgtcttacatgatacatactacgtagt
agctcatttccactatgtactttcaatgggcgctgtatttgctattatagggggatttg
ttcattgatttccactattctcgggatatacacttcattcaacttgagcaaaaatccac
ttcggggttatatttattggtgtaaatttaactttttttccacaacactttcttggcct
agccggaataccacgacgatactcagactaccctgatgcatatacgctatgaaacactg
tctcatctattggctcattaatttctttagttgcagtaattataataatatttattatt
tgagaagcttttgcatctaaacgagaagtgttatcaacagaattaacatctactaatat
tgaatgattacacaattgtcctcctccttaccacacatttgaagagccgtcttttgtac
aatcacgaatttaacaagaaaggagggaattgaacccccttaaattaatttcaagttaa
tcacaaaccaatctgtcactttcttgagatattagtaaaaccattacaaatccttgtca
aggattcattactagttaaaaccttgtatacctctaatggcacacccatcacaactagg
ttttcaagacgcagcctcaccaattatggaggagctacttcattttcacgatcatgctc
tgatggccgtgtttttaattagcaccttagtcctttatattattacagtaataataaca
acaaaactaactaatactaatgccatagatgcacaagaaattgaaatagtatgaactat
tataccagctattattttaattgtaattgctctaccttcactacgaattttatacctaa
tagacgaaattaatgacccccatttaactgttaaagccatcggacatcaatgatactga
agttatgaatacacaaactatgatgacttagtttttgactcatatatgcttccaaccca
aaacctaaaccctggtgaattccgtctcctagaagttgataatcgaatagtagtaccca
tagaatcaccaattcgaatattaatttcggcggaagatgtccttcactcatgagctata
ccatcaataggaattaaaacagacgccattccagggcgattaaatcaaacaacttttat
tgcctctcggccaggggttttctacggtcaatgctcagaaatttgtggggcgaaccata
gctttataccaattgttgttgaaactacaccattaatacacttccaaaactgatcttcc
tcaatacaagaatacattaagaagctttcacggataaagcaatagccttttaagctata
actcggtgacttccaaccacccttaatgatatgccacaactaaaccctggcccctgact
tgcaattttatttatatcttgatttatttatttatttatcctaattcctaagaccaaca
actttaagtataataatgacccgaacatacaaaatgtaaaaaaaattaaaccacaacct
tgaaactgaccatgaacctaagtttttttgaccaatttataagcccaactatactaggc
attccattaattctactagcaataactatcccatgattattatatatttccccaacaga
ccgatgattaaataatcgacttactacattacaagcatgatttctagctacctttacaa
aacaacttatgctgccactaaacattaaagggcacaagtgggccctctcattgaccaca
ctaataatctttctaattacaataaatttattaggactattgccttatacttttacgcc
tacaacccaactctcattaaacttaggattggctgtcccattttgattagcaacagtgc
tcattggactacgtaatcaaccaaccgctgcatttggtcatctgctaccagaagggact
ccaacattattaattccaattttaattattattgaaacaattagcttattcattcgacc
tttggctctaggagttcgacttactgcaaaccttacagctggtcatttacttattcaac
tcatttctacagcagtttttgtattaataccaataataccaacaacagctattattact
gctatagtattatttttattaacccttttagaaattgctgtagcaataattcaagctta
tgtctttatccttctcctaagtctttatcttcaagaaaacacataatggcacaccaagc
tcacgcttatcacatagttgacccaagcccatgaccactaacaggggcaatcgctgcac
tactactaacatcaggactagcaatatggtttcattttgggtcaatagtattaatattt
ttaggtttaataatcacacttctaacaataacccaatgatgacgagatattattcgaga
aggaacatttcaaggccatcacacactaccagtacaaaaaggactacgatatggcataa
ttctatttattacatctgaagtattcttttttttaggtttcttttgagctttctataat
tcaagcctagcaccaacaccagaattaggtgaatgttgaccccctacaggaatcactcc
attagacccatttgaagtaccgttattaaacacagcagtattattagcctctggtgtta
cagtaacctgggcgcatcacagcattatgcaaaatgatcgaaaagagaccattcaatca
ctagcactaacagtcttattaggcctatattttactcttcttcaagcaatagaatatta
tgaagccccatttaccattgctgatggtgtatatggatcaacattttttgtagcaactg
ggttccacggccttcatgttattattggttcactatttttatctgtctgccttcttcgt
caaattaattaccattttacatctaatcaccattttgggtttgaagcagccgcctgata
ctgacattttgttgatgttgtttgattattcctttacgtttcaatctactgatgaggat
catatctttttagtataattaatacttatgacttccaatcatttaatcttagtttaaat
ctaagaaaagataatgaatttagtaattttaatatttacactatctgctacattatcaa
cacttctaattctaatcggattttgaataccaatatctaacccagacactgaaaaactt
tcaccatacgaatgcggatttgacccattagggtcagctcgattaccattttctattcg
attttttttagtagctattttatttttactatttgatctagaaattgccctccttcttc
caaccccatgagcattacaattaaacccggcgggcactttaacatgagcgacactaatt
ttaactttattaacagtgggcctaatttatgaatgaatccaaggaggattagactgggc
tgaatagacgcttaatctaacaaagaatattgatttcgacttaataaattttggtttaa
atccaaaagcatctaatgtcaccaactatttttacactcacagccgcttttattataag
tgcaatcggattaatacttcaccgaacccactttttatcaactcttatttgtttagagg
gtataatactttcacttttcattattatttcaatctgatcaaaccaactaatatcaaca
tctctttttccacttccaatatttttattaacattttcagcatgtgaagctagcgcagg
cttagccttaatagtagcagcaacacgcacacacggaacagaccacttaaaaaacttaa
atcttctacaatgctaaaaattatcataccaacaacaatactaatcttaacagtatgat
gtacaaaccaaaagtgactttgaacacatacaattgctaattctataattattgcctct
attagtctaataatatttaatttgccattagaaattatattacaaactaataaattttt
aggcctagacttcatctcatctcccctactaatcttaacctgttggcttcttccactaa
taatcttagcaagccaaaaacatttaaaaggaaacccaccaacccgacaacgaatatac
ctttcaatatttcttattttacaaatttcccttatcttagcatttacctccacagaatt
aatcttattttatattgcttttgaaaccacacttatccccacactaattattattacac
gatggggaaatcaatcagaacgattgaatgccggaacttattttcttttttatacatta
gcaggctcattaccactactaattgcgttagtagcgctccaaaataataccgggtcctt
atcactatacctcctagaaaccataaaacccccatatttatttatatacacaaataaat
tcttatggttttcatgcttacttgctttcatagtaaaaatacctctttatggggtccac
ttatgacttccaaaagctcatgtagaagctccaattgccggatcaataattttagcagc
agtccttctaaaattaggcggatatggaattattcgtattaccttattacttactccac
aaaaagaattatactacccgtttataattttagcactatgaggcgtaatcataaccagt
ctaatttgtatacgacaaacagacttaaaatcactaattgcttattcttctgttagcca
cataggacttgtaattgcagctgctattattcaaaccccatgaagccttacaggggcag
taattttaataatttcacacggattaatttcatcagccttattctgcttggctaatata
aactatgaacgatcacacagccgaacacttctccttgtacgaggaatacaagcaatcct
tcctctaataggcatatgatgactaatagttaacctatcaaatatagcacttccaccat
ctattaatttatgaggtgaattaactattatgatctcactttttaattgatcaaaatga
accatcttattcacagggttaggaactttaattactgcaacatataccctatacatata
tctaataacccaacgcggccccgcaccaacccatttaaataaaatagccccaaactata
ctcgagaacactgcctaatatcacttcatataattccaatactgttaataattctaaaa
cctgaactagtttccggccattttacatgtttatttaatttaaataaaatattagattg
tgattctaattatgaaagttaaaatctttcaataaaccgagaagagttaaagaaacaaa
agaaactgctaatatctaaacctgtggttaaaccccgcagtctactcaacttttaaagg
ataatagttatccgttggttttaggtatcaaaaactcttggtgcaactccaagtaaaag
taatggacctaaatctactatttaactcctcttttattttaaccttaacgttgttaatt
attccactttttttaaaaacagaaaattgaccaaatttcgtaaaatcttctgttaaata
ttcctttctatctagcttattaccaataataattttcttaaatacagggttggaatcaa
caacaactaactttagctgaatatttatttataactttaatattacatctagtattaaa
ttagaccagtattcccttatttttctcccaattgccttatttgtaacttggtcaattct
agagttctcaatctgatacatacaccatgatccatatatttctcgattttttaaatatt
tattagtatttctattcgccatattaattcttattactgcaaataatatattccaacta
tttatcggttgagagggtgttggaattatatccttcctactgatcgggtgatgatatgc
ccgatcagatgctaatactgctgctattcaagcagtggtatataaccgtgttggcgatg
ttggccttattattagtatagcctgattatccataagctctaactcatgagaacttcaa
caaatattttcaacttatgataaagtatctatattacctatttttggcctaatcctagc
cgcaacaggaaagtctgcacaatttggacttcatccatgacttccagctgctatagaag
ggccaacaccggtctcagctttattacactcaagcacaatagttgtagcagggatcttc
attttaattcgattccaaccacttattgaacaaaataaatttgctctcacaacttgttt
atgtttaggcgccttaactactatattcacagcaatttgcgccttaacacaaaacgata
ttaaaaaaattattgcattctcaacatctagccaactaggcttaataatagtaacaatc
ggcttaaatcaacctcaactagcattcttccatatctctacacatgccttttttaaagc
aatattattcttatgctcgggttcaattattcataacctcaacgatgagcaagatattc
gaaaaataggcggcttacaaaactcaattccaattacaacctcctgtctaacaattggc
agcctggcattagtaggaaccccatttttagcgggattcttttccaaagatgcaattat
tgaagcaataaatacatcccacctaaattcatgagcattaattctcacattaatagcaa
cctcctttacaataatctatagttttcgaattattttctatgtacaaataaaatttccg
cgatcactcccagttcaaccaattaatgaaaataataaattgctaattaatccaattac
acgtttagcttgaggaagtataattgcaggactactaattattaacttttcctcaccaa
taaaagaacaacttcttactatacctcctttttctaaaatagctgcacttttagtaaca
attaccggactcttactagcattagacttatcaaatatcataactaaacagaatatgca
taccttttctaataatttagcattttatccaacaattgtgcaccgtatcttaccagata
taaacctttccctaggtcaaaatatctcaacccatatcactgatataacatgatatgaa
aaaacaggaccaaaatatatagcagcccaatttctgcctcctatcaaagccatcacaaa
ttctcaatcaggtttaatcaaaacctatataacccttttcttaatttctatactattaa
tacttatatcagcatcttactgcacgtagagagcctcgagataaaccacgggtaacctc
taaaacaacaaataaggttaaaaaaagaactcaaccagatactactaaaaaacctcaac
caaatgaatatattaaacctaccccaccataatcatatcccacaaaatctaagcccaca
tcactaaaaaataaaaaattaacagaaaaacttaaaccaaaataataacctaaaaagac
taaaaaaaaaatatataaagaaacatggaacaatacagagatatttcctcatgcctccg
gataaggctcagccgctaaagaagcagaatatgcaaaaacaactaacatcccacctaaa
taaattaaaagtaaaattaatgacaaaaaagaaacaccagcctcaactaatatacaaca
accacaaatagcagccagaactaacccaaaagccgcaaaataaggtgagggattagatg
caaccgcaatcattccaactattataccaattattactaaaaatccaaaatacattatt
tttattcagagtttaactgaaacccttgacctgaaaaatcaatgttgtattcaactata
aaaactaatggcccacattatacgaaaaacccatcccataataaaaattattaacaact
catttattgatttaccaaccccctcaaatatctcttattgatgaaactttggttcttta
ttaggactatgcttaattacacaaatcttaacaggattatttttagctatacattatac
agcagacacatcattagcattttcatctgtggctcatatttgtcgggatgtaaactacg
gctgacttatacgaaatattcacgcaaatggggcttcatttttttttatctgtattttc
cttcacatcggccgaggaatatactatggctcatatatatttaaagaaacatggaatat
tggagttatcttactatttttagtaatagcaacagcttttgtaggatacgttcttccat
gaggacaaatatcattttggggggcaacagtcattacaaatttactttccgcaattccc
tacataggtgatactttagttcaatgaatttgaggtggattttcagttgataaagccac
tttaactcgattctttgccttccactttttatttccatttctaattgcaggaataagca
ttattcatctactatttctacacgaaaccgggtctaacaatccaacaggattagcctca
aatcaagataaaatttcatttcacccatatttttcttataaagatgctttagggttctt
attaatatttattttactaatatttctatctctcttttctcctaatctcctaggggatc
ctgaaaatttttcaccagcaaatcctctaattaccccgccccacattcaaccagaatgg
tatttcttatttgcctatgcaattcttcgatctatccctaataaactaggaggtgtaat
tgccctactaatatcaattcttatccttatactaattcccctacttcacacatcaaaac
aacgtagcataatattccgcccattaacacaaattatattctgaactctagtagctaac
actataatcttaacatgaattggaggacaaccagttgaaccgccatttattgaaattgg
acaaatctcctctattctttatttctcactttttattattattatcccaacagttggaa
ttttagaaaataaaataatgaaatgataccaggatagtttaatttaaaacatcggcctt
gtaagtcgaaaaccgaagactaagaatcttctcaaggtattataaactttaccaggtac
tgcccgcaaatccaagtaccaccacacttatccaactactacctgaacccggtaaccta
ccactccccccccactaccccaataaaaaatggttgaaaaagctcctacgcttattttt
ttgcccgccctctaccccttttcttaaaggccgtcagcctgaatattccattgccttat
tttatcaaggaaaatataaaaatttttgtatcaaaaaatatcgttcaagaggggaggat
tttcacctcctccactggcatccaaagccaaaattcttggaatcaaactacctcttgtc
ctggttttcctaatgtacgagttacgtggcaacatattatgcctatcgtacatccaact
atctgccacacgactattttttagtactcttcggagtgtcagccgaacacttagggcga
gaaaccaccaacccgctcctgacgatacgatgaccagatctgaggacttttattgtaga
gtgtcttacttcccttttggcgccactggttaaaatctatggacacggcttgaagactc
atggatcaattggatcgaacgggtacctggcggctgcttgataactaaatggcccatga
tccctcaacttcctccaaacacatctggtagtttttatttttctgtgtggtcaaccaac
attacggtaatatgtctggttctattcgatctaaagctgaacattgaatgcaattgctt
tattcggtccaaatagaatgagtaaattatatcaatgattaaaggacatattcataaat
ttctaagtgtttttctaattatcaatttttatattttccccccggagcttgaattatca
atatttttagttttgaacacgaactaattttccatcctttaagttaacccccctacccc
cttaacaaatctaatcaacacgttttttaccttggccaacccccgaaactaaggtaaaa
tttttgtctacgacactggaattactataaaagtttttttaaataaaattaaaaatttg
cgcaatatatagtattacatactgtagttaatgtagcttaaataaagtgtgacactgaa
aatgccaagatagatcttaaacaatctcataaacataaagatttggtcctaatcttact
attaattatggttatatttacacatgcaagtatctgcaccccggtgaaaatgccctaaa
tttactaataataaactaaggagctgatatcaggcacacgcccattacatcttgctaag
ccacacccacaagggggtacagcagtgataaacattgaaaaataagcgacagcttgaat
cagtaataatctaaagagttggtcaatctcgtgccagccaccgcggttatacgagaaac
ccaaattaattaatcacggcccaaagagcggttaaatgaaaattcatgtaatagtttaa
aaaattaaccaagccgttatacgcagtagttaaatctaaaatcgacaacgaaagtaata
ctaacaaaaaaaaatattgaagccgcgacagctatgatacaaactgggattagataccc
cactatgcttagccataaactttgactactccgccggagtactacgagcaacagcttaa
aactcaaaggacttggcggtgctctacacccacctagaggagcctgttctataattgat
aatccccaataaacctcaccacccattgcaatacagcctatataccgccgccgtcagct
taccctttaaaggagaataagtaagcaaaatgataaacataaaaacgtcaggtcaaggt
gtagcatattgggtgggaagaaatgggctacattttcttaaagaaaaaacgaaaaacta
aatgaaaaagggttagaaggaggatttagcagtaaaaagaaacaagagtgttcttttta
aattcggctatagagcgcgcacacaccgcccgtcaccctcttcaatatatatctaaagt
aattaacaaatctacaaaacaaagaagaggaaagtcgtaacatggtaagtttaccggaa
ggtgaacttggattcaatctgtagcttaaactaaagcatcttacttacactaagaaaat
acttgataaaatctggtcgggttgagtaaaaattatagccgggctactaataatctatg
aatgctaaaactaaaacatttaaaaacttaagtattggtgaaagaaaaacgaaaaggag
ctatagaaacagtactgtaaaggaaatatgaaatagaaatgaaataaatatttaaacaa
ataaaagaaaagattacaccttttaccttttgcataatggtctagcaagtaaaacttag
caaaaagaataaagttaaccctcccgaaactaagcgagctactttaaagcaacatataa
gtgtaaacccgtctatgtggcaaaataatgggaagactctaaagtagtggtgaaaagcc
taacgagctaagtgatagctggttgctcaagaaatgaacttaaattcaactttaaatat
ttttttaacatgaaaagaaacaaataatatttttaagctaattaataaaggtacagctt
tattaataaaggaaacaacctaaacaatgaataaagattatattattaaaaggaattag
aattgttggcttaaaagcagccatcactaatgaaagcgtcagagctcgacttaacaaaa
cctcattatcccattaaacaatcaaaattcattacacgtattgagccaatctattttat
agatgagcctatgctagaactagtaacaagaatttatctctatgtacatgtgtaaatca
gaacgaaagactcactgataattaacgtcaatatactacaaaccaagataaatatataa
ccctacgttaaaccaacacaggggtacaaaagaaagattaaaaatttgaaaaggaactc
ggcaatcaaagacttcgcctgtttaccaaaaacatcacctcttgcatattaagtataag
aggccctgcctgcccagtgacactagtttaacggccgcggtatcatgaccgtgcaaagg
tagcgtaatcacctgtcttttaattaaagacctgtatgaatggcaaaacgagagtctaa
ctgtctctttgaattaatcagtgaaactaatcttcccgtgcagaagcggggataatatc
ataagacgagaagaccctatggagctttaaattttatttaactataattttttctactc
caacaggaagaccttatactattataaattaataaaaattttaggttggggcgaccacg
gaaaaaaggaaaacttccgagatgacattttaagaaggacacttcacaaaatagaaaaa
tctaacatattgacccaataattgatcaacgaaccaagttaccctagggataacagcgc
aatcttctccaagagttcttatcgacgagtaggtttacgacctcgatgttggatcagga
cacccaaatggtgcagcagctattaaaggttcgtttgttcaacgattaaagtcctacgt
gatctgagttcagaccggagtaatccaggtcagtttctatctatgtttaactcccccta
gtacgaaagggccgggggagctgggccaatgaaatattaagcccataacaactattgaa
aacaactaaaatagactgtaaacaatacagcctaatataaaggcttgcttgagtggcag
agttcggtaatagcaaaagatctaaaatcttcctaccagaggttcaaatcctctcttaa
gctatgacttattttgcttcccaacttattaaccctttaatatatattattccagtttt
attagctgtagcattcctaactcttgtagaacgaaaaattttagggtatatacaacttc
gaaaagggccaaatattgttggacctactggattgctacaacctattgctgatggatta
aaactatttattaaagaacctattcgcccctctacctcttcacaaaccctctttatact
tataccaactatagccctcactctttcattagcaatctgaatgccgcttccaatgccac
atgctatatctaatttaaatttaacaatcttatttttacttgccctatcaagcctaaca
gtatactctattctagggtctgggtgggcctcaaattctaaatatgctctaattggggc
attacgagcagtagcacaaacaatttcatatgaagttactttaggtttaattatcctat
gtttagttttaataacaggaaactttaatttaactaattttaattttactcaagaattt
atatgatttattattccagcttgacctatggcagcaatatgatttatctctacacttgc
tgaaacaaaccgagctccatttgacttaacagagggggaatcagagttagtctcaggtt
ttaatgtagaatatgcaggaggcccctttgccctcttcttcttagcagaatattcaaat
attttattaataaacacactttcaacaattttatttttaggaacaactaataacctagc
tcaaccagaactatcaacaaccacacttatcttgaaagcaactaccctatcaattttat
ttttatgaattcgagcatcataccctcgatttcgttacgatcaactaatacatctaatt
tgaaaaaactttttacctttaactctagctataacacttcttcatatttcactaccaat
ttttatatatggaaacccaccaatataacggatacgtgcccgaaagatagggattactt
tgatagagtaaaaaatagaggttcaaaccctctcatatcttaaaaaaaaaggatttgaa
cctatacttagaggatcaaaaccccttgtgcacccattacaccattttttaataaataa
gtaaaataagctaaataagcttttgggcccataccccaaatatgttggttaaacccctt
cttttactaatgagcccatatgcattatctattattatatcgagcctagcaacaggaac
catactaactctatctagtaatcattgatttctagcatgaataggccttgaattaaata
cattagccatcattcctctaataacaaaaacgcatcatccgcgggcaacagaagcagcc
actaaatactttttaatacaagcactagcctcagcaataatcctattttcatcaacaat
aaatgcgtgatttataggagagtgagaaatcactaatatatcacacccaatctcaacta
ctatcctaacaattgggctggcaataaaactcggtattgcaccgtttcacttatgactt
cccgacgttttacaaggattgagtctgctcacatgtctaattttatcaacctgacaaaa
aattgcaccaataattcttataattcaaattcacttacaattaaatacaaacttattaa
ttattatagctattatatctacaactatcggaggatgggggggactaaaccaaacgcat
attcgaaaaattatagcctattcatcaattgcacatcttggttgaataatattagtttt
atgttttataccaactttaaccattttaaacctaattatttatataattataacaacag
ttatatttgtaatatttattaatataatgtctactacaattaataaaatggctatatca
tgattaaaaaaccccataatagccgcatcaataataattattctaatatctttaggcgg
acttccaccaacaaccggatttataccaaaatgattaattattcaagaaataactaaac
agaatataattgcaattacaacaattattacactctcatcccttctcagcctatttttt
tatcttcgaatatcatattcaatttccctcaccaccgcacctaacacttcaaacacttg
ctctatttgacgacaaaaaaaccaaaattcaacactattatcaataataattatttttt
ctacattaatactaccaatcaccccaacattaattaatattttaaaataaggatttaag
ataatcagactaaagaccttcaaagccttaagtagaagtttaaaccttctaatccttgt
ataagacctgtaggattttaccccacatctaatgaatgcaaatcaaacactttaattaa
gctaaggccttcctagattagaaggcttttatcctacaaatttttagttaacagctaaa
cgctaaaaacaacaagctttaatctacttttcctaacttctcccgctgtggggggggga
agcgggagaagccccgacgaaaattaggtcgttctttgaaatttgcaatttcatatgct
gtacattacgaggcttgataaaaaaaggatttaaacctttataacagaggctacaactc
tacacctattcggccattttacct
