# Supplementary material for: Conveniently Pre-Tagged and Pre-Packaged: Extended Molecular Identification and Metagenomics Using Complete Metazoan Mitochondrial Genomes
Source: PLoS One. 2012 Dec 14;7(12):e51263. doi: 10.1371/journal.pone.0051263 (PMC3522660; doi:10.1371/journal.pone.0051263)
Supplement: File S3 — Sliding window analyses for Mammalia and Lissamphibia. For each family, the folder contains the aligned sequences as well as the sliding window analyses by species pair and for all species pair on a single figure. (ZIP) [file pone.0051263.s003.zip › Lissamphibia/Ambystomatidae/NC_006887.fst]

>Ambystoma tigrinum tigrinum mitochondrion, complete genome.    NC_006887
gtgataattactcgatgactattttctacgaatcataaagatattggtaccctttattt
agtatttggtgcttgagccggaatagttggcactgcattaagcctattaatccgagcag
aattaagccagccaggagccctactaggggacgatcagatctataatgttattgttaca
gcacacgcatttgtaataattttttttatagttatgcctgtaatgattgggggatttgg
aaactgattagtgccattaataattggcgcaccagatatagccttcccccgtataaaca
atataagcttttggcttcttccaccttcattcctccttctattagcatcctctggagtc
gaagcaggagctggaacgggatgaactgtatatcccccacttgcaggtaacctagccca
tgccggagcttcagttgatttaacaattttttcacttcatttagcaggtgtttcatcta
tcctaggtgcaattaattttattacgacctcaattaacataaaacctgcatcaatatca
caatatcaaacccctttatttgtttgatcagtattaattacagcagttcttctgttact
ttctcttccagttttagcagcaggaattacaatactgctgacagatcgaaacttaaaca
caacattctttgatcctgctggaggaggtgaccctgtactttatcaacacctattttga
ttttttgggcacccagaggtatatatcttaattttacccgggttcggaataatttcaca
tattgtaacttattattctgcaaaaaaagaaccatttggttatataggaatagtatgag
ctataatatctattggcctattagggtttattgtatgagcacatcatatatttacagta
gatttaaatgttgatacacgagcatattttacatccgctacaataattattgctatccc
aactggcgtaaaagtatttagctgattagcaactatacatggcggggcaattaaatgag
atgcagcaatgctatgagctttaggttttatttttttatttacagtaggaggtctcaca
ggaatcgtgctagctaattcatctttagatattgttctgcatgatacatattatgtagt
agcccacttccactatgttctatcaataggtgctgtatttgccattataggaggatttg
tacactgattcccactattttcaggatatacacttcactcaacttgatcaaaaattcac
tttggggttatatttattggtgtaaacttaactttcttcccacaacattttttaggttt
agccgggataccacgacggtattcagattaccccgacgcatatacgctatgaaatactg
tttcatctattggctcacttatttctcttgttgcagtaattataataatatttattatt
tgagaagcttttgcatcgaaacgagaagtcttatcaacagaattaacatcaactaatat
cgaatgattacataattgccctcctccttatcacacatttgaagaaccatcttttgtac
aatcacgaatttaacaagaaaggagggaattgaacccccttaaattaatttcaagttaa
ccacaaaccaatctgtcactttcttgagatattagtaaaaccattacaattccttgtca
aggggttattactagttaaaatcttgtatatctttaatggcacacccatcacaattagg
ttttcaagacgcagcctcaccaattatggaggagctacttcattttcacgatcatgcct
taatggccgtgttcttaattagcaccttagtcctttacattattacagtaataataact
acaaaactaactaacactaatgctatagatgcacaagaaattgaaatagtatgaactat
tataccagccattattttaattgtaatcgccctaccttcactacgaattttatacttaa
tagatgaaattaatgacccgcacttaactgttaaagcaattggacatcaatgatactga
agttatgaatatacaaattatgatgatctagtgtttgactcatatatacttccaacaca
aaacctaaatccgggggaatttcggcttcttgaagtagataaccgaatagttgtgccaa
tagagtccccaattcgaatattaatttcagcagaagatgtccttcactcatgagctata
ccatcaataggaattaaaacagatgccatcccagggcgactaaatcaaacaacttttat
tgcttctcgaccaggggttttttatggtcaatgctcagaaatttgcggagcaaaccaca
gctttataccaattgtagttgaaaccacaccattaggacacttccaaaactgatcctct
tctatacaagaatacattaagaagctttcacggataaagcaatagccttttaagctata
attcggtgacttccaaccacccttaatgatatgccacaactaaaccctggcccctgatt
tgcaatcttaatcatatcttgatttatttatttatttattttaatatctaaaactaata
actttaaatataataatgaccctaatatacaaaatgtaaaaaaaattaaaccacaatct
tgaaattgaccatgaacctaagcttttttgaccaattcataagcccaattatgttaggt
attccattaattttactagcaataactattccatgattattatatgcttcaccaacaga
tcgatgattaaataaccgccttaccaccctacaagcatgatttttagcctcctttacaa
aacaactaatattacctctgaacattaaaggacataaatgagccctaccattgacttca
ctaataatctttttaattacaataaatttattagggttgttaccttatacttttacccc
gacaactcaactctcattaaatttaggattagctgttccattctgactagctacagtac
taattggattacgaaaccaaccaactgcagcactaggacacttacttcctgagggtact
ccaacactactaatcccaattttaattattattgaaacaattagcctatttatccgccc
attagctttaggggttcgtcttactgctaaccttacagctggccatcttcttattcaac
ttatttctacagcagtatttgttttaataccaataataccaacaacagctattattact
gctattgtattatttcttttaactcttttagaaattgccgtagcaataattcaagctta
tgtctttgtcctactattaagcctctatcttcaagaaaacacataatggcacaccaagc
tcacgcttatcacatagttgacccaagcccatgaccactaacaggggcaatcgctgcac
tattattaacatcaggattagcaatatgatttcactttggatcaataatattaatatta
ttaggattaataattacacttctaacaatggttcaatgatgacgagatattattcgaga
aggaacatttcaaggccatcatacattaccagttcaaaaagggttacgatatggtataa
tcttatttattacatctgaagtattcttttttttaggattcttttgagctttttataat
tctagcttagcaccaacaccagaattaggtgaatgttgacctccaaccgggattacccc
attagacccatttgaagtcccactattaaatacagcagtattactagcctctggggtta
cagtaacttgagcacaccatagcattatacaaaatgatcgaaaagaagctattcaatca
ctagcattaacagttttactaggtttatactttactcttctacaagcaatagaatatta
tgaagccccattcactattgctgacggagtttatggatcaacattttttgtagcgaccg
gcttccatggccttcacgtcattattggatcattattcctatctgtttgcctatttcgt
caaatcaactatcactttacatctaaccaccattttgggtttgaagcagctgcctgata
ttgacattttgttgatgttgtttgattattcctttacgtctcaatctactgatgaggat
catatctttttagtataattaatacttatgacttccaatcatttaatcttagtttaaac
ctaagaaaagataatgaatttattaatattaatatttatattttcctctatactatctt
taattcttattataattggattttgaatcccaatatctaatccagatacagaaaaactc
tcaccatacgaatgcggatttgacccgttaggctcagcccgcctaccattttctattcg
attttttttagtagctattctgtttttactatttgatctagaaattgccctccttcttc
caaccccatgagcattacaactagacccaacaaacactttaacatgagcaactttaatt
ctagctttactaacagtaggtttaatttacgaatgaattcaaggaggattagactgggc
cgaatagacacttaatctaattaagaatattaatttcgacttaataaattttggtttaa
ccccaaaagcgtctaatgtcaccaactatttttacacttatggctgctttcattataag
ctcaatcggattaatacttcaccgaacccattttttatctacacttatctgcttagagg
gaataatactttcactttttattattatttctatttgatctaatcaacttatatctaca
tctatttttccacttccaatatttttattaacattctcagcatgtgaagctagtgcagg
cctggcattaatagtagcagcaacacgaacacacggaacagaccacttaaaaaacttaa
atcttttacaatgctaaaaattattataccaacaataatattaattttaacagtatgat
gtacaaaccaaaaatgactttgaacacatacaattgctaactcaataatcattgccttt
attagcctaataatatttaatttaccattagaaattatacttcaaactaacaaatttct
tggcctagattttatttcatccccattattaatcttaacatgttgacttctcccattaa
taattttagcaagccaaaaacacttaaaagaaaatccccaaacccgacaacgcatatat
atttctatatttcttatcttacaaatttctcttatcttagcatttacttcaacagaatt
aattctattttatattgctttcgaaactacacttatcccaacacttattattattacgc
gatgaggtaaccaatcagaacgattaagcgccggaacatattttcttttttatacatta
gccggctcattacctcttcttattgcattactggcactacaaaataatttagggtctct
atcactatatcttttagaaaatataaaacccccatatttatttatatatacaaataaat
tcttatgattttcatgcctacttgcctttatggtaaaaatacctctttatggggttcat
ttatggctccctaaagctcatgtagaagcaccaattgccggatcaatgatcctagcggc
agttcttcttaaactaggggggtatggaattattcgtattactatactgctaacaccac
aaaaagaattatattacccatttatgattctagcactatggggtgtaattataaccagt
ctaatttgcatacgacaaacagacctaaaatcactaatcgcctattcatctgtcagtca
tataggacttgtcatttcagccgcaattattcaaaccccatgaagccttacaggagcag
taattttaataatttcacacggactaatttcatcagccctattttgtttagctaatata
aattatgagcgttcacatagccgaacacttcttctagttcgaggaatacaagcaattct
tccactaatagggatgtgatgattaatagttaatctatcaaatatagcacttccaccat
ctattaatctatgaggtgaattaactattatggtctcactcttcaactgatcaaaatga
acaattttatttacaggtttaggaactttaattactgcaacctataccttatatatata
tcaaataactcaacgaggacccacacctgcccatcttaataaaatatcccctaactaca
cccgagaacattgccttatatcacttcatatgcttccaatactattaataatctttaaa
cctgagcttgtctccgggaattttacatgtttatttaatttaaaaataaaatattagat
tgtgattctaattatgagagttaaaatctttcaataaaccgagaagagttaaagaaaca
aaagaaactgctaatatcttaatctgtagttaaaatccacagtctactcaacttttaaa
ggataatagtaatccattggttttaggtatcaaaaattcttggtgcaaccccaagtaaa
agtaatggacctaaatttattatttaactcctccttcattcttactttaacactattaa
ttattccactttttttaaaaaaagaagattgaccaaactttgttaaatcctctgttaaa
tatgcctttatgtctagtttattaccaataataatttttttaaatgtaggattagaatc
aacaacaactaattttaactgaatatttatttataattttaacattacatcaagtatta
agctagaccagtactcccttgtatttcttccaattgctttatttgtaacttgatcaatt
ctagaattctcaatctgatatatacaccatgatcctaatatttctcgattttttaaata
tttactagtatttttatttgctatgttaattctcattactgcaaacaatatatttcaat
tatttattggttgggaaggagttggaattatgtcatttttattaattggatgatgatat
ggccgatcagatgctaatacagctgctattcaagcagtagtatataaccgtgtgggtga
tatcggacttattattagcatggcttgattatcaataaactctaactcatgagaacttc
aacaaatatttacaacctataataaagaatctatattacctattttagggttaatccta
gctgcaacaggaaaatctgctcaatttgggttacatccgtgactacctgccgctataga
agggccaacacctgtatcagctcttctacactcaagtacaatagttgtagcaggtattt
ttatccttattcgatttcaaccacttattgaacaaaataaacttgctttaacaacctgt
ttatgtttaggtgctctaactactatatttacagcaatttgtgccctaacacaaaatga
tatcaaaaaaattattgcattctcaacatctagccaattaggtttaataatagtaacaa
ttggcctaaatcaacctcaactagcattcttccatatttcaacacatgccttttttaaa
gcaatattattcttatgctcaggctcaattattcacaacctaaatgatgaacaagacat
ccgaaaaatgggcggactacaaaattctattccaattacaacatcatgtttaacaattg
gtagcctagccctagtaggaaccccatttttagccggatttttctctaaggatgcaatt
attgaatcaataaatacatcttacttaaattcatgagctttaattcttacattaattgc
aacctcctttacaataatttatagttttcgaattattttttatgttcaaataaaatatc
cacgatcgcttcctattcaacctattaatgaaaataataaattattaattaaccctatt
atacgtttagcttgaggaagtataatcgcaggactactaattatcagctcttcctctcc
tataaaagaacaacttcttactataccacttttctctaaaatagctgcactcctagtaa
caattattggacttctattagcattagatctatcaaaaattataacgaaacaaaatata
cactctttttctaataatttagcattcttcccgacagtaattcaccgtatcttaccaga
tataaacctttcattaggtcaaaatgtctcaacccatatcactgatataacatgatatg
aaaaaacaggaccaaaatatataacagcccaatttctgccccctatcaaagccatcaca
aattctcaatcaggtttaatcaaaacttatataactctcttcttaatttctatactact
tataattatattagcatcttactgcacgcaaagaccctcgagataaaccacgagtaacc
tccaatacaacaaatagagttaaaaaaagtactcaacccgagactactaaaatccctca
accaaatgtatatattaaaccaaccccaccataatcatatccgatggaatctaagccta
tatcactgaaaaataaaaaatctacagaaaaacttaaactgaaataataacctaaaaga
aataaagagaaaatatagaaacaaacatgaaataaaacagaaatatttcctcatgcctc
cggatacggctcagctgctaaagaggcagaatatgcaaaaacaactaacattccgccta
aataaattaaaagtaaaattaatgataagaaagaaacacccgcctctactaatatgcaa
caaccacaaacagcagctaaaactaacccaaaagccgcaaaatagggtgaaggattaga
tgcaactgcaatcataccaattattataccaattattactaaaaatccaaaatacatta
tttttattcagagtttaactgaaacccttgacctgaaaaatcaatgttgtattcaacta
taaaaactaatggcccacatcatacgaaagactcaccctttaataaaaattattaacaa
ctcgtttattgatttaccaaccccatcaaatatttcctattgatgaaattttggatctc
tattaggattatgcttaattacacaaatcttaacagggttatttttagctatacattat
acagcagatacatcatcagcattttcatcagtggcccatatctgtcgagatgtaaatta
cggttgacttatacgtaatattcacgcaaatggcgcttcattcttttttatttgtattt
ttcttcatattggccgaggaatatattacggctcatatatatttaaagaaacatgaaac
attggagtagttttactatttctagttatagcaacagcttttgtagggtatgttcttcc
atgaggacagatatcattttgaggagcaacagtaattactaatttactttcagcaattc
cttatataggagataccctagttcaatgaatctgaggaggcttttcagttgataaggct
actttaacccgattctttgccttccatttcctattcccatttttaattgcaggaacaag
tattattcatcttctattccttcacgaaacaggatccaacaatccaacaggagtagcct
caaaccaagataaaatttcattccacccatatttctcttataaagatgctttaggtttt
ctactaatatttattctactaatatttctatctcttttttccccaaatcttctaggaga
ccctgaaaacttttcaccggcaaatccattaatcaccccaccacacattcaaccagaat
gatatttcttatttgcttatgcaatcctacgatctattccaaataaactaggaggagta
attgccttacttatatcaattcttattctaatattaattccaatacttcacacatctaa
acaacgaagcataatatttcgcccactaacacaaattatattctgaattctagtagcta
atactataatcctaacatgaattggcggacaaccggttgaaccaccattcattgaaatt
ggacaaatttcttctatcctatatttttcacttttcattattattattccaacaatcgg
aattttagaaaataaaataatgaaatgataccatgatagtttaattaaaacatcgatct
tgtaagtcgaaaactgaagactaagaatcttctcaaggtattataaaatttaccgggct
atgcctacgatcccaggcgtagccactcctgaccaagtactacttaaaatcagtaaact
gccactccctccctactaccccatacgaaaataattaaaaaagctcctacgcttgtttt
tttgtccaccctctaccccttttcacaaaggctatcaactcgaattttctattgcttta
ttttatcaaaaaaaacataaaaatttttgtattaaaaaatatcattcaagaggggagga
ttttcacctccaccgccggcacccaaagccaaaattcttggaatcaaactacctcttgt
cctggttttcctaatgtacgagtaacgtggcaacatattatgcctatcgtgcatccaac
tatctgccacacgactattatttagtactcttcggagtgtcagccgaacacttagggcg
agaaaccaccaacccgctcctgacgatacgatgaccagatctgaggacctttattgtag
agtgccttacttcccttgaggcgccactggttaaaatctatggacacggcttgaagact
cattcatcaattggatcgaacgggtacctggcggctgcttgataactaatcagcccatg
atccctcagcctcctctaagcacatctggtaattttttatttttctgtgtggtcaacca
acattacggtaatatgactggtactacacgatctaaagctgaacataacatgcaattgt
tttatctggaccaaatagaatgagtaaattatatgaatgattaaaagacatattcaata
atttctaagagttttattgataacgtatttttatatttttccccggagcttgaattatc
aatattttagattttgaacatgaactaatttttcatcctttaagttaacccccctaccc
ccttaacaaatctaatcaacacgttttttaccttggccaacccccgaaactgaggtaaa
atatttgtctacgacactggaataatcaataaagtttttttgagtgaaattaaaaaatt
tgcgcaatatatagtattacatactatagttaatgtagcttaaataaaagtgtgacact
gaaaatgccaagatagatcttaaaacatctcataaacacaaagatttggtcctaatctt
actattaattatgattatatttacacatgcaagtatctgcaccccggtgaaaatgccct
aaatttactaataataaactaaggagctgatatcaggcacacgcccattacatcttgct
aagccacacccacaaggggatccagcagtgataaacattgaaaaataagcgacagcttg
aaccagtaataatctaaagagttggttaatctcgtgccagccaccgcggttatacgaga
agcccaaattaataaacaacggctcaaagagcggttaaataaaaatttttacacaatag
tttaaaaaattaactaagccgttatacgcaatagttagatctaaaatcaacaacgaaag
taatactaataaattaaaaatattgaagccgcgaaagctatgacacaaactgggattag
ataccccactatgcctagccataaactttgatctttccgccggagtactacgagcaata
gcttaaaactcaaaggacttggcggtgctctacacccacctagaggagcctgttctata
attgataacccccaataaacctcaccacccattgcaaaacagcctatataccgccgccg
tcagcttaccctttaagggagaacaagtaagcaaaatgataaacataaaaacgtcaggt
caaggtgtagcacatggggtgggaagaaatgggctacattttctttaagaaaaaacgaa
aaaccaaatgaaaaaaagttggaaggaggatttagcagtaaaaagaaataagagtgttc
tttttaaatttggctatagagcgcgcacacaccgcccgtcaccctcttcaacactatat
tttaagtaattaactaacctaataaaacaaagaagaggaaagtcgtaacatggtaagtt
taccggaaggtgaacttggattcaacttgtagcttaaattaaagcatcttacttacact
aagaaaatacttgataaaacctagtcgagttgagtaaaaattatagcctaattatttaa
tacctaaatatactaaaactaaaacatttaaaaacttaagtattggagaaagaaaataa
aaatagagccatagagagagtactgcaaaggaaatatgaaatagaaatgaaataaataa
taaaacaaataaaagaaaagattacgccttctaccttttgcataatggtctagcaagta
aaacttagcaaaaagaataaagttaacctccccgaaactaagcgagctactttaaagca
acatataagtgttaacccatctatgtggcaaaatagtgggatgacttttaagtagtggt
gaaaagcctaacgagcttagtgatagctggttgctcaagaaatgaacttaaattcaact
ttaaatatttttaaaacacgaaaagaaacaaataatatttcaaagctaattaataaagg
tacagctttattaataaaggaaacaacctaaataatgaataaagattatattattaaaa
gaaattaaaattgttggcctaaaagcagccatcagtaatgaaagcgtcacagctcaact
taataaaaccttattataccattaaacaatcaaaattcattatatgtattgagccaatc
tattatatagatgcgcctatgctagaactagtaacaagaatttatctctatgtacatgt
gtacatcagaacgaaaaactcactgataattaacgtcaatataatgaaaatctagaaaa
atatagatctttacgttaaaccaacacaggggtacaaaagaaagattaaaaatttaaaa
aggaactcggcaaccaaagacttcgcctgtttaccaaaaacatcacctcttgcatatta
agtataagaggccctgcctgcccagtgacactagtttaacggccgcggtatcatgaccg
tgcaaaggtagcgtaatcacctgtcttttaattaaagacctgtatgaatggcaaaacga
gagtctaactgtctctttaaattaatcagtgaaactaatcttcccgtgcagaagcggga
ataatatcataagacgagaagaccctatggagctttaaattttatttaactataatttt
atattattctaagggaaaaccttatactattatagattaataaaaattttaggttgggg
cgaccacggaataaagaaaaacttccgagatgaaatttttagaaggacacttcacaaaa
tagaaaaatctaacatattgacccaattattgatcaacgaaccaagttaccctagggat
aacagcgcaatcttctccaagagttcttatcgacgagtaggtttacgacctcgatgttg
gatcaggacacccaaatggtgcagcagctattaaaggttcgtttgttcaacgattaaag
tcctacgtgatctgagttcagaccggagtaatccaggtcagtttctatctatgtttaac
ttcccctagtacgaaagggccggggaagttgggccaatgaaatattaagcccataacaa
ctattgaaaacaactaaaatagactgtagacaatacagcctaatataaaggcttgcttg
agtggcagagttcggtaatagcaaaagatctaaaatctttctaccagaggttcaaatcc
tctcttaagctatgacttattttgtaacccaatttattaaccctctaatatatatcatc
ccagtattattagctgtagcatttttaactcttgtagaacgtaaagttttaggatatat
acaacttcgaaaagggcctaatattgtcggcccaattggtctacttcaaccaattgctg
atggcttaaaactatttattaaagagcctattcgcccctctacttcttcacaaactcta
tttatactaataccaataatagccctaactttatcactagcaatctgaataccacttcc
aataccctttaccatatcaaatctaaatttgacaattttatttttacttgctttatcaa
gcctaactgtatattctattttaggctcaggttgagcctcaaattctaaatatgcacta
attggagcattacgagcagtagcacaaacaatctcatatgaagttacattaggtttaat
tattctatgtttagttttaataacaggtagctttaacctaactaattttaacttatcac
aagaatttatatgatttattattccagcctgacctatagcagcaatatgatttatttct
acacttgctgaaactaaccgagccccatttgacttaacagaaggagaatcagaattagt
atcaggatttaacgtagaatatgcgggaggtccttttgccttatttttcttagcagaat
attcaaatattcttctaataaatacactatcaacaattttattcctaggaacaactaat
aacttatctcaaccagaactatcaacaatattacttatcttaaaagcaacaaccttatc
gatcttattcctatgaattcgagcatcatacccacgatttcgttatgatcaattaatac
atttaatttgaattttttttttaccattaacattagctataacccttcttcatatctca
ttaccaatttttatatacggaaatccaccgatataataggatacgtgcccgaaagatag
ggattactttgatagagtaaaaaatagaggttcgaaccctctcatatcttaaaaaaata
ggatttgaacctatacccagaggatcaaaaccccttgtgcaccctttacaccatttttt
agtaataagtaaaataagctaaataagcttttgggcccataccccaaatatgttggtta
aaccccttcttttactaatgagcccatatgcattatctattattatatcaagcttagca
acaggaaccatattaacactagctagtaatcattgatttatagcatgaataggactaga
attaaatacattagctattattccattaataacaaaaacccaccacccgcgagcaacag
aagcagctacaaaatattttttaatacaagcactagcttcagcaataatcttattttca
tcaacaataaatgcatgatttataggagagtgagaaattactaatatatcacacccaat
ttcaactactattcttacaattgggttggcaataaaactaggaattgcaccattccata
tatgacttcctgatgtcttacaggggttaaatctactcacatgtttaatcttatcaaca
tgacaaaaaattgcaccaataattcttataattcaaattaacccgcaattaaacacaaa
cttattaattgtaatagctattttatctaccactattggaggatgaggaggactaaacc
aaacccagctccgaaaaattatagcatattcatcaattgcacatcttggttgaataaca
ttagtcttatgttttataccctccttaaccctgctaaacctaactgtttatataatgat
aactaccgtaatatttttaatatttataaatacaatatcaactactattaataaaatag
ctatatcatgattaaaaaatccagtaatagctgcatcaataataattgtactgatatca
ttaggcggacttccaccaacaaccggatttatgccaaaatgattaattattcaagaaat
aactaaacaaaatttaattgctatcacaacaattattgcactatcatcactattaagct
tatttttttatcttcgaatatcatactcaatttctttaacaacttcgcctaatatctca
aacactttctcaatttgacgacaaaataataaaaatcaaatatttttatcaataataat
tatcttatctacattaatacttccgattaccccaacattaattaatattttaaactaag
gatttaagataatcagactaaagaccttcaaagccttaagcagaagtttaaaccttcta
atccttgtataagacctgcaggattttaccccacattaaatgaatgcaaatcaaacact
ttaattaagctaaggcctttctagattagaaggcttttatcctacaaatttttagttaa
cagctaaacgctaaaatcaacaagctttaatctacttttcttagcttctcccgctgggg
ggggggaagcgggagaagccccgacgagaattaagtcgttctttaaaatttgcaatttt
atatgctatacattaccaaggttgataaaaaaaggatttaaacctttataaccagaggc
tacaactctacacctattcggccattttacct
