# Supplementary material for: Conveniently Pre-Tagged and Pre-Packaged: Extended Molecular Identification and Metagenomics Using Complete Metazoan Mitochondrial Genomes
Source: PLoS One. 2012 Dec 14;7(12):e51263. doi: 10.1371/journal.pone.0051263 (PMC3522660; doi:10.1371/journal.pone.0051263)
Supplement: File S3 — Sliding window analyses for Mammalia and Lissamphibia. For each family, the folder contains the aligned sequences as well as the sliding window analyses by species pair and for all species pair on a single figure. (ZIP) [file pone.0051263.s003.zip › Lissamphibia/Ambystomatidae/NC_006888.fst]

>Ambystoma andersoni mitochondrion, complete genome.    NC_006888
gtgataattactcgatgactattttctacaaatcataaagatattggcgccctttattt
agtatttggtgcttgagccgggatagttggcactgcattaagccttctaatccgagcag
aattaagccaaccaggagccctactaggggatgatcaaatctataatgttattgtaaca
gcacacgcatttgtaataattttttttatagtaatacctgttataatcgggggattcgg
aaactgattagtaccattaataattggtgcaccagatatggccttcccccgtataaaca
atataagcttttggcttcttcctccttcattcctccttctattagcctcctctggagtt
gaggcaggagctggaacgggatgaactgtatatcccccacttgcagggaacctagccca
tgccggggcctcagtcgatttaacaattttttcacttcatttagcaggtgtttcatcta
tcctaggtgcaattaattttattacaacctcaattaatataaaacccgcatcaatatca
caatatcaaacccctttatttgtttgatcagtattaattacagcagttcttctattact
ttctcttccggttttagcagcgggaattacaatactgctgacagatcgaaacttaaaca
caacattctttgatcctgccggagggggtgaccctgtactttatcaacacctattttga
ttttttgggcacccagaagtatatatcttaatcttacccggatttggaataatttcaca
tattgtgacttattattctgcaaaaaaagaaccatttggttacataggaatagcatgaa
ctataatatctattgggcttctagggtttatcgtatgggcacatcatatatttacagta
gatttaaatgttgatacacgagcatattttacatccgctacaataattattgccatccc
aactggtgtaaaagtatttagctgattagcaactatacacggaggagcaattaaatgag
atgcagcaatgctatgagctttaggttttatttttttatttacagtaggaggccttaca
ggaatcgtgctagctaattcatctttagatattgttctgcatgatacatattacgtagt
agcccatttccactatgttttatcaataggtgctgtatttgctattataggaggatttg
tacactgatttccactattttcaggatatacacttcactcaacttgatcaaaaatccat
tttggggttatattcattggtgtaaacttaactttcttcccacaacattttttaggact
agccggaataccacgacgatattcagactaccctgatgcatatacgctatgaaatacca
tttcatcaattggttcgcttatttctcttgttgcagtaattataataatatttattatt
tgagaagcttttgcatctaaacgagaagtcttatcaacggaattaacatcaactaacat
cgaatgactacataattgccctcctccttatcacacatttgaagaaccatcttttgtgc
aatcacgaatttaacaagaaaggagggaattgaacccccttaaattaatttcaagttaa
ccacaaaccaatctgtcactttcttgagatattagtaaaaccattacaattccttgtca
aggggctattactagttaaaatcttgtatatctttaatggcacacccatcacaattagg
ttttcaagacgcagcctcaccaattatggaggagctacttcattttcacgatcatgcct
taatggccgtgttcttaattagcaccttagtcctttacattattacagtaataataact
acaaaactaactaacactaatgctatagatgcacaagaaattgggatagtatgaactat
tataccacgccttattttaattgtaattgccttaccttcactacgaattttatacttaa
tagatgaaattaatgaccctcacttaactgttaaagcaattggacatcaatgatattga
agttatgaatacacaaattacgatgacttagtgtttgactcatatatacttccaacaca
aaacttaaatccgggggaatttcggcttctggaagtagataaccgaatagttgtaccta
tagagtccccaattcgaatattaatttcagcggaagatgtccttcactcatgagctata
ccatcaataggaattaaaacagatgcaatcccaggtcgactaaatcaaacaacttttat
tgcttctcgaccaggtgttttctatggtcaatgttcagaaatttgcggagcaaaccata
gctttataccaattgtagttgaaaccacaccattaggacacttccaaaactgatcctct
tcaatacaagaatacattaagaagctttcacggataaagcaatagccttttaagctata
tttcggtgacttccaaccacccttaatgacatgccacaactaaaccctggcccctgatt
tgcaatcctaatcatatcttgatttatttatttatttattttaatatctaaaactaata
actttaaatataataatgaacctaatatacaaaatgtaaaaaaaataaaaccacaatct
tgaaattgaccatgaacctaagcttttttgaccaattcataagcccaactatgttaggt
atcccattaattttactagcaataactatcccatgattattatatgcttcaccaacaga
tcgatgattaaacaaccgccttaccaccctgcaagcgtgatttttagcttcctttacaa
agcaactaatacttcctctcagcattaaagggtataaatgagctttaccattgacttcc
ctaataatctttttaattacaatgaatttattagggttattaccttatacttttacccc
tacaactcaactttcattaaacttaggattagctgttccattctgactagctacagtac
taattggattacgaaatcaaccaactgcagcattaggacacttacttcctgaaggcacc
ccaacactattaattccaattttaattattattgaaacaattagcttatttattcgccc
attagctttaggagttcgtcttactgctaaccttacagctggccatcttcttattcaac
ttatctctacagcagtatttgttttaatacctataataccaacaacagctattattact
gctattgtattatttcttttaactcttttagaaattgccgtagcaataattcaagctta
tgtctttgtacttctattaagtctttatcttcaagaaaacacataatggcacaccaagc
tcacgcttatcacatagtcgacccaagcccatgaccacttacaggggcaatcgctgcac
tactattaacatcaggtttagcaatatgatttcattttggatcaatagtattaataata
ttaggattaatagttacactactaacaatagttcaatgatgacgagatattattcgaga
aggaacatttcaaggacatcatacactaccagttcaaaaaggattacgatacggtataa
ttttatttattacatctgaagtattcttttttttaggattcttttgagctttttataat
tctagcttagcaccaacaccagaattaggcgaatgttgacctccaaccggaatcacccc
attagacccatttgaagtccctctattaaatacagcagtattactagcctctggggtta
cggtaacttgagcacatcatagcatcatacaaaatgatcgaaaagaagctattcaatca
ctagcattaacagttttattaggtttatattttacccttcttcaagcaatagagtatta
tgaagccccatttactattgctgacggagtttatggatcaacattctttgtagcaactg
gcttccacggccttcatgttattatcggatcattattcctatctgtttgcctatttcgt
caaattaactaccactttacatctaaccaccattttgggtttgaagcagctgcctgata
ttgacatttcgttgatgttgtttgattattcctttacgtctcaatctactgatgaggat
catatctttttagtataatcaatacttatgacttccaatcatttaatcttagtttaaac
ctaaggaaagataatgaatttattaatattaatatttattttttcctctatattatctt
taattcttattattattgggttttgaatcccaatatctaacccagatacagaaaaactt
tcaccatacgaatgcggatttgacccattaggttcagcccgcctaccgttttccattca
gatttttttagtagctattctgtttctactatttgatttagaaattgccctccttcttc
caactccatgagcattacaactaaacccaacaaacactctaacatgagcaactttaatt
ctagctttattaacggtaggtttaatttatgaatgaatccaaggaggcttagactgagc
tgaatagacacttaatctaattaagaatattaatttcgacttaataaattttggtttaa
ccccaaaagcgtctaatgtcaccaactatttttacacttatggctgcttttattataag
ctcaatcggattaatacttcaccgaacccattttttatctacacttatctgcttagaag
gaataatactttcactttttattattatttctatttgatctaatcaacttatatcaaca
tctatttttccacttccaatatttttattaacattttcagcatgtgaagctagcgcagg
cctagcattaatagtagcagcaacacgaacacatggaacagaccacttaaaaaacttaa
atcttttacaatgctaaaaattattataccaacaataatattaattttaacagtatgat
gtacaaacaaaaaatgactttgaacacatacaattgctaactcaataatcattgccttc
attagcctaataatatttaatttaccattagaaattatactccaaactaacaaatttct
tggcctagattttatttcatctccattattaatcttaacatgctgacttctcccattaa
taattttagcaagccaaaaacacttaaaagaaaacccccaaacccgtcaacgaatatat
atttctatatttcttatcttacaaatttctcttatcttagcatttacttcaacagagtt
aattctattttatattgctttggaaactacacttatcccaacacttattatcatcacac
gatgaggaaatcaatcagaacgattaagcgctggaacatattttcttttttatacacta
gccggctcattacctcttctcattgcactactagcactacaaaataatttaggatctct
gtctttataccttttagaaacaataaaacccacatatttatttatatatacaaataaat
tcttgtgattttcatgcctacttgcttttatagtaaaaatacccctttatggggttcat
ttatggcttcctaaagcccatgtagaagcaccaattgccgggtcaataatcctagcagc
agttcttcttaaactggggggatatggaatcattcgtattactatgctactaacaccac
aaaaggaattatactatccatttataattctagcactatgaggcgtaattataaccagt
ttaatttgcatacgacaaacagacttaaaatcgctaatcgcctactcatctgttagtca
catgggacttgtcatttcagccgcaattattcaaaccccatgaagcctcacaggagcag
taattttaatgatttcacacggactaatttcatcagctttattttgtttagctaatata
aattatgaacgttcacatagccgaactcttcttctggttcgaggaatacaaacaattct
tccactgataggaatatgatgattaatagttaacttatcaaacatagcgcttccaccat
ctatcaacctatgaggtgaattaactattatagtttcactctttaactgatcaaaatga
acaattctatttacaggcttaggaactttaattactgcaacctataccttatatatata
tcaaataactcaacgcggaccaacaccagcccatcttaataaaatatcccctaactaca
cccgagaacattgccttatatcacttcatatgcttccaatactattaataattcttaaa
cctgagcttgtctccgggaactttacatgtttatttaatttaaacaaaatattagattg
tgattctaatcatgagagttaaaatctttcaataaaccgagaagagttaaagaaaccaa
agaaactgctaatatcttaatctgtagttaaaatccacagtctactcaacttttaaagg
ataatagttatccattggttttaggtatcaaaaattcttggtgcaaccccaagtaaaag
taatggacctaaatttattatttaactcctctttcgttctaactttgacattattaact
atccccctatttctaaaaaaagaaaattgaccaaactttgttaaatcttctgttaaata
tgcttttatatctagtttattgccaataataatttttttaaatgtaggattagaatcaa
caacaactaactttaactgaatattcatttacaattttaacattacatcaagcattaaa
ctagaccagtactcccttgtattcctcccaattgcattatttgtaacttgatcaattct
agagttttcaatttgatatatacatcatgatcctaatatttctcgattttttaaatatt
tactagtatttttatttgctatattaattctaattaccgcaaacaatatatttcaatta
tttatcggttgggaaggcgttggaatcatgtcctttttattaatcgggtggtgatatgg
tcgatcagatgctaacacagctgccattcaagcagtagtgtataaccgtgtgggtgata
tcggacttatcattagcatagcctgattatcaataaattccaactcatgagaacttcaa
caaatatttacaacctatgataaagaatcaatattacctattttagggttaatcttggc
cgcaactggtaaatctgcccaatttggactacacccatgacttcctgctgctatagaag
gaccaactcctgtatcagctctactacactcaagtacaatagttgtagcaggaattttt
atcctaattcgatttcaaccacttattgaacaaaataaacttgctttaacaacctgttt
atgtttaggtgctctaactactatatttacagcaatttgtgccttaacacaaaatgaca
tcaaaaaaattatcgcattctcaacatctagccaattaggtttaataatagtaacaatt
ggcctaaaccagccccaactggcatttttccatatctcaacacatgccttttttaaagc
aatactattcctatgctcaggttcaattattcacaacctaaatgatgaacaagacatcc
gaaaaatgggcggactacaaaactctattcccattacaacatcctgtttaacaattggt
agtctagccctagtagggactccatttttagccggatttttctctaaagatgcaattat
tgaatcaataaatacatcctatttaaactcatgggctttaactctcacattaattgcaa
cctcctttacaataatttatagttttcgaattattttctatgttcaaataaaacatcca
cgatcgcttcccattcaaccaatcaatgaaaataataaattattaattaacccgattat
acgtttagcttgagggagtataattgcaggactactaattattaattcctcatctccca
taaaagaacaacttcttactataccacttttctctaaaatagctgcacttctagtaaca
attatcggacttctattagcattagacctatcaaaaattataacgaaacaaaatattca
ctctttttctaataatttagcattctacccagcagtaattcaccgtattttaccagata
taaatctttcattaggtcaaaatatctcaacccatatcactgatataacatgatatgaa
aaaacaggaccgaaatatataacagcccaatctctaccccctatcaaagccatcactaa
ttctcaatcaggtttaatcaaaacttatataaccctcttcttaatttccatactactta
taattatattagcatcttactgcacgtaaagaccctcgagataaaccacgagtaacctc
taatacaacaaacaaggttaagaaaagtactcaaccagatgctactaaaaatcctcaac
caaatgtatatatcaaaccaaccccaccataatcatacccaacagaatctaaatctata
tcactaaagaataaaaaatctacagaaaaacttaaattgaaataataccctaaaagaat
taaagaaagaatatagaaacaaacatgaaataaaacagaaatattccctcatgcctcag
gatacggctcagctgctaaagaagcagaatatgcaaaaacaactaacatcccgcctaaa
taaattaaaagtaaaattaatgataaaaaagaaacacctgcctctactaacatacaaca
accacaaatagcagctaaaactaacccaaaagccgcaaaatagggtgaaggattagatg
caactgcaatcataccaattattataccaattattactaaaaacccaaaatacattatt
tttattcagagtttaactgaaacccttgacctgaaaaatcaatgttgtattcaactata
aaaactaatggcccacatcatacgaaaaacacaccctttaataaaaattattaacaact
catttattgatttaccacccccctcaaacatctcatattgatgaaattttggatctcta
ttaggactatgcttaattacacaaatcttaacagggttatttttagctatacattatac
agcagatacatcatcagcattctcatccgtagcccacatttgccgagatgtaaattatg
gttgacttatacgaaatattcacgcaaacggcgcttcattcttttttatctgtatcttt
cttcatattggtcgaggaatatattacggctcatatatgttcaaagaaacatgaaacat
tggagtaattttattatttctagttatagcaacagcttttgttggatatgttcttccat
gaggacaaatatcattttggggggcaacagtaattactaatttactttcagcaattcct
tatatgggagacaccttagttcaatgaatctgagggggattttcagttgataaggctac
cctaacccgattctttgctttccatttcttattcccatttctaattgcaggaacaagta
ttattcatctcctatttcttcacgaaacaggatccaataatccaacagggataacttca
aaccaagataaaatttcattccacccatatttctcttataaagatgctctaggttttat
actaatatttattttactaatattcctatctcttttttctccaaatctactaggagacc
ctgaaaacttttcaccagcaaacccattaattaccccaccacatattcaaccagaatga
tatttcctatttgcttatgcaatcctacgctctattccaaataaactaggaggagtaat
tgccctgcttatatcaattcttattctaatattaattccaatacttcacacctctaaac
aacgaagcataatatttcgcccattaacacaaattatattctgaattctagtagctaat
actataatcctaacgtgaattggaggacaaccagttgaaccgccatttattgaaattgg
acaaatttcttctatcctttatttttcacttttcattattattatcccaataatcggaa
ttttagaaaataaaataatgaaatgataccatgatagtttaattaaaacatcgaccttg
taagtcgaaaaccgaagactaagaatcttctcaaggtattataaaacttaccgggctat
gcctacgattccaggcatacccactcctaaccaagtactacttaaaatcagtaaactgc
cactccccccctactaccctatatcaaaataattaaaaaagctcctacgcttgtttttt
tgaccgccctctacctcttttcacaaaggctatcaactcgaattttctattgctttatt
ttatcaaaaaaaacataaaaatttttgtatcaaaaaatatcattcaagaggggaggatt
ttcacccccaccgctggcacccaaagccaaaattcttggaatcaaactacctcttgtcc
tggttttcctaatgtacgagtagcgtggcaacatattatgcctatcgtacatccaacta
tctgccacacgactattttttagtactcttcggagtgtcagccgaacacttagggcgag
aaaccaccaacccgctcctgacgatacgatgaccagatctgaggacttttattgtagag
tgccttacttcccttgaggcgccactggttaaaatctatggacacgactcgaagattca
ttcatcaattggatcgaacgggtacctggcggctgcttaataactaatcagcccatgat
ccctcagcctcctctaagcacatctggtaattttttatttttctgtgtggtcaaccaac
attacggtaatatgtctggtactacacgatctaaagctgaacataacatgcaattgttt
tacctggaccaaatagaatgagtaaattatatgaatgattataagacatattcaataat
ttctaagagttttattgataacgtatttttatattcttcccccggagcttgaattatca
atatttaagattttgaacacgaactaatttttcatcctttaggttaacccccctacccc
cttaacaaatctaatcaacacgttttttaccttggccaacccccaaaactgaggtaaaa
tatttgtctacgacactggaataatcaataaagtttttttgagtgaaattaaaaaattt
gcgcaatatatagtattacatactatagttaatgtagcttaaataaaagtgtgacactg
aaaatgccaagatagatcttaaaacatctcataaacacaaagatttggtcctaatctta
ctattaattatgattatatttacacatgcaagtatctgcaccccggtgaaaatgcccta
aatttactaataataaactaaggagctgatatcaggcatacgcccatcacatcttgcta
agccacacccacaagggggtccagcagtgataaacattgaaaaataagcgacagcttga
accagtaataatctaaagagttggttaatctcgtgccagccaccgcggttatacgagaa
acccaaattaattaacaacggctcaaagagcggttaaatgaaaattttttatacaatag
tttaaaaaattaactaagtcgttatacgcaatagttaaatctaaaatcaacaacgaaag
taatactaataaattaaaaatattgaagccgcgaaagctatgacacaaactgggattag
ataccccactatgcctagccataaactttgatctttccgccggagtactacgagcaata
gcttaaaactcaaaggacttggcggtgctctacacccacctagaggagcctgttctata
attgataacccccaataaacctcaccacccattgcaaaacagcctatataccgccgccg
tcagcttaccctttaagggaaaacaagtaagcaaaatgataaacataaaaacgtcaggt
caaggtgtagcacatggggtgggaagaaatgggctacattttcttttagaaaaaacgaa
aaaccaaatgaaaaaaagttggaaggaggatttagcagtaaaaagaaataagagtgttc
tttttaaatttggctatagagcgcgcacacaccgcccgtcaccctcttcaacatctata
tttaagtaattaactaacctaataaaacaaagaagaggaaagtcgtaacatggtaagtt
taccggaaggtgaacttggattcaacccgtagcttaaataaaagcatcttacttacact
aagaaaatacttgataaaaccaagtcagattgagtagaaattatagcctaattacctaa
cacctaaatatactaaaactaaaacatttaaaaacttaagtattggagaaagaaattaa
aaatagagctatagaaatagtactgcaaaggaaatatgaaatagaaatgaaataaataa
taaaacaaataaaagaaaggattataccttctaccttttgcataatggtctagcaagta
aaacttagcaaaaagaataaagttaacctccccgaaactaagcgagctactttaaagca
acatataagtgttaacccgtctatgtggcaaaatagtgggatgacttttaagtagtggt
gaaaagcctaacgagcttagtgatagctggttgctcaagaaatgaacttaaattcaact
ttaaatattttttaaacacaaaaagaaacaaataatatttttaagctaattaataaagg
tacagctttattaataaaggaaacaacctagataatgaataaagattatattattaaaa
ggaattaaaattgttggcctaaaagcagccatcagtaatgaaagcgtcacagctcaact
taataaaaccttattatcccattaaacaatcaaaattcattatacgtattgagccaatc
tatatcatagatgtgcctatgctagaactagtaacaagaatttatctctatgtacatgt
gtacatcagaacgaaaaactcactgataattaacgttaaaataatgcaaacctagaaaa
atataaatatttacgttaaaccaacacaggggtacaaaagaaagattaaaaatttaaaa
aggaactcggcaatcaaagacttcgcctgtttaccaaaaacatcacctcttgcatatta
agtataagaggccctgcctgcccagtgacattagtttaacggccgcggtatcatgaccg
tgcaaaggtagcgtaatcacctgtcttttaattaaagacctgtatgaatggcaaaacga
gagtctaactgtctctttaaataaatcagtgaaactaatctccccgtgcagaagcggga
atgataccataagacgagaagaccctatggagctttaaattttacttaactataatttt
atattatcctaagggaaaactttatacttttatatattaataaaaattttaggttgggg
cgaccacggaataaagaaaaacttccgagatgagatttatagaaggacacttcacaaaa
tagaaaaatctaacatattgacccaataattgatcaacgaaccaagttaccctagggat
aacagcgcaatcttctccaagagttcttatcgacgagtaggtttacgacctcgatgttg
gatcaggacacccaaatggcgcagcagctattaaaggttcgtttgttcaacgattaaag
tcctacgtgatctgagttcagaccggagtaatccaggtcagtttctatctatgtttaac
ttcctctagtacgaaagggccgaggaagttgggccaatgaaatattaagcccataacaa
ctattgaaaacaactaaaatagactgtagacaatacagcctaatataaaggcttgcttg
agtggcagagttcggtaatagcaaaagatctaaaatctttctaccagaggttcaaatcc
tctcttaagctatgacctattttgtaacccaattcattaatcctctaatatatattatt
ccagtactattagctgtagcatttttaactttagtagaacgtaaagttttaggatatat
acaacttcgaaaaggacctaatattgtaggcccaattggtctacttcaaccaattgctg
atggcttaaaactatttattaaagaaccaattcgcccctctacttcctcacaaattcta
tttatactaataccaataatagccctaactttatcactagcaatttggataccactccc
aataccctttaccatatcaaatctaaatctaacaattctatttttacttgctttatcaa
gcttaactgtatattctattttaggctcaggttgagcctcaaattccaaatatgcacta
attggggcattacgagcaggagcacaaacaatttcatatgaagttacattaggtttaat
tattctatgtttagttttaataacaggtaactttaacctaaataactttaacttaacac
aagaatttatatgatttattattccggcctgacctatagcagcaatatgacttatttct
acacttgctgaaactaaccgagccccatttgatttaacagaaggtgaatcagaattagt
ttcaggatttaacgtagaatatgcaggaggtccttttgccttatttttcttagcagaat
attcaaatattcttcttataaatacactatcaacaatcttattcctaggaacaactaac
aatctatcacaaccagaactctcaacaatactacttattttaaaagcgacaacattatc
aatcttatttttatgaattcgagcatcatatccacgatttcgatatgatcaattaatac
atttaatttgaaaaaattttttaccattaacactagctataacccttcttcacatctca
ttaccaatttttatatacggaaacccaccaatataataagatacgtgcccgaaagatag
ggattactttgatagagtaaaaaatagaggttcaaaccctctcatatcttaaaaaaata
ggatttgaacctatacccagaggatcaaaaccccttgtgcaccctttacaccatttttt
ataagtaaaataagctaaataagcttttgggcccataccccaaatatgttggttaaacc
ccttcttttactaatgagcccatatgcattatctattattatatcaagcttagcaacag
gaaccatattaacactagctagcaatcattgatttatagcatgaataggattagaatta
aatacattagctattattccattaataacaaaaacccaccacccacgagcaacagaagc
agctacgaaatattttttaatacaagcactagcttcagcaataatcttattttcatcaa
caataaatgcatggtttataggggaatgagaaattactaatatatcacacccaatttca
accactatacttacaatcggactagcaataaaactaggaattgcaccgttccatatatg
actccctgatgttttacaaggattaaatctacttacatgtttaattttatcaacatgac
aaaaaattgcaccaataattcttataattcaaatttatccacaattaaacacaaactta
ttaattgtaatagctattttatccaccactattggagggtgaggaggactaaatcaaac
ccaactccgaaaaattatagcttattcatcgattgcacatcttggttgaataacattag
tcttatgttttataccttccttaaccctactaaacctagctgtatacataacaataact
accgtaatatttttaatatttatgaatataatatcaactactattaataaaatagctat
atcatgattaaagaacccagtaatagctgcatcaataataattgtattaatatcattga
gtggtctcccaccaacaaccggatttataccaaaatgattaattattcaagaaatgact
aaacaaaatttaattgctattacaacaattattgctctatcatcactattaggcttctt
attttatcttcgaatatcatattcaatctctctaacaacttcccctaatatctcaaaca
ctttctcaatttgacgacaaaataataaaaatcaaatatttctatcaataacaattatc
ctatctacattaatacttccgattaccccaacattaattaatattttaaactaaggatt
taagataatcagactaaagaccttcaaagccttgagtagaagtttaaaccttctaatcc
ttgtataagacctgcaggattttaccccacattaaatgaatgcaaatcaaacactttaa
ttaagataaggcctttctagattagaaggcttttatcctacaaatttttagttaacagc
taaacgctaaaatcaacaagctttaatctacttttcctagcttctcccgctgtgggggg
ggaagcgggagaagccccgacgagaattaagtcgttctttaaaatttgcaattttatat
gctatacattacaaggcttgataaaaaaaggatttaaacctttataacagaggctacaa
ctctgcacctattcggccattttacct
