# Supplementary material for: Conveniently Pre-Tagged and Pre-Packaged: Extended Molecular Identification and Metagenomics Using Complete Metazoan Mitochondrial Genomes
Source: PLoS One. 2012 Dec 14;7(12):e51263. doi: 10.1371/journal.pone.0051263 (PMC3522660; doi:10.1371/journal.pone.0051263)
Supplement: File S3 — Sliding window analyses for Mammalia and Lissamphibia. For each family, the folder contains the aligned sequences as well as the sliding window analyses by species pair and for all species pair on a single figure. (ZIP) [file pone.0051263.s003.zip › Lissamphibia/Ambystomatidae/NC_006889.fst]

>Ambystoma dumerilii mitochondrion, complete genome.    NC_006889
gtgataattactcgatgactattttctacaaatcataaagatattggcaccctttattt
agtatttggtgcttgagccggaatagttggcactgcattaagccttctaatccgagcag
aactaagccaaccaggagccctactaggggatgatcaaatctataatgttattgtaaca
gcacacgcatttgtaataattttttttatagtaatacctgtaataattggcggattcgg
aaactgattagtaccattaataattggtgcaccagatatagccttcccccgtataaaca
atataagcttttggcttcttcctccttcgttcctccttctattagcatcctctggagtt
gaagcaggagctggaacggggtgaactgtataccccccacttgcaggcaacctagccca
tgctggggcctcagtcgatttaacaattttttcacttcatttaccgggtgtttcatcta
tcctaggtgcgattaattttattacaacctcaattaatataaaacccgcatcaatatca
caatatcaaactcctttatttgtttgatcagtattaattacagcagttcttctattact
ttctcttccggttttagcagcaggaattacaatactgctgacagatcgaaacttaaaca
caacattctttgatcctgctggaggaggtgaccctgtactttatcaacacctattttga
ttttttgggcacccagaagtgtatatcttaattttaccaggatttggaataatttcaca
tattgtaacttattattctgcaaaaaaagaaccatttggttatataggaatagtatgag
ctataatatctatcggacttctaggatttattgtatgagcacatcatatatttacagta
gatttaaatgttgatacacgagcatattttacatccgctacaataattattgctattcc
aaccggtgtaaaagtatttagctgattagcaactatacacggcggagcaattaaatgag
acgcagcaatgctatgagctttaggttttatttttctatttacagtaggaggtcttaca
ggaattgtgctagctaattcatctttagatattgttctacatgatacatattacgtagt
agcccacttccactatgttctatcaataggtgctgtatttgctattataggaggatttg
tacactgatttccgctattttcaggatatacacttcactcaacttgatcaaaaattcat
tttggagttatattcattggtgtaaacttaactttcttcccacaacattttttaggatt
agccggaataccacgacgatattcagattaccctgatgcatatacactatgaaatactg
tttcatcaattggttcacttatttctcttgttgcagtaattataataatatttattatt
tgagaagcttttgcatcaaaacgagaagtcttatcaactgaattaacatcaactaatat
cgagtgactacataattgccctcccccttatcatacatttgaagaaccatcttttgtgc
aatcacgaatttaacaagaaaggagggaattgaacccccttaaattaatttcaagttaa
ccacaaaccaatctgtcactttcttgagatattagtaaaaccattacaattccttgtca
aggggttattactagttaaaatcttgtatatctttaatggcacatccatcacaattagg
ttttcaagacgcagcctcaccaattatggaagagctacttcattttcacgatcatgcat
taatggccgtgttcttaattagcaccttagtcctttacattattacagtaataataacc
acaaaactaactaacactaatgctatagatgcacaagaaattgaaatagtatgaactat
tataccagccattattttaattgtaattgccttaccttcactacgaattttatatttaa
tagatgaaattaatgacccgcacttaactgttaaagcaattggacatcaatgatattga
agttatgaatacacaaactatgatgatttagtgtttgactcatatatacttcctacaca
aaacttaaatccgggggaatttcggcttctggaagtagataaccgaatagttgtaccta
tagaatctccaattcgaatattaatctcagcggaagatgtccttcactcatgagctatg
ccgtcgataggaattaaaacagatgctattccagggcgactaaatcaaacaacttttat
tgcctcccgaccaggtgttttctacggtcaatgctcagaaatttgcggagcaaaccaca
gctttataccaattgtagttgaaaccacaccattaggacacttccaaaattgatcctct
tcaatacaagaatacattaagaagctttcacggataaagcaatagccttttaagctata
cttcggtgacttccaaccacccttaatgatatgccacaactaaaccctggcccctcatt
tgcaatcctaatcatgtcttgatttatttatctatttattttaatatctaaaactaata
actttaaatataataatgaccctaatatacaaaatgtaaaaaaaataaaaccacaatct
tgaagttgaccatgaacctaagcttttttgaccaattcataagcccaactatgttaggt
attccattaattttactagcaataactattccatgactattatatgcttcaccaacaga
tcgatgattaaataaccgccttaccaccctgcaagcgtgattcttagcttcatttacaa
agcaactaatacttcctctcagcattaagggatataaatgagctttaccattgacttcc
ctaataatctttttaattacaataaatttattagggttactaccttatacttttacccc
aacaactcaactttcactaaatttaggattagctgttccattctgactagctacagtac
taattggcttacgaaaccaaccaactgcagcactaggacacttacttcctgaaggcacc
ccaacactactaattccaattttaattattattgagacaagtagcttatttatccgccc
attagctttaggcgttcgtcttactgctaaccttacagctggccaccttcttattcaac
ttatctctacagcagtatttgttttaatacctataataccaacaacagctattattact
gctgttgtattatttcttttaactcttttagaaattgccgtagcaataattcaagctta
tgtatttgtccttcttttaagtctttatcttcaagaaaacacataatggcacaccaagc
tcacgcttatcacatagttgacccaagcccatgaccacttacaggggcaatcgctgcac
tactattaacatcaggtttagcaatatgatttcattttggatcaatagtattaataata
ttaggattaataattacactactaacaatagttcaatgatgacgagatattattcgaga
aggaacatttcaagggcatcatacattaccagttcaaaaaggattacgatatggtataa
ttttatttattacatctgaagtattcttttttttaggattcttttgagctttttataat
tctagcctagcaccgacaccagaattaggagaatgttgacctccaaccggaatcacccc
attagacccatttgaagtccctctattaaatacagccgtattattagcctctggggtta
cagtaacttgagcacatcatagcatcatgcaaaatgaccgaaaagaagctattcaatca
ctagcattaacagttttattaggtttatactttactcttcttcaagcaatagagtacta
tgaagccccatttactattgctgatggagtttacggatcaacattctttgtagcaactg
gcttccacggccttcacgttattattggatcattattcctatctgtttgcctatttcgt
caaattaactaccactttacatctaaccatcattttggatttgaagcagctgcctgata
ttgacattttgttgatgttgtttgattattcctttacgtctcaatctactgatgaggat
catatctttttagtataattaatacttatgacttccaatcatttaatcttagtttaaac
ctaaggaaagataatgaacttattaatattaatatttatattttcctctatgttatctt
taattcttattatagttgggttttgaattccaatatctaacccagacacagaaaaactt
tcaccatacgaatgcggatttgacccatgaggttcagcccgcctaccattttccattcg
attttttctagtagctattctatttttactatttgatttagaaattggcctccttcttc
caaccccgtgagcattacaactaaacccaacaaacactctaacatgagcaactttaatt
ctagctttattgactgtaggtttaatttatgaatgaatccaaggaggcttagactgagc
tgaatagacacttaatctaattaagaatattaatttcgacttaataaattttggtttaa
ccccaaaagcgtctaatgtcaccaactatttttacacttatggctgcttttattataag
ctcaattggactaatacttcaccgaacccattttttatctacacttatctgcttagagg
gaataatactttcactttttattattatttctatctgatctaatcaacttatatcaaca
tctatttttccacttccaatatttttattaacattctcagcatgtgaagctagcgcagg
cctagcattaatagtagcagcaacacgaacacatggaacagaccacttaaaaaacttaa
atcttttacaatgctaaaaattattataccaacaataatattaattttaacagtatgat
gtacaaaccaaaaatgactttgaacacatacaattgtcaactcaataatcattgccttc
attagcctaataatatttaatttaccattagaaattatactccaaactaacaagtttct
cggcctagattttatctcatctccattattaatcttaacatgctgacttctcccattaa
taattttagcaagccaaaaacacttaaaagaaaaccctcaaacccgtcaacgaatatat
atttctatatttcttattttacaaatttctcttattttagcatttacttcaacagaatt
aattctattttatattgctttcgaaaccacacttatccctacactaattattattacac
gatgggggaatcaatcagaacgattaagcgccggaacatattttcttttttatacacta
gccggctcattaccacttctcattgcactactagcactacaaaatagtttagggtctct
gtctttataccttttagaaacaataaaacccccatatctatttatatatactaataaat
tcttgtgattttcatgcctactcgcctttatagtaaaaatacccctttatggggtccat
ttatgacttcctaaggctcatgtagaagcaccaattgccggatcaataatcctagcagc
agttcttcttaaactagggggatatggaatcattcgtattactatattgctaacaccac
aaaaggaattatactacccatttataattctagcactatgaggtgtaattataaccagt
ttaatttgtatacgacaaacagacttaaaatcactaatcgcctactcatctgttagtca
catgggacttgtcatttcagccgcaattattcaaaccccatgaagccttacaggagcag
taattttaataatttcacacggactaatttcatcagccctattttgtttagctaacata
aattatgaacgttcacatagccgaacactccttctggttcgaggaatacaaacaattct
tccactaatgggaatatgatgactaatagttaatttatcaaacatagcgcttccaccat
ctattaacctgtgaggtgaattaactattatagtctcactcttcaactgatcaaaatga
acaattttatttacaggcctaggaactctaattactgcaacttataccttatatatata
tcaaataactcaacgtggacccacaccagcccatcttaataaaatatcccctaactata
cccgagaacattgccttatatcacttcatatgcttccaatactattaataattcttaaa
cctgagcttgtctccgggaactttacatgtttatttaatttaaacaaaatattagattg
tgagtctaatcatgagagttaaaatctttcaataaaccgagaagagttaaagaaacaag
agaaactgctaatatcttaatctgtagttaaaatccacagtctactcaacttttaaagg
ataatagttatccattggttttaggtatcaaaaattcttggtgcaaccccaagtaaaag
taatggacctaaatttattatttaactcctctttcattctgactttgacattactaact
attcccctctttctaaaaaaagaaaattgaccaaactttgttaaatcttctgttaaata
tgcttttatatctagtttattgccaataataatttttttaaatgtaggattagaatcaa
caacaactaactttaactgaatattcatttacaattttaatattacatcaagcattaaa
ctagaccagtactcccttgtatttctcccaattgcattatttgtaacttgatcaattct
agaattttcaatttgatatatacatcatgatcccaatatttctcgattttttaaatatt
tactagtatttttatttgctatattaattttaattaccgcaaacaatatatttcaatta
tttattggttgggaaggcgttggaatcatgtcctttttattaatcgggtgatgatatgg
tcgatcagacgctaacacagctgctattcaagcagtagtatataaccgtgtaggtgata
ttggacttattattagcatagcctgattatcaataaattctaactcatgagaacttcaa
caaatatttacaacctatgataaagaatcaatattacctattttaggattaatcttggc
cgcaactgggaaatctgcccaatttggactacacccttgacttcctgctgctatagaag
gaccaacacccgtatcagctcttctacactcaagtacaatagttgtagcaggaattttt
atcctaattcgatttcaaccacttattgaacaaaataaacttgctttaacaacctgttt
atgtttaggtgctctaactactatatttacagcaatttgtgccctaacacaaaatgata
tcaaaaaaattattgcattctcaacatctagccaattaggtttaataatagtaacaatt
ggcctaaaccaaccccaactggcatttttccatatttcaacacatgccttttttaaagc
aatactattcttatgctcaggctcaattattcacaacctaaatgatgaacaagacatcc
gaaaaatgggcggactacaaaactctattcccattacaacatcctgtttaacaattggt
agcctagccctagtaggaactccatttttagccggatttttttctaaggatgcaattat
tgaatcaataaatacatcctatttaaattcatgagctttaactcttacattacttgcaa
cctccattacaatagtttatagttttcgaattattttctatgttcaaataaaacaccca
gaatcgcttcctattcaaccaatcaatggaaataataacttattaattaaccccattat
acgtttagcttgaggaagtataattgcaggactactaattattaactctgcatctccca
taaaagaacaacttcttactataccacttttctctaaaatagccgcactcctagtaaca
attataggacttctattagcattagacctatcaaaaattataacaaaacaaaacataca
ctctttttctaataatttagcattctatcccacagtaattcaccgtattttaccaaata
taaatctttcattaggtcaaaatatctcaacccatatcactgatataacatgatatgaa
aaaacaggaccaaaatatataacagcccaatttctgccccctatcaaagccatcagtaa
ctgtcaatcaggtttaataaaaacttatataaccctcttcttaatttctatactactta
taattatattagcatcttactgcacgtaaagaccctcgagataaaccacgagtaacctc
caatacaacaaataaggttaagaaaagtactcaaccagatgctaccaaaaaccctcaac
caaatgtatatattaaaccaacccctccataatcatacccagtagaatctaaatctata
tcactaaaaaataaaaaatctacagaaaaacttaaattgaaataatatcctaaaagagt
taaagaaaaaatatagaaacaaacatgaaataaaacagaaatatttcctcatgcctcag
gatacggctcagctgctaaagaagcagaatatgcaaaaacaactaacattccacctaaa
taaattaaaagtaaaattaatgataaaaaagaaacacctgcctctactaacatgcaaca
accacaaatggcagctaaaactaacccaaaagccgcaaaatagggtgaaggattagatg
caactgcaattataccaattattataccaattattactaaaaaaccaaaatacattatt
tttattcagagtttaactgaaacccttgacctgaaaaatcaatgttgtattcaactata
aaaactaatggcccacatcatacgaaagactcaccctttaataaaaattattaataact
catttattgatctaccaaccccatcaaatatctcctattgatgaaattttggatctcta
ttaggattatgcttaattacacaaatcttaacaggattatttttagctatacattatac
agcagatacatcatcagcattctcatccgtggctcacatttgccgagatgtaaattatg
gctgacttatacggaatattcacgcaaatggcgcttcattcttttttatctgtatcttt
cttcatattggtcgaggaatatattacggctcatatatgttcaaagaaacatgaaacat
tggagtaattttactatttctagttatagcaacagcttttgtaggatatgttcttccat
ggggacaaatatcattttggggggcaacagtaattactaatttactttcagcaattccc
tatataggagatactctagttcaatgaatctgaggggggttttcagttgacaaggctac
cttaacccgattctttgccttccatttcttatttccatttctaattgcaggaacaagta
ttattcatctcctatttcttcatgaaacaggatccaataacccaacaggaatagcttca
aaccaagataaaatctcattccacccatatttctcttataaagatgctctaggttttct
actaatatttattttactaatgtttctatctcttttttctccaaatctactaggagatc
ctgagaacttttcaccagcaaacccattaattaccccaccacacattcaaccagaatga
tatttcttatttgcttatgctatcctacgctctattccaaataaactagggggagtaat
tgccttgcttatatcaattcttattctaatattaatcccaatacttcatacatctaaac
aacgaagcataatatttcgtccattaacacaaattatattctgaattctagtagctaat
accataatcctaacatgaattggcggacaaccagttgaaccaccgtttattgaaatcgg
acaaatttcttctatcctttatttttcacttttcattattattattccaataatcggaa
tcttagaaaataaaataatgaaatgataccatgatagtttaattaaaacatcgaccttg
taagtcgaaaaccgaagactaagaatcttctcaaggtattataaaatttaccgggctat
gcctacgatcccaggcatacccactcctaaccaagtactacttaaaatcagtaaactgc
cactccctccctactaccccctaccgaaaatattaaaaaagctcctacgcttatttttt
tgaccgccctctacctcttttcacaaaggctatcaactcgaattttctattgctttatt
ttatcaaaaaaaacataaaaatttttgtattaaaaaatatcattcaagaggggaggatt
ttcacccccaccgctggcacccaaagccaaaattcttggaatcaaactacctcttgtcc
tggttttcctaatgtacgagtaacgtggcaacatattatgcctatcgtacatccaacta
tctgccccacgactattatttagtactcttcggagtgtcagtcaaacacttagggcgag
aaaccaccaacccgctcctgacgatacgatgaccagatctgaggacttttattgtagag
tgccttacttcccttgaggcgccactggttaaaatctatgggcacgactcgaagattca
ttcatcaattggatcgaacgggtacctggcggctgcttaataactaatcagcccatgat
ccctcagcctcctctaagcacatctggtagttttttatttttctgtgtggtcaaccaac
attacggtaatatgtctggtactacacgatctaaagctgaacataacatgcaattgttt
tatctggaccaaatagaatgagtaaattatatgaatgattaaaagacatattcaataat
ttctaagagttttattgataacgtatttttatatttttcccccggagcttgaattatca
atatttaagattttgaacacgaactaatttttcatcctttaggttaacccccctacccc
cttaacaaatctaatcaacacgttttttaccttggccaacccccaaaactgaggtaaaa
tatttgtctacgacactggaataatcaataaagtttttttgagtaaaattaaaaaattt
gcgcaatatatagtattacatactatagttaatgtagcttaaataaaagtgtgacactg
aaaatgccaagatagatcttaaaacatctcataaacacaaagatttggtcctaatctta
ctattaattatgattatatttacacatgcaagtatctgcaccccggtgaaaatgcccta
aatttactaataataaactaaggagctgatatcaggcacacgcccatcacatcttgcta
agccacacccacaagggggtccagcagtgataaacattgaaaaataagcgacagcttga
accagtaataatctaaagagttggttaatctcgtgccagccaccgcggttatacgagaa
acccaaattaattaacaacggctcaaagagcggttaaatgaaaattttttatataatag
tctaaaaaattaactaagccgttatacgcaatagttaaatctaaaatcaacaacgaaag
taatactaataaattaaaaatattgaagccgcgaaagctatgacacaaactgggattag
ataccccactatgcctagccataaactttgatctttccgccggagtactacgagcaata
gcttaaaactcaaaggacttggcggtgctctacacccacctagaggagcctgttctata
attgataacccccaataaacctcaccacccattgcaaaacagcctatataccgccgccg
tcagcttaccctttaaggggaaacaagtaagcaaaatgataaacataaaaacgtcaggt
caaggtgtagcacatggggtggaaagaaatgggctacattttcttttagaaaaaacgaa
aaaccaaatgaaaaaaagttggaaggaggatttagcagtaaaaagaaaaaagagtgttc
tttttaaatttggctatagagcgcgcacacaccgcccgtcaccctcttcaatatctata
tttaagtaattaactaacctaataaaacaaagaagaggaaagtcgtaacatggtaagtt
taccggaaggtgaacttggattcaacctgtagcttaaattaaagcatcttacttacact
aagaaaatacttgataaaaccaagttgagttgagtaaaaattatagcctaattacctaa
cacctaaatatattaaaactaaaacatttaaaaacttaagtattggagaaagaaaataa
aaaaagagccatagagagagtactgcaaaggaaatatgaaatagaaatgaaataaacaa
taaaacaaataaaagaaaagattacaccttctaccttttgcataatggtctagcaagta
aaacttagcaaaaagaataaagttaacctccccgaaactaagcgagctactttaaagca
acatataagtgttaacccgtctatgtggcaaaatagtgggatgacttttaagtagtggt
gaaaagcctaacgagcttagtgatagctggtggctcaagaaatgaacttaaatccaact
ttaaatattttttaaacacaaaaagaaacaaataatatttttaagctaattaataaagg
tacagctttattaataaaggaaacaacctagatgatgaataaagattatattattaaaa
gaaattaaaattgttggcctaaaagcagccatcagtaatgaaagcgtcacagctcaact
taataaaaccttattattccattaaataatcgaaattcattatatgtattgagccaatc
tatattatagacgtgcctatgctagaactagtaacaagaatttatctctatgtacatgt
gtacatcagaacgaaaaactcactgataattaacgttaaaataatgcaatctagaaaaa
tatgaatatttacgttaaaccaacacaggggtacaaaagaaagattaaaaatttaaaaa
ggaactcggcaatcaaagacttcgcctgtttaccaaaaacatcacctcttgcatattaa
gtataagaggccctgcctgcccagtgacactagtttaacggccgcggtatcatgaccgt
gcaaaggtagcgtaatcacctgtcttttaattaaagacctgtatgaatggcaaaacgag
agtctaactgtctctttaaataaatcagtgaaactaatcttcccgtgcagaagcgggaa
tgatatcataagacgagaagaccctatggagctttaaattttacttaactataatttta
tattaccctaagggaaaaccttatacttttatatattaataaaaattttaggttggggc
gaccacggaatatagaaaaacttccgagatgagatttatagaaggacacttcacaaaat
agaaaaatctaacatattgacccaataattgatcaacgaaccaagttaccctagggata
acagcgcaatcttctccaagagttcttatcgacgagtaggtttacgacctcgatgttgg
atcaggacacccaaatggtgcagcagctattaaaggttcgtttgttcaacgattaaagt
cctacgtgatctgagttcagaccggagtaatccaggtcagtttctatctatgtttaact
tcccctagtacgaaagggccgggaaagttgggccaatgaaatattaagcccataacaac
tattgaaaacaactaaaatagactgtagacaatacagcctaatataaaggcttgcttga
gtggcagagttcggtaatagcaaaagatctaaaatctttctaccaggggttcaaatcct
ctcttaagctatgacctgttttgtaacccaattcattaaccctctaatatatattattc
cattatattcagctgtagcattcttaactttagtagaacgtaaagttttaggatacata
caacttcgaaaagggcctaatattgtaggcccaattggtctacttcaaccaattgctga
cggattaaaactatttattaaagaaccaattcgcccctctacttcttcacaaatcctat
ttatactaataccaataatagccctaactttatcgctagcaatttgaataccacttcca
ataccatttaccatatcaaatctaaatttaacaattctatttttacttgctttatcaag
cttaactgtatattctattttaggttcaggttgagcctcaaattctaaatacgcactaa
ttggggcattacgagcagtaccacaaacaatttcatatgaagttacatcaggtctaatt
attctatgtatagttttaataacaggaagctttaacctaaataattttaacttaacaca
agaatttatatgatttattattccggcctgacctatagcagcaatatgatttatctcta
cacttgctgaaactaaccgagccccatttgatttaacagagggtgaatcagaactagtt
tcaggctttaacgtagaatatgcggggggtccttttgccttgtttttcttagcggagta
ttctaatattcttcttataaatacactatcaacaattttattccttgggacaactaaca
acttatcacaaccagaactatcaacaatactacttattttaaaagcaacaacattatca
atcttattcttatgaattcgagcatcatatccacgatttcgctatgatcaattaataca
tttaatttgaaaaaattttttaccattaacactagctataaccctccttcacatctcat
taccaatttttatatacggaaatccaccaatataataggatacgtgcccgaaagatagg
gattactttgatagagtaaaaaatagaggttcgaaccctctcatatcttaaaaaaatag
gatttgaacctatacccagaggatcaaaaccccttgtgcaccctttacaccatttttta
taagtaaaataagctaaataagcttttgggcccataccccaaatatgttggttaaaccc
cttcttttactaatgagcccatatgcattatctattattatatcaagcttagcaacagg
aacaatattaacactggctagcaatcattgatttatagcatgaataggattagaattaa
atacattagctattattcccctaataacaaaaactcaccacccacgagcaacagaagca
gctacaaaatattttttaatacaagcactagcttcagcaataatcttattttcatcaac
aataaatgcatgatttataggagaatgagaaattaccaatatatcacacccaatttcaa
ccactatccttacaatcggactagcaataaaactaggaattgcaccatttcatatatga
ctccctgatgtcttacaaggattaaatctacttacatgtttaattttatcaacatgaca
aaaaattgcaccaatagttcttataattcaaatttatccgcaattaaacacaaacttac
tagttgtaatagctattttatctacaactattggaggctgaggaggactaaatcaaacc
caactccgaaaaattatagcttattcatcaattgcacatcttggttgaataatattagt
cttatgttttataccttctttaactttactaaatctaactgtatatataacaataacta
ccgtaatatttttaatatttatgaatataatatcaaccactattaataaaatagctatg
tcatgattaaagaacccggtaatagctgcatcaataataattgtattaatatcattagg
cggtctcccaccaacaaccggatttataccaaaatgattaattattcaagagataacta
aacaaaatttaatcgctattataacaattattgctctatcatcactgttaagcttattt
ttttatcttcgaatatcatattcaatctctctaacaacttcccctaatatctctaatac
tttctcaatttgacgacaaaataataaaaatcaaatatttctatcaataacaattatcc
tatctacattaatacttccgattaccccaacattaattaatattttaaactaaggattt
aagataatcagactaaagaccttcaaagccttaagtagaagtttaaaccttctaatcct
tgtataagacctgcaggattttaccccacattaaatgaatgcaaatcaaacactttaat
taagctaaggcctttctagattagaaggcttttatcctacaaatttttagttaacagct
aaacgctaaaatcaacaagctttaatctacttttcctagcttctcccgctggggggggg
ggaagcgggagaagccccgacgagaattaagtcgttctttaaaatttgcaattttatat
gctatacattacaaggcttgataaaaaaaggatttaaacctttataacagaggctacaa
ctctacacctattcggccattttacct
