# Supplementary material for: Conveniently Pre-Tagged and Pre-Packaged: Extended Molecular Identification and Metagenomics Using Complete Metazoan Mitochondrial Genomes
Source: PLoS One. 2012 Dec 14;7(12):e51263. doi: 10.1371/journal.pone.0051263 (PMC3522660; doi:10.1371/journal.pone.0051263)
Supplement: File S3 — Sliding window analyses for Mammalia and Lissamphibia. For each family, the folder contains the aligned sequences as well as the sliding window analyses by species pair and for all species pair on a single figure. (ZIP) [file pone.0051263.s003.zip › Lissamphibia/Ambystomatidae/NC_006890.fst]

>Ambystoma californiense mitochondrion, complete genome.    NC_006890
gtgataattactcgatgactattttctacaaatcataaagatattggcaccctttattt
agtatttggtgctggaggccaaattcttggcactgccattagcctattaatccgagcag
aactaagccaaccaggggccctattaggggatgatcaaatctataatgttattgtaaca
gctcacgcatttgtaataattttttttatagttatacctgtaataattgggggttttgg
aaactgattagtgccattaataattggcgcaccagatatagccttccctcgaatgaata
atataagtttttgacttcttccaccctctttcctccttctattagcctcctctggagtc
gaagcaggggctggaacggggtgaactgtgtaccccccacttgcgggtaacctagctca
tgccggggcctcagtcgatttaacaattttttcacttcatctagcaggtgtatcatcta
ttttaggtgcaattaattttattacaacttcaattaacataaaacccgcatcaatatca
caataccaaacccctttatttgtttgatcagtattaattacagcagtccttctattact
ttctcttccggttttagcagcgggtattacaatactgctgacggatcgaaacttaaaca
caacattctttgaccctgctggagggggtgaccctgtactttaccaacacctattttga
tttttcggacacccagaggtatatatcttaattttaccggggtttggaataatttcaca
tattgtaacttattattctgcaaaaaaagaaccattcggctatataggaatagtgtgag
ctataatatctattggtcttttaggatttattgtatgagcacatcatatatttacagta
gatttaaatgttgacacacgggcatattttacatccgctacaataattattgccattcc
aactggggtaaaagtatttagctgattagcaactatacacggaggggcaattaaatgag
atgcagcaatactatgggccctaggctttatttttttatttacagtaggtggtcttaca
ggaatcgtactagctaattcatctttagatattgtcctacatgacacatattatgtagt
agcccactttcactatgttctatcaataggtgccgtatttgctattatagggggatttg
tacactgatttccactattctcaggatacacacttcactcaacttgatcaaaaattcac
tttggggttatatttattggtgtaaacttaactttcttcccacaacattttttaggttt
agccgggataccgcgacgatattcagattatcctgatgcatatacgctatgaaacactg
tttcatctattggctcacttatttctcttgttgcagtaattataataatatttattatt
tgagaagcttttgcatctaaacgagaagtattatcaacagaattaacatccactaatat
tgaatgactacataattgccctcccccttaccacacattcgaagaaccatcttttgtac
aatcacgaatttaacaagaaaggagggaattgaacccccttaaattaatttcaagttaa
ccacaaaccaatctgtcactttcttgagatattagtaaaaccattacaactccttgtca
gggggttattactagttaaaaccttgtatatctttaatggcacacccatcacaattagg
ttttcaagacgcagcctcaccaatcatggaagaactacttcattttcacgatcatgcct
taatggccgtgtttttgattagcaccttagtcctttacattattacagtaataataact
acaaaattaactaacactaatgctatagatgcacaagaaattgaaatagtatgaactat
tataccagccattattttaattgtaattgccctaccttcactacgaatcttatatttaa
tagatgaaattaatgacccgcacttaactgttaaagcaattggacatcaatgatactga
agttacgaatatacgaattatgatgatttagtatttgactcatacatgcttccaacaca
aaacttaaatcctggtgaatttcgactactggaagtggataatcgaatagttgtaccta
tagaatccccaattcgaatattaatttcagcggaagatgttcttcactcatgagctata
ccatcaataggaattaaaacagatgccatcccagggcgactaaatcaaacaacctttat
tgcctctcgacccggggttttttatggtcaatgctcagaaatttgcggagcaaaccaca
gctttataccaattgtagttgaaaccacaccattaggacacttccaaaactgatcctct
tcaatacaagaatacattaagaagctttcacggataaagcaatagccttttaagctatt
attcggtgacttccaaccacccttaatgatatgccacaactaaaccctggcccctgatt
tgcaatcttaatcatatcttgatttatttatttatttattctaatatccaaaactaata
actttaaatttaataatgaccccaacatacaaaatgtaaaaaaaatcaaaccacaatct
tgaaattgaccatgaacttaagcttttttgaccaattcataagtccgactatgttaggt
ataccattaatcctattagcaataactatcccatgattattatatgtttcaccaacaga
tcgatgattaaacaatcgccttaccacactgcaagcgtgattcttatcttcctttacaa
aacaattaatacttcctctcagcattaaagggtataaatgagctctaccattgacttcc
ctaataatctttttaattacaataaatttattagggttattaccttatacttttacccc
aacaactcaactttcattaaatttaggattagctgttccattctgattagctacagtac
taattggattacgaaatcaaccaactgcagcactaggacatttacttcctgaaggcacc
ccaacactactaattccaattttaattattattgaaacaattagcttatttatccgccc
attggctttaggggttcgtcttactgctaaccttacagccggtcaccttcttattcaac
ttatctctacagcagtatttgttttaatacctataataccaacaacagctattattact
gctgttgtattatttcttttaactcttttagaaattgccgtagcaataattcaagctta
tgtatttgtccttcttttaagtctttatcttcaagaaaacacataatggcacaccaagc
tcacgcttatcacatagttgacccaagcccatgaccacttacaggggcaatcgctgcac
tattattaacatcaggtttagcaatatgatttcattttggatcaatagtattaatatta
ttaggattgataattacacttctaacaatagttcaatgatgacgagatattatccgaga
aggaacatttcaaggtcatcatacattaccagttcaaaaaggattacgatatggtataa
tcttatttatcacatctgaagtattcttttttttagggttcttttgagctttttataat
tccagcttagcaccaacaccggaattaggcgaatgttgacccccaacaggaattacccc
attagacccatttgaagtcccactattaaatacagcagtattactagcctccggggtta
cagtaacttgagcacatcatagcattatacaaaatgaccgaaaagaggctattcaatca
ttagcattaacagttttactaggtttatactttacccttctccaagcaatagagtatta
tgaagccccattcactattgctgatggggtatatggatcgacattttttgtagcaaccg
gcttccatggtcttcacgttattatcggatcattattcctatctgtttgcctgtttcgt
caaatcagttatcactttacatctaatcaccactttgggtttgaagcagctgcctgata
ttgacattttgttgatgttgtttgattattcctttacgtctcaatctactgatgaggat
catatctttttagtataattaatacttatgacttccaatcatttaatcttagtttaaac
ctaaggaaagataatgaacttattaatattaatatttatattttcctctatgttatctt
taattcttattatagttgggttttgaattccaatatctaacccagacacagaaaaactt
tcaccatacgaatgcggatttgacccattaggttcagcccgcctaccattttccattcg
attttttctagtagctattctatttttactatttgatttagaaattgcccttcttcttc
caaccccgtgagcattacaactaaacccaacaaacactctaacatgagcaactttaatt
ctagctttattgactgtaggtttaatttatgaatgaatccaaggaggcttagactgagc
tgaatagacacttaatctaattaagaatattaatttcgacttaataaattttggtttaa
ccccaaaagcgtctaatgtcaccaactatttttacacttatggctgcttttattataag
ctcaattggactaatacttcaccgaacccattttttatctacacttatctgcttagagg
gaataatactttcactttttattattatttctatctgatctaatcaacttatatcaaca
tctatttttccacttccaatatttttattaacattctcagcatgtgaagccagtgcagg
gttagcattaatagtagcagcaactcgaacacacggaacagaccacttaaaaaacttaa
atcttttacaatgctaaaaatcattataccaacaataatattaattttaacagtatgat
gtacaaaccaaaaatgactttggacacatacaatctctaattcaataatcattgccttt
attagcctaataatatttaacttgccattagaaattacacttcaaactaacaaatttct
cggcctagattttatttcatccccgctattaatcttaacatgctgactactaccattaa
taattttagcaagccaaaaacacttaaaagaaaatcccccaacccgacaacgaatgtat
atttctatatttattatattacaaacctctcttatcttagcatttacttcaacagaatt
aattctattttatattgcttttgaaaccacacttattccaacattaattattattacgc
ggtggggtaatcaatcagaacgattaaacgccggaacatattttcttttttatacatta
gccggttcattacctcttcttattgctctattagcattacaaaataatttagggtctct
gtctctatatctattagaaactataaaaccaccatatttatttatatatacaaataaat
tcttatgattttcatgcctacttgcctttatagtaaaaatacccctctatggggttcat
ttatgactccctaaagctcacgtagaggcaccaattgccgggtcaataatcctggcagc
agttcttcttaaactaggtggatatgggattattcgtattactatactgctgacaccgc
aaaaggaattatactacccatttataattctagcactatggggtgtaattataaccagt
ttaatttgcatacgacaaacagatctaaaatcactaatcgcctactcatctgttagtca
tataggacttgtcatttcagccgcaattattcaaaccccatgaagccttacaggagcag
taattttaataatctcgcacggattaatttcatcagccctattttgtttagctaatata
aattatgaccgttcacatagccgaacgcttcttctggttcgaggaatacaagcaattct
tccagtaataggaatgtgatgattaatagttaatttatcaaatatagcacttccaccat
ctattaatctatggggtgaattaactattataatttcactttttaactgatcaaaatga
acaattttatttacaggtttaggaactttaattactgcaacctataccctatacatata
tcaaataactcaatgcggacccacaccagcccatcttaataaaataacccctaattaca
tccgagaacattgcctcatatcactccatatgcttcaaatactattaataattttcaaa
cctgagcttgtctctgggaactttacctgtttatttaatttaaataaaatattagattg
tgattctaatcatgaaagttaaaatctttcaataaaccgagaagagttaaagaaacaag
agaaactgctattatcttaatctgtagttaaaatctacagtctactcaacttttaaagg
ataatagttatccattggttttaggtatcaaaaattcttggtgcaaccccaagtaaaag
taatggacctaaatgtattatttaactcctctttcattttaactttaacactattaatt
attccgcttttcctaaaaaaagaaaactgaccaaactttgtcaaatcttctgttaaata
tgcttttatatctagtttgcttccaataataattttcctaaatgttggactagaatcaa
caacaactaactttaactgaatatttatttacaattttagcatcacatcaagcattaaa
ctagaccaatactcccttgtatttcttccaattgctttatttgtaacttgatcaatttt
agagttttcaatttgatatatacatcatgatcctaatatttctcgattttttaaatatc
tactagtatttttattcgccatattagttcttattactgcaaacaatatatttcaatta
tttattggttgggaaggtgtcggaattatatcctttctgttaattgggtggtggtatgg
ccgatcagatgctaatacagctgcaattcaagcagtagtatataaccgtgttggcgata
ttggacttattattagtatagcttgattatcaataaactccaactcatgggaatttcaa
cagatatttttaacctatgataaagaatctatgctgcctattctgggattaatcctggc
tgcaactggaaaatctgctcaatttgggttacacccatgactccccgctgctatagaag
gaccaacaccagtatcagccctactacactcaagtacaatagttgtagcaggtattttt
atcctaattcgatttcaaccacttattgaacaaaataaacttgctttaacaacctgttt
atgtttaggcgctctaactactatgtttacagcaattggcgcattaccacaaaatgata
tcaaaaaaattatggcattttcaacatctagccaattaggtttaataatagtaacaatt
ggcctaaatcaactccaactagcattcttccatatttcaacacacgcctttttcaaagc
aatactattcttatgctcaggttcaatcatccataacctaaacgatgaacaagatatcc
gaaaaataggcggactacagaattctattccaattacaacatcttgtttaacaattggc
agcttagccctagtagggaccccatttttagcaggattcttttctaaggatgcaattat
tgaatcaataaacacatcttacttaaactcatgagctttaactcttacactaattgcaa
cctcatttacaataatttatagttttcgaattattttttatgttcaaataaaatacccg
cgatcacttccaattcaaccaattaatgaaaataataaattactaattaatcctattat
acgtttagcttgaggaagtataattgcagggctactaattattagctcctcctctccca
taaaagaacaacttctcactataccaatattctctaaaatagctgcactactggtaaca
atcattggacttctattagcattagacttatctaaaatcataaaaaaacaaaacataca
ctctttttctaataatttagcattttacccaacagtaattcaccgtatcttgccagata
taaacctttcattaggtcaaaatatctcaactcatatcactgatataacatgatatgaa
aaaacaggaccaaaatatataacagcccaatctctgccccctatcaaagccattacaaa
ttctcaatcaggtttaatcaaaacttatataactcttttcttaatctctatactactta
taattatactagcatcttactgcacgcaaagaccctcgagataaaccacgagtaacctc
cagtacaacaaatagagttaaaaaaaggactcaaccagatgctactaaaaatcctcaac
caaatgtatatattaaaccaacctccccataatcgtacccaacagaatctaagcctgta
tcactgaaaaataaaaaatctacagaaaaacttaaaccgaaataataccctaaagaaat
taaagagaaaatatagaaacagacatgtaataagacagagatatttcctcatgcctccg
gatatggctcagctgctaaagaggcagaatatgcagaaacaactaacataccccctaaa
tagattaaaagtaaaattaatgataaaaaagaaacacccgcctctactaacatgcaaca
accacaaatggcagctaaaactaacccaaaagccgcaaaatagggtgaaggattagatg
caactgcaattataccaattattataccaattattactaaaaaaccaaaatacattatt
tttattcagagtttaactgaaacccttgacctgaaaaatcaatgttgtattcaactata
aaaactaatggcccacatcatacgaaagactcaccctttaataaaaattattaataact
catttattgatctaccaaccccatcaaacatctcctattgatgaaactttggatctcta
ttaggattatgcttaattacacaaatcttaacaggattatttttagctatacattatac
agcagatacatcatcagcattctcatctgtagcacatatctgtcgagatgtaaattacg
gatgacttatacgaaacattcacgcaaacggcgcctcattcttttttatttgtattttt
cttcatattggccgagggatatattatggctcatatatatttaaggaaacatgaaatat
tggggtaattttactatttctagttatagcaacagcctttgtaggatatgtcctcccat
gagggcaaatatcgttttggggggcaacagtaattactaatttactctcggccattcct
tacataggagacaccttagttcaatggatctgagggggcttttcagttgataaagctac
tttaacccgattctttgcttttcatttcctattcccatttttaattgcagggacaagca
tcattcatcttctatttcttcacgaaacaggatccaacaacccaacaggaataacctct
aaccaagataaaatctcatttcacccatacttctcgtataaagatgctttaggttttat
actaatatttattttactaatattcctatcccttttctctccaaacctgctaggggacc
ctgaaaacttttcaccagcaaatccactaatcaccccaccccacattcaaccagagtga
tacttcttatttgcttacgcaatcctccgctctattcccaacaaactaggaggtgtaat
tgccttacttatatcaattcttattctaatactaatcccaatacttcatacatctaaac
aacgaagcataatatttcgcccactaacacaaattatattctgaatcatagtagctaat
accataatcttaacatgaattggcggacaaccagttgaaccgccattcattgaaatcgg
acaaatttcttctgtcctttatttttcacttttcattattattatcccaacaatcggaa
tattagaaaataaaataatgaaatgataccatgatagtttaataaaaacatcgaccttg
taagtcgaaaaccgaagactaagaatcttctcaaggtattataaaacctaccaggctat
gcctacatttccaggcataaccactcctaaccaagcactacctaaaatcagcagtttgc
cactccccccccactaccccatacgaaaataattaaaaaagctcctacgcttctttttt
tgaccgacctctacctcttttcacagaggctatcaactcgaattttctattgctttatt
ttatcaaaaaaaacataaaaatttttgtgttaaaaaatatttttcaagagggggggatt
ttcacccccaccgccggcacccaaagccaaaattcttggaatcaaactacctcttgtcc
tggttttcctaatgtacgagtgacgcggcaacatattatgcctatcgtacatccaacta
tctgccatacgactattatttagtactcttcggagtgtcagtcattacacctggggcga
gaaaccaccaacccgctcctgacgacacgatgaccagatctgaggacttttattgtaga
gtgccttacttcccttgaggcgccactggttaaaatctatgggcacggcttgaagactc
attcatcaattggatcgaacgggtacctggcggctgcctaataactaattggcccatga
tccctcagcctcctcaaaacacatctggtaattttttatttttctgtgtggtcaaccaa
cattacggtaatatgtctggtactacacgatctaaagctgaacataacatgcaattgtt
ttatctggaccaaatagaatgagtaaattatatgaatgattagaagacatattcaataa
tttctaagagttttactgataacgtatttttatatttttcccccggagcttgaattatc
aatattttagattttgaacatgaactaatttttccatcctttaagttaacccccctacc
ccctaacaaatctaatcaacacgttttttaccttggccaacccccgaaactgaggtaaa
atatttgtctacgacactggaataatcaataaagtttttttgagtgaaatttaaaaatt
tgcgcaatatacagtattacacactatagttaatgtagcttaagtaaaagtatgacact
gaaaatgccaagatagatcttaatacatctcatgaacacaaagatttggtcctaatctt
actaataattatgattatatttacacatgcaagtatctgcaccccggtgaaaatgccct
aaatttactaataataaactaaggagctgatatcaggcacacgcccatcacatcttgct
aagccacacccacaagggggtccagcagtgataaacattgaaaaataggcgacagcctg
aaccagtaataatcaaaagagttggttaatctcgtgccagccaccgcggttatacgaga
aacccaaattaattaacaacggctcaaagagcggttaaatgaatactttactcaatagt
ttaaaaaattaactaagccgttatacgcagtagttaaatctaaaatcaataacgaaagt
aatactaataaattaaaaatatttgaagccgcgaaagctatgacacaaactgggattag
ataccccactatgcctagccataaactttgatctttccgccagagtactacgagcaata
gcttaaaactcaaaggacttggcggtgctctacacccacctagaggagcctgttctata
attgataacccccaataaacctcaccacccattgcaaaacagcctatataccgccgccg
tcagcttaccctttaagggaaaacaagtaagcaaaatgataaacataaaaacgtcaggt
caaggtgtagcacatggggtgggaagaaatgggctacattttctttaagaaaaaacgaa
aaaccaaatgaaaaaaagttggaaggaggatttagcagtaaaaagaaataagagtgttc
tttttaaatctggctatagagcgcgcacacaccgcccgtcaccctcttcaacactgaat
ttaagtaattaactaaatttataaaataaagaagaggaaagtcgtaacatggtaagttt
accggaaggtgaacttggattcaacttgtagcttaaattaaagcatcttacttacacta
agaaaatacttgataaaaccaagtcgagttgagtaaaaattatagcctaattatttatc
acctaaatacactaaaactaaaacatttaaaaacttaagtattggagaaagaaaacaaa
aatagagccatagagagagtactgcaaaggaaatatgaaatagaaatgaaataaataat
aaaacaaataaaagaaaagattacaccttctaccttttgcataatggtctagcaagtaa
aacttagcaaaaagaataaagttaacctcccagaaactaagtgagctactttaaagcaa
catataagtgttaacccgtctatgtggcaaaatagtgggatgactttaaagtagtggtg
aaaagcctaacgagcttagtgatagctggttgctcaagaaatgaacttaaattcaactt
gaaatattttttaaacacgaaaagaaacaaataatattttaaagctaattaataaaggt
acagctttattaataaaggaaacaacctaaataatgaataaagattatattattaaaag
aaattagaattgttggcctaaaagcagccaccagtaatgaaagcgtcacagctcaaatt
aataaaaccttattataccattaaaaaatcaaaattcattatatgtattgagccaatct
atattatagatgtgcctatgctagaactagtaacaagaatttatctctatgtacatgtg
tacatcagaacgaaaaactcactgataattaacgtcaatataatacaaatcaagaaaaa
tatagattcttacgttaaaccaacacaggggtacaaaggaaagattgaaaatttaaaaa
ggaactcggcaatcaaagacttcgcctgtttaccaaaaacatcacctcttgcatattaa
gtataagaggccctgcctgcccagtgacattagtttaacggccgcggtatcatgaccgt
gcaaaggtagcgtaatcacctgtcttttaatttaagacctgtatgaatggcaaaacgag
agtctaactgtctctttaaatcaatcagtgaaactaatcttcccgtgcagaagcgggaa
taaaaacataagacgagaagaccctatggagctttaaattttaattaactataattttg
tatcccccctaaggggaaaccttatactattatatattaataaaaattttgggttgggg
cgaccgcggaataaagaaaaacttccgagatgatatttttagaaggacacttcacaaaa
tagaaaaatctaacatattgacccaatatttgatcaacggaccaagttaccctagggat
aacagcgcaatcttctccaagagttcttatcgacgagaaggtttacgacctcgatgttg
gatcaggacacccaaatggtgcagcagctattaaaggttcgtttgttcaacgattaaag
tcctacgtgatctgagttcagaccggagtaatccaggtcagtttctatctatgtctaac
ttcccctagtacgaaagggccgggaaagttgggccaatgaaatattaagcccataacaa
ctattgaaaacaactaaaatagactgtagacaatacagcctaatataaaggcttgcttg
agtggcagagtttggtaatagcaaaagatctaaaatctttctaccagaggttcaaatcc
tctcttaagctatgactaattttgtaacccaattcattaaccctctaatatacattatt
ccagttttattggctgtagcatttttaacccttgtagaacgtaaggttctagggtatat
acaacttcgaaaggggccaaatattgttggccctattggcctacttcaaccaattgctg
acgggttaaaactatttattaaagagcccattcgcccctctacttcttcacaaactcta
tttatactgataccaataatagccttaactctatcactagcaatttgaatacctcttcc
aataccatttacaatatcaaatctaaatttaacaattttatttttactcgctttatcca
gcttaactgtgtattctattttaggatcagggtgagcctcaaattctaaatatgcacta
atcggagcactacgggcagtagcacaaacaatctcatatgaagtcacattaggtttaat
tattctatgtttagttttaataacaggtaactttaacctaactaatttcaactcagcac
aagaatttatatgattcatcatcccggcctgacctatagcagcaatatggtttatctct
acacttgccgaaactaaccgagccccatttgacttaacagagggagaatcagagttagt
gtcaggctttaacgtagaatacgcagggggcccttttgccttattcttcttagcggaat
attcaaatatccttctaataaatacactttcaacaatcttattcctaggaacaactaat
aatttatctcaaccagaattatcaacaatactacttatcttaaaagcgacaatcttatc
aatcttattcttatgaattcgagcatcatacccacgattccgctatgatcaattaatac
atttaatttgaaaaaatttcttaccattaacgctagctattacccttcttcacatctca
ttaccaatttttatatatggtaacccgccaatatagtaggatatgtgcccgaaagatag
ggattactttgatagagtaaaaaatagaggttcgaaccctcttatatccttaaaaaaat
aggatttgaacctatacccagaggatcaaaaccccttgtgcaccctttacaccattttt
tataagtaaaataagctaaataagcttttgggcccataccccaaatatgttggttaaac
cccttcttttactaatgagcccatatgcattatctatcattatatcaagcttggcaaca
ggaactatattaacactagctagtaatcactgatttatagcatgaataggattagaatt
aaatacattagctattatccccctaataacaaaaactcaccacccacgagcaacagaag
cggctacaaaatattttttaatacaagcatttgcttcagcaataatcctattttcatca
acaataaatgcatgatttataggagaatgagaaattgcctacatatatcacccaatttc
aaccgctatattaacaatcgggttggcaataaaactcggaattgcaccattccacatat
gacttcctgatgtcctacagggcttaaatctactcacatgcttaatcttatcaacctga
caaaaaattgcaccaataattcttataattcaaatttattctcaattaaacgcaaactt
attaattgtaatagctatcttatctaccacaattggtgggtgggggggattaaaccaaa
cccaactccgaaaaattatagcttattcatcaattgcacatcttggttgaataacatta
gtcttatgtttcatgccttccttaactttactaaatctaactatgtgtataataataac
taccgtaatatttataatatttatgaatacaatatcaactactattaataaaatagcta
tatcatggttaaaaaacccagtaatggctgcatcaataataattgtgttaatatcatta
ggcggtcttccaccaacaaccggattcatacccaaatgattaattattcaagaaataac
caaacagaatttaactgcaattacaacaattattgcactctcatcattattaagcttat
ttttttatcttcgaatatcatactcaatttctttaacaacttctcctaacatctcaaac
actttctcaatttgacgacaaaataataaaaatcaaacatttatatcaataataatcat
tctatctacactaatacttccaattaccccaacattaattaatattttaaactaaggat
ttaagataatcagactaaagaccttcaaagccttaagtagaagtttaaaccttctaatc
cttgtataagacctgcaggattttatcccacattaaatgaatgcaaatcaaacacttta
attaagctaaggcctttctagactagaaggcttttatcctacaaacttttagttaacag
ctaaacgctaaaatcaacaagctttaatctactttgcctagcttctcccgctggttggg
gagggaagcgggagaagccccgacgagaattaagtcgttctttaaaatttgcaatttta
tatgctatacattacgaggctttgataaaaaaaggatttaaacctttatgacagaggct
acaactctacacctattcggccattttacct
