# Supplementary material for: Conveniently Pre-Tagged and Pre-Packaged: Extended Molecular Identification and Metagenomics Using Complete Metazoan Mitochondrial Genomes
Source: PLoS One. 2012 Dec 14;7(12):e51263. doi: 10.1371/journal.pone.0051263 (PMC3522660; doi:10.1371/journal.pone.0051263)
Supplement: File S3 — Sliding window analyses for Mammalia and Lissamphibia. For each family, the folder contains the aligned sequences as well as the sliding window analyses by species pair and for all species pair on a single figure. (ZIP) [file pone.0051263.s003.zip › Lissamphibia/Ambystomatidae/NC_014568.fst]

>Ambystoma barbouri mitochondrion, complete genome.    NC_014568
gtgataattactcgatgactattttctacaaatcataaagatattggcaccctatattt
agtatttggtgcctgagccgggatagttggcactgcactaagccttttaattcgagcag
aattaagccaacccggggctctgctgggtgacgaccaaatctataatgtcattgtaaca
gcacatgcatttgttataattttttttatagtaatacctgtaataattggtggatttgg
aaactgattagtaccattaataattggtgcaccagatatagctttcccgcgtataaata
atataagtttttgactattacccccatccttccttcttctattagcctcctcaggggtt
gaagcaggtgctggaacgggttgaactgtgtacccgccacttgccggcaacctagccca
tgctggtgcctcagtcgatttaacaattttttcacttcatttagctggtgtttcatcta
ttttaggcgcaattaattttattacgacttcaattaatataaaacctgcatctatatct
caatatcaaacaccgttatttgtttgatcagtactaattacagcggttctattattact
ttctcttccggtcttagcggcaggaattacaatactactaaccgatcgaaacttaaaca
caacattttttgaccctgccggaggaggagacccagttctctaccaacacctgttttga
ttcttcgggcatccggaagtatatattctaattttaccaggatttggaataatttctca
tattgtaacctattattctgcaaaaaaagaaccatttggctatataggtatagtatgag
ctataatatccattggtcttctgggatttattgtctgagcacaccatatgtttacagta
gacctaaacgtcgacacacgagcatattttacatctgccacaataattattgctattcc
aaccggagtaaaagtattcagttgactagcaacaatgcatggcggagcaattaaatgag
atgcagctatattatgagccttaggctttatttttttatttactgtaggggggcttact
gggattgtattagccaattcatccctagatattgttctacacgatacatattacgtagt
agcccactttcactatgtattgtcaataggtgctgtatttgctattataggaggatttg
tacactgattcccactattcacaggatatacacttcattcaacttgatctaaaattcac
tttggggtaatatttattggtgtaaatttaactttctttccacaacattttttagggtt
agccggaataccacgacgatattcagattaccctgacgcatatacgctatgaaacactg
tctcatcaattggctcactaatttctcttgtcgcagtaattataataatatttattatt
tgagaagcttttgcatctaaacgagaagttttatcaacagaattaacatcaacaaatat
tgaatgattacataattgccctcccccttatcatacatttgaagaaccatcttttgtac
aatcacgagtttagcaagaaaggagggaattgaacccccttaaattaatttcaagttaa
ccacaaaccaatctgtcactttcttgagatattagtaaagcctattacaaccccttgtc
aagggggcatcactagttaaaatcttgtatgtctctaatggcacacccatcacaattag
gttttcaagacgcagcctcaccaattatggaagagctacttcattttcacgatcatgcc
ctaatggccgtgtttttaattagcactttagtcctttacattattacagtaataataac
aacaaaattaactaatactaatgcaatagatgcacaagaaattgaaatagtatgaacta
ttataccagctattattttaattgtaattgccttaccctcactacgaattttatattta
atagacgaaattaacgacccgcacttaactgtaaaagcaattggacatcaatgatattg
aagttatgaatatacaaactataatgatttagtatttgattcatatatgaccccaacgc
aaaacttaagcccaggggagtttcgacttttagaagtagataaccgaatagttgtaccc
atagagtccccaattcgaatgttaatttcagcggaagatgtcctccactcgtgagcaat
accatcaataggaattaaaacagatgctattccaggacgattaaaccaaacaactttta
ttgcctcccgtcccggtattttctatggtcaatgctcagaaatctgcggggcaaaccat
agcttcataccaattgttgttgaaactacaccactaaaacacttccaaagctgatcttc
ttcaatacaagaatacattaagaagctttcatggataaagcaatagccttttaagctat
aattcggtgatttccaaccacccttaatgatatgccacaactaaaccctggcccctgac
ttgcaatcttggttatatcttgatttatttatttacttattttaatacccaagacaaac
aacttcaaatataataatgaccctaacatacaaaatgtgaaaaaaataaaaccacaatc
ttgaaattgaccatgaacctaagcttttttgaccaatttataagccccacaatattagg
tattccactaattttattagcaataaccattccatggctattatatgtttcaccaacag
accgctgattaaataatcgccttactaccctacaaacatgatttctagccacctttaca
aaacaactaatgctaccgctaaatatcaaaggacataaatgagccttatcactaagctc
attaatagtttttctaattacaataaacttacttggattattaccttatacctttaccc
caacaacacaactttcactaaatttagggttggctgttccgttctgattggcaacagtg
ttaatcggcctacgaaatcaaccaactgcagcccttggacaccttcttccagaaggcac
cccaacactgctaatcccaattttaattattatcgaaacaattagtttatttattcgac
cactagccctaggagtccgtttaactgcaaatctcacagcaggccacctacttattcaa
cttatttctacagcagtctttgtattaataccaataataccaacaacagctattattac
tgctattgttttatttctactaacccttttagaaattgctgtagcaataattcaagctt
atgtttttgtccttcttttaagcctctatcttcaagagaatacataatggcacaccaag
ctcacgcttatcacatagtagacccaagcccgtgaccactaacaggggcaatcgctgca
ttactactaacatcagggttagcaatatgatttcattttggatcaataatacttatact
attaggattaataattacacttctaacaataacccaatgatgacgagacattattcgag
aaggcacatttcaaggccatcacacactaccagttcaaaaaggattacgatatggtata
atcttatttattacatctgaggtattcttttttttaggtttcttttgagctttttataa
ttcaagcctagcaccaacgccggaattaggcgaatgttgaccaccaacaggtattaccc
cattagacccgttcgaagtcccccttttaaataccgcagtattactagcctccggggtt
acagtaacatgggcacaccacagcattatacaaaatgatcgaaaagaagctattcaatc
attagcactaacagttttattaggcttatattttacgcttcttcaagcaatagaatatt
atgaagctccgttcactattgccgatggtgtatatggatcaacattttttgtagcaacc
ggcttccacggccttcacgttattattggatcattatttttatctgtctgcctatttcg
tcaaattaattttcacttcacatctaatcatcatttcgggtttgaggcagcagcctgat
attgacactttgttgatgttgtatgattattcctttacgtctcaatttactgatgagga
tcatatctttttagtataataaatacgtatgacttccaatcatttaaccttagtttaaa
tctaagaaaagataatgaatttagtaattttaatatttattttatctgctatattatct
gtacttctaattctaatcggcttttgaatcccgatatctaacccggacactgaaaaact
ttcaccatacgaatgcggatttgacccattaggatcagcccgattaccattctccattc
gattctttttagtagccatcttatttctactgtttgacttagaaattgccttgcttctc
ccaaccccctgagcactacaactaaccccagaaagcactttattatgagcaacactaat
cttaactttattaacagtaggcctaatctatgaatgaattcaaggcggattagattggg
ccgaatagacacttaatctaattaagaatattaatttcgacttaataaattttggttta
aatccaaaagcgtctaatgtcaccagttatttttacacttatggccgcctttattataa
gcgcaatcggactaatacttcaccgaacccattttttatcaacacttatttgcctagaa
ggaataatactctcactttttattattatttctgtctgatcaaatcagcttatattaac
atctattttttcacttccaatgttcttattaacattttcagcatgtgaagcaagtgccg
gcctagcattaatagttgcagcaacacgaacacacggaacagaccatttaaaaaactta
aatcttttacaatgttaaaaattattatcccaacaaccatactaatattaacagtatga
tgtacaaaccaaaaatggctttgaacacatacaattgctaactcaataattattgctct
aattagcctaataatatttaatttaccactagaaattatactacaaactaataaatttt
taggcctagattttatttcatctcctctactaatcttaacatgttggcttatcccatta
ataattttagcaagtcaaaaacacttaaaagaaaacccaccaacccgacagcgtatgta
tatttcaatattccttatactacaaatttcccttattttagcatttacctcaacagaat
taatcttgttttatattgcttttgaaactacacttattccaacgctaattattattaca
cgatggggaaaccaatcagaacggttaaatgctggaacatattttcttttttatacatt
agccggctcattaccactccttattgcacttttagcattacaaaataatacagggtctt
tatctctatatttattggaaaatatgaaagccccatatttatttttatatacaaataaa
ttcttatgattttcatgcttacttgctttcatggtaaaaataccactttatggtgttca
cttatgacttccaaaagcccatgtagaagcaccaattgccggttcaataattttagcag
cagttcttctaaaattaggcggatacgggattattcgtatttccttactacttacacca
caaaaagaactgtgctacccatttataattttagctttatgaggtgtaattataactag
tttaatctgtatacgacaaacagatttaaaatcactaatcgcctactcatctgtaagcc
acataggactcgtagttgcagctgcaattattcaaaccccatgaagccttacaggagca
gtaattttaataatttcacatgggttaatttcatcagctctattctgcctagccaacat
aaactatgaacgttcacatagccgaacacttcttctagttcgaggaatacaagcaattc
ttccattaatgggaatatggtgattattcgttaatttatcaaatatagcacttccacca
tctctaaatctttgaggtgaattaactattatagtctcactttttaactgatcaaaatg
aacaatattattcacaggactaggaacattaattactgcaacctacaccctatacatat
atctcatgactcagcgcggacccgcaccaatgcacttaaacaaaataacccctagttat
actcgagaacattgcctcatgtcacttcatatgcttccaatactattaataattcttaa
acctgagttaatctccggaaactttacatgtttatttaatttaaacaaaatattagatt
gtgattctaattataaaagttaaaaccttttaataaaccgagaagagttgagaaacaaa
agaaactgctaatatctaaacctgtggttaaaatccacagtctactcaacttttaaagg
ataatagttatccattggttttaggtatcaaaaactcttggtgcaaccccaagtaaaag
taatggatttaaatttactattcaactcatctttcattttaactttaacactactaatt
attccacttttttttaaaacagaaaattgaccaaactttgttaaagattccgttaaata
cgctttcatatctagtctattaccaataataattttctttaacacggggttagaatcaa
caacaaccaacttcaactgaatatttatttataattttaatattacatctagtattaag
ctagaccaatattcccttgtatttattccgattgccctatttgtaacttgatcaattct
agagttctcaatgtgatacatacaccatgacccttatatttctcgattttttaaatatt
tactagtctttctatttgctatattaattcttattactgcaaataacatatttcaacta
tttattgggtgggaaggagttggaatcatatcattcttattaattgggtgatggtacgg
ccgatcagacgctaacacagctgccattcaagcagtagtatataaccgtgtgggtgata
tcgggcttattattagcatagcctgactgtcaatatattccaactcatgagaacttcaa
caaatattttcaacttataataaagaatctatacttcctatcttaggattaatcctagc
agcaacaggaaaatctgcacaattcgggcttcacccatgactcccagctgctatagaag
gacctacacctgtatcagcccttctgcactcaagcacaatagttgtggcgggaattttt
attttaattcgatttcaaccacttattgaacaaaacaaatttgccctaacaacctgttt
atgcctaggagccttaaccactatgtttacagcaatttgtgctctaacacaaaatgata
ttaaaaaaattattgcattctcaacatctagtcaactagggttaataatagtaacaatt
ggcttaaatcagcctcaactagcattcttccatatttcaacacatgctttttttaaagc
aatattatttttatgctcaggctcaattatccacaaccttaatgatgaacaggatattc
gaaaaataggaggactacaaaactctattcctattacaacctcttgtttaacaatcggc
agcctagctctagtaggaactccatttttggcagggtttttttctaaggacgcaatcat
cgaagcaataaacacatcatacttaaattcatgggctctaactcttacactaattgcaa
cctcattcacaataatttacagttttcgaattattttttatgtacaaataaaatatcca
cgatcactcccaatccaacctatcaatgaaaacaataaattattaattaaccctattat
acgcttagcatgaggaagtgtaattgcaggactattaatcattaactcttcttctccta
taaaagaacaacttcttactataccacttttatcaaaaatagccgcactattagtaaca
attattgccctcctactagcattagacctgtcaaaaattataacaaaacaaaatataca
tgccttttctaataatttagcattttacccaacaatcatccaccgtattttaccaaata
taaacctcttactaggtcaaaatatctcaacccatatcactgacataacatgatatgaa
aaaacaggaccaaaatatataacagcccagtttctgccctctatcaaagccattactaa
ttctcaatcaggtttaattaaaacctatataactcttttcttaacctccatactactta
taattatactagcatcttactgcacgcaaagaacctcgagataaaccacgagtaacctc
taaaacaacaaataaagttaaaaaaaggactcagccagatgctactaaaaatccccaac
caaatgaatatattagaccaaccgcaccataatcatatccaacataatctaaatctgta
tcactaaaaaataaataatcaacagaaaaacttaaaccaaaataatatcccagaaaaat
taaagataaaatatataaacaaacatgaaataatacagaaatatttcctcatgcctccg
ggtacggctcagccgctaaagaagcagaatatgcaaaaacaactaatattccacctaaa
taaattaaaagtaaaattaatgataaaaaagagacaccagcttccaccagtatacaaca
accacaaatagcagctataactaacccaaaagccgcaaaataaggtgaggggttagacg
caactgcaattataccaactattataccaattattactaaaaatccaaaatacattatt
tttattcagagtctaactgaaacccttgacctgaaaaatcaatgttgtattcaactata
aaaactaatggcccacatcatacgaaaaacccatccaataataaaaattattaatagct
catttattgacctgcccactccttcaaacatttcttactgatgaaattttggctcttta
ctaggattatgcttagttacacaaatcttaacagggttatttttagctatacattatac
agcagacacatcatcagcattttcatctgtagcacatatctgtcgagatgtaaattatg
gctgactcatacgaaatattcacgcaaacggcgcctcattcttttttatttgtattttc
cttcacattggtcgaggattatactatggctcatatatatttaaagaaacatgaaacat
cggtgtaatcctactattcttagtaatagccacagcttttgttgggtatgttcttccat
gggggcaaatatcattctgaggcgcaacagtaattacaaatttactctccgcaattcct
tacataggggacactttagttcaatgaatttgaggcggattctcagttgataaagctac
cttaactcgattctttgctttccactttctatttccattcttaattgcaggaacaagca
ttattcatcttcttttccttcacgaaacaggatctaataaccctacaggaataacttca
aatcaagataaaatttcattccacccatacttctcttacaaagatgccctgggatttct
attaatattcattttattaatattcttatccctcttttccccaaatctcctaggagacc
ctgaaaacttttcaccagcaaatccattaattacacctccacatattcaaccggagtga
tatttcttatttgcttatgcaattcttcgatcaattcctaataaactaggcggtgttat
tgctttacttatatctatcctcattctaatattaatcccaatacttcacacatcaaaac
aacgcagcataatatttcgcccactaacacaaatcatattctgaattttagtagcaaat
actataattctaacatgaattggaggacaaccagtcgaacccccattcattgaaattgg
acaaatttcttctatcctctacttttcactcttcattattattatcccaacaataggca
ttttagaaaataaaataatgaaatgataccaggatagtttaattaaaacatcggccttg
taagtcgaaaagtgaagactaagagtcttctcaaggtattttaatcttttaccgggcaa
tgcctacgatcccagggatgccacactttcccaagtactgcctaaagtcagtaaactgc
cactcccctcccactaccgcatttacaattttcacaaagatacctacacttcttttttc
gcccgacttctgcctcattaccccgaggtcgccgacctgaatcttctactgccttattt
tgtcaaaaaaaaatataaaatttttgtgtaaaaaaatattgttcaagagggggagattt
tcacccccaccgctggcacccaaagccaaaattcttggaatcaaactacctcttgctct
agacttcctaatgtacgagtaacgtggcaacatattatgcctatcgtacatccaactat
ctgccacacgactattttttagtactcttcggagtgtgagccgagcacttagggcgaga
aaccaccaacccgctcctgtcgatacgatgaccagatctgcggacccaaattgtagagt
gtctaactttccctaatgcgtatctggttaaaatctatggacacaaattaaaaactcat
tcatcaattggatcgaccaggcatttggcggctgccggcttcttgataactaattggcc
catgatccctcagcctccttcaaacacatctggtatttttttattttctgtgtggtcaa
ccaacatacggtaatatgtctggtactatttaatctaaagctgaacattacatgcaatt
gttttatctggtccaaatagaatgagttaattatatgaatgattaaaagacatattcaa
taatttctaagtattttattgataacgtgtttttatatttttcccccggagcttgaatt
atcaatatttaagattttgaacatgaactaatttttccatcctttaagtaaacccccct
accccctaacaaatctaatcaacacgttttttaccttggtcaacccccgaaactgaggt
aaaatttttgtctacgacactggaataatcaataaagtttttgagagtgaaattaaaaa
atttgcgcaatatacagtgttacatactgtagttaatgtagcttaaataaaagtgtgac
actgaaaatgccaagatagattttaatacatctcataaacacaaagatttggtcctaat
cttactattaattatgattatatttatacatgcaagtatctgcaccccggtgaaaatgc
cctaaatttactaataataaactaaggagccgatatcaggcacatgcccattacatctt
gctaagccacacccacaaggggttccagcagtaataaacattgagatataagcgacagc
ttgaatcagtaataatctaaagagttggttaatctcgtgccagccaccgcggttatacg
agaaacccaaattaattaaccacggcccaaagagcagttaaatgaaatttaaataatag
tttaaaaaattaactaagccgttatacgcaatagttaaatctaaaaccattaacgaaag
taatactagtaaataaaaaatattgaagccgcgaaagctacgatacaaactgggattag
ataccccactatgcctagccataaactttgaccattccgccagagtactacgagcaata
gcttaaaactcaaaggacttggcggtgctctacacccacctagaggagcctgttctata
attgataatccccaataaacctcaccactcattgcaatacagcctatataccgccgccg
tcagcttaccctttaaaggaagacaagtaagcaaaatgacaaacataaaaacgtcaggt
caaggtgtagcatatggggtgggaagaaatgggctacattttctttaagaaaaaacgaa
aaaccaaatgaaaaaagattggaaggaggatttagcagtaaaaagaaataagagtgttc
tttttaaatttggctatagagcgcgcacacaccgcccgtcaccctcttcaacactatgc
ttaagtaattaacaaaactataaaacaaagaagaggaaagtcgtaacatggtaagttta
ccggaaggtgaacttggattcaacctgtagcttaaataaagcatcttacttacactaag
aaaatacttgagaaaaactagtcagattgagtaaaaattatagcctaactactaacaac
ctaaaaatatttaaactaaaacatttaaaaacttaagtattggtgaaagaaaaacgaaa
aagagctatagagaaagtactgcaaaggaaatatgaaatagaaatgaaataaataataa
aacaaataaaagaaaagattataccttgtaccttttgcataatggtctagcaagtgaaa
cttagcaaaaagaataaagttaaccctcccgaaactaagcgagctacttaaaagcaaca
tataagtgtaaacccgtctatgtggcaaaatagtggaaagacttctaagtagaggtgaa
aagcctaacgagctaggtgatagctggttgctcaagaaatgaacttaaattcaacttta
aatattttcttaacacaaaaagaaacaaataatattttaaagctaattaataaaggtac
agctttattaataaaggaaacaacctaaataatgaataaagactatattattaaaagaa
attagaattgttggcctaaaagcagccaccagtaatgaaagcgtcacagctcaacttaa
caaaaccttattattccattaaataatcaaaactcattatacatattgagccaatctat
tttatagatgaacctatgctagaactagtaacaagaacttatctctatgtacatgtgta
tatcagaacgaaaaattcactgataattaacgtttatatactacaaacccagaaaaata
tattacccaacgtttacccaacacaggagtactaaagaaagattaaaaatttaaaaagg
aactcggcaattaaggacttcgcctgtttaccaaaaacatcacctcttgcatataaaat
ataagaggccatgcctgcccagtgacactagtttaacggccgcggtattatgaccgtgc
aaaggtagcgtaatcacctgtcttttaatttaagacctgtatgaatggcaaaacgagag
tccgactgtctctttaaattaatcagtgaaactaatctttccgtgcagaagcggaaata
ataccataagacgagaagaccctatggagctttaaatttcacttaactataattttatt
ttcccctaagggggtaaccttttactattataggttaataaaaattttaggttggggcg
accacggaaaaaagaaaaacttccgagaagaaatttttagaggtacacttcacaaaata
gaaaaatctaatatattgacccaataattgatcaacgaaccaagttaccctagggataa
cagcgcaatcttctccaagagttcttatcgacgagtaggtttacgacctcgatgttgga
tcaggacacccaaatggtgcagcagctattaaaggttcgtttgttcaacgattaaagtc
ctacgtgatctgagttcagaccggagtaatccaggtcagtttctatctatgtttaattt
cctctagtacgaaagggccgaggaagttgggccaatgaaacattaagcccataacaact
attgaaaacaactaaaatagactgtaaacaatacagcctaatataaaggcttgcttgag
tggcagagttcggtaatagcaaaagatctaaaatctttctaccagaggttcaaatcctc
tcttaagctatgacttattttatatctcaatttattaatcccctgatatatattattcc
agtcctattagctgtagcatttttaactcttgtagaacgtaaagttctaggttatatac
aacttcgaaaagggcctaatattgtaggccctattgggttacttcaacctattgctgac
ggattaaaactatttattaaagaaccaattcgcccatctacttcttcacaaatcttatt
tatacttataccaaccctagccctaactttgtcacttgctatttgaataccccttccaa
taccctattctatatcaaatctaaacttaacaattctgtttttactcgctttatcaagc
ttaactgtatattctattttagggtctgggtgagcctcaaactctaaatatgcactaat
tggagcattacgagcagtagcacaaacaatttcatatgaagtaaccctgggtttaatta
ttctatgtttagttttaataacaggaaattttaacttaactaattttaatttaacacaa
gaatttatatgatttattattccggcctgacctatagcagcaatatgatttatttcaac
acttgctgaaactaaccgagccccatttgacttaactgagggggaatcagaactagttt
caggttttaacgtagagtatgcaggaggcccttttgccctattcttcttagcagaatat
tcaaacattctattaataaatacactttcagcaattttatttttaggaacaacaaatag
tttaactcaacctgaattatcaaccacaatactaattataaaagcaacaactctatcaa
tcttatttctatgagttcgagcatcatatccgcgattccgttatgaccaactcatacat
ttaatttgaaagaactttctacctttaactctagccataaccttacttcatatttcact
accgatttttatatatgggaatccgccaatataaagatatgtgcccgaaagatagggat
tactttgatagagtaataaatagaggttcaaaccctctcatatcttaaaaaaataggat
ttgaacctatacccagaggatcaaaaccccttgtgcatccattacaccattttttagta
aaataagctaaaaaagcttttgggcccataccccaaatatgttggttaaaccccttctt
ttactaatgagcccgtatgcattgtctattattttatcaagtttagcaacaggaactat
attaacattagctagtaatcactgattcctagcatgaataggtctagaactaaatacat
tagccattattcccctaataacaaaaacccaccacccacgagcaacagaagcggctaca
aagtactttttaatacaagcactagcctcagcaataatcttattttcatcaacaataaa
tgcatgattcacaggagagtgagatatccctaatatatcacatccaatttcaacagccg
ccttaacaattggattagcaataaaactcggtattgcaccgttccacttatgacttcct
gatgttcttcaaggattagacttacttacatgtctaatcttatcaacctgacaaaaaat
cgcaccaataattcttatgattcaaattcactcacaattaaatacaaacttattaatta
ttatagccgttctatctacaactatcggcggatgaggcggattaaaccaaacccaccta
cgaaaaattatagcttactcatcaattgcacatctaggttgaataatattagtcctatg
ttttatgcctacactaaccttattaaacttaattatttatatagtaataactacagtca
tgtttataatatttttaaatataatatcaactacaattaataaaatagctatatcgtgg
ttaaaaaatccaataatagcagcatcaataataattgtcttaatatctttaggcggact
tccaccaacaaccgggtttataccaaaatgactaattattcaagaaataaccaaacaaa
acataattattgttacaacaattatcacgctctcatctttattaagtttatttttctat
cttcgaatatcatattcaatttctcttaccacctcccctaacatctctaacactttttc
aatttgacgacaaaataataaaaacccaacaatactatcgacagcaattgtcttttcta
cattaatacttcctattaccccaacattaattaatattttaaactaaggatttaagata
acaagactaaagaccttcaaagccttaagtagaagtttaaaccttctaatccttgtata
agacctgcaggactttaccccacattaaatgaatgcaaatcaaacactttaattaagct
aaggcctttctagattagaaggcttttatcctacaaatttttagttaacagctaaacgc
tataaacaataagctttaatctacacttcctagcttctcccgctggtgggggggggaag
cgggagaagccccgacgagaattatgtcgttctttaaaatttgcaattttatatgctat
acattacaaggcttggtaaaaaaaggacttgaacctttatgacagaggctacaactcta
cacctattcggccattttacct
