# Supplementary material for: Conveniently Pre-Tagged and Pre-Packaged: Extended Molecular Identification and Metagenomics Using Complete Metazoan Mitochondrial Genomes
Source: PLoS One. 2012 Dec 14;7(12):e51263. doi: 10.1371/journal.pone.0051263 (PMC3522660; doi:10.1371/journal.pone.0051263)
Supplement: File S3 — Sliding window analyses for Mammalia and Lissamphibia. For each family, the folder contains the aligned sequences as well as the sliding window analyses by species pair and for all species pair on a single figure. (ZIP) [file pone.0051263.s003.zip › Lissamphibia/Ambystomatidae/NC_014571.fst]

>Ambystoma texanum mitochondrion, complete genome.    NC_014571
gtgataattactcgatgactattttctacaaatcataaagatattggtaccctatattt
agtatttggcgcctgagctgggatagttggtactgcgcttagccttttaatccgagcag
aattaagccaacccggagctctgctgggcgacgaccagatctataatgtcattgtaaca
gcacatgcatttgttataattttctttatagtaatacccgtaatgatcggaggctttgg
aaactgattagtaccattaataattggcgcgccggatatagcctttccacgaataaata
acataagcttttgactattacccccatcattccttcttctgttagcctcctccggggtt
gaagcaggtgccggaacaggatgaactgtatacccgccacttgctggcaatctagccca
tgccggtgcttcagttgatttaacaattttttcgcttcatttagccggtgtttcatcta
ttttaggtgcaattaactttattacaacttcaattaatataaaacccgcatctatatct
caatatcaaaccccattatttgtttgatcagtattaatcacagcagttctgttattact
ttctcttccagtcttagcagcaggaattacaatactactaactgatcgaaacttaaaca
caacattttttgaccctgctggtggtggagacccggttctttaccaacacctattttga
ttcttcggacacccggaagtatatattctaattctaccaggatttggaataatttcaca
cattgtaacctattattctgcaaaaaaagaaccatttggctatataggaatagtatgag
ctataatatccatcggccttctaggatttattgtatgagcacatcatatatttacagta
gacctaaacgttgacacacgagcatattttacatctgccactataattattgctatccc
aaccggagtaaaagtatttagttgactagcaactatacacggcggagcaattaaatgag
atgcagccatattatgggccttaggttttatttttctatttactgtaggaggacttact
ggaattgtactagctaattcatcacttgatattgtcttacacgacacatattatgtagt
agcccactttcattatgtattatcaataggcgctgtgtttgctattataggaggatttg
tacactgatttcccctattcacaggatatacacttcattcaacttgatctaaaattcac
ttcggagtaatatttattggtgtaaatttaactttctttccacaacattttttaggatt
agctggtataccacgacgatattcagattaccctgatgcatatacgctatgaaatactg
tttcatcaatcggctcactaatttctcttgttgcagtaattataataatatttattatt
tgagaagcttttgcatctaaacgagaagttttatcaacagaattaacatcaacaaatat
tgaatgattacataattgtcctcctcctcatcatacatttgaagaaccgtcttttgtac
aatcacgaatttaacaagaaaggagggaattgaacccccttaaattaatttcaagtcaa
ccacaaaccaatctgtcactttcttgagatattagtaaaattcattacaaccccttgtc
aaggggacatcactagttaaaatcttgtatatctctaatggcacacccatcacaattag
gttttcaagacgcagcctcaccaattatggaagagctacttcattttcacgatcatgcc
ctaatggccgtgtttttaattagcactttagtcctttacattattacagtaataataac
aacgaaattaactaacactaatgctatagatgcacaagaaattgaaatagtgtgaacta
ttataccagctattattttaattgtaattgctttaccttcactacgaattttatattta
atagacgaaattaatgatccgcacttaactgttaaagcaattggacatcaatggtactg
aagttatgaatatacaaactatgatgatttagtatttgattcatacataaccccaacac
aaagcttaaatcctggggaatttcgacttttagaagtagataaccgaatagttgtacct
atagaatctccaattcgaatattaatttcagcggaagatgtccttcactcatgagcaat
accatcaataggaattaaaacagacgctattccggggcgattaaaccaaacaactttta
ttgcttcccgacctggaattttttatggtcaatgctcagaaatctgcggagcaaatcac
agcttcataccaattgttgttgaaactacaccactagaacacttccaaagctgatcttc
ttcaatacaagaatacattaagaagctttcatggacaaagcaatagccttttaagctat
aattcggtgacttccaaccacccttaatgatatgccacaactaaatcctggcccctgac
ttgcaatcttagttatatcttgatttacttatttatttattttaatatctaaaacaaac
aacttcaaatacaataatgaccctaacatacaaaatgtaaaaaaaataaaaccacaatc
ttgaaattgaccatgaacctaagcttttttgaccaatttataagccctacaatattagg
tattccattaattttattagcaataaccattccatgattattatatgtttcaccaacag
atcggtggttaaataatcgccttaccaccctacaaacatgatttctatccacttttaca
aaacaactaatactaccgctaaacattaaaggacataaatgggccctatcactaacctc
attaatagtctttctaattacaataaacttattagggttattaccttatacctttaccc
caacaacacaactttcactaaatttaggattagcagttccattttggttagcaacagtg
cttattggcctacgaaatcaaccgactgcagctctcggacatcttcttccagaaggcac
cccaacactgttaattccaattttaattattatcgaaacaattagtttatttattcgac
cgctagctttaggagttcgtctaactgcaaatctcacagcaggccatctgcttattcaa
cttatttctacagcagtctttgtattaataccaataataccaacaacagctattattac
tgctattgtcttatttctactaactcttttagaaattgctgtagcaataattcaagctt
atgtttttgttcttcttctaagcctttatcttcaagaaaatacataatggcacaccaag
ctcacgcttatcacatagtagacccaagcccatgaccattaacaggggcaatcgccgca
ttactattaacatcaggactagcaatatgatttcattttggatcaataacacttatact
attagggttaataattacacttctaacaataattcaatgatgacgagacattattcgag
aaggcacatttcaaggccatcacacattaccggttcaaaaaggattacgatacggtata
atcttatttattacatctgaggtattcttttttttaggtttcttttgggctttctataa
ctcaagcttagcaccaacgccagaattaggcgaatgctgaccaccaacaggcattaccc
cattagacccatttgaagtcccacttttaaataccgcagtattactagcctcaggggtc
acagtaacatgagcacaccacagcattatacaaaatgatcgaaaagaagctattcaatc
cttagcactaacagttttattaggattatattttacacttcttcaagcaatagagtact
atgaagccccattcactattgctgacggggtatacgggtcaacattttttgtagcgact
gggttccacggccttcacgtcattattgggtcactatttttatctgtctgcctatttcg
tcaaattaatttccacttcacatctgaccatcactttggctttgaagcagcagcctgat
attgacactttgttgatgttgtatgactgttcctttacgtctcaatctactgatgagga
tcatatctttttagtataattaatacttatgacttccaatcatttaaccttagttaaaa
atctaagaaaagataatgaatttagtaattttaatatttattttatctgctatgttatc
tatgcttttaattctaattagcttttgaatcccaatatctaatccggacactgaaaaac
tttctccatacgaatgcggatttgacccattgggatcagcccgattaccattctctatt
cgattctttttagtagctattttatttctactatttgacttagaaattgctcttcttct
tcctaccccgtgagcattacaactaaacccatcaagcactctattatgagcaacactaa
tcctaactttattaacaataggcctaatctatgaatgaattcaaggcggactagactga
gctgaatagacacttaatctaattaagaatattaatttcgacttaataaattttggttt
aagcccaaaagcgtctaatgtcaccagttatttttacacttatggccgcctttattata
agcgcaattggattaatacttcaccgaacccattttttatcaacacttatttgcttaga
ggggataatactctcactttttattattatttctatctgatcaaatcaacttatattaa
catctatttttccacttccaatatttttattaacattttcagcatgtgaagccagtgcc
ggcttagcattaatagttgcagcaacacgcacgcacggaacagaccatttaaaaaactt
aaatcttttacaatgctaaaaattattttcccaacagtaatattaatcttaacagtatg
atgtacaaaccaaaaatgactttgaacacatacaattgctaactcaataattattgctt
ttattagcctaataatatttaatttaccactagaaattatattacaaaccaataaattt
ttaggcctagactttatttcatcacctctactaatcttaacatgttggcttctcccatt
aataatcctagcaagtcaaaaacacttaaaagaaagcccgccaacccgacaacgcatat
atatttcaatatttcttgtattacaaatttctcttatttttgcatttacctcaacagaa
ttaatcttgttttatattgctttcgaaacaacacttatcccaacactaattattattac
acgatggggaaaccaatcagaacgacttaatgccggaacatattttcttttttatacat
tagcgggttcattgccactccttattgcacttttagcactacaaaatagtactggatcc
ttatctttatgtctgttagaaaatatggaagccccatatttatttatatatacaaataa
attcttatgattttcatgcttacttgccttcatagtaaaaataccactttatggggttc
acttatgacttccaaaagcccatgtagaagcaccaattgccggttcaataattttagca
gcagttcttttaaaattaggcggatatggaattattcgtattaccttactacttacacc
acaaaaagaattatgctacccctttataattttagccttatgaggtgtaattataacta
gtcttatctgtatacgacaaacagatttaaaatcactaatcgcttactcatcagtaagc
cacataggacttgtagttgcagccgcaattattcaaactccatgaagccttacaggagc
agtaattttaataatttcacacggattaatttcatcagctttattctgcctagccaaca
taaactatgaacgttcacatagtcgaacgcttcttctagttcggggaatacaagcaatt
cttccattaataggcatatgatgattattcgttaatttatcaaacatagcactcccacc
atctttaaacctatgaggtgaactaactattatagtctcactttttaactgatcaaaat
gaacgatcttatttacaggactaggaacgctcattaccgcaacttacaccctatatata
tatcttataacccaacgtgggcctgcaccaatacacttaaacaaaatgactcctaatta
tactcgagaacattgcctcatatcacttcatatacttccgatactattaataattttta
aacccgagttagtctccggaaactttacatgtttatttaatttaaacaaaatattagat
tgtgattctaattataaaagttaaaaccttttaataaaccgagaagagttaagaaacaa
aagaaactgctaatatctaaacctgtggttaaaatccgcagtctactcaacttttaaag
gataatagttatccgttggttttaggtatcaaaaactcttggtgcaaccccaagtaaaa
gtaatggatttaaatttactattcaactcatcttttattttaactttaacactgctaat
catcccactttttcttaaaacagaaaactgacccaactttgttaaagactctgtaaaat
acgctttcatatctagcctattaccaataataatttttttaaacatggggttagaatca
acaacaactaacttcaactgaatatttatttataattttaatattacatctagcattaa
gctagaccaatactcccttatatttatcccaattgctttatttgtaacctgatcaattc
tagagttctcaatctgatatatatactatgaccctttcatttctcgattttttaaatat
ttattagtttttttatttgccatattaattcttattactgcaaataatatatttcaatt
atttattggctgagaaggggttggaattatatcattcttattaattgggtggtgatacg
gccgatcagatgctaacacagctgccattcaagcagttgtatacaaccgtgtaggtgat
attggacttattattagcatggcctgattgtcaatatattccaactcatgagaacttca
acaaatattctcaacttatgataaagaatctacacttcctattttaggattaatcctag
cagcaacaggaaaatctgcacaatttggacttcacccttgactcccagctgctatagag
gggcctacacctgtatcagccctcctgcactcaagtacaatagttgtagcaggaatttt
tattttaattcgatttcaaccacttattgaacaaaataaactcgccctaacaatctgtt
tatgtttgggggccttaaccactatatttacagcaatctgcgccctaacacaaaatgat
attaaaaaaattattgcattctcaacatctagccaactagggttaataatagtaacaat
cggcttaaatcaacctcaactagcattcttccacatctcaacacacgccttttttaaag
caatactatttttatgctcaggctcaattattcataatctcaatgatgaacaagatatt
cgaaaaataggaggactacaaaattctattcctattacaacctcttgtttaacaattgg
tagtttagccttagtaggaactccatttttagcaggatttttttctaaagacgcaatca
ttgaagcaatgaacacatcatatttaaattcatgagctttaactctcacactaattgca
acttcattcacaataatttacagttttcgaattattttttatgtacaaataaaataccc
acgatcacttccaattcaaccaatcaatgaaaacaataaattattaattaatcctatca
tacgcttagcatgaggaagtataattgcagggttactaatcattaactcttcttcccct
ataaaagaacaactcctcactataccacttttatcaaaaatagccgcactattagtaac
aattattgctctcctgctagcattagacctatcaaaaattataacaaaacaaaatatac
atgctttctctaataatttagcattttacccaacaattattcaccgaattttaccaaat
ataaacctctcattaggtcaaaacatttcaacccatattactgacatgacatgatatga
aaaaacaggcccaaaatatataacagcccaatttctaccctctatcaaagccattacta
attctcaatcgggtttaatcaaaacctatataactcttttcttaacctctatactactt
ataattataatagcatcttactgcacgcaaagagcctcgagataaaccacgagtaacct
ctaaaacaacgaataaagttaaaaataaaactcaaccagatgctactaaaaatcctcaa
ccaaaagaatacattagaccaaccgcaccataatcatacccaacataatctaaatttat
atcactaaaaaataaaaaatcaacagaaaaacttaaaccaaaataatatcctaaaaaaa
ctaaagataaaatatataaacaaacatgaaataacacagaaatatttcctcacgcctcc
ggatatggctcagccgctaaagaagcagaatatgcaaaaacaactaacattccacctaa
ataaattaaaagtaaaattaatgataaaaaagaaacaccagcttctactaacatacaac
aaccacaaatagcagctataaccaacccaaaagccgcaaaataaggtgaaggattagac
gcaactgcaattataccaactattataccaattattactaaaaacccaaaatacattat
ttttattcagagtttaactgaaacccttgacctgaaaaatcaatgttgtgttcaactat
aaaaactaatggcccacattatacgaaaaacccatccgataataaaaattattaataac
tcatttattgatttaccaaccccttctaatatttcctactgatgaaattttggctcctt
actaggactgtgcttaattacacaaatcttaacagggttatttttagctatacattata
cagcagacacatcatcagcattttcatctgtagcacatatctgccgagatgtaaattat
ggctgacttatacgaaacattcacgcaaacggcgcttcattcttttttatctgtatttt
cctacatattggtcgaggattatactacggctcatatatatttaaagaaacatgaaaca
tcggtgtaatcctactatttttagtaatagctacagcttttgtaggatatgttcttcca
tgggggcaaatatcattttgaggcgcaacagtaattacaaatttactctctgcaattcc
gtacattggagataccttagttcaatgaatttgaggcggattttcagtagacaaagcta
ccttaacccgattctttgccttccacttcttatttccattcttaattgcaggaacaagc
attattcatctcctttttcttcacgaaacaggatctaataaccctacaggaatgacttc
aaatcaagataaaatttcatttcatccatacttttcctataaagacgctttaggcttcc
tattaatatttattttattaatatttttatctctattctccccaaacctcctaggagac
cctgaaaacttttccccagcaaaccccttaattacccccccacacatccaaccagagtg
atacttcttatttgcctatgcaattcttcgatccattcctaataaactaggaggtgtaa
tcgctttacttatatccattcttattctaatactgattccaatgcttcatacatcaaaa
caacgaagtataatatttcgcccactaacacaaattatattctgaattttagtagcaaa
tactataatcctaacatgaattgggggacaaccagtcgaacccccatttattgaaattg
gacaaatttcttctatcctatacttctctctttttattattattattccaacaatagga
attttagaaaataaaataatgaaatgataccatgatagtttaattaaaacatcgacctt
gtaagtcgaaaaccgaagactaagaatcttctcaaggtattttaatatcttaccaggca
atgcctacgattccaggtatgccacattttcccaaatactgcctaaagtcagtaaactg
ccactcccctcccactaccccatttacaatctttataaagtctcctagacttatttttt
cgcccgacttctgcctcattaccctgaggtcaccgacctgaatcttctattgccttatt
ttgtcaaaaaaaaatataaaaattttgtgtaaaaaaatatcattcaagagggggggatt
ttcacccccaccgctggcatccaaagccaaaattcttggaatcaaactacctcttgctc
tagacttcctaatgtacgagtgacgtggcaacatattatgcctatcgtacatccaacta
tctgccacacgactattttttagtactcttcggagtgtgagccgagcacttagggcgag
aaaccaccaacccgctcctgtcgatacgatgaccagatctgcggacccaaattgtagag
tgcctaactttccctactgcgcctctggttaaaatctatggacacaaattaaaaactca
ttcatcaattggatcgaccaggcatttggcggctgccggcttcttgataactaattggc
ccatgatccctcagcctccttcaaacacatctggtatttttttattttctgtgtggtca
accaacattacggtaatatgtctggtattattcgacctaaagctgaacattgcatgcaa
ttgttttatcggatccaaatagaatgagtaaattatatgaatgattataagacatttca
attaatttctaagtattttactgataacgtatttttatatttttcccccggagcttgaa
ttatcaatatttaagattttgaacatgaactaatttttcatcctttaagttaacccccc
tacccccttaacaaatctaatcaacacgttttttaccttggctaacccccgaaactgag
gtaaaatttttgtctacgacactggaataatcaataaagttttttagaataaaattaaa
aatttgcgaaatatacagtgttacatactgtagttaatgtagcttaaataaaagtgtga
cactgaaaatgccaagatagatcttaatacatctcataaacataaagatttggtcctaa
tcttactattaattatgattacatttacacatgcaagtatctgcaccccggtgaaaatg
ccctaaacttactaataataaactaaggagccgatatcaggcacaagcccattacatct
tgctaagccacacccacaaggggttccagcagtgataaacattgaaacataagcgacag
cttgaatcagtaataatctaaagagctggttaatctcgtgccagccaccgcggttatac
gagaaacccaaattaataaatcacggcccaaagagcagttaaatgaaatttaaataata
gtttaaaaaattaactaagccgttatacgcaatagttagatctaaaatcatcgacgaag
gtaatactaataaataaaaaatattgaagccgcgagagctacgacacaaactgggatta
gataccccactatgcctagccataaactttgaccattccgccagagtactacgagcaat
agcttaaaactcaaaggacttggcggtgctctacacccacctagaggagcctgttctat
aattgataacccccaataaacctcaccactcattgcaatacagcctatataccgccgcc
gtcagcttaccctttaaagggaaataagtaagcaaaatgataaacataaaaacgtcagg
tcaaggtgtagcaaatagagtgggaagaaatgggctacattttctttaagaaaaaacga
aaaaccaaatgaaaaaaagttggaaggaggatttagcagtaaaaagaaataagagtgtt
ctttttaaatttggctatagagcgcgcacacaccgcccgtcaccctcttcaacacgata
tttaagtaattaacaaaactattaaaacaaagaagaggaaagtcgtaacatggtaagtt
taccggaaggtgaacttggattcaacctgtagcttaaataaagcatcttacttacacta
agaaaatacttgataaaatctagtcagattgagtaaaaattatagcctaactactaaca
acctaaaaatatttaaactaaaacatttaaaaacttaagtattggagaaagaaaaacta
aaaagagctataaagaaagtactgcaaaggaaatatgaaatagaaatgaaataaataat
aaaacaaataaaagaaaagattacaccttgtaccttttgcataatggtctagcaagtaa
aacttagcgaaaagaataaagttaacccccccgaaactaagcgagctacttaaaagcaa
catacaagtgtaaacccatctatgtggcaaaatagtgggaagacttctaagtagaggtg
aaaagcctaacgagctaagtgatagctggttgctcaagaaatgaacttaaattcaactt
taaatattttcttaacacaaaaagaaacaaataatattttaaagctaattaataaaggt
acagctttattaataaaggaaacaacctaaataatgaataaagactatattattaaaag
aaattagaattgttggcctaaaagcagccaccagtaatgaaagcgtcacagctcaactt
aataaaatcttattattccattaaataatcaaaactcattatacatattgagccaatct
attttatagatgcacctatgctagaactagtaacaagaatttatctctatgtacatgtg
tatatcagaacgaaaaattcactgataattaacgttaatatactacaaacctagaagca
tatataaaccaacgtttacccaacacaggggtacaaaagaaagattaaaaatttaaaaa
ggaactcggcaatcaaggacttcgcctgtttaccaaaaacatcacctcttgcatattaa
atataagaggccatgcctgcccagtgacaccagtttaacggccgcggtattatgaccgt
gcaaaggtagcgtaatcacctgtcttttaatttaagacctgtatgaatggcaaaacgag
agtccaactgtctctttaaattaatcagtgaaactaatctttccgtgcagaagcggaaa
taatatcataagacgagaagaccctatggagctttaaattttacttaactataatctta
ttttcccctacgggaaaaccttttactattatagattaataaaaattttaggttggggc
gaccacggaataaagaaaaacttccgagaagaaatttttagaaggacacttcataaaat
agaaaaatctaacatattgacccaataattgatcaacgaaccaagttaccctagggata
acagcgcaatcttctccaagagttcttatcgacgagtaggtttacgacctcgatgttgg
atcaggacacccaaatggtgcagcagctattaaaggttcgtttgttcaacgattaaagt
cctacgtgatctgagttcagaccggagtaatccaggtcagtttctatctatgtttaatt
tcctctagtacgaaagggccgaggaaattgggccaatgaaacattaagcccataacaac
tattgaaaacaactaaaatagactgtaaacaatacagcctaatataaaggcttgcttga
gtggcagagttcggtaatagcaaaagatctaaaatctttctaccagaggttcaaatcct
ctcttaagctatgacttattttatatctcaatttattaaccccgtaatatatattatcc
cagttctattagccgtagcatttttaactcttgtagaacgtaaagttctagggtatata
cagcttcgaaaagggcctaatattgtcggccctatcgggcttcttcaacctattgctga
tggattaaaactatttattaaagaacccattcgcccctctacctcttcacaaaccttat
ttatgcttataccaactatagccttaactttatcacttgctatttgaatacctcttcca
ataccttattctatgtcaaatctaaacttaacaattctattcttacttgccctatcaag
cttaactgtatactctattctagggtctgggtgggcctcaaattctaaatacgcattaa
ttggggcattacgagcagtagcacaaacaatctcatatgaagtaaccttaggtttaatt
attctatgtttagttttaataacaggaaattttaacttaactaattttaacctaacaca
agaatttatatgatttattattccgtcctgaccaatagcagcaatatgatttatttcaa
cacttgctgaaactaaccgagccccatttgatttaacggaaggagagtcagaattagtt
tcgggttttaacgtagagtatgccgggggaccttttgccctattcttcttggcggaata
ttcaaatattctattaataaatacgctttcagcaattttatttttaggaacaacaaaca
atctaactcaacctgaattatcaaccacaatactaattctaaaagcaacaactttgtca
atcttatttttatgagttcgagcatcatatccacgattccgttatgatcaacttataca
tttaatttgaaaaaactttctacctctaaccctagccataactttacttcatatttcac
taccaatttttatatacggaaatccaccaatataagaagatatgtgcccgaaagatagg
ggttactttgatagagtaaaaaatagatgttcaaaccctctcatatcttaaaaaaatag
gatttgaacctatacccagaggatcaaaaccccttgtgcatccattacaccatctttta
gtaaaataagctaaaaaagcttttgggcccataccccaaatatgttggttaaacccctt
cttttactaatgagcccatatgcattgtctattatactatcaagtttagcaacaggaac
tatactaacattagctagcaatcactgattcttagcatgaataggcttagaactaaata
cattagctattattcctttaataacaaaaacccatcacccgcgagcaacagaagcagct
actaaatacttcttaatacaagcactagcctcagcaataatcttattttcatcaacaat
aaatgcatgatttataggagaatgagatatcactaatatatcacacccaatttcaacgg
ccgccttaacaattggattagcaataaaacttggtattgcaccatttcacttatgactc
cctgatgttcttcaagggctagatttacttacatgtttaatcttatctacctgacaaaa
aattgcaccaataattcttataattcaaattcattcacaattaaatacaaacttgttaa
ttattatagctattctatccacaactattggcgggtgggggggattaaatcaaacccat
ctacgaaaaattatagcctactcatcaatcgcacatttaggttgaataatattagtcct
atgttttataccctccctgaccttattaaacctaattatctacatagtaataactatag
tcatatttataatatttttaaatataatatcaactacaatcaataaaatagctatgtca
tgattaaaaaacccaataatagccgcatcaataataattgtcttaatatccttaggcgg
gcttccgccaacaaccggatttataccaaaatgactaattattcaagaaataactaaac
aaaacataattattattacaacaatcattacgctttcatctctgctaagtttatttttt
tatcttcgaatgtcatattcaatttctcttaccacctcccctaacatttctaacacttt
ttcaatctgacgacaaaacaataaaaactcaataattctaccaacaacaattattcttt
ctacattaatacttcctattactccaacattaattaatattttaaactaaggatttaag
ataaccagactaaagaccttcaaagccttaagtagaagtttaaaccttctaatccttgt
ataagacctgcaggattttaccctacattaaatgaatgcaaatcaaacactttaattaa
gctaaggccttctagattagaaggcttttatcctacaaatttttagttaacagctaaac
gctatatacaacaagctttaatctactcttcctagcttctcccgctggggaggggggaa
gcgggagaagccccgacgaaagtttaagtcgttctttaaaatttgcaattttatatgcc
gtacattacagggcttgataaaaaaaggacttgaacctttataacagaggctacaactc
tgcacctattcggccattttacct
