# Supplementary material for: Conveniently Pre-Tagged and Pre-Packaged: Extended Molecular Identification and Metagenomics Using Complete Metazoan Mitochondrial Genomes
Source: PLoS One. 2012 Dec 14;7(12):e51263. doi: 10.1371/journal.pone.0051263 (PMC3522660; doi:10.1371/journal.pone.0051263)
Supplement: File S3 — Sliding window analyses for Mammalia and Lissamphibia. For each family, the folder contains the aligned sequences as well as the sliding window analyses by species pair and for all species pair on a single figure. (ZIP) [file pone.0051263.s003.zip › Lissamphibia/Ambystomatidae/NC_014572.fst]

>Ambystoma unisexual lineage LJJJ mitochondrion, complete genome.    NC_014572
gtgataattactcgatgattattttctacaaatcataaagatattggcaccctatattt
agtatttggtgcctgagctgggatagttggaaccgcactaagccttttaatccgagcag
aattaagccaaccaggagccctgctaggcgacgaccaaatctataatgtcactgtaaca
acgcatgcatttgttataattttttttatagtaatacctgtaataatcggagggtttgg
aaactgattagtaccattaataattggtgcaccagatatggcttttccgcgtataaata
atataagcttttgactactacccccatccttccttcttctattagcctcctcaggagtt
gaagcaggtgctggaacgggatgaactgtgtacccgccacttgccggtaacctagccca
tgctggcgcctcagtagatttaacaattttttcacttcatttagccggtgtttcatcta
ttttaggtgcaattaactttattacaacttcaattaatataaaacccgcatctatatct
caatatcaaaccccattatttgtttgatcagtactaattacagcagttctattattact
ttctcttccagtcttagcagcaggaattacaatactactaactgatcgaaacttaaaca
caacattttttgatcctgctggaggaggagatccggttctctatcaacatctattttga
ttcttcggacacccggaagtatatattctaattttaccaggatttggaataatctctca
tattgtaacttattattctgcaaaaaaagaaccatttggttatataggaatagtatgag
ctataatatccattggtcttttaggatttattgtctgagcacaccatatatttacagta
gacctaaacgttgacacacgagcatattttacatctgccacaataattattgctattcc
aactggagtaaaagtattcagttgactagcaacaatacatggcggagcaattaaatgag
atgcagctatattatgagccttaggtttcatttttttatttactgtaggcggacttacc
ggaattgtactagccaactcatccctagatattgttctacacgatacatattacgtagt
agctcactttcattacgtattatcaataggtgctgtatttgctattataggaggatttg
tacactgatttcccctatttacaggatatacacttcattcaacttgatctaaaattcac
tttggggtaatatttattggtgtaaatttaaccttcttcccacaacattttttaggatt
agccgggataccacgacgatattcagactatcctgacgcgtatacgctgtgaaatactg
tctcatcaatcggctcactaatttctcttgttgcagttattataataatatttattatt
tgagaagcttttgcatctaaacgagaagttttatcaacagaattaacatcaacaaatat
tgaatgattacataattgccctcccccttatcatacattcgaagaaccatcttttgtac
aatcacgaatttagcaagaaaggagggaattgaacccccttaaattaatttcaagttaa
ccacaaaccaatctgtcactttcttgagatattagtaaaacctattacaattccttgtc
aagggggcatcactagttaaaatcttgtatatctctaatggcacacccatcacaactag
gttttcaagacgcagcctcaccaattatggaagagctacttcattttcacgatcatgcc
ctaatggccgtgtttttaattagcactttagtcctttacattattacagtaataataac
aacaaaattaactaatactaatgctatagatgcacaagaaattgaaatagtgtggacta
ttataccagctattattttaattgtaattgccctaccttcactacgaattttatattta
atagacgaaattaatgatccacacttaactgtaaaagcaattggacatcaatgatactg
aagttatgaatatacaaactatgataatttagtatttgattcatatataatcccaacac
aaagcttaagccctggggaatttcgacttttagaagtagacaaccgaatagttgtaccc
atagaatcctcaattcgaatattaatttcagcagaagacgtcctccactcatgagcaat
accatcaataggaattaaaacagatgctatcccgggacgactaaatcaaacaactttta
tcgcctctcgtcctgggattttctatggtcaatgctcagaaatctgtggggcaaaccat
agcttcataccaattgttgttgaaactacaccgctaaaacacttccaaagctgatcttc
ttcaatacaagaatacattaagaagctttcatggacaaagcaatagccttttaagctat
aattcggtgatttccaaccacccttaatgagatgccacaactaaactccggcccctgac
ttgcaatcttggttatatcttgatttatttatttatttattttaatatctaagacaaac
aacttcaaatataataatgaccccaacatacaaaatgtgaaaaaaataaaaccacaatc
ttgaaattgaccatgaacctaagcttttttgaccaatttataagccctacaatattagg
aattccactaattttattagcaataaccgtcccatgattattatatgtttcaccaacag
accgctgattaaataatcgccttactaccctacaaacatgatttttagccatctttaca
aaacaactgatgctaccgctaaatattaaaggacataaatgagctttaccactaacctc
actaatagtttttttaattacaataaatttacttggattattaccttatacttttaccc
caacaacacaactttcactaaatttagggttagctgttccgttctgattggcaacagta
ttaattggcctacgaaatcaaccaactgcagctcttggacaccttcttccagaaggcac
cccaacactgctaatcccaattttaattgttatcgaaacaattagtttacttattcgac
cactagccctaggggtccgtttaactgcaaatcttacagcaggccacctacttattcaa
cttatttctacagcagtctttgtattaataccaataataccaacaatagctattattac
tgctattgtcttatttctactaacccttttagaaattgctgtagcaataatccaagctt
atgtttttgttcttcttttaagcctctatcttcaagaaaacacataatggcacaccaag
ctcacgcttatcacatagtagacccaagcccctgaccattaacaggggcaatcgctgca
ttattactaacatcaggattagtaatatgatttcattttggatcaatagtactcatact
attaggattaataattacacttctaacaataacccaatgatgacgagacattattcgag
aaggcacatttcaaggccatcacacattaccagttcaaaaagggttacgatatggtata
atcttatttattacatctgaggtgttcttttttctaggattcttttgggctttttataa
ctcaagcttagcaccaacaccgggattaggcgaatgttgaccaccaacaggtattatcc
cattagacccatttgaagtcccccttttaaataccgcagtattactagcctccgggatt
acagtaacatgagcacaccacagcattatacaaaatgatcgaaaagaagctattgaatc
attagcactaacagttttattagggttatattttacacttcttcaagcaatagaatatt
atgaagctccgtttactattgctgatggggtatatgggtcaacattttttgtagcaact
ggcttccacggccttcacgttattattggatcactatttttatctgtctgcctatttcg
tcaaattaactttcacttcacatctaatcaccacttcggatttgaagcagcagcctgat
attgacactttgttgatgttgtatgactattcctatacgtctcaatttactgatgagga
tcatatctttttagtataacaaatacttatgacttccaatcatttaaccttagtttaaa
tctaagaaaagataatgaatttagtaattttaatatttattttatctgctatattatct
gtacttctaatcctagtcggcttttgaatcccattatctaaaccggacaccgaaaaact
ttcaccatacgaatgcggatttgacccattaggatcagcccgattaccattctctattc
gattctttttagtagctatcttatttctactatttgatttagaaattgctttgcttctc
ccaaccccgtgagcattacaacttaacccaacaagcactttattatgaacaacactaat
cttaactttattaacagttggcctaatctatgaatgaattcaaggcggattagactgag
ccgaatagacacttaatctaactaagaatattaatttcgacttaataaattttggttta
aacccaaaagcgtctaatgtcaccagttatttttacactcatggccgcctttattataa
gcgcaattggactaatacttcaccgaacccattttttatcaacacttatttgcctagaa
ggaataatactctcactttttattattatctctatctgatcaaatcaacttatattaac
atctatttttccacttccaatgttcttattaacattttcggcatgcgaagcaagtgccg
gcctagcattaatagttgcagcaacacgaacacacggaacagaccatttaaaaaactta
aatcttttacaatgctaaaaattattataccaacagttatactaatcttaacagtgtga
tgtacaaaccaaaaatggctttgaacacatacaattgctaactcaataattattgctct
tattagcctaataatatttaatttaccactagaaattatactacaaactaataaatttt
taggcctagattttatttcatctcctctactaatcttaacatgttggctccttccatta
ataattttagcaagtcaaaaacacttaaaagaaaacccaccaactcgacaacgtatgta
tatttcaatattccttgtactacaaatttcccttattttagcatttacctcaacagaat
taatcttattttatattgcttttgaaactacacttatcccaacactaattattattaca
cggtgggggaaccagtcagaacgactaaatgctggaacatattttcttttttatacatt
agccggctcattacctctccttattgcacttttagcactacaaaataatacagggtctt
tatctctatatttattggaaaacatgaaaaccccatatttattcatatatacaaataaa
ttcttatgattttcatgcttactcgctttcatggtaaaaataccactttatggggtcca
cttatgactcccaaaagcccatgtagaagcaccaattgccggttcaataatcttagcag
cagttcttctaaaattaggcggatatggaattatccgtatttccttattacttacacca
caaaaagaactatgctacccatttataattttagccttatgaggtgtaactataactag
tttaatctgtatacgacaaacagatttaaaatcactaatcgcctactcatctgtaagtc
acataggacttgtagttgcagctgcaattattcaaaccccatgaagccttacgggagca
gtaattttaataatctcacacggattaatttcatcagctatattctgcttagctaacat
aaactatgaacgttctcatagccgaacacttcttctagttcgaggaatacaagcaattc
ttccactaataggaatatgatgattatttgttaatttatcaaatatagcacttccacca
tctctaaatctttgaggtgaactaactattatagtctcactttttaactgatcaaaatg
aacaatattatttacagggttaggaacactaattactgcaacctacaccctatatatat
atcttataactcaacgcggtcctgcaccgatacacttaaacaaaataacccctagttat
actcgagaacactgcctcatgtcacttcatatacttccaatgctattaataatccttaa
acctgagttagtctccggaaactttacatgtttatttaatttaaacaaaatattagatt
gtgattctaattataaaagttaaaaccttttaataaaccgagaagagttaagaaacaaa
agaaactgctaatatctaaacctgtggttaaaatccacagtctactcaacttttaaagg
ataatagttatccgttggttttaggtatcaaaaactcttggtgcaaccccaagtgaaag
taatggatttaaatttactattcaactcatcttttattttaactttaacactactaatt
attccacttctcttaaaaacagaaaattgaccaaactttgttaaagattccgttaaata
cgctttcatatctagtctattaccaatagtaatttttttaaacaccggattagaatcaa
caacaaccaacttcaactgaatatttatttataattttaatattacatctagtattaag
ttagaccaatactcccttgtatttattccaattgccctatttgtaacttgatcaattct
agaattctcaatctgatatatacatcatgaccttaatatttctcgattttttaaatatt
tactagtctttttatttgctatattaattctaattactgcaaataacatatttcaacta
tttattggttgggagggagttggaattatatcattcttgttaatcgggtgatgatatgg
ccgatcagacgctaacacagctgctattcaagcagtagtatataaccgtgtgggtgata
tcggacttattattagcatggcctgactgtcaatatattctaactcatgagaacttcaa
caaatattctcaacttacaataatgaatctatacttcctatcttaggattgatcctagc
ggcaacaggaaaatctgcacaattcgggcttcacccatgactccccgccgctatagaag
ggcctacacctgtatcagccctcctgcactcaagcacaatagttgtagcaggaattttt
attttaattcgatttcaaccacttattgaacaaaacaagcttgccctaacaacctgttt
atgcttaggagccttaaccactatatttacagcaatttgcgctttgacacaaaatgata
ttaaaaaaattattgcattctcaacatctagtcaactagggttaataatagtaacaatt
ggcttaaaccaacctcaactagcattcttccatatttcaacacatgctttttttaaagc
aatattatttttatgctcaggctcaattattcacaaccttaatgatgaacaagatattc
gaaaaataggaggactacaaaactctatacctattacaacctcttgtttaacaattggt
agcctagctctagtaggaactccatttttggcaggatttttttctaaggacgcaatcat
cgaagcaataaatacatcatacttaaactcatgggctttaactctaacactaattgcaa
cctcattcacaataatttatagttttcgaattattttttatgtacaaataaaatatcca
cgatcacttccaattcaacctattaatgaaaacaataaattactaattaaccctattat
acgtttagcatgaggaagtataattgcaggactattaattattaattcttcttctccta
taaaagaacaactccttactataccacttttatcaaaaatagccgcactattagtaaca
attatggccctccttctagcattagacctgtcaaaaattataacaaaacaaaatataca
tgcattttctaataatttagcattttacccaacaattatccaccgtatcttaccaaata
caaatctcttactaggtcaaaatatctcaactcatatcactgacataacatgatatgaa
aaaacaggaccaaaatgtataacagcccagtttctgccctctatcaaagccattactaa
ttctcaatcaggtttaataaaaacctatataactcttttcttaacctccatactattta
taattatactagcatcttactgcacgtaaagaacctcgagataaaccacgagtaacctc
taaaacaacaaataaagttaaaaaaaggactcaaccagatgctactaaaaacccccaac
caaacgaatatattaaacctaccgcaccataatcacacccaacataatctaaatctacg
ccactaaaaaataaataatcaacagaaaaacttaaaccaaaataatatcctagaataat
taaagataagatatataaacaaacatgaaatagtacagaaatatttcctcatgcctctg
ggtacggctcagccgctaaagaagcagaatatgcaaaaacgactaacatcccacctaaa
taaattaaaagtaaaattaatgataaaaaagaaaccccagcttctaccaatatacaaca
accacaaatagcggctataactaacccaaaagccgcaaaataaggtgaaggattagacg
caactgcaattataccaactattataccaattatcactaaaaacccaaaatacattatt
tttatccagagtctaactgaaacccttgacctgaaaaatcaatgttgtattcaactata
aaaactaatggcccacatcatacgaaaaacccacccaataataaaaattattaatagct
catttattgacctgcccaccccttcgaacatttcttactgatgaaattttggctcctta
ctaggattatgcttaattacacaaatcttaacagggttatttttagccatacattatac
agcagacacatcatcagcattttcatctgtagcacatatctgtcgagatgtaaattacg
gctgactcatacgaaatattcacgcaaacggcgcctcattcttttttatttgtattttt
cttcatattggtcgaggtttatactacggctcatatatattcaaagaaacatgaaacat
cggtgtaatcctattattcttagtaatagccacagcttttgttggatatgttcttccat
gaggacaaatgtcattttggggcgcaacagtaattacaaatttactctcagcaattcct
tacatgggagacactttagttcaatgaatttgaggcggattctcagttgataaagctac
cttgactcgattctttgctttccactttctatttccattcttaattgcaggaacaagca
ttattcacctcctttttcttcacgaaacaggatctaataatccaacaggaatgacctca
aatcaagataaaatttcatttcacccatacttctcttacaaagatgccctgggatttct
attaatatttattttattaatattcttatctctcttttccccaaatctcctaggagacc
ctgaaaactttataccagcaaacccattaattacccccccacatattcaaccagagtga
tatttcttatttgcctatgcaattcttcgatctattcctaataaactgggcggtgtaat
tgctttacttatatctatccttatcctaatattaattccaacacttcatacatcaaaac
aacgaagcataatattccgcccactaacacaaattatattctgaatcttagtagcaaat
actataatcctaacatgaattggcggacagccagtcgaacccccattcattgaaattgg
acaaatttcttctaccctctacttttcacttttcattatcattatcccaacaatcggca
ttttagaaaataaaataatgaaatgataccaggatagtttaattaaaacatcggccttg
taagtcgaaaactgaagactaagagtcttctcaaggtatttttaaccttttaccgggca
atgcctacgattccaggtatgccacaccttcccaaatactgcctaaagtcagtaaactg
ccattcccttcccactaccacatttgctatttttataaaaacacctacacttctttttt
cgcccgacttctgcctcattaccccgaggtcggcgacccgaatcttctactgccttatt
ttgtcaaaaaaaaatataaaatttttgtgtaaaaaaatattgttcaagagggggagatt
ttcgcccccaccactggcacccaaagccaaaattcttggaatcaaactacctcttgctc
tagacttcctaatgtacgagtaacgtggcaacatattatgcctatcgtacatccaacta
tctgccacacgactattttttagtactcttcggagtgtgagccaaacacttagggcgag
aaaccaccaacccgctcctgtcgatacgatgaccagatctgcggacccaaattgtagag
tgtctaactttcttaactgcgtatctggttaaaatctatgagcccaaattgtaaaactc
attcatcaattggatcgaccaggcaattggcggctgccggcttcttgataactaactgg
cccatgatccctcagcctccttcaaacacatctggtatttttttattttctgtgtggtc
aaccaacatacgataatatgtctggtattattcgacctaaagctgaacataacatgcaa
ttgttttatctggtccaaatagaatgagttaattatatgaatgattaaaagacatattc
attaatttctaagtgttttattgataacgtatttttatatttttcccccggagcttgaa
ttatcaatatttaagattttgaacatgaactaatttttcatcctttaagttaacccccc
tacccccttaacaaatctaatcaacacgttttttaccttggccaacccccgaaactgag
gtaaaatttttgtctacgacactggaataatcaataaagtttttaagagtgaaattaaa
aaatttgcgcaatatatagtattacacactgtagttaatgtagcttaaataaaagtgtg
acactgaaaatgccaagatagatcttaatacatctcataaacacaaagatttggtccta
atcttactattaattatgattatatttacacatgcaagtatctgcaccccggtgaaaat
gccctaaacttactaataataaactaaggagccgatatcaggcacatgcccattacatc
ttgctaagccacacccacaaggggttccagcagtgataaacattgaaatataagcgaca
gcttgaatcagtaataatctaaagagttggttaatctcgtgccagccaccgcggttata
cgagaaacccaaattaattaacaacggcccaaagagcagttaaatgaaatttaaataat
agtttaaaaaattaactaagccgttatacgcaatagttaaatctaaaaccattaacgaa
ggtaatactagtaaataaaaaatattgaagccgcgaaagctatgacacaaactgggatt
agataccccactatgcctagccataaactttgaccattccgccagagtactacgagcaa
tagcttaaaactcaaaggacttggcggtgctctacacccacctagaggagcctgttcta
taattgataacccccaataaacctcaccactcattgcaatacagcctatataccgccgc
cgtcagcttaccctttaaagggaaataagtaagcaaaatgataaacataaaaacgtcag
gtcaaggtgtagcatataaagtgggaagaaatgggctacattttctttaagaaaaaacg
aaaaaccaaatgaaataaaggttggaaggaggatttagcagtaaaaagaaaatagagtg
ttctttttaaatttggctatagagcgcgcacacaccgcccgtcaccctcttcaacacta
tatttaagtaactaacataactataaaacaaagaagaggaaagtcgtaacatggtaagt
ttaccggaaggtgagcttggattcaacccgtagcttaaataaagcatcttacttacact
aagaaaatacttgagaaaaactagtcggattgagtaaaaattatagcctaactactaat
aacctaaaaatattttaaactaaaacatttaaaaacttaagtattggtgaaagaaaaac
gaaagagagctatagagaaagtactgcaaaggaaatatgaaatagaaatgaaataaata
ataaaacaaataaaagaaaagattacaccttataccttttgcataatggtctagcaagt
aaaacttagcaaaaagaataaagttaacctccccgaaactaagcgagctacttaaaagc
aacatacaagtgtaaacccgtctatgtggcaaaatagtgggaagacttctaagtagagg
tgaaaagcctaacgagctgggtgatagctggttgctcaagaaatgaacttaaattcaac
tttaaatattttcttaacacaaaaagaaacaaataatattttaaagctaattaataaag
gtacagctttattaataaaggaaacaacctaaataatgaataaagattatattattaaa
agaaattagaattgtaggcctaaaagcagccaccggtaatgaaagcgtcatagctcaac
ttaacaaaaccttattattccattaaataatcaaaactcattatacatattgagccaat
ctattttatagatgaacctatgctagaactagtaataagaatttatctctatgtacatg
tgtatatcagaacgaaaaattcactgataattaacgtaaatatactacaaacctagaaa
aatatattacctcacgtttacccaacacaggagtactaaagaaagattaaaaatttaaa
aaggaactcggcaatcaagaacttcgcctgtttaccaaaaacatcacctcttgcatatt
aaatataagaggccatgcctgcccagtgacaccagtttaacggccgcggtattatgacc
gtgcaaaggtagcgtaatcacctgtcttttaatttaagacctgtatgaatggcaaaacg
agagtccaactgtctctttaaattaatcagtgaaactaatctttccgtgcagaagcgga
aataatatcataagacgagaagaccctatggagctttaaattttacttaactataattt
tattcttcctatggagtaaccttttactattatagattaataaaaattttaggttgggg
cgaccacggaataaagaaaaacttccgagaagaaatttttagaaggacacttcataaaa
tagaaaaatctaacatattgacccaataattgatcaacgaaccaagttaccctagggat
aacagcgcaatcttctccaagagttcttatcgacgagcaggtttacgacctcgatgttg
gatcaggacacccaaatggtgcagcagctattaaaggttcgtttgttcaacgattaaag
tcctacgtgatctgagttcagaccggagtaatccaggtcagtttctatctatgtttaat
ttcctctagtacgaaagggccggggaaattgggccaatgaaacattaagcccataacaa
ctattgaaaacaactaaaatagactgtaaacaatacagcctaatataaaggcttgcttg
agtggcagagttcggtaatagcaaaagatctaaaatctttctaccagaggttcaaatcc
tctcttaagctatgacttattttatatctcaatttattaaccccctgatatatattatt
ccagttttattagctgtagcatttttaacccttgtagaacgtaaagttctaggttatat
acaacttcgaaaagggccaaatattgtaggccctatcggattacttcaacctattgctg
atggattaaaactatttattaaagagccgatccgcccatccacttcttcacaaatctta
tttatacttataccaaccatagccctaactttatcacttgctatttgaataccccttcc
aatgccttattctatgtcaaatctaaacttaacaattctgtttttacttgctttatcaa
gcttaactgtatattctattctagggtcagggtgagcctcaaattccaaatatgcacta
attggagcattacgagcagtagcacaaacaatttcatatgaagtaaccctaggcttaat
tattctatgtttagttttaataacagggaattttaacttaactaattttaatttaacac
aagaatttatatgacttattattccagcctgacctatagcagcaatatgatttatttca
acacttgccgaaactaaccgagccccatttgacttaactgaaggagagtcagaattagt
ttcaggttttaacgtagaatatgcggggggcccttttgccctattcttcttagcggaat
attcaaatatcctactaataaatacactttcagcaattttatttttagggacaacaaat
aacctaactcaacctgaattatcaaccacaatactaattataaaagcaacaaccttatc
aatcttatttctatgagttcgagcatcatatccacgattccgttatgatcaactcatac
atttaatttgaaaaaacttcctacctttaactctagccataaccttacttcatatttca
ctaccaatttttttatacggaaacccaccaatataaaaagatatgtgcccgaaagatag
ggattactttgatagagtaataaatagaggttcaaaccctctcatatcttaaaaaaata
ggatttgaacctatacccagaggatcaaaacccctcgtgcatccattacaccatttttt
agtaaaataagctaaaaagcttttgggcccataccccaaatatgttggttaaacccctt
cttttactaatgagcccatatgcattgtctgttattttatcaagtttagcaacaggaac
tatattaacattagctagtaatcactgattcttagcatgaataggcctggaactaaata
cattagccattattcccctaataacaaaaactcatcacccgcgagcaacagaggcggct
acaaaatactttttaatacaagcactggcctcagcaataatcttattctcatcaacaat
aaatgcatgatttataggagagtgagatatccctaatatatcacacccaatctcaactg
ctgctttaacaattgggttagcaataaaactcggtattgcaccatttcacttatgattt
cctgatgttcttcaggggttagacttacttacatgtctaatcttatcaacctgacaaaa
aattgcaccaataatccttataattcaaattcacccgcaattaaatacaaacttattaa
ttattatagccgttctatccacaactattggcggatggggcggattaaaccaaacccac
ctacgaaaaattatggcttactcatcaattgcacatctaggttgaataatattagtcct
atgttttatacctacactaaccttattaaacctaattatttatatagtaataactacag
tcatgtttataatatttttaaatataatatcaactacaattaataaaatagctatatca
tgattaaaaaacccaataatagccgcatcaataataattgtcttaatatctttaggcgg
acttccgccaacaactggatttataccaaaatgattaattattcaagaaataaccaaac
aaaacataattattattacaacaattattacgctttcgtctttattaagtttatttttc
tatattcgaatatcatattcaatttctcttaccacctctccaaatatctctaacacttt
ttcaatttgacgacaaaacaataaaaactcaacaatactatcaacagcaattatctttt
cttcattaatacttcctatcaccccaacattaattaatattttaaactaaggatttaag
ataatcagactaaagaccttcaaagccttaagtagaagtttaaaccttctaatccttgt
ataagacctgcaggattttaccccacattaaatgaatgcaaatcaaacactttaattaa
gctaaggcctttctagattagaaggcttttatcctacaaatttttagttaacagctaag
cgctataaacaacaagctttaatctactcttcctagcttctcccgctggggggggggga
agcgggagaagccccgacggaaattgaatcgttctttaaaatttgcaattttatatgct
gtacattacagggcttggtaaaaaaaggacttaaacctttatgacagaggctacagctc
tacacctattcggccattttacct
