# Supplementary material for: Conveniently Pre-Tagged and Pre-Packaged: Extended Molecular Identification and Metagenomics Using Complete Metazoan Mitochondrial Genomes
Source: PLoS One. 2012 Dec 14;7(12):e51263. doi: 10.1371/journal.pone.0051263 (PMC3522660; doi:10.1371/journal.pone.0051263)
Supplement: File S3 — Sliding window analyses for Mammalia and Lissamphibia. For each family, the folder contains the aligned sequences as well as the sliding window analyses by species pair and for all species pair on a single figure. (ZIP) [file pone.0051263.s003.zip › Lissamphibia/Bombinatoridae/15_150/Bombina_bombina_NC_006402_Bombina_orientalis_NC_006689.csv]

0	0.0933333333333333
15	0.106666666666667
30	0.113333333333333
45	0.113333333333333
60	0.12
75	0.126666666666667
90	0.153333333333333
105	0.153333333333333
120	0.146666666666667
135	0.14
150	0.133333333333333
165	0.126666666666667
180	0.126666666666667
195	0.133333333333333
210	0.14
225	0.133333333333333
240	0.113333333333333
255	0.106666666666667
270	0.113333333333333
285	0.126666666666667
300	0.126666666666667
315	0.12
330	0.113333333333333
345	0.106666666666667
360	0.0933333333333333
375	0.0933333333333333
390	0.0933333333333333
405	0.1
420	0.1
435	0.1
450	0.106666666666667
465	0.106666666666667
480	0.113333333333333
495	0.14
510	0.14
525	0.146666666666667
540	0.153333333333333
555	0.146666666666667
570	0.133333333333333
585	0.126666666666667
600	0.14
615	0.153333333333333
630	0.146666666666667
645	0.113333333333333
660	0.113333333333333
675	0.106666666666667
690	0.113333333333333
705	0.1
720	0.106666666666667
735	0.106666666666667
750	0.0866666666666667
765	0.08
780	0.0733333333333333
795	0.0733333333333333
810	0.08
825	0.08
840	0.0733333333333333
855	0.0866666666666667
870	0.08
885	0.0866666666666667
900	0.106666666666667
915	0.12
930	0.133333333333333
945	0.133333333333333
960	0.126666666666667
975	0.14
990	0.126666666666667
1005	0.133333333333333
1020	0.153333333333333
1035	0.146666666666667
1050	0.133333333333333
1065	0.133333333333333
1080	0.14
1095	0.153333333333333
1110	0.14
1125	0.133333333333333
1140	0.146666666666667
1155	0.146666666666667
1170	0.133333333333333
1185	0.133333333333333
1200	0.126666666666667
1215	0.12
1230	0.12
1245	0.113333333333333
1260	0.12
1275	0.12
1290	0.106666666666667
1305	0.113333333333333
1320	0.12
1335	0.12
1350	0.113333333333333
1365	0.113333333333333
1380	0.0933333333333333
1395	0.0933333333333333
1410	0.0933333333333333
1425	0.0933333333333333
1440	0.113333333333333
1455	0.0866666666666667
1470	0.1
1485	0.0866666666666667
1500	0.0933333333333333
1515	0.0866666666666667
1530	0.0933333333333333
1545	0.0933333333333333
1560	0.0866666666666667
1575	0.0933333333333333
1590	0.0733333333333333
1605	0.08
1620	0.06
1635	0.0666666666666667
1650	0.06
1665	0.0666666666666667
1680	0.0733333333333333
1695	0.0666666666666667
1710	0.08
1725	0.0666666666666667
1740	0.0666666666666667
1755	0.08
1770	0.0733333333333333
1785	0.0733333333333333
1800	0.08
1815	0.0733333333333333
1830	0.06
1845	0.0866666666666667
1860	0.0866666666666667
1875	0.1
1890	0.126666666666667
1905	0.126666666666667
1920	0.14
1935	0.16
1950	0.173333333333333
1965	0.186666666666667
1980	0.22
1995	0.213333333333333
2010	0.213333333333333
2025	0.213333333333333
2040	0.193333333333333
2055	0.193333333333333
2070	0.186666666666667
2085	0.173333333333333
2100	0.166666666666667
2115	0.16
2130	0.126666666666667
2145	0.106666666666667
2160	0.106666666666667
2175	0.1
2190	0.113333333333333
2205	0.113333333333333
2220	0.106666666666667
2235	0.1
2250	0.0866666666666667
2265	0.08
2280	0.08
2295	0.0933333333333333
2310	0.0866666666666667
2325	0.0733333333333333
2340	0.06
2355	0.06
2370	0.0666666666666667
2385	0.0866666666666667
2400	0.1
2415	0.113333333333333
2430	0.126666666666667
2445	0.126666666666667
2460	0.12
2475	0.12
2490	0.113333333333333
2505	0.106666666666667
2520	0.126666666666667
2535	0.14
2550	0.153333333333333
2565	0.153333333333333
2580	0.153333333333333
2595	0.173333333333333
2610	0.18
2625	0.2
2640	0.206666666666667
2655	0.206666666666667
2670	0.2
2685	0.193333333333333
2700	0.206666666666667
2715	0.226666666666667
2730	0.226666666666667
2745	0.206666666666667
2760	0.213333333333333
2775	0.22
2790	0.233333333333333
2805	0.246666666666667
2820	0.246666666666667
2835	0.22
2850	0.2
2865	0.173333333333333
2880	0.186666666666667
2895	0.2
2910	0.2
2925	0.2
2940	0.193333333333333
2955	0.173333333333333
2970	0.166666666666667
2985	0.18
3000	0.18
3015	0.193333333333333
3030	0.186666666666667
3045	0.173333333333333
3060	0.16
3075	0.14
3090	0.146666666666667
3105	0.153333333333333
3120	0.173333333333333
3135	0.166666666666667
3150	0.153333333333333
3165	0.133333333333333
3180	0.113333333333333
3195	0.106666666666667
3210	0.12
3225	0.113333333333333
3240	0.0933333333333333
3255	0.1
3270	0.0733333333333333
3285	0.0666666666666667
3300	0.08
3315	0.1
3330	0.113333333333333
3345	0.126666666666667
3360	0.133333333333333
3375	0.14
3390	0.153333333333333
3405	0.153333333333333
3420	0.166666666666667
3435	0.166666666666667
3450	0.16
3465	0.153333333333333
3480	0.14
3495	0.133333333333333
3510	0.133333333333333
3525	0.14
3540	0.14
3555	0.14
3570	0.166666666666667
3585	0.173333333333333
3600	0.18
3615	0.18
3630	0.206666666666667
3645	0.2
3660	0.206666666666667
3675	0.206666666666667
3690	0.206666666666667
3705	0.2
3720	0.173333333333333
3735	0.186666666666667
3750	0.173333333333333
3765	0.16
3780	0.16
3795	0.16
3810	0.16
3825	0.16
3840	0.166666666666667
3855	0.153333333333333
3870	0.133333333333333
3885	0.113333333333333
3900	0.126666666666667
3915	0.126666666666667
3930	0.12
3945	0.113333333333333
3960	0.0933333333333333
3975	0.08
3990	0.0666666666666667
4005	0.0666666666666667
4020	0.0666666666666667
4035	0.0866666666666667
4050	0.0866666666666667
4065	0.126666666666667
4080	0.126666666666667
4095	0.133333333333333
4110	0.126666666666667
4125	0.14
4140	0.14
4155	0.146666666666667
4170	0.16
4185	0.146666666666667
4200	0.153333333333333
4215	0.126666666666667
4230	0.14
4245	0.146666666666667
4260	0.173333333333333
4275	0.18
4290	0.193333333333333
4305	0.2
4320	0.193333333333333
4335	0.2
4350	0.186666666666667
4365	0.18
4380	0.153333333333333
4395	0.16
4410	0.146666666666667
4425	0.126666666666667
4440	0.12
4455	0.106666666666667
4470	0.106666666666667
4485	0.1
4500	0.0866666666666667
4515	0.1
4530	0.12
4545	0.12
4560	0.14
4575	0.153333333333333
4590	0.16
4605	0.166666666666667
4620	0.173333333333333
4635	0.18
4650	0.18
4665	0.166666666666667
4680	0.153333333333333
4695	0.146666666666667
4710	0.12
4725	0.106666666666667
4740	0.1
4755	0.12
4770	0.133333333333333
4785	0.113333333333333
4800	0.146666666666667
4815	0.146666666666667
4830	0.16
4845	0.166666666666667
4860	0.18
4875	0.193333333333333
4890	0.213333333333333
4905	0.213333333333333
4920	0.2
4935	0.226666666666667
4950	0.206666666666667
4965	0.213333333333333
4980	0.213333333333333
4995	0.213333333333333
5010	0.206666666666667
5025	0.226666666666667
5040	0.213333333333333
5055	0.193333333333333
5070	0.193333333333333
5085	0.173333333333333
5100	0.166666666666667
5115	0.166666666666667
5130	0.153333333333333
5145	0.153333333333333
5160	0.16
5175	0.153333333333333
5190	0.16
5205	0.18
5220	0.173333333333333
5235	0.18
5250	0.193333333333333
5265	0.2
5280	0.206666666666667
5295	0.2
5310	0.186666666666667
5325	0.18
5340	0.166666666666667
5355	0.173333333333333
5370	0.186666666666667
5385	0.18
5400	0.173333333333333
5415	0.166666666666667
5430	0.166666666666667
5445	0.18
5460	0.18
5475	0.186666666666667
5490	0.213333333333333
5505	0.2
5520	0.186666666666667
5535	0.206666666666667
5550	0.22
5565	0.206666666666667
5580	0.2
5595	0.193333333333333
5610	0.193333333333333
5625	0.18
5640	0.14
5655	0.133333333333333
5670	0.14
5685	0.12
5700	0.106666666666667
5715	0.1
5730	0.1
5745	0.1
5760	0.1
5775	0.12
5790	0.133333333333333
5805	0.14
5820	0.14
5835	0.146666666666667
5850	0.16
5865	0.193333333333333
5880	0.2
5895	0.2
5910	0.2
5925	0.193333333333333
5940	0.186666666666667
5955	0.2
5970	0.186666666666667
5985	0.193333333333333
6000	0.186666666666667
6015	0.166666666666667
6030	0.173333333333333
6045	0.173333333333333
6060	0.193333333333333
6075	0.18
6090	0.193333333333333
6105	0.18
6120	0.18
6135	0.166666666666667
6150	0.16
6165	0.16
6180	0.146666666666667
6195	0.126666666666667
6210	0.106666666666667
6225	0.106666666666667
6240	0.0866666666666667
6255	0.0666666666666667
6270	0.0733333333333333
6285	0.0666666666666667
6300	0.0533333333333333
6315	0.06
6330	0.0533333333333333
6345	0.0733333333333333
6360	0.106666666666667
6375	0.12
6390	0.133333333333333
6405	0.153333333333333
6420	0.146666666666667
6435	0.166666666666667
6450	0.193333333333333
6465	0.186666666666667
6480	0.186666666666667
6495	0.186666666666667
6510	0.173333333333333
6525	0.153333333333333
6540	0.153333333333333
6555	0.16
6570	0.18
6585	0.18
6600	0.166666666666667
6615	0.173333333333333
6630	0.193333333333333
6645	0.2
6660	0.2
6675	0.213333333333333
6690	0.213333333333333
6705	0.193333333333333
6720	0.186666666666667
6735	0.18
6750	0.2
6765	0.2
6780	0.193333333333333
6795	0.186666666666667
6810	0.173333333333333
6825	0.173333333333333
6840	0.18
6855	0.193333333333333
6870	0.193333333333333
6885	0.193333333333333
6900	0.193333333333333
6915	0.2
6930	0.186666666666667
6945	0.206666666666667
6960	0.206666666666667
6975	0.2
6990	0.2
7005	0.193333333333333
7020	0.206666666666667
7035	0.206666666666667
7050	0.186666666666667
7065	0.186666666666667
7080	0.193333333333333
7095	0.173333333333333
7110	0.18
7125	0.18
7140	0.18
7155	0.193333333333333
7170	0.166666666666667
7185	0.153333333333333
7200	0.146666666666667
7215	0.126666666666667
7230	0.133333333333333
7245	0.14
7260	0.146666666666667
7275	0.153333333333333
7290	0.153333333333333
7305	0.153333333333333
7320	0.166666666666667
7335	0.186666666666667
7350	0.206666666666667
7365	0.22
7380	0.206666666666667
7395	0.193333333333333
7410	0.186666666666667
7425	0.173333333333333
7440	0.16
7455	0.14
7470	0.133333333333333
7485	0.126666666666667
7500	0.113333333333333
7515	0.0933333333333333
7530	0.1
7545	0.0933333333333333
7560	0.0866666666666667
7575	0.1
7590	0.106666666666667
7605	0.126666666666667
7620	0.146666666666667
7635	0.153333333333333
7650	0.153333333333333
7665	0.166666666666667
7680	0.16
7695	0.16
7710	0.166666666666667
7725	0.173333333333333
7740	0.18
7755	0.18
7770	0.166666666666667
7785	0.173333333333333
7800	0.186666666666667
7815	0.186666666666667
7830	0.206666666666667
7845	0.213333333333333
7860	0.233333333333333
7875	0.226666666666667
7890	0.24
7905	0.24
7920	0.253333333333333
7935	0.24
7950	0.22
7965	0.246666666666667
7980	0.226666666666667
7995	0.24
8010	0.213333333333333
8025	0.193333333333333
8040	0.173333333333333
8055	0.146666666666667
8070	0.126666666666667
8085	0.133333333333333
8100	0.14
8115	0.106666666666667
8130	0.12
8145	0.1
8160	0.0933333333333333
8175	0.12
8190	0.106666666666667
8205	0.153333333333333
8220	0.153333333333333
8235	0.153333333333333
8250	0.146666666666667
8265	0.173333333333333
8280	0.173333333333333
8295	0.173333333333333
8310	0.193333333333333
8325	0.206666666666667
8340	0.226666666666667
8355	0.193333333333333
8370	0.186666666666667
8385	0.173333333333333
8400	0.186666666666667
8415	0.153333333333333
8430	0.133333333333333
8445	0.126666666666667
8460	0.1
8475	0.06
8490	0.0466666666666667
8505	0.04
8520	0.0666666666666667
8535	0.08
8550	0.0733333333333333
8565	0.0866666666666667
8580	0.0933333333333333
8595	0.106666666666667
8610	0.133333333333333
8625	0.133333333333333
8640	0.146666666666667
8655	0.16
8670	0.146666666666667
8685	0.133333333333333
8700	0.14
8715	0.133333333333333
8730	0.14
8745	0.126666666666667
8760	0.12
8775	0.126666666666667
8790	0.113333333333333
8805	0.106666666666667
8820	0.1
8835	0.113333333333333
8850	0.1
8865	0.1
8880	0.106666666666667
8895	0.113333333333333
8910	0.106666666666667
8925	0.12
8940	0.12
8955	0.126666666666667
8970	0.146666666666667
8985	0.14
9000	0.173333333333333
9015	0.193333333333333
9030	0.186666666666667
9045	0.2
9060	0.2
9075	0.2
9090	0.193333333333333
9105	0.18
9120	0.166666666666667
9135	0.173333333333333
9150	0.153333333333333
9165	0.133333333333333
9180	0.133333333333333
9195	0.126666666666667
9210	0.133333333333333
9225	0.126666666666667
9240	0.133333333333333
9255	0.14
9270	0.146666666666667
9285	0.153333333333333
9300	0.153333333333333
9315	0.153333333333333
9330	0.16
9345	0.173333333333333
9360	0.18
9375	0.186666666666667
9390	0.186666666666667
9405	0.186666666666667
9420	0.18
9435	0.16
9450	0.166666666666667
9465	0.18
9480	0.18
9495	0.173333333333333
9510	0.16
9525	0.153333333333333
9540	0.16
9555	0.153333333333333
9570	0.153333333333333
9585	0.153333333333333
9600	0.146666666666667
9615	0.146666666666667
9630	0.16
9645	0.153333333333333
9660	0.153333333333333
9675	0.16
9690	0.16
9705	0.16
9720	0.146666666666667
9735	0.153333333333333
9750	0.14
9765	0.133333333333333
9780	0.106666666666667
9795	0.12
9810	0.126666666666667
9825	0.12
9840	0.133333333333333
9855	0.16
9870	0.186666666666667
9885	0.186666666666667
9900	0.186666666666667
9915	0.18
9930	0.173333333333333
9945	0.166666666666667
9960	0.16
9975	0.153333333333333
9990	0.14
10005	0.113333333333333
10020	0.1
10035	0.0866666666666667
10050	0.0933333333333333
10065	0.0933333333333333
10080	0.0933333333333333
10095	0.0733333333333333
10110	0.106666666666667
10125	0.12
10140	0.113333333333333
10155	0.113333333333333
10170	0.113333333333333
10185	0.146666666666667
10200	0.166666666666667
10215	0.166666666666667
10230	0.173333333333333
10245	0.193333333333333
10260	0.18
10275	0.186666666666667
10290	0.186666666666667
10305	0.186666666666667
10320	0.186666666666667
10335	0.16
10350	0.126666666666667
10365	0.12
10380	0.146666666666667
10395	0.126666666666667
10410	0.0933333333333333
10425	0.0666666666666667
10440	0.06
10455	0.0533333333333333
10470	0.04
10485	0.0333333333333333
10500	0.06
10515	0.0666666666666667
10530	0.04
10545	0.0533333333333333
10560	0.08
10575	0.113333333333333
10590	0.12
10605	0.12
10620	0.12
10635	0.12
10650	0.0933333333333333
10665	0.0866666666666667
10680	0.08
10695	0.0666666666666667
10710	0.04
10725	0.00666666666666667
10740	0
10755	0
10770	0
10785	0
10800	0
10815	0
10830	0
10845	0
10860	0
10875	0
10890	0
10905	0
10920	0
10935	0.00666666666666667
10950	0.0133333333333333
10965	0.0333333333333333
10980	0.0333333333333333
10995	0.0333333333333333
11010	0.0333333333333333
11025	0.0333333333333333
11040	0.0333333333333333
11055	0.0333333333333333
11070	0.0333333333333333
11085	0.0266666666666667
11100	0.02
11115	0
11130	0
11145	0
11160	0
11175	0.00666666666666667
11190	0.0933333333333333
11205	0.106666666666667
11220	0.106666666666667
11235	0.106666666666667
11250	0.106666666666667
11265	0.106666666666667
11280	0.106666666666667
11295	0.106666666666667
11310	0.106666666666667
11325	0.1
11340	0.0133333333333333
11355	0
11370	0
11385	0
11400	0.04
11415	0.0533333333333333
11430	0.0533333333333333
11445	0.06
11460	0.08
11475	0.12
11490	0.133333333333333
11505	0.146666666666667
11520	0.153333333333333
11535	0.193333333333333
11550	0.166666666666667
11565	0.153333333333333
11580	0.173333333333333
11595	0.206666666666667
11610	0.193333333333333
11625	0.16
11640	0.153333333333333
11655	0.166666666666667
11670	0.18
11685	0.146666666666667
11700	0.14
11715	0.146666666666667
11730	0.146666666666667
11745	0.106666666666667
11760	0.113333333333333
11775	0.106666666666667
11790	0.1
11805	0.08
11820	0.0666666666666667
11835	0.0666666666666667
11850	0.0733333333333333
11865	0.0933333333333333
11880	0.08
11895	0.08
11910	0.106666666666667
11925	0.106666666666667
11940	0.106666666666667
11955	0.12
11970	0.146666666666667
11985	0.153333333333333
12000	0.153333333333333
12015	0.153333333333333
12030	0.16
12045	0.193333333333333
12060	0.166666666666667
12075	0.18
12090	0.18
12105	0.173333333333333
12120	0.18
12135	0.186666666666667
12150	0.186666666666667
12165	0.16
12180	0.153333333333333
12195	0.14
12210	0.126666666666667
12225	0.113333333333333
12240	0.113333333333333
12255	0.1
12270	0.0666666666666667
12285	0.06
12300	0.06
12315	0.0866666666666667
12330	0.08
12345	0.08
12360	0.12
12375	0.153333333333333
12390	0.18
12405	0.18
12420	0.2
12435	0.186666666666667
12450	0.173333333333333
12465	0.146666666666667
12480	0.146666666666667
12495	0.126666666666667
12510	0.0866666666666667
12525	0.08
12540	0.0733333333333333
12555	0.08
12570	0.0533333333333333
12585	0.0666666666666667
12600	0.0666666666666667
12615	0.0733333333333333
12630	0.08
12645	0.0866666666666667
12660	0.0866666666666667
12675	0.0733333333333333
12690	0.0533333333333333
12705	0.0466666666666667
12720	0.0733333333333333
12735	0.0733333333333333
12750	0.0733333333333333
12765	0.0666666666666667
12780	0.06
12795	0.06
12810	0.06
12825	0.0466666666666667
12840	0.0466666666666667
12855	0.0466666666666667
12870	0.0266666666666667
12885	0.0333333333333333
12900	0.06
12915	0.06
12930	0.0733333333333333
12945	0.0666666666666667
12960	0.0666666666666667
12975	0.0933333333333333
12990	0.0933333333333333
13005	0.0933333333333333
13020	0.0866666666666667
13035	0.0666666666666667
13050	0.04
13065	0.04
13080	0.0266666666666667
13095	0.0266666666666667
13110	0.0466666666666667
13125	0.0466666666666667
13140	0.0466666666666667
13155	0.0466666666666667
13170	0.0933333333333333
13185	0.0933333333333333
13200	0.0933333333333333
13215	0.1
13230	0.1
13245	0.1
13260	0.08
13275	0.0533333333333333
13290	0.0533333333333333
13305	0.06
13320	0.0133333333333333
13335	0.0133333333333333
13350	0.0133333333333333
13365	0.00666666666666667
13380	0.0133333333333333
13395	0.0133333333333333
13410	0.02
13425	0.0266666666666667
13440	0.0266666666666667
13455	0.0266666666666667
13470	0.0333333333333333
13485	0.0466666666666667
13500	0.06
13515	0.0666666666666667
13530	0.06
13545	0.06
13560	0.0533333333333333
13575	0.0533333333333333
13590	0.06
13605	0.0533333333333333
13620	0.0466666666666667
13635	0.0466666666666667
13650	0.0333333333333333
13665	0.0266666666666667
13680	0.0666666666666667
13695	0.0866666666666667
13710	0.1
13725	0.106666666666667
13740	0.1
13755	0.106666666666667
13770	0.126666666666667
13785	0.113333333333333
13800	0.113333333333333
13815	0.12
13830	0.0866666666666667
13845	0.0733333333333333
13860	0.0666666666666667
13875	0.0533333333333333
13890	0.0533333333333333
13905	0.0466666666666667
13920	0.0266666666666667
13935	0.0266666666666667
13950	0.0266666666666667
13965	0.02
13980	0.0133333333333333
13995	0.00666666666666667
14010	0
14025	0.0133333333333333
14040	0.0133333333333333
14055	0.0133333333333333
14070	0.0133333333333333
14085	0.02
14100	0.02
14115	0.0266666666666667
14130	0.0266666666666667
14145	0.0266666666666667
14160	0.0266666666666667
14175	0.0133333333333333
14190	0.0133333333333333
14205	0.0133333333333333
14220	0.04
14235	0.0533333333333333
14250	0.0733333333333333
14265	0.0666666666666667
14280	0.0666666666666667
14295	0.0666666666666667
14310	0.0733333333333333
14325	0.0733333333333333
14340	0.0733333333333333
14355	0.08
14370	0.06
14385	0.0466666666666667
14400	0.0533333333333333
14415	0.0733333333333333
14430	0.0866666666666667
14445	0.0933333333333333
14460	0.0866666666666667
14475	0.106666666666667
14490	0.106666666666667
14505	0.106666666666667
14520	0.106666666666667
14535	0.106666666666667
14550	0.0933333333333333
14565	0.0733333333333333
14580	0.0666666666666667
14595	0.0733333333333333
14610	0.0866666666666667
14625	0.0666666666666667
14640	0.1
14655	0.0933333333333333
14670	0.1
14685	0.113333333333333
14700	0.1
14715	0.1
14730	0.1
14745	0.0866666666666667
14760	0.0866666666666667
14775	0.1
14790	0.0666666666666667
14805	0.0733333333333333
14820	0.0666666666666667
14835	0.06
14850	0.0666666666666667
14865	0.0666666666666667
14880	0.0733333333333333
14895	0.0733333333333333
14910	0.08
14925	0.08
14940	0.0933333333333333
14955	0.113333333333333
14970	0.113333333333333
14985	0.106666666666667
15000	0.106666666666667
15015	0.113333333333333
15030	0.106666666666667
15045	0.106666666666667
15060	0.0866666666666667
15075	0.08
15090	0.0866666666666667
15105	0.08
15120	0.0733333333333333
15135	0.106666666666667
15150	0.1
15165	0.0933333333333333
15180	0.0933333333333333
15195	0.0933333333333333
15210	0.1
15225	0.0933333333333333
15240	0.08
15255	0.06
15270	0.06
15285	0.02
15300	0.02
15315	0.02
15330	0.0133333333333333
15345	0.02
15360	0.0133333333333333
15375	0.0133333333333333
15390	0.0133333333333333
15405	0.0133333333333333
15420	0.0133333333333333
15435	0.0133333333333333
15450	0.0133333333333333
15465	0.0133333333333333
15480	0.0333333333333333
15495	0.0466666666666667
15510	0.0733333333333333
15525	0.0733333333333333
15540	0.0666666666666667
15555	0.08
15570	0.0866666666666667
15585	0.1
15600	0.1
15615	0.106666666666667
15630	0.1
15645	0.08
15660	0.0533333333333333
15675	0.0533333333333333
15690	0.0533333333333333
15705	0.04
15720	0.0333333333333333
15735	0.02
15750	0.02
15765	0.0133333333333333
15780	0
15795	0
15810	0
15825	0
15840	0.00666666666666667
15855	0.00666666666666667
15870	0.00666666666666667
15885	0.00666666666666667
15900	0.0133333333333333
15915	0.0266666666666667
15930	0.0333333333333333
15945	0.04
15960	0.0533333333333333
15975	0.06
15990	0.0533333333333333
16005	0.06
16020	0.06
16035	0.06
16050	0.0733333333333333
16065	0.08
16080	0.0933333333333333
16095	0.12
16110	0.126666666666667
16125	0.133333333333333
16140	0.16
16155	0.18
16170	0.2
16185	0.206666666666667
16200	0.193333333333333
16215	0.2
16230	0.193333333333333
16245	0.186666666666667
16260	0.173333333333333
16275	0.186666666666667
16290	0.173333333333333
16305	0.166666666666667
16320	0.173333333333333
16335	0.18
16350	0.186666666666667
16365	0.186666666666667
16380	0.193333333333333
16395	0.186666666666667
16410	0.2
16425	0.206666666666667
16440	0.2
16455	0.206666666666667
16470	0.193333333333333
16485	0.206666666666667
16500	0.2
16515	0.193333333333333
16530	0.186666666666667
16545	0.2
16560	0.213333333333333
16575	0.206666666666667
16590	0.213333333333333
16605	0.2
16620	0.2
16635	0.186666666666667
16650	0.2
16665	0.18
16680	0.186666666666667
16695	0.16
16710	0.14
16725	0.126666666666667
16740	0.12
16755	0.12
16770	0.126666666666667
16785	0.14
16800	0.153333333333333
16815	0.173333333333333
16830	0.173333333333333
16845	0.18
16860	0.193333333333333
16875	0.186666666666667
16890	0.2
16905	0.213333333333333
16920	0.2
16935	0.186666666666667
16950	0.16
16965	0.14
16980	0.126666666666667
16995	0.126666666666667
17010	0.1
17025	0.106666666666667
17040	0.0866666666666667
17055	0.06
17070	0.06
17085	0.06
17100	0.0533333333333333
17115	0.0533333333333333
17130	0.0466666666666667
17145	0.0466666666666667
17160	0.0466666666666667
17175	0.0333333333333333
17190	0.0333333333333333
17205	0.04
17220	0.04
17235	0.04
17250	0.06
17265	0.0666666666666667
17280	0.08
17295	0.0866666666666667
17310	0.0933333333333333
17325	0.1
17340	0.126666666666667
17355	0.12
17370	0.126666666666667
17385	0.126666666666667
17400	0.12
17415	0.133333333333333
17430	0.14
17445	0.126666666666667
17460	0.14
17475	0.14
17490	0.133333333333333
17505	0.146666666666667
17520	0.153333333333333
17535	0.16
17550	0.16
17565	0.153333333333333
17580	0.146666666666667
17595	0.146666666666667
17610	0.14
17625	0.14
17640	0.14
17655	0.16
17670	0.16
17685	0.16
17700	0.153333333333333
17715	0.166666666666667
17730	0.16
17745	0.16
17760	0.16
17775	0.173333333333333
17790	0.153333333333333
17805	0.14
17820	0.153333333333333
17835	0.133333333333333
17850	0.153333333333333
17865	0.146666666666667
17880	0.166666666666667
17895	0.166666666666667
17910	0.153333333333333
17925	0.133333333333333
17940	0.146666666666667
17955	0.166666666666667
17970	0.14
17985	0.166666666666667
18000	0.166666666666667
18015	0.166666666666667
18030	0.14
18045	0.153333333333333
18060	0.166666666666667
18075	0.193333333333333
18090	0.18
18105	0.173333333333333
18120	0.186666666666667
18135	0.166666666666667
18150	0.166666666666667
18165	0.16
18180	0.186666666666667
18195	0.193333333333333
18210	0.193333333333333
18225	0.2
18240	0.226666666666667
18255	0.233333333333333
18270	0.22
18285	0.226666666666667
18300	0.206666666666667
18315	0.2
18330	0.173333333333333
18345	0.153333333333333
18360	0.14
18375	0.113333333333333
18390	0.0866666666666667
18405	0.0466666666666667
18420	0.04
18435	0.0333333333333333
18450	0.04
18465	0.0333333333333333
18480	0.0333333333333333
18495	0.0333333333333333
18510	0.0333333333333333
18525	0.0333333333333333
18540	0.04
18555	0.0666666666666667
18570	0.1
18585	0.113333333333333
18600	0.113333333333333
18615	0.12
18630	0.12
18645	0.113333333333333
18660	0.113333333333333
18675	0.113333333333333
18690	0.113333333333333
18705	0.1
18720	0.0733333333333333
18735	0.0533333333333333
18750	0.06
18765	0.0666666666666667
18780	0.08
