# Supplementary material for: Conveniently Pre-Tagged and Pre-Packaged: Extended Molecular Identification and Metagenomics Using Complete Metazoan Mitochondrial Genomes
Source: PLoS One. 2012 Dec 14;7(12):e51263. doi: 10.1371/journal.pone.0051263 (PMC3522660; doi:10.1371/journal.pone.0051263)
Supplement: File S3 — Sliding window analyses for Mammalia and Lissamphibia. For each family, the folder contains the aligned sequences as well as the sliding window analyses by species pair and for all species pair on a single figure. (ZIP) [file pone.0051263.s003.zip › Lissamphibia/Bombinatoridae/15_150/Bombina_bombina_NC_006402_Bombina_variegata_NC_009258.csv]

0	0.0866666666666667
15	0.1
30	0.12
45	0.133333333333333
60	0.14
75	0.14
90	0.16
105	0.18
120	0.173333333333333
135	0.166666666666667
150	0.16
165	0.146666666666667
180	0.146666666666667
195	0.153333333333333
210	0.146666666666667
225	0.16
240	0.133333333333333
255	0.133333333333333
270	0.146666666666667
285	0.166666666666667
300	0.153333333333333
315	0.166666666666667
330	0.153333333333333
345	0.133333333333333
360	0.126666666666667
375	0.113333333333333
390	0.126666666666667
405	0.1
420	0.0866666666666667
435	0.0733333333333333
450	0.0933333333333333
465	0.08
480	0.1
495	0.12
510	0.12
525	0.113333333333333
540	0.126666666666667
555	0.14
570	0.14
585	0.146666666666667
600	0.16
615	0.173333333333333
630	0.153333333333333
645	0.14
660	0.146666666666667
675	0.153333333333333
690	0.153333333333333
705	0.16
720	0.153333333333333
735	0.153333333333333
750	0.14
765	0.133333333333333
780	0.126666666666667
795	0.113333333333333
810	0.113333333333333
825	0.113333333333333
840	0.1
855	0.0933333333333333
870	0.1
885	0.1
900	0.0866666666666667
915	0.0933333333333333
930	0.1
945	0.12
960	0.126666666666667
975	0.14
990	0.126666666666667
1005	0.133333333333333
1020	0.133333333333333
1035	0.133333333333333
1050	0.14
1065	0.146666666666667
1080	0.153333333333333
1095	0.153333333333333
1110	0.14
1125	0.146666666666667
1140	0.146666666666667
1155	0.133333333333333
1170	0.14
1185	0.133333333333333
1200	0.133333333333333
1215	0.133333333333333
1230	0.146666666666667
1245	0.133333333333333
1260	0.153333333333333
1275	0.14
1290	0.14
1305	0.14
1320	0.133333333333333
1335	0.133333333333333
1350	0.126666666666667
1365	0.12
1380	0.106666666666667
1395	0.106666666666667
1410	0.0866666666666667
1425	0.0933333333333333
1440	0.113333333333333
1455	0.106666666666667
1470	0.113333333333333
1485	0.113333333333333
1500	0.113333333333333
1515	0.106666666666667
1530	0.106666666666667
1545	0.113333333333333
1560	0.106666666666667
1575	0.0866666666666667
1590	0.0666666666666667
1605	0.06
1620	0.0533333333333333
1635	0.0533333333333333
1650	0.0533333333333333
1665	0.0733333333333333
1680	0.0866666666666667
1695	0.0733333333333333
1710	0.0933333333333333
1725	0.1
1740	0.106666666666667
1755	0.113333333333333
1770	0.12
1785	0.12
1800	0.113333333333333
1815	0.106666666666667
1830	0.1
1845	0.12
1860	0.106666666666667
1875	0.12
1890	0.133333333333333
1905	0.126666666666667
1920	0.113333333333333
1935	0.126666666666667
1950	0.14
1965	0.146666666666667
1980	0.153333333333333
1995	0.153333333333333
2010	0.16
2025	0.146666666666667
2040	0.14
2055	0.16
2070	0.16
2085	0.153333333333333
2100	0.146666666666667
2115	0.133333333333333
2130	0.133333333333333
2145	0.126666666666667
2160	0.126666666666667
2175	0.12
2190	0.113333333333333
2205	0.1
2220	0.1
2235	0.0933333333333333
2250	0.0866666666666667
2265	0.08
2280	0.06
2295	0.0533333333333333
2310	0.0466666666666667
2325	0.0466666666666667
2340	0.04
2355	0.04
2370	0.0533333333333333
2385	0.06
2400	0.0666666666666667
2415	0.0666666666666667
2430	0.0866666666666667
2445	0.0933333333333333
2460	0.0933333333333333
2475	0.0933333333333333
2490	0.0933333333333333
2505	0.106666666666667
2520	0.1
2535	0.12
2550	0.14
2565	0.153333333333333
2580	0.146666666666667
2595	0.166666666666667
2610	0.166666666666667
2625	0.18
2640	0.193333333333333
2655	0.186666666666667
2670	0.2
2685	0.173333333333333
2700	0.166666666666667
2715	0.153333333333333
2730	0.14
2745	0.133333333333333
2760	0.14
2775	0.146666666666667
2790	0.146666666666667
2805	0.153333333333333
2820	0.173333333333333
2835	0.186666666666667
2850	0.18
2865	0.186666666666667
2880	0.206666666666667
2895	0.186666666666667
2910	0.186666666666667
2925	0.186666666666667
2940	0.193333333333333
2955	0.186666666666667
2970	0.16
2985	0.153333333333333
3000	0.153333333333333
3015	0.173333333333333
3030	0.173333333333333
3045	0.186666666666667
3060	0.18
3075	0.166666666666667
3090	0.166666666666667
3105	0.166666666666667
3120	0.173333333333333
3135	0.166666666666667
3150	0.16
3165	0.133333333333333
3180	0.106666666666667
3195	0.0866666666666667
3210	0.0866666666666667
3225	0.08
3240	0.0733333333333333
3255	0.08
3270	0.0733333333333333
3285	0.0666666666666667
3300	0.0733333333333333
3315	0.08
3330	0.08
3345	0.0866666666666667
3360	0.0866666666666667
3375	0.1
3390	0.106666666666667
3405	0.106666666666667
3420	0.113333333333333
3435	0.12
3450	0.113333333333333
3465	0.12
3480	0.14
3495	0.146666666666667
3510	0.166666666666667
3525	0.166666666666667
3540	0.173333333333333
3555	0.173333333333333
3570	0.173333333333333
3585	0.193333333333333
3600	0.2
3615	0.206666666666667
3630	0.206666666666667
3645	0.213333333333333
3660	0.206666666666667
3675	0.2
3690	0.193333333333333
3705	0.193333333333333
3720	0.193333333333333
3735	0.193333333333333
3750	0.186666666666667
3765	0.166666666666667
3780	0.153333333333333
3795	0.16
3810	0.166666666666667
3825	0.166666666666667
3840	0.18
3855	0.173333333333333
3870	0.166666666666667
3885	0.146666666666667
3900	0.16
3915	0.16
3930	0.166666666666667
3945	0.146666666666667
3960	0.126666666666667
3975	0.12
3990	0.0866666666666667
4005	0.0733333333333333
4020	0.06
4035	0.0933333333333333
4050	0.0933333333333333
4065	0.126666666666667
4080	0.126666666666667
4095	0.133333333333333
4110	0.133333333333333
4125	0.14
4140	0.153333333333333
4155	0.166666666666667
4170	0.18
4185	0.146666666666667
4200	0.133333333333333
4215	0.106666666666667
4230	0.113333333333333
4245	0.106666666666667
4260	0.12
4275	0.12
4290	0.126666666666667
4305	0.133333333333333
4320	0.146666666666667
4335	0.146666666666667
4350	0.153333333333333
4365	0.153333333333333
4380	0.14
4395	0.14
4410	0.126666666666667
4425	0.126666666666667
4440	0.12
4455	0.1
4470	0.0933333333333333
4485	0.1
4500	0.0933333333333333
4515	0.106666666666667
4530	0.133333333333333
4545	0.146666666666667
4560	0.173333333333333
4575	0.166666666666667
4590	0.173333333333333
4605	0.193333333333333
4620	0.186666666666667
4635	0.193333333333333
4650	0.206666666666667
4665	0.206666666666667
4680	0.18
4695	0.173333333333333
4710	0.16
4725	0.16
4740	0.16
4755	0.166666666666667
4770	0.173333333333333
4785	0.173333333333333
4800	0.193333333333333
4815	0.18
4830	0.213333333333333
4845	0.22
4860	0.22
4875	0.233333333333333
4890	0.24
4905	0.226666666666667
4920	0.233333333333333
4935	0.233333333333333
4950	0.2
4965	0.186666666666667
4980	0.166666666666667
4995	0.16
5010	0.153333333333333
5025	0.166666666666667
5040	0.16
5055	0.153333333333333
5070	0.14
5085	0.14
5100	0.14
5115	0.153333333333333
5130	0.146666666666667
5145	0.16
5160	0.153333333333333
5175	0.126666666666667
5190	0.133333333333333
5205	0.153333333333333
5220	0.153333333333333
5235	0.153333333333333
5250	0.173333333333333
5265	0.186666666666667
5280	0.206666666666667
5295	0.186666666666667
5310	0.193333333333333
5325	0.213333333333333
5340	0.2
5355	0.206666666666667
5370	0.213333333333333
5385	0.2
5400	0.18
5415	0.166666666666667
5430	0.153333333333333
5445	0.16
5460	0.166666666666667
5475	0.166666666666667
5490	0.193333333333333
5505	0.166666666666667
5520	0.16
5535	0.186666666666667
5550	0.2
5565	0.193333333333333
5580	0.193333333333333
5595	0.193333333333333
5610	0.193333333333333
5625	0.173333333333333
5640	0.14
5655	0.153333333333333
5670	0.16
5685	0.14
5700	0.14
5715	0.146666666666667
5730	0.133333333333333
5745	0.133333333333333
5760	0.12
5775	0.12
5790	0.14
5805	0.14
5820	0.14
5835	0.133333333333333
5850	0.146666666666667
5865	0.173333333333333
5880	0.18
5895	0.186666666666667
5910	0.186666666666667
5925	0.213333333333333
5940	0.22
5955	0.22
5970	0.2
5985	0.2
6000	0.18
6015	0.153333333333333
6030	0.18
6045	0.173333333333333
6060	0.193333333333333
6075	0.18
6090	0.16
6105	0.146666666666667
6120	0.146666666666667
6135	0.14
6150	0.14
6165	0.133333333333333
6180	0.106666666666667
6195	0.0933333333333333
6210	0.0866666666666667
6225	0.0933333333333333
6240	0.08
6255	0.0733333333333333
6270	0.0733333333333333
6285	0.08
6300	0.0733333333333333
6315	0.0666666666666667
6330	0.06
6345	0.06
6360	0.0666666666666667
6375	0.0866666666666667
6390	0.1
6405	0.113333333333333
6420	0.14
6435	0.153333333333333
6450	0.173333333333333
6465	0.2
6480	0.2
6495	0.213333333333333
6510	0.22
6525	0.186666666666667
6540	0.186666666666667
6555	0.2
6570	0.18
6585	0.173333333333333
6600	0.173333333333333
6615	0.153333333333333
6630	0.166666666666667
6645	0.166666666666667
6660	0.166666666666667
6675	0.186666666666667
6690	0.186666666666667
6705	0.166666666666667
6720	0.173333333333333
6735	0.186666666666667
6750	0.16
6765	0.173333333333333
6780	0.166666666666667
6795	0.173333333333333
6810	0.166666666666667
6825	0.153333333333333
6840	0.166666666666667
6855	0.18
6870	0.193333333333333
6885	0.18
6900	0.213333333333333
6915	0.22
6930	0.22
6945	0.226666666666667
6960	0.213333333333333
6975	0.206666666666667
6990	0.2
7005	0.186666666666667
7020	0.173333333333333
7035	0.166666666666667
7050	0.14
7065	0.133333333333333
7080	0.12
7095	0.12
7110	0.133333333333333
7125	0.153333333333333
7140	0.153333333333333
7155	0.173333333333333
7170	0.166666666666667
7185	0.166666666666667
7200	0.166666666666667
7215	0.16
7230	0.166666666666667
7245	0.146666666666667
7260	0.146666666666667
7275	0.133333333333333
7290	0.133333333333333
7305	0.113333333333333
7320	0.12
7335	0.133333333333333
7350	0.146666666666667
7365	0.153333333333333
7380	0.16
7395	0.173333333333333
7410	0.166666666666667
7425	0.18
7440	0.166666666666667
7455	0.173333333333333
7470	0.166666666666667
7485	0.166666666666667
7500	0.16
7515	0.16
7530	0.166666666666667
7545	0.16
7560	0.153333333333333
7575	0.133333333333333
7590	0.133333333333333
7605	0.133333333333333
7620	0.14
7635	0.126666666666667
7650	0.126666666666667
7665	0.126666666666667
7680	0.12
7695	0.12
7710	0.126666666666667
7725	0.16
7740	0.153333333333333
7755	0.153333333333333
7770	0.153333333333333
7785	0.173333333333333
7800	0.193333333333333
7815	0.193333333333333
7830	0.2
7845	0.2
7860	0.226666666666667
7875	0.2
7890	0.233333333333333
7905	0.226666666666667
7920	0.22
7935	0.193333333333333
7950	0.173333333333333
7965	0.193333333333333
7980	0.2
7995	0.213333333333333
8010	0.173333333333333
8025	0.16
8040	0.14
8055	0.14
8070	0.14
8085	0.153333333333333
8100	0.146666666666667
8115	0.113333333333333
8130	0.1
8145	0.08
8160	0.0866666666666667
8175	0.1
8190	0.1
8205	0.14
8220	0.153333333333333
8235	0.153333333333333
8250	0.146666666666667
8265	0.186666666666667
8280	0.2
8295	0.2
8310	0.226666666666667
8325	0.253333333333333
8340	0.253333333333333
8355	0.22
8370	0.206666666666667
8385	0.2
8400	0.213333333333333
8415	0.166666666666667
8430	0.14
8445	0.133333333333333
8460	0.0933333333333333
8475	0.0533333333333333
8490	0.06
8505	0.0533333333333333
8520	0.0733333333333333
8535	0.0666666666666667
8550	0.0666666666666667
8565	0.08
8580	0.0933333333333333
8595	0.0933333333333333
8610	0.113333333333333
8625	0.126666666666667
8640	0.12
8655	0.126666666666667
8670	0.12
8685	0.126666666666667
8700	0.12
8715	0.106666666666667
8730	0.106666666666667
8745	0.106666666666667
8760	0.113333333333333
8775	0.106666666666667
8790	0.113333333333333
8805	0.1
8820	0.1
8835	0.113333333333333
8850	0.106666666666667
8865	0.126666666666667
8880	0.12
8895	0.126666666666667
8910	0.12
8925	0.126666666666667
8940	0.113333333333333
8955	0.126666666666667
8970	0.126666666666667
8985	0.126666666666667
9000	0.166666666666667
9015	0.166666666666667
9030	0.173333333333333
9045	0.186666666666667
9060	0.186666666666667
9075	0.193333333333333
9090	0.193333333333333
9105	0.18
9120	0.18
9135	0.173333333333333
9150	0.146666666666667
9165	0.14
9180	0.133333333333333
9195	0.12
9210	0.12
9225	0.12
9240	0.126666666666667
9255	0.133333333333333
9270	0.12
9285	0.126666666666667
9300	0.133333333333333
9315	0.146666666666667
9330	0.153333333333333
9345	0.18
9360	0.173333333333333
9375	0.16
9390	0.16
9405	0.16
9420	0.153333333333333
9435	0.153333333333333
9450	0.153333333333333
9465	0.146666666666667
9480	0.16
9495	0.133333333333333
9510	0.126666666666667
9525	0.14
9540	0.14
9555	0.146666666666667
9570	0.16
9585	0.16
9600	0.16
9615	0.16
9630	0.153333333333333
9645	0.146666666666667
9660	0.18
9675	0.186666666666667
9690	0.193333333333333
9705	0.193333333333333
9720	0.18
9735	0.16
9750	0.14
9765	0.126666666666667
9780	0.106666666666667
9795	0.133333333333333
9810	0.106666666666667
9825	0.0933333333333333
9840	0.0866666666666667
9855	0.1
9870	0.12
9885	0.133333333333333
9900	0.14
9915	0.133333333333333
9930	0.133333333333333
9945	0.126666666666667
9960	0.126666666666667
9975	0.12
9990	0.126666666666667
10005	0.126666666666667
10020	0.113333333333333
10035	0.106666666666667
10050	0.113333333333333
10065	0.12
10080	0.133333333333333
10095	0.113333333333333
10110	0.12
10125	0.133333333333333
10140	0.12
10155	0.106666666666667
10170	0.1
10185	0.12
10200	0.133333333333333
10215	0.133333333333333
10230	0.133333333333333
10245	0.14
10260	0.146666666666667
10275	0.146666666666667
10290	0.146666666666667
10305	0.146666666666667
10320	0.153333333333333
10335	0.126666666666667
10350	0.1
10365	0.0933333333333333
10380	0.113333333333333
10395	0.106666666666667
10410	0.08
10425	0.06
10440	0.0533333333333333
10455	0.04
10470	0.0333333333333333
10485	0.0333333333333333
10500	0.0533333333333333
10515	0.06
10530	0.0333333333333333
10545	0.0466666666666667
10560	0.06
10575	0.08
10590	0.0866666666666667
10605	0.0866666666666667
10620	0.0866666666666667
10635	0.0866666666666667
10650	0.0666666666666667
10665	0.06
10680	0.0533333333333333
10695	0.04
10710	0.0266666666666667
10725	0.00666666666666667
10740	0
10755	0
10770	0
10785	0
10800	0
10815	0
10830	0
10845	0
10860	0
10875	0
10890	0
10905	0
10920	0
10935	0.00666666666666667
10950	0.0133333333333333
10965	0.0333333333333333
10980	0.0333333333333333
10995	0.0333333333333333
11010	0.0333333333333333
11025	0.0333333333333333
11040	0.0333333333333333
11055	0.0333333333333333
11070	0.0333333333333333
11085	0.0266666666666667
11100	0.02
11115	0
11130	0
11145	0
11160	0
11175	0
11190	0
11205	0.0133333333333333
11220	0.0133333333333333
11235	0.0133333333333333
11250	0.0133333333333333
11265	0.0133333333333333
11280	0.0133333333333333
11295	0.0133333333333333
11310	0.0133333333333333
11325	0.0133333333333333
11340	0.0133333333333333
11355	0
11370	0
11385	0
11400	0.02
11415	0.0333333333333333
11430	0.04
11445	0.06
11460	0.0866666666666667
11475	0.106666666666667
11490	0.133333333333333
11505	0.16
11520	0.173333333333333
11535	0.206666666666667
11550	0.193333333333333
11565	0.186666666666667
11580	0.213333333333333
11595	0.233333333333333
11610	0.213333333333333
11625	0.193333333333333
11640	0.173333333333333
11655	0.173333333333333
11670	0.16
11685	0.126666666666667
11700	0.12
11715	0.12
11730	0.1
11745	0.06
11760	0.0666666666666667
11775	0.0666666666666667
11790	0.06
11805	0.0333333333333333
11820	0.04
11835	0.0466666666666667
11850	0.0533333333333333
11865	0.06
11880	0.0533333333333333
11895	0.0533333333333333
11910	0.0866666666666667
11925	0.1
11940	0.113333333333333
11955	0.12
11970	0.16
11985	0.166666666666667
12000	0.18
12015	0.193333333333333
12030	0.2
12045	0.233333333333333
12060	0.2
12075	0.213333333333333
12090	0.2
12105	0.206666666666667
12120	0.193333333333333
12135	0.213333333333333
12150	0.193333333333333
12165	0.166666666666667
12180	0.16
12195	0.14
12210	0.126666666666667
12225	0.1
12240	0.1
12255	0.0866666666666667
12270	0.0533333333333333
12285	0.0533333333333333
12300	0.08
12315	0.113333333333333
12330	0.106666666666667
12345	0.106666666666667
12360	0.146666666666667
12375	0.166666666666667
12390	0.226666666666667
12405	0.286666666666667
12420	0.34
12435	0.306666666666667
12450	0.3
12465	0.273333333333333
12480	0.326666666666667
12495	0.32
12510	0.3
12525	0.313333333333333
12540	0.266666666666667
12555	0.226666666666667
12570	0.186666666666667
12585	0.213333333333333
12600	0.22
12615	0.24
12630	0.2
12645	0.2
12660	0.22
12675	0.213333333333333
12690	0.206666666666667
12705	0.2
12720	0.24
12735	0.226666666666667
12750	0.22
12765	0.2
12780	0.186666666666667
12795	0.213333333333333
12810	0.173333333333333
12825	0.146666666666667
12840	0.153333333333333
12855	0.166666666666667
12870	0.166666666666667
12885	0.16
12900	0.16
12915	0.213333333333333
12930	0.233333333333333
12945	0.206666666666667
12960	0.206666666666667
12975	0.233333333333333
12990	0.26
13005	0.233333333333333
13020	0.18
13035	0.193333333333333
13050	0.186666666666667
13065	0.18
13080	0.166666666666667
13095	0.18
13110	0.233333333333333
13125	0.233333333333333
13140	0.2
13155	0.213333333333333
13170	0.253333333333333
13185	0.273333333333333
13200	0.293333333333333
13215	0.253333333333333
13230	0.3
13245	0.346666666666667
13260	0.353333333333333
13275	0.353333333333333
13290	0.366666666666667
13305	0.36
13320	0.326666666666667
13335	0.286666666666667
13350	0.253333333333333
13365	0.246666666666667
13380	0.2
13395	0.133333333333333
13410	0.08
13425	0.0533333333333333
13440	0.04
13455	0.04
13470	0.04
13485	0.04
13500	0.0466666666666667
13515	0.0466666666666667
13530	0.0466666666666667
13545	0.0466666666666667
13560	0.0466666666666667
13575	0.0466666666666667
13590	0.04
13605	0.0333333333333333
13620	0.0266666666666667
13635	0.0333333333333333
13650	0.0266666666666667
13665	0.0266666666666667
13680	0.0666666666666667
13695	0.08
13710	0.0866666666666667
13725	0.113333333333333
13740	0.113333333333333
13755	0.12
13770	0.133333333333333
13785	0.126666666666667
13800	0.126666666666667
13815	0.126666666666667
13830	0.0866666666666667
13845	0.08
13860	0.08
13875	0.0533333333333333
13890	0.0533333333333333
13905	0.0466666666666667
13920	0.0333333333333333
13935	0.0333333333333333
13950	0.0333333333333333
13965	0.0266666666666667
13980	0.02
13995	0.02
14010	0.00666666666666667
14025	0.02
14040	0.02
14055	0.02
14070	0.02
14085	0.0266666666666667
14100	0.0266666666666667
14115	0.0333333333333333
14130	0.0333333333333333
14145	0.0266666666666667
14160	0.0266666666666667
14175	0.02
14190	0.02
14205	0.02
14220	0.0733333333333333
14235	0.0933333333333333
14250	0.1
14265	0.0933333333333333
14280	0.0933333333333333
14295	0.0933333333333333
14310	0.1
14325	0.0933333333333333
14340	0.0933333333333333
14355	0.12
14370	0.0733333333333333
14385	0.0533333333333333
14400	0.0733333333333333
14415	0.1
14430	0.113333333333333
14445	0.126666666666667
14460	0.133333333333333
14475	0.14
14490	0.14
14505	0.126666666666667
14520	0.126666666666667
14535	0.126666666666667
14550	0.106666666666667
14565	0.08
14580	0.0666666666666667
14595	0.06
14610	0.0533333333333333
14625	0.0466666666666667
14640	0.0733333333333333
14655	0.0666666666666667
14670	0.0666666666666667
14685	0.08
14700	0.08
14715	0.08
14730	0.08
14745	0.0733333333333333
14760	0.08
14775	0.1
14790	0.0866666666666667
14805	0.08
14820	0.0733333333333333
14835	0.0666666666666667
14850	0.0733333333333333
14865	0.08
14880	0.1
14895	0.106666666666667
14910	0.113333333333333
14925	0.106666666666667
14940	0.106666666666667
14955	0.126666666666667
14970	0.14
14985	0.133333333333333
15000	0.12
15015	0.113333333333333
15030	0.1
15045	0.1
15060	0.08
15075	0.08
15090	0.0733333333333333
15105	0.06
15120	0.0533333333333333
15135	0.06
15150	0.06
15165	0.0666666666666667
15180	0.0666666666666667
15195	0.06
15210	0.0666666666666667
15225	0.0533333333333333
15240	0.0533333333333333
15255	0.0466666666666667
15270	0.04
15285	0.0266666666666667
15300	0.0266666666666667
15315	0.02
15330	0.0133333333333333
15345	0.02
15360	0.0133333333333333
15375	0.0133333333333333
15390	0.0133333333333333
15405	0.0133333333333333
15420	0.0133333333333333
15435	0.0133333333333333
15450	0.0133333333333333
15465	0.0133333333333333
15480	0.0466666666666667
15495	0.08
15510	0.106666666666667
15525	0.106666666666667
15540	0.1
15555	0.113333333333333
15570	0.12
15585	0.133333333333333
15600	0.14
15615	0.146666666666667
15630	0.14
15645	0.1
15660	0.0733333333333333
15675	0.0733333333333333
15690	0.0733333333333333
15705	0.06
15720	0.0533333333333333
15735	0.04
15750	0.0333333333333333
15765	0.0266666666666667
15780	0
15795	0
15810	0
15825	0
15840	0
15855	0
15870	0
15885	0
15900	0.0133333333333333
15915	0.0333333333333333
15930	0.04
15945	0.0466666666666667
15960	0.06
15975	0.0733333333333333
15990	0.0733333333333333
16005	0.08
16020	0.08
16035	0.0933333333333333
16050	0.113333333333333
16065	0.12
16080	0.133333333333333
16095	0.16
16110	0.153333333333333
16125	0.153333333333333
16140	0.18
16155	0.193333333333333
16170	0.206666666666667
16185	0.213333333333333
16200	0.2
16215	0.18
16230	0.173333333333333
16245	0.16
16260	0.18
16275	0.2
16290	0.186666666666667
16305	0.18
16320	0.18
16335	0.173333333333333
16350	0.166666666666667
16365	0.173333333333333
16380	0.18
16395	0.16
16410	0.153333333333333
16425	0.153333333333333
16440	0.146666666666667
16455	0.153333333333333
16470	0.146666666666667
16485	0.16
16500	0.153333333333333
16515	0.16
16530	0.153333333333333
16545	0.193333333333333
16560	0.193333333333333
16575	0.18
16590	0.186666666666667
16605	0.18
16620	0.186666666666667
16635	0.166666666666667
16650	0.18
16665	0.18
16680	0.173333333333333
16695	0.153333333333333
16710	0.14
16725	0.14
16740	0.133333333333333
16755	0.126666666666667
16770	0.126666666666667
16785	0.146666666666667
16800	0.16
16815	0.166666666666667
16830	0.18
16845	0.18
16860	0.193333333333333
16875	0.186666666666667
16890	0.186666666666667
16905	0.193333333333333
16920	0.2
16935	0.186666666666667
16950	0.16
16965	0.14
16980	0.133333333333333
16995	0.133333333333333
17010	0.113333333333333
17025	0.113333333333333
17040	0.106666666666667
17055	0.1
17070	0.0866666666666667
17085	0.0866666666666667
17100	0.08
17115	0.0733333333333333
17130	0.0666666666666667
17145	0.06
17160	0.06
17175	0.0466666666666667
17190	0.0466666666666667
17205	0.0466666666666667
17220	0.0466666666666667
17235	0.06
17250	0.0733333333333333
17265	0.0733333333333333
17280	0.0666666666666667
17295	0.06
17310	0.0733333333333333
17325	0.0866666666666667
17340	0.106666666666667
17355	0.1
17370	0.1
17385	0.0866666666666667
17400	0.0866666666666667
17415	0.113333333333333
17430	0.14
17445	0.146666666666667
17460	0.14
17475	0.133333333333333
17490	0.133333333333333
17505	0.146666666666667
17520	0.153333333333333
17535	0.153333333333333
17550	0.146666666666667
17565	0.14
17580	0.12
17595	0.113333333333333
17610	0.12
17625	0.126666666666667
17640	0.133333333333333
17655	0.153333333333333
17670	0.153333333333333
17685	0.16
17700	0.173333333333333
17715	0.16
17730	0.173333333333333
17745	0.166666666666667
17760	0.16
17775	0.173333333333333
17790	0.153333333333333
17805	0.146666666666667
17820	0.16
17835	0.16
17850	0.16
17865	0.18
17880	0.173333333333333
17895	0.193333333333333
17910	0.193333333333333
17925	0.18
17940	0.186666666666667
17955	0.186666666666667
17970	0.173333333333333
17985	0.18
18000	0.166666666666667
18015	0.153333333333333
18030	0.14
18045	0.133333333333333
18060	0.146666666666667
18075	0.14
18090	0.126666666666667
18105	0.133333333333333
18120	0.16
18135	0.14
18150	0.153333333333333
18165	0.16
18180	0.173333333333333
18195	0.18
18210	0.18
18225	0.206666666666667
18240	0.233333333333333
18255	0.233333333333333
18270	0.2
18285	0.206666666666667
18300	0.193333333333333
18315	0.18
18330	0.166666666666667
18345	0.146666666666667
18360	0.126666666666667
18375	0.1
18390	0.0733333333333333
18405	0.04
18420	0.0333333333333333
18435	0.02
18450	0.0266666666666667
18465	0.02
18480	0.02
18495	0.0333333333333333
18510	0.0333333333333333
18525	0.0333333333333333
18540	0.04
18555	0.0466666666666667
18570	0.0733333333333333
18585	0.0866666666666667
18600	0.0866666666666667
18615	0.0933333333333333
18630	0.0933333333333333
18645	0.08
18660	0.08
18675	0.0733333333333333
18690	0.0733333333333333
18705	0.08
18720	0.06
18735	0.0533333333333333
18750	0.0533333333333333
18765	0.06
18780	0.0666666666666667
