# Supplementary material for: Conveniently Pre-Tagged and Pre-Packaged: Extended Molecular Identification and Metagenomics Using Complete Metazoan Mitochondrial Genomes
Source: PLoS One. 2012 Dec 14;7(12):e51263. doi: 10.1371/journal.pone.0051263 (PMC3522660; doi:10.1371/journal.pone.0051263)
Supplement: File S3 — Sliding window analyses for Mammalia and Lissamphibia. For each family, the folder contains the aligned sequences as well as the sliding window analyses by species pair and for all species pair on a single figure. (ZIP) [file pone.0051263.s003.zip › Lissamphibia/Bombinatoridae/15_150/Bombina_maxima_NC_011049_Bombina_bombina_NC_006402.csv]

0	0.0333333333333333
15	0.04
30	0.0466666666666667
45	0.0466666666666667
60	0.06
75	0.0666666666666667
90	0.08
105	0.0866666666666667
120	0.0866666666666667
135	0.08
150	0.08
165	0.0733333333333333
180	0.08
195	0.1
210	0.0866666666666667
225	0.0933333333333333
240	0.0866666666666667
255	0.0866666666666667
270	0.0733333333333333
285	0.08
300	0.08
315	0.0866666666666667
330	0.08
345	0.0733333333333333
360	0.0733333333333333
375	0.0666666666666667
390	0.06
405	0.0666666666666667
420	0.0666666666666667
435	0.0533333333333333
450	0.0533333333333333
465	0.0466666666666667
480	0.0466666666666667
495	0.0333333333333333
510	0.04
525	0.04
540	0.0466666666666667
555	0.04
570	0.04
585	0.04
600	0.04
615	0.04
630	0.04
645	0.0666666666666667
660	0.06
675	0.0533333333333333
690	0.0466666666666667
705	0.04
720	0.04
735	0.04
750	0.04
765	0.04
780	0.0333333333333333
795	0.00666666666666667
810	0.0133333333333333
825	0.0133333333333333
840	0.02
855	0.0333333333333333
870	0.0533333333333333
885	0.06
900	0.0733333333333333
915	0.0733333333333333
930	0.0866666666666667
945	0.0933333333333333
960	0.0933333333333333
975	0.0933333333333333
990	0.0866666666666667
1005	0.0933333333333333
1020	0.0733333333333333
1035	0.0733333333333333
1050	0.0666666666666667
1065	0.0733333333333333
1080	0.06
1095	0.0533333333333333
1110	0.0466666666666667
1125	0.0533333333333333
1140	0.0533333333333333
1155	0.0333333333333333
1170	0.0333333333333333
1185	0.0266666666666667
1200	0.0266666666666667
1215	0.0466666666666667
1230	0.0666666666666667
1245	0.0733333333333333
1260	0.08
1275	0.0733333333333333
1290	0.0733333333333333
1305	0.08
1320	0.0866666666666667
1335	0.0866666666666667
1350	0.0733333333333333
1365	0.0466666666666667
1380	0.0333333333333333
1395	0.0333333333333333
1410	0.04
1425	0.04
1440	0.04
1455	0.0333333333333333
1470	0.0333333333333333
1485	0.0333333333333333
1500	0.0333333333333333
1515	0.0333333333333333
1530	0.0333333333333333
1545	0.04
1560	0.0266666666666667
1575	0.0266666666666667
1590	0.0266666666666667
1605	0.0266666666666667
1620	0.02
1635	0.02
1650	0.02
1665	0.02
1680	0.02
1695	0.00666666666666667
1710	0.00666666666666667
1725	0.0133333333333333
1740	0.0266666666666667
1755	0.04
1770	0.04
1785	0.06
1800	0.06
1815	0.06
1830	0.06
1845	0.0666666666666667
1860	0.0666666666666667
1875	0.06
1890	0.0533333333333333
1905	0.04
1920	0.0466666666666667
1935	0.0266666666666667
1950	0.0333333333333333
1965	0.0333333333333333
1980	0.0466666666666667
1995	0.0466666666666667
2010	0.0533333333333333
2025	0.0533333333333333
2040	0.0466666666666667
2055	0.0666666666666667
2070	0.06
2085	0.06
2100	0.0533333333333333
2115	0.0666666666666667
2130	0.0533333333333333
2145	0.0533333333333333
2160	0.0533333333333333
2175	0.0533333333333333
2190	0.06
2205	0.04
2220	0.04
2235	0.04
2250	0.04
2265	0.0333333333333333
2280	0.0266666666666667
2295	0.02
2310	0.0266666666666667
2325	0.0266666666666667
2340	0.02
2355	0.02
2370	0.0333333333333333
2385	0.04
2400	0.04
2415	0.04
2430	0.04
2445	0.04
2460	0.0266666666666667
2475	0.0266666666666667
2490	0.0333333333333333
2505	0.0466666666666667
2520	0.04
2535	0.04
2550	0.0466666666666667
2565	0.0466666666666667
2580	0.0466666666666667
2595	0.06
2610	0.06
2625	0.0666666666666667
2640	0.06
2655	0.0533333333333333
2670	0.0666666666666667
2685	0.0666666666666667
2700	0.0733333333333333
2715	0.0733333333333333
2730	0.0733333333333333
2745	0.06
2760	0.0666666666666667
2775	0.06
2790	0.0666666666666667
2805	0.06
2820	0.06
2835	0.0533333333333333
2850	0.0466666666666667
2865	0.04
2880	0.06
2895	0.0733333333333333
2910	0.0666666666666667
2925	0.0733333333333333
2940	0.0933333333333333
2955	0.1
2970	0.0866666666666667
2985	0.0866666666666667
3000	0.0866666666666667
3015	0.0866666666666667
3030	0.0733333333333333
3045	0.0666666666666667
3060	0.0666666666666667
3075	0.0733333333333333
3090	0.0466666666666667
3105	0.04
3120	0.04
3135	0.04
3150	0.0333333333333333
3165	0.0466666666666667
3180	0.04
3195	0.0333333333333333
3210	0.04
3225	0.0266666666666667
3240	0.0333333333333333
3255	0.04
3270	0.04
3285	0.0466666666666667
3300	0.0466666666666667
3315	0.0466666666666667
3330	0.0466666666666667
3345	0.0466666666666667
3360	0.04
3375	0.0466666666666667
3390	0.04
3405	0.0466666666666667
3420	0.04
3435	0.0333333333333333
3450	0.0466666666666667
3465	0.04
3480	0.04
3495	0.0466666666666667
3510	0.0466666666666667
3525	0.04
3540	0.0533333333333333
3555	0.0466666666666667
3570	0.06
3585	0.06
3600	0.0466666666666667
3615	0.04
3630	0.0466666666666667
3645	0.04
3660	0.0466666666666667
3675	0.0466666666666667
3690	0.04
3705	0.0333333333333333
3720	0.0266666666666667
3735	0.0266666666666667
3750	0.0333333333333333
3765	0.0333333333333333
3780	0.0266666666666667
3795	0.0266666666666667
3810	0.04
3825	0.04
3840	0.06
3855	0.0666666666666667
3870	0.0666666666666667
3885	0.0666666666666667
3900	0.06
3915	0.06
3930	0.06
3945	0.0666666666666667
3960	0.0533333333333333
3975	0.0533333333333333
3990	0.0333333333333333
4005	0.0266666666666667
4020	0.02
4035	0.0333333333333333
4050	0.0466666666666667
4065	0.0533333333333333
4080	0.06
4095	0.06
4110	0.0533333333333333
4125	0.08
4140	0.08
4155	0.08
4170	0.0866666666666667
4185	0.08
4200	0.0733333333333333
4215	0.0733333333333333
4230	0.0733333333333333
4245	0.0866666666666667
4260	0.0933333333333333
4275	0.0666666666666667
4290	0.06
4305	0.0733333333333333
4320	0.0733333333333333
4335	0.0866666666666667
4350	0.0866666666666667
4365	0.08
4380	0.0733333333333333
4395	0.0533333333333333
4410	0.0466666666666667
4425	0.0533333333333333
4440	0.0666666666666667
4455	0.0533333333333333
4470	0.0533333333333333
4485	0.0466666666666667
4500	0.04
4515	0.0466666666666667
4530	0.0466666666666667
4545	0.0466666666666667
4560	0.0533333333333333
4575	0.0533333333333333
4590	0.04
4605	0.04
4620	0.04
4635	0.0266666666666667
4650	0.0266666666666667
4665	0.02
4680	0.02
4695	0.02
4710	0.0133333333333333
4725	0.0133333333333333
4740	0.0333333333333333
4755	0.0466666666666667
4770	0.04
4785	0.0466666666666667
4800	0.06
4815	0.06
4830	0.0666666666666667
4845	0.0666666666666667
4860	0.0666666666666667
4875	0.0666666666666667
4890	0.06
4905	0.0466666666666667
4920	0.0466666666666667
4935	0.0533333333333333
4950	0.0466666666666667
4965	0.0466666666666667
4980	0.0533333333333333
4995	0.0533333333333333
5010	0.0666666666666667
5025	0.06
5040	0.0533333333333333
5055	0.06
5070	0.0733333333333333
5085	0.0666666666666667
5100	0.0733333333333333
5115	0.08
5130	0.0733333333333333
5145	0.08
5160	0.08
5175	0.0866666666666667
5190	0.0866666666666667
5205	0.106666666666667
5220	0.1
5235	0.12
5250	0.106666666666667
5265	0.113333333333333
5280	0.12
5295	0.126666666666667
5310	0.113333333333333
5325	0.126666666666667
5340	0.12
5355	0.106666666666667
5370	0.106666666666667
5385	0.08
5400	0.0866666666666667
5415	0.0933333333333333
5430	0.0933333333333333
5445	0.0933333333333333
5460	0.0933333333333333
5475	0.0733333333333333
5490	0.0733333333333333
5505	0.06
5520	0.06
5535	0.0866666666666667
5550	0.0866666666666667
5565	0.0733333333333333
5580	0.06
5595	0.06
5610	0.06
5625	0.06
5640	0.06
5655	0.0666666666666667
5670	0.0666666666666667
5685	0.04
5700	0.0333333333333333
5715	0.0333333333333333
5730	0.0333333333333333
5745	0.04
5760	0.04
5775	0.0466666666666667
5790	0.0666666666666667
5805	0.0733333333333333
5820	0.0733333333333333
5835	0.08
5850	0.1
5865	0.113333333333333
5880	0.113333333333333
5895	0.1
5910	0.12
5925	0.12
5940	0.1
5955	0.0933333333333333
5970	0.0866666666666667
5985	0.0933333333333333
6000	0.0733333333333333
6015	0.06
6030	0.0666666666666667
6045	0.06
6060	0.06
6075	0.06
6090	0.0666666666666667
6105	0.06
6120	0.0666666666666667
6135	0.0533333333333333
6150	0.0533333333333333
6165	0.0533333333333333
6180	0.06
6195	0.06
6210	0.0533333333333333
6225	0.0533333333333333
6240	0.0466666666666667
6255	0.0466666666666667
6270	0.04
6285	0.04
6300	0.04
6315	0.0466666666666667
6330	0.0333333333333333
6345	0.0333333333333333
6360	0.0266666666666667
6375	0.04
6390	0.04
6405	0.0466666666666667
6420	0.0533333333333333
6435	0.06
6450	0.0666666666666667
6465	0.0533333333333333
6480	0.0666666666666667
6495	0.08
6510	0.0933333333333333
6525	0.0733333333333333
6540	0.08
6555	0.08
6570	0.0733333333333333
6585	0.0733333333333333
6600	0.0933333333333333
6615	0.113333333333333
6630	0.1
6645	0.106666666666667
6660	0.0933333333333333
6675	0.106666666666667
6690	0.1
6705	0.1
6720	0.1
6735	0.1
6750	0.0866666666666667
6765	0.0733333333333333
6780	0.0733333333333333
6795	0.06
6810	0.0533333333333333
6825	0.0466666666666667
6840	0.0533333333333333
6855	0.0533333333333333
6870	0.06
6885	0.06
6900	0.06
6915	0.0533333333333333
6930	0.0533333333333333
6945	0.06
6960	0.0666666666666667
6975	0.06
6990	0.0533333333333333
7005	0.06
7020	0.06
7035	0.0533333333333333
7050	0.04
7065	0.06
7080	0.06
7095	0.0533333333333333
7110	0.0466666666666667
7125	0.0533333333333333
7140	0.0666666666666667
7155	0.06
7170	0.0533333333333333
7185	0.06
7200	0.06
7215	0.0466666666666667
7230	0.06
7245	0.0733333333333333
7260	0.08
7275	0.08
7290	0.08
7305	0.0933333333333333
7320	0.1
7335	0.1
7350	0.1
7365	0.1
7380	0.106666666666667
7395	0.1
7410	0.1
7425	0.0933333333333333
7440	0.08
7455	0.06
7470	0.0533333333333333
7485	0.0533333333333333
7500	0.0533333333333333
7515	0.0666666666666667
7530	0.06
7545	0.06
7560	0.0533333333333333
7575	0.06
7590	0.0733333333333333
7605	0.0866666666666667
7620	0.0933333333333333
7635	0.0933333333333333
7650	0.0933333333333333
7665	0.08
7680	0.0666666666666667
7695	0.0533333333333333
7710	0.0533333333333333
7725	0.0533333333333333
7740	0.0466666666666667
7755	0.04
7770	0.0333333333333333
7785	0.0266666666666667
7800	0.0333333333333333
7815	0.04
7830	0.0466666666666667
7845	0.06
7860	0.0733333333333333
7875	0.0733333333333333
7890	0.0733333333333333
7905	0.0933333333333333
7920	0.1
7935	0.106666666666667
7950	0.106666666666667
7965	0.12
7980	0.12
7995	0.106666666666667
8010	0.106666666666667
8025	0.1
8040	0.1
8055	0.0733333333333333
8070	0.0666666666666667
8085	0.0666666666666667
8100	0.06
8115	0.04
8130	0.04
8145	0.0466666666666667
8160	0.0333333333333333
8175	0.0533333333333333
8190	0.0533333333333333
8205	0.0666666666666667
8220	0.0666666666666667
8235	0.0666666666666667
8250	0.0666666666666667
8265	0.0666666666666667
8280	0.0733333333333333
8295	0.0666666666666667
8310	0.08
8325	0.0866666666666667
8340	0.0866666666666667
8355	0.0733333333333333
8370	0.08
8385	0.0733333333333333
8400	0.0733333333333333
8415	0.0666666666666667
8430	0.0533333333333333
8445	0.0533333333333333
8460	0.04
8475	0.0133333333333333
8490	0.0133333333333333
8505	0.0133333333333333
8520	0.0133333333333333
8535	0.0133333333333333
8550	0.02
8565	0.0266666666666667
8580	0.0333333333333333
8595	0.0333333333333333
8610	0.0533333333333333
8625	0.0533333333333333
8640	0.0466666666666667
8655	0.0533333333333333
8670	0.0533333333333333
8685	0.06
8700	0.0666666666666667
8715	0.0666666666666667
8730	0.06
8745	0.06
8760	0.0466666666666667
8775	0.0466666666666667
8790	0.0466666666666667
8805	0.0466666666666667
8820	0.0533333333333333
8835	0.0533333333333333
8850	0.0533333333333333
8865	0.0533333333333333
8880	0.0666666666666667
8895	0.0733333333333333
8910	0.0733333333333333
8925	0.08
8940	0.08
8955	0.08
8970	0.08
8985	0.0933333333333333
9000	0.0866666666666667
9015	0.0866666666666667
9030	0.0866666666666667
9045	0.0933333333333333
9060	0.1
9075	0.1
9090	0.1
9105	0.1
9120	0.1
9135	0.08
9150	0.08
9165	0.08
9180	0.08
9195	0.0666666666666667
9210	0.0666666666666667
9225	0.06
9240	0.0666666666666667
9255	0.0733333333333333
9270	0.0666666666666667
9285	0.0666666666666667
9300	0.06
9315	0.0533333333333333
9330	0.04
9345	0.0533333333333333
9360	0.0666666666666667
9375	0.0733333333333333
9390	0.0666666666666667
9405	0.0533333333333333
9420	0.0466666666666667
9435	0.0533333333333333
9450	0.06
9465	0.0666666666666667
9480	0.0866666666666667
9495	0.0866666666666667
9510	0.06
9525	0.0666666666666667
9540	0.08
9555	0.0866666666666667
9570	0.1
9585	0.1
9600	0.1
9615	0.106666666666667
9630	0.0933333333333333
9645	0.08
9660	0.1
9675	0.1
9690	0.0933333333333333
9705	0.0866666666666667
9720	0.0933333333333333
9735	0.0933333333333333
9750	0.0866666666666667
9765	0.0866666666666667
9780	0.0866666666666667
9795	0.106666666666667
9810	0.0933333333333333
9825	0.0866666666666667
9840	0.08
9855	0.1
9870	0.1
9885	0.0933333333333333
9900	0.0933333333333333
9915	0.08
9930	0.0733333333333333
9945	0.06
9960	0.0533333333333333
9975	0.0466666666666667
9990	0.0466666666666667
10005	0.0266666666666667
10020	0.0133333333333333
10035	0.0133333333333333
10050	0.0133333333333333
10065	0.0466666666666667
10080	0.06
10095	0.0533333333333333
10110	0.0866666666666667
10125	0.0866666666666667
10140	0.0866666666666667
10155	0.0933333333333333
10170	0.0866666666666667
10185	0.12
10200	0.12
10215	0.0866666666666667
10230	0.08
10245	0.0866666666666667
10260	0.0866666666666667
10275	0.0866666666666667
10290	0.0866666666666667
10305	0.0866666666666667
10320	0.0933333333333333
10335	0.0666666666666667
10350	0.0666666666666667
10365	0.0666666666666667
10380	0.0866666666666667
10395	0.08
10410	0.0466666666666667
10425	0.0466666666666667
10440	0.0466666666666667
10455	0.04
10470	0.0333333333333333
10485	0.0266666666666667
10500	0.0333333333333333
10515	0.0333333333333333
10530	0.00666666666666667
10545	0.02
10560	0.04
10575	0.06
10590	0.06
10605	0.06
10620	0.06
10635	0.06
10650	0.0533333333333333
10665	0.0533333333333333
10680	0.0533333333333333
10695	0.04
10710	0.02
10725	0
10740	0
10755	0
10770	0
10785	0
10800	0
10815	0
10830	0
10845	0
10860	0
10875	0
10890	0
10905	0
10920	0
10935	0
10950	0
10965	0.00666666666666667
10980	0.00666666666666667
10995	0.00666666666666667
11010	0.00666666666666667
11025	0.00666666666666667
11040	0.00666666666666667
11055	0.00666666666666667
11070	0.00666666666666667
11085	0.00666666666666667
11100	0.00666666666666667
11115	0
11130	0
11145	0
11160	0
11175	0
11190	0.0866666666666667
11205	0.0866666666666667
11220	0.0866666666666667
11235	0.0866666666666667
11250	0.0866666666666667
11265	0.0866666666666667
11280	0.0866666666666667
11295	0.0866666666666667
11310	0.0866666666666667
11325	0.0866666666666667
11340	0
11355	0
11370	0
11385	0
11400	0
11415	0.00666666666666667
11430	0.00666666666666667
11445	0.00666666666666667
11460	0.02
11475	0.02
11490	0.02
11505	0.02
11520	0.02
11535	0.02
11550	0.02
11565	0.02
11580	0.04
11595	0.0533333333333333
11610	0.04
11625	0.0533333333333333
11640	0.0533333333333333
11655	0.0533333333333333
11670	0.0533333333333333
11685	0.0533333333333333
11700	0.0533333333333333
11715	0.0466666666666667
11730	0.0266666666666667
11745	0.0133333333333333
11760	0.02
11775	0.00666666666666667
11790	0.00666666666666667
11805	0.00666666666666667
11820	0.00666666666666667
11835	0.00666666666666667
11850	0.00666666666666667
11865	0.0133333333333333
11880	0.0133333333333333
11895	0.02
11910	0.0266666666666667
11925	0.0333333333333333
11940	0.04
11955	0.04
11970	0.0466666666666667
11985	0.0466666666666667
12000	0.06
12015	0.0533333333333333
12030	0.06
12045	0.0666666666666667
12060	0.06
12075	0.06
12090	0.0533333333333333
12105	0.06
12120	0.0533333333333333
12135	0.06
12150	0.0466666666666667
12165	0.0533333333333333
12180	0.0466666666666667
12195	0.0533333333333333
12210	0.0466666666666667
12225	0.04
12240	0.0466666666666667
12255	0.04
12270	0.04
12285	0.0333333333333333
12300	0.0333333333333333
12315	0.0333333333333333
12330	0.0333333333333333
12345	0.0266666666666667
12360	0.1
12375	0.106666666666667
12390	0.12
12405	0.12
12420	0.16
12435	0.16
12450	0.16
12465	0.153333333333333
12480	0.16
12495	0.173333333333333
12510	0.12
12525	0.126666666666667
12540	0.106666666666667
12555	0.113333333333333
12570	0.0866666666666667
12585	0.1
12600	0.113333333333333
12615	0.126666666666667
12630	0.133333333333333
12645	0.12
12660	0.113333333333333
12675	0.106666666666667
12690	0.12
12705	0.133333333333333
12720	0.133333333333333
12735	0.12
12750	0.12
12765	0.12
12780	0.106666666666667
12795	0.106666666666667
12810	0.0933333333333333
12825	0.0866666666666667
12840	0.0733333333333333
12855	0.0666666666666667
12870	0.06
12885	0.0733333333333333
12900	0.08
12915	0.08
12930	0.0866666666666667
12945	0.08
12960	0.08
12975	0.0866666666666667
12990	0.106666666666667
13005	0.0933333333333333
13020	0.0866666666666667
13035	0.0733333333333333
13050	0.0666666666666667
13065	0.0666666666666667
13080	0.0733333333333333
13095	0.0866666666666667
13110	0.1
13125	0.1
13140	0.0933333333333333
13155	0.113333333333333
13170	0.133333333333333
13185	0.16
13200	0.18
13215	0.18
13230	0.206666666666667
13245	0.186666666666667
13260	0.213333333333333
13275	0.213333333333333
13290	0.2
13305	0.18
13320	0.16
13335	0.133333333333333
13350	0.1
13365	0.0933333333333333
13380	0.0533333333333333
13395	0.0533333333333333
13410	0.0133333333333333
13425	0.00666666666666667
13440	0.00666666666666667
13455	0.0133333333333333
13470	0.0133333333333333
13485	0.0133333333333333
13500	0.02
13515	0.0133333333333333
13530	0.02
13545	0.02
13560	0.02
13575	0.02
13590	0.02
13605	0.0133333333333333
13620	0.0133333333333333
13635	0.0133333333333333
13650	0.00666666666666667
13665	0.00666666666666667
13680	0.00666666666666667
13695	0.0133333333333333
13710	0.02
13725	0.0266666666666667
13740	0.0266666666666667
13755	0.0266666666666667
13770	0.0333333333333333
13785	0.0333333333333333
13800	0.0333333333333333
13815	0.0333333333333333
13830	0.0333333333333333
13845	0.0266666666666667
13860	0.0266666666666667
13875	0.02
13890	0.02
13905	0.02
13920	0.0133333333333333
13935	0.0133333333333333
13950	0.0133333333333333
13965	0.0133333333333333
13980	0.00666666666666667
13995	0.00666666666666667
14010	0
14025	0.00666666666666667
14040	0.00666666666666667
14055	0.00666666666666667
14070	0.00666666666666667
14085	0.02
14100	0.02
14115	0.0333333333333333
14130	0.0333333333333333
14145	0.0333333333333333
14160	0.0333333333333333
14175	0.0266666666666667
14190	0.0266666666666667
14205	0.0266666666666667
14220	0.0266666666666667
14235	0.02
14250	0.0266666666666667
14265	0.0133333333333333
14280	0.0133333333333333
14295	0.0133333333333333
14310	0.0133333333333333
14325	0.0133333333333333
14340	0.0133333333333333
14355	0.0133333333333333
14370	0.0133333333333333
14385	0.0133333333333333
14400	0.0133333333333333
14415	0.0333333333333333
14430	0.0333333333333333
14445	0.0333333333333333
14460	0.0333333333333333
14475	0.0333333333333333
14490	0.0333333333333333
14505	0.0333333333333333
14520	0.0333333333333333
14535	0.0333333333333333
14550	0.04
14565	0.02
14580	0.02
14595	0.0266666666666667
14610	0.0266666666666667
14625	0.0266666666666667
14640	0.0333333333333333
14655	0.0333333333333333
14670	0.0333333333333333
14685	0.0333333333333333
14700	0.02
14715	0.02
14730	0.0266666666666667
14745	0.02
14760	0.02
14775	0.02
14790	0.02
14805	0.02
14820	0.02
14835	0.02
14850	0.02
14865	0.02
14880	0.0133333333333333
14895	0.0133333333333333
14910	0.02
14925	0.02
14940	0.0266666666666667
14955	0.0533333333333333
14970	0.0533333333333333
14985	0.0466666666666667
15000	0.0466666666666667
15015	0.0466666666666667
15030	0.0533333333333333
15045	0.0533333333333333
15060	0.0466666666666667
15075	0.0466666666666667
15090	0.04
15105	0.0133333333333333
15120	0.0133333333333333
15135	0.0133333333333333
15150	0.0133333333333333
15165	0.0133333333333333
15180	0.0133333333333333
15195	0.0133333333333333
15210	0.0133333333333333
15225	0.0133333333333333
15240	0.00666666666666667
15255	0.00666666666666667
15270	0.00666666666666667
15285	0.00666666666666667
15300	0.00666666666666667
15315	0.00666666666666667
15330	0
15345	0
15360	0
15375	0
15390	0
15405	0
15420	0
15435	0
15450	0
15465	0
15480	0
15495	0
15510	0.00666666666666667
15525	0.00666666666666667
15540	0.00666666666666667
15555	0.00666666666666667
15570	0.00666666666666667
15585	0.00666666666666667
15600	0.0133333333333333
15615	0.0266666666666667
15630	0.0333333333333333
15645	0.0333333333333333
15660	0.0266666666666667
15675	0.0266666666666667
15690	0.0266666666666667
15705	0.0266666666666667
15720	0.0266666666666667
15735	0.0266666666666667
15750	0.02
15765	0.00666666666666667
15780	0
15795	0
15810	0
15825	0
15840	0
15855	0
15870	0
15885	0
15900	0
15915	0.00666666666666667
15930	0.00666666666666667
15945	0.00666666666666667
15960	0.0133333333333333
15975	0.0133333333333333
15990	0.0133333333333333
16005	0.02
16020	0.02
16035	0.02
16050	0.0266666666666667
16065	0.0266666666666667
16080	0.0266666666666667
16095	0.04
16110	0.0333333333333333
16125	0.0466666666666667
16140	0.0466666666666667
16155	0.04
16170	0.0466666666666667
16185	0.0466666666666667
16200	0.0466666666666667
16215	0.0533333333333333
16230	0.0533333333333333
16245	0.0533333333333333
16260	0.06
16275	0.0533333333333333
16290	0.0666666666666667
16305	0.08
16320	0.0733333333333333
16335	0.0733333333333333
16350	0.0733333333333333
16365	0.0666666666666667
16380	0.0666666666666667
16395	0.0533333333333333
16410	0.0533333333333333
16425	0.06
16440	0.0466666666666667
16455	0.0333333333333333
16470	0.04
16485	0.0466666666666667
16500	0.04
16515	0.0466666666666667
16530	0.0466666666666667
16545	0.06
16560	0.06
16575	0.0533333333333333
16590	0.0666666666666667
16605	0.0666666666666667
16620	0.0866666666666667
16635	0.0866666666666667
16650	0.113333333333333
16665	0.133333333333333
16680	0.153333333333333
16695	0.153333333333333
16710	0.153333333333333
16725	0.16
16740	0.146666666666667
16755	0.146666666666667
16770	0.14
16785	0.153333333333333
16800	0.14
16815	0.12
16830	0.113333333333333
16845	0.113333333333333
16860	0.12
16875	0.12
16890	0.126666666666667
16905	0.133333333333333
16920	0.113333333333333
16935	0.0933333333333333
16950	0.0866666666666667
16965	0.08
16980	0.0733333333333333
16995	0.0733333333333333
17010	0.06
17025	0.06
17040	0.0533333333333333
17055	0.0466666666666667
17070	0.0533333333333333
17085	0.06
17100	0.0533333333333333
17115	0.0466666666666667
17130	0.04
17145	0.04
17160	0.04
17175	0.0266666666666667
17190	0.0266666666666667
17205	0.0266666666666667
17220	0.0266666666666667
17235	0.0333333333333333
17250	0.0333333333333333
17265	0.0333333333333333
17280	0.0333333333333333
17295	0.02
17310	0.02
17325	0.0266666666666667
17340	0.04
17355	0.04
17370	0.0466666666666667
17385	0.04
17400	0.0533333333333333
17415	0.0666666666666667
17430	0.0733333333333333
17445	0.0866666666666667
17460	0.0933333333333333
17475	0.0866666666666667
17490	0.0733333333333333
17505	0.08
17520	0.08
17535	0.08
17550	0.08
17565	0.0733333333333333
17580	0.08
17595	0.0666666666666667
17610	0.06
17625	0.0666666666666667
17640	0.08
17655	0.08
17670	0.0666666666666667
17685	0.0733333333333333
17700	0.0666666666666667
17715	0.08
17730	0.0666666666666667
17745	0.0666666666666667
17760	0.0733333333333333
17775	0.0866666666666667
17790	0.0733333333333333
17805	0.0733333333333333
17820	0.08
17835	0.08
17850	0.0733333333333333
17865	0.06
17880	0.06
17895	0.06
17910	0.06
17925	0.0466666666666667
17940	0.0666666666666667
17955	0.06
17970	0.0666666666666667
17985	0.0733333333333333
18000	0.08
18015	0.0733333333333333
18030	0.0733333333333333
18045	0.08
18060	0.0866666666666667
18075	0.0866666666666667
18090	0.0666666666666667
18105	0.08
18120	0.0866666666666667
18135	0.0733333333333333
18150	0.0733333333333333
18165	0.0733333333333333
18180	0.0933333333333333
18195	0.12
18210	0.113333333333333
18225	0.113333333333333
18240	0.126666666666667
18255	0.126666666666667
18270	0.106666666666667
18285	0.106666666666667
18300	0.1
18315	0.1
18330	0.08
18345	0.0533333333333333
18360	0.0466666666666667
18375	0.04
18390	0.0266666666666667
18405	0.0133333333333333
18420	0.0133333333333333
18435	0.00666666666666667
18450	0.00666666666666667
18465	0.00666666666666667
18480	0.00666666666666667
18495	0
18510	0
18525	0
18540	0
18555	0.02
18570	0.0333333333333333
18585	0.0333333333333333
18600	0.0333333333333333
18615	0.0333333333333333
18630	0.0333333333333333
18645	0.0333333333333333
18660	0.0333333333333333
18675	0.0333333333333333
18690	0.0333333333333333
18705	0.0133333333333333
18720	0
18735	0
18750	0
18765	0.0133333333333333
18780	0.0266666666666667
