# Supplementary material for: Conveniently Pre-Tagged and Pre-Packaged: Extended Molecular Identification and Metagenomics Using Complete Metazoan Mitochondrial Genomes
Source: PLoS One. 2012 Dec 14;7(12):e51263. doi: 10.1371/journal.pone.0051263 (PMC3522660; doi:10.1371/journal.pone.0051263)
Supplement: File S3 — Sliding window analyses for Mammalia and Lissamphibia. For each family, the folder contains the aligned sequences as well as the sliding window analyses by species pair and for all species pair on a single figure. (ZIP) [file pone.0051263.s003.zip › Lissamphibia/Bombinatoridae/15_150/Bombina_maxima_NC_011049_Bombina_orientalis_NC_006689.csv]

0	0.0866666666666667
15	0.0933333333333333
30	0.0933333333333333
45	0.0933333333333333
60	0.1
75	0.113333333333333
90	0.133333333333333
105	0.133333333333333
120	0.126666666666667
135	0.126666666666667
150	0.133333333333333
165	0.133333333333333
180	0.146666666666667
195	0.16
210	0.166666666666667
225	0.153333333333333
240	0.146666666666667
255	0.146666666666667
270	0.153333333333333
285	0.166666666666667
300	0.166666666666667
315	0.166666666666667
330	0.16
345	0.146666666666667
360	0.133333333333333
375	0.126666666666667
390	0.12
405	0.106666666666667
420	0.106666666666667
435	0.1
450	0.106666666666667
465	0.1
480	0.0933333333333333
495	0.12
510	0.113333333333333
525	0.133333333333333
540	0.14
555	0.14
570	0.126666666666667
585	0.12
600	0.126666666666667
615	0.14
630	0.146666666666667
645	0.14
660	0.146666666666667
675	0.133333333333333
690	0.14
705	0.133333333333333
720	0.14
735	0.14
750	0.113333333333333
765	0.106666666666667
780	0.0933333333333333
795	0.0666666666666667
810	0.0666666666666667
825	0.0666666666666667
840	0.0533333333333333
855	0.0533333333333333
870	0.0666666666666667
885	0.0733333333333333
900	0.08
915	0.0933333333333333
930	0.113333333333333
945	0.12
960	0.113333333333333
975	0.126666666666667
990	0.12
1005	0.126666666666667
1020	0.126666666666667
1035	0.12
1050	0.126666666666667
1065	0.133333333333333
1080	0.133333333333333
1095	0.14
1110	0.133333333333333
1125	0.12
1140	0.133333333333333
1155	0.146666666666667
1170	0.133333333333333
1185	0.133333333333333
1200	0.14
1215	0.133333333333333
1230	0.126666666666667
1245	0.113333333333333
1260	0.126666666666667
1275	0.133333333333333
1290	0.12
1305	0.126666666666667
1320	0.126666666666667
1335	0.126666666666667
1350	0.106666666666667
1365	0.1
1380	0.0933333333333333
1395	0.1
1410	0.106666666666667
1425	0.106666666666667
1440	0.126666666666667
1455	0.1
1470	0.113333333333333
1485	0.1
1500	0.106666666666667
1515	0.1
1530	0.0933333333333333
1545	0.0933333333333333
1560	0.0733333333333333
1575	0.08
1590	0.06
1605	0.0666666666666667
1620	0.0533333333333333
1635	0.06
1650	0.0533333333333333
1665	0.06
1680	0.0666666666666667
1695	0.06
1710	0.0733333333333333
1725	0.0666666666666667
1740	0.08
1755	0.08
1770	0.0733333333333333
1785	0.08
1800	0.0866666666666667
1815	0.08
1830	0.08
1845	0.1
1860	0.1
1875	0.106666666666667
1890	0.113333333333333
1905	0.126666666666667
1920	0.133333333333333
1935	0.146666666666667
1950	0.153333333333333
1965	0.166666666666667
1980	0.18
1995	0.173333333333333
2010	0.166666666666667
2025	0.166666666666667
2040	0.153333333333333
2055	0.133333333333333
2070	0.133333333333333
2085	0.12
2100	0.12
2115	0.12
2130	0.106666666666667
2145	0.1
2160	0.1
2175	0.0933333333333333
2190	0.1
2205	0.12
2220	0.113333333333333
2235	0.106666666666667
2250	0.0933333333333333
2265	0.0866666666666667
2280	0.08
2295	0.0866666666666667
2310	0.0866666666666667
2325	0.0733333333333333
2340	0.0666666666666667
2355	0.0666666666666667
2370	0.0866666666666667
2385	0.1
2400	0.113333333333333
2415	0.113333333333333
2430	0.126666666666667
2445	0.126666666666667
2460	0.12
2475	0.12
2490	0.12
2505	0.106666666666667
2520	0.106666666666667
2535	0.12
2550	0.133333333333333
2565	0.133333333333333
2580	0.133333333333333
2595	0.14
2610	0.146666666666667
2625	0.173333333333333
2640	0.173333333333333
2655	0.186666666666667
2670	0.166666666666667
2685	0.16
2700	0.186666666666667
2715	0.206666666666667
2730	0.206666666666667
2745	0.2
2760	0.2
2775	0.2
2790	0.206666666666667
2805	0.213333333333333
2820	0.24
2835	0.22
2850	0.193333333333333
2865	0.173333333333333
2880	0.2
2895	0.206666666666667
2910	0.213333333333333
2925	0.206666666666667
2940	0.206666666666667
2955	0.18
2970	0.173333333333333
2985	0.186666666666667
3000	0.173333333333333
3015	0.186666666666667
3030	0.16
3045	0.153333333333333
3060	0.14
3075	0.14
3090	0.146666666666667
3105	0.16
3120	0.166666666666667
3135	0.16
3150	0.153333333333333
3165	0.146666666666667
3180	0.133333333333333
3195	0.126666666666667
3210	0.133333333333333
3225	0.113333333333333
3240	0.1
3255	0.1
3270	0.0733333333333333
3285	0.0733333333333333
3300	0.0866666666666667
3315	0.08
3330	0.0933333333333333
3345	0.106666666666667
3360	0.12
3375	0.133333333333333
3390	0.14
3405	0.146666666666667
3420	0.166666666666667
3435	0.16
3450	0.153333333333333
3465	0.153333333333333
3480	0.14
3495	0.14
3510	0.14
3525	0.14
3540	0.126666666666667
3555	0.126666666666667
3570	0.146666666666667
3585	0.153333333333333
3600	0.16
3615	0.166666666666667
3630	0.2
3645	0.186666666666667
3660	0.193333333333333
3675	0.193333333333333
3690	0.2
3705	0.193333333333333
3720	0.166666666666667
3735	0.18
3750	0.16
3765	0.146666666666667
3780	0.14
3795	0.14
3810	0.126666666666667
3825	0.126666666666667
3840	0.14
3855	0.133333333333333
3870	0.126666666666667
3885	0.106666666666667
3900	0.126666666666667
3915	0.126666666666667
3930	0.12
3945	0.12
3960	0.106666666666667
3975	0.0933333333333333
3990	0.0866666666666667
4005	0.08
4020	0.0733333333333333
4035	0.0933333333333333
4050	0.0933333333333333
4065	0.126666666666667
4080	0.12
4095	0.113333333333333
4110	0.113333333333333
4125	0.126666666666667
4140	0.126666666666667
4155	0.133333333333333
4170	0.146666666666667
4185	0.126666666666667
4200	0.126666666666667
4215	0.1
4230	0.113333333333333
4245	0.126666666666667
4260	0.146666666666667
4275	0.153333333333333
4290	0.16
4305	0.173333333333333
4320	0.173333333333333
4335	0.18
4350	0.166666666666667
4365	0.166666666666667
4380	0.146666666666667
4395	0.153333333333333
4410	0.146666666666667
4425	0.133333333333333
4440	0.113333333333333
4455	0.0933333333333333
4470	0.0933333333333333
4485	0.0933333333333333
4500	0.0866666666666667
4515	0.0933333333333333
4530	0.113333333333333
4545	0.113333333333333
4560	0.126666666666667
4575	0.14
4590	0.16
4605	0.166666666666667
4620	0.16
4635	0.166666666666667
4650	0.166666666666667
4665	0.16
4680	0.146666666666667
4695	0.14
4710	0.12
4725	0.106666666666667
4740	0.0933333333333333
4755	0.1
4770	0.12
4785	0.106666666666667
4800	0.133333333333333
4815	0.133333333333333
4830	0.14
4845	0.146666666666667
4860	0.16
4875	0.16
4890	0.186666666666667
4905	0.2
4920	0.186666666666667
4935	0.2
4950	0.18
4965	0.186666666666667
4980	0.206666666666667
4995	0.206666666666667
5010	0.206666666666667
5025	0.233333333333333
5040	0.22
5055	0.193333333333333
5070	0.193333333333333
5085	0.173333333333333
5100	0.173333333333333
5115	0.166666666666667
5130	0.133333333333333
5145	0.126666666666667
5160	0.113333333333333
5175	0.1
5190	0.1
5205	0.12
5220	0.12
5235	0.133333333333333
5250	0.146666666666667
5265	0.146666666666667
5280	0.173333333333333
5295	0.173333333333333
5310	0.173333333333333
5325	0.153333333333333
5340	0.146666666666667
5355	0.146666666666667
5370	0.146666666666667
5385	0.14
5400	0.14
5415	0.153333333333333
5430	0.146666666666667
5445	0.16
5460	0.16
5475	0.186666666666667
5490	0.213333333333333
5505	0.213333333333333
5520	0.213333333333333
5535	0.22
5550	0.22
5565	0.206666666666667
5580	0.193333333333333
5595	0.173333333333333
5610	0.173333333333333
5625	0.16
5640	0.12
5655	0.12
5670	0.126666666666667
5685	0.12
5700	0.113333333333333
5715	0.106666666666667
5730	0.106666666666667
5745	0.106666666666667
5760	0.106666666666667
5775	0.12
5790	0.126666666666667
5805	0.126666666666667
5820	0.113333333333333
5835	0.126666666666667
5850	0.133333333333333
5865	0.14
5880	0.146666666666667
5895	0.166666666666667
5910	0.186666666666667
5925	0.18
5940	0.18
5955	0.186666666666667
5970	0.18
5985	0.186666666666667
6000	0.186666666666667
6015	0.18
6030	0.193333333333333
6045	0.186666666666667
6060	0.18
6075	0.18
6090	0.186666666666667
6105	0.18
6120	0.186666666666667
6135	0.166666666666667
6150	0.16
6165	0.173333333333333
6180	0.14
6195	0.12
6210	0.12
6225	0.106666666666667
6240	0.0933333333333333
6255	0.0733333333333333
6270	0.0733333333333333
6285	0.0666666666666667
6300	0.0533333333333333
6315	0.0533333333333333
6330	0.06
6345	0.08
6360	0.0933333333333333
6375	0.106666666666667
6390	0.12
6405	0.133333333333333
6420	0.133333333333333
6435	0.16
6450	0.18
6465	0.173333333333333
6480	0.173333333333333
6495	0.173333333333333
6510	0.16
6525	0.146666666666667
6540	0.153333333333333
6555	0.16
6570	0.173333333333333
6585	0.16
6600	0.16
6615	0.16
6630	0.18
6645	0.173333333333333
6660	0.186666666666667
6675	0.2
6690	0.193333333333333
6705	0.173333333333333
6720	0.166666666666667
6735	0.166666666666667
6750	0.166666666666667
6765	0.18
6780	0.173333333333333
6795	0.173333333333333
6810	0.153333333333333
6825	0.146666666666667
6840	0.153333333333333
6855	0.166666666666667
6870	0.173333333333333
6885	0.166666666666667
6900	0.166666666666667
6915	0.166666666666667
6930	0.153333333333333
6945	0.18
6960	0.173333333333333
6975	0.173333333333333
6990	0.173333333333333
7005	0.173333333333333
7020	0.18
7035	0.186666666666667
7050	0.18
7065	0.18
7080	0.186666666666667
7095	0.173333333333333
7110	0.186666666666667
7125	0.18
7140	0.18
7155	0.186666666666667
7170	0.16
7185	0.153333333333333
7200	0.146666666666667
7215	0.133333333333333
7230	0.133333333333333
7245	0.126666666666667
7260	0.14
7275	0.16
7290	0.146666666666667
7305	0.146666666666667
7320	0.166666666666667
7335	0.173333333333333
7350	0.193333333333333
7365	0.206666666666667
7380	0.213333333333333
7395	0.206666666666667
7410	0.193333333333333
7425	0.173333333333333
7440	0.173333333333333
7455	0.16
7470	0.146666666666667
7485	0.14
7500	0.126666666666667
7515	0.12
7530	0.126666666666667
7545	0.133333333333333
7560	0.126666666666667
7575	0.133333333333333
7590	0.153333333333333
7605	0.186666666666667
7620	0.2
7635	0.22
7650	0.22
7665	0.22
7680	0.2
7695	0.186666666666667
7710	0.193333333333333
7725	0.2
7740	0.186666666666667
7755	0.173333333333333
7770	0.166666666666667
7785	0.166666666666667
7800	0.173333333333333
7815	0.166666666666667
7830	0.18
7845	0.193333333333333
7860	0.22
7875	0.213333333333333
7890	0.226666666666667
7905	0.226666666666667
7920	0.233333333333333
7935	0.213333333333333
7950	0.206666666666667
7965	0.22
7980	0.213333333333333
7995	0.22
8010	0.2
8025	0.186666666666667
8040	0.166666666666667
8055	0.14
8070	0.126666666666667
8085	0.146666666666667
8100	0.146666666666667
8115	0.133333333333333
8130	0.14
8145	0.113333333333333
8160	0.0933333333333333
8175	0.126666666666667
8190	0.126666666666667
8205	0.173333333333333
8220	0.173333333333333
8235	0.16
8250	0.153333333333333
8265	0.18
8280	0.193333333333333
8295	0.2
8310	0.206666666666667
8325	0.206666666666667
8340	0.226666666666667
8355	0.193333333333333
8370	0.193333333333333
8385	0.186666666666667
8400	0.2
8415	0.16
8430	0.126666666666667
8445	0.12
8460	0.106666666666667
8475	0.0733333333333333
8490	0.06
8505	0.0533333333333333
8520	0.0666666666666667
8535	0.08
8550	0.0666666666666667
8565	0.0733333333333333
8580	0.0866666666666667
8595	0.1
8610	0.12
8625	0.12
8640	0.126666666666667
8655	0.146666666666667
8670	0.133333333333333
8685	0.113333333333333
8700	0.113333333333333
8715	0.106666666666667
8730	0.106666666666667
8745	0.0933333333333333
8760	0.0866666666666667
8775	0.0933333333333333
8790	0.08
8805	0.0733333333333333
8820	0.0733333333333333
8835	0.0866666666666667
8850	0.1
8865	0.1
8880	0.106666666666667
8895	0.106666666666667
8910	0.113333333333333
8925	0.12
8940	0.12
8955	0.113333333333333
8970	0.12
8985	0.12
9000	0.133333333333333
9015	0.153333333333333
9030	0.146666666666667
9045	0.166666666666667
9060	0.153333333333333
9075	0.166666666666667
9090	0.16
9105	0.146666666666667
9120	0.146666666666667
9135	0.153333333333333
9150	0.133333333333333
9165	0.113333333333333
9180	0.12
9195	0.113333333333333
9210	0.113333333333333
9225	0.1
9240	0.113333333333333
9255	0.14
9270	0.14
9285	0.146666666666667
9300	0.153333333333333
9315	0.16
9330	0.16
9345	0.16
9360	0.173333333333333
9375	0.173333333333333
9390	0.166666666666667
9405	0.153333333333333
9420	0.153333333333333
9435	0.126666666666667
9450	0.133333333333333
9465	0.153333333333333
9480	0.16
9495	0.18
9510	0.173333333333333
9525	0.16
9540	0.153333333333333
9555	0.146666666666667
9570	0.16
9585	0.173333333333333
9600	0.166666666666667
9615	0.16
9630	0.166666666666667
9645	0.146666666666667
9660	0.14
9675	0.173333333333333
9690	0.193333333333333
9705	0.193333333333333
9720	0.186666666666667
9735	0.193333333333333
9750	0.18
9765	0.173333333333333
9780	0.14
9795	0.146666666666667
9810	0.166666666666667
9825	0.14
9840	0.146666666666667
9855	0.16
9870	0.166666666666667
9885	0.16
9900	0.16
9915	0.153333333333333
9930	0.153333333333333
9945	0.16
9960	0.146666666666667
9975	0.146666666666667
9990	0.133333333333333
10005	0.12
10020	0.1
10035	0.0866666666666667
10050	0.0933333333333333
10065	0.0866666666666667
10080	0.0866666666666667
10095	0.06
10110	0.08
10125	0.0933333333333333
10140	0.0866666666666667
10155	0.0933333333333333
10170	0.1
10185	0.106666666666667
10200	0.126666666666667
10215	0.133333333333333
10230	0.146666666666667
10245	0.16
10260	0.133333333333333
10275	0.14
10290	0.14
10305	0.14
10320	0.133333333333333
10335	0.153333333333333
10350	0.14
10365	0.146666666666667
10380	0.14
10395	0.126666666666667
10410	0.146666666666667
10425	0.146666666666667
10440	0.146666666666667
10455	0.14
10470	0.133333333333333
10485	0.126666666666667
10500	0.133333333333333
10515	0.126666666666667
10530	0.126666666666667
10545	0.126666666666667
10560	0.12
10575	0.113333333333333
10590	0.12
10605	0.12
10620	0.126666666666667
10635	0.106666666666667
10650	0.08
10665	0.0866666666666667
10680	0.106666666666667
10695	0.113333333333333
10710	0.1
10725	0.0866666666666667
10740	0.1
10755	0.0933333333333333
10770	0.106666666666667
10785	0.12
10800	0.126666666666667
10815	0.113333333333333
10830	0.0933333333333333
10845	0.113333333333333
10860	0.113333333333333
10875	0.12
10890	0.0933333333333333
10905	0.113333333333333
10920	0.113333333333333
10935	0.106666666666667
10950	0.106666666666667
10965	0.12
10980	0.113333333333333
10995	0.1
11010	0.113333333333333
11025	0.106666666666667
11040	0.113333333333333
11055	0.12
11070	0.14
11085	0.193333333333333
11100	0.206666666666667
11115	0.253333333333333
11130	0.286666666666667
11145	0.32
11160	0.346666666666667
11175	0.373333333333333
11190	0.42
11205	0.413333333333333
11220	0.393333333333333
11235	0.36
11250	0.353333333333333
11265	0.34
11280	0.36
11295	0.34
11310	0.3
11325	0.273333333333333
11340	0.26
11355	0.266666666666667
11370	0.273333333333333
11385	0.246666666666667
11400	0.273333333333333
11415	0.233333333333333
11430	0.18
11445	0.16
11460	0.186666666666667
11475	0.22
11490	0.193333333333333
11505	0.18
11520	0.16
11535	0.2
11550	0.173333333333333
11565	0.173333333333333
11580	0.213333333333333
11595	0.233333333333333
11610	0.206666666666667
11625	0.186666666666667
11640	0.18
11655	0.193333333333333
11670	0.206666666666667
11685	0.173333333333333
11700	0.166666666666667
11715	0.166666666666667
11730	0.146666666666667
11745	0.12
11760	0.12
11775	0.1
11790	0.0933333333333333
11805	0.0733333333333333
11820	0.06
11835	0.06
11850	0.0666666666666667
11865	0.0933333333333333
11880	0.08
11895	0.0866666666666667
11910	0.113333333333333
11925	0.12
11940	0.126666666666667
11955	0.14
11970	0.16
11985	0.166666666666667
12000	0.18
12015	0.173333333333333
12030	0.18
12045	0.206666666666667
12060	0.18
12075	0.193333333333333
12090	0.186666666666667
12105	0.173333333333333
12120	0.186666666666667
12135	0.2
12150	0.186666666666667
12165	0.166666666666667
12180	0.16
12195	0.126666666666667
12210	0.12
12225	0.1
12240	0.106666666666667
12255	0.1
12270	0.0666666666666667
12285	0.0533333333333333
12300	0.06
12315	0.08
12330	0.0733333333333333
12345	0.0866666666666667
12360	0.153333333333333
12375	0.173333333333333
12390	0.193333333333333
12405	0.193333333333333
12420	0.213333333333333
12435	0.2
12450	0.18
12465	0.153333333333333
12480	0.153333333333333
12495	0.14
12510	0.0733333333333333
12525	0.0733333333333333
12540	0.0666666666666667
12555	0.0733333333333333
12570	0.0466666666666667
12585	0.06
12600	0.06
12615	0.0666666666666667
12630	0.0733333333333333
12645	0.08
12660	0.08
12675	0.08
12690	0.06
12705	0.0533333333333333
12720	0.0933333333333333
12735	0.1
12750	0.1
12765	0.0933333333333333
12780	0.0866666666666667
12795	0.0933333333333333
12810	0.0933333333333333
12825	0.0733333333333333
12840	0.0733333333333333
12855	0.0733333333333333
12870	0.04
12885	0.0466666666666667
12900	0.08
12915	0.08
12930	0.1
12945	0.0866666666666667
12960	0.0866666666666667
12975	0.106666666666667
12990	0.106666666666667
13005	0.106666666666667
13020	0.1
13035	0.0733333333333333
13050	0.04
13065	0.04
13080	0.02
13095	0.02
13110	0.0333333333333333
13125	0.0333333333333333
13140	0.0333333333333333
13155	0.0333333333333333
13170	0.0733333333333333
13185	0.0733333333333333
13200	0.0733333333333333
13215	0.0933333333333333
13230	0.0933333333333333
13245	0.0933333333333333
13260	0.08
13275	0.06
13290	0.06
13305	0.0666666666666667
13320	0.0266666666666667
13335	0.0266666666666667
13350	0.0266666666666667
13365	0.0133333333333333
13380	0.02
13395	0.02
13410	0.0266666666666667
13425	0.0333333333333333
13440	0.0333333333333333
13455	0.04
13470	0.0466666666666667
13485	0.06
13500	0.0666666666666667
13515	0.0666666666666667
13530	0.0666666666666667
13545	0.0666666666666667
13560	0.06
13575	0.06
13590	0.0666666666666667
13605	0.0533333333333333
13620	0.0466666666666667
13635	0.0466666666666667
13650	0.04
13665	0.0333333333333333
13680	0.06
13695	0.0733333333333333
13710	0.08
13725	0.08
13740	0.0733333333333333
13755	0.08
13770	0.0933333333333333
13785	0.08
13800	0.08
13815	0.0866666666666667
13830	0.0533333333333333
13845	0.0466666666666667
13860	0.0533333333333333
13875	0.0466666666666667
13890	0.0466666666666667
13905	0.04
13920	0.0266666666666667
13935	0.0266666666666667
13950	0.0266666666666667
13965	0.02
13980	0.02
13995	0.0133333333333333
14010	0.0133333333333333
14025	0.0266666666666667
14040	0.0266666666666667
14055	0.0266666666666667
14070	0.0266666666666667
14085	0.0333333333333333
14100	0.0333333333333333
14115	0.0533333333333333
14130	0.0533333333333333
14145	0.0533333333333333
14160	0.04
14175	0.0266666666666667
14190	0.0266666666666667
14205	0.0266666666666667
14220	0.0533333333333333
14235	0.0733333333333333
14250	0.1
14265	0.08
14280	0.08
14295	0.08
14310	0.0866666666666667
14325	0.0866666666666667
14340	0.0866666666666667
14355	0.0933333333333333
14370	0.0733333333333333
14385	0.0466666666666667
14400	0.0533333333333333
14415	0.08
14430	0.0933333333333333
14445	0.1
14460	0.0933333333333333
14475	0.113333333333333
14490	0.113333333333333
14505	0.113333333333333
14520	0.113333333333333
14535	0.113333333333333
14550	0.0866666666666667
14565	0.06
14580	0.0533333333333333
14595	0.0533333333333333
14610	0.0666666666666667
14625	0.0466666666666667
14640	0.0733333333333333
14655	0.0666666666666667
14670	0.0733333333333333
14685	0.0866666666666667
14700	0.08
14715	0.08
14730	0.0866666666666667
14745	0.08
14760	0.08
14775	0.0933333333333333
14790	0.0733333333333333
14805	0.08
14820	0.0733333333333333
14835	0.0666666666666667
14850	0.0733333333333333
14865	0.08
14880	0.08
14895	0.08
14910	0.0866666666666667
14925	0.0866666666666667
14940	0.0933333333333333
14955	0.1
14970	0.1
14985	0.1
15000	0.1
15015	0.1
15030	0.0866666666666667
15045	0.0866666666666667
15060	0.0666666666666667
15075	0.06
15090	0.0666666666666667
15105	0.0733333333333333
15120	0.0666666666666667
15135	0.1
15150	0.0933333333333333
15165	0.0866666666666667
15180	0.1
15195	0.1
15210	0.106666666666667
15225	0.1
15240	0.0866666666666667
15255	0.0666666666666667
15270	0.0666666666666667
15285	0.0266666666666667
15300	0.0266666666666667
15315	0.0266666666666667
15330	0.0133333333333333
15345	0.02
15360	0.0133333333333333
15375	0.0133333333333333
15390	0.0133333333333333
15405	0.0133333333333333
15420	0.0133333333333333
15435	0.0133333333333333
15450	0.0133333333333333
15465	0.0133333333333333
15480	0.0333333333333333
15495	0.0466666666666667
15510	0.0666666666666667
15525	0.0666666666666667
15540	0.06
15555	0.0733333333333333
15570	0.08
15585	0.0933333333333333
15600	0.1
15615	0.106666666666667
15630	0.0933333333333333
15645	0.0733333333333333
15660	0.0533333333333333
15675	0.0533333333333333
15690	0.0533333333333333
15705	0.04
15720	0.0333333333333333
15735	0.02
15750	0.0133333333333333
15765	0.00666666666666667
15780	0
15795	0
15810	0
15825	0
15840	0.00666666666666667
15855	0.00666666666666667
15870	0.00666666666666667
15885	0.00666666666666667
15900	0.0133333333333333
15915	0.02
15930	0.0266666666666667
15945	0.0333333333333333
15960	0.04
15975	0.0466666666666667
15990	0.04
16005	0.04
16020	0.04
16035	0.04
16050	0.0466666666666667
16065	0.0666666666666667
16080	0.08
16095	0.0933333333333333
16110	0.106666666666667
16125	0.126666666666667
16140	0.153333333333333
16155	0.18
16170	0.193333333333333
16185	0.2
16200	0.2
16215	0.193333333333333
16230	0.186666666666667
16245	0.186666666666667
16260	0.18
16275	0.173333333333333
16290	0.166666666666667
16305	0.173333333333333
16320	0.186666666666667
16335	0.193333333333333
16350	0.186666666666667
16365	0.186666666666667
16380	0.193333333333333
16395	0.193333333333333
16410	0.206666666666667
16425	0.206666666666667
16440	0.193333333333333
16455	0.186666666666667
16470	0.173333333333333
16485	0.18
16500	0.18
16515	0.18
16530	0.173333333333333
16545	0.18
16560	0.193333333333333
16575	0.193333333333333
16590	0.206666666666667
16605	0.193333333333333
16620	0.193333333333333
16635	0.193333333333333
16650	0.226666666666667
16665	0.24
16680	0.246666666666667
16695	0.226666666666667
16710	0.2
16725	0.193333333333333
16740	0.18
16755	0.18
16770	0.18
16785	0.193333333333333
16800	0.173333333333333
16815	0.153333333333333
16830	0.16
16845	0.166666666666667
16860	0.18
16875	0.173333333333333
16890	0.186666666666667
16905	0.193333333333333
16920	0.186666666666667
16935	0.166666666666667
16950	0.16
16965	0.153333333333333
16980	0.126666666666667
16995	0.126666666666667
17010	0.1
17025	0.106666666666667
17040	0.0866666666666667
17055	0.0666666666666667
17070	0.0666666666666667
17085	0.06
17100	0.0466666666666667
17115	0.04
17130	0.04
17145	0.0533333333333333
17160	0.0533333333333333
17175	0.04
17190	0.04
17205	0.0466666666666667
17220	0.04
17235	0.0466666666666667
17250	0.0666666666666667
17265	0.0733333333333333
17280	0.0866666666666667
17295	0.08
17310	0.0866666666666667
17325	0.1
17340	0.12
17355	0.113333333333333
17370	0.126666666666667
17385	0.12
17400	0.1
17415	0.1
17430	0.113333333333333
17445	0.113333333333333
17460	0.12
17475	0.113333333333333
17490	0.113333333333333
17505	0.133333333333333
17520	0.153333333333333
17535	0.16
17550	0.173333333333333
17565	0.186666666666667
17580	0.173333333333333
17595	0.16
17610	0.16
17625	0.153333333333333
17640	0.14
17655	0.146666666666667
17670	0.133333333333333
17685	0.126666666666667
17700	0.126666666666667
17715	0.133333333333333
17730	0.126666666666667
17745	0.126666666666667
17760	0.133333333333333
17775	0.14
17790	0.133333333333333
17805	0.12
17820	0.126666666666667
17835	0.133333333333333
17850	0.146666666666667
17865	0.146666666666667
17880	0.166666666666667
17895	0.166666666666667
17910	0.153333333333333
17925	0.153333333333333
17940	0.16
17955	0.186666666666667
17970	0.166666666666667
17985	0.166666666666667
18000	0.173333333333333
18015	0.166666666666667
18030	0.14
18045	0.146666666666667
18060	0.14
18075	0.16
18090	0.153333333333333
18105	0.146666666666667
18120	0.166666666666667
18135	0.166666666666667
18150	0.153333333333333
18165	0.146666666666667
18180	0.173333333333333
18195	0.18
18210	0.2
18225	0.2
18240	0.226666666666667
18255	0.22
18270	0.2
18285	0.193333333333333
18300	0.18
18315	0.173333333333333
18330	0.146666666666667
18345	0.14
18360	0.12
18375	0.1
18390	0.0733333333333333
18405	0.0466666666666667
18420	0.04
18435	0.04
18450	0.0466666666666667
18465	0.04
18480	0.04
18495	0.0333333333333333
18510	0.0333333333333333
18525	0.0333333333333333
18540	0.04
18555	0.0466666666666667
18570	0.0666666666666667
18585	0.08
18600	0.08
18615	0.0866666666666667
18630	0.0866666666666667
18645	0.08
18660	0.08
18675	0.08
18690	0.08
18705	0.0866666666666667
18720	0.0733333333333333
18735	0.0533333333333333
18750	0.06
18765	0.0666666666666667
18780	0.08
