# Supplementary material for: Conveniently Pre-Tagged and Pre-Packaged: Extended Molecular Identification and Metagenomics Using Complete Metazoan Mitochondrial Genomes
Source: PLoS One. 2012 Dec 14;7(12):e51263. doi: 10.1371/journal.pone.0051263 (PMC3522660; doi:10.1371/journal.pone.0051263)
Supplement: File S3 — Sliding window analyses for Mammalia and Lissamphibia. For each family, the folder contains the aligned sequences as well as the sliding window analyses by species pair and for all species pair on a single figure. (ZIP) [file pone.0051263.s003.zip › Lissamphibia/Bombinatoridae/15_150/Bombina_maxima_NC_011049_Bombina_variegata_NC_009258.csv]

0	0.08
15	0.1
30	0.113333333333333
45	0.126666666666667
60	0.12
75	0.113333333333333
90	0.12
105	0.133333333333333
120	0.126666666666667
135	0.126666666666667
150	0.12
165	0.1
180	0.1
195	0.1
210	0.106666666666667
225	0.113333333333333
240	0.106666666666667
255	0.106666666666667
270	0.12
285	0.126666666666667
300	0.126666666666667
315	0.146666666666667
330	0.146666666666667
345	0.133333333333333
360	0.126666666666667
375	0.133333333333333
390	0.14
405	0.12
420	0.106666666666667
435	0.1
450	0.106666666666667
465	0.0866666666666667
480	0.0933333333333333
495	0.113333333333333
510	0.106666666666667
525	0.1
540	0.113333333333333
555	0.133333333333333
570	0.133333333333333
585	0.14
600	0.16
615	0.173333333333333
630	0.166666666666667
645	0.16
660	0.173333333333333
675	0.173333333333333
690	0.173333333333333
705	0.173333333333333
720	0.166666666666667
735	0.166666666666667
750	0.146666666666667
765	0.14
780	0.126666666666667
795	0.106666666666667
810	0.1
825	0.1
840	0.0933333333333333
855	0.0733333333333333
870	0.0866666666666667
885	0.0933333333333333
900	0.0933333333333333
915	0.1
930	0.12
945	0.146666666666667
960	0.153333333333333
975	0.166666666666667
990	0.146666666666667
1005	0.16
1020	0.153333333333333
1035	0.146666666666667
1050	0.146666666666667
1065	0.16
1080	0.153333333333333
1095	0.146666666666667
1110	0.14
1125	0.146666666666667
1140	0.146666666666667
1155	0.14
1170	0.146666666666667
1185	0.14
1200	0.153333333333333
1215	0.146666666666667
1230	0.146666666666667
1245	0.126666666666667
1260	0.14
1275	0.126666666666667
1290	0.126666666666667
1305	0.133333333333333
1320	0.12
1335	0.12
1350	0.1
1365	0.0933333333333333
1380	0.1
1395	0.113333333333333
1410	0.113333333333333
1425	0.12
1440	0.14
1455	0.126666666666667
1470	0.146666666666667
1485	0.146666666666667
1500	0.146666666666667
1515	0.14
1530	0.14
1545	0.14
1560	0.12
1575	0.1
1590	0.08
1605	0.0733333333333333
1620	0.06
1635	0.06
1650	0.06
1665	0.08
1680	0.0866666666666667
1695	0.0733333333333333
1710	0.0933333333333333
1725	0.106666666666667
1740	0.113333333333333
1755	0.12
1770	0.126666666666667
1785	0.133333333333333
1800	0.126666666666667
1815	0.12
1830	0.106666666666667
1845	0.126666666666667
1860	0.113333333333333
1875	0.12
1890	0.126666666666667
1905	0.12
1920	0.113333333333333
1935	0.12
1950	0.133333333333333
1965	0.14
1980	0.133333333333333
1995	0.126666666666667
2010	0.126666666666667
2025	0.113333333333333
2040	0.113333333333333
2055	0.146666666666667
2070	0.14
2085	0.133333333333333
2100	0.126666666666667
2115	0.12
2130	0.146666666666667
2145	0.14
2160	0.153333333333333
2175	0.146666666666667
2190	0.146666666666667
2205	0.12
2220	0.12
2235	0.113333333333333
2250	0.106666666666667
2265	0.0866666666666667
2280	0.06
2295	0.06
2310	0.0466666666666667
2325	0.0466666666666667
2340	0.0333333333333333
2355	0.0333333333333333
2370	0.0333333333333333
2385	0.0333333333333333
2400	0.04
2415	0.0533333333333333
2430	0.0733333333333333
2445	0.08
2460	0.08
2475	0.08
2490	0.0866666666666667
2505	0.0933333333333333
2520	0.106666666666667
2535	0.126666666666667
2550	0.153333333333333
2565	0.166666666666667
2580	0.16
2595	0.166666666666667
2610	0.166666666666667
2625	0.186666666666667
2640	0.193333333333333
2655	0.186666666666667
2670	0.2
2685	0.186666666666667
2700	0.186666666666667
2715	0.173333333333333
2730	0.16
2745	0.166666666666667
2760	0.166666666666667
2775	0.166666666666667
2790	0.173333333333333
2805	0.186666666666667
2820	0.18
2835	0.186666666666667
2850	0.173333333333333
2865	0.173333333333333
2880	0.186666666666667
2895	0.166666666666667
2910	0.173333333333333
2925	0.166666666666667
2940	0.173333333333333
2955	0.166666666666667
2970	0.166666666666667
2985	0.16
3000	0.146666666666667
3015	0.166666666666667
3030	0.173333333333333
3045	0.18
3060	0.173333333333333
3075	0.173333333333333
3090	0.166666666666667
3105	0.166666666666667
3120	0.166666666666667
3135	0.16
3150	0.16
3165	0.146666666666667
3180	0.12
3195	0.106666666666667
3210	0.1
3225	0.0866666666666667
3240	0.0866666666666667
3255	0.0933333333333333
3270	0.08
3285	0.08
3300	0.0866666666666667
3315	0.08
3330	0.08
3345	0.0866666666666667
3360	0.0933333333333333
3375	0.113333333333333
3390	0.113333333333333
3405	0.113333333333333
3420	0.126666666666667
3435	0.126666666666667
3450	0.12
3465	0.12
3480	0.14
3495	0.153333333333333
3510	0.173333333333333
3525	0.166666666666667
3540	0.16
3555	0.16
3570	0.153333333333333
3585	0.173333333333333
3600	0.18
3615	0.193333333333333
3630	0.2
3645	0.2
3660	0.193333333333333
3675	0.186666666666667
3690	0.186666666666667
3705	0.186666666666667
3720	0.186666666666667
3735	0.186666666666667
3750	0.173333333333333
3765	0.153333333333333
3780	0.133333333333333
3795	0.14
3810	0.133333333333333
3825	0.133333333333333
3840	0.14
3855	0.14
3870	0.133333333333333
3885	0.113333333333333
3900	0.133333333333333
3915	0.133333333333333
3930	0.14
3945	0.113333333333333
3960	0.1
3975	0.0933333333333333
3990	0.08
4005	0.06
4020	0.0533333333333333
4035	0.0866666666666667
4050	0.0866666666666667
4065	0.126666666666667
4080	0.12
4095	0.126666666666667
4110	0.133333333333333
4125	0.153333333333333
4140	0.153333333333333
4155	0.166666666666667
4170	0.18
4185	0.14
4200	0.12
4215	0.08
4230	0.0866666666666667
4245	0.1
4260	0.106666666666667
4275	0.0933333333333333
4290	0.106666666666667
4305	0.113333333333333
4320	0.126666666666667
4335	0.14
4350	0.16
4365	0.166666666666667
4380	0.16
4395	0.146666666666667
4410	0.14
4425	0.133333333333333
4440	0.113333333333333
4455	0.0933333333333333
4470	0.0933333333333333
4485	0.0933333333333333
4500	0.08
4515	0.0933333333333333
4530	0.12
4545	0.133333333333333
4560	0.16
4575	0.166666666666667
4590	0.186666666666667
4605	0.206666666666667
4620	0.2
4635	0.206666666666667
4650	0.22
4665	0.22
4680	0.193333333333333
4695	0.186666666666667
4710	0.173333333333333
4725	0.173333333333333
4740	0.153333333333333
4755	0.146666666666667
4770	0.146666666666667
4785	0.146666666666667
4800	0.166666666666667
4815	0.153333333333333
4830	0.18
4845	0.186666666666667
4860	0.186666666666667
4875	0.186666666666667
4890	0.213333333333333
4905	0.213333333333333
4920	0.22
4935	0.226666666666667
4950	0.186666666666667
4965	0.173333333333333
4980	0.173333333333333
4995	0.166666666666667
5010	0.166666666666667
5025	0.186666666666667
5040	0.18
5055	0.173333333333333
5070	0.16
5085	0.146666666666667
5100	0.153333333333333
5115	0.16
5130	0.133333333333333
5145	0.14
5160	0.126666666666667
5175	0.106666666666667
5190	0.113333333333333
5205	0.14
5220	0.146666666666667
5235	0.153333333333333
5250	0.173333333333333
5265	0.18
5280	0.206666666666667
5295	0.193333333333333
5310	0.2
5325	0.206666666666667
5340	0.193333333333333
5355	0.18
5370	0.173333333333333
5385	0.16
5400	0.146666666666667
5415	0.153333333333333
5430	0.146666666666667
5445	0.166666666666667
5460	0.173333333333333
5475	0.18
5490	0.206666666666667
5505	0.193333333333333
5520	0.2
5535	0.2
5550	0.2
5565	0.193333333333333
5580	0.186666666666667
5595	0.173333333333333
5610	0.173333333333333
5625	0.153333333333333
5640	0.12
5655	0.126666666666667
5670	0.133333333333333
5685	0.14
5700	0.146666666666667
5715	0.153333333333333
5730	0.14
5745	0.14
5760	0.126666666666667
5775	0.133333333333333
5790	0.133333333333333
5805	0.146666666666667
5820	0.146666666666667
5835	0.146666666666667
5850	0.153333333333333
5865	0.16
5880	0.166666666666667
5895	0.166666666666667
5910	0.186666666666667
5925	0.2
5940	0.226666666666667
5955	0.226666666666667
5970	0.2
5985	0.2
6000	0.186666666666667
6015	0.166666666666667
6030	0.2
6045	0.2
6060	0.193333333333333
6075	0.193333333333333
6090	0.166666666666667
6105	0.146666666666667
6120	0.153333333333333
6135	0.14
6150	0.14
6165	0.146666666666667
6180	0.1
6195	0.0866666666666667
6210	0.0866666666666667
6225	0.08
6240	0.0733333333333333
6255	0.0666666666666667
6270	0.06
6285	0.0666666666666667
6300	0.06
6315	0.06
6330	0.0666666666666667
6345	0.0666666666666667
6360	0.08
6375	0.106666666666667
6390	0.12
6405	0.14
6420	0.173333333333333
6435	0.18
6450	0.193333333333333
6465	0.206666666666667
6480	0.206666666666667
6495	0.22
6510	0.213333333333333
6525	0.18
6540	0.173333333333333
6555	0.186666666666667
6570	0.16
6585	0.153333333333333
6600	0.146666666666667
6615	0.133333333333333
6630	0.146666666666667
6645	0.153333333333333
6660	0.153333333333333
6675	0.173333333333333
6690	0.18
6705	0.16
6720	0.166666666666667
6735	0.186666666666667
6750	0.186666666666667
6765	0.2
6780	0.193333333333333
6795	0.186666666666667
6810	0.186666666666667
6825	0.18
6840	0.193333333333333
6855	0.206666666666667
6870	0.213333333333333
6885	0.193333333333333
6900	0.2
6915	0.2
6930	0.2
6945	0.2
6960	0.193333333333333
6975	0.18
6990	0.173333333333333
7005	0.166666666666667
7020	0.166666666666667
7035	0.166666666666667
7050	0.153333333333333
7065	0.146666666666667
7080	0.133333333333333
7095	0.153333333333333
7110	0.16
7125	0.186666666666667
7140	0.173333333333333
7155	0.173333333333333
7170	0.16
7185	0.166666666666667
7200	0.166666666666667
7215	0.153333333333333
7230	0.173333333333333
7245	0.153333333333333
7260	0.16
7275	0.146666666666667
7290	0.146666666666667
7305	0.14
7320	0.153333333333333
7335	0.166666666666667
7350	0.18
7365	0.186666666666667
7380	0.173333333333333
7395	0.18
7410	0.16
7425	0.166666666666667
7440	0.166666666666667
7455	0.166666666666667
7470	0.153333333333333
7485	0.14
7500	0.133333333333333
7515	0.153333333333333
7530	0.166666666666667
7545	0.16
7560	0.16
7575	0.146666666666667
7590	0.16
7605	0.173333333333333
7620	0.186666666666667
7635	0.186666666666667
7650	0.186666666666667
7665	0.18
7680	0.173333333333333
7695	0.173333333333333
7710	0.18
7725	0.2
7740	0.186666666666667
7755	0.166666666666667
7770	0.16
7785	0.173333333333333
7800	0.186666666666667
7815	0.166666666666667
7830	0.18
7845	0.186666666666667
7860	0.22
7875	0.193333333333333
7890	0.226666666666667
7905	0.24
7920	0.24
7935	0.22
7950	0.213333333333333
7965	0.233333333333333
7980	0.226666666666667
7995	0.233333333333333
8010	0.2
8025	0.193333333333333
8040	0.16
8055	0.146666666666667
8070	0.14
8085	0.14
8100	0.126666666666667
8115	0.113333333333333
8130	0.113333333333333
8145	0.1
8160	0.0933333333333333
8175	0.126666666666667
8190	0.14
8205	0.173333333333333
8220	0.186666666666667
8235	0.193333333333333
8250	0.186666666666667
8265	0.226666666666667
8280	0.246666666666667
8295	0.24
8310	0.253333333333333
8325	0.266666666666667
8340	0.266666666666667
8355	0.24
8370	0.22
8385	0.213333333333333
8400	0.226666666666667
8415	0.173333333333333
8430	0.133333333333333
8445	0.126666666666667
8460	0.1
8475	0.0533333333333333
8490	0.06
8505	0.0533333333333333
8520	0.0733333333333333
8535	0.0666666666666667
8550	0.06
8565	0.0666666666666667
8580	0.0866666666666667
8595	0.0866666666666667
8610	0.106666666666667
8625	0.12
8640	0.106666666666667
8655	0.12
8670	0.126666666666667
8685	0.126666666666667
8700	0.126666666666667
8715	0.126666666666667
8730	0.12
8745	0.12
8760	0.12
8775	0.113333333333333
8790	0.12
8805	0.106666666666667
8820	0.0866666666666667
8835	0.1
8850	0.106666666666667
8865	0.113333333333333
8880	0.12
8895	0.133333333333333
8910	0.133333333333333
8925	0.146666666666667
8940	0.133333333333333
8955	0.146666666666667
8970	0.16
8985	0.166666666666667
9000	0.186666666666667
9015	0.186666666666667
9030	0.18
9045	0.173333333333333
9060	0.166666666666667
9075	0.16
9090	0.16
9105	0.146666666666667
9120	0.133333333333333
9135	0.126666666666667
9150	0.1
9165	0.0933333333333333
9180	0.0933333333333333
9195	0.0933333333333333
9210	0.1
9225	0.106666666666667
9240	0.12
9255	0.126666666666667
9270	0.133333333333333
9285	0.14
9300	0.153333333333333
9315	0.173333333333333
9330	0.173333333333333
9345	0.186666666666667
9360	0.193333333333333
9375	0.186666666666667
9390	0.18
9405	0.173333333333333
9420	0.16
9435	0.153333333333333
9450	0.153333333333333
9465	0.14
9480	0.16
9495	0.16
9510	0.14
9525	0.133333333333333
9540	0.146666666666667
9555	0.153333333333333
9570	0.18
9585	0.18
9600	0.18
9615	0.186666666666667
9630	0.18
9645	0.16
9660	0.173333333333333
9675	0.18
9690	0.18
9705	0.18
9720	0.173333333333333
9735	0.166666666666667
9750	0.146666666666667
9765	0.146666666666667
9780	0.126666666666667
9795	0.153333333333333
9810	0.14
9825	0.133333333333333
9840	0.12
9855	0.133333333333333
9870	0.146666666666667
9885	0.153333333333333
9900	0.16
9915	0.14
9930	0.133333333333333
9945	0.133333333333333
9960	0.14
9975	0.14
9990	0.146666666666667
10005	0.146666666666667
10020	0.113333333333333
10035	0.106666666666667
10050	0.113333333333333
10065	0.113333333333333
10080	0.126666666666667
10095	0.1
10110	0.106666666666667
10125	0.12
10140	0.106666666666667
10155	0.0866666666666667
10170	0.0866666666666667
10185	0.0933333333333333
10200	0.106666666666667
10215	0.113333333333333
10230	0.106666666666667
10245	0.106666666666667
10260	0.1
10275	0.1
10290	0.1
10305	0.1
10320	0.1
10335	0.113333333333333
10350	0.1
10365	0.106666666666667
10380	0.106666666666667
10395	0.106666666666667
10410	0.12
10425	0.113333333333333
10440	0.113333333333333
10455	0.113333333333333
10470	0.113333333333333
10485	0.106666666666667
10500	0.106666666666667
10515	0.1
10530	0.1
10545	0.1
10560	0.08
10575	0.0866666666666667
10590	0.0933333333333333
10605	0.0933333333333333
10620	0.1
10635	0.0866666666666667
10650	0.0733333333333333
10665	0.0866666666666667
10680	0.1
10695	0.106666666666667
10710	0.106666666666667
10725	0.0933333333333333
10740	0.113333333333333
10755	0.106666666666667
10770	0.113333333333333
10785	0.12
10800	0.126666666666667
10815	0.106666666666667
10830	0.1
10845	0.106666666666667
10860	0.106666666666667
10875	0.113333333333333
10890	0.08
10905	0.0933333333333333
10920	0.0866666666666667
10935	0.08
10950	0.08
10965	0.0933333333333333
10980	0.0933333333333333
10995	0.08
11010	0.0933333333333333
11025	0.0866666666666667
11040	0.1
11055	0.113333333333333
11070	0.146666666666667
11085	0.206666666666667
11100	0.22
11115	0.24
11130	0.246666666666667
11145	0.246666666666667
11160	0.226666666666667
11175	0.22
11190	0.206666666666667
11205	0.206666666666667
11220	0.193333333333333
11235	0.14
11250	0.126666666666667
11265	0.133333333333333
11280	0.146666666666667
11295	0.153333333333333
11310	0.186666666666667
11325	0.2
11340	0.233333333333333
11355	0.233333333333333
11370	0.233333333333333
11385	0.22
11400	0.233333333333333
11415	0.2
11430	0.173333333333333
11445	0.186666666666667
11460	0.193333333333333
11475	0.2
11490	0.193333333333333
11505	0.193333333333333
11520	0.18
11535	0.213333333333333
11550	0.2
11565	0.206666666666667
11580	0.246666666666667
11595	0.266666666666667
11610	0.233333333333333
11625	0.226666666666667
11640	0.206666666666667
11655	0.206666666666667
11670	0.193333333333333
11685	0.16
11700	0.153333333333333
11715	0.146666666666667
11730	0.113333333333333
11745	0.0733333333333333
11760	0.0733333333333333
11775	0.06
11790	0.0533333333333333
11805	0.0266666666666667
11820	0.0333333333333333
11835	0.04
11850	0.0466666666666667
11865	0.0533333333333333
11880	0.0466666666666667
11895	0.0533333333333333
11910	0.0866666666666667
11925	0.106666666666667
11940	0.126666666666667
11955	0.133333333333333
11970	0.166666666666667
11985	0.173333333333333
12000	0.193333333333333
12015	0.206666666666667
12030	0.213333333333333
12045	0.24
12060	0.206666666666667
12075	0.213333333333333
12090	0.193333333333333
12105	0.193333333333333
12120	0.186666666666667
12135	0.213333333333333
12150	0.186666666666667
12165	0.166666666666667
12180	0.16
12195	0.133333333333333
12210	0.126666666666667
12225	0.1
12240	0.106666666666667
12255	0.1
12270	0.0666666666666667
12285	0.06
12300	0.0866666666666667
12315	0.113333333333333
12330	0.106666666666667
12345	0.106666666666667
12360	0.16
12375	0.18
12390	0.22
12405	0.226666666666667
12420	0.26
12435	0.226666666666667
12450	0.2
12465	0.166666666666667
12480	0.18
12495	0.206666666666667
12510	0.18
12525	0.186666666666667
12540	0.153333333333333
12555	0.166666666666667
12570	0.146666666666667
12585	0.186666666666667
12600	0.2
12615	0.233333333333333
12630	0.233333333333333
12645	0.22
12660	0.226666666666667
12675	0.233333333333333
12690	0.233333333333333
12705	0.233333333333333
12720	0.28
12735	0.26
12750	0.273333333333333
12765	0.246666666666667
12780	0.233333333333333
12795	0.253333333333333
12810	0.22
12825	0.186666666666667
12840	0.186666666666667
12855	0.206666666666667
12870	0.2
12885	0.193333333333333
12900	0.193333333333333
12915	0.253333333333333
12930	0.28
12945	0.246666666666667
12960	0.246666666666667
12975	0.266666666666667
12990	0.306666666666667
13005	0.266666666666667
13020	0.213333333333333
13035	0.22
13050	0.233333333333333
13065	0.22
13080	0.2
13095	0.22
13110	0.28
13125	0.293333333333333
13140	0.253333333333333
13155	0.273333333333333
13170	0.3
13185	0.326666666666667
13200	0.313333333333333
13215	0.273333333333333
13230	0.313333333333333
13245	0.286666666666667
13260	0.293333333333333
13275	0.266666666666667
13290	0.253333333333333
13305	0.233333333333333
13320	0.213333333333333
13335	0.166666666666667
13350	0.14
13365	0.14
13380	0.1
13395	0.1
13410	0.04
13425	0.0333333333333333
13440	0.04
13455	0.0533333333333333
13470	0.0533333333333333
13485	0.0533333333333333
13500	0.0533333333333333
13515	0.0466666666666667
13530	0.04
13545	0.04
13560	0.04
13575	0.04
13590	0.0333333333333333
13605	0.02
13620	0.0133333333333333
13635	0.02
13650	0.02
13665	0.02
13680	0.06
13695	0.0666666666666667
13710	0.0666666666666667
13725	0.0866666666666667
13740	0.0866666666666667
13755	0.0933333333333333
13770	0.1
13785	0.0933333333333333
13800	0.0933333333333333
13815	0.0933333333333333
13830	0.0533333333333333
13845	0.0533333333333333
13860	0.0666666666666667
13875	0.0466666666666667
13890	0.0466666666666667
13905	0.04
13920	0.0333333333333333
13935	0.0333333333333333
13950	0.0333333333333333
13965	0.0266666666666667
13980	0.0266666666666667
13995	0.0266666666666667
14010	0.0133333333333333
14025	0.02
14040	0.02
14055	0.02
14070	0.02
14085	0.0266666666666667
14100	0.0266666666666667
14115	0.0466666666666667
14130	0.0466666666666667
14145	0.04
14160	0.0333333333333333
14175	0.0333333333333333
14190	0.0333333333333333
14205	0.0333333333333333
14220	0.0866666666666667
14235	0.113333333333333
14250	0.126666666666667
14265	0.106666666666667
14280	0.106666666666667
14295	0.106666666666667
14310	0.113333333333333
14325	0.106666666666667
14340	0.106666666666667
14355	0.133333333333333
14370	0.0866666666666667
14385	0.0533333333333333
14400	0.0733333333333333
14415	0.0933333333333333
14430	0.106666666666667
14445	0.12
14460	0.126666666666667
14475	0.133333333333333
14490	0.133333333333333
14505	0.12
14520	0.12
14535	0.12
14550	0.106666666666667
14565	0.0866666666666667
14580	0.0733333333333333
14595	0.06
14610	0.0533333333333333
14625	0.0466666666666667
14640	0.0666666666666667
14655	0.06
14670	0.06
14685	0.0866666666666667
14700	0.0733333333333333
14715	0.0733333333333333
14730	0.08
14745	0.08
14760	0.0866666666666667
14775	0.106666666666667
14790	0.106666666666667
14805	0.1
14820	0.0933333333333333
14835	0.0733333333333333
14850	0.08
14865	0.0933333333333333
14880	0.106666666666667
14895	0.113333333333333
14910	0.12
14925	0.113333333333333
14940	0.106666666666667
14955	0.126666666666667
14970	0.14
14985	0.14
15000	0.126666666666667
15015	0.113333333333333
15030	0.0933333333333333
15045	0.0933333333333333
15060	0.0733333333333333
15075	0.0733333333333333
15090	0.0733333333333333
15105	0.06
15120	0.0533333333333333
15135	0.06
15150	0.06
15165	0.0666666666666667
15180	0.08
15195	0.0733333333333333
15210	0.08
15225	0.0666666666666667
15240	0.06
15255	0.0533333333333333
15270	0.0466666666666667
15285	0.0333333333333333
15300	0.0333333333333333
15315	0.0266666666666667
15330	0.0133333333333333
15345	0.02
15360	0.0133333333333333
15375	0.0133333333333333
15390	0.0133333333333333
15405	0.0133333333333333
15420	0.0133333333333333
15435	0.0133333333333333
15450	0.0133333333333333
15465	0.0133333333333333
15480	0.0466666666666667
15495	0.08
15510	0.1
15525	0.1
15540	0.0933333333333333
15555	0.106666666666667
15570	0.113333333333333
15585	0.126666666666667
15600	0.14
15615	0.146666666666667
15630	0.133333333333333
15645	0.0933333333333333
15660	0.0733333333333333
15675	0.0733333333333333
15690	0.0733333333333333
15705	0.06
15720	0.0533333333333333
15735	0.04
15750	0.0266666666666667
15765	0.02
15780	0
15795	0
15810	0
15825	0
15840	0
15855	0
15870	0
15885	0
15900	0.0133333333333333
15915	0.0266666666666667
15930	0.0333333333333333
15945	0.04
15960	0.0466666666666667
15975	0.06
15990	0.06
16005	0.06
16020	0.06
16035	0.0733333333333333
16050	0.0866666666666667
16065	0.106666666666667
16080	0.12
16095	0.133333333333333
16110	0.133333333333333
16125	0.133333333333333
16140	0.16
16155	0.18
16170	0.2
16185	0.206666666666667
16200	0.193333333333333
16215	0.18
16230	0.173333333333333
16245	0.166666666666667
16260	0.193333333333333
16275	0.206666666666667
16290	0.2
16305	0.193333333333333
16320	0.186666666666667
16335	0.18
16350	0.173333333333333
16365	0.173333333333333
16380	0.18
16395	0.166666666666667
16410	0.153333333333333
16425	0.153333333333333
16440	0.14
16455	0.146666666666667
16470	0.146666666666667
16485	0.166666666666667
16500	0.166666666666667
16515	0.166666666666667
16530	0.16
16545	0.186666666666667
16560	0.18
16575	0.166666666666667
16590	0.18
16605	0.173333333333333
16620	0.173333333333333
16635	0.153333333333333
16650	0.186666666666667
16665	0.186666666666667
16680	0.186666666666667
16695	0.166666666666667
16710	0.166666666666667
16725	0.173333333333333
16740	0.16
16755	0.153333333333333
16770	0.146666666666667
16785	0.18
16800	0.166666666666667
16815	0.173333333333333
16830	0.186666666666667
16845	0.2
16860	0.193333333333333
16875	0.2
16890	0.206666666666667
16905	0.22
16920	0.233333333333333
16935	0.2
16950	0.186666666666667
16965	0.16
16980	0.14
16995	0.126666666666667
17010	0.12
17025	0.106666666666667
17040	0.0933333333333333
17055	0.08
17070	0.0666666666666667
17085	0.06
17100	0.0466666666666667
17115	0.0466666666666667
17130	0.0466666666666667
17145	0.0666666666666667
17160	0.0666666666666667
17175	0.0533333333333333
17190	0.0533333333333333
17205	0.0533333333333333
17220	0.0466666666666667
17235	0.0733333333333333
17250	0.0866666666666667
17265	0.0866666666666667
17280	0.08
17295	0.06
17310	0.0733333333333333
17325	0.08
17340	0.106666666666667
17355	0.1
17370	0.106666666666667
17385	0.08
17400	0.08
17415	0.0933333333333333
17430	0.113333333333333
17445	0.133333333333333
17460	0.12
17475	0.12
17490	0.113333333333333
17505	0.12
17520	0.14
17535	0.14
17550	0.133333333333333
17565	0.133333333333333
17580	0.133333333333333
17595	0.113333333333333
17610	0.126666666666667
17625	0.126666666666667
17640	0.14
17655	0.166666666666667
17670	0.153333333333333
17685	0.18
17700	0.186666666666667
17715	0.186666666666667
17730	0.186666666666667
17745	0.18
17760	0.18
17775	0.186666666666667
17790	0.16
17805	0.146666666666667
17820	0.153333333333333
17835	0.153333333333333
17850	0.16
17865	0.166666666666667
17880	0.16
17895	0.18
17910	0.18
17925	0.18
17940	0.193333333333333
17955	0.2
17970	0.18
17985	0.153333333333333
18000	0.133333333333333
18015	0.126666666666667
18030	0.113333333333333
18045	0.113333333333333
18060	0.106666666666667
18075	0.106666666666667
18090	0.0866666666666667
18105	0.0933333333333333
18120	0.113333333333333
18135	0.12
18150	0.14
18165	0.146666666666667
18180	0.153333333333333
18195	0.16
18210	0.166666666666667
18225	0.186666666666667
18240	0.2
18255	0.186666666666667
18270	0.173333333333333
18285	0.166666666666667
18300	0.153333333333333
18315	0.14
18330	0.133333333333333
18345	0.113333333333333
18360	0.1
18375	0.0733333333333333
18390	0.06
18405	0.04
18420	0.0333333333333333
18435	0.0266666666666667
18450	0.0333333333333333
18465	0.0266666666666667
18480	0.0266666666666667
18495	0.0333333333333333
18510	0.0333333333333333
18525	0.0333333333333333
18540	0.04
18555	0.0533333333333333
18570	0.0666666666666667
18585	0.08
18600	0.08
18615	0.0866666666666667
18630	0.0866666666666667
18645	0.0733333333333333
18660	0.0733333333333333
18675	0.0666666666666667
18690	0.0666666666666667
18705	0.0666666666666667
18720	0.06
18735	0.0533333333333333
18750	0.0533333333333333
18765	0.06
18780	0.0666666666666667
