# Supplementary material for: Conveniently Pre-Tagged and Pre-Packaged: Extended Molecular Identification and Metagenomics Using Complete Metazoan Mitochondrial Genomes
Source: PLoS One. 2012 Dec 14;7(12):e51263. doi: 10.1371/journal.pone.0051263 (PMC3522660; doi:10.1371/journal.pone.0051263)
Supplement: File S3 — Sliding window analyses for Mammalia and Lissamphibia. For each family, the folder contains the aligned sequences as well as the sliding window analyses by species pair and for all species pair on a single figure. (ZIP) [file pone.0051263.s003.zip › Lissamphibia/Bombinatoridae/15_150/Bombina_orientalis_NC_006689_Bombina_variegata_NC_009258.csv]

0	0.0466666666666667
15	0.06
30	0.06
45	0.0733333333333333
60	0.08
75	0.0933333333333333
90	0.0933333333333333
105	0.113333333333333
120	0.113333333333333
135	0.113333333333333
150	0.126666666666667
165	0.12
180	0.133333333333333
195	0.133333333333333
210	0.133333333333333
225	0.126666666666667
240	0.126666666666667
255	0.133333333333333
270	0.153333333333333
285	0.16
300	0.146666666666667
315	0.153333333333333
330	0.133333333333333
345	0.133333333333333
360	0.126666666666667
375	0.126666666666667
390	0.14
405	0.12
420	0.106666666666667
435	0.106666666666667
450	0.126666666666667
465	0.113333333333333
480	0.126666666666667
495	0.126666666666667
510	0.126666666666667
525	0.126666666666667
540	0.12
555	0.14
570	0.14
585	0.146666666666667
600	0.14
615	0.153333333333333
630	0.153333333333333
645	0.153333333333333
660	0.146666666666667
675	0.133333333333333
690	0.126666666666667
705	0.12
720	0.12
735	0.113333333333333
750	0.106666666666667
765	0.0933333333333333
780	0.08
795	0.0666666666666667
810	0.08
825	0.0933333333333333
840	0.1
855	0.08
870	0.08
885	0.0866666666666667
900	0.0933333333333333
915	0.12
930	0.126666666666667
945	0.146666666666667
960	0.153333333333333
975	0.14
990	0.126666666666667
1005	0.146666666666667
1020	0.153333333333333
1035	0.133333333333333
1050	0.12
1065	0.1
1080	0.1
1095	0.0866666666666667
1110	0.0733333333333333
1125	0.106666666666667
1140	0.12
1155	0.1
1170	0.106666666666667
1185	0.12
1200	0.126666666666667
1215	0.133333333333333
1230	0.14
1245	0.133333333333333
1260	0.146666666666667
1275	0.126666666666667
1290	0.113333333333333
1305	0.133333333333333
1320	0.12
1335	0.113333333333333
1350	0.106666666666667
1365	0.0933333333333333
1380	0.0933333333333333
1395	0.106666666666667
1410	0.0866666666666667
1425	0.08
1440	0.08
1455	0.06
1470	0.0666666666666667
1485	0.0666666666666667
1500	0.06
1515	0.06
1530	0.0666666666666667
1545	0.06
1560	0.06
1575	0.0733333333333333
1590	0.0733333333333333
1605	0.0733333333333333
1620	0.0733333333333333
1635	0.08
1650	0.0866666666666667
1665	0.1
1680	0.1
1695	0.0933333333333333
1710	0.113333333333333
1725	0.0933333333333333
1740	0.1
1755	0.106666666666667
1770	0.106666666666667
1785	0.0933333333333333
1800	0.0933333333333333
1815	0.106666666666667
1830	0.106666666666667
1845	0.12
1860	0.106666666666667
1875	0.106666666666667
1890	0.106666666666667
1905	0.113333333333333
1920	0.113333333333333
1935	0.126666666666667
1950	0.133333333333333
1965	0.12
1980	0.113333333333333
1995	0.113333333333333
2010	0.106666666666667
2025	0.12
2040	0.12
2055	0.133333333333333
2070	0.126666666666667
2085	0.14
2100	0.14
2115	0.133333333333333
2130	0.146666666666667
2145	0.146666666666667
2160	0.16
2175	0.16
2190	0.166666666666667
2205	0.153333333333333
2220	0.146666666666667
2235	0.12
2250	0.106666666666667
2265	0.113333333333333
2280	0.0933333333333333
2295	0.0866666666666667
2310	0.0733333333333333
2325	0.06
2340	0.0533333333333333
2355	0.0466666666666667
2370	0.0666666666666667
2385	0.0933333333333333
2400	0.113333333333333
2415	0.126666666666667
2430	0.133333333333333
2445	0.14
2460	0.146666666666667
2475	0.146666666666667
2490	0.14
2505	0.14
2520	0.14
2535	0.14
2550	0.146666666666667
2565	0.153333333333333
2580	0.166666666666667
2595	0.166666666666667
2610	0.16
2625	0.166666666666667
2640	0.173333333333333
2655	0.186666666666667
2670	0.193333333333333
2685	0.2
2700	0.193333333333333
2715	0.193333333333333
2730	0.173333333333333
2745	0.173333333333333
2760	0.173333333333333
2775	0.18
2790	0.206666666666667
2805	0.2
2820	0.206666666666667
2835	0.186666666666667
2850	0.186666666666667
2865	0.153333333333333
2880	0.166666666666667
2895	0.173333333333333
2910	0.186666666666667
2925	0.186666666666667
2940	0.18
2955	0.173333333333333
2970	0.14
2985	0.14
3000	0.126666666666667
3015	0.133333333333333
3030	0.133333333333333
3045	0.126666666666667
3060	0.12
3075	0.12
3090	0.1
3105	0.106666666666667
3120	0.126666666666667
3135	0.133333333333333
3150	0.14
3165	0.133333333333333
3180	0.113333333333333
3195	0.106666666666667
3210	0.106666666666667
3225	0.0933333333333333
3240	0.1
3255	0.1
3270	0.0866666666666667
3285	0.0733333333333333
3300	0.08
3315	0.106666666666667
3330	0.12
3345	0.126666666666667
3360	0.133333333333333
3375	0.14
3390	0.133333333333333
3405	0.12
3420	0.14
3435	0.146666666666667
3450	0.133333333333333
3465	0.106666666666667
3480	0.113333333333333
3495	0.113333333333333
3510	0.12
3525	0.133333333333333
3540	0.14
3555	0.146666666666667
3570	0.153333333333333
3585	0.16
3600	0.166666666666667
3615	0.186666666666667
3630	0.173333333333333
3645	0.173333333333333
3660	0.166666666666667
3675	0.153333333333333
3690	0.146666666666667
3705	0.14
3720	0.113333333333333
3735	0.106666666666667
3750	0.0933333333333333
3765	0.08
3780	0.106666666666667
3795	0.126666666666667
3810	0.113333333333333
3825	0.113333333333333
3840	0.133333333333333
3855	0.14
3870	0.146666666666667
3885	0.146666666666667
3900	0.16
3915	0.16
3930	0.146666666666667
3945	0.12
3960	0.12
3975	0.113333333333333
3990	0.0933333333333333
4005	0.08
4020	0.0666666666666667
4035	0.0666666666666667
4050	0.0733333333333333
4065	0.0733333333333333
4080	0.06
4095	0.06
4110	0.0666666666666667
4125	0.0733333333333333
4140	0.0733333333333333
4155	0.08
4170	0.08
4185	0.0733333333333333
4200	0.0733333333333333
4215	0.08
4230	0.0866666666666667
4245	0.0866666666666667
4260	0.113333333333333
4275	0.12
4290	0.113333333333333
4305	0.12
4320	0.146666666666667
4335	0.153333333333333
4350	0.153333333333333
4365	0.153333333333333
4380	0.14
4395	0.146666666666667
4410	0.12
4425	0.113333333333333
4440	0.113333333333333
4455	0.1
4470	0.0866666666666667
4485	0.0733333333333333
4500	0.06
4515	0.08
4530	0.0933333333333333
4545	0.0933333333333333
4560	0.0933333333333333
4575	0.1
4590	0.113333333333333
4605	0.133333333333333
4620	0.146666666666667
4635	0.16
4650	0.173333333333333
4665	0.16
4680	0.153333333333333
4695	0.153333333333333
4710	0.16
4725	0.146666666666667
4740	0.14
4755	0.133333333333333
4770	0.12
4785	0.126666666666667
4800	0.126666666666667
4815	0.12
4830	0.14
4845	0.14
4860	0.14
4875	0.146666666666667
4890	0.16
4905	0.173333333333333
4920	0.193333333333333
4935	0.186666666666667
4950	0.173333333333333
4965	0.18
4980	0.16
4995	0.153333333333333
5010	0.14
5025	0.14
5040	0.126666666666667
5055	0.106666666666667
5070	0.0733333333333333
5085	0.0733333333333333
5100	0.0666666666666667
5115	0.0533333333333333
5130	0.06
5145	0.06
5160	0.0733333333333333
5175	0.0933333333333333
5190	0.106666666666667
5205	0.113333333333333
5220	0.12
5235	0.126666666666667
5250	0.133333333333333
5265	0.14
5280	0.153333333333333
5295	0.153333333333333
5310	0.16
5325	0.146666666666667
5340	0.133333333333333
5355	0.133333333333333
5370	0.126666666666667
5385	0.106666666666667
5400	0.106666666666667
5415	0.113333333333333
5430	0.1
5445	0.106666666666667
5460	0.1
5475	0.106666666666667
5490	0.126666666666667
5505	0.126666666666667
5520	0.133333333333333
5535	0.14
5550	0.16
5565	0.153333333333333
5580	0.146666666666667
5595	0.146666666666667
5610	0.146666666666667
5625	0.14
5640	0.12
5655	0.113333333333333
5670	0.113333333333333
5685	0.126666666666667
5700	0.12
5715	0.12
5730	0.126666666666667
5745	0.126666666666667
5760	0.113333333333333
5775	0.133333333333333
5790	0.14
5805	0.153333333333333
5820	0.166666666666667
5835	0.16
5850	0.146666666666667
5865	0.153333333333333
5880	0.173333333333333
5895	0.186666666666667
5910	0.186666666666667
5925	0.166666666666667
5940	0.186666666666667
5955	0.193333333333333
5970	0.173333333333333
5985	0.173333333333333
6000	0.18
6015	0.173333333333333
6030	0.18
6045	0.16
6060	0.173333333333333
6075	0.173333333333333
6090	0.16
6105	0.146666666666667
6120	0.146666666666667
6135	0.14
6150	0.126666666666667
6165	0.12
6180	0.08
6195	0.0733333333333333
6210	0.0733333333333333
6225	0.0666666666666667
6240	0.0466666666666667
6255	0.0333333333333333
6270	0.04
6285	0.04
6300	0.0466666666666667
6315	0.06
6330	0.06
6345	0.08
6360	0.1
6375	0.133333333333333
6390	0.146666666666667
6405	0.166666666666667
6420	0.186666666666667
6435	0.193333333333333
6450	0.2
6465	0.193333333333333
6480	0.193333333333333
6495	0.18
6510	0.173333333333333
6525	0.133333333333333
6540	0.133333333333333
6555	0.126666666666667
6570	0.113333333333333
6585	0.106666666666667
6600	0.113333333333333
6615	0.113333333333333
6630	0.14
6645	0.146666666666667
6660	0.153333333333333
6675	0.173333333333333
6690	0.173333333333333
6705	0.173333333333333
6720	0.173333333333333
6735	0.186666666666667
6750	0.2
6765	0.2
6780	0.18
6795	0.166666666666667
6810	0.153333333333333
6825	0.153333333333333
6840	0.16
6855	0.173333333333333
6870	0.173333333333333
6885	0.166666666666667
6900	0.133333333333333
6915	0.14
6930	0.14
6945	0.173333333333333
6960	0.18
6975	0.166666666666667
6990	0.146666666666667
7005	0.126666666666667
7020	0.126666666666667
7035	0.133333333333333
7050	0.146666666666667
7065	0.14
7080	0.146666666666667
7095	0.133333333333333
7110	0.133333333333333
7125	0.153333333333333
7140	0.166666666666667
7155	0.166666666666667
7170	0.16
7185	0.146666666666667
7200	0.146666666666667
7215	0.153333333333333
7230	0.153333333333333
7245	0.153333333333333
7260	0.126666666666667
7275	0.106666666666667
7290	0.0933333333333333
7305	0.106666666666667
7320	0.113333333333333
7335	0.14
7350	0.146666666666667
7365	0.14
7380	0.14
7395	0.14
7410	0.16
7425	0.173333333333333
7440	0.18
7455	0.18
7470	0.166666666666667
7485	0.14
7500	0.133333333333333
7515	0.14
7530	0.133333333333333
7545	0.133333333333333
7560	0.126666666666667
7575	0.12
7590	0.133333333333333
7605	0.126666666666667
7620	0.14
7635	0.146666666666667
7650	0.146666666666667
7665	0.133333333333333
7680	0.133333333333333
7695	0.12
7710	0.12
7725	0.133333333333333
7740	0.133333333333333
7755	0.153333333333333
7770	0.166666666666667
7785	0.16
7800	0.166666666666667
7815	0.173333333333333
7830	0.173333333333333
7845	0.18
7860	0.193333333333333
7875	0.186666666666667
7890	0.2
7905	0.2
7920	0.2
7935	0.206666666666667
7950	0.206666666666667
7965	0.213333333333333
7980	0.226666666666667
7995	0.226666666666667
8010	0.206666666666667
8025	0.186666666666667
8040	0.16
8055	0.133333333333333
8070	0.12
8085	0.14
8100	0.14
8115	0.12
8130	0.12
8145	0.12
8160	0.12
8175	0.153333333333333
8190	0.16
8205	0.18
8220	0.18
8235	0.173333333333333
8250	0.16
8265	0.173333333333333
8280	0.173333333333333
8295	0.16
8310	0.18
8325	0.206666666666667
8340	0.213333333333333
8355	0.2
8370	0.193333333333333
8385	0.18
8400	0.18
8415	0.166666666666667
8430	0.146666666666667
8445	0.146666666666667
8460	0.12
8475	0.06
8490	0.0666666666666667
8505	0.06
8520	0.0666666666666667
8535	0.0733333333333333
8550	0.0666666666666667
8565	0.0666666666666667
8580	0.0733333333333333
8595	0.0866666666666667
8610	0.1
8625	0.113333333333333
8640	0.0933333333333333
8655	0.0933333333333333
8670	0.1
8685	0.08
8700	0.0933333333333333
8715	0.1
8730	0.1
8745	0.0866666666666667
8760	0.08
8775	0.0733333333333333
8790	0.0866666666666667
8805	0.0933333333333333
8820	0.0866666666666667
8835	0.1
8850	0.0933333333333333
8865	0.1
8880	0.113333333333333
8895	0.126666666666667
8910	0.14
8925	0.14
8940	0.133333333333333
8955	0.14
8970	0.146666666666667
8985	0.14
9000	0.133333333333333
9015	0.126666666666667
9030	0.12
9045	0.12
9060	0.106666666666667
9075	0.113333333333333
9090	0.106666666666667
9105	0.0933333333333333
9120	0.08
9135	0.08
9150	0.0866666666666667
9165	0.0866666666666667
9180	0.08
9195	0.08
9210	0.0866666666666667
9225	0.0933333333333333
9240	0.0933333333333333
9255	0.106666666666667
9270	0.12
9285	0.133333333333333
9300	0.126666666666667
9315	0.14
9330	0.153333333333333
9345	0.16
9360	0.16
9375	0.153333333333333
9390	0.166666666666667
9405	0.153333333333333
9420	0.146666666666667
9435	0.14
9450	0.146666666666667
9465	0.153333333333333
9480	0.153333333333333
9495	0.146666666666667
9510	0.153333333333333
9525	0.146666666666667
9540	0.153333333333333
9555	0.153333333333333
9570	0.14
9585	0.153333333333333
9600	0.153333333333333
9615	0.146666666666667
9630	0.146666666666667
9645	0.146666666666667
9660	0.153333333333333
9675	0.18
9690	0.16
9705	0.173333333333333
9720	0.173333333333333
9735	0.16
9750	0.16
9765	0.146666666666667
9780	0.133333333333333
9795	0.14
9810	0.146666666666667
9825	0.113333333333333
9840	0.12
9855	0.126666666666667
9870	0.153333333333333
9885	0.153333333333333
9900	0.146666666666667
9915	0.146666666666667
9930	0.14
9945	0.12
9960	0.0866666666666667
9975	0.0866666666666667
9990	0.0866666666666667
10005	0.08
10020	0.06
10035	0.0533333333333333
10050	0.0533333333333333
10065	0.0466666666666667
10080	0.0533333333333333
10095	0.0533333333333333
10110	0.0933333333333333
10125	0.1
10140	0.0866666666666667
10155	0.0733333333333333
10170	0.08
10185	0.08
10200	0.0866666666666667
10215	0.0866666666666667
10230	0.0866666666666667
10245	0.1
10260	0.0666666666666667
10275	0.0666666666666667
10290	0.0666666666666667
10305	0.0666666666666667
10320	0.06
10335	0.0666666666666667
10350	0.0666666666666667
10365	0.0666666666666667
10380	0.06
10395	0.0466666666666667
10410	0.0533333333333333
10425	0.06
10440	0.06
10455	0.0533333333333333
10470	0.0466666666666667
10485	0.0533333333333333
10500	0.06
10515	0.06
10530	0.06
10545	0.06
10560	0.06
10575	0.06
10590	0.06
10605	0.06
10620	0.06
10635	0.0466666666666667
10650	0.0333333333333333
10665	0.06
10680	0.0666666666666667
10695	0.0666666666666667
10710	0.0533333333333333
10725	0.0533333333333333
10740	0.06
10755	0.06
10770	0.0666666666666667
10785	0.06
10800	0.06
10815	0.0333333333333333
10830	0.04
10845	0.0533333333333333
10860	0.0533333333333333
10875	0.04
10890	0.0333333333333333
10905	0.0466666666666667
10920	0.0533333333333333
10935	0.0533333333333333
10950	0.0533333333333333
10965	0.0533333333333333
10980	0.0533333333333333
10995	0.0533333333333333
11010	0.0533333333333333
11025	0.0533333333333333
11040	0.06
11055	0.0466666666666667
11070	0.08
11085	0.14
11100	0.153333333333333
11115	0.206666666666667
11130	0.206666666666667
11145	0.193333333333333
11160	0.193333333333333
11175	0.193333333333333
11190	0.186666666666667
11205	0.206666666666667
11220	0.186666666666667
11235	0.14
11250	0.133333333333333
11265	0.12
11280	0.146666666666667
11295	0.18
11310	0.22
11325	0.226666666666667
11340	0.26
11355	0.24
11370	0.233333333333333
11385	0.22
11400	0.253333333333333
11415	0.22
11430	0.186666666666667
11445	0.166666666666667
11460	0.166666666666667
11475	0.18
11490	0.16
11505	0.186666666666667
11520	0.173333333333333
11535	0.18
11550	0.16
11565	0.16
11580	0.18
11595	0.18
11610	0.14
11625	0.126666666666667
11640	0.12
11655	0.1
11670	0.113333333333333
11685	0.113333333333333
11700	0.1
11715	0.0933333333333333
11730	0.0733333333333333
11745	0.06
11760	0.06
11775	0.0533333333333333
11790	0.0466666666666667
11805	0.0466666666666667
11820	0.0266666666666667
11835	0.02
11850	0.02
11865	0.0466666666666667
11880	0.0533333333333333
11895	0.0533333333333333
11910	0.06
11925	0.0733333333333333
11940	0.0866666666666667
11955	0.0933333333333333
11970	0.12
11985	0.12
12000	0.12
12015	0.0933333333333333
12030	0.08
12045	0.08
12060	0.0866666666666667
12075	0.0933333333333333
12090	0.08
12105	0.08
12120	0.0733333333333333
12135	0.0933333333333333
12150	0.1
12165	0.1
12180	0.113333333333333
12195	0.12
12210	0.106666666666667
12225	0.0866666666666667
12240	0.0866666666666667
12255	0.0733333333333333
12270	0.0533333333333333
12285	0.06
12300	0.06
12315	0.0666666666666667
12330	0.0533333333333333
12345	0.0533333333333333
12360	0.1
12375	0.113333333333333
12390	0.12
12405	0.12
12420	0.126666666666667
12435	0.1
12450	0.0866666666666667
12465	0.08
12480	0.08
12495	0.0733333333333333
12510	0.0266666666666667
12525	0.0266666666666667
12540	0.0266666666666667
12555	0.0266666666666667
12570	0.02
12585	0.02
12600	0.02
12615	0.02
12630	0.0266666666666667
12645	0.0333333333333333
12660	0.0333333333333333
12675	0.0266666666666667
12690	0.02
12705	0.02
12720	0.0333333333333333
12735	0.04
12750	0.04
12765	0.04
12780	0.0333333333333333
12795	0.0266666666666667
12810	0.0266666666666667
12825	0.02
12840	0.02
12855	0.02
12870	0.0133333333333333
12885	0.02
12900	0.04
12915	0.04
12930	0.04
12945	0.04
12960	0.04
12975	0.0533333333333333
12990	0.0533333333333333
13005	0.0533333333333333
13020	0.0466666666666667
13035	0.0333333333333333
13050	0.0133333333333333
13065	0.0133333333333333
13080	0.0133333333333333
13095	0.0133333333333333
13110	0.02
13125	0.02
13140	0.02
13155	0.02
13170	0.0466666666666667
13185	0.0466666666666667
13200	0.0466666666666667
13215	0.0533333333333333
13230	0.0533333333333333
13245	0.0533333333333333
13260	0.0466666666666667
13275	0.0333333333333333
13290	0.0333333333333333
13305	0.04
13320	0.02
13335	0.02
13350	0.02
13365	0.02
13380	0.02
13395	0.02
13410	0.02
13425	0.0266666666666667
13440	0.0333333333333333
13455	0.0266666666666667
13470	0.02
13485	0.0333333333333333
13500	0.04
13515	0.0333333333333333
13530	0.04
13545	0.04
13560	0.0466666666666667
13575	0.0466666666666667
13590	0.0466666666666667
13605	0.0466666666666667
13620	0.0466666666666667
13635	0.04
13650	0.0333333333333333
13665	0.04
13680	0.06
13695	0.08
13710	0.0866666666666667
13725	0.0933333333333333
13740	0.0866666666666667
13755	0.0866666666666667
13770	0.0933333333333333
13785	0.0866666666666667
13800	0.0866666666666667
13815	0.08
13830	0.0533333333333333
13845	0.0333333333333333
13860	0.0266666666666667
13875	0.0133333333333333
13890	0.0133333333333333
13905	0.0133333333333333
13920	0.00666666666666667
13935	0.00666666666666667
13950	0.00666666666666667
13965	0.00666666666666667
13980	0.00666666666666667
13995	0.0133333333333333
14010	0.0133333333333333
14025	0.0266666666666667
14040	0.0266666666666667
14055	0.0266666666666667
14070	0.0266666666666667
14085	0.0266666666666667
14100	0.0266666666666667
14115	0.04
14130	0.04
14145	0.0333333333333333
14160	0.0266666666666667
14175	0.02
14190	0.02
14205	0.02
14220	0.08
14235	0.0866666666666667
14250	0.1
14265	0.0866666666666667
14280	0.0866666666666667
14295	0.0933333333333333
14310	0.0933333333333333
14325	0.0866666666666667
14340	0.0866666666666667
14355	0.113333333333333
14370	0.0533333333333333
14385	0.0466666666666667
14400	0.06
14415	0.0733333333333333
14430	0.0733333333333333
14445	0.0733333333333333
14460	0.0866666666666667
14475	0.1
14490	0.1
14505	0.08
14520	0.08
14535	0.08
14550	0.0733333333333333
14565	0.06
14580	0.0666666666666667
14595	0.0666666666666667
14610	0.0733333333333333
14625	0.06
14640	0.0666666666666667
14655	0.0666666666666667
14670	0.0733333333333333
14685	0.0866666666666667
14700	0.0733333333333333
14715	0.0733333333333333
14730	0.0733333333333333
14745	0.0666666666666667
14760	0.06
14775	0.0733333333333333
14790	0.08
14805	0.08
14820	0.08
14835	0.0666666666666667
14850	0.0733333333333333
14865	0.08
14880	0.08
14895	0.0866666666666667
14910	0.08
14925	0.0666666666666667
14940	0.0533333333333333
14955	0.0533333333333333
14970	0.0533333333333333
14985	0.0533333333333333
15000	0.0466666666666667
15015	0.0466666666666667
15030	0.04
15045	0.04
15060	0.0333333333333333
15075	0.04
15090	0.0533333333333333
15105	0.06
15120	0.06
15135	0.106666666666667
15150	0.1
15165	0.1
15180	0.1
15195	0.0933333333333333
15210	0.0933333333333333
15225	0.0866666666666667
15240	0.0733333333333333
15255	0.06
15270	0.0533333333333333
15285	0.00666666666666667
15300	0.00666666666666667
15315	0
15330	0
15345	0
15360	0
15375	0
15390	0
15405	0
15420	0
15435	0
15450	0
15465	0
15480	0.0133333333333333
15495	0.0333333333333333
15510	0.0466666666666667
15525	0.0466666666666667
15540	0.0466666666666667
15555	0.0466666666666667
15570	0.0466666666666667
15585	0.0666666666666667
15600	0.0733333333333333
15615	0.0733333333333333
15630	0.0733333333333333
15645	0.0533333333333333
15660	0.04
15675	0.04
15690	0.04
15705	0.04
15720	0.04
15735	0.02
15750	0.0133333333333333
15765	0.0133333333333333
15780	0
15795	0
15810	0
15825	0
15840	0.00666666666666667
15855	0.00666666666666667
15870	0.00666666666666667
15885	0.00666666666666667
15900	0.02
15915	0.0266666666666667
15930	0.04
15945	0.04
15960	0.04
15975	0.0466666666666667
15990	0.04
16005	0.04
16020	0.04
16035	0.0533333333333333
16050	0.0533333333333333
16065	0.0533333333333333
16080	0.04
16095	0.04
16110	0.0533333333333333
16125	0.06
16140	0.06
16155	0.08
16170	0.0933333333333333
16185	0.0933333333333333
16200	0.106666666666667
16215	0.126666666666667
16230	0.126666666666667
16245	0.133333333333333
16260	0.14
16275	0.16
16290	0.16
16305	0.16
16320	0.16
16335	0.166666666666667
16350	0.14
16365	0.126666666666667
16380	0.146666666666667
16395	0.16
16410	0.166666666666667
16425	0.14
16440	0.153333333333333
16455	0.146666666666667
16470	0.14
16485	0.14
16500	0.146666666666667
16515	0.16
16530	0.166666666666667
16545	0.18
16560	0.18
16575	0.18
16590	0.18
16605	0.186666666666667
16620	0.193333333333333
16635	0.186666666666667
16650	0.18
16665	0.173333333333333
16680	0.16
16695	0.14
16710	0.12
16725	0.12
16740	0.106666666666667
16755	0.0933333333333333
16770	0.1
16785	0.113333333333333
16800	0.146666666666667
16815	0.146666666666667
16830	0.146666666666667
16845	0.166666666666667
16860	0.18
16875	0.193333333333333
16890	0.206666666666667
16905	0.213333333333333
16920	0.22
16935	0.193333333333333
16950	0.16
16965	0.146666666666667
16980	0.14
16995	0.113333333333333
17010	0.0933333333333333
17025	0.0733333333333333
17040	0.06
17055	0.0533333333333333
17070	0.0266666666666667
17085	0.0266666666666667
17100	0.0266666666666667
17115	0.02
17130	0.02
17145	0.0266666666666667
17160	0.0266666666666667
17175	0.0266666666666667
17190	0.0266666666666667
17205	0.02
17220	0.02
17235	0.0466666666666667
17250	0.06
17265	0.0666666666666667
17280	0.0733333333333333
17295	0.0733333333333333
17310	0.08
17325	0.0866666666666667
17340	0.1
17355	0.1
17370	0.106666666666667
17385	0.0933333333333333
17400	0.0933333333333333
17415	0.0933333333333333
17430	0.0866666666666667
17445	0.08
17460	0.0866666666666667
17475	0.08
17490	0.0866666666666667
17505	0.1
17520	0.113333333333333
17535	0.106666666666667
17550	0.113333333333333
17565	0.12
17580	0.126666666666667
17595	0.133333333333333
17610	0.133333333333333
17625	0.14
17640	0.146666666666667
17655	0.153333333333333
17670	0.16
17685	0.193333333333333
17700	0.186666666666667
17715	0.2
17730	0.2
17745	0.193333333333333
17760	0.186666666666667
17775	0.186666666666667
17790	0.166666666666667
17805	0.166666666666667
17820	0.16
17835	0.14
17850	0.146666666666667
17865	0.14
17880	0.16
17895	0.173333333333333
17910	0.173333333333333
17925	0.18
17940	0.186666666666667
17955	0.186666666666667
17970	0.173333333333333
17985	0.173333333333333
18000	0.186666666666667
18015	0.173333333333333
18030	0.14
18045	0.14
18060	0.14
18075	0.146666666666667
18090	0.133333333333333
18105	0.113333333333333
18120	0.126666666666667
18135	0.12
18150	0.113333333333333
18165	0.113333333333333
18180	0.14
18195	0.14
18210	0.153333333333333
18225	0.146666666666667
18240	0.16
18255	0.186666666666667
18270	0.166666666666667
18285	0.153333333333333
18300	0.126666666666667
18315	0.133333333333333
18330	0.106666666666667
18345	0.0933333333333333
18360	0.0733333333333333
18375	0.06
18390	0.0466666666666667
18405	0.02
18420	0.02
18435	0.0266666666666667
18450	0.0266666666666667
18465	0.0133333333333333
18480	0.0133333333333333
18495	0.0133333333333333
18510	0.0133333333333333
18525	0.0133333333333333
18540	0.0133333333333333
18555	0.0333333333333333
18570	0.04
18585	0.04
18600	0.0533333333333333
18615	0.0533333333333333
18630	0.0533333333333333
18645	0.0466666666666667
18660	0.0466666666666667
18675	0.0533333333333333
18690	0.0533333333333333
18705	0.04
18720	0.04
18735	0.04
18750	0.0333333333333333
18765	0.0333333333333333
18780	0.04
