# Supplementary material for: Conveniently Pre-Tagged and Pre-Packaged: Extended Molecular Identification and Metagenomics Using Complete Metazoan Mitochondrial Genomes
Source: PLoS One. 2012 Dec 14;7(12):e51263. doi: 10.1371/journal.pone.0051263 (PMC3522660; doi:10.1371/journal.pone.0051263)
Supplement: File S3 — Sliding window analyses for Mammalia and Lissamphibia. For each family, the folder contains the aligned sequences as well as the sliding window analyses by species pair and for all species pair on a single figure. (ZIP) [file pone.0051263.s003.zip › Lissamphibia/Bombinatoridae/45_450/Bombina_bombina_NC_006402_Bombina_orientalis_NC_006689.csv]

0	0.135555555555556
45	0.14
90	0.14
135	0.14
180	0.137777777777778
225	0.146666666666667
270	0.142222222222222
315	0.155555555555556
360	0.142222222222222
405	0.142222222222222
450	0.137777777777778
495	0.133333333333333
540	0.142222222222222
585	0.137777777777778
630	0.148888888888889
675	0.137777777777778
720	0.14
765	0.135555555555556
810	0.14
855	0.148888888888889
900	0.153333333333333
945	0.162222222222222
990	0.153333333333333
1035	0.16
1080	0.144444444444444
1125	0.142222222222222
1170	0.142222222222222
1215	0.128888888888889
1260	0.122222222222222
1305	0.113333333333333
1350	0.104444444444444
1395	0.104444444444444
1440	0.104444444444444
1485	0.0933333333333333
1530	0.0911111111111111
1575	0.102222222222222
1620	0.106666666666667
1665	0.126666666666667
1710	0.142222222222222
1755	0.148888888888889
1800	0.157777777777778
1845	0.148888888888889
1890	0.155555555555556
1935	0.153333333333333
1980	0.151111111111111
2025	0.135555555555556
2070	0.126666666666667
2115	0.122222222222222
2160	0.108888888888889
2205	0.0955555555555556
2250	0.113333333333333
2295	0.131111111111111
2340	0.126666666666667
2385	0.14
2430	0.168888888888889
2475	0.18
2520	0.191111111111111
2565	0.184444444444444
2610	0.197777777777778
2655	0.208888888888889
2700	0.195555555555556
2745	0.193333333333333
2790	0.191111111111111
2835	0.188888888888889
2880	0.162222222222222
2925	0.151111111111111
2970	0.137777777777778
3015	0.142222222222222
3060	0.137777777777778
3105	0.135555555555556
3150	0.131111111111111
3195	0.122222222222222
3240	0.128888888888889
3285	0.135555555555556
3330	0.153333333333333
3375	0.162222222222222
3420	0.168888888888889
3465	0.164444444444444
3510	0.166666666666667
3555	0.164444444444444
3600	0.16
3645	0.157777777777778
3690	0.146666666666667
3735	0.128888888888889
3780	0.137777777777778
3825	0.128888888888889
3870	0.122222222222222
3915	0.128888888888889
3960	0.133333333333333
4005	0.14
4050	0.144444444444444
4095	0.148888888888889
4140	0.153333333333333
4185	0.153333333333333
4230	0.144444444444444
4275	0.16
4320	0.166666666666667
4365	0.157777777777778
4410	0.146666666666667
4455	0.142222222222222
4500	0.148888888888889
4545	0.155555555555556
4590	0.171111111111111
4635	0.184444444444444
4680	0.184444444444444
4725	0.186666666666667
4770	0.184444444444444
4815	0.184444444444444
4860	0.188888888888889
4905	0.202222222222222
4950	0.195555555555556
4995	0.197777777777778
5040	0.186666666666667
5085	0.184444444444444
5130	0.18
5175	0.175555555555556
5220	0.184444444444444
5265	0.193333333333333
5310	0.188888888888889
5355	0.171111111111111
5400	0.168888888888889
5445	0.157777777777778
5490	0.162222222222222
5535	0.157777777777778
5580	0.166666666666667
5625	0.164444444444444
5670	0.155555555555556
5715	0.153333333333333
5760	0.164444444444444
5805	0.173333333333333
5850	0.168888888888889
5895	0.166666666666667
5940	0.157777777777778
5985	0.144444444444444
6030	0.126666666666667
6075	0.14
6120	0.137777777777778
6165	0.14
6210	0.133333333333333
6255	0.131111111111111
6300	0.142222222222222
6345	0.157777777777778
6390	0.168888888888889
6435	0.177777777777778
6480	0.193333333333333
6525	0.18
6570	0.186666666666667
6615	0.191111111111111
6660	0.193333333333333
6705	0.193333333333333
6750	0.193333333333333
6795	0.188888888888889
6840	0.186666666666667
6885	0.184444444444444
6930	0.171111111111111
6975	0.177777777777778
7020	0.18
7065	0.177777777777778
7110	0.171111111111111
7155	0.162222222222222
7200	0.155555555555556
7245	0.142222222222222
7290	0.14
7335	0.155555555555556
7380	0.157777777777778
7425	0.151111111111111
7470	0.151111111111111
7515	0.151111111111111
7560	0.164444444444444
7605	0.184444444444444
7650	0.191111111111111
7695	0.208888888888889
7740	0.202222222222222
7785	0.186666666666667
7830	0.186666666666667
7875	0.184444444444444
7920	0.186666666666667
7965	0.184444444444444
8010	0.175555555555556
8055	0.177777777777778
8100	0.168888888888889
8145	0.144444444444444
8190	0.137777777777778
8235	0.148888888888889
8280	0.146666666666667
8325	0.146666666666667
8370	0.144444444444444
8415	0.135555555555556
8460	0.131111111111111
8505	0.113333333333333
8550	0.115555555555556
8595	0.126666666666667
8640	0.137777777777778
8685	0.137777777777778
8730	0.153333333333333
8775	0.155555555555556
8820	0.142222222222222
8865	0.146666666666667
8910	0.148888888888889
8955	0.148888888888889
9000	0.16
9045	0.168888888888889
9090	0.173333333333333
9135	0.164444444444444
9180	0.16
9225	0.157777777777778
9270	0.162222222222222
9315	0.162222222222222
9360	0.166666666666667
9405	0.168888888888889
9450	0.153333333333333
9495	0.148888888888889
9540	0.151111111111111
9585	0.166666666666667
9630	0.148888888888889
9675	0.146666666666667
9720	0.146666666666667
9765	0.137777777777778
9810	0.133333333333333
9855	0.131111111111111
9900	0.151111111111111
9945	0.146666666666667
9990	0.151111111111111
10035	0.133333333333333
10080	0.14
10125	0.126666666666667
10170	0.115555555555556
10215	0.12
10260	0.122222222222222
10305	0.126666666666667
10350	0.1
10395	0.0888888888888889
10440	0.0644444444444444
10485	0.0555555555555556
10530	0.0444444444444444
10575	0.0444444444444444
10620	0.0444444444444444
10665	0.0444444444444444
10710	0.0266666666666667
10755	0.0111111111111111
10800	0.0111111111111111
10845	0.0111111111111111
10890	0.0444444444444444
10935	0.0488888888888889
10980	0.0488888888888889
11025	0.0488888888888889
11070	0.0488888888888889
11115	0.0555555555555556
11160	0.0644444444444444
11205	0.0866666666666667
11250	0.106666666666667
11295	0.126666666666667
11340	0.1
11385	0.113333333333333
11430	0.124444444444444
11475	0.128888888888889
11520	0.135555555555556
11565	0.133333333333333
11610	0.14
11655	0.126666666666667
11700	0.128888888888889
11745	0.135555555555556
11790	0.14
11835	0.148888888888889
11880	0.144444444444444
11925	0.146666666666667
11970	0.144444444444444
12015	0.146666666666667
12060	0.151111111111111
12105	0.162222222222222
12150	0.148888888888889
12195	0.122222222222222
12240	0.128888888888889
12285	0.108888888888889
12330	0.106666666666667
12375	0.106666666666667
12420	0.111111111111111
12465	0.0977777777777778
12510	0.08
12555	0.06
12600	0.0711111111111111
12645	0.0755555555555556
12690	0.0688888888888889
12735	0.0622222222222222
12780	0.0577777777777778
12825	0.0666666666666667
12870	0.0733333333333333
12915	0.0711111111111111
12960	0.0688888888888889
13005	0.0711111111111111
13050	0.0533333333333333
13095	0.0511111111111111
13140	0.0444444444444444
13185	0.0533333333333333
13230	0.06
13275	0.0466666666666667
13320	0.0355555555555556
13365	0.0377777777777778
13410	0.0622222222222222
13455	0.0666666666666667
13500	0.0711111111111111
13545	0.0755555555555556
13590	0.0733333333333333
13635	0.0644444444444444
13680	0.0577777777777778
13725	0.06
13770	0.0577777777777778
13815	0.0577777777777778
13860	0.0333333333333333
13905	0.0266666666666667
13950	0.0444444444444444
13995	0.0377777777777778
14040	0.0377777777777778
14085	0.0466666666666667
14130	0.0666666666666667
14175	0.0711111111111111
14220	0.0733333333333333
14265	0.0755555555555556
14310	0.0866666666666667
14355	0.0977777777777778
14400	0.0866666666666667
14445	0.0888888888888889
14490	0.0955555555555556
14535	0.0955555555555556
14580	0.0822222222222222
14625	0.0844444444444444
14670	0.0977777777777778
14715	0.0977777777777778
14760	0.0888888888888889
14805	0.0955555555555556
14850	0.0955555555555556
14895	0.0955555555555556
14940	0.0911111111111111
14985	0.0822222222222222
15030	0.0755555555555556
15075	0.0666666666666667
15120	0.0511111111111111
15165	0.0444444444444444
15210	0.0644444444444444
15255	0.0511111111111111
15300	0.0444444444444444
15345	0.0488888888888889
15390	0.0444444444444444
15435	0.0444444444444444
15480	0.0444444444444444
15525	0.0422222222222222
15570	0.0422222222222222
15615	0.0488888888888889
15660	0.0377777777777778
15705	0.0377777777777778
15750	0.04
15795	0.0577777777777778
15840	0.0777777777777778
15885	0.0955555555555556
15930	0.113333333333333
15975	0.135555555555556
16020	0.155555555555556
16065	0.166666666666667
16110	0.175555555555556
16155	0.193333333333333
16200	0.2
16245	0.197777777777778
16290	0.202222222222222
16335	0.197777777777778
16380	0.193333333333333
16425	0.182222222222222
16470	0.173333333333333
16515	0.182222222222222
16560	0.182222222222222
16605	0.177777777777778
16650	0.171111111111111
16695	0.155555555555556
16740	0.135555555555556
16785	0.128888888888889
16830	0.115555555555556
16875	0.108888888888889
16920	0.1
16965	0.0888888888888889
17010	0.0822222222222222
17055	0.08
17100	0.0844444444444444
17145	0.0955555555555556
17190	0.106666666666667
17235	0.12
17280	0.135555555555556
17325	0.144444444444444
17370	0.168888888888889
17415	0.175555555555556
17460	0.175555555555556
17505	0.175555555555556
17550	0.184444444444444
17595	0.186666666666667
17640	0.177777777777778
17685	0.182222222222222
17730	0.186666666666667
17775	0.195555555555556
17820	0.184444444444444
17865	0.18
17910	0.188888888888889
17955	0.208888888888889
18000	0.195555555555556
18045	0.18
18090	0.175555555555556
18135	0.153333333333333
18180	0.137777777777778
18225	0.12
18270	0.124444444444444
18315	0.122222222222222
18360	0.1
18405	0.0688888888888889
18450	0.0688888888888889
18495	0.0844444444444444
18540	0.0955555555555556
18585	0.108888888888889
18630	0.122222222222222
18675	0.126666666666667
18720	0.126666666666667
18765	0.122222222222222
