# Supplementary material for: Conveniently Pre-Tagged and Pre-Packaged: Extended Molecular Identification and Metagenomics Using Complete Metazoan Mitochondrial Genomes
Source: PLoS One. 2012 Dec 14;7(12):e51263. doi: 10.1371/journal.pone.0051263 (PMC3522660; doi:10.1371/journal.pone.0051263)
Supplement: File S3 — Sliding window analyses for Mammalia and Lissamphibia. For each family, the folder contains the aligned sequences as well as the sliding window analyses by species pair and for all species pair on a single figure. (ZIP) [file pone.0051263.s003.zip › Lissamphibia/Bombinatoridae/45_450/Bombina_bombina_NC_006402_Bombina_variegata_NC_009258.csv]

0	0.155555555555556
45	0.166666666666667
90	0.164444444444444
135	0.155555555555556
180	0.157777777777778
225	0.153333333333333
270	0.151111111111111
315	0.166666666666667
360	0.155555555555556
405	0.155555555555556
450	0.155555555555556
495	0.144444444444444
540	0.146666666666667
585	0.157777777777778
630	0.146666666666667
675	0.153333333333333
720	0.146666666666667
765	0.14
810	0.142222222222222
855	0.137777777777778
900	0.137777777777778
945	0.155555555555556
990	0.16
1035	0.153333333333333
1080	0.157777777777778
1125	0.148888888888889
1170	0.148888888888889
1215	0.14
1260	0.135555555555556
1305	0.12
1350	0.111111111111111
1395	0.111111111111111
1440	0.108888888888889
1485	0.106666666666667
1530	0.108888888888889
1575	0.117777777777778
1620	0.113333333333333
1665	0.128888888888889
1710	0.137777777777778
1755	0.148888888888889
1800	0.151111111111111
1845	0.151111111111111
1890	0.144444444444444
1935	0.14
1980	0.128888888888889
2025	0.113333333333333
2070	0.111111111111111
2115	0.0977777777777778
2160	0.0933333333333333
2205	0.0866666666666667
2250	0.1
2295	0.104444444444444
2340	0.108888888888889
2385	0.117777777777778
2430	0.124444444444444
2475	0.14
2520	0.157777777777778
2565	0.164444444444444
2610	0.164444444444444
2655	0.175555555555556
2700	0.166666666666667
2745	0.168888888888889
2790	0.168888888888889
2835	0.168888888888889
2880	0.162222222222222
2925	0.144444444444444
2970	0.135555555555556
3015	0.128888888888889
3060	0.117777777777778
3105	0.117777777777778
3150	0.115555555555556
3195	0.106666666666667
3240	0.117777777777778
3285	0.126666666666667
3330	0.142222222222222
3375	0.155555555555556
3420	0.16
3465	0.164444444444444
3510	0.18
3555	0.18
3600	0.182222222222222
3645	0.173333333333333
3690	0.153333333333333
3735	0.144444444444444
3780	0.148888888888889
3825	0.142222222222222
3870	0.135555555555556
3915	0.131111111111111
3960	0.128888888888889
4005	0.126666666666667
4050	0.128888888888889
4095	0.128888888888889
4140	0.135555555555556
4185	0.133333333333333
4230	0.135555555555556
4275	0.144444444444444
4320	0.148888888888889
4365	0.166666666666667
4410	0.162222222222222
4455	0.162222222222222
4500	0.175555555555556
4545	0.191111111111111
4590	0.204444444444444
4635	0.213333333333333
4680	0.197777777777778
4725	0.2
4770	0.195555555555556
4815	0.182222222222222
4860	0.184444444444444
4905	0.186666666666667
4950	0.177777777777778
4995	0.177777777777778
5040	0.171111111111111
5085	0.171111111111111
5130	0.173333333333333
5175	0.171111111111111
5220	0.177777777777778
5265	0.184444444444444
5310	0.186666666666667
5355	0.177777777777778
5400	0.175555555555556
5445	0.162222222222222
5490	0.157777777777778
5535	0.153333333333333
5580	0.168888888888889
5625	0.168888888888889
5670	0.166666666666667
5715	0.157777777777778
5760	0.166666666666667
5805	0.168888888888889
5850	0.155555555555556
5895	0.151111111111111
5940	0.155555555555556
5985	0.142222222222222
6030	0.117777777777778
6075	0.124444444444444
6120	0.124444444444444
6165	0.137777777777778
6210	0.128888888888889
6255	0.133333333333333
6300	0.144444444444444
6345	0.151111111111111
6390	0.162222222222222
6435	0.175555555555556
6480	0.182222222222222
6525	0.177777777777778
6570	0.184444444444444
6615	0.184444444444444
6660	0.184444444444444
6705	0.18
6750	0.173333333333333
6795	0.175555555555556
6840	0.173333333333333
6885	0.171111111111111
6930	0.168888888888889
6975	0.164444444444444
7020	0.153333333333333
7065	0.148888888888889
7110	0.148888888888889
7155	0.153333333333333
7200	0.157777777777778
7245	0.16
7290	0.144444444444444
7335	0.142222222222222
7380	0.151111111111111
7425	0.16
7470	0.155555555555556
7515	0.162222222222222
7560	0.171111111111111
7605	0.173333333333333
7650	0.166666666666667
7695	0.18
7740	0.177777777777778
7785	0.175555555555556
7830	0.166666666666667
7875	0.155555555555556
7920	0.177777777777778
7965	0.171111111111111
8010	0.168888888888889
8055	0.175555555555556
8100	0.18
8145	0.148888888888889
8190	0.148888888888889
8235	0.151111111111111
8280	0.155555555555556
8325	0.153333333333333
8370	0.137777777777778
8415	0.122222222222222
8460	0.113333333333333
8505	0.1
8550	0.102222222222222
8595	0.113333333333333
8640	0.12
8685	0.126666666666667
8730	0.137777777777778
8775	0.146666666666667
8820	0.14
8865	0.148888888888889
8910	0.144444444444444
8955	0.146666666666667
9000	0.148888888888889
9045	0.162222222222222
9090	0.16
9135	0.151111111111111
9180	0.148888888888889
9225	0.14
9270	0.144444444444444
9315	0.151111111111111
9360	0.16
9405	0.166666666666667
9450	0.151111111111111
9495	0.137777777777778
9540	0.14
9585	0.153333333333333
9630	0.133333333333333
9675	0.135555555555556
9720	0.14
9765	0.128888888888889
9810	0.122222222222222
9855	0.115555555555556
9900	0.133333333333333
9945	0.131111111111111
9990	0.137777777777778
10035	0.122222222222222
10080	0.131111111111111
10125	0.117777777777778
10170	0.1
10215	0.1
10260	0.1
10305	0.0977777777777778
10350	0.08
10395	0.0711111111111111
10440	0.0511111111111111
10485	0.0444444444444444
10530	0.0333333333333333
10575	0.0333333333333333
10620	0.0333333333333333
10665	0.0355555555555556
10710	0.0222222222222222
10755	0.0111111111111111
10800	0.0111111111111111
10845	0.0111111111111111
10890	0.0111111111111111
10935	0.0155555555555556
10980	0.0155555555555556
11025	0.0155555555555556
11070	0.0155555555555556
11115	0.0155555555555556
11160	0.0333333333333333
11205	0.0577777777777778
11250	0.0777777777777778
11295	0.104444444444444
11340	0.108888888888889
11385	0.113333333333333
11430	0.12
11475	0.124444444444444
11520	0.126666666666667
11565	0.124444444444444
11610	0.126666666666667
11655	0.113333333333333
11700	0.122222222222222
11745	0.122222222222222
11790	0.133333333333333
11835	0.151111111111111
11880	0.146666666666667
11925	0.146666666666667
11970	0.148888888888889
12015	0.171111111111111
12060	0.168888888888889
12105	0.204444444444444
12150	0.2
12195	0.195555555555556
12240	0.206666666666667
12285	0.2
12330	0.222222222222222
12375	0.244444444444444
12420	0.264444444444444
12465	0.246666666666667
12510	0.24
12555	0.208888888888889
12600	0.213333333333333
12645	0.222222222222222
12690	0.22
12735	0.206666666666667
12780	0.208888888888889
12825	0.215555555555556
12870	0.211111111111111
12915	0.228888888888889
12960	0.277777777777778
13005	0.28
13050	0.255555555555556
13095	0.228888888888889
13140	0.208888888888889
13185	0.206666666666667
13230	0.186666666666667
13275	0.155555555555556
13320	0.137777777777778
13365	0.111111111111111
13410	0.0755555555555556
13455	0.0688888888888889
13500	0.0688888888888889
13545	0.0711111111111111
13590	0.0711111111111111
13635	0.0666666666666667
13680	0.06
13725	0.0644444444444444
13770	0.0644444444444444
13815	0.0644444444444444
13860	0.04
13905	0.0311111111111111
13950	0.0577777777777778
13995	0.0511111111111111
14040	0.0488888888888889
14085	0.0644444444444444
14130	0.0866666666666667
14175	0.0911111111111111
14220	0.0955555555555556
14265	0.0977777777777778
14310	0.102222222222222
14355	0.111111111111111
14400	0.0933333333333333
14445	0.0933333333333333
14490	0.106666666666667
14535	0.0955555555555556
14580	0.0866666666666667
14625	0.0888888888888889
14670	0.0977777777777778
14715	0.0955555555555556
14760	0.0955555555555556
14805	0.0955555555555556
14850	0.0888888888888889
14895	0.0933333333333333
14940	0.0822222222222222
14985	0.0777777777777778
15030	0.0644444444444444
15075	0.0533333333333333
15120	0.04
15165	0.0355555555555556
15210	0.0644444444444444
15255	0.0577777777777778
15300	0.06
15345	0.0666666666666667
15390	0.0622222222222222
15435	0.0622222222222222
15480	0.0622222222222222
15525	0.06
15570	0.0577777777777778
15615	0.0688888888888889
15660	0.0466666666666667
15705	0.0488888888888889
15750	0.0577777777777778
15795	0.0733333333333333
15840	0.0888888888888889
15885	0.106666666666667
15930	0.12
15975	0.148888888888889
16020	0.164444444444444
16065	0.166666666666667
16110	0.168888888888889
16155	0.182222222222222
16200	0.177777777777778
16245	0.175555555555556
16290	0.177777777777778
16335	0.171111111111111
16380	0.173333333333333
16425	0.16
16470	0.153333333333333
16515	0.168888888888889
16560	0.175555555555556
16605	0.166666666666667
16650	0.166666666666667
16695	0.155555555555556
16740	0.142222222222222
16785	0.14
16830	0.126666666666667
16875	0.115555555555556
16920	0.111111111111111
16965	0.0955555555555556
17010	0.0822222222222222
17055	0.0844444444444444
17100	0.0844444444444444
17145	0.0933333333333333
17190	0.104444444444444
17235	0.111111111111111
17280	0.124444444444444
17325	0.133333333333333
17370	0.153333333333333
17415	0.16
17460	0.162222222222222
17505	0.171111111111111
17550	0.182222222222222
17595	0.182222222222222
17640	0.18
17685	0.186666666666667
17730	0.177777777777778
17775	0.177777777777778
17820	0.182222222222222
17865	0.177777777777778
17910	0.186666666666667
17955	0.2
18000	0.184444444444444
18045	0.164444444444444
18090	0.153333333333333
18135	0.131111111111111
18180	0.128888888888889
18225	0.122222222222222
18270	0.106666666666667
18315	0.104444444444444
18360	0.0866666666666667
18405	0.0533333333333333
18450	0.0555555555555556
18495	0.0688888888888889
18540	0.0844444444444444
18585	0.102222222222222
18630	0.12
18675	0.12
18720	0.131111111111111
18765	0.14
