# Supplementary material for: Conveniently Pre-Tagged and Pre-Packaged: Extended Molecular Identification and Metagenomics Using Complete Metazoan Mitochondrial Genomes
Source: PLoS One. 2012 Dec 14;7(12):e51263. doi: 10.1371/journal.pone.0051263 (PMC3522660; doi:10.1371/journal.pone.0051263)
Supplement: File S3 — Sliding window analyses for Mammalia and Lissamphibia. For each family, the folder contains the aligned sequences as well as the sliding window analyses by species pair and for all species pair on a single figure. (ZIP) [file pone.0051263.s003.zip › Lissamphibia/Bombinatoridae/45_450/Bombina_maxima_NC_011049_Bombina_bombina_NC_006402.csv]

0	0.08
45	0.0888888888888889
90	0.0888888888888889
135	0.0844444444444444
180	0.0844444444444444
225	0.0822222222222222
270	0.0755555555555556
315	0.0733333333333333
360	0.0711111111111111
405	0.06
450	0.0533333333333333
495	0.0466666666666667
540	0.0488888888888889
585	0.0555555555555556
630	0.06
675	0.0577777777777778
720	0.0622222222222222
765	0.0666666666666667
810	0.0555555555555556
855	0.0577777777777778
900	0.06
945	0.0755555555555556
990	0.0755555555555556
1035	0.0666666666666667
1080	0.0577777777777778
1125	0.06
1170	0.0533333333333333
1215	0.0444444444444444
1260	0.0533333333333333
1305	0.0533333333333333
1350	0.0511111111111111
1395	0.0355555555555556
1440	0.0377777777777778
1485	0.0444444444444444
1530	0.0444444444444444
1575	0.0422222222222222
1620	0.0444444444444444
1665	0.0466666666666667
1710	0.0488888888888889
1755	0.0533333333333333
1800	0.0511111111111111
1845	0.0577777777777778
1890	0.0555555555555556
1935	0.0444444444444444
1980	0.0444444444444444
2025	0.0444444444444444
2070	0.0444444444444444
2115	0.0466666666666667
2160	0.0355555555555556
2205	0.0355555555555556
2250	0.0422222222222222
2295	0.04
2340	0.0377777777777778
2385	0.0488888888888889
2430	0.0533333333333333
2475	0.0511111111111111
2520	0.0555555555555556
2565	0.0533333333333333
2610	0.0644444444444444
2655	0.0711111111111111
2700	0.0688888888888889
2745	0.0666666666666667
2790	0.0688888888888889
2835	0.06
2880	0.0577777777777778
2925	0.0577777777777778
2970	0.0555555555555556
3015	0.06
3060	0.0488888888888889
3105	0.0422222222222222
3150	0.0422222222222222
3195	0.0422222222222222
3240	0.0422222222222222
3285	0.0466666666666667
3330	0.0444444444444444
3375	0.0444444444444444
3420	0.0422222222222222
3465	0.0377777777777778
3510	0.0444444444444444
3555	0.0488888888888889
3600	0.0466666666666667
3645	0.0444444444444444
3690	0.0444444444444444
3735	0.0444444444444444
3780	0.0511111111111111
3825	0.06
3870	0.06
3915	0.0644444444444444
3960	0.0688888888888889
4005	0.0622222222222222
4050	0.0711111111111111
4095	0.0688888888888889
4140	0.0711111111111111
4185	0.0711111111111111
4230	0.0644444444444444
4275	0.0577777777777778
4320	0.0555555555555556
4365	0.0488888888888889
4410	0.04
4455	0.0488888888888889
4500	0.0444444444444444
4545	0.0466666666666667
4590	0.0488888888888889
4635	0.0466666666666667
4680	0.0511111111111111
4725	0.0511111111111111
4770	0.0577777777777778
4815	0.0666666666666667
4860	0.0733333333333333
4905	0.0733333333333333
4950	0.0777777777777778
4995	0.0888888888888889
5040	0.0866666666666667
5085	0.0888888888888889
5130	0.0955555555555556
5175	0.0977777777777778
5220	0.0911111111111111
5265	0.0955555555555556
5310	0.0911111111111111
5355	0.08
5400	0.0711111111111111
5445	0.0666666666666667
5490	0.0688888888888889
5535	0.0711111111111111
5580	0.0711111111111111
5625	0.0755555555555556
5670	0.0755555555555556
5715	0.0688888888888889
5760	0.0733333333333333
5805	0.0755555555555556
5850	0.0755555555555556
5895	0.0733333333333333
5940	0.0711111111111111
5985	0.0622222222222222
6030	0.0533333333333333
6075	0.0511111111111111
6120	0.0533333333333333
6165	0.0511111111111111
6210	0.0577777777777778
6255	0.0577777777777778
6300	0.0666666666666667
6345	0.0733333333333333
6390	0.0733333333333333
6435	0.0777777777777778
6480	0.08
6525	0.0755555555555556
6570	0.0777777777777778
6615	0.08
6660	0.0711111111111111
6705	0.0711111111111111
6750	0.0622222222222222
6795	0.0577777777777778
6840	0.0577777777777778
6885	0.0577777777777778
6930	0.0577777777777778
6975	0.0644444444444444
7020	0.0711111111111111
7065	0.0688888888888889
7110	0.0755555555555556
7155	0.0711111111111111
7200	0.0711111111111111
7245	0.0777777777777778
7290	0.0777777777777778
7335	0.0822222222222222
7380	0.0777777777777778
7425	0.0688888888888889
7470	0.06
7515	0.0622222222222222
7560	0.06
7605	0.0733333333333333
7650	0.0777777777777778
7695	0.0733333333333333
7740	0.0733333333333333
7785	0.0666666666666667
7830	0.0688888888888889
7875	0.08
7920	0.0822222222222222
7965	0.0822222222222222
8010	0.0822222222222222
8055	0.0822222222222222
8100	0.0777777777777778
8145	0.0666666666666667
8190	0.0622222222222222
8235	0.0622222222222222
8280	0.0644444444444444
8325	0.0577777777777778
8370	0.0555555555555556
8415	0.0577777777777778
8460	0.0511111111111111
8505	0.0422222222222222
8550	0.0511111111111111
8595	0.06
8640	0.0622222222222222
8685	0.0733333333333333
8730	0.0755555555555556
8775	0.08
8820	0.0844444444444444
8865	0.08
8910	0.0844444444444444
8955	0.0866666666666667
9000	0.0777777777777778
9045	0.0733333333333333
9090	0.08
9135	0.0688888888888889
9180	0.0711111111111111
9225	0.0688888888888889
9270	0.0711111111111111
9315	0.0755555555555556
9360	0.0755555555555556
9405	0.0755555555555556
9450	0.0822222222222222
9495	0.0911111111111111
9540	0.0844444444444444
9585	0.0955555555555556
9630	0.0844444444444444
9675	0.0777777777777778
9720	0.0688888888888889
9765	0.0711111111111111
9810	0.08
9855	0.0755555555555556
9900	0.0777777777777778
9945	0.0688888888888889
9990	0.0755555555555556
10035	0.0688888888888889
10080	0.0777777777777778
10125	0.0755555555555556
10170	0.0733333333333333
10215	0.0644444444444444
10260	0.0577777777777778
10305	0.0622222222222222
10350	0.0511111111111111
10395	0.0466666666666667
10440	0.0355555555555556
10485	0.0288888888888889
10530	0.02
10575	0.02
10620	0.02
10665	0.02
10710	0.00888888888888889
10755	0.00222222222222222
10800	0.00222222222222222
10845	0.00222222222222222
10890	0.0333333333333333
10935	0.0333333333333333
10980	0.0333333333333333
11025	0.0333333333333333
11070	0.0333333333333333
11115	0.0333333333333333
11160	0.0377777777777778
11205	0.0377777777777778
11250	0.0377777777777778
11295	0.0511111111111111
11340	0.0244444444444444
11385	0.0244444444444444
11430	0.0244444444444444
11475	0.0266666666666667
11520	0.0266666666666667
11565	0.0266666666666667
11610	0.0311111111111111
11655	0.0355555555555556
11700	0.0422222222222222
11745	0.0355555555555556
11790	0.0377777777777778
11835	0.0422222222222222
11880	0.0444444444444444
11925	0.0488888888888889
11970	0.0511111111111111
12015	0.0511111111111111
12060	0.0711111111111111
12105	0.0755555555555556
12150	0.0822222222222222
12195	0.0888888888888889
12240	0.0955555555555556
12285	0.104444444444444
12330	0.115555555555556
12375	0.12
12420	0.133333333333333
12465	0.14
12510	0.117777777777778
12555	0.113333333333333
12600	0.115555555555556
12645	0.111111111111111
12690	0.108888888888889
12735	0.0955555555555556
12780	0.0955555555555556
12825	0.0977777777777778
12870	0.1
12915	0.12
12960	0.14
13005	0.137777777777778
13050	0.122222222222222
13095	0.115555555555556
13140	0.104444444444444
13185	0.106666666666667
13230	0.0977777777777778
13275	0.0844444444444444
13320	0.0666666666666667
13365	0.0377777777777778
13410	0.0177777777777778
13455	0.0177777777777778
13500	0.02
13545	0.02
13590	0.0222222222222222
13635	0.02
13680	0.0155555555555556
13725	0.0177777777777778
13770	0.0177777777777778
13815	0.0266666666666667
13860	0.02
13905	0.0177777777777778
13950	0.02
13995	0.0177777777777778
14040	0.0155555555555556
14085	0.02
14130	0.0288888888888889
14175	0.0266666666666667
14220	0.0266666666666667
14265	0.0266666666666667
14310	0.0288888888888889
14355	0.0311111111111111
14400	0.0288888888888889
14445	0.0311111111111111
14490	0.0333333333333333
14535	0.0311111111111111
14580	0.0222222222222222
14625	0.0244444444444444
14670	0.0377777777777778
14715	0.0288888888888889
14760	0.0288888888888889
14805	0.0311111111111111
14850	0.0288888888888889
14895	0.0288888888888889
14940	0.0266666666666667
14985	0.0244444444444444
15030	0.0244444444444444
15075	0.0222222222222222
15120	0.00888888888888889
15165	0.00888888888888889
15210	0.00888888888888889
15255	0.00444444444444444
15300	0.00666666666666667
15345	0.0111111111111111
15390	0.0111111111111111
15435	0.0111111111111111
15480	0.0111111111111111
15525	0.0111111111111111
15570	0.0111111111111111
15615	0.0133333333333333
15660	0.0155555555555556
15705	0.0177777777777778
15750	0.0177777777777778
15795	0.0177777777777778
15840	0.0222222222222222
15885	0.0244444444444444
15930	0.0311111111111111
15975	0.0422222222222222
16020	0.0511111111111111
16065	0.0533333333333333
16110	0.0511111111111111
16155	0.0533333333333333
16200	0.0555555555555556
16245	0.0577777777777778
16290	0.0622222222222222
16335	0.0711111111111111
16380	0.0911111111111111
16425	0.0911111111111111
16470	0.0888888888888889
16515	0.1
16560	0.111111111111111
16605	0.115555555555556
16650	0.113333333333333
16695	0.113333333333333
16740	0.108888888888889
16785	0.102222222222222
16830	0.0755555555555556
16875	0.0688888888888889
16920	0.0644444444444444
16965	0.0555555555555556
17010	0.0422222222222222
17055	0.04
17100	0.0488888888888889
17145	0.0511111111111111
17190	0.0511111111111111
17235	0.06
17280	0.0733333333333333
17325	0.0711111111111111
17370	0.0755555555555556
17415	0.0844444444444444
17460	0.0866666666666667
17505	0.0888888888888889
17550	0.0866666666666667
17595	0.0777777777777778
17640	0.0844444444444444
17685	0.0822222222222222
17730	0.0711111111111111
17775	0.0777777777777778
17820	0.0822222222222222
17865	0.0711111111111111
17910	0.0888888888888889
17955	0.0933333333333333
18000	0.0866666666666667
18045	0.0866666666666667
18090	0.0755555555555556
18135	0.0644444444444444
18180	0.0622222222222222
18225	0.0533333333333333
18270	0.0533333333333333
18315	0.0488888888888889
18360	0.0288888888888889
18405	0.0155555555555556
18450	0.0155555555555556
18495	0.0244444444444444
18540	0.0311111111111111
18585	0.04
18630	0.0511111111111111
18675	0.0577777777777778
18720	0.06
18765	0.0711111111111111
