# Supplementary material for: Conveniently Pre-Tagged and Pre-Packaged: Extended Molecular Identification and Metagenomics Using Complete Metazoan Mitochondrial Genomes
Source: PLoS One. 2012 Dec 14;7(12):e51263. doi: 10.1371/journal.pone.0051263 (PMC3522660; doi:10.1371/journal.pone.0051263)
Supplement: File S3 — Sliding window analyses for Mammalia and Lissamphibia. For each family, the folder contains the aligned sequences as well as the sliding window analyses by species pair and for all species pair on a single figure. (ZIP) [file pone.0051263.s003.zip › Lissamphibia/Bombinatoridae/45_450/Bombina_maxima_NC_011049_Bombina_orientalis_NC_006689.csv]

0	0.142222222222222
45	0.151111111111111
90	0.151111111111111
135	0.146666666666667
180	0.153333333333333
225	0.162222222222222
270	0.157777777777778
315	0.166666666666667
360	0.162222222222222
405	0.155555555555556
450	0.142222222222222
495	0.131111111111111
540	0.137777777777778
585	0.142222222222222
630	0.146666666666667
675	0.135555555555556
720	0.135555555555556
765	0.133333333333333
810	0.126666666666667
855	0.133333333333333
900	0.144444444444444
945	0.153333333333333
990	0.153333333333333
1035	0.155555555555556
1080	0.146666666666667
1125	0.148888888888889
1170	0.151111111111111
1215	0.135555555555556
1260	0.124444444444444
1305	0.115555555555556
1350	0.104444444444444
1395	0.104444444444444
1440	0.106666666666667
1485	0.0955555555555556
1530	0.0933333333333333
1575	0.0977777777777778
1620	0.1
1665	0.117777777777778
1710	0.128888888888889
1755	0.131111111111111
1800	0.137777777777778
1845	0.137777777777778
1890	0.133333333333333
1935	0.133333333333333
1980	0.131111111111111
2025	0.117777777777778
2070	0.117777777777778
2115	0.111111111111111
2160	0.106666666666667
2205	0.1
2250	0.113333333333333
2295	0.117777777777778
2340	0.12
2385	0.126666666666667
2430	0.155555555555556
2475	0.164444444444444
2520	0.171111111111111
2565	0.171111111111111
2610	0.186666666666667
2655	0.193333333333333
2700	0.184444444444444
2745	0.186666666666667
2790	0.186666666666667
2835	0.188888888888889
2880	0.164444444444444
2925	0.153333333333333
2970	0.137777777777778
3015	0.137777777777778
3060	0.131111111111111
3105	0.135555555555556
3150	0.131111111111111
3195	0.124444444444444
3240	0.122222222222222
3285	0.128888888888889
3330	0.144444444444444
3375	0.155555555555556
3420	0.16
3465	0.155555555555556
3510	0.153333333333333
3555	0.151111111111111
3600	0.148888888888889
3645	0.148888888888889
3690	0.142222222222222
3735	0.128888888888889
3780	0.131111111111111
3825	0.12
3870	0.12
3915	0.122222222222222
3960	0.126666666666667
4005	0.133333333333333
4050	0.133333333333333
4095	0.135555555555556
4140	0.137777777777778
4185	0.137777777777778
4230	0.131111111111111
4275	0.148888888888889
4320	0.151111111111111
4365	0.148888888888889
4410	0.14
4455	0.128888888888889
4500	0.137777777777778
4545	0.142222222222222
4590	0.155555555555556
4635	0.164444444444444
4680	0.168888888888889
4725	0.173333333333333
4770	0.171111111111111
4815	0.166666666666667
4860	0.164444444444444
4905	0.175555555555556
4950	0.171111111111111
4995	0.175555555555556
5040	0.162222222222222
5085	0.155555555555556
5130	0.155555555555556
5175	0.151111111111111
5220	0.164444444444444
5265	0.173333333333333
5310	0.173333333333333
5355	0.164444444444444
5400	0.162222222222222
5445	0.148888888888889
5490	0.155555555555556
5535	0.157777777777778
5580	0.151111111111111
5625	0.153333333333333
5670	0.14
5715	0.142222222222222
5760	0.157777777777778
5805	0.164444444444444
5850	0.16
5895	0.157777777777778
5940	0.155555555555556
5985	0.142222222222222
6030	0.133333333333333
6075	0.135555555555556
6120	0.135555555555556
6165	0.137777777777778
6210	0.128888888888889
6255	0.126666666666667
6300	0.135555555555556
6345	0.146666666666667
6390	0.157777777777778
6435	0.164444444444444
6480	0.177777777777778
6525	0.164444444444444
6570	0.171111111111111
6615	0.168888888888889
6660	0.171111111111111
6705	0.171111111111111
6750	0.171111111111111
6795	0.175555555555556
6840	0.168888888888889
6885	0.168888888888889
6930	0.157777777777778
6975	0.171111111111111
7020	0.168888888888889
7065	0.173333333333333
7110	0.173333333333333
7155	0.164444444444444
7200	0.155555555555556
7245	0.155555555555556
7290	0.157777777777778
7335	0.177777777777778
7380	0.182222222222222
7425	0.171111111111111
7470	0.173333333333333
7515	0.171111111111111
7560	0.182222222222222
7605	0.197777777777778
7650	0.204444444444444
7695	0.204444444444444
7740	0.197777777777778
7785	0.18
7830	0.18
7875	0.18
7920	0.186666666666667
7965	0.188888888888889
8010	0.18
8055	0.184444444444444
8100	0.18
8145	0.157777777777778
8190	0.151111111111111
8235	0.157777777777778
8280	0.151111111111111
8325	0.148888888888889
8370	0.144444444444444
8415	0.124444444444444
8460	0.113333333333333
8505	0.0977777777777778
8550	0.1
8595	0.106666666666667
8640	0.115555555555556
8685	0.111111111111111
8730	0.124444444444444
8775	0.128888888888889
8820	0.115555555555556
8865	0.124444444444444
8910	0.128888888888889
8955	0.135555555555556
9000	0.142222222222222
9045	0.151111111111111
9090	0.151111111111111
9135	0.146666666666667
9180	0.151111111111111
9225	0.148888888888889
9270	0.153333333333333
9315	0.16
9360	0.164444444444444
9405	0.166666666666667
9450	0.162222222222222
9495	0.157777777777778
9540	0.164444444444444
9585	0.177777777777778
9630	0.155555555555556
9675	0.155555555555556
9720	0.153333333333333
9765	0.14
9810	0.133333333333333
9855	0.126666666666667
9900	0.128888888888889
9945	0.128888888888889
9990	0.124444444444444
10035	0.117777777777778
10080	0.126666666666667
10125	0.128888888888889
10170	0.126666666666667
10215	0.14
10260	0.14
10305	0.142222222222222
10350	0.126666666666667
10395	0.131111111111111
10440	0.131111111111111
10485	0.128888888888889
10530	0.12
10575	0.117777777777778
10620	0.124444444444444
10665	0.115555555555556
10710	0.117777777777778
10755	0.115555555555556
10800	0.155555555555556
10845	0.188888888888889
10890	0.22
10935	0.231111111111111
10980	0.264444444444444
11025	0.262222222222222
11070	0.28
11115	0.286666666666667
11160	0.286666666666667
11205	0.295555555555556
11250	0.273333333333333
11295	0.248888888888889
11340	0.213333333333333
11385	0.206666666666667
11430	0.18
11475	0.168888888888889
11520	0.144444444444444
11565	0.146666666666667
11610	0.151111111111111
11655	0.142222222222222
11700	0.146666666666667
11745	0.148888888888889
11790	0.146666666666667
11835	0.155555555555556
11880	0.153333333333333
11925	0.151111111111111
11970	0.151111111111111
12015	0.153333333333333
12060	0.162222222222222
12105	0.164444444444444
12150	0.148888888888889
12195	0.122222222222222
12240	0.126666666666667
12285	0.106666666666667
12330	0.102222222222222
12375	0.111111111111111
12420	0.117777777777778
12465	0.104444444444444
12510	0.0822222222222222
12555	0.0666666666666667
12600	0.08
12645	0.0866666666666667
12690	0.0822222222222222
12735	0.0755555555555556
12780	0.0711111111111111
12825	0.0733333333333333
12870	0.0733333333333333
12915	0.0733333333333333
12960	0.0688888888888889
13005	0.0711111111111111
13050	0.0511111111111111
13095	0.0488888888888889
13140	0.0444444444444444
13185	0.0555555555555556
13230	0.0622222222222222
13275	0.0533333333333333
13320	0.0444444444444444
13365	0.0422222222222222
13410	0.06
13455	0.0622222222222222
13500	0.0644444444444444
13545	0.0644444444444444
13590	0.0644444444444444
13635	0.0533333333333333
13680	0.0466666666666667
13725	0.0533333333333333
13770	0.0511111111111111
13815	0.0555555555555556
13860	0.0377777777777778
13905	0.0333333333333333
13950	0.0577777777777778
13995	0.0533333333333333
14040	0.0511111111111111
14085	0.0577777777777778
14130	0.0822222222222222
14175	0.0822222222222222
14220	0.0844444444444444
14265	0.08
14310	0.0888888888888889
14355	0.0977777777777778
14400	0.08
14445	0.0844444444444444
14490	0.0933333333333333
14535	0.0933333333333333
14580	0.0777777777777778
14625	0.08
14670	0.0888888888888889
14715	0.0911111111111111
14760	0.0822222222222222
14805	0.0888888888888889
14850	0.0911111111111111
14895	0.0911111111111111
14940	0.0844444444444444
14985	0.0777777777777778
15030	0.0688888888888889
15075	0.06
15120	0.0488888888888889
15165	0.0422222222222222
15210	0.0622222222222222
15255	0.0511111111111111
15300	0.0466666666666667
15345	0.0466666666666667
15390	0.0422222222222222
15435	0.0422222222222222
15480	0.0422222222222222
15525	0.04
15570	0.04
15615	0.0444444444444444
15660	0.0311111111111111
15705	0.0288888888888889
15750	0.0266666666666667
15795	0.0444444444444444
15840	0.0688888888888889
15885	0.0844444444444444
15930	0.102222222222222
15975	0.12
16020	0.146666666666667
16065	0.155555555555556
16110	0.171111111111111
16155	0.186666666666667
16200	0.193333333333333
16245	0.191111111111111
16290	0.193333333333333
16335	0.193333333333333
16380	0.206666666666667
16425	0.2
16470	0.182222222222222
16515	0.191111111111111
16560	0.191111111111111
16605	0.188888888888889
16650	0.186666666666667
16695	0.173333333333333
16740	0.151111111111111
16785	0.14
16830	0.108888888888889
16875	0.106666666666667
16920	0.0977777777777778
16965	0.0888888888888889
17010	0.08
17055	0.08
17100	0.0755555555555556
17145	0.0888888888888889
17190	0.1
17235	0.12
17280	0.14
17325	0.142222222222222
17370	0.162222222222222
17415	0.166666666666667
17460	0.168888888888889
17505	0.162222222222222
17550	0.177777777777778
17595	0.18
17640	0.173333333333333
17685	0.168888888888889
17730	0.171111111111111
17775	0.175555555555556
17820	0.173333333333333
17865	0.173333333333333
17910	0.18
17955	0.197777777777778
18000	0.182222222222222
18045	0.166666666666667
18090	0.16
18135	0.142222222222222
18180	0.124444444444444
18225	0.113333333333333
18270	0.104444444444444
18315	0.102222222222222
18360	0.08
18405	0.0577777777777778
18450	0.0577777777777778
18495	0.0688888888888889
18540	0.0733333333333333
18585	0.0866666666666667
18630	0.0977777777777778
18675	0.106666666666667
18720	0.12
18765	0.122222222222222
