# Supplementary material for: Conveniently Pre-Tagged and Pre-Packaged: Extended Molecular Identification and Metagenomics Using Complete Metazoan Mitochondrial Genomes
Source: PLoS One. 2012 Dec 14;7(12):e51263. doi: 10.1371/journal.pone.0051263 (PMC3522660; doi:10.1371/journal.pone.0051263)
Supplement: File S3 — Sliding window analyses for Mammalia and Lissamphibia. For each family, the folder contains the aligned sequences as well as the sliding window analyses by species pair and for all species pair on a single figure. (ZIP) [file pone.0051263.s003.zip › Lissamphibia/Bombinatoridae/45_450/Bombina_maxima_NC_011049_Bombina_variegata_NC_009258.csv]

0	0.126666666666667
45	0.142222222222222
90	0.144444444444444
135	0.14
180	0.14
225	0.142222222222222
270	0.148888888888889
315	0.166666666666667
360	0.164444444444444
405	0.171111111111111
450	0.166666666666667
495	0.153333333333333
540	0.153333333333333
585	0.162222222222222
630	0.162222222222222
675	0.168888888888889
720	0.157777777777778
765	0.151111111111111
810	0.148888888888889
855	0.144444444444444
900	0.151111111111111
945	0.16
990	0.164444444444444
1035	0.157777777777778
1080	0.157777777777778
1125	0.155555555555556
1170	0.16
1215	0.148888888888889
1260	0.144444444444444
1305	0.126666666666667
1350	0.115555555555556
1395	0.122222222222222
1440	0.122222222222222
1485	0.122222222222222
1530	0.12
1575	0.122222222222222
1620	0.115555555555556
1665	0.131111111111111
1710	0.128888888888889
1755	0.146666666666667
1800	0.146666666666667
1845	0.148888888888889
1890	0.144444444444444
1935	0.137777777777778
1980	0.126666666666667
2025	0.111111111111111
2070	0.104444444444444
2115	0.0911111111111111
2160	0.0977777777777778
2205	0.0866666666666667
2250	0.102222222222222
2295	0.102222222222222
2340	0.104444444444444
2385	0.115555555555556
2430	0.131111111111111
2475	0.144444444444444
2520	0.162222222222222
2565	0.171111111111111
2610	0.168888888888889
2655	0.18
2700	0.168888888888889
2745	0.171111111111111
2790	0.171111111111111
2835	0.168888888888889
2880	0.16
2925	0.142222222222222
2970	0.137777777777778
3015	0.131111111111111
3060	0.122222222222222
3105	0.124444444444444
3150	0.122222222222222
3195	0.115555555555556
3240	0.12
3285	0.126666666666667
3330	0.14
3375	0.155555555555556
3420	0.155555555555556
3465	0.155555555555556
3510	0.166666666666667
3555	0.162222222222222
3600	0.162222222222222
3645	0.151111111111111
3690	0.135555555555556
3735	0.131111111111111
3780	0.133333333333333
3825	0.128888888888889
3870	0.124444444444444
3915	0.115555555555556
3960	0.117777777777778
4005	0.117777777777778
4050	0.126666666666667
4095	0.128888888888889
4140	0.128888888888889
4185	0.126666666666667
4230	0.128888888888889
4275	0.137777777777778
4320	0.146666666666667
4365	0.171111111111111
4410	0.168888888888889
4455	0.16
4500	0.168888888888889
4545	0.182222222222222
4590	0.197777777777778
4635	0.206666666666667
4680	0.193333333333333
4725	0.195555555555556
4770	0.188888888888889
4815	0.171111111111111
4860	0.166666666666667
4905	0.182222222222222
4950	0.175555555555556
4995	0.173333333333333
5040	0.168888888888889
5085	0.16
5130	0.166666666666667
5175	0.168888888888889
5220	0.177777777777778
5265	0.18
5310	0.186666666666667
5355	0.171111111111111
5400	0.168888888888889
5445	0.162222222222222
5490	0.155555555555556
5535	0.164444444444444
5580	0.166666666666667
5625	0.162222222222222
5670	0.16
5715	0.16
5760	0.168888888888889
5805	0.173333333333333
5850	0.16
5895	0.151111111111111
5940	0.157777777777778
5985	0.137777777777778
6030	0.124444444444444
6075	0.131111111111111
6120	0.133333333333333
6165	0.142222222222222
6210	0.131111111111111
6255	0.135555555555556
6300	0.137777777777778
6345	0.151111111111111
6390	0.162222222222222
6435	0.177777777777778
6480	0.186666666666667
6525	0.18
6570	0.182222222222222
6615	0.18
6660	0.18
6705	0.18
6750	0.182222222222222
6795	0.182222222222222
6840	0.18
6885	0.175555555555556
6930	0.168888888888889
6975	0.171111111111111
7020	0.16
7065	0.162222222222222
7110	0.16
7155	0.16
7200	0.16
7245	0.164444444444444
7290	0.157777777777778
7335	0.164444444444444
7380	0.173333333333333
7425	0.173333333333333
7470	0.168888888888889
7515	0.168888888888889
7560	0.188888888888889
7605	0.195555555555556
7650	0.197777777777778
7695	0.2
7740	0.193333333333333
7785	0.18
7830	0.173333333333333
7875	0.173333333333333
7920	0.195555555555556
7965	0.2
8010	0.193333333333333
8055	0.197777777777778
8100	0.193333333333333
8145	0.168888888888889
8190	0.168888888888889
8235	0.171111111111111
8280	0.168888888888889
8325	0.157777777777778
8370	0.146666666666667
8415	0.126666666666667
8460	0.111111111111111
8505	0.0955555555555556
8550	0.0977777777777778
8595	0.113333333333333
8640	0.12
8685	0.131111111111111
8730	0.14
8775	0.14
8820	0.128888888888889
8865	0.133333333333333
8910	0.135555555555556
8955	0.142222222222222
9000	0.148888888888889
9045	0.153333333333333
9090	0.155555555555556
9135	0.142222222222222
9180	0.144444444444444
9225	0.144444444444444
9270	0.157777777777778
9315	0.166666666666667
9360	0.168888888888889
9405	0.168888888888889
9450	0.16
9495	0.157777777777778
9540	0.148888888888889
9585	0.168888888888889
9630	0.148888888888889
9675	0.153333333333333
9720	0.146666666666667
9765	0.135555555555556
9810	0.131111111111111
9855	0.124444444444444
9900	0.128888888888889
9945	0.115555555555556
9990	0.122222222222222
10035	0.106666666666667
10080	0.115555555555556
10125	0.113333333333333
10170	0.104444444444444
10215	0.111111111111111
10260	0.106666666666667
10305	0.111111111111111
10350	0.102222222222222
10395	0.113333333333333
10440	0.115555555555556
10485	0.113333333333333
10530	0.108888888888889
10575	0.106666666666667
10620	0.106666666666667
10665	0.102222222222222
10710	0.106666666666667
10755	0.106666666666667
10800	0.144444444444444
10845	0.146666666666667
10890	0.128888888888889
10935	0.142222222222222
10980	0.162222222222222
11025	0.171111111111111
11070	0.193333333333333
11115	0.193333333333333
11160	0.204444444444444
11205	0.213333333333333
11250	0.191111111111111
11295	0.206666666666667
11340	0.215555555555556
11385	0.202222222222222
11430	0.182222222222222
11475	0.164444444444444
11520	0.137777777777778
11565	0.137777777777778
11610	0.133333333333333
11655	0.124444444444444
11700	0.133333333333333
11745	0.126666666666667
11790	0.128888888888889
11835	0.146666666666667
11880	0.144444444444444
11925	0.144444444444444
11970	0.148888888888889
12015	0.171111111111111
12060	0.173333333333333
12105	0.182222222222222
12150	0.164444444444444
12195	0.155555555555556
12240	0.166666666666667
12285	0.166666666666667
12330	0.184444444444444
12375	0.213333333333333
12420	0.237777777777778
12465	0.224444444444444
12510	0.22
12555	0.215555555555556
12600	0.235555555555556
12645	0.253333333333333
12690	0.257777777777778
12735	0.237777777777778
12780	0.251111111111111
12825	0.26
12870	0.248888888888889
12915	0.264444444444444
12960	0.286666666666667
13005	0.268888888888889
13050	0.242222222222222
13095	0.213333333333333
13140	0.191111111111111
13185	0.191111111111111
13230	0.157777777777778
13275	0.12
13320	0.102222222222222
13365	0.0733333333333333
13410	0.0533333333333333
13455	0.06
13500	0.0577777777777778
13545	0.0555555555555556
13590	0.0577777777777778
13635	0.0511111111111111
13680	0.0488888888888889
13725	0.0533333333333333
13770	0.0533333333333333
13815	0.0577777777777778
13860	0.04
13905	0.0333333333333333
13950	0.0666666666666667
13995	0.0622222222222222
14040	0.0577777777777778
14085	0.0711111111111111
14130	0.0933333333333333
14175	0.0977777777777778
14220	0.102222222222222
14265	0.1
14310	0.102222222222222
14355	0.108888888888889
14400	0.0888888888888889
14445	0.0911111111111111
14490	0.106666666666667
14535	0.0955555555555556
14580	0.0888888888888889
14625	0.0911111111111111
14670	0.1
14715	0.0977777777777778
14760	0.0977777777777778
14805	0.1
14850	0.0911111111111111
14895	0.0955555555555556
14940	0.0822222222222222
14985	0.08
15030	0.0644444444444444
15075	0.0533333333333333
15120	0.04
15165	0.0355555555555556
15210	0.0644444444444444
15255	0.0577777777777778
15300	0.0622222222222222
15345	0.0644444444444444
15390	0.06
15435	0.06
15480	0.06
15525	0.0577777777777778
15570	0.0555555555555556
15615	0.0644444444444444
15660	0.04
15705	0.04
15750	0.0444444444444444
15795	0.06
15840	0.0755555555555556
15885	0.0955555555555556
15930	0.111111111111111
15975	0.135555555555556
16020	0.153333333333333
16065	0.157777777777778
16110	0.164444444444444
16155	0.177777777777778
16200	0.18
16245	0.175555555555556
16290	0.175555555555556
16335	0.168888888888889
16380	0.177777777777778
16425	0.166666666666667
16470	0.155555555555556
16515	0.175555555555556
16560	0.18
16605	0.182222222222222
16650	0.18
16695	0.164444444444444
16740	0.153333333333333
16785	0.146666666666667
16830	0.124444444444444
16875	0.12
16920	0.115555555555556
16965	0.1
17010	0.0888888888888889
17055	0.0822222222222222
17100	0.0777777777777778
17145	0.0933333333333333
17190	0.1
17235	0.108888888888889
17280	0.122222222222222
17325	0.124444444444444
17370	0.148888888888889
17415	0.153333333333333
17460	0.157777777777778
17505	0.16
17550	0.173333333333333
17595	0.173333333333333
17640	0.18
17685	0.175555555555556
17730	0.164444444444444
17775	0.166666666666667
17820	0.162222222222222
17865	0.157777777777778
17910	0.162222222222222
17955	0.171111111111111
18000	0.153333333333333
18045	0.137777777777778
18090	0.122222222222222
18135	0.111111111111111
18180	0.111111111111111
18225	0.104444444444444
18270	0.0933333333333333
18315	0.0888888888888889
18360	0.0733333333333333
18405	0.0511111111111111
18450	0.0533333333333333
18495	0.0622222222222222
18540	0.0755555555555556
18585	0.0866666666666667
18630	0.0977777777777778
18675	0.0977777777777778
18720	0.106666666666667
18765	0.108888888888889
