# Supplementary material for: Conveniently Pre-Tagged and Pre-Packaged: Extended Molecular Identification and Metagenomics Using Complete Metazoan Mitochondrial Genomes
Source: PLoS One. 2012 Dec 14;7(12):e51263. doi: 10.1371/journal.pone.0051263 (PMC3522660; doi:10.1371/journal.pone.0051263)
Supplement: File S3 — Sliding window analyses for Mammalia and Lissamphibia. For each family, the folder contains the aligned sequences as well as the sliding window analyses by species pair and for all species pair on a single figure. (ZIP) [file pone.0051263.s003.zip › Lissamphibia/Bombinatoridae/45_450/Bombina_orientalis_NC_006689_Bombina_variegata_NC_009258.csv]

0	0.117777777777778
45	0.124444444444444
90	0.131111111111111
135	0.14
180	0.146666666666667
225	0.142222222222222
270	0.151111111111111
315	0.16
360	0.148888888888889
405	0.14
450	0.14
495	0.133333333333333
540	0.137777777777778
585	0.135555555555556
630	0.14
675	0.142222222222222
720	0.137777777777778
765	0.124444444444444
810	0.122222222222222
855	0.128888888888889
900	0.128888888888889
945	0.137777777777778
990	0.133333333333333
1035	0.137777777777778
1080	0.124444444444444
1125	0.117777777777778
1170	0.108888888888889
1215	0.104444444444444
1260	0.106666666666667
1305	0.0977777777777778
1350	0.0933333333333333
1395	0.0955555555555556
1440	0.0911111111111111
1485	0.0866666666666667
1530	0.1
1575	0.1
1620	0.108888888888889
1665	0.12
1710	0.12
1755	0.131111111111111
1800	0.135555555555556
1845	0.14
1890	0.144444444444444
1935	0.14
1980	0.126666666666667
2025	0.12
2070	0.117777777777778
2115	0.128888888888889
2160	0.131111111111111
2205	0.115555555555556
2250	0.124444444444444
2295	0.131111111111111
2340	0.122222222222222
2385	0.144444444444444
2430	0.157777777777778
2475	0.164444444444444
2520	0.18
2565	0.166666666666667
2610	0.173333333333333
2655	0.186666666666667
2700	0.168888888888889
2745	0.157777777777778
2790	0.162222222222222
2835	0.153333333333333
2880	0.137777777777778
2925	0.133333333333333
2970	0.117777777777778
3015	0.124444444444444
3060	0.12
3105	0.108888888888889
3150	0.117777777777778
3195	0.115555555555556
3240	0.124444444444444
3285	0.126666666666667
3330	0.135555555555556
3375	0.142222222222222
3420	0.135555555555556
3465	0.124444444444444
3510	0.133333333333333
3555	0.142222222222222
3600	0.14
3645	0.14
3690	0.124444444444444
3735	0.106666666666667
3780	0.106666666666667
3825	0.102222222222222
3870	0.1
3915	0.106666666666667
3960	0.104444444444444
4005	0.0977777777777778
4050	0.104444444444444
4095	0.102222222222222
4140	0.104444444444444
4185	0.106666666666667
4230	0.113333333333333
4275	0.117777777777778
4320	0.135555555555556
4365	0.144444444444444
4410	0.137777777777778
4455	0.135555555555556
4500	0.135555555555556
4545	0.144444444444444
4590	0.153333333333333
4635	0.171111111111111
4680	0.162222222222222
4725	0.155555555555556
4770	0.137777777777778
4815	0.122222222222222
4860	0.12
4905	0.133333333333333
4950	0.124444444444444
4995	0.122222222222222
5040	0.122222222222222
5085	0.102222222222222
5130	0.104444444444444
5175	0.115555555555556
5220	0.126666666666667
5265	0.135555555555556
5310	0.135555555555556
5355	0.124444444444444
5400	0.128888888888889
5445	0.126666666666667
5490	0.128888888888889
5535	0.142222222222222
5580	0.148888888888889
5625	0.146666666666667
5670	0.151111111111111
5715	0.148888888888889
5760	0.157777777777778
5805	0.164444444444444
5850	0.151111111111111
5895	0.14
5940	0.131111111111111
5985	0.117777777777778
6030	0.106666666666667
6075	0.124444444444444
6120	0.124444444444444
6165	0.124444444444444
6210	0.115555555555556
6255	0.108888888888889
6300	0.12
6345	0.135555555555556
6390	0.153333333333333
6435	0.164444444444444
6480	0.173333333333333
6525	0.155555555555556
6570	0.155555555555556
6615	0.153333333333333
6660	0.164444444444444
6705	0.16
6750	0.162222222222222
6795	0.16
6840	0.157777777777778
6885	0.148888888888889
6930	0.146666666666667
6975	0.142222222222222
7020	0.133333333333333
7065	0.144444444444444
7110	0.14
7155	0.151111111111111
7200	0.142222222222222
7245	0.142222222222222
7290	0.135555555555556
7335	0.142222222222222
7380	0.135555555555556
7425	0.142222222222222
7470	0.157777777777778
7515	0.148888888888889
7560	0.146666666666667
7605	0.16
7650	0.175555555555556
7695	0.177777777777778
7740	0.166666666666667
7785	0.171111111111111
7830	0.175555555555556
7875	0.182222222222222
7920	0.175555555555556
7965	0.177777777777778
8010	0.177777777777778
8055	0.182222222222222
8100	0.171111111111111
8145	0.153333333333333
8190	0.157777777777778
8235	0.155555555555556
8280	0.144444444444444
8325	0.137777777777778
8370	0.131111111111111
8415	0.122222222222222
8460	0.111111111111111
8505	0.0911111111111111
8550	0.0911111111111111
8595	0.106666666666667
8640	0.111111111111111
8685	0.111111111111111
8730	0.115555555555556
8775	0.111111111111111
8820	0.104444444444444
8865	0.104444444444444
8910	0.111111111111111
8955	0.113333333333333
9000	0.115555555555556
9045	0.122222222222222
9090	0.124444444444444
9135	0.12
9180	0.131111111111111
9225	0.133333333333333
9270	0.137777777777778
9315	0.148888888888889
9360	0.157777777777778
9405	0.162222222222222
9450	0.155555555555556
9495	0.144444444444444
9540	0.144444444444444
9585	0.157777777777778
9630	0.142222222222222
9675	0.128888888888889
9720	0.131111111111111
9765	0.115555555555556
9810	0.111111111111111
9855	0.0955555555555556
9900	0.0977777777777778
9945	0.0933333333333333
9990	0.0822222222222222
10035	0.0666666666666667
10080	0.0666666666666667
10125	0.0755555555555556
10170	0.0622222222222222
10215	0.0711111111111111
10260	0.06
10305	0.06
10350	0.0533333333333333
10395	0.0577777777777778
10440	0.06
10485	0.0555555555555556
10530	0.0577777777777778
10575	0.0533333333333333
10620	0.0622222222222222
10665	0.0511111111111111
10710	0.0577777777777778
10755	0.0555555555555556
10800	0.0955555555555556
10845	0.106666666666667
10890	0.1
10935	0.115555555555556
10980	0.14
11025	0.164444444444444
11070	0.173333333333333
11115	0.188888888888889
11160	0.197777777777778
11205	0.215555555555556
11250	0.184444444444444
11295	0.177777777777778
11340	0.182222222222222
11385	0.173333333333333
11430	0.148888888888889
11475	0.12
11520	0.106666666666667
11565	0.102222222222222
11610	0.0911111111111111
11655	0.0866666666666667
11700	0.0866666666666667
11745	0.0711111111111111
11790	0.0777777777777778
11835	0.0866666666666667
11880	0.0911111111111111
11925	0.0933333333333333
11970	0.0933333333333333
12015	0.0977777777777778
12060	0.106666666666667
12105	0.0977777777777778
12150	0.0888888888888889
12195	0.0888888888888889
12240	0.0844444444444444
12285	0.0644444444444444
12330	0.0577777777777778
12375	0.06
12420	0.06
12465	0.0466666666666667
12510	0.0288888888888889
12555	0.0222222222222222
12600	0.0333333333333333
12645	0.0333333333333333
12690	0.0311111111111111
12735	0.0311111111111111
12780	0.0288888888888889
12825	0.0311111111111111
12870	0.0355555555555556
12915	0.0355555555555556
12960	0.0355555555555556
13005	0.0377777777777778
13050	0.0266666666666667
13095	0.0288888888888889
13140	0.0288888888888889
13185	0.0333333333333333
13230	0.0377777777777778
13275	0.0355555555555556
13320	0.0288888888888889
13365	0.0311111111111111
13410	0.0511111111111111
13455	0.0533333333333333
13500	0.0533333333333333
13545	0.0511111111111111
13590	0.0488888888888889
13635	0.0444444444444444
13680	0.04
13725	0.0444444444444444
13770	0.0422222222222222
13815	0.0422222222222222
13860	0.0222222222222222
13905	0.02
13950	0.0466666666666667
13995	0.0488888888888889
14040	0.0466666666666667
14085	0.0555555555555556
14130	0.0688888888888889
14175	0.0711111111111111
14220	0.0733333333333333
14265	0.0777777777777778
14310	0.0888888888888889
14355	0.0911111111111111
14400	0.0711111111111111
14445	0.0711111111111111
14490	0.0844444444444444
14535	0.08
14580	0.0755555555555556
14625	0.0688888888888889
14670	0.0733333333333333
14715	0.0711111111111111
14760	0.0622222222222222
14805	0.0688888888888889
14850	0.0777777777777778
14895	0.0777777777777778
14940	0.0644444444444444
14985	0.06
15030	0.0511111111111111
15075	0.0466666666666667
15120	0.04
15165	0.0333333333333333
15210	0.0466666666666667
15255	0.0355555555555556
15300	0.0266666666666667
15345	0.0288888888888889
15390	0.0288888888888889
15435	0.0288888888888889
15480	0.0288888888888889
15525	0.0288888888888889
15570	0.0311111111111111
15615	0.0377777777777778
15660	0.0266666666666667
15705	0.0288888888888889
15750	0.0288888888888889
15795	0.0266666666666667
15840	0.0355555555555556
15885	0.0511111111111111
15930	0.0711111111111111
15975	0.0911111111111111
16020	0.1
16065	0.104444444444444
16110	0.122222222222222
16155	0.131111111111111
16200	0.133333333333333
16245	0.16
16290	0.166666666666667
16335	0.166666666666667
16380	0.157777777777778
16425	0.146666666666667
16470	0.144444444444444
16515	0.16
16560	0.16
16605	0.164444444444444
16650	0.162222222222222
16695	0.14
16740	0.124444444444444
16785	0.111111111111111
16830	0.102222222222222
16875	0.0977777777777778
16920	0.0888888888888889
16965	0.08
17010	0.0688888888888889
17055	0.0644444444444444
17100	0.0688888888888889
17145	0.0711111111111111
17190	0.0866666666666667
17235	0.0977777777777778
17280	0.113333333333333
17325	0.124444444444444
17370	0.153333333333333
17415	0.164444444444444
17460	0.166666666666667
17505	0.166666666666667
17550	0.173333333333333
17595	0.188888888888889
17640	0.184444444444444
17685	0.186666666666667
17730	0.186666666666667
17775	0.188888888888889
17820	0.171111111111111
17865	0.16
17910	0.168888888888889
17955	0.177777777777778
18000	0.157777777777778
18045	0.14
18090	0.128888888888889
18135	0.115555555555556
18180	0.0977777777777778
18225	0.0822222222222222
18270	0.08
18315	0.0688888888888889
18360	0.0466666666666667
18405	0.0288888888888889
18450	0.0355555555555556
18495	0.0333333333333333
18540	0.0422222222222222
18585	0.0577777777777778
18630	0.0688888888888889
18675	0.0777777777777778
18720	0.0888888888888889
18765	0.102222222222222
