# Supplementary material for: Conveniently Pre-Tagged and Pre-Packaged: Extended Molecular Identification and Metagenomics Using Complete Metazoan Mitochondrial Genomes
Source: PLoS One. 2012 Dec 14;7(12):e51263. doi: 10.1371/journal.pone.0051263 (PMC3522660; doi:10.1371/journal.pone.0051263)
Supplement: File S3 — Sliding window analyses for Mammalia and Lissamphibia. For each family, the folder contains the aligned sequences as well as the sliding window analyses by species pair and for all species pair on a single figure. (ZIP) [file pone.0051263.s003.zip › Lissamphibia/Bombinatoridae/Bombinatoridae.fas]

>Bombina maxima mitochondrion, complete genome.    NC_011049
GTGGCAATCACACGTTGACTTTTTTCGACAAATCACAAAGACATTGGCACCCTTTATCTA
GTTTTTGGTGCCTGAGCCGGAATGGTTGGAACTGCCCTTAGCCTGCTTATTCGAGCGGAA
CTAAGCCAACCCGGAACCCTGCTTGGAGACGACCAAATTTATAATGTAATTGTTACCGCT
CATGCCTTCGTAATAATTTTCTTCATGGTTATGCCTATCATAATTGGGGGCTTTGGAAAC
TGACTTGTCCCCCTAATAATTGGGGCCCCGGACATGGCCTTTCCACGAATAAATAATATA
AGCTTCTGACTTCTTCCACCATCTTTCCTTCTGCTCCTAGCATCATCTGGCGTAGAAGCA
GGAGCCGGAACGGGCTGAACTGTTTACCCACCTTTAGCCGGAAACCTGGCTCACGCCGGG
GCATCTGTGGATCTAACTATTTTTTCTCTACACCTTGCTGGAGTCTCTTCAATTTTAGGT
GCCATTAATTTTATTACTACAACAATTAACATAAAACCACCAGCAATGTCACAATACCAA
ACACCATTATTTGTGTGATCTGTACTAATTACAGCGATTCTTCTGCTACTCTCACTCCCA
GTTCTTGCTGCAGGTATCACAATACTTCTTACAGATCGAAACCTTAACACAACCTTTTTT
GATCCTGCTGGAGGCGGAGACCCAGTATTATATCAACACCTATTTTGATTCTTTGGTCAT
CCTGAAGTTTATATCTTAATTCTACCAGGGTTTGGCATAATCTCACACATCGTAACATAT
TACTCCAACAAAAAAGAACCATTTGGTTACATAGGCATAGTCTGAGCTATAATATCAATT
GGCCTACTAGGTTTTATTGTTTGAGCCCACCACATATTCACCGTAGACCTAAATGTAGAT
ACCCGAGCCTACTTTACCTCAGCAACAATAATTATTGCAATTCCAACAGGTGTAAAAGTA
TTCAGCTGATTAGCTACTATGCACGGAGGTACAATTAAATGAGATGCAGCCATGCTTTGA
GCTCTCGGCTTCATTTTCCTGTTTACAGTAGGAGGTCTCACCGGCATCGTCCTAGCCAAC
TCCTCATTAGATATTGTTCTTCATGACACATATTATGTTGTAGCCCACTTCCACTATGTG
TTATCTATGGGGGCCGTATTTGCAATTATAGGCGGATTCGTGCACTGATTCCCATTATTT
ACAGGATATACTCTTCATGAAACCTGAACAAAAATTCACTTTGGTGTAATATTTGCAGGG
GTAAATTTAACATTTTTCCCTCAACATTTTTTAGGTCTAGCCGGGATACCTCGACGCTAT
TCTGATTACCCAGACGCATATACTCTGTGAAATACGGTCTCATCAGTAGGATCTCTAATT
TCTCTTGTAGCCGTGATTATAATAATGTTCATTATCTGAGAGGCTTTCTCAACAAAACGC
GAAGTACTACTAACTGAACTTACTTCAACAAACATTGAATGACTTCACGGCTGCCCTCCA
CCATATCACACATTTGAAGAACCAGCATATGTTCAAACACCTTATCGAACCTAACGAGAA
AGGAAGGAATTGAACCCCCTTAAGCTGATTTCAAGTCAGCCACATGACCAGTCTGTCACC
TTCTTAATAAGATATTAGTAAATTATTATATTGCCTTGTCAAGGCAAAGTTGTAGGTTAA
CCCCCTGCATATCTTAACATGGCCCACCCAGCACAATTAGGATTTCAAGATGCAGCATCA
CCTATTATAGAAGAACTCTTACATTTTCATGACCACGCATTAATAGCCGTATTTTTAATT
AGTACGCTGGTTCTCTACATTATTACTACCATAATAACAACAAAATTAACAAACACAAAT
GCAATGGACGCTCAAGAGATTGAAATAGTCTGAACAATTATGCCTGCAATTATCCTCATT
GTTATTGCCCTACCATCACTTCGCATTCTTTACCTAATAGATGAAATTAGTGACCCACAC
TTAACGGTTAAAGCGATTGGCCATCAGTGATATTGAAGTTACGAATTCACTAACTATGAA
GACCTTGCATTCGACTCCTACATAGTCCCCACACAAGACCTGACTCCCGGACAATTTCGA
CTTTTGGAAGTAGACAACCGCATAGTAGTCCCAATGGAGTCCCCAACCCGTATACTAATT
ACAGCAGAAGATGTTTTACACTCCTGAGCTGTCCCAGCATTAGGAATTAAAACAGATGCA
ATTCCAGGACGATTAAATCAAACATCCTTTATTGCGACTCGTCCAGGTATTTTTTATGGT
CAATGCTCTGAAATTTGTGGAGCTAATCACAGCTTCATACCAATTGTAGTCGAAGCAGTA
CCTTTAAAAACCTTTGAAAACTGATCTTCATCAATACTAGAAGCCTCACTAAGAAGCTAA
TACGGAATAGCAACAGCCTTTTAAGCTGTAGACAGGTGACC-TAATCGCCCTTAGTGAAA
TGCCACAACTCAACCCAGGCCCATGATTTGCTATCTTAATCTTTTCATGATTAATCCTCC
TCACAATTTTCCCACAAAAAGTAACAAAACACCTATCAATAAACGAGCCCGCCACTCAAA
CCACAGAAAAATCTAAACCAACCCCATGATCCTGACCATGAACCTAAGCTTTTTTGATCA
ATTTATGAGCCCTCTCCTTCTTGGTATCCCACTAATTGCAGTCGCAATCGTAATACCCGG
ACTTCTGCTCCCAACCCCTTCAAATCGATGAATCAATAATCGCCTTATCACACTACAAAC
ATGGTTTGTTAATAACTTTACAAAACAAATCTTCTCCCCAATTAACTTAGGGGGCCATAA
ATGAGCCCTTATATTAACATCTTTGATGCTATTTTTAATTTCAGTAAACCTTCTTGGTTT
ACTTCCATATACATTCACCCCAACCACACAACTATCACTAAATATAGGACTAGCTGTCCC
ATTATGATTAGCTACAGTATTAATCGGCCTACGAAATCAACCAACCGTTGCCCTAGGGCA
TCTTCTCCCTGAAGGTACCCCTACACTATTAATCCCTGTCCTTATTATTATTGAAACCAT
TAGTTTATTTATTCGTCCTCTTGCCCTGGGAGTGCGACTTACAGCTAATCTTACAGCAGG
CCACCTCCTCATTCAACTAATTGCTACAGCGGCTTTCGTGCTTCTCCCTATTATACCTGC
TGTATCCATTATTACATCAATTATTCTCTTCCTTTTAACCATCCTTGAAATTGCGGTTGC
AATAATTCAGGCTTATGTATTTGTACTTCTATTAAGCCTTTATTTACAAGAAAACGTATA
GTCA-TGGCCCACCAAGCACACGCCTATCACATAGTAGACCCAAGCCCTTGACCACTAAC
AGGAGCAGTAGCAGCCCTTCTTCTTACCTCCGGGCTCGCTATATGATTCCACTTTAATTC
CCTAAGTCTTCTTTACCTTGGCTTAATTATTATAATCTTAACAATACTTCAATGATGACG
TGACGTAATTCGTGAAGGTACATTCCAAGGTCACCACACCCCACCTGTTCAAAAAGGTTT
GCGATATGGTATAATCCTGTTCATTACATCAGAAGTCTTCTTTTTCATCGGCTTTTTCTG
AGCTTTTTATAACTCAAGCCTAGCCCCAACCCTTGAACTAGGGGAATGTTGACCCCCTGC
AGGAATTACCCCACTTAACCCATTTGAGGTGCCACTACTTAATACTGCAGTTTTACTGGC
CTCAGGAGTTACTGTCACATGAGCTCATCATAGCATCATGCAAGGCAATCGCAAGGAGAC
AATTCAATCACTTGGCCTAACCATCCTTCTTGGCCTTTATTTCACAGCCCTTCAAGCAAT
AGAATATTATGAAGCACCTTTTACAATCGCAGACGGAATCTATGGATCAACATTCTTTGT
TGCCACCGGCTTCCACGGCCTACACGTAATTATTGGCTCTTTATTTCTAGCAGTTTGCCT
AATTCGACAAATCCAGTACCACTTCACTTCAAAACACCACTTCGGGTTTGAGGCAGCCGC
CTGATATTGACACTTTGTTGATGTTGTATGACTCTTCCTCTACGTCTCCATTTACTGATG
AGGTTCATATTTTCTTAGTATTAATGCCAGTACAAGTGACTTCCAATCACACAGACTCGG
TTAAACCCCGGGAGAAAATAATGATTTATGCTATTTTACTTATTGCATCCGCAGTAGCCA
CCTTGTTAGCTTTAATTAGCTTTTGACTACCACAAATTTCGCCTGACACAGAAAAACTGT
CGCCCTACGAGTGTGGTTTTGATCCGCTAGGCACTGCCCGTCTACCGTTTTCTATACGAT
TCTTTCTTGTCGCTATTTTATTTCTTCTGTTTGACCTTGAAATTGCTCTTCTTTTACCCA
CCCCGTGGGCAGTTCAACTTGACACTCCAATATTAACAATCTTTTGATCACTACTAATTT
TATCACTTCTAACCATCGGGCTGATTTACGAGTGACTACAAGGTGGGTTAGAG-GAGCAG
AATGGGTAATTAGTCCAAACAAGACAACTGATTTCGGCTTAGTAGATTGTGGTTTAACCC
CACAGTTACCCTATGACTCTCACACACTTTAGCTTTTGTAGCGCATTCATTTTAGGCCTT
ACAGGATTAGCTTTTCACCGAACCCACCTATTATCAGCCCTATTATGTTTAGAAGGCATA
ATATTATCCCTATTCCTTGGATTATCGCTTTGATCTTCTCAAGTATCCTCTATTTCATTC
TCTCTCGCCCCTATACTTATTCTCACGTTTTCTGCCTGCGAAGCAGGCACAGGACTAGCT
CTTCTAGTAGCCACCACACGAACTCACGGCACAGATAACCTTCATAACTTAAACCTCCTA
CAATGTTAAAAATTATTATCCCATCTCTCATGCTAGTCCCACTCGTATGACTCTCCCCAT
CAAAATGAATTTGAACATTTTCCACCTTACACAGCCTATTTATTGCCATAATTAGCTTAA
CATGATTTGCTAGCTCAACAGAAAGTGCTCACTTTACAACCCAAATCTCATCAATTGACC
AACTCTCATCCCCACTACTAATCTTATCTTGTTGACTTCTCCCAATTATAATTATTGCAA
GTCAAAATCACTTGATACTAGAACCTCTTAACCGACAGCGAACATATGTTACCACCCTAG
TTTCCTTGCAAATCGCACTCGTTGTAGCCTTTTCTGCCACAGAACTCATTTTATTTTATA
TTACATTTGAAATTACACTTATCCCAACACTCATATTAATTACACGTTGAGGAAATCAAG
CAGAACGCTTAAATGCAGGTATTTATTTCTTATTCTATACACTAATAGGATCACTGCCTC
TATTAATTGCCCTATTATCACTACAAAGCTCTGAAGGGACCCTATCTACATTACTTATAC
AACTCAATACCCCACTTATAATATCTTCTTGAGCCAACAAAGCCTGATGACTTGCCTGTT
TAATCGCATTTATAGTTAAAATACCTCTTTATGGAGCCCATCTCTGACTTCCCAAAGCCC
ACGTAGAAGCACCCATTGCCGGTTCAATAGTTCTGGCTGCAATTCTCCTCAAACTTGGTG
GATATGGTATCTTACGAATCTCTATACTTTTACCAACTTCAATAAGCAACCTGGCCTATC
CATTTATTATCCTAGCCCTTTGGGGGGTTATCATAACTAGCTCCATCTGTCTTCGACAAA
CAGACTTAAAGTCAATAATTGCATATTCTTCAGTTAGTCACATGGGCTTAGTAATTGCCG
CAGCAATAATCCAAACACCATGAAGCTTTAGTGGCGCAATTGTCTTAATGGTGGCTCATG
GACTTGTCTCCTCCGCCTTATTCTGCCTCGCCAACACAAATTATGAACGAACCCACAGCC
GAACCCTTTTACTCTCTCGAGGCATACAAATTATCTTACCCCTTATAGGAGCCTGATGAC
TACTGTCTAATCTCGCAAACATAGCTCTTCCACCCTCACCAAATCTCATGGGAGAGTTAT
CTGTCATAATTGCCATATTTAACTGATCTAACTGAACAATCCTACTTACAGGTATAGGCA
CACTACTCACCGCAGCCTATTCTCTTTATATGTTTCTAATAACCCAACGAGGCCCCACCC
CTCAACACCTCATAGCCTTAAACCCAACACACACCCGCGAACACACCCTAATACTTTTAC
ACCTACTTCCAATTGTACCATTAATTATAAACCCCTCCCTAATTTGAGGGGCCTTTTCAT
GTAAACATAGTTTAGCAAAATACTAGATTGTGATTCTAGAGTCAGGAGTTAAACCCTCCC
TGTTTACCGAATGAGGTTGGAACACCAAGAACTGCTAATTACTTGCTACCGTGGTTCAAC
TCCACGGCTTATTCGGCTTTTAAAGGAAAAAAGTCGATCCGTTGGTCTTAGGAACCAAAG
ACTCTTGGTGCAACTCCAAGTAAAAGCTATGAATTTTCCACTTATCTTTAGCTCTTCTTT
GCTACTAACAATTATCACCCTTCTCTTTCCGATCCTCCTCAGTCTTATGCTAAAACAGCC
TACAGCCCATCTCACAAAGTCCAGCGTGAAAATCGCATTTTTCATCAGCCTAATCCCACT
ATTTATTTTTCTTGACCAAGGAACAGAATCTATTGTCACAAATTTTAACTGAATCACCCT
TAACACATATGATATTAATGTAAGTTTTAAGTTTGATTTATACTCAACAGTATTTATTCC
AATTGCCCTTTTTGTAACATGATCAATTTTGGAGTTTGCAATTTGATACATATCAACTGA
CCCCTTGATAGACCGGTTTTTTAAATATCTACTAATTTTTCTAGTAACAATAATAATTCT
TGTTACAGCCAACAATCTCTTCCAGTTATTTATTGGATGAGAAGGGGTTGGAATTATGTC
GTTTCTCCTAATTGGGTGGTGATATTCACGCGCAGACGCAAATACCGCAGCACTACAAGC
AGTTATTTATAATCGAGTAGGAGATATTGGTCTAATTCTAAGCATAGCCTGACTTTCGAT
TCACCTAAACTCCTGAGAATTACACCAGATCTTTATACTACAAAATAATGACATAACCCT
TCCAATCATAGGCTTTATTTTAGCAGCAACAGGCAAATCAGCCCAATTTGGTTTACATCC
ATGGCTCCCTGCCGCAATGGAGGGTCCAACCCCAGTATCAGCCTTACTCCACTCAAGCAC
CATGGTAGTGGCGGGAATTTTTCTACTAATTCGTATTCACCCCCTTATAGCAAACAACCA
ACTTATATTAACTACTTGTCTCTGTCTTGGTGCTATAACAACCCTATTTACAGCAGCATG
CGCCCTAACACAAAATGATATCAAAAAAATTGTTGCCTTCTCAACATCCAGTCAACTGGG
CCTAATGATGGTAACAATCGGGTTAAATTGCCCACAACTGGCTTTCCTCCACATCTGCAC
TCACGCCTTTTTTAAAGCCATATTATTCCTATGCTCTGGCTCTATTATCCACAGCTTAAA
TGACGAACAGGACATCCGAAAAATGGGAGGGCTTCAACATACACTCCCAATTACAACAAC
CTGTCTCACAATTGGTAGTCTTGCTTTAATAGGCACACCATTTCTAGCCGGATTTTTTTC
AAAAGACGCAATTATTGAAGCACTAAACACTTCTTCCGCTAACTCTTGAGCACTTGTTCT
AACCATCCTAGCTACTTCTTTCACAGCAATCTACAGTTTTCGCATTATTTATTTTGCTTC
AATAAGCTTCCCACGCTCATTACCACTTTCTCCAATCAATGAAAACAACCCCTTAATTTA
TAATCCTATTAAACGCCTTGCCTGAGGAAGCATCCTTGCCGGACTTATTTTAACATCAAA
CTTAAACCCCATTAAAACACCAGTTTTGACCATACCCCTTCTAGCCAAATTAGCAGCACT
ACTAGTTACTATTTTAGGCCTAATTATCGCATTTGACCTTTCTAACATTACTACGAAAAA
ACCAAATACCTCATCTTACAACCATTCTTTTTCTAATCTTTTAGGGTTCTTTCCTAACAT
TATTCACCGAATGCTGCCCAAACTCTCCTTGAACATAGGACAAATCATTTCCACACATCT
TCTTGATGTAAACTGATACGAAAAAATAGGACCCCAGGGAATTGCTAGCCAACAGCTGCC
AATAATCAAAACCACTACAAATATTCAACAAGGCCTAATTAAAACCTACTTAACAATTTT
CCTCCTAACAACTGCGGCAGCCGTTATACTAGTCTAACTGCACGAAGGCCCCCACGATAA
TGCCCACGAGTTAACTCTAAAACAACAAATAGCGTCAATAATAGGATTCAACCCCCAATT
ACCAACATAAGCCCTCCCGACGAGTATATCAGGGAAACCCCAACAAAATCACCACGAACA
ACCGTCATCTCATCACCAAATAACAGTTCGCTAAAAGTCAAACCCCCTACCATATAATAC
CCGCCTGTAACTAGCAGTAGATATACCAAGACATACCCAACAACAGATCAACTTCCCCAC
GCCTCAGGATATGGCTCTGCAGTCAAAGCTGCAGAATAAGCAAAAACTACTAATATTCCC
CACGCCTCAGGATATGGCTCTGCAGTCAAAGCTGCAGAATAAGCAAAAACTACTAATATT
CCCCCCAAATAAATTAAGAACAAAACCAAAGATAAAAAAGAAGCCCCAAAATTCACAATT
ACACAACACCCGGCACCAGCGGCCACTACTAACCCAAGAGCCGCATAATATGGAGATGGG
TTAGAAGCAACCGCCACTAGCCCTAAAACTAACCCAATTATAAAAAAAGATACTAAGTAA
ATCATAGTTCTTACCTGGATTTTAACCAAGACCAGAGGTCTGAAAAACCACCGTTGTATT
TCAACTATAAAAACCTTCTAATGGCACCCAACCTCCGAAAATCCCACCCCTTAGTAAAAA
TTATTAATGGATCCTTCATTGACCTCCCCGCCCCATCCAACATCTCAGTGTGATGAAATT
TTGGCTCTTTACTAGGCATCTGTCTGATTATTCAAATCCTCACTGGCCTATTCCTGGCAA
TACACTACACAGCAGACACCACAATAGCATTTTCATCAGTCGCCCACATTTGCCGAGACG
TCAACTATGGGTGACTAATTCGTAATTTACACGCAAATGGAGCCTCTTTCTTCTTTATTT
GCATTTATTTCCATATCGGTCGCGGCATTTACTACGGATCATTTTTATTTAAAGAGACCT
GAAATATCGGGGTAGTCTTGTTATTCTTAGTTATAGCGACCGCTTTTGTCGGCTACGTTC
TCCCATGAGGTCAAATATCCTTTTGAGGCGCAACAGTCATCACGAACCTCCTATCAGCCA
TTCCCTATGTTGGCACAACATTAGTTCAATGGATCTGAGGGGGTTTTTCAGTAGACAATG
CTACACTAACCCGATTCTTTGCCTTCCACTTCCTTCTTCCATTTGTCATTGCAGGAGCCA
CCATTCTTCATCTCCTTTTCTTACACGAAACAGGCTCAAATAACCCAACAGGACTAAACT
CAAACACAGACAAAATTCCATTTCACCCATACTTCTCATACAAAGACCTCCTCGGATTTC
TAATCATACTAACAACGCTAGCTCTACTCGCTATGTTTTCTCCAAACCTATTAGGAGACC
CAGACAACTTCACCCCGGCCAACCCACTAGTAACACCCCCCCACATTAAGCCAGAGTGGT
ACTTCTTATTTGCTTATGCTATTCTTCGATCTATCCCAAACAAGTTGGGGGGAGTGCTAG
CCCTAGTCTTCTCAATTCTAATCCTTGCCCTTCTGCCCCTCCTCCACACGGCTAAGCAAC
GTAGCCTAATATTCCGACCCATCACTCAGATCATCTTTTGATCACTAATTGCAGACACCC
TTATTCTAACATGAATTGGAGGACAGCCAGTTGAAGACCCCTTCATTCTCATCGGACAAG
TAGCCTCACTAATCTACTTCTTCATCTTTCTTATTCTATTCCCACTTTCAGGGTGGCTGG
AAAACAAACTACTAAACTGATGTCAACGTAGCTTAATGAAAGCACCGGTCTTGTAAACCG
AAGAATGAGGACTCACCCCCTCCTTTGTCACACACTGTTGGCAGTTGTTGGCGATCGAAA
CAAGAGGAATTAAACCCCCACCATCGACCCCCAAAGCCGACGTTCTCGTTAAACTATGTT
TCGCTCAGAGCATTCATCTATTTTCCTCATGAATATCCACATTATATATGTACTAATGCA
TATAGACTATATATGTATAATCGAGCATTCATCTATTTTCCTCATGAATATCCACATTAT
ATAT--GTACTAATGCATATAGACTATATATGTATAATCGAGCATTCATCTATTTTCCTC
ATGAATATCCACATTATATAT--GTACTAATGCATATAGACTATATATGTATAATCGAGC
ATTCATCTATTTTCCTCATGAATATCCACACATTGTAT--ATATTAATGTATATAGACTA
TATATGTATAATCGAGCATTCATCTATTTTCCTCATGAATATCCACACATTGTAT--ATA
TTAATGTATATAGACTATATATGTATAATCGAGCATTCATCTATTTTCCTCATGAATATC
CACACATTATA--TATATTAATGTATATAGACTATATATGTATAATCGAGCATTCATCTA
TTTTCCTCATGAATATCCACATCATATAT--GTACTAATGCATATAGACTATATATGTAT
AATCGAGCATTCATCTATTTTCCTCATGAATATCCATACTAT------------------
-TATATATATTAATGTATATAGACTATATATGTATAATCGAGCATTCATCTATTTTCCTC
ATGAATATCCACACATCATACTAATAATGTTCTTCACAAGTAAATTAATGTATATAGACT
ATATATGTATAATCGAGCATTCATCTATTTTCCTCATGAATATCCATACTAT-TATATAT
ATTAATGTATATAGACTATATATGTATAATCGAGCATTCATCTATTTTCCTCATGAATAT
CCATACTAT-TATATATATTAATGTATATAGACTATATATGTATAATCGAGCATTCATCT
ATTTTCCTCACGAATATCCATACTAT-TATATATATTAATGTATATAGACTATATATGTA
TAATCGAGCATTCATCTATTTTCCTCATGAATATCCACACTATTTATACTATGAATGTAT
GTAGACAAACAAACAACTAAC--AACAATCTTTCCTTTTCCTCATGAATATCCTAATAAT
AATAATCAAGTCATGTTTAATAACTAAC--ATAAAAAATCGAACATTAAATTTTTTTCCT
CACGAATATCCTTAAACCTGACATC--AGGACGAATAATAACCCAGAAACATACAAA-TA
TTTATTGAGTAA-AAATGACAGGACAATACGACTAATAGGAATATTATAC-ATCGCTTAA
TTAACAAATCGATGTAAACGCCCATACTCTTTACTCGAGCAGATACAGCTATTTCCA-CA
TGAATGTGTTTTTCCACATAATAGAATTAATTTAACAACTTAAGATTGAGCATTAGTGAG
AGTAGCATAACTATCTTCTTCAACATACTTGTATAATTTGATATGAATAGTAAGATCCTA
ACAATTGAAGAACTACCAAGCTCGTATTAAAGACCTTAATTTAAGAATACTTTAAATTAT
CTCAACACACGTATAATCTTTAGAACTATTTCTATCTCCAGATTCATAGAGATTTGTTAT
GCTTTTGTTGTTAGATGGCCCATGATGAAGCCAAACTGTGGTCAGGTGTCCGGGCCCTAA
TGCGCTTTCCAAGGAACATGGAGTGAAGAGTGGCCGTCCTCACTTTTTAAGA-GGCCACT
GACGGATGTGAATCTATGGACACTTCCCGCAACGTAGCTACGATTGCTCTTTAAAAAGCC
TCCCTCCTATGCTCTAGTTCCTAGATGGCCCATGATGAAGCCAAACTGAGATAAAAGGCC
CTCACTTTTTTTTTT-GGGGAACCTTTCCCCACCATCTCTCAGTGGTTCCTGCGCTTACA
TTTCGGCTGGAACATCTCAATGCTCGTCTTAAGAATCACCAACCTAAATA-ATGCCCCCA
ATTTTATTAATGCTAGTCGGACATAAAGACCTTGTTAAATATGAGATTTTACCCCCAATT
TTTTCTCCCCCCGCTCTAAATTCCTGTCATATCCAAAAATCATTAA--------------
AAAATTAT---------GGGTAAATTAAGGGTTTTTAAAACACCATACGCAGGGTTTTTG
-CGGTAAACCCCCCTACCCCCCATGAGAAACCAGCAGCTCGGCATCTCCCGTCAAACCCC
GAAACCGGGATGCAAGAAAATACTGTAATTATACTCACGCTGTATTTTTTGGACTGTTCG
ATGGTC-ACACCTACCCC--TTGTAGGA-ATTCTAGCACA--------------------
----------CTTATATGCTGTACCCCTAGCAGAAA-TCCAGAGCATGTGTTATAAAT--
-----------TAAATATACACATTT----------------------------------
--------------------------GCTAAATAGCAGAA--CTCAGGACGTATACTAAA
ATGAAGAATCTAAT---TATATATCATATAACTTTTTGTAGCAGAAACTCCAGGACGTAT
ACTAAAATGAAGAATCTAAT-TATATAT-CATATAACTTTTTGTAGCAGAAACTCCAGGA
CGTATACTAAAATGAAGAATATAAT---TATATATCATATAACTTTTTGTAGCAGAAACT
CCAGGACGTATACTAAAATGAAGAATCTAATTATATATATCATATAACTTTTTGTAGCAG
AAACTCCAG-----------------------GACGTATACTAAAATG------------
---------------------------AAGAATCTAATTATATATATCATATAACTTTTT
GTAGCAGAAACTCCAGGACGTATACTAAAATGAAGAATCTAATTATATATATCATATAAC
TTTTTGTAGC-------------------------AGAAACTCCAGGACGTATACTAAAA
TG-------------------------------------AAGAATCTAATTATATATATC
ATATAACTTTTT-GTAGCAGAAACTCCAGGACGTATACTAAAATGAAGAATCTAATTATA
TATATCATATAACTTTTTGTAGCAGAAACTCCAGGACGTATACTAAAATGAATA---TCA
TATACTT---TGGTGGGG------GTGGTGGGGGCTC--------GCACTTTCCRATD--
------------------ATTRSCATNTARS-----------------------------
-GCCCACGTAGCTTAATTAAAGCACAGCACTGAAGATGCTGAGACGAGCCCTAAAAAGCT
CCATGAGCACAAAGGTTTGGTCCCTACCTTACAGTCAATTGTAGCTAAACTTACACATGC
AAGTATCCGCACCCCAGTGAAAATGCCCTTGCATTCTCCCCATAGAGAACAAGGAGCTGG
TATCAGGCACCATTTATGCCCATGACACCTTGCTATGCCACACCCCCAAGGGAACTCAGC
AGTGATAAACTTTGAATATAAGCGAAAGCTTGAATCAGTTATAGCTCACAGAGTCGGTCA
ATCTCGTGCCAGCCACCGCGGTTATACGAAAGACTCAAATTGACAGAAATCGGCGTAAAG
AGTGATTAAGGAAGAACCCCTACCAGAGCCAAACAGCTACTAAGCCGTCGCACGCACTAG
CAAGCTGGAAGAACTTTACTAAAGTAGCCCTGCCACCCCTGAATTCACGACAGCTGGGAA
ACAAACTGGGATTAGATACCCCACTATGCCCAGCCTCAAACTATGACTCAATACAAAACA
CT-TCCGCCCGGGAACTACGAGCTACAGCTTAAAACCCAAAGGACTTGGCGGTGCCCCAC
CCACCTAGAGGAGCCTGTTCTATAATCGATAACCCCCGCTTAACCTCACCACTTCTTGCC
AATACCGCCTATATACCACCGTCGCCAGCCCACCCCGTGAGGGAATAAGTAGGCACAATG
ATCA-CCACCAAAACGTCAGGTCAAGGTGTAGCGTATGAAGTGGAAAGAAATGGGCTACA
TTCTCTAATCTAGAGCACACGAAAAATCATAAGAAATTAGATTGGAAGGAGGATTTAGTA
GTAAAAAGAAACAATAGTGTTCTTTTTAAATTGGCCCTGGGGCGCGCACACACCGCCCGT
CACCCTCTTCAACTAAACCAACACAATTTTTAATACACAAATTAAGTTAAAGAAGAGGTA
AGTCGTAACATGGTAAGTATACCGGAAGGTGTGCTTGGAAT-ACAAAATGTAGCTTAATA
AAGCAATTCGCTTACACCGAATAGATGCCCGCTTAAACCGGACCATTTTGC-AGCCATAT
TTCTAGTTCAACTACACCACATATCCCTAGTAACAGTAAATTAAAACATTACCTAGTTTC
AGTAAAGGAGATAGAACAAAAAATAGGAACAATAGACTAAGTACCGCAAGGGAACGATGA
AATAGAAATGAAAGAACTCATTAAAGCACAAAAAAGCAAAGACCTACCCTTGTACCTTTT
GCATCATGGTCTAACAAGTCAACCCAAGCAAAAAGACTTTCAGCTTGACCCCCCGAAACT
AAGCGAGCTACTCCTGGATAGCCTCAAGAGCAAACCCGTCTCTGTAGCAAAAGAGTGGGA
AAATTCACGAGTAGCGGTGATAGACCTAACGAGCTTAGTGATAGCTGGTTACTCGAGAAA
AGAACATAAATTCTGCCTTAAAACTTAGTCACTATTAAAGTGCACCCTCAGTTTTAAGAG
TTATTCAAATGAGGTACAGCTCATTTGAAACAGGAAACAACCTGGAACCTAGGTAAAGAT
TACACCTTTTTAAGGTCTTGATCAAGTTGGCCTAAAAGCAGCCACCTTCAAGGAAAGCGT
CACAGCTCAAATGAATTACCACACAAATACCTATAACCTTTTCTGACCCTACCAAATTAT
CGAGTCCATTTATATTAATATAAAAAAGTTTATGTTAGAACTAGTAACAAGAAACGAACT
TCTCTTAATGCAAGTGTACATCAGATTGAACTAATCACTGATAATTACCGGCCCCTAACT
GAGGGAAATGTAAAAACCCT-TCAAGAAAATTCTACACAATTAGCCGTTAAACTTACACA
AGAGCATCTCAAGAAAGATTAAAAGGCGTGGAAGGAACTCGGCAAACATGAACTTCGCCT
GTTTACCAAAAACATCGCCTCTTGCAACTCACATATAAGAGGTAACGCCTGCCCAGTGAC
CATGTGTTCAACGGCCGCGGTATTCTGACCGTGCAAAGGTAGCGTAATCACTTGTCTTTT
AAATAAAGACCAGTATGAATGGCATCACGAGAGTTCAACTGTCTCCCACACCCAATCAGT
GAAACTGATCTCCCCGTGCAGAAGCGGGGATAAAACCATAAGACGAGAAGACCCCATGGA
GCTTTAAACTAAAGGCACTAGCTTCTTATTAATACCCAAGGACAAAATA-TTTAACCAGC
TAAAGTGACCTGTCGTTTTCGGTTGGGGCGACCACGGAGAAAAGCAAATCCTCCGAAATG
AAAGGGACAACCCTTAGCCAAGACTCACAACTCTAAGCAATAGAACATCTAACACACCGA
TCCAATCAAATTGATCAACGAACCAAGTTACCCTGGGGATAACAGCGCAATCTATTTTCA
GAGTTCATATCGACAAATAGGTTTACGACCTCGATGTTGGATCAGGGCCTCCTAGCGGTG
CAGCCGCTGCTAAGGGTTCGTTTGTTCAACGATTAAAGCCCTACGTGATCTGAGTTCAGA
CCGGAGTAATCCAGGTCAGTTTCTATCTATGCAAGAATTTTCCTAGTACGAAAGGACCAG
AAAAATGTGGCCACTACCCCGCTATGCCACACTCTAAACTAATGTAAACAACTTAATTAA
ATAAGAGCTTGCAACCAAGTGCAAGATTAGCATTTGTTGGTGTGGCAGAGCCCGGTAAAT
GCAAAAGACCTAAGTCCTTTGACCCAGGGGTTCAATTCCCCTCATCAACTATGTTTGTTA
TCCTTACTCATCTTGTCAATTTCTTGCTATATATTATCCCAATTCTCTTAGCCGTGGCTT
TCCTGACACTTGTTGAACGAAAAGTACTAGGATATATACAACTTCGCAAAGGTCCCAATA
TTGTAGGCCCAACCGGCATCCTTCAACCAGTAGCTGATGGCTTAAAACTATTCTTAAAGG
AACCCATTCGCCCATCTACCTCTTCACAACTCCTATTTATGCTTACACCAACCCTGGCCT
TAGCCTTGGCCATATCTATTTGAACCCCTCTACCAATACCATTTTCACTAGTAGAAATCA
ACCTTAGTATTTTATTTATTTTGGCGATCTCAAGCCTAACTGTTTACTCCATTTTAGGCT
CAGGCTGATCCTCCAATTCAAAATACGCTCTTATTGGAGCTCTACGAGCTGTAGCCCAAA
CAATCTCCTACGAAGTTACACTAGCACTAATCCTTCTATGTCTAATTATATTTACCGGCA
GCTTCACCCTATACAGTTTTAACACATCTCAAGAATGAGTCTGACTAATCGCTCCAGGAT
GACCTATAGCCATAATATGGTATATTTCAACACTGGCAGAAACAACGCAAGCTCCATACG
ATCTCACAGAAGGTGAATCAGAATTAGTCTCCGGTTTCAACGTAGAATATGCTGGAGGAC
CCTTTGCCCTATTTTTTTTAGCAGAATACGCCAACATTCTCATGATAAACACCCTGTCCG
CCGTCTTATTTTTAGGCTCTTATCACTTTATCTTACAATCCCCGGTCATACTAATAATAA
AAGCTACTGCACTATCTATACTTTTTCTCTGGGTTCGAGCCTCTTATCCACGTTTTCGAT
ATGATCAACTTATACACCTTGTATGAAAAAATTTTCTACCAATTACCCTAGCCCTGACAA
TCTGACATATTGCTCTCCCAATCTCAACTGCAGGACTCCCACCACAAATTTAGGAAATGT
GCCCGAAAGTTAAGGATCACTTTGATAGAGTGAAACATAGGGGTTTAAACCCCCTCATTT
CCTTAGAAAAATAGGAATTGAACCTACCCCTGAGAGATCAAAACTCTCTGTACTCCCACT
ATACTATTCTCTAGTAAAGTCAGCTAAAAA-GCTTTTGGGCCCATACCCCAAACATGTTG
GTTAAACCCCTTCCTTTACTAATGAGCCCACTAGTATTATCTACCCTTCTATCAAGTCTA
GCCCTAGGAACTATAATTACAGCATCCAGCCATCACTGACTTCTAGCCTGAATGGGTCTT
GAAATTAACACGCTAGCGATTATTCCATTAATAGCCAAAATACACCATCCTCGAGCAATT
GAAGCCACAACAAAATATTTTATTACGCAAGCTGCCGCATCGGCCATAATTTTATTCTCT
AGTATTACTAATGCATGAGCTACAGGAGAATGAGACATTATAAACCTAACTTCCCACCTA
TCAACAACAACTATATTGATGGCCATCTTGATAAAACTTGGAGTTGCACCCTTCCACTTC
TGACTCCCCGAGGTCTTACAAGGTATTGACTTAACAACAGGACTAATCCTGTCTACATGA
CAAAAACTAGCCCCAATAATTCTTCTCCTTCAAATCTCCACTAGCCTAAACCCTCAACTC
CTGTTTACTGCGGGCATTATCTCCACAGTTATTGGGGGCTGAGGCGGATTAAATCAAACA
CAACTCCGAAAAATTTTAGCTTACTCATCAATCGCCCACCTGGGCTGAATAATAGCAGCC
TTAACTATTTCCCCTCAACTCACCGCCCTTAACTTAATCATCTACATTATTATAACAACA
GCAGTGTTTTTAACACTAAAAATATTATCTTCAACTAAAATCTCCACCCTATCTTCATCA
TGACAAAAAACGCCAACGCTAGCCGCCATATTTACACTAATACTCCTCTCAATAGGAGGA
CTTCCCCCCCTAACAGGATTTATGCCTAAATGACTTATTCTTCAAGAAATAACAAAACAA
AGTGCCACAGTTCTAGCCACTATAATAGCCCTATCAGCACTCTTAAGCCTATTTTTTTAT
ATTCGGCTAGCCTATGCCCTGACACTTACAACACACCCAAACATAACCCACTCCACCCAA
CTGTGACGTTTTTCAACCACCCAACCAAAACTCCTTTTGACAGCATCAGCAATAACCTCA
GTCACTCTTCTCCCAACTACACCCCTTCTACTGTCCATCATACCATAGGAACTTAGGATA
ACTAGACCAAAAGCCTTCAAAGCTTTCAGCAGGAGTTAAACCCTCCTAGTTTCTGTTAAG
GCTTGCAGGACTCTATCCAACATCACCTGAATGCAACTCAGATACTTTTATTAAGCTAAA
GCCTTTCTAGAAAGACGGGCCTCGATCCCGTAAAAATTTAGTTAACAGCTAAAAGCTCAA
TCCAGCGAGCTTCATTCTACTTCTCCCGCCTCTTAAAGACGGGAGAAGCCCCGGCGAGTT
TCATCTCGCTTCTTAAGATTTGCAATCTTATGTGTGATACACCACGGGGCTTGGTAAAAA
AAGGACTTGAACCTTTGTTCGTGGAGCTACAATCCGCCGCCTAACCCTCGGCCATTCTAC
CT
>Bombina bombina mitochondrion, complete genome.    NC_006402
GTGGCAATCACACGTTGACTTTTTTCGACAAATCACAAAGACATTGGCACCCTTTATCTA
GTTTTTGGTGCCTGGGCCGGAATGGTTGGAACTGCCCTTAGCCTATTAATTCGAGCGGAA
CTGAGCCAGCCCGGAACACTGCTTGGAGACGACCAAATTTACAATGTAGTTGTTACCGCT
CATGCCTTCGTAATAATTTTTTTTATGGTAATGCCCATCATAATGGGAGGCTGTGGAAAC
TGACTTGTCCCTCTAATAATTGGAGCTCCGGACATGGCCTTCCCGCGAATAAATAACATA
AGCTTCTGACTTCTTCCCCCGTCTTTCCTTCTACTTCTAGCGTCGTCTGGCGTAGAAGCA
GGGGCCGGGACGGGCTGAACTGTCTACCCGCCTTTGGCCGGAAACCTGGCTCACGCCGGA
GCATCCGTGGACCTAACTATTTTTTCTTTACACCTTGCCGGAGTCTCCTCAATTTTAGGT
GCTATTAACTTTATTACTACAACAATTAACATGAAACCACCAGCAATGTCACAATACCAA
ACACCGTTGTTTGTATGATCTGTACTAATTACAGCGATTCTTCTACTACTCTCACTTCCC
GTTCTTGCTGCAGGTATCACAATACTACTCACAGATCGAAACCTCAACACGACCTTTTTT
GACCCTGCTGGAGGTGGAGACCCCGTATTATATCAACACCTGTTTTGATTCTTTGGTCAC
CCTGAAGTTTATATCTTGATTCTACCAGGATTTGGCATAATCTCACACATTGTAACATAT
TATTCTGGCAAAAAAGAACCATTTGGTTATATAGGCATAGTCTGAGCTATAATATCAATT
GGCCTACTAGGTTTTATTGTTTGAGCCCACCACATATTCACCGTAGACCTAAATGTGGAC
ACCCGAGCCTACTTTACCTCAGCAACAATGATTATTGCAATTCCAACGGGTGTAAAAGTA
TTCAGCTGATTAGCTACTATGCATGGAGGAACCATTAAATGGGATGCAGCCATATTATGA
GCTCTGGGCTTCATCTTTTTATTTACAGTAGGAGGTCTCACCGGCATTGTCCTGGCCAAC
TCCTCATTAGACATTGTCCTTCATGACACATATTATGTTGTAGCCCACTTCCACTATGTA
TTATCCATAGGAGCCGTATTTGCAATTATAGGCGGATTCGTACACTGATTTCCACTATTT
ACAGGATACACTCTTCATGAAACCTGAACAAAAATTCACTTTGGTGTAATATTTGCAGGA
GTTAATTTAACATTTTTCCCTCAACATTTTTTAGGTCTAGCCGGGATACCTCGACGCTAT
TCTGATTACCCAGACGCATACACCCTGTGAAACACAGCCTCCTCAGTTGGGTCTTTAATT
TCTCTTGTAGCAGTAATTATAATAATATTTATTATCTGAGAGGCTTTCTCAACAAAACGC
GAAGTACTCCTAACTGAACTTACCTCAACAAACATTGAATGACTTCACGGCTGCCCTCCA
CCATATCACACATTTGAAGAACCAGCATTTGTTCAAACACCCTATCGGACTTAACGAGAA
AGGAAGGAATTGAACCCCCTTAAGCTGATTTCAAGTCAGCCACATGACCAGTCTGCCACC
TTCTT---AAGATATTAGTAAATTATTATATTGCCTTGTCAAGGCAAAGTTGTGGGTTAG
ACCCCTGCACATCTTAACATGGCCCACCCAGCACAATTAGGATTTCAAGATGCAGCATCG
CCTATTATAGAAGAACTCTTACATTTTCACGACCACGCATTAATAGCCGTATTTTTAATT
AGTACGCTGGTTCTCTACATTATTACCACCATAATAACAACAAAATTAACAAACACAAAT
GCAATGGACGCCCAAGAAATTGAAATGGTCTGAACAATCATACCTGCAATTATCCTCATT
GTCATCGCCCTTCCATCACTTCGCATTCTTTACCTAATAGATGAAATCAGTGACCCACAT
TTAACGGTCAAAGCAATTGGCCATCAGTGATATTGAAGTTACGAATTCACTAACTACGAA
GACCTTGCATTCGACTCCTACATAATCCCCACACAAGACCTGACTCCAGGACAATTTCGA
CTTTTGGAAGTAGATAGCCGCATGGTGGTCCCAATGGAATCCCCAACCCGTATGCTAATT
ACAGCAGAAGATGTTTTACACTCCTGAGCTGTTCCCGCACTAGGAATTAAAACAGATGCA
ATTCCAGGACGATTAAATCAAACATCCTTTATTGCAACTCGCCCAGGTGTTTTTTATGGT
CAATGTTCTGAAATTTGTGGAGCCAATCACAGCTTCATACCAATTGTGGTCGAAGCAGTG
CCTTTAAAAACCTTTGAAAACTGATCTTCATCAATACTAGAAGCCTCACTAAGAAGCTAA
TACAGAATAGCAACAGCCTTTTAAGCTGTAGACAGGTGACC-TAATTACCCTTAGTGAAA
TGCCACAACTCAACCCAGGCCCATGATTTGCTATCTTAATCTTTTCATGATTGATTCTCC
TCACAATTTTTCCACAAAAAGTAACAAAACATCTATCAATAAACGAGCCCGCCACTCAAA
CCACAGAAAAATCTAAACCAACCCCATGACCCTGACCATGAACCTAAGCTTCTTTGATCA
ATTTATAAGCCCCCTCCTTCTTGGTGTCCCACTAATTGCGGTCGCAATCGTAATACCAGG
ACTTCTACTCCCAACCCCTTCAAATCGATGAATTAGTAATCGCCTTATCACACTACAAAC
ATGGTTTGTTAACAACTTTACAAAACAAATCTTCTCCCCAATCAATCTAGGGGGTCATAA
ATGAGCCCTTATACTAACATCCTTAATGCTATTTTTAATCTCAGTAAACCTTCTTGGTTT
ACTTCCATATACATTTACCCCAACCACACAACTATCACTAAATATAGGACTAGCTGTTCC
ATTATGATTAGCTACAGTATTAGTTGGTCTACGAAATCAACCAACCGTTGCCCTAGGACA
TCTTCTCCCTGAAGGTACCCCCACACTGCTGATCCCCGTCCTTATTATTATTGAAACCAT
TAGCTTATTTATTCGCCCTCTCGCTCTTGGAGTGCGACTAACAGCTAATCTCACAGCAGG
CCACCTCCTCATTCAATTAATTGCTACAGCGGCTTTCGTGCTTCTCCCCATTATACCTGC
CGTATCCATTATTACATCAATTATTCTCTTCCTTTTAACTATTCTTGAAATTGCGGTTGC
AATAATTCAGGCTTATGTATTTGTCCTTCTATTAAGCCTTTATTTACAAGAAAACGTATA
ACCA-TGGCCCACCAAGCACACGCCTATCACATAGTAGACCCAAGCCCTTGACCCCTAAC
AGGAGCAGTAGCAGCCCTTCTTCTCACCTCAGGGCTCGCTATATGATTTCACTTTAATTC
CCTAAGCCTTCTTTACCTTGGCTTAATTATTATGATCATAACAATACTTCAATGATGACG
TGACGTAATTCGTGAAGGTACATTCCAAGGTCACCACACCCCGCCTGTTCAAAAAGGTTT
ACGATATGGCATAATCCTGTTCATTACATCAGAAGTCTTCTTTTTCATTGGTTTTTTCTG
AGCTTTTTATAATTCAAGCCTAGCCCCAACCCTTGAACTAGGAGAATGTTGACCCCCTGC
AGGAATTACCCCACTTAATCCGTTTGAGGTGCCACTACTCAATACTGCAGTTTTATTAGC
CTCAGGAGTTACTGTCACATGAGCTCATCATAGCATCATGCAAGGCAATCGCAAGGAAAC
AATTCAATCACTTGGCCTAACTATCCTTCTTGGCCTTTATTTCACAGCCCTTCAGGCAAT
AGAATATTATGAAGCCCCTTTTACAATCGCAGACGGAATCTATGGGTCAACATTCTTTGT
TGCCACCGGCTTCCACGGCCTACACGTAATTATTGGCTCTTTATTTCTAGGGGTGTGCCT
AATTCGACAAATCCAATATCATTTTACTTCAAAACACCACTTTGGATTTGAGGCAGCCGC
CTGATATTGACACTTTGTTGATGTTGTATGACTCTTCCTCTACGTCTCCATTTACTGATG
AGGCTCATATTTTCTTAGTATTAATACCAGTACAAGTGACTTCCAATCACACAGCCTCGG
TTAAACCCCGGGAGAAAATAATGATTTATACTACTTTACTTACTGCATCAGCAGTAGCTA
CCTTATTAGCTTTAATTAGCTTTTGGCTACCACAAATTTCACCTGACACAGAAAAACTGT
CACCTTATGAGTGCGGTTTTGATCCACTAGGCACTGCCCGTCTACCTTTTTCTATACGAT
TCTTCCTTGTCGCTATTTTATTTCTTCTATTTGACCTTGAAATCGCTCTTCTTTTGCCCA
CCCCATGAGCAATTCAACTTAACACTCCAATATTAACAATCTTTTGATCACTACTAATTT
TAACGCTTCTAACCATTGGGCTGATTTACGAATGACTACAGGGCGGGTTAGAATGAGCAG
AATGGGTAATTAGTCCAAACAAGACAACTGATTTCGGCTTAGTAAATTGTGGTTTAACCC
CACAGTCACCCTATGACCCTCATACACTTTAGCTTTTGTAGCGCATTCATCTTAGGCCTT
ACAGGGCTAGCTTTTCACCGAACCCACCTATTATCAGCCCTTTTATGTTTAGAAGGCATA
ATATTATCCCTATTCCTTGGGTTATCGCTTTGATCTTCTCAAATATCCTCTATTTCATTC
TCTCTCGCCCCTATACTTATTCTCACATTTTCTGCCTGCGAAGCAGGCACAGGACTAGCT
CTTCTAGTAGCCACCACACGAACTCACGGCACAGATAACCTTCACAACTTAAACCTCCTA
CAATGCTAAAAATTATTATTCCATCTTTTATACTGGTCCCACTCGTATGACTCTCCCCAT
CAAAATGAGTTTGAACATTTTCCGCCTTCCACAGCCTATTTATTGCCATAATTAGCCTAA
CATGATTTGCTAGCCCAACAGAAAGTGCTCACTTCACAACCCAAGTTTCATCAATTGATC
AACTCTCATCCCCACTACTAATCTTATCTTGTTGACTCCTCCCGATTATAATCATTGCAA
GTCAAAATCACTTGACACTAGAACCTCTAAACCGACAGCGAACATATGTCACCACTCTAG
TTTCCTTGCAAATCGCGCTCGTTGTAGCCTTTTCCGCCACAGAACTTATTCTATTTTATA
TTACATTTGAGATTACACTTATTCCAACGCTCATGTTAATTACACGTTGGGGAAATCAAG
CAGAACGTTTAAATGCAGGCATTTACTTCTTATTTTATACACTAATAGGATCACTACCTC
TGTTAGTTGCTTTATTATCACTACAAAACTCCGAGGGAACCTTATCTACATTACTTATAC
AACTCAACACTCCACTTATAATATCCTCCTGAGCTAACAAAGCTTGATGACTTGCCTGTT
TGATTGCATTCATAGTTAAAATACCTCTTTACGGAACCCATCTCTGACTTCCTAAAGCCC
ACGTAGAAGCACCCATTGCCGGCTCAATAGTTTTAGCCGCAATTCTCCTTAAACTTGGCG
GATACGGTATTTTACGAATCTCTATACTTCTACCAACTTCAATAAGCAACCTGGCCTATC
CATTTATTATCCTAGCCCTTTGAGGGGTTATCATGACCAGTTCTATTTGTCTTCGACAAA
CAGACTTAAAATCAATAATTGCATATTCTTCAGTTAGCCATATGGGCTTAGTAATTGCCG
CAGCAATAATCCAAACACCATGAAGCTTTAGTGGCGCAATTGTTTTAATAGTGGCTCATG
GACTTGTCTCCTCCGCCTTATTCTGCCTCGCCAACACAAACTATGAACGAACCCACAGCC
GAACGCTCCTACTCTCTCGAGGCATACAAATTATTTTACCCCTTATGGGGACCTGATGAC
TACTATCTAATCTAGCAAACATAGCCCTTCCACCATCACCAAATCTCATGGGGGAACTAT
CTGTTATGATTGCTATATTTAACTGATCTAACTGAACAATTCTACTCACAGGCACAGGCA
CATTACTCACCGCAGCCTATTCTCTTTATATATTTCTAATAACCCAACGAGGCCCCACCC
CCCAACACCTCACAGCCTTAAACCCAACACACACTCGCGAACACACCCTAATACTTCTAC
ACCTACTTCCAATTGCCCCATTAATTATTAACCCCTCCTTAATTTGAGGGGCTTTTTCAT
GTAAACATAGTTTAGCAAAACACTAGATTGTGATTCTAGAGTCAGGAGTTAAACCCTCCC
TGTTTACCGAATAAGATCGGAACACCAAGAACTGCTAATTACTTGTCACCGTGGTTCAAC
TCCACGGCTTACTCGGCTTTTAAAGGAAAAA-GTCGATCCGTTGGTCTTAGGAACCAAAG
ACTCTTGGTGCAACTCCAAGTAAAAGCTATGAATCTCCCACTTATCTTTAGCTCTTCTTT
GCTACTAACAATTATTACCCTTCTCTTTCCAATTCTCCTCAATCTTATGCTAAAACAGCC
TACAGCCCACCTCACAAAGTCCAGCGTAAAAATTGCATTTTTCATCAGTCTAATCCCACT
ATTTATTTTTCTTGACCAGGGCACAGAATCTGTTGTCACAAACTTCAACTGAATTACTCT
TAACACATATGATATTAATATAAGTTTTAAGTTTGATTTATATTCAACAGTATTTATTCC
AATCGCCCTTTTTGTGACATGGTCTATTCTAGAATTCGCAATTTGATACATATCAACTGA
CCCACTGATAGATCGGTTCTTTAAATATCTACTAACTTTCCTAGTAACAATAATAATTCT
TGTCACAGCCAACAATCTCTTCCAGTTATTTATTGGGTGAGAAGGAGTCGGAATTATGTC
ATTTCTCCTAATTGGGTGGTGATATTCACGCGCAGATGCAAATACCGCAGCACTACAAGC
AGTTATTTATAACCGAGTTGGAGATATTGGCCTAATTCTAAGCATAGCCTGACTTTCAAT
TCACTTAAACTCCTGAGAATTACACCAAGTCTTTATACTACAAAATAATGACATAACCCT
TCCGATCTTAGGCTTTATTTTAGCGGCAACAGGCAAATCAGCCCAATTTGGTTTACATCC
ATGACTTCCTGCCGCAATGGAGGGCCCAACCCCAGTATCAGCCTTACTCCACTCAAGCAC
TATGGTAGTAGCAGGAATTTTTCTACTAATTCGTATTCACCCCATTATAGCAAACAACCA
ACTTATACTAACTACTTGCCTCTGCCTTGGTGCCATAACAACCCTATTTACAGCAGCATG
CGCCCTCACACAAAATGATATCAAAAAAATTGTTGCCTTTTCAACATCCAGCCAACTAGG
CCTAATAATAGTCACAATCGGATTAAATTGCCCACAACTGGCCTTTCTCCACATTTGCAC
CCACGCCTTCTTCAAAGCCATACTATTCCTATGTTCTGGCTCTATTATCCACAGCTTAAA
TGACGAACAGGATATTCGAAAAATAGGGGGACTTCAACACACACTCCCAATTACAACCAC
CTGTCTCACAATTGGTAGTCTTGCTTTAATAGGCACACCATTTCTAGCCGGATTTTTTTC
AAAGGACGCAATTATTGAAGCACTAAACACCTCCCCCGCTAACTCCTGAGCACTTGTCCT
AACTATCCTAGCCACTTCTTTCACAGCAATTTACAGTTTTCGCATTATTTACTTTGCCTC
AATAAATTTCCCACGCTCATTGCCACTTTCTCCAATTAATGAAAACAACCCCTTAATTTA
CAATCCTATTAAACGCCTTGCCTGAGGAAGCATCCTTGCCGGACTTATTTTAACATCAAA
CTTAGACCCCATTAAAACACCAGTTTTAACCATACCACTTCTAGCCAAATTAGCAGCACT
ACTAGTTACTATTTTAGGCCTAATTATTGCATTCGACCTCTCTAACATTACTACAAAAAA
ACCAAACACCCCATCTTACAGTCATTCTTTTTCTAATCTTTTGGGGTTCTTTCCTAATAT
TATTCATCGAACATTGCCCAAACTCTCATTAAACATAGGACAAATCATCTCCACACATCT
CCTAGACGTGAACTGATATGAAAAAATAGGACCCCAGGGAATTGCTAACCAACAACTGCC
AATAATCAAAACCACTACAAACATTCAACGAGGCCTAATTAAAACCTACTTAACAATTTT
TCTCCTAACAACTGCGGCAGCCGTTATACTAATCTAACTGCACGAAGACCCCCACGATAG
TGCCCACGAGTCAATTCTAAAACAACAAACAACGTTAATAATAAGATTCAACCCCCAACT
ACCAACATGAGGCCTCCCGACGAGTATATCAAGGAAACCCCAACCAAATCACCACGAACA
ACCGCCATCTCATCACCAAATAACAACTCACTAAAAGTCAAACCCCCTACCATATAGCAC
CCACCTGTGACCAACAGTAGATACACCAAAACATACCCAACAACAGATCAACTCCCCCAC
GCCTCAGGATATGGCTCTGCAGTCAAAGCTGCAGAATAA---------------------
------------------------------------------GCAAAAACTACTAACATT
CCCCCCAAATAAATTAAGAACAATACCAAAGATAAAAAAGAAGCCCCAAAACTCACAATT
ACACAGCACCCGGCACCAGCAGCCACTACTAACCCAAGAGCCGCATAGTACGGAGAAGGG
TTAGAAGCAACCGCCACTAGCCCTAAAACTAACCCAACTATAAAAAAGGATACTAAGTAA
GTCATAGTTCTTACCTGGACTTCAACCAAGACTAGAGGTCTGAAAAACCACCGTTGTATC
TCAACTATAAAAACCTTCTGATGGCACCCAACCTCCGAAAATCCCACCCCTTAGTAAAAT
TTATTAACGGATCCTTCATCGATCTCCCCGCCCCATCTAACATCTCAGCATGATGAAATT
TTGGCTCTTTACTGGGCATCTGCCTGATCATTCAAATCCTCACCGGCCTATTCCTAGCAA
TACACTATACAGCAGACACCACAATAGCATTTTCATCGGTCGCCCACATTTGTCGAGATG
TCAACTACGGATGGCTTATTCGTAATTTACACGCAAATGGGGCCTCTTTTTTCTTCATTT
GCATTTATTTTCACATTGGCCGCGGCATTTACTACGGGTCATTTTTATTTAAAGAGACCT
GAAATATTGGGGTAATCTTGTTGTTCTTGGTTATAGCGACCGCTTTTGTTGGCTACGTTC
TCCCATGGGGTCAAATATCCTTCTGAGGTGCAACAGTCATCACGAACCTCCTGTCAGCTA
TTCCCTATGTTGGCACAACACTAGTTCAATGGATCTGAGGCGGATTCTCAGTAGACAATG
CTACACTAACCCGATTCTTTGCCTTCCACTTCCTTCTTCCATTTGTCATTGCAGGAGCCA
CCATTATTCATCTTCTTTTTCTTCATGAAACAGGCTCAAACAACCCAACAGGACTAAACT
CAAACACAGACAAAATTCCATTTCACCCATATTTCTCATACAAAGACCTCCTCGGGTTTC
TAATCATATTAACAATATTAGCTCTACTCGCTATATTTTCCCCAAACCTATTAGGAGACC
CAGACGACTTCACTCCCGCCAATCCACTAGTTACACCCCCCCACATTAAACCAGAGTGAT
ACTTTTTATTTGCTTATGCCATTCTTCGATCTATTCCAAACAAATTAGGGGGAGTGCTAG
CCCTAGTCTTCTCAATTTTAATTCTCGCCCTTCTACCCCTTCTCCACACGGCCAAGCAAC
GTAGCCTAATATTCCGACCAATCACCCAAATCATCTTCTGATCACTAATTGCAGACACCC
TTATCTTAACATGAATTGGAGGACAACCAGTTGAGGACCCTTTTATCCTCATCGGACAAG
TGGCCTCACTAATCTACTTCTTCATCTTTCTCATTCTATTTCCCCTCTCAGGATGACTGG
AAAACAAACTACTAAACTGATGTCAACGTAGCTTAATGAAAGCACCGGTCTTGTAAACCG
AAGAATGAGGGCTCACCCCCTCCTTTGTCACACACTGTTGGCAGTTGTTGGCGATCGAAA
CAAGAGGAATTAAACCCCCACCACCGACCCCCAAAGCCGACGTTCTCGTTAAACTATGTT
CCGCTCA-ATAAGCAATTTATATTCCTCACGAATATCCACATTATTTAGTTATTTATGCA
TATAGACTATATATGTATAATCGAGCATTCATCTATATTCCTCACGAATATCCACATTAT
TTAG--TTATTTATGCATATAGACTATATATGTATAATCGAGCATTCATCTATATTCCTC
ACGAATATCCACATTATTTAG--TTATTTATGCATATAGACTATATATGTATAATCGAGC
ATTCATCTATATTCCTCACGAATATCCACAT-----------------------------
----------------TATTTAGTTATTT-------------------------------
------------------------------------------------------------
--------------------ATGCATATAGACTATATATGTATAATCGAGCATTCATCTA
TATTCCTCACGAATATCCACATTATTTAG--TTATTTATGCATATA--------------
------------------------------------------------------------
------------------------------------------------------------
------------------------------------------------------------
------------------------------------------------------------
------------------------------------------------------------
-----------------------------AGACTATATATGTATAATCGAGCATTCATCT
ATATTCCTCAC-------------------------------------------------
------------------------------------------------------------
------------------------------------------------------------
------------------------------------------ACNNNNNNNNNNNNNNCT
CACG--------------------------------------------------------
------------------------------------------------------------
------------------------------------------------------------
TGAATGTGTTTTTCCACATAATAGAATTAATTTAACAACTGAAGATTGAGCATTAGTGAG
AGTAGCATAACTATCTCTTTCAACATACTTGTATAATTTGATATGAATAGTAAGATCCTA
ACAATTGAAGAACTACCAAGCTCGTATTAAAGACCTTAATTTAAGAATACTTTAAATTAT
TTCAACACACGTATAACCCTGAGAACTATTACTATCTCCTGATTCATAGAGATTTGTTAT
GCTTTTGTTCCTAGATGGCCCATGATGAAGCCAAACTGTGGTCAGGTGTCCGGGCCCTAA
TGCGCTTTCCAAGGAACATGGAGTGAAGAGTGGCCGTCCTCACTTTTTAAGA-GGCCACT
GACGGATGTGAATCTATGTACACTTCCCGCAACGTAGCTACGATTGCTCTTTAAAAAGCC
TCCCTCCTATGCTCTAGTTCCTAGATGGCCCATGATGAAGCCAAACTGAGATAAAAGGCC
CTCACTGTTTTTTTT-GGGGAACCTTTCCTCAACATCTCTCAGTGGTACCTGTGCTTACA
TTTCGGCTGGGACATCTCAATGCTCGTGTTAAGAATCACCAACCTGAATA-ATGCCCCCA
ATTTTATTAATGCTAGTCGGACATAAAATCCTTGTTAAATATGAGATTTTACCCCTAATT
TTTTCTCCCCGGGCCCTGAATTCCTGTCAAATCAAAAAATCATTAA--------------
AAAATTAA---------GGGTAAATTAAGGGTTTTTAAAACCCCATACGCAGGGTTTTTG
GCGTTAAACCCCCCTACCCCCCATGAGAAATCAATAGCTCGGCATCTCCCGTCAAACCCC
GAAACCGGGATGCAAGAAACTACTGTAATTATACTCACGCTGTATTTTTTGGACTGTTCG
ATGGTC-ACACCTACCC---TTGTAGGA-AGTCTAGCACA--------------------
----------CATGTGCTACACCCTTTTAACAGAAAACCCAGAGCATGTGTTGTAGACAA
CCACATTTAC-TAAACATAAAGGCTCCT---------------GAGCGTATATTATATGA
AAAATCTG------ATATGTCCTATGACTTTATAGCAGGAACTCCTGGGCGTATACCAAT
ATGAAGAATTTTATATATATATATCATATGACTTTTTATAGCAGGAACTCCTGGGCGTAT
ACCAATATGAAGAATTTTATATATATAT-CATATGACTTTTTATAGCAGGAACTCCTGGG
CGTATACCAATATGAAGAATTTTATATATATATATCATATGACTTTTTATAGCAGGAACT
CCTGGGCGTATACCAATATGAAGAATTT---TATATATATCATATGACTTTTTATAGCAG
GAACTCCTG-----------------------GGCGTATACCAATATG------------
---------------------------AAGAATTTTAT-ATATACATCATATGACTTTTT
ATAGCAGGAACTCCTGGGCGTATACCAATATGAAGAAT-TACATATATATATCATATGAC
TTTTTATAGC-------------------------AGGAACTCCTGGGCGTATACCAATA
TG-------------------------------------AAGAATTA---TATATATATC
ATATGACTTTTTTATAGCAGGAACTCCTGGGCGTATACCAATATGAAGAATTTTAT-ATA
TATATCATATGACTTTTTATAGCAGGAACTCCTGGGCGTATACCAATATGAAGAATTTTA
TATATATATATCATATGACTTTTTATAGCAGGAACTCCTGG----GCGTATACCAATATG
AAATTTTATATATATCATATGACTTTATAGCAGGAGCTC--------------GCACTTT
CGCCCACGTAGCTTAATTAAAGCACAGCACTGAAGATGCTGAGACGAGCCCTAAAAAGCT
CCGTGAGCACAAAGGTTTGGTCCCTACCTTACAGTCAATTGTAGCTAAACTTACACATGC
AAGTATCCGCACCCCAGTGAAAATGCCCTTGCATTCTCCCCACAGAGAACAAGGAGCTGG
TATCAGGCACCATTTATGCCCATAACACCTTGCTATGCCACACCCTCAAGGGAACTCAGC
AGTGATAAACTTTGAATATAAGCGAAAGCTTGAATCAGTTATAGCTCACAGAGTCGGTCA
ATCTCGTGCCAGCCACCGCGGTTATACGAAAGACTCAAATTGACAGAAATCGGCGTAAAG
AGTGATTAAGGAAGAACCTCTACCAGAGCCAAACAGCTAGTAAGCCGTCACACGCACTAG
CAAGCCGGAAGAACTTTACTAAAGTAGCCCTGCCACCCCTGAATTCACGACAGCCGGGAA
ACAAACTGGGATTAGATACCCCACTATGCCCAGCCTCAAACTATGACTCAATACAAAGCA
CT-TCCGCCCGGGAACTACGAGCTCCAGCTTAAAACCCAAAGGACTTGGCGGTGCCCCAC
CCACCTAGAGGAGCCTGTTCTATAATCGATAACCCCCGCTTAACCTCACCACTTCTTGCC
AATACCGCCTATATACCACCGTCGCCAGCCCACCCCGTGAGGGAA--AGTAGGCACAATG
ATTA-CCACCAAAACGTCAGGTCAAGGTGTAGCGTATGAAGTGGAAAGAAATGGGCTACA
TTCTCTAACTTAGAGCACACGAAAAATCATATGAAATTAGATTAGAAGGAGGATTTAGTA
GTAAAAAGAAACAATAGTGTTCTTTTTAAATTGGCCCTGGGGCGCGCACACACCGCCCGT
CACCCTCTTCAACTAAACCAACACAATTTTTAATACACAAAATAAGTAAAAGAAGAGGTA
AGTCGTAACATGGTAAGTATACCGGAAGGTGTGCTTGGAAT-ACAAAATGTAGCTTAATA
AAGCAATTCGCTTACACCGAATAGATGCCCGCTTAAACCGGACCATTTTGCCAGCCATAC
TTCTAGTTCAATTACACCACATATCCCAAGTAATCATAAATTAAAACATTACCTAGTTTT
AGTAAAGGAGATAGAACAAAAAATAGGAACAATAGACTAAGTACCGCAAGGGAACGATGA
AATAGAAATGAAAGAACTCATTAAAGCACAAAAAAGCAAAGACTCGTCCTTGTACCTTTT
GCATCATGGTCTAACAAGTCAACCCAAGCAAAAAGACTTTTAGCTTGACCCCCCGAAACT
AAGCGAGCTACTCCTGAATAGCCTCAAGAGCAAACCCGTCTCTGTAGCAAAAGAGTGGGA
AAATTTACGAGTAGCGGTGATAGACCTAACGAGCTTAGTGATAGCTGGTTGCTCGAGAAA
AGAACATAAATTCTGCCTTAAAACTTAGTCACTATTAAAGTGCACCCTCAGCTTTAAGAG
TTATTCAAATGAGGTACAGCTCATTTGAAACAGAAAACAACCTGGAACCTAGGTAAAGAT
TACAC-TTTTTAAGGTCTTGATCAAGTTGGCCTAAAAGCAGCCACCTTCGAGGAAAGCGT
CACAGCTCAAATGAACCACCACACAAATACCTACAACTCTCTCTGACCCTACCAAATTAT
CGAGTCCATTTATATTAATATAAAAAAGTTTATGTTAGAACTAGTAACAAGAAATGAACT
TCTCTTAATGCAAGTGTACATCAGATTGAACTAATCACTGATAAATACCGGCCCCTTACT
GAGGGAAATGTAAAAACCCT-TCAAGAAAATTCTACACAATTAGCCGTTAAACTTACACA
AGAGCATCTCAAGAAAGATTAAAAGGTGTGGAAGGAACTCGGCAAACATGAACTTCGCCT
GTTTACCAAAAACATCGCCTCTTGCAACTCACATATAAGAGGTAACGCCTGCCCAGTGAC
CATGTGTTCAACGGCCGCGGTATTCTGACCGTGCAAAGGTAGCGTAATCACTTGTCTTTT
AAATAAAGACCAGTATGAATGGCATCACGAGAGTTCAACTGTCTCCCACACCCAATCAGT
GAAACTGATCTCCCCGTGCAGAAGCGGGGATAAAACCATAAGACGAGAAGACCCCATGGA
GCTTTAAACTAAAGGCACTAGCTTCTTATTA-TACCCAAGGACAAAATA-TTTAACTAGC
TAAAGTGACCTGTCGTTTTCGGTTGGGGCGACCACGGAGAAAAGCAAATCCTCCGAAATG
AAAGGGACAACCCTTAGCCAAGACCCACAATTCTAAGCAATGGAATATCTAACACACCGA
TCCAATCAAATTGATCAACGAACCAAGTTACCCTGGGGATAACAGCGCAATCTATTTTCA
GAGTTCATATCGACAAATAGGTTTACGACCTCGATGTTGGATCAGGGCCTCCTAGCGGTG
CAGCCGCTGCTAAGGGTTCGTTTGTTCAACGATTAAAGCCCTACGTGATCTGAGTTCAGA
CCGGAGTAATCCAGGTCAGTTTCTATCTATGCAAGAATTTTCCTAGTACGAAAGGACCAG
AAAAATGTGGCCACTACCCCGCTATGCCACACTCTAAATTAATGTAAACAACTTAATTAA
ATAAGAGCTTGCAATCAAATGCAAGATTAGCATTTGTTGGTGTGGCAGAGCCCGGTAAAT
GCGAAAGACCTAAGTCCTTTGACCCAGGGGTTCAATTCCCCTCATCAGCTATGTTTGTTA
TCCTTACTCACCTTGTCAATTTCTTGCTATATATTATTCCAATCCTCTTAGCCGTGGCTT
TTCTAACACTTGTTGAACGAAAAGTACTAGGATATATACAACTTCGCAAAGGCCCCAATA
TTGTAGGCCCAACCGGCATTCTTCAACCAGTGGCTGACGGCTTAAAACTATTCTTAAAGG
AGCCTATTCGCCCATCTACCTCCTCACAATTCCTATTCATGCTTACACCAACGATGGCCT
TAACCTTAGCCATATCTATTTGAACCCCTCTACCAATACCATTTTCACTAGTAGAGATCA
ACCTTAGTATTCTATTTATTTTGGCGATCTCAAGCCTAACTGTTTACTCCATTTTAGGAT
CAGGTTGATCGTCCAATTCAAAATACGCTCTTATTGGAGCTCTACGAGCTGTTGCCCAAA
CAATCTCCTACGAGGTTACACTAGCACTAATCCCTCTATGCCTAATTATATTTACCGGCA
GCTTCACTCTGTACAGTTTTAATACATCTCAAGAATGGGTCTGACTAATCGCCCCCGGAT
GACCTATAGCCATAATATGATACATCTCGACACTAGCAGAAACAAACCGAGCTCCATTCG
ACCTTACTGAGGGAGAATCCGAACTAGTTTCCGGCTTCAACGTCGAATATGCCGGAGGAC
CATTTGCCTTATTTTTTTTAGCAGAATACGCCAACATTCTCATGATAAATACGCTATCCG
CCGTCCTATTTCTGGGCTCCTACCACTTTATCTTGCAATCCCCTGTTATGCTAATAATAA
AAGCTACTGCGTTATCTATGCTCTTTCTCTGAGTTCGAGCCTCCTATCCACGCTTTCGAT
ATGATCAACTCATACACCTTGTATGAAAAAATTTTCTACCAATTACCCTCGCCCTGACAA
TCTGACATATTGCCCTCCCAATTTCAACTGCAGGACTTCCCCCACAAATTTAGGAAATGT
GCCCGAAAACTAAGGATCACTTTGATAGAGTGAAACATAGGGGTTAAAACCCCCTCATTT
CCTTAAAAAAATAGGAATTGAACCTACCCCTGAGAGATCAAAACTCTCTGTACTCCCACT
ATACTACTTTCTAGTAAAGTCAGCTAAAAAAGCTTTTGGGCCCATACCCCAAACATGTTG
GTTAAACCCCTTCCTCTACTAATGAGCCCACTAGTACTATCCACTCTTCTATCAAGTCTA
GCCCTAGGAACTATAATTACAGCATCCAGCCATCACTGACTTCTAGCCTGAATGGGTCTT
GAAATTAACACACTAGCGATTATCCCCTTAATAGCCAAAATACATCACCCTCGGGCAATT
GAAGCCGCAACAAAATATTTCATTACACAAGCTGCTGCATCAGCCATAATTCTATTCTCT
AGCATCACTAATGCATGAGCTACGGGAGAATGAGACATTATAAATCTAACTTCCCACCTA
TCAACAACAACCATGTTAATAGCCATCTTAATAAAGCTTGGAGTTGCACCCTTTCATTTT
TGACTCCCCGAAGTCTTGCAAGGCATTGACTTAACAACAGGACTAATCCTGTCTACATGA
CAGAAACTAGCCCCAATAGTCCTTCTCCTTCAAATCTCCACAAGCCTAAACCCTCAACTC
CTATTTACTGCAGGTATCATCTCCACAGTTATTGGTGGATGGGGCGGATTAAATCAAACA
CAACTCCGAAAAATTTTAGCCTACTCATCAGTTGCCCACCTTGGCTGAATAATAGCAGCC
TTAACTATTTCCCTTCAACTCACCGTCCTTAACTTAATTATTTATATTATTATAACAACA
GCCGTGTTTTTAACACTAAAAATATTATCTTCAACTAAAATCTCCACCCTATCCTCATCA
TGACAAAAAACACCAACACTAACTGCCATATTTACACTAATACTCCTCTCAATGGGCGGA
CTCCCTCCTCTAACAGGATTTATGCCCAAATGACTTATTCTTCAAGAAATAACAAAACAA
AATGCCACAGTTCTAGCTACTGTAATAGCCCTGTCAGCACTCTTAAGCCTATTTTTTTAT
ATTCGATTAGCCTATGCTCTAACACTCACAACACACCCAAACACAACCCACTCCACTCAA
CTGTGACGTTTTTCAACCGTTCAACCAAAACTTCTCTTAGCAACATCAACAATAACCTCA
GTCACTCTTCTTCCAATCACACCCCTTCTGCTGTCTCTCATACCATAGGAACTTAGGATA
ACCAGACCAAAAGCCTTCAAAGCTTTCAGCAGGAGTTAAACCCTCCTAGTTTCTGTTAAG
ACTTGCAGGACTCTATCCAACATCACCTGAATGCAACTCAGATACTTTTATTAAGCTAAA
GCCTTTCTAGAAAGACGGGCCTCGATCCCGTAAAAATTTAGTTAACAGCTAAAAGCTCAA
TCCAGCGAGCTTCATTCTACTTCTCCCGCCTCTTAAA-ACGGGAGAAGCCCCGGCGAGTT
TCATCTCGCTTCTTAAGATTTGCAATCTTACGTGCGGTACACCACGGAGCCTGGTAAAAA
AAGGACTTGAACCTTTGTTCGTGGAGCTACAATCCGCCGCCTAACCCTCGGCCATTCTAC
CT
>Bombina orientalis mitochondrion, complete genome.    NC_006689
GTGGCAATCACACGTTGACTCTTTTCGACAAATCACAAAGATATCGGCACCCTATATTTA
GTCTTTGGTGCCTGAGCCGGAATGGTTGGAACTGCTCTCAGCTTGCTAATTCGAGCAGAG
CTAAGCCAGCCTGGAACCTTGCTTGGAGACGACCAGATTTATAATGTAATCGTTACCGCC
CACGCCTTCGTAATAATCTTCTTTATAGTTATACCCATCATGATCGGCGGATTTGGTAAC
TGACTAGTTCCACTAATAATTGGAGCCCCAGACATAGCCTTCCCTCGAATAAACAACATA
AGCTTTTGACTTCTTCCCCCCTCGTTCCTACTACTTTTAGCATCATCAGGTGTGGAGGCG
GGAGCCGGGACGGGTTGAACTGTCTATCCGCCATTGGCAGGAAACTTGGCCCACGCCGGA
GCATCAGTAGACTTAACCATTTTTTCTTTACACCTTGCCGGAGTGTCCTCAATTCTAGGC
GCTATTAATTTTATTACAACAACAATCAACATAAAACCACCAGCAATATCACAATACCAA
ACGCCATTATTTGTGTGATCCGTGCTAATTACAGCTATTCTCTTACTCCTCTCGCTTCCC
GTTCTTGCTGCAGGAATCACCATACTTCTCACGGACCGCAATTTAAATACAACCTTTTTC
GACCCTGCCGGGGGAGGAGACCCTGTACTGTATCAACACTTATTCTGATTCTTTGGTCAC
CCAGAGGTTTATATTCTCATTTTACCCGGCTTTGGCATGATTTCACATATTGTAACATAC
TATTCTGGCAAAAAAGAGCCATTTGGCTATATGGGCATAGTCTGAGCCATGATATCTATC
GGCCTACTAGGTTTTATTGTCTGAGCCCACCACATATTTACAGTAGACCTAAATGTAGAC
ACTCGAGCCTACTTTACCTCAGCAACAATAATTATTGCAATTCCAACAGGCGTGAAAGTT
TTCAGTTGATTAGCCACAATGCACGGAGGCACAATTAAATGAGACGCAGCCATATTATGG
GCATTAGGCTTCATTTTCCTGTTCACAGTTGGGGGTTTAACCGGCATTGTTCTTGCCAAC
TCCTCATTAGACATTGTTCTTCATGATACTTACTACGTCGTAGCCCACTTCCACTATGTC
TTATCAATGGGGGCCGTATTCGCTATCATGGGCGGATTTGTCCACTGATTCCCCCTATTC
ACCGGGTACACCCTCCACGAGACTTGAACAAAAATCCACTTCGGCGTAATATTTGCAGGA
GTAAACTTAACATTCTTCCCCCAACACTTCCTAGGGTTAGCCGGAATACCTCGACGTTAC
TCTGACTACCCTGATGCATACACCCTTTGAAACACAGTCTCGTCAGTGGGCTCTCTAATT
TCTCTTGTAGCCGTAATTATGATAATATTTATCATCTGAGAAGCATTCTCAACAAAACGG
GAGGTCCTTCTCACCGAACTAACTTCAACTAATATTGAGTGACTTCACGGCTGCCCTCCC
CCCTACCACACATTTGAAGAACCAGCATTTGTTCAAACACCATACCGGGCTTAACGAGAA
GGGAAGGAATCGAACCCCCATCAACTGATTTCAAGTCAGCCACATAACCGCTCTGTCACC
TTCTTAATAAGATATTAGTAAATAATTATACTGCCTTGTCAAGGCAAAGTTGTAGGTTAA
ACCCCTGCATATCTTAACATGGCCCACCCAACACAGCTAGGATTTCAAGATGCAGCATCA
CCCATTATAGAAGAACTCTTACACTTTCACGACCACGCACTAATAGCCGTATTTTTAATC
AGTACACTAGTTCTTTATATTATTACTACAATAATAACAACAAAATTAACTAACACTAAC
GCAATAGACGCCCAAGAAATTGAAATGGTTTGAACGATTATGCCAGCAATTATCCTCATT
GTCATTGCCCTTCCGTCACTTCGTATTCTTTACCTAATGGATGAAATCAGTGACCCACAC
CTAACAGTTAAGGCCATCGGCCATCAATGATACTGAAGCTATGAGTTTACCAATTATGAA
GACCTCTCATTTGACTCCTACATAGTTCCAACTCAAGACTTATCTCCCGGGCAGTTTCGC
CTTTTAGAGGTGGACAATCGTATAGTTGTCCCTATAGAGTCCCCAACCCGAATACTAATT
ACGGCAGAGGACGTTTTACACTCATGAGCCGTCCCAGCATTAGGAATTAAAACAGACGCT
ATTCCAGGTCGACTAAACCAAACATCTTTCATTGCCACCCGCCCAGGTGTTTTTTATGGT
CAATGTTCTGAAATCTGCGGAGCTAATCACAGTTTTATACCAATTGTAGTTGAAGCCGTC
CCCTTGAAAACTTTTGAAAACTGATCTTCATCAATACTAGAAACCTCACTAAGAAGCTAA
TATAGAATAGCAACAGCCTTTTAAGCTGTAGATAGGTGGCCCTAATCACCCTTAGTGAAA
TGCCACAACTCAACCCAAGCCCATGATTTGCTATCCTAATATTCTCATGACTGATTCTCC
TCACAGTTTACCCTCAAAAAGTTACAAAGCACTTATCAACAAACGAGCCCGCTACTCAGA
ATACAGAAAAATCTAAACCAACCCCATGAACCTGACCATGAACCTAAGCTTCTTTGATCA
ATTTATGAGCCCACTTTTTCTTGGTATTCCTTTAATCGCAATTGCAATTTTAATACCTAG
CCTTCTGCTTCCAACCCCGTCAAACCGATGAGTCAACAACCGCCTTATTACACTACAAAC
ATGATTCATTAACAATTTTACAAAACAAATCTTCTCTCCTATCAACTTAGGGGGCCATAA
GTGAGCCTTAATGTTGGCCTCCCTAATATTGTTCCTGATTTCAATAAACCTTCTCGGATT
ACTCCCATACACATTCACCCCAACAACACAATTATCCCTCAACATAGGACTGGCCGTCCC
ACTATGACTGGCCACAGTGCTAATTGGTCTACGAAACCAACCAACCGCAGCCTTAGGACA
CCTTCTCCCAGAAGGCACCCCCACCCCCCTAATCCCAATCCTCATTATTATCGAAACAAT
TAGTCTTTTTATCCGCCCTCTCGCCCTGGGAGTGCGACTTACAGCCAACCTCACAGCAGG
ACACCTTCTTATTCAACTGATTGCCACAGCAGCCTTTGTACTTCTCCCTATTATACCAAC
GGTATCAATTATTACATCAATTATTCTCTTCCTTCTAACTATTCTAGAAATTGCAGTAGC
TATAATTCAAGCTTACGTATTCGTACTCTTACTAAGCCTTTACTTACAAGAAAACGTTTA
ACTAATGGCCCACCAAGCACACGCCTATCACATAGTAGACCCCAGCCCTTGACCACTCAC
AGGAGCAGTAGCAGCCCTTCTTCTCACCTCCGGACTCGCTACATGATTCCACTTTAATTC
TCTAAGCCTTCTTTACCTTGGTCTGATTATTATAATTTTAACGATATTCCAATGATGACG
AGATGTGATTCGTGAGGGCACATTTCAAGGCCACCACACCCCGCCTGTTCAAAAAGGCCT
GCGTTACGGCATAATCTTATTCATCACATCAGAGGTCTTCTTTTTTATTGGCTTTTTCTG
AGCCTTTTACAACTCAAGCCTAGCCCCAACACTTGAGCTAGGAGAGTGCTGACCACCTGC
AGGAATCACCCCTCTTAACCCATTTGAGGTGCCACTATTAAACACCGCGGTCCTGCTTGC
CTCCGGAGTCACTGTTACATGAGCCCACCACAGCATTATACAAGGTAACCGCAAAGAAGC
CATTCAATCACTTGGTCTAACAATTATTCTTGGCCTCTATTTTACGGCCCTTCAAGCAAT
AGAGTATTACGAAGCACCCTTTACAATTGCTGACGGAGTTTACGGATCAACATTCTTTGT
TGCCACAGGCTTCCATGGCCTTCATGTTATTATTGGCTCTCTATTTTTAGCAGTATGCCT
GATTCGACAAATTCAATTCCACTTTACTTCAAAACACCACTTTGGATTTGAGGCAGCCGC
CTGATATTGACATTTCGTAGATGTCGTATGACTTTTCCTCTACGTTTCCATCTATTGATG
AGGCTCATATTTTCTTAGTATTAATGCCAGTACAAGTGACTTCCAATCACATAGCCTCGG
TTAAACCCCGGGAGAAAATAATGATTTATATTATCTTACTAACTGCATCCGCAGTTACTA
CACTGCTAGCCCTTGTTAGCTTCTGATTACCACAAATTTCGCCTGACACAGAAAAACTGT
CACCCTACGAGTGCGGTTTTGACCCACTAGGCTCTGCCCGTCTACCATTTTCAATACGAT
TTTTTCTTGTCGCTATTCTATTCCTCCTGTTCGACCTGGAAATTGCCCTTCTACTACCAA
CCCCCTGGGCAATTCAACTAGACTCTCCTATACTCACAATCTTCTGATCATTTTTAATTT
TAACCCTTCTGACCCTTGGGCTCATTTACGAGTGATTACAAGGCGGATTAGAGTGAGCAG
AGTGGGTAACTAGTCCAAACAAGACAGCTGATTTCGGCTCAACAAATTGTGGTTCAAACC
CACAGTCACCCTATGACTCTCACACACTTCAGCTTTTGTAGCGCATTCATCCTAGGCCTA
ACAGGACTAGCCTTTCACCGAACCCACCTTTTGTCGGCCTTATTGTGCTTGGAGGGGATA
ATACTGTCCCTCTTCCTGGGACTCTCACTTTGATCTGCCCAAATATCATCTGTGTCATTT
TCTCTAGCCCCTATACTCATTCTCACGTTCTCCGCTTGCGAGGCAGGCACAGGACTAGCT
CTTCTGGTTGCCACAACACGAACCCATGGCACAGACAACCTTCGTAACCTAAACCTCCTG
CAATGCTAAAAATTATTATTCCATCTCTCATGCTAATCCCACTGATCTGATTTTCCCCTT
CAAAATGAGTTTGAACACTCTCCACCATTCATAGCCTAATTATTGCCTTATTTAGTTTAA
TATGATTTTCCAGCCCAACAGAAACCGCCCACTTTACAACCCACATTCTGTCAATCGACC
AGCTATCTTCCCCGCTACTAATCTTGTCCTGCTGGCTACTCCCAATCATAATTATTGCAA
GTCAGAACCACTTAGCAACAGAACCCTTAAATCGACAACGAACCTATATCACCACACTAA
CCTCACTACAAATCGCCCTTATTGTAGCCTTTTCTGCCACAGAACTTATTTTATTTTACA
TTACATTTGAAATTACACTTATCCCAACGCTTATATTAATCACACGTTGAGGGAATCAAG
CAGAACGCCTAAACGCTGGTATTTATTTCTTGTTCTACACACTGATAGGGTCCCTGCCCC
TTCTAGTTGCCCTACTATCCCTACAAAACTCCGAGGGGACCCTATCTACACTACTAATGC
AACTTAATACCCCCATTATACTCACCTCCTGAGCTAACAAGGCCTGATGACTAGCCTGTT
TAATCGCATTTATAGTTAAAATACCACTATATGGGGGCCACCTCTGATTACCCAAAGCCC
ACGTAGAAGCACCAATTGCCGGCTCCATGGTCTTGGCCGCAATCCTTCTTAAACTCGGAG
GTTACGGCATCATACGAATTTCTATACTTCTGCCCACCTCAATGAACAATTTAGCATACC
CATTTATCATTCTCGCCCTTTGAGGGGTAATTATAACTAGTTCCATCTGTTTACGTCAAA
CAGACTTGAAATCAATAATTGCATACTCATCAGTAAGTCACATGGGCCTAGTAATTGCCG
CAGCAATAATTCAGACACCATGAAGCTTTAGCGGTGCAATTGTTTTAATAGTAGCCCATG
GACTTGTTTCCTCCGCCCTATTCTGCCTGGCCAACACAAACTATGAACGGACTCACAGCC
GAACACTTTTACTCTCCCGAGGCATACAAATTATCCTCCCGCTAATAGGGGCCTGATGAT
TACTATCCAACCTCGCAAATATAGCTCTTCCCCCATCTCCAAATCTTATAGGAGAGCTAT
CTGTCATAGTCGCCATATTCGATTGATCTGGCTGAACTATTCTGCTCACAGGCTCAGGCA
CCCTGCTCACTGCAGCCTATTCTCTATATATGTTTTTGATGACTCAACGAGGCCCCACCC
CACAACATCTTACAGCCCTCAACCCAACTCACACCCGTGAACACACCTTGATACTACTCC
ACCTTCTCCCAATCGCACCACTAATCATAAATCCCTCCTTGATTTGAGGAACCTTTTCAT
GTAGCTATAGTTTAGCAAAACACTAGATTGTGATTCTAGAATCAGAAGTTAAACCCTTCT
TATCTACCGAATAAGGTTGGAACACCAAGAACTGCTAATTACTTGTCCCCGTGGTTCAAT
TCCACGGCTTCTTCGGCTTTTAAAGGAAAAAAGTCGATCCGTTGGTCTTAGGAACCAGAG
ACTCTTGGTGCAACTCCAAGTAAAAGCTATGAATCTTTCACTTGTCTTTAGCTCTTCTCT
ACTGCTAACAATCACCACCTTATTACTTCCAATCCTTCTTAGTCTTTTGCTAAAACAACC
GACAGCCCATCTTACAAAGTCCAGCGTAAAAACTGCATTCTTTATTAGCCTAATCCCCTT
ATTTATTTTCCTCGACCAAGGCACAGAATCAATTGTCACCAACTTCCACTGAATCAACCT
TAACACATATGACATTAACATAAGCTTTAAATTTGACCTATACTCCACAGTATTCATCCC
CATTGCTCTTTTTGTAACATGGTCCATTCTAGAGTTTGCAATCTGGTACATATCCGCCGA
CCCTTTAATAGACCGACTCTTCAAGTATCTATTAACCTTTCTAGTAACAATACTCATTCT
TGTTACAGCCAACAATCTCTTCCAACTATTTATCGGCTGAGAAGGGGTTGGGATCATATC
ATTCCTGCTGATTGGATGATGATACTCACGCGCAGACGCTAACACCGCAGCCTTACAAGC
AGTAATCTATAATCGAGTGGGCGACATTGGTCTAATCCTAAGTATAGCCTGACTCTCAGT
TCACCTAAACTCATGAGAACTTCATCAGATTTTTGTTCTACAGAACAATGACATAACCCT
CCCTATTCTGGGGTTTATTCTAGCAGCAACAGGTAAATCAGCTCAATTTGGCCTACACCC
CTGACTCCCTGCCGCAATAGAAGGACCCACCCCTGTATCAGCCCTACTTCACTCTAGCAC
CATAGTGGTAGCTGGGATCTTTCTACTAATCCGCGTTCACCCCATTATTGAAAATAACCA
ACTTATGTTAACTACCTGTCTTTGCCTTGGCGCTTTAACAACACTATTTACAGCAGCATG
CGCCCTCACACAAAATGACATCAAAAAAATTGTTGCTTTTTCAACATCAAGTCAACTTGG
TCTTATAATGGTAACCATCGGACTTAACTGCCCGCAATTAGCCTTCCTACACATCTGCAC
CCATGCTTTTTTTAAAGCCATACTCTTTCTGTGCTCTGGCTCCATCATTCATAGTTTAAA
TGATGAGCAAGATATTCGAAAAATAGGCGGACTTCAACATTCACTCCCAGTCACAACGAC
CTGTCTTACAATTGGAAGTCTTGCTTTAATAGGCACACCATTCCTAGCCGGATTCTTTTC
TAAAGACGCAATTATTGAAGCACTCAATACCTCCCCCGCTAACTCCTGAGCACTCGTCTT
AACTATCCTTGCCACCTCATTCACAGCAATCTACAGCTTTCGTATTATCTACTTCGCCTC
AATAAATCATCCGCGCTCACTACCTCTCTCCCCGATTAATGAGAATAACCCCTTAATCTC
CAACCCAATTAAACGCCTTGCTTGAGGAAGCATCATTGCCGGACTCATCTTAACATCTAA
CTTAACCCCTATCAAAACACCAGTAATGACTATACCTTTTTTAGCCAAAATAGCAGCATT
ACTCGTCACCATTATTGGCCTCATCATCGCATTTGACCTCTCGAACATGACCACGAAACA
ACCAAAAGCCCCATCCCATATTCACTCCTTTTCTAACCTCTTAGGATTTTTCCCAAACAT
TATACACCGAGCACTACCAAAAATCTCCTTGAACACAGGACAAACCATCTCCACACACCT
GCTCGATGTAAGTTGATATGAAAAAGTAGGCCCTAAAGGAATTGCCGACCAACAACTGCC
AATAATCAAAACCACTACAAATATACAACAAGGCCTAATTAAAACCTACTTAACAATCTT
TCTTCTAACGACCGCGGCAGCCGTCATGCTTATCTAACTGCACGAAGCCCACCTCGATAA
TGCCCACGAGTTAATTCTAAGACAACAAATAAAGTCAGCAATAAAATTCAACCCCCAACG
GCTAATATTGATCCACCCGACGAATATATCAGGGAGACTCCAACCAAATCGCCACGAACA
ACCACTGCCTCACCGCCAAACAGAAACTCACTAAAAGTTAAACCCCCCACCACATAATAC
CCTATAGTGACTAGTAACAGGTACACCAAGATGTACCCAACAACAGATCAACTCCCCCAC
GCCTCAGGATACGGCTCAGCAGTTAGAGCCGCAGAATAA---------------------
------------------------------------------GCAAATACTACTAACATC
CCACCCAAATAAATTAAAAATAAAACTAAGGACAAAAACGAGGCCCCAAAATTAACAATT
ACACAACACCCAGCACCAGCAGCCATTACCAACCCCAAAGCCGCATAATAGGGGGAGGGA
TTAGAAGCAACCGCCACCAATCCTAAAACCAAGCCCACTAAAAAAAAAGACACTAAGTAG
ATCATAGTTCTTACCTGGATTCTAACCAAGACCAGAGGTCTGAAAAACCTCCGTTGTCTT
TCAACTATAAAAACCCCCTAATGGCACCCAACCTCCGAAAATCTCACCCTTTAGTAAAAA
TCATTAACGGGTCCTTCATCGACCTCCCCGCCCCATCCAATATTTCAGCATGATGAAACT
TTGGCTCTTTACTAGGCATTTGCCTCATTATTCAAATCCTCACTGGTCTCTTCCTAGCAA
TACACTACACCGCTGATACCACAATAGCATTCTCATCAGTCGCTCATATCTGCCGAGACG
TCAACTACGGCTGACTAATCCGCAACCTTCATGCAAACGGAGCTTCTTTTTTCTTTATCT
GCATCTACTTCCACATCGGACGCGGCATTTATTATGGGTCATTCCTATTTAAAGAGACCT
GAAATATCGGGGTAATCTTGTTGTTTTTAGTAATAGCAACCGCCTTTGTCGGCTATGTCC
TCCCATGAGGTCAAATATCATTCTGAGGAGCAACAGTCATTACTAACCTCTTATCAGCCA
TCCCCTATGTCGGCACAACACTAGTCCAATGAATTTGAGGCGGATTTTCAGTTGACAACG
CCACTCTGACTCGATTTTTCGCCTTTCACTTCCTACTTCCATTTGTCATTGCCGGGGCTG
CCATCCTTCACCTCCTCTTCCTCCACGAAACAGGATCAAGTAACCCAACCGGACTAAACT
CAAATACAGATAAAATCCCATTTCACCCTTACTTCTCATACAAAGATCTCCTTGGCTTCC
TGATCATGTTGACAATACTAGCCCTTCTCGCCATATTCTCCCCCAACCTTTTAGGGGACC
CAGACAACTTCACCCCGGCCAACCCACTAGTCACACCCCCCCACATCAAACCCGAGTGAT
ACTTTTTATTCGCTTATGCAATCCTCCGATCCATCCCGAACAAACTTGGAGGCGTATTAG
CACTAGTCTTTTCAATTCTAATCCTCGCCCTTCTACCTTTTCTTCACACAGCCAAACAAC
GTAGCCTGATATTCCGACCAATCACCCAAATTATCTTCTGATCGCTAATTGCGGACACCC
TAATTTTAACATGAATTGGAGGACAGCCAGTCGAAGAACCTTTCATCCTCATTGGGCAGG
TAGCCTCATTAATCTACTTTCTCATTTTCTTAATTCTTCTCCCAATGTCGGGATGGCTAG
AAAATAAACTGCTAAGCTGATGTCAACGTAGCTTAACGAAAGCACCGGTCTTGTAAACCG
AAGAGTGAAGGTTCACCCCATCCTTTGACACACACTATTGGCAGTTGTTGGTAATCGAAA
CAAGAGGACTTAAACCCCCACTATCGACCCCCAAAGCCGACGTTCTTCTTAAACTATGTT
TCG---------------TAT----------------------------ACACGACAGCA
CA-GGACTATCTATGTATAATTGAGCATTCATCTCTATTCCTCATGAATATCCATACTAT
ATATTTATACTAATGTATTAGGACTATCTATGTATAATTGAGCATTCATCTCTATTCCTC
ATGAATATCCATACTATATATTTATACTAATGTATTAGGACTATCTATGTATAATTGAGC
ATTCATCTCTATTCCTCATGAATATCCATACTATATATTTATACTAATGTATTAGGACTA
TCTATGTATAATTGAGCATTCATCTCTTTTCCTCATGAATATCCATACTATATATTTATA
CTAATGTATTAGGACTATCTATGTATAATTGAGCATTCATCTCTTTTCCTCATGAATATC
CATACTATATATTTATACTAATGTATTAGGACTATCTATGTATAATTGAGCATTCATCTC
TTTTCCTCATGAATATCCATACTATATATTTATACTAATGTATTAGGACTATCTATGTAT
AATTGAGCATTCATCTCTTTTCCTCATGAATATCCATACTAT------------------
ATATTTATACTAATGTATTAGGACTATCTATGTATAATTGAGCATTCATCTCTTTTCCTC
ATGAATATCCATACTATATATTTATA------------------CTAATGTATTAGGACT
ATCTATGTATAATTGAGCATTCATCTCTTTTCCTCATGAATATCCATACTATATATTTAT
ACTAATGTATTAGGACTATCTATGTATAATTGAGCATTCATCTCTTTTCCTCATGAATAT
CCACACTATAGATTTATACTAATGTATTAGGACTATCTATGTATAATTGAGCATTCATCT
CTTTTCCTCATGAATATCCATACTATATATTTATACTAATGTATTAGGACTATCTATGTA
TAATTGAGCATTCATCTCTTTTCCTCATGAATATCCACACATAATGATATATTAATGAAT
TAGGACTTACTTTATATTGACTGAACATTAAATTGTCCTTTACATGAATTTTCTCAACAA
CAATTCAAAGTAATGTTTACATCACAATAAACGTAAAATAGAGCCAACTAGTTATAACCA
CTTGAATATCCTTTAATCTGACATGTAAAACCGAGTGATAACCTAGAAACATAAAAT-TA
CTAAATAAGCATACAAGAAAATACGAGTACAACTATCAGGACTATTATAC-ATCGCCTAA
TCAACAAATCGATGCGTACGCCCATGACATAAATTCGAGCAGTTACAA-TACTTAAAACA
TGAATGTGTTTTTCCACATACATCGGTTAATTTTACAACTTAAGATTGAGCATTAGTGAG
AGCAGCATAACTATCTCTTCCCACATTCTTGCATGAACTAATACGAATAATAAGATCCAA
ATAACTGAAGAACTACCAAGCTTGTATTA-ACACTAAAAAATAAGAATACTTCATATTAA
TT-AACACACGTATATCCCTGCAAACTATTTCTACGTCTAGTTTTATAGAGATTTGCTAT
GCTTGTGTTCCTAGATGGCCCATGCTGAAGCCTAACTGATCTCAGGTGTTTGGACC-TAA
TGCGCTTTCTAAGGAGCATGGAGTGAAGAGTGGCAGTCCTCACTTTTCAAAA-GTCCACT
GACGGATGTGAATCTATGGACCCTTCCCGCAACGTAGCTACGATTGCTCTTTAAAAAGCC
TCCCTCCTATGCTTGTGTTCCTAGATGGCCCATGATGAAGCCTAACTGAGATAAATAGCC
CTTGTGGTTTTTTTTTGGGGATCCTTTCCTCAACATCTCTCAGTGGGTCCAA-GCAAACA
TTTCGGCTGGGACATCTCAATGCTCGTGTCCAGGATCACCAACTTAAATGTATGATGCCC
ATGCTATTAATGCTAGATGGACATAAAATGCCTGTCCGATATGAAATTTTACCCTAAATT
TATCTCCCCCCGGCTCTAAATCCCTGTCATATCAAAAAATCACCAA--------------
AAAATCAT-CAAAAATTGCGCATTTTTAAATATTTTAAAAACCCATACGCCGGATTTTTG
GCGTTAAACCCCCCTACCCCCCATGAGGAACCAGCAGCTCGGCATCTCCCGTCAAACCCC
GAAACCGGGATGCAAGAAACTACTGTAATTA-ACTCACGCTGTAGATTTTGGACTGTTCG
ATGGTCCGCACCAACCCA-CCTGTAT----AAACAGCA----------------------
----------CGCATGCTTAATATTTATAGCAGGAACTCCAGGACGCATA----------
------------------ATTTGT------------------------------------
------------------------------------------------------------
--GAA-AACCTGGTGTATACATGT-ATGTGT-----------------------------
-----------AATT------------------------TTTTTAGCAGGAACTCCAGGA
CGCATA------------------------------ATTTGT------------------
-------------------GAAAACCTGGTGTATACATGT-A------------------
--------------------------------GGTGTA----------------------
-----------------------------------------------------ATTTTTT
TAGGCAGGAACTCCAGAGCATGTAG----------------------------ATGTGT-
-----------------------------------GAAAACTCTGG--------------
------------------------------------------------------------
-----------------------------------------------------ATGTATA
TATGT-ATGTAATTT-----------------------------ATAACGGCGT---TC-
--------------------------------AACTGC----------------------
------------------------------------------------------------
-GCCCGCGTAGCTTAATTAAAGCACAGCACTGAAGATGCTGAGATGAGCCCTAAAAAGCC
CCGTGAGCACAAAGGTTTGGTCCCTGCCTTACAGTCAATTGTAGCTAAATTTACACATGC
AAGTATCCGCGCCCCAGTGAAAATGCCCTTGCATTCTCCACACAGAGAACAAGGAGCCGG
TATCAGGCACCACCTACGCCCATGACACCTTGCTCTGCCACACCCTCAAGGGAACTCAGC
AGTGATAAACTTTGAATATAAGCGAAAGCTTGAATCGGTTATAGCTAACAGAGTCGGTCA
ATCTCGTGCCAGCCGCCGCGGTTATACGAAAGACTCGAACTGACAGAAATCGGCGTAAAG
AGTGATTAAGGAAGACA-CAGCCCAGAGCCAAATAGCCACTAAGCCGTCGCACGCACAAG
CAAGCTAGAAGAACTTTACTAAAGTAGCCCTGCCACCCCTGAACTCACGATAGCTAGGAA
ACAAACTGGGATTAGATACCCCACTATGCCTAGCCTCAAACTATGACTCAATACAAAACA
CCATCCGCCCGGGAACTACGAGCCCCAGCTTAAAACCCAAAGGACTTGGCGGTGCCCCAC
CCACCTAGAGGAGCCTGTTCTATAATCGATAACCCCCGCTTAACCTCACCACTTCTTGCC
AATACCGCCTATATACCACCGTCGCCAGCCCACCCCGTGAGGGAAATAGTAGGCACAATG
ATAAGTCACCAAAACGTCAGGTCAAGGTGTAGCGTATGAAGTGGGAAGAAATGGGCTACA
TTCTCTAACCTAGAGCACACGAAAAATCATATGAAATTAGATCAGAAGGAGGATTTAGTA
GTAAAAAGAAACAATAGTGTTCTTTTTAAGTTGGCCCTGGGGCGCGCACACACCGCCCGT
CACCCTCTTCAACTAATAAAACACGATTTATAAAACATAAAACAAACACAAGAAGAGGTA
AGTCGTAACATGGTAAGTATACCGGAAGGTGTGCTTGGAATTACAAGATGTAGCTTAATA
AAGCAATTCGCTTACACCGAATAGATGCCCGCTGAAACCGGACCATTTTGT-AGCCATAA
TTCTAGTTCAACTACACCCCACACCACAAGTTATAATAAACTAAAACATTACCTAACTTT
AGTAAAGGCGATAGAACAAAAAATAGGAACAATAAATAAAGTACCGCAAGGGAACGATGA
AATAGAAATGAAAAAACTCATTAAAGCATAAAAAAGCAAAGACCCCCCCTTGTACCTTTT
GCATCATGGTCTAACAAGTCAATCCAAGCAAAAAGAATTTCAGCTTGTTCCCCCGAAACT
AAGCGAGCTACTCCTGGACAGCTCCGAGAGCAAACCCGTCTCTGTGGCAAAAGAGTGGAA
AGATCCACGAGTAGTGGTGATAGACCTAACGAGCTTAGTGATAGCTGGTTGCCCGAGAAA
AGAACATAAATTCTGCCTTAAAACTCAGACACCATCAAAGTGCACCC-CAGCTTTAAGAG
TTATTCAAACGAGGTACAGCTCGTTTGAAACAGGAAACAACCTAACACCTAGGTAAAGAT
TACACTTTTTTAAGGTCTTGACAAAGTTGGCCTAAAAGCAGCCACCTTGTAAGAAAGCGT
CACAGCTCAAACAAACTACCACACTAATACCTATAACTTCTTCTTACCCTACCAAACTAT
CGAGCCCATTTATATTATTATAAAAAAGTTTATGTTAGGACTAGTAACAAGAAACGAACT
TCTCTTAATGCAAGTGTACATCAGATTGAACCAATCACTGATAATTACCGGCCCATCGCT
AAGGGGAATGTAACAACCCT-TCAAGAAAACCATACACAAACAACCGTTAAACTTACACA
AGAGCATCTCAAGAAAGATTAAAAGGTGCGGAAGGAACTCGGCAAACACGAACTTCGCCT
GTTTACCAAAAACATCGCCTCTTGCAACCCACATATAAGAGGTAACGCCTGCCCAGTGAC
CATGTGTTCAACGGCCGCGGTATTCTGACCGTGCAAAGGTAGCGTAATCACTTGTCTTTT
AAATAAAGACTAGTATGAATGGCATCACGAGAGTTCAACTGTCTCCCCCACCCAATCAGT
GAAACTGATCTCCCCGTGCAGAAGCGGGGATAAAACCATAAGACGAGAAGACCCCATGGA
GCTTTAAACTAAAGGCACTAGCTCTTAATTTACCCC-AAGGACAAAACA-TCAAACCAGT
TAAAGTGACCTGTCGTTTTCGGTTGGGGCGACCACGGAGAAGAACAAATCCTCCGAGATG
AAAGGGTAAACCCTTAGCCAAGACCCACAATTCTAAGCAATAGAACATCTAACGCACCGA
TCCAATCAAATTGATCAACGAACCAAGTTACCCTGGGGATAACAGCGCAATCTATTTTCA
GAGTTCATATCGACAAATAGGTTTACGACCTCGATGTTGGATCAGGGCCTCCTAGCGGTG
CAGCCGCTGCTAAGGGTTCGTTTGTTCAACGATTAAAGCCCTACGTGATCTGAGTTCAGA
CCGGAGTAATCCAGGTCAATTTCTATCTATGCAAGAATTTTCCTAGTACGAAAGGACCAG
AAAAATGTGGCCACTACCCCCCTATGCCACACTCCAAACTAATGTAGACAACTTAATTAA
ATAGGAGCTTGCAACCAAGCGCAAGATTAGCATTTGTTAGTGTGGCAGAGCCCGGTAAAT
GCAAAAGACCTAAGCCCTTTGACCCAGGGGTTCAATTCCCCTCACTAACTATGTTTATTA
TTCTCACCCACCTTGTTAATTTTCTGCTATACATCATCCCAGTTCTTTTAGCCGTAGCCT
TTCTAACACTAGTCGAACGCAAAGTGTTGGGGTACATACAGCTCCGAAAAGGTCCAAATA
TTGTTGGCCCAACCGGCATTCTTCAACCTATCGCCGATGGGTTAAAACTGTTCTTAAAAG
AACCAGTCCGCCCATCTACCTCCTCTCAACTACTATTTATAATTACACCAACTATAGCCC
TTACCCTAGCCCTATTCATCTGAACCCCCCTACCTATGCCATTTTCACTAGTAGAAATTA
ATCTTAGCATCTTATTTATTCTAGCCATCTCGAGTCTGACTGTTTACTCTATCCTAGGAT
CTGGCTGAGCCTCAAATTCAAAATACGCCCTCATCGGAGCCTTACGAGCCGTCGCCCAAA
CTATTTCTTACGAAGTGACACTAGCACTAATCCTTTTATGCCTGATCATATTTACAGGCA
ACTTCACCCTCTCTAGCTTTAATGTGTCCCAAGAGTGAATTTGACTGATCGCCCCTGGAT
GACCCATGGCCATAATATGGTACATCTCAACATTAGCTGAAACAAATCGAGCCCCATTTG
ACCTTACTGAGGGAGAATCTGAACTGGTCTCCGGCTTCAACGTAGAGTATGCAGGAGGAC
CATTTGCCCTCTTTTTTTTAGCAGAGTACGCCAACATCCTCATAATAAACACCTTATCCA
CCATCCTTTTCTTGGGTTCTTATTACCTTATTTTACAATCCCCACTTATTCTCATAATTA
AAGCTACCGCATTATCAATGCTTTTCCTTTGAGTTCGAGCCTCTTACCCGCGGTTTCGAT
ACGACCAACTTATGCATCTTGTATGAAAAAATTTCCTCCCAATTACCCTCGCCCTAACAA
TCTGACATATTGCCCTCCCAATCTCAACTGCAGGCCTCCCCCCACAAATTTAGGAAATGT
GCCCGAAAGCCAAGGATCACTTTGATAGAGTGAAACATAGGGGTTCAAACCCCCTCATTT
CCTTAGAAAGATAGGAATTGAACCTACCCCTGAGAGATCAAAACTCTCTGTACTCCCACT
ATACTTCTTCCTAGTAAAGTCAGCTAAAAAAGCTTTTGGGCCCATACCCCAAACATGTTG
GTTAAACCCCCTCCTTTACTAATGAGCCCTTTAGTATTATCCACCCTTGTGTCAAGCCTA
GCCCTGGGAACTATAATCACAGCATCTAGCCACCACTGACTCTTAGCCTGAATAGGTCTT
GAAATTAATACACTGGCAATTATTCCTCTTATAGCCAAAATACACCACCCCCGAGCAATT
GAGGCCACAACAAAATATTTTATTACGCAAGCCGCCGCATCGGCCGTGATCCTATTCTCC
AGCATCACTAACGCATGAACCACAGGAGAATGAGACATCATAAATCTAACCTCGGACCTA
TCAACTACAACCCTACTAATAGCTATCCTAATGAAACTCGGAGTCGCACCATTCCATTTT
TGACTTCCAGAAGTTCTGCAAGGTATTGACCTAACAACAGGACTTATCCTATCCACATGG
CAAAAACTAGCCCCAATAATTCTTCTCATCCAAGTCTCCCATAATTTGAACCCTCAGCTC
CTGTTCACTGCGGGCATCATCTCTACAGTAGTAGGAGGATGAGGAGGACTAAATCAAACG
CAACTCCGAAAGATCATAGCCTATTCATCAATCGCCCACCTCGGCTGAATAATAGCAGCT
CTAACTATTTCTCCTGAACTCGCTACCCTTAACTTAATTATTTACATCACCATAACCACA
GCCATGTTCTTATCACTAAAAACGCTTTCATCTACTAAAATCTCAACCCTATCCTCATCC
TGACAAAAAACACCAACACTAGCCGCCATATCAACATTTACCCTCCTCTCAATAGGCGGA
CTTCCCCCGTTAACAGGGGTCATACCCAAGTGGCTCATTCTCCAGGAAATAACAAAACAG
AGTGCCACAATTTTGGCCACTATAATAGCCCTCTCAGCGCTACTAAGCCTATTTTTTTAT
ATCCGACTCACTTATACCATAACACTCACAACACACCCCAACACGGCCCCATCCACCCAA
CTATGACGCTTTTCAACCGCACAGCCTAAACTCCTTCTAACAACATCAACAATGGCCTCA
ATCGCCCTACTCCCATCCACACCCCTCTTAATCTCCATCATATTATAGAAACTTAGGATA
ATTAGACCAAAAGCCTTCAAAGCTTTTAGCAGGAGTTAAACTCTCCTAGTTTCTGTTAAG
ACTTGCAGGACTTTATCCAACATCACCTGAATGCAACTCAGACACTTTTATTAAGCTAAA
GCCTTTCTAGAAAGACGGGCCTCGATCCCGTAAAAGTTTAGTTAACAGCTAAAAGCCCTA
TCCAGCGAGCTTCATTCTACTTCTCCCGCCTGTTAAAGACGGGAGAAGCCCCGGCGAGTT
TTATCTCGCTTCTTGAGATTTGCAATCTCATGTGTAATACACCACGGGACTTGGTAGGAA
GAGGACTTTAACCCCTGTTTGCGGAGCTACAAGCCGCCGCCTAACCCTCGGCCATTCTAC
CT
>Bombina variegata mitochondrion, complete genome.    NC_009258
GTGGCAATCACACGTTGACTTTTTTCGACAAATCACAAAGATATTGGCACCCTGTATTTA
GTATTTGGTGCCTGAGCCGGAATGGTGGGAACTGCCCTCAGCTTGCTAATTCGAGCAGAG
CTAAGCCAGCCCGGAACCTTGCTTGGGGACGACCAGATCTACAATGTAATCGTTACTGCC
CACGCTTTTGTAATAATTTTCTTCATAGTCATGCCTATCATAATCGGGGGATTTGGTAAC
TGACTGATTCCCTTAATAATTGGAGCCCCAGACATGGCCTTCCCTCGAATGAATAATATA
AGCTTCTGACTTCTCCCTCCATCATTCCTGTTGCTTTTAGCATCCTCAGGCGTAGAGGCA
GGAGCCGGAACCGGTTGAACTGTCTACCCACCCCTAGCGGGGAACCTGGCCCATGCAGGA
GCATCAGTAGATCTGACTATTTTTTCTTTACATCTTGCCGGGGTGTCCTCAATTCTAGGC
GCCATTAACTTTATTACAACAACAATTAACATGAAACCCCCAGCAATGTCACAGTATCAA
ACACCATTGTTTGTATGATCTGTGCTAATTACAGCTATTCTTCTACTTCTTTCACTCCCT
GTTCTTGCTGCAGGAATTACCATGCTTCTCACAGACCGTAATTTAAACACAACCTTTTTT
GACCCTGCTGGAGGGGGCGATCCTGTACTATACCAGCATCTGTTCTGATTCTTTGGCCAC
CCGGAAGTATATATTCTTATTTTGCCGGGATTTGGTATAATTTCACACATTGTTACATAC
TACTCAGGCAAAAAAGAGCCATTTGGCTATATGGGCATAGTCTGAGCCATGATGTCTATC
GGTCTGCTGGGCTTCATTGTTTGAGCCCATCACATGTTCACAGTTGACTTAAACGTAGAC
ACTCGAGCCTACTTTACCTCAGCAACAATGATTATTGCAATTCCAACAGGAGTAAAAGTA
TTCAGCTGATTGGCTACAATACATGGAGGAACAATCAAATGAGACGCAGCCATACTATGG
GCACTGGGCTTTATCTTCTTATTTACAGTAGGAGGCCTGACCGGCATTGTTCTGGCCAAC
TCTTCACTGGACATTGTTCTCCACGACACATACTACGTCGTAGCTCACTTCCACTATGTT
CTGTCTATGGGAGCCGTATTTGCTATTATGGGCGGATTTGTCCACTGATTCCCGCTATTT
ACCGGCTACACCCTTCATGAGACTTGAACAAAAGTCCACTTCGGCGTAATATTCGCAGGG
GTCAATCTGACGTTCTTCCCTCAACATTTCTTAGGGTTAGCCGGAATACCCCGGCGCTAC
TCTGATTACCCCGATGCCTACACCCTCTGAAACACAGTTTCATCGGTAGGCTCCCTAATT
TCTCTTGTAGCCGTAATCATGATGATGTTTATTATTTGAGAAGCCTTCTCAACAAAACGT
GAAGTTCTCCTTACCGAACTTACTTCAACAAATATTGAATGACTTCATGGCTGCCCTCCC
CCCTACCACACATTTGAGGAGCCAGCATTCGTCCAAACACCCTATCGGGCTTAACGAGAA
GGGAAGGGATCGAACCCCCATCAACTGATTTCAAGTCAGCCGCATAACCACTCTGCCACC
TTCTTAATGAGATATTAGTAAATA-TTATACTGCCTTGTCAAGGCAGAGTTGCGGGTTAA
ACCCCCGCATATCTTAACATGGCCCACCCAGCACAATTAGGATTTCAAGATGCAGCATCA
CCTATTATAGAAGAACTCTTACATTTCCACGACCATGCATTAATAGCAGTATTTTTAATT
AGCACATTAGTTCTCTATATCATCACAACAATAATAACAACAAAACTAACCAACACCAAC
GCAATAGACGCCCAAGAGATTGAAATGGTCTGAACAATCATGCCTGCAATTATTCTGATT
GTCATTGCCCTTCCATCACTTCGCATTCTCTATTTAATAGACGAAATTAGCGACCCCCAT
CTAACAGTAAAAGCCATCGGCCATCAGTGGTACTGAAGCTATGAATTTACCAACTATGAG
GACCTTGCATTCGACTCCTACATAATCCCAACCCAAGACCTATCTCCGGGGCAATTTCGC
CTGTTAGAGGTTGATAATCGCATAGTAGTCCCAATAGAGTCACCAACCCGAATACTAATC
ACAGCAGAAGACGTTCTACACTCATGAGCTGTTCCGGCGCTGGGAATTAAAACAGATGCT
ATCCCCGGACGATTAAATCAAACATCATTTATTGCCACACGCCCAGGCGTCTTCTACGGC
CAATGCTCTGAGATCTGCGGAGCCAACCACAGCTTCATACCAATTGTGGTTGAAGCAGTA
CCATTAAAAACCTTTGAAAACTGATCTTCATCAATACTAGAAACCTCACTAAGAAGCTAA
TACGGAATAGCAACAGCCTTTTAAGCTGAAGACAGGTGGCCCTAATCACCCTTAGTGAAA
TGCCACAACTCAACCCAGGCCCATGATTTGCTATCTTAATCTTCTCATGATTAATCCTCC
TCACAATCTTCCCACAAAAGGTAACAAAACATCTATCAATAAATGAACCGGCTACTCAGA
ACACTGAAAAATCTAAACCAACCCCTTGAACCTGACCATGAACCTAAGCTTCTTTGATCA
ATTTATGAGCCCGTTCCTTCTTGGTGTTCCCCTGATTGCAATTGCAATCTTGATGCCAAG
TCTCTTACTCCCAACCCCATCGAGTCGATGAATCAACAACCGTCTTATTACACTACAAAC
ATGATTTATTAACAATTTCACAAAACAAATCTTTTCCCCAATTAACCCAGGGGGTCACAA
ATGAGCCCTGATACTAGCATCCTTAATATTATTTTTAATCTCAATAAACCTTCTTGGATT
ACTCCCCTACACGTTCACCCCAACAACACAACTATCCCTTAACATGGGATTAGCTGTTCC
TTTATGACTGGCTACAGTACTTATCGGCTTACGGAACCAACCTACCGTAGCCCTTGGACA
CCTTCTCCCAGAAGGCACCCCCACCCTATTAATCCCCGTCCTTATTATTATTGAGACAAT
TAGTCTCTTTATTCGCCCCCTTGCTCTAGGAGTGCGGCTCACAGCCAACCTCACAGCAGG
CCACCTTCTAATTCAACTAATTGCCACAGCAGCCTTTGTACTACTCCCAATTATGCCCAC
TGTATCAATTATCACCTCAATTATTCTCTTCCTTTTAACAATTCTCGAAATTGCAGTAGC
CATAATTCAGGCCTATGTATTCGTTCTTTTATTAAGCCTTTATCTACAAGAAAATGTATA
ACTAATGGCCCACCAAGCACACGCCTATCACATAGTAGACCCAAGCCCTTGACCACTAAC
AGGAGCAGTAGCAGCCCTCCTTCTCACTTCTGGACTCGCCATATGATTCCACTTTAACTC
CCTAAGCCTTCTTTACCTCGGCCTAATTATCATGATCTTAACAATACTTCAATGATGACG
AGACGTAATTCGTGAAGGCACATTCCAAGGCCACCACACTCCGCCTGTTCAAAAGGGCCT
GCGCTACGGCATAATTCTATTTATTACATCAGAAGTCTTTTTTTTCATTGGCTTTTTCTG
AGCCTTTTACAACTCAAGCCTGGCTCCGACCCTAGAGCTAGGAGAGTGCTGGCCCCCCGC
AGGAATTACCCCCTTAAACCCATTTGAAGTGCCGCTACTAAACACCGCAGTTTTACTCGC
TTCTGGGGTCACTGTAACATGAGCTCACCATAGCATTATAACAGGCAACCGCAAAGAAGC
CATCCAATCACTCGGACTAACAATTCTTCTTGGCCTTTATTTTACGGCCCTCCAAGCAAT
AGAGTACTACGAAGCACCATTTACAATTGCTGACGGGGTCTACGGATCAACATTCTTTGT
TGCCACTGGCTTCCACGGCTTACACGTAATCATCGGCTCCTTGTTTTTAGCAGTATGCCT
AATTCGACAAATTCAGTTCCATTTCACCTCCAAACACCATTTTGGGTTTGAGGCGGCCGC
CTGATACTGACACTTCGTAGACGTTGTATGACTATTCCTCTACGTCTCTATCTACTGATG
AGGTTCATATTTTCTTAGTATTAATGCCAGTACAAGTGACTTCCAATCACACAGCCTCGG
TTAAACCCCGGGAGAAAATAATGATTTATATTATCTTATTAACAGCATCTGCAGTTGCAA
CACTACTAGCCCTTATTAGCTTCTGACTACCACAAATCTCGCCTGATACAGAAAAACTGT
CACCCTATGAGTGCGGTTTTGACCCGCTAGGCTCTGCCCGTTTACCATTTTCAATACGAT
TCTTTCTTGTCGCTATTTTATTTCTTCTGTTTGACCTCGAAATTGCCCTTCTTTTACCAG
CCCCCTGAGCAATTCAACTTGAGACCCCAATACTAACAATCTTTTGATCATTTTTAATTT
TAACACTTCGGACCCTGGGACTAATTTATGAGTGACTACAGGGCGGCCTAGAATGAGCAG
AATGGGTACCTAGTCCAAACAAGACAGCTGATTTCGGCTTAGCAAATTGTGGTTCAACCC
CACAGTTACCCTATGACTCTCACACACTTCAGCTTTTGTAGCGCATTTATCCTAGGTCTT
ACAGGACTAGCCTTCCACCGAACGCACCTTCTGTCAGCCCTGCTCTGCCTGGAGGGAATA
ATGCTATCCCTCTTCCTGGGCCTCTCACTTTGATCTTCTCAAATACCCTCTGTGTCATTC
TCACTTGCCCCAATACTTGTTCTAACATTCTCCGCCTGTGAGGCGGGCACGGGGTTAGCC
CTCTTGGTCGCCACAACACGAACTCATGGCACAGACAATCTTCACAACCTTAACCTACTG
CAATGCTAAAAATTATTATCCCATCTCTCATGCTAATCCCGCTCATCTGATTCTCCCCCC
AAAAATGACTCTGAACACTCTCCACTACCCACAGCTTAATTATTGCTTTGATCAGTTTAA
TATGATTCGCCAGCCCAACAGAAACTGTCCACTTTACAACCCATATTCTATCAGTTGACC
AACTATCATCTCCACTCTTAATTTTATCATGCTGGCTGCTCCCGATTATAATTATTGCAA
GTCAAAATCACTTGGCAACAGAACCTTTAAATCGACAGCGAACCTATATCACCACACTAA
CTTCACTACAAATCGCCCTGATTGTAGCCTTTTCAGCCACAGAACTTATTTTATTTTACA
TCACATTCGAAATTACACTTATCCCAACGCTCATATTAATCACACGCTGAGGAAATCAAG
CGGAACGCCTAAACGCAGGCATTTATTTCCTATTTTATACACTAATAGGGTCTCTTCCAC
TTCTGGTTGCCTTATTATCCCTACAAAATTCTGAGGGGACTTTATCAACACTACTAATGC
AACTTGATACCCCAACTATACTAATCTCTTGAGCTAACAAAGCCTGGTGACTTGCCTGCT
TAATCGCTTTCATAGTTAAAATACCACTCTATGGGGCTCACCTCTGATTACCCAAAGCCC
ACGTAGAAGCACCAATTGCCGGCTCCATAGTCCTAGCCGCAATTCTTCTTAAACTAGGGG
GATACGGCATTATACGAATTTCTTTACTCCTGCCAACCTCGATAAATGACCTAGCATACC
CATTTATCATCCTAGCCCTTTGAGGTGTAATTATAACTAGCTCCATCTGCCTTCGCCAAA
CAGATTTAAAATCAATAATCGCATACTCATCAGTCAGCCACATGGGGCTGGTAATTGCCG
CAGCAATAATCCAAACACCATGAAGCTTCAGCGGTGCAATTGTCTTAATAGTAGCCCACG
GACTCGTCTCATCCGCCTTATTCTGTTTGGCTAACACAAACTACGAACGTACCCACAGCC
GAACTCTTCTACTCTCCCGAGGCATACAAATTATTTTACCCCTTATAGGAGCCTGATGGC
TATTATCCAATCTTGCAAATATGGCCCTCCCACCATCCCCAAATCTTATAGGAGAGCTGT
CCGTGATAGTAGCCATGTTTAACTGATCAAACTGAACTATCTTACTCACAGGCTCAGGCA
CCCTGCTAACCGCAGCATACTCCCTGTACATATTCCTGATAACTCAACGAGGCCCCACCC
CACAACACCTCACAGCCCTTAACCCAACACACACCCGCGAGCACACTCTTATGTTACTTC
ACCTTCTCCCAATTGCACCTCTAATTATAAATCCCTCTTTAATTTGAGGGGCCTTCTCAT
GTAAATATAGTTTAGCAAAACACTAGATTGTGATTCTAGAGTCAGAAGTTAAACCCTTCT
TATTTACCGAATAAGGTTGGAACACCAAGAACTGCTAATTACTTGCCCCCGCGGTTCAAT
TCCGCGGCTTCTTCGGCTTTTAAAGGAAAAAAGTCGATCCGTTGGTCTTAGGAACCAAAG
ACTCTTGGTGCAAATCCAAGTAAAAGTTATGAATCTCCCACTTATCTTTAGCTCTTCTCT
GCTACTAACAATTACTACCCTACTTCTCCCTATTTCTCTCAGCCTCATGCTAAAACAACC
GGCAGCCCACCTCACAAAAACTAGTGTAAAAACCGCATTTTTTATTAGCCTAGTCCCCCT
ATTCATCTTCCTCGACCAAGGCACAGAATCTATTGTCACCAACTTTCATTGAATTAGCCT
TAACACATATGACATTAATGTAAGCTTTAAATTTGACCTGTATTCAACAGTATTCATTCC
AATTGCTCTTTTTGTAACATGATCAATCCTAGAGTTCGCAATTTGGTACATGTCAACAGA
CCCACTAATAGACCGATTTTTCAAATACTTGCTGACCTTTCTAGCAACGATACTAATTCT
TGTCACAGCCAATAATCTCTTTCAGCTATTTATCGGTTGGGAGGGAGTCGGAATTATGTC
ATTCCTGCTAATCGGGTGATGATACTCACGCGCAGACGCTAACACTGCGGCCATACAAGC
AGTAATTTACAACCGGGTGGGCGATATCGGCCTCATTCTGAGTATAGTCTGACTCTCGGT
ACACCTAAACTCCTGAGAACTTCATCAGATTTTTTCTCTACAAAACAACGACATAACCCT
ACCAATCATGGGCTTCATTTTGGCGGCAACAGGTAAATCAGCCCAATTTGGCCTACACCC
CTGACTTCCTGCCGCAATAGAGGGCCCCACCCCAGTATCAGCTTTACTCCACTCGAGCAC
CATAGTAGTAGCCGGAATTTTTCTACTAATCCGCATCCACCCGATCATGGAAAACAATCA
GCTAATGCTAACCACTTGTCTTTGTCTTGGCGCTCTAACAACACTATTTACAGCAGCTTG
TGCCCTCACACAAAATGATATTAAAAAAATTGTTGCCTTCTCCACATCAAGCCAACTAGG
CCTAATAATAGTAACCATCGGACTTAACTGCCCGCAACTAGCCTTCCTACACATCTGCAC
CCACGCCTTCTTTAAAGCCATGCTATTTCTTTGTTCCGGGTCTATTATTCATAGCCTAAA
TGATGAACAAGACATTCGAAAAATGGGAGGGCTCCAACACTCACTTCCAGTTACAACAAC
TTGTCTTACAGTCGGCAGTCTTGCTTTAATAGGCACGCCCTTTCTAGCCGGATTCTTTTC
TAAAGATGCAATTATTGAGGCACTAAATACCTCACCAGCCAACTCCTGAGCACTCGTTTT
GACCATCCTAGCCACCTCTTTTACAGCAATTTACAGCTTTCGCATTATTTACTTTGTCTC
AATAAATCACCCACGCTCACTGCCACTCTCCCCAATTAATGAAAATAACCCCCTAATTTC
CAACCCAATCAAACGTCTTGCTTGAGGAAGCATCATTGCCGGGCTCATCTTGACATCAAA
TTTAACTCTTATTAAAACACCAGTTTTAACCATACCCCTTCTGGCTAAATTAGCCGCACT
ACTTGTCACCATTATTGGCCTTACAATCGCATTTGACCTTTCCAACATGACCACAAAACA
ACCAAAAACCCCACCCCATGCTCACACTTTCTCTAATCTTTTAGGGTTTTACCCCTATAT
TATTCATCGAATATTGCCCAAAGTCTCATTAAACATAGGACAAATTATCTCAACACATCT
ACTCGATGGAAGCTGATACGAAAAAGCCGGCCCCAAAGGAATTACTGACCAACAACTGCC
AATAATCAAAACCACTACAAATATCCAACAAGGCTTAATTAAAACCTACCTAACAATTTT
CCTCTTAACAACTGCAGCAGCCGTTATACTTATCTAACTGCACGAAGACCCCCTCGATGA
TGCCCGCGAGTCAACTCCAAGACAACAAACAAGGTTAATAACAAGATCCAGCCCCCAACA
GCTAGTATCAACCCACCAGATGAATATATTATAGAAACCCCAACCAAATCACCACGAACA
ACCACTGCCCCGCCCCCCAGCAAAAACTCACTAAAAGTTAAACCCCCTACTGCGTAATAC
CCCGCCACAACCAACAATAAATACACCAAGACGTACCCAGCAACAGATCAACTTCCCCAT
GCCTCAGGGTATGGCTCAGCAGTTAAAGCCGCAGAATAA---------------------
------------------------------------------GCAAAAACCACCAGCATC
CCGCCCAAATAAATTAAAAATAAAACCAGAGATAAAAAAGAAGCCCCAAAATTAACAATT
ACACAACACCCAGCACCAGCAGCCATCACTAACCCAAGAGCCGCATAATACGGGGACGGG
TTAGAAGCGACTGCCACCAACCCTAAAACTAACCCCACTAAAAAAAGGGACACTAAATAA
ATCATAGTTCTTACCTGGACTTTAACCAAGACTAGAGGTCTGAAAAACCGCCGTTGTCTT
TCAACTATAAAAACCCCTTAATGGCACCCAACCTCCGAAAATCGCACCCACTAGTTAAAA
TTATTAACGGATCCTTTATTGACCTCCCCGCCCCCTCCAACATTTCAGCATGATGAAATT
TCGGCTCTTTATTAGGCATCTGCCTTATCATTCAAATCCTTACCGGTCTATTTCTTGCAA
TACACTATACCGCTGACACTACAATAGCATTCTCATCGGTTGCCCACATCTGTCGGGACG
TTAACTACGGCTGACTAATCCGCAACCTTCATGCAAACGGAGCCTCTTTCTTCTTCATCT
GCATTTACTTCCATATCGGACGCGGCATCTATTATGGATCATTTCTATTTAAAGAAACCT
GAAATATTGGGGTAATCTTGTTATTTTTAGTAATAGCAACCGCTTTTGTCGGCTACGTCC
TCCCATGAGGCCAAATATCCTTCTGAGGAGCAACAGTCATCACAAACCTTTTATCAGCTG
TCCCCTACATTGGCACAACACTTGTCCAATGGATCTGAGGCGGGTTCTCAGTGGACAATG
CAACCCTAACTCGATTTTTCGCCTTTCACTTTTTACTTCCATTCGTTATTGCCGGAGCCA
CTATTCTGCACCTCCTCTTTCTTCACGAAACAGGATCAAACAACCCGACAGGGCTAAACT
CAAACACAGATAAAATTCCATTTCACCCATACTTCTCGTACAAGGACCTCCTTGGCTTCC
TACTCATGCTAACAATACTGGCCCTACTTGCTATATTCTCCCCAAACCTACTAGGAGACC
CGGACAACTTCACCCCCGCCAATCCATTGGTCACGCCCCCCCACATCAAACCCGAGTGAT
ACTTCCTATTTGCCTATGCGATCCTCCGATCGATCCCAAATAAATTAGGAGGTGTACTAG
CCCTAGTCTTCTCAATCCTCATCCTTGCTCTCCTGCCCCTCCTTCACACAGCCAAACAGC
GTAGCATAATATTTCGACCAATCACCCAAATCATCTTCTGATCACTAATTGCAGACACCT
TAATCTTAACATGAATTGGAGGACAACCAGTCGAAGAGCCATTTATTCTTATCGGACAAG
TAGCCTCATTAATCTACTTCTTCATTTTCTTGATCCTACTCCCCGCATCAGGATGACTAG
AAAATAAAATACTAAGCTGATGTCAACGTAGCTTAATGAAAGCACCGGTCTTGTAAACCG
AAGAGTGAAGGTTCACCCCATCCTTTGACACACACTATTGGCAGTTGTTGGTTGTCGAAA
CAGAGGGACTTAAACCCCCACCATCGACCCCCAAAGCCGACATTCTTCTTAAACTATGTT
TCG---------------CATCTTCCTCAT-------------------ATATTAATGTA
TAAGGACTATCTATGTATAATTGAGCATTCATCTCTTTTCCTCATGAATATCCACATTAT
ATAT--ATATTAATGTATAAGGACTATCTATGTATAATTGAGCATTCATCTCTTTTCCTC
ATGAATATCCACATTATATAT--ATATTAATGTATAAGGACTATCTATGTATAATTGAGC
ATTCATCTCTTTTCCTCATGAATATCCACATTATATAT--ATATTAATGTATAAGGACTA
TCTATGTATAATTGAGCATTCATCTCTTTTCCTCATGAATATCCACATTATATAT--ATA
TTAATGTATAAGGACTATCTATGTATAATTGAGCATTCATCTCTTTTCCTCATGAATATC
CACATTATATATATATATTAATGTATAAGGACTATCTATGTATAATTGAGCATTCATCTC
TTTTCCTCATGAATATCCACATTATATAT--ATATTAATGTATAAGGACTATCTATGTAT
AATTGAGCATTCATCTCTTTTCCTCATGAATATCCACACTATTATATATATAATGTATCT
ACAAGTATATTAATGTATAAGGACTATCTATGTATAATTGAGCATTCATCTCTTTTCCTC
ATGAATATCCACATTATATATATATA------------------TTAATGTATAAGGACT
ATCTATGTATAATTGAGCATTCATCTCTTTTCCTCATGAATATCCACATTATATAT--AT
ATTAATGTATAAGGACTATCTATGTATAATTGAGCATTCATCTCTTTTCCTCATGAATAT
CCACATTATATAT--ATATTAATGTATAAGGACTATCTATGTATAATTGAGCATTCATCT
CTTTTCCTCATGAATATCCACATTATATATATATATTAATGTATAAGGACTATCTATGTA
TAATTGAGCATTCATTTCTTTTCCTCATGAATATCCACACATAATACAATTGTCATGTAT
AATAGCTATTAATAAAT-AATTGAACATTAACTTTTTTACCTCATGAATATTCTTAA---
-----------------------------------------------------------A
CCTGACTATACT-------AGCGTA------CGAGTAATAACCAAGAAACATACAATATA
TTAATCGAACAT-TAACACAAGAACAATATGTCTAATAGGAATACAAAATGAACCCTTAA
TCATCAAATCGATGCCCGCGCCCATAATATAAATTCGAGCAGTTACAAATATATCAAACA
TGAATGTGTTTTTCCACATATCAGTATTAATTTCACAACTTAAGAC-GAGCATTAGTGAG
AGCAGCATAACCGTCTCTTTCATCATCTCTGCATAATTTAATACGAATAATACAATCCAA
ACAACTGAGTAACAACCAAGCTTGTAATATAGACTAAAAAATAAGAATACTTTTAATTAA
TTCAACACACGAATATCCCTATCAACCATTACTACGTCTAATTT-ATAGAGATTTGCTAT
GCTTTTGTTCCTAGATGGCCCATGTTGAAGCCTAACTGATTTCAGGTGTCCGGGCCCTAA
TGCGCTTTCCAAGGAACATGGAGTGAAGAGTGGCAGTCCTCACTTTTCAAAAAGGCCACT
GACGGATGTGAATCTATGGACCCTTCCCGCAACGTAGCTACGATTGCTCTTTAAAAAGCC
TCCCTCCTATGCTCTTGTTCCTAGATGGCCCATGATGAAGCCTAACTGAGATAAATGGCC
CTCATTATTTTTTTT-GGGGAACCTTTCACCAACATCTCTCAGTGGGTTCAA-GCAAACA
TTTCGGGTAGGACATTTCAATGCTCGAGTTAAGAATCACCAACTTAAAGG-GTGCTGACC
ATGCTATTAATGCTAGATGGACATAAATTGCCTGTCCGATATGAAATTTTACCCTAAATT
TATCTCCCCCCGGCCCTAAATTCCTGCCATATCGAAAAATTAGCAAAGATTTTGCAAAAA
AAAATTTTGCAAAAATTGCACATTTTAAGGAATTTAAAAAACCTATACGCAGGGTTTTTG
GCGTTAAACCCCCCTACCCCCCGTGAGAAACCAGTAGCTCGGCATCTCCCGTCAAACCCC
GAAACCGGGATGCAAGAAACTACTGTAATCA-ACTCACGCTGTAA--TTTGGACTGTTCG
ATGGCCCTTGCCAACCCCTCCCGTATCAGAAATCAGCATATGCATGCATCTTTTACGAGA
ACTCCTAGAGCGTATATTAACTGCTTTTAGCAGGAACCCCAGAACGTATACCATAAGGAA
ATTCTGGTGTATATATGTATGTGTTTTTTTAGCAGGAACTCCAGAGCGTATACCATAAGG
AAATTCTGGTGTATATATGTATGTGTTTTTTTTAGCAGGAACTCCAGAGCGTATACCATA
AGGAA-ATTCTGGTGTATATATGT-ATGTGTTTTTTTTTAGCAGGAACTCCAGAGCGTAT
ACCA-TAAGGAAATTCTGGTGTATATATGTATGTGTTTTTTTTTAGCAGGAACTCCAGAG
CGTATACCA-TAAGGAAATTCTGGTGTATATATGT-ATGTGTTTTTTTTTAGCAGGAACT
CCAGAGCGTATACCATAAGGAAATTCTGGTGTATATATGT-ATGTGTTTTTTTTTAGCAG
GAACTCCAGAGCGTATACCATAAGGAAATTCTGGTGTATATATGTATGTGTTTTTTTTTA
GCAGGAACTCCAGAGCGTATACCATAAGGAAATTCTGGTGTATATATGTATGTGTTTTTT
TTAGCAGGAACTCCAGAGCGTATACCATAAGGAAATTCTGGTGTATATATGT-ATGTGTT
TTTTTTTAGCAGGAACTCCAGAGCGTATACCATAAGGAAATTCTGGTGTATATATGTATG
TGTTTTTTTTTAGCAGGAACTCCAGAGCGTATACCATAAGGAAATTCTGGTGTATATATG
TATGTGTTTTTTTTTAGCAGGAACTCCAGAGCGTATACCATAAGGAAATTCTGGTGTATA
TATGT-ATGTGTTTTTTTTTAGCAGGAACTCCAGAGCGTATACCATAAGGAAAT---TCT
GGTGTATATATGTATGTGTTTTTTTTAGCAGGAACTCCAGAGCGTACATGTTTTAATGCG
CCCACGTAGCTTAATAAAAGCACAGCACTGAAGATGCTGAGATGAGCCCTAAAGCTCCGT
AGCCCACGTAGCTTAATAAAAGCACAGCACTGAAGATGCTGAGATGAGCCCTAAAAAGCT
CCGTAAGCACAAAGGTTTGGTCCCTGCCTTACAGTCAATTGTAGCTAAATTTACACATGC
AAGTATCCGCACCCCAGTGAAAATGCCCCTGCATTCTCCACACAGAGAACAAGGAGCCGG
TATCAGGCACCATTTATGCCCATGACACCTTGCTCTGCCACACCCCCAAGGGAACTCAGC
AGTGATAAACTTTGAACATAAGCGAAAGCTTGAATCAGTTATAGCTCACAGAGTCGGTCA
ATCTCGTGCCAGCCGCCGCGGTTATACGAAAGACTCAAACTGACAGAAATCGGCGTAAAG
AGTGATTAAGGAAAACCTCTACCCAGGGCCAAACAACTACTAAGCCGTCGCACGCATTAG
TAGGCTAGAAGAACTTTACTAAAGTAGCCCTGCCACCCCTGAACTCACGACAGCTAGGAA
ACAAACTGGGATTAGATACCCCACTATGCCTAGCCTCAAACTATGACTCAATACAAAACA
CCATCCGCCCGGGAACTACGAGCCCTAGCTTAAAACCCAAAGGACTTGGCGGTGCCCCAC
CCACCTAGAGGAGCCTGTTCTATAATCGATAACCCCCGCTTAACCTCACCACTTCTTGCC
AATACCGCCTATATACCACCGTCGCCAGCCCACCCCGTGAGGGCA-CAGTAGGCACAATG
ATCAATCACCAAAACGTCAGGTCAAGGTGTAGCGTATGAAGTGGGAAGAAATGGGCTACA
TTCTCTAACCTAGAGCACACGAAAAATCATATGAAATTAAATTAGAAGGAGGATTTAGTA
GTAAAAAGAAACAATAGTGTTCTTTTTAAACTGGCCCTGGGGCGCGCACACACCGCCCGT
CACCCTCTTCAACTAGAACTGATATATTTCTAAAACATAAAACGAGTACAAGAAGAGGTA
AGTCGTAACATGGTAAGTATACCGGAAGGTGTGCTTGGAATCACAAGATGTAGCTTAATA
AAGCAATTCGCTTACACCGAATAGATGCCCGCTAAGACCGAGCCATTTTGT-AGCCATAA
TTCTAGTTCAACTACACCACCCGTCACAAGTCACAATAAACTAAAACATTACCTAACTTT
AGTAGAGGCGATAGAACGAAAAATAGAAACAATAGATTAAGTACCGCAAGGGAACGATGA
AATAGAAGTGAAAAAACTCATTAAAGCATGAAAAAGCAAAGACCTGTCCTTGTACCTCTT
GCATCATGGTCTAACAAGTCAACCCAAGCAAAAAGACTTTCAGCTTGACCTCCCGAAACT
AAGCGAGCTACTCCTGGACAGCTCCAAGAGCAAACCCATCTCTGTGGCAAAAGAGTGGGA
AGATCTATGAGTAGTGGTGACAGACCTAACGAGCTTAGTGATAGCTGGTTGCTCGAGAAA
AGAACATAAATTCTGCCTTAAAACTTAAACACCATAAAAGTGTACTT-CAGCTTTAAGAG
TTATTCAAATGAGGTACAGCTCATTTGAAACAGGAAACAACCTAATGCCTAGGTAAAGAT
TACACTTTTA-AAGGTCTTGGCAAAGTTGGCCCAAAAGCAGCCACCTTTTAAGAAAGCGT
CACAGCTCAAACAAACTACCACACTAATACCTATAACTTCCTCTGACCCTATCAAACTAT
CGAGCCCATTTATACTAATATAAAAAAGTTTATGTTAGAACTAGTAACAAGAAACGAACT
TCTCTTAATGCGAGTGTACATCAGATTGAACCACTCACTGATAATTACCGGCCCATTACT
AAGGGAAATGTAAAAACCCCCTCAAGAAAATTCTACATAACTAGCCGTTAAACTTACACA
AGAGCATCTAAAGAAAGATTAAAAGGTGCGGAAGGAACTCGGCAAACACGAACTTCGCCT
GTTTACCAAAAACATCGCCTCTTGCAACCCACATATAAGAGGTAACGCCTGCCCAGTGAC
CATGTGTTCAACGGCCGCGGTATTCTGACCGTGCAAAGGTAGCGTAATCACTTGTCTTTT
AAATAAAGACTAGTATGAATGGCATCACGAGAGTTCAACTGTCTCCCCCACCCAATCAGT
GAAACTGATCTCCCCGTGCAGAAGCGGGGATAAAACCATAAGACGAGAAGACCCCATGGA
GCTTTAAACTAAAGGCACTAGCCCTTAACTCACCCCTAAGGGTAAAACACTCTAACCGGC
TAAAGTGACCTGTCGTTTTCGGTTGGGGCGACCACGGAGAAGAACAAATCCTCCGAGATG
AAGGGGATAACCCTTAGCCAAGACCAACAATTCTAAGCAATAGAACGTCTAACGCACTGA
TCCAATCAAATTGATCAACGAACCAAGTTACCCTGGGGATAACAGCGCAATCTATTTTCA
GAGTTCATATCGACAAATAGGTTTACGACCTCGATGTTGGATCAGGGCCTCCTAGCGGTG
CAGCCGCTGCTAAGGGTTCGTTTGTTCAACGATTAAAGCCCTACGTGATCTGAGTTCAGA
CCGGAGTAATCCAGGTCAGTTTCTATCTATGCAAGAATTTTCCTAGTACGAAAGGACCAG
AAAAATGTGGCCACTATCCCTCTATGCCACACTCCGAACTAATGTAAACAACTTAATTGA
ATAGGAGCTTGCAACCAAGCGCAAGATTAGCACTTGTTAGTGTGGCAGAGCCCGGTAAAT
GCAAAAGACCTAAGTCCTTTGACCCAGGGGTTCAACTCCCCTTACTAACTATGTTCACTA
TTCTCACCCACCTCGTTAATTTTCTGCTATACATCATCCCAGTTCTCTTAGCCGTAGCTT
TCCTAACACTAGTTGAACGCAAAGTGTTGGGATACATGCAACTCCGAAAAGGCCCTAATA
TTGTTGGACCCACCGGCATCCTCCAGCCAGTGGCTGACGGATTAAAACTGTTCTTAAAAG
AACCAATCCGCCCATCCACTTCCTCTCAGCTGCTTTTTATGTTGACACCAACTATAGCCC
TTGCCTTAGCCATATTTATTTGAACCCCCCTGCCGATACCATTTTCACTAGTAGAAATTA
ATCTTAGCATTCTATTTATCCTGGCAATCTCAAGCCTAACTGTTTACTCTATTTTGGGGT
CTGGGTGAGCCTCAAATTCAAAATATGCTCTAATTGGAGCCTTACGAGCCGTTGCCCAAA
CCATTTCTTATGAGGTAACACTAGCACTAATCCTCCTATGCTTAATTATATTCACCGGTA
ATTTTACCCTATTCAGCTTTAACACATCCCAAGAGTGAGTTTGACTAATTGCCCCTGGAT
GGCCAATAGCCATAATATGATACATTTCAACACTAGCCGAAACAAATCGAGCCCCATTTG
ATCTCACCGAGGGAGAATCCGAACTAGTCTCTGGTTTCAACGTAGAGTATGCCGGAGGAC
CATTCGCCCTCTTTTTTTTAGCAGAGTACGCCAACATTCTCATAATAAATACCCTGTCCA
CTATTCTATTCCTGGGCTCATATTATTTAATTATCCAATCCCCCATTATCCTTATAATTA
AAGCCGCTGCGCTATCAATACTTTTTCTCTGAGTCCGAGCATCCTACCCACGCTTTCGAT
ATGACCAACTCATGCACTTGGTGTGAAAAAATTTCCTCCCAATTACCCTCGCCCTAACAA
TCTGACATATTGCTCTTCCAATCTCAACTGCAGGCCTCCCACCACAAATTTAGGAAATGT
GCCCGAAAGCCAAGGATCACTTTGATAGAGTGAGACATAGGGGTTCAAACCCCCTCATTT
CCTTAGAAAGATAGGAATTGAACCTACCCCTGAGAGATCAAAACTCTCTGTACTTCCACT
ATACCACTTCCTAGTAAAGTCAGCTAAAAAAGCTTTTGGGCCCATACCCCAAACATGTTG
GTTAAACCCCCTCCTTTACTAATGAGCCCCTTAGTACTGTCAATTCTTATATCAAGCCTA
GCCCTAGGAACTATAATTACAGCATCCAGCCACCACTGACTTCTAGCCTGAATAGGCCTT
GAAATTAATACGCTAGCAATTATCCCGCTCATAGCCAAAATACACCACCCTCGAGCAATC
GAAGCTACAACAAAATATTTTATCACACAAGCCGCCGCGTCGGCCGTGATCTTATTCTCT
AGCACCACTAACGCATGAGCTACAGGAGAGTGAGACATCATAAACCTGACCTCACACCTT
TCAACAACAACTCTACTAATAGCCATTTTAATAAAACTCGGAGTCGCACCCTTTCACTTC
TGACTTCCTGAGGTTATGCAAGGCATTGATTTAACAACGGGACTCATCCTATCTTCATGA
CAAAAATTAGCCCCAATAGCACTTCTTATTCAAGTATCCCCCAACCTCAACCCACAACTC
CTATTTATCTCAGGCATTATTTCTACAGTGATTGGGGGATGGGGCGGGCTAAACCAAACA
CAACTCCGAAAAATTATAGCCTACTCATCAATCGCTCACCTCGGCTGAATAATAACAGCT
CTGACTATCTCCCCAGAACTCACCACTCTTAACCTGGTTATTTACATCATCATGACAACA
GCAATATTCTTAACACTTAAAATATTCTCATCCACCAAAATTTCAACCTTATCCTCATCC
TGACAGAAAACTCCAACACTGGCTGCCATATCAACACTCACACTCCTCTCAATAGGAGGA
CTTCCCCCCCTGACAGGATTTATGCCTAAATGACTCATTCTCCAAGAAATAACAAAACAA
AATGCCACAATCCTAGCCACCATAATAGCCCTGTCAGCACTATTAAGCCTATTTTTTTAC
ATCCGACTCACTTACACCATGACTCTTACAACACACCCAAATACAACCTCCTCCACACAA
CTATGACGCTTCTCGACCACTCAACCAAAACTTCTTTTAATAACATCAGCAACAGCCTCT
ATCGCCCTCCTACCGTCTACACCCCTCCTACTTTCCATCATGCTATAGAAACTTAGGATA
ATTAGACCAAAAGCCTTCAAAGCTTTTAGCAGGAGTTAGACCCTCCTAGTTTCTGTTAAG
ACTTGCAGGACTCTATCCAACATCACCTGAATGCAACTCAGACACTTTTATTAAGCTAAA
GCCTTTCTAGAAAGACGGGCCTCGATCCCGTAAAAATTTAGTTAACAGCTAAAAGCCCTA
TCCAGCGAGCTTCATTCTACTTCTCCCGCCTGTTGAAGACGGGAGAAGCCCCGGCGAGTT
TTATCTCGCTTCTTGAGATTTGCAATCTCACGTGTGGTACACCACGGGGCT-GGTAGGAA
GAGGACTTTAACCTCTGTCCGCGGAGCTACAAGCCGCCGCCTAACCCTCGGCCATTCTAC
CT
