# Supplementary material for: Conveniently Pre-Tagged and Pre-Packaged: Extended Molecular Identification and Metagenomics Using Complete Metazoan Mitochondrial Genomes
Source: PLoS One. 2012 Dec 14;7(12):e51263. doi: 10.1371/journal.pone.0051263 (PMC3522660; doi:10.1371/journal.pone.0051263)
Supplement: File S3 — Sliding window analyses for Mammalia and Lissamphibia. For each family, the folder contains the aligned sequences as well as the sliding window analyses by species pair and for all species pair on a single figure. (ZIP) [file pone.0051263.s003.zip › Lissamphibia/Bombinatoridae/NC_006402.fst]

>Bombina bombina mitochondrion, complete genome.    NC_006402
gtggcaatcacacgttgacttttttcgacaaatcacaaagacattggcaccctttatct
agtttttggtgcctgggccggaatggttggaactgcccttagcctattaattcgagcgg
aactgagccagcccggaacactgcttggagacgaccaaatttacaatgtagttgttacc
gctcatgccttcgtaataattttttttatggtaatgcccatcataatgggaggctgtgg
aaactgacttgtccctctaataattggagctccggacatggccttcccgcgaataaata
acataagcttctgacttcttcccccgtctttccttctacttctagcgtcgtctggcgta
gaagcaggggccgggacgggctgaactgtctacccgcctttggccggaaacctggctca
cgccggagcatccgtggacctaactattttttctttacaccttgccggagtctcctcaa
ttttaggtgctattaactttattactacaacaattaacatgaaaccaccagcaatgtca
caataccaaacaccgttgtttgtatgatctgtactaattacagcgattcttctactact
ctcacttcccgttcttgctgcaggtatcacaatactactcacagatcgaaacctcaaca
cgaccttttttgaccctgctggaggtggagaccccgtattatatcaacacctgttttga
ttctttggtcaccctgaagtttatatcttgattctaccaggatttggcataatctcaca
cattgtaacatattattctggcaaaaaagaaccatttggttatataggcatagtctgag
ctataatatcaattggcctactaggttttattgtttgagcccaccacatattcaccgta
gacctaaatgtggacacccgagcctactttacctcagcaacaatgattattgcaattcc
aacgggtgtaaaagtattcagctgattagctactatgcatggaggaaccattaaatggg
atgcagccatattatgagctctgggcttcatctttttatttacagtaggaggtctcacc
ggcattgtcctggccaactcctcattagacattgtccttcatgacacatattatgttgt
agcccacttccactatgtattatccataggagccgtatttgcaattataggcggattcg
tacactgatttccactatttacaggatacactcttcatgaaacctgaacaaaaattcac
tttggtgtaatatttgcaggagttaatttaacatttttccctcaacattttttaggtct
agccgggatacctcgacgctattctgattacccagacgcatacaccctgtgaaacacag
cctcctcagttgggtctttaatttctcttgtagcagtaattataataatatttattatc
tgagaggctttctcaacaaaacgcgaagtactcctaactgaacttacctcaacaaacat
tgaatgacttcacggctgccctccaccatatcacacatttgaagaaccagcatttgttc
aaacaccctatcggacttaacgagaaaggaaggaattgaacccccttaagctgatttca
agtcagccacatgaccagtctgccaccttcttaagatattagtaaattattatattgcc
ttgtcaaggcaaagttgtgggttagacccctgcacatcttaacatggcccacccagcac
aattaggatttcaagatgcagcatcgcctattatagaagaactcttacattttcacgac
cacgcattaatagccgtatttttaattagtacgctggttctctacattattaccaccat
aataacaacaaaattaacaaacacaaatgcaatggacgcccaagaaattgaaatggtct
gaacaatcatacctgcaattatcctcattgtcatcgcccttccatcacttcgcattctt
tacctaatagatgaaatcagtgacccacatttaacggtcaaagcaattggccatcagtg
atattgaagttacgaattcactaactacgaagaccttgcattcgactcctacataatcc
ccacacaagacctgactccaggacaatttcgacttttggaagtagatagccgcatggtg
gtcccaatggaatccccaacccgtatgctaattacagcagaagatgttttacactcctg
agctgttcccgcactaggaattaaaacagatgcaattccaggacgattaaatcaaacat
cctttattgcaactcgcccaggtgttttttatggtcaatgttctgaaatttgtggagcc
aatcacagcttcataccaattgtggtcgaagcagtgcctttaaaaacctttgaaaactg
atcttcatcaatactagaagcctcactaagaagctaatacagaatagcaacagcctttt
aagctgtagacaggtgacctaattacccttagtgaaatgccacaactcaacccaggccc
atgatttgctatcttaatcttttcatgattgattctcctcacaatttttccacaaaaag
taacaaaacatctatcaataaacgagcccgccactcaaaccacagaaaaatctaaacca
accccatgaccctgaccatgaacctaagcttctttgatcaatttataagccccctcctt
cttggtgtcccactaattgcggtcgcaatcgtaataccaggacttctactcccaacccc
ttcaaatcgatgaattagtaatcgccttatcacactacaaacatggtttgttaacaact
ttacaaaacaaatcttctccccaatcaatctagggggtcataaatgagcccttatacta
acatccttaatgctatttttaatctcagtaaaccttcttggtttacttccatatacatt
taccccaaccacacaactatcactaaatataggactagctgttccattatgattagcta
cagtattagttggtctacgaaatcaaccaaccgttgccctaggacatcttctccctgaa
ggtacccccacactgctgatccccgtccttattattattgaaaccattagcttatttat
tcgccctctcgctcttggagtgcgactaacagctaatctcacagcaggccacctcctca
ttcaattaattgctacagcggctttcgtgcttctccccattatacctgccgtatccatt
attacatcaattattctcttccttttaactattcttgaaattgcggttgcaataattca
ggcttatgtatttgtccttctattaagcctttatttacaagaaaacgtataaccatggc
ccaccaagcacacgcctatcacatagtagacccaagcccttgacccctaacaggagcag
tagcagcccttcttctcacctcagggctcgctatatgatttcactttaattccctaagc
cttctttaccttggcttaattattatgatcataacaatacttcaatgatgacgtgacgt
aattcgtgaaggtacattccaaggtcaccacaccccgcctgttcaaaaaggtttacgat
atggcataatcctgttcattacatcagaagtcttctttttcattggttttttctgagct
ttttataattcaagcctagccccaacccttgaactaggagaatgttgaccccctgcagg
aattaccccacttaatccgtttgaggtgccactactcaatactgcagttttattagcct
caggagttactgtcacatgagctcatcatagcatcatgcaaggcaatcgcaaggaaaca
attcaatcacttggcctaactatccttcttggcctttatttcacagcccttcaggcaat
agaatattatgaagccccttttacaatcgcagacggaatctatgggtcaacattctttg
ttgccaccggcttccacggcctacacgtaattattggctctttatttctaggggtgtgc
ctaattcgacaaatccaatatcattttacttcaaaacaccactttggatttgaggcagc
cgcctgatattgacactttgttgatgttgtatgactcttcctctacgtctccatttact
gatgaggctcatattttcttagtattaataccagtacaagtgacttccaatcacacagc
ctcggttaaaccccgggagaaaataatgatttatactactttacttactgcatcagcag
tagctaccttattagctttaattagcttttggctaccacaaatttcacctgacacagaa
aaactgtcaccttatgagtgcggttttgatccactaggcactgcccgtctacctttttc
tatacgattcttccttgtcgctattttatttcttctatttgaccttgaaatcgctcttc
ttttgcccaccccatgagcaattcaacttaacactccaatattaacaatcttttgatca
ctactaattttaacgcttctaaccattgggctgatttacgaatgactacagggcgggtt
agaatgagcagaatgggtaattagtccaaacaagacaactgatttcggcttagtaaatt
gtggtttaaccccacagtcaccctatgaccctcatacactttagcttttgtagcgcatt
catcttaggccttacagggctagcttttcaccgaacccacctattatcagcccttttat
gtttagaaggcataatattatccctattccttgggttatcgctttgatcttctcaaata
tcctctatttcattctctctcgcccctatacttattctcacattttctgcctgcgaagc
aggcacaggactagctcttctagtagccaccacacgaactcacggcacagataaccttc
acaacttaaacctcctacaatgctaaaaattattattccatcttttatactggtcccac
tcgtatgactctccccatcaaaatgagtttgaacattttccgccttccacagcctattt
attgccataattagcctaacatgatttgctagcccaacagaaagtgctcacttcacaac
ccaagtttcatcaattgatcaactctcatccccactactaatcttatcttgttgactcc
tcccgattataatcattgcaagtcaaaatcacttgacactagaacctctaaaccgacag
cgaacatatgtcaccactctagtttccttgcaaatcgcgctcgttgtagccttttccgc
cacagaacttattctattttatattacatttgagattacacttattccaacgctcatgt
taattacacgttggggaaatcaagcagaacgtttaaatgcaggcatttacttcttattt
tatacactaataggatcactacctctgttagttgctttattatcactacaaaactccga
gggaaccttatctacattacttatacaactcaacactccacttataatatcctcctgag
ctaacaaagcttgatgacttgcctgtttgattgcattcatagttaaaatacctctttac
ggaacccatctctgacttcctaaagcccacgtagaagcacccattgccggctcaatagt
tttagccgcaattctccttaaacttggcggatacggtattttacgaatctctatacttc
taccaacttcaataagcaacctggcctatccatttattatcctagccctttgaggggtt
atcatgaccagttctatttgtcttcgacaaacagacttaaaatcaataattgcatattc
ttcagttagccatatgggcttagtaattgccgcagcaataatccaaacaccatgaagct
ttagtggcgcaattgttttaatagtggctcatggacttgtctcctccgccttattctgc
ctcgccaacacaaactatgaacgaacccacagccgaacgctcctactctctcgaggcat
acaaattattttaccccttatggggacctgatgactactatctaatctagcaaacatag
cccttccaccatcaccaaatctcatgggggaactatctgttatgattgctatatttaac
tgatctaactgaacaattctactcacaggcacaggcacattactcaccgcagcctattc
tctttatatatttctaataacccaacgaggccccaccccccaacacctcacagccttaa
acccaacacacactcgcgaacacaccctaatacttctacacctacttccaattgcccca
ttaattattaacccctccttaatttgaggggctttttcatgtaaacatagtttagcaaa
acactagattgtgattctagagtcaggagttaaaccctccctgtttaccgaataagatc
ggaacaccaagaactgctaattacttgtcaccgtggttcaactccacggcttactcggc
ttttaaaggaaaaagtcgatccgttggtcttaggaaccaaagactcttggtgcaactcc
aagtaaaagctatgaatctcccacttatctttagctcttctttgctactaacaattatt
acccttctctttccaattctcctcaatcttatgctaaaacagcctacagcccacctcac
aaagtccagcgtaaaaattgcatttttcatcagtctaatcccactatttatttttcttg
accagggcacagaatctgttgtcacaaacttcaactgaattactcttaacacatatgat
attaatataagttttaagtttgatttatattcaacagtatttattccaatcgccctttt
tgtgacatggtctattctagaattcgcaatttgatacatatcaactgacccactgatag
atcggttctttaaatatctactaactttcctagtaacaataataattcttgtcacagcc
aacaatctcttccagttatttattgggtgagaaggagtcggaattatgtcatttctcct
aattgggtggtgatattcacgcgcagatgcaaataccgcagcactacaagcagttattt
ataaccgagttggagatattggcctaattctaagcatagcctgactttcaattcactta
aactcctgagaattacaccaagtctttatactacaaaataatgacataacccttccgat
cttaggctttattttagcggcaacaggcaaatcagcccaatttggtttacatccatgac
ttcctgccgcaatggagggcccaaccccagtatcagccttactccactcaagcactatg
gtagtagcaggaatttttctactaattcgtattcaccccattatagcaaacaaccaact
tatactaactacttgcctctgccttggtgccataacaaccctatttacagcagcatgcg
ccctcacacaaaatgatatcaaaaaaattgttgccttttcaacatccagccaactaggc
ctaataatagtcacaatcggattaaattgcccacaactggcctttctccacatttgcac
ccacgccttcttcaaagccatactattcctatgttctggctctattatccacagcttaa
atgacgaacaggatattcgaaaaatagggggacttcaacacacactcccaattacaacc
acctgtctcacaattggtagtcttgctttaataggcacaccatttctagccggattttt
ttcaaaggacgcaattattgaagcactaaacacctcccccgctaactcctgagcacttg
tcctaactatcctagccacttctttcacagcaatttacagttttcgcattatttacttt
gcctcaataaatttcccacgctcattgccactttctccaattaatgaaaacaacccctt
aatttacaatcctattaaacgccttgcctgaggaagcatccttgccggacttattttaa
catcaaacttagaccccattaaaacaccagttttaaccataccacttctagccaaatta
gcagcactactagttactattttaggcctaattattgcattcgacctctctaacattac
tacaaaaaaaccaaacaccccatcttacagtcattctttttctaatcttttggggttct
ttcctaatattattcatcgaacattgcccaaactctcattaaacataggacaaatcatc
tccacacatctcctagacgtgaactgatatgaaaaaataggaccccagggaattgctaa
ccaacaactgccaataatcaaaaccactacaaacattcaacgaggcctaattaaaacct
acttaacaatttttctcctaacaactgcggcagccgttatactaatctaactgcacgaa
gacccccacgatagtgcccacgagtcaattctaaaacaacaaacaacgttaataataag
attcaacccccaactaccaacatgaggcctcccgacgagtatatcaaggaaaccccaac
caaatcaccacgaacaaccgccatctcatcaccaaataacaactcactaaaagtcaaac
cccctaccatatagcacccacctgtgaccaacagtagatacaccaaaacatacccaaca
acagatcaactcccccacgcctcaggatatggctctgcagtcaaagctgcagaataagc
aaaaactactaacattccccccaaataaattaagaacaataccaaagataaaaaagaag
ccccaaaactcacaattacacagcacccggcaccagcagccactactaacccaagagcc
gcatagtacggagaagggttagaagcaaccgccactagccctaaaactaacccaactat
aaaaaaggatactaagtaagtcatagttcttacctggacttcaaccaagactagaggtc
tgaaaaaccaccgttgtatctcaactataaaaaccttctgatggcacccaacctccgaa
aatcccaccccttagtaaaatttattaacggatccttcatcgatctccccgccccatct
aacatctcagcatgatgaaattttggctctttactgggcatctgcctgatcattcaaat
cctcaccggcctattcctagcaatacactatacagcagacaccacaatagcattttcat
cggtcgcccacatttgtcgagatgtcaactacggatggcttattcgtaatttacacgca
aatggggcctcttttttcttcatttgcatttattttcacattggccgcggcatttacta
cgggtcatttttatttaaagagacctgaaatattggggtaatcttgttgttcttggtta
tagcgaccgcttttgttggctacgttctcccatggggtcaaatatccttctgaggtgca
acagtcatcacgaacctcctgtcagctattccctatgttggcacaacactagttcaatg
gatctgaggcggattctcagtagacaatgctacactaacccgattctttgccttccact
tccttcttccatttgtcattgcaggagccaccattattcatcttctttttcttcatgaa
acaggctcaaacaacccaacaggactaaactcaaacacagacaaaattccatttcaccc
atatttctcatacaaagacctcctcgggtttctaatcatattaacaatattagctctac
tcgctatattttccccaaacctattaggagacccagacgacttcactcccgccaatcca
ctagttacacccccccacattaaaccagagtgatactttttatttgcttatgccattct
tcgatctattccaaacaaattagggggagtgctagccctagtcttctcaattttaattc
tcgcccttctaccccttctccacacggccaagcaacgtagcctaatattccgaccaatc
acccaaatcatcttctgatcactaattgcagacacccttatcttaacatgaattggagg
acaaccagttgaggacccttttatcctcatcggacaagtggcctcactaatctacttct
tcatctttctcattctatttcccctctcaggatgactggaaaacaaactactaaactga
tgtcaacgtagcttaatgaaagcaccggtcttgtaaaccgaagaatgagggctcacccc
ctcctttgtcacacactgttggcagttgttggcgatcgaaacaagaggaattaaacccc
caccaccgacccccaaagccgacgttctcgttaaactatgttccgctcaataagcaatt
tatattcctcacgaatatccacattatttagttatttatgcatatagactatatatgta
taatcgagcattcatctatattcctcacgaatatccacattatttagttatttatgcat
atagactatatatgtataatcgagcattcatctatattcctcacgaatatccacattat
ttagttatttatgcatatagactatatatgtataatcgagcattcatctatattcctca
cgaatatccacattatttagttatttatgcatatagactatatatgtataatcgagcat
tcatctatattcctcacgaatatccacattatttagttatttatgcatataagactata
tatgtataatcgagcattcatctatattcctcacacnnnnnnnnnnnnnnctcacgtga
atgtgtttttccacataatagaattaatttaacaactgaagattgagcattagtgagag
tagcataactatctctttcaacatacttgtataatttgatatgaatagtaagatcctaa
caattgaagaactaccaagctcgtattaaagaccttaatttaagaatactttaaattat
ttcaacacacgtataaccctgagaactattactatctcctgattcatagagatttgtta
tgcttttgttcctagatggcccatgatgaagccaaactgtggtcaggtgtccgggccct
aatgcgctttccaaggaacatggagtgaagagtggccgtcctcactttttaagaggcca
ctgacggatgtgaatctatgtacacttcccgcaacgtagctacgattgctctttaaaaa
gcctccctcctatgctctagttcctagatggcccatgatgaagccaaactgagataaaa
ggccctcactgttttttttggggaacctttcctcaacatctctcagtggtacctgtgct
tacatttcggctgggacatctcaatgctcgtgttaagaatcaccaacctgaataatgcc
cccaattttattaatgctagtcggacataaaatccttgttaaatatgagattttacccc
taattttttctccccgggccctgaattcctgtcaaatcaaaaaatcattaaaaaattaa
gggtaaattaagggtttttaaaaccccatacgcagggtttttggcgttaaaccccccta
ccccccatgagaaatcaatagctcggcatctcccgtcaaaccccgaaaccgggatgcaa
gaaactactgtaattatactcacgctgtattttttggactgttcgatggtcacacctac
ccttgtaggaagtctagcacacatgtgctacacccttttaacagaaaacccagagcatg
tgttgtagacaaccacatttactaaacataaaggctcctgagcgtatattatatgaaaa
atctgatatgtcctatgactttatagcaggaactcctgggcgtataccaatatgaagaa
ttttatatatatatatcatatgactttttatagcaggaactcctgggcgtataccaata
tgaagaattttatatatatatcatatgactttttatagcaggaactcctgggcgtatac
caatatgaagaattttatatatatatatcatatgactttttatagcaggaactcctggg
cgtataccaatatgaagaattttatatatatcatatgactttttatagcaggaactcct
gggcgtataccaatatgaagaattttatatatacatcatatgactttttatagcaggaa
ctcctgggcgtataccaatatgaagaattacatatatatatcatatgactttttatagc
aggaactcctgggcgtataccaatatgaagaattatatatatatcatatgactttttta
tagcaggaactcctgggcgtataccaatatgaagaattttatatatatatcatatgact
ttttatagcaggaactcctgggcgtataccaatatgaagaattttatatatatatatca
tatgactttttatagcaggaactcctgggcgtataccaatatgaaattttatatatatc
atatgactttatagcaggagctcgcactttcgcccacgtagcttaattaaagcacagca
ctgaagatgctgagacgagccctaaaaagctccgtgagcacaaaggtttggtccctacc
ttacagtcaattgtagctaaacttacacatgcaagtatccgcaccccagtgaaaatgcc
cttgcattctccccacagagaacaaggagctggtatcaggcaccatttatgcccataac
accttgctatgccacaccctcaagggaactcagcagtgataaactttgaatataagcga
aagcttgaatcagttatagctcacagagtcggtcaatctcgtgccagccaccgcggtta
tacgaaagactcaaattgacagaaatcggcgtaaagagtgattaaggaagaacctctac
cagagccaaacagctagtaagccgtcacacgcactagcaagccggaagaactttactaa
agtagccctgccacccctgaattcacgacagccgggaaacaaactgggattagataccc
cactatgcccagcctcaaactatgactcaatacaaagcacttccgcccgggaactacga
gctccagcttaaaacccaaaggacttggcggtgccccacccacctagaggagcctgttc
tataatcgataacccccgcttaacctcaccacttcttgccaataccgcctatataccac
cgtcgccagcccaccccgtgagggaaagtaggcacaatgattaccaccaaaacgtcagg
tcaaggtgtagcgtatgaagtggaaagaaatgggctacattctctaacttagagcacac
gaaaaatcatatgaaattagattagaaggaggatttagtagtaaaaagaaacaatagtg
ttctttttaaattggccctggggcgcgcacacaccgcccgtcaccctcttcaactaaac
caacacaatttttaatacacaaaataagtaaaagaagaggtaagtcgtaacatggtaag
tataccggaaggtgtgcttggaatacaaaatgtagcttaataaagcaattcgcttacac
cgaatagatgcccgcttaaaccggaccattttgccagccatacttctagttcaattaca
ccacatatcccaagtaatcataaattaaaacattacctagttttagtaaaggagataga
acaaaaaataggaacaatagactaagtaccgcaagggaacgatgaaatagaaatgaaag
aactcattaaagcacaaaaaagcaaagactcgtccttgtaccttttgcatcatggtcta
acaagtcaacccaagcaaaaagacttttagcttgaccccccgaaactaagcgagctact
cctgaatagcctcaagagcaaacccgtctctgtagcaaaagagtgggaaaatttacgag
tagcggtgatagacctaacgagcttagtgatagctggttgctcgagaaaagaacataaa
ttctgccttaaaacttagtcactattaaagtgcaccctcagctttaagagttattcaaa
tgaggtacagctcatttgaaacagaaaacaacctggaacctaggtaaagattacacttt
ttaaggtcttgatcaagttggcctaaaagcagccaccttcgaggaaagcgtcacagctc
aaatgaaccaccacacaaatacctacaactctctctgaccctaccaaattatcgagtcc
atttatattaatataaaaaagtttatgttagaactagtaacaagaaatgaacttctctt
aatgcaagtgtacatcagattgaactaatcactgataaataccggccccttactgaggg
aaatgtaaaaacccttcaagaaaattctacacaattagccgttaaacttacacaagagc
atctcaagaaagattaaaaggtgtggaaggaactcggcaaacatgaacttcgcctgttt
accaaaaacatcgcctcttgcaactcacatataagaggtaacgcctgcccagtgaccat
gtgttcaacggccgcggtattctgaccgtgcaaaggtagcgtaatcacttgtcttttaa
ataaagaccagtatgaatggcatcacgagagttcaactgtctcccacacccaatcagtg
aaactgatctccccgtgcagaagcggggataaaaccataagacgagaagaccccatgga
gctttaaactaaaggcactagcttcttattatacccaaggacaaaatatttaactagct
aaagtgacctgtcgttttcggttggggcgaccacggagaaaagcaaatcctccgaaatg
aaagggacaacccttagccaagacccacaattctaagcaatggaatatctaacacaccg
atccaatcaaattgatcaacgaaccaagttaccctggggataacagcgcaatctatttt
cagagttcatatcgacaaataggtttacgacctcgatgttggatcagggcctcctagcg
gtgcagccgctgctaagggttcgtttgttcaacgattaaagccctacgtgatctgagtt
cagaccggagtaatccaggtcagtttctatctatgcaagaattttcctagtacgaaagg
accagaaaaatgtggccactaccccgctatgccacactctaaattaatgtaaacaactt
aattaaataagagcttgcaatcaaatgcaagattagcatttgttggtgtggcagagccc
ggtaaatgcgaaagacctaagtcctttgacccaggggttcaattcccctcatcagctat
gtttgttatccttactcaccttgtcaatttcttgctatatattattccaatcctcttag
ccgtggcttttctaacacttgttgaacgaaaagtactaggatatatacaacttcgcaaa
ggccccaatattgtaggcccaaccggcattcttcaaccagtggctgacggcttaaaact
attcttaaaggagcctattcgcccatctacctcctcacaattcctattcatgcttacac
caacgatggccttaaccttagccatatctatttgaacccctctaccaataccattttca
ctagtagagatcaaccttagtattctatttattttggcgatctcaagcctaactgttta
ctccattttaggatcaggttgatcgtccaattcaaaatacgctcttattggagctctac
gagctgttgcccaaacaatctcctacgaggttacactagcactaatccctctatgccta
attatatttaccggcagcttcactctgtacagttttaatacatctcaagaatgggtctg
actaatcgcccccggatgacctatagccataatatgatacatctcgacactagcagaaa
caaaccgagctccattcgaccttactgagggagaatccgaactagtttccggcttcaac
gtcgaatatgccggaggaccatttgccttattttttttagcagaatacgccaacattct
catgataaatacgctatccgccgtcctatttctgggctcctaccactttatcttgcaat
cccctgttatgctaataataaaagctactgcgttatctatgctctttctctgagttcga
gcctcctatccacgctttcgatatgatcaactcatacaccttgtatgaaaaaattttct
accaattaccctcgccctgacaatctgacatattgccctcccaatttcaactgcaggac
ttcccccacaaatttaggaaatgtgcccgaaaactaaggatcactttgatagagtgaaa
cataggggttaaaaccccctcatttccttaaaaaaataggaattgaacctacccctgag
agatcaaaactctctgtactcccactatactactttctagtaaagtcagctaaaaaagc
ttttgggcccataccccaaacatgttggttaaaccccttcctctactaatgagcccact
agtactatccactcttctatcaagtctagccctaggaactataattacagcatccagcc
atcactgacttctagcctgaatgggtcttgaaattaacacactagcgattatcccctta
atagccaaaatacatcaccctcgggcaattgaagccgcaacaaaatatttcattacaca
agctgctgcatcagccataattctattctctagcatcactaatgcatgagctacgggag
aatgagacattataaatctaacttcccacctatcaacaacaaccatgttaatagccatc
ttaataaagcttggagttgcaccctttcatttttgactccccgaagtcttgcaaggcat
tgacttaacaacaggactaatcctgtctacatgacagaaactagccccaatagtccttc
tccttcaaatctccacaagcctaaaccctcaactcctatttactgcaggtatcatctcc
acagttattggtggatggggcggattaaatcaaacacaactccgaaaaattttagccta
ctcatcagttgcccaccttggctgaataatagcagccttaactatttcccttcaactca
ccgtccttaacttaattatttatattattataacaacagccgtgtttttaacactaaaa
atattatcttcaactaaaatctccaccctatcctcatcatgacaaaaaacaccaacact
aactgccatatttacactaatactcctctcaatgggcggactccctcctctaacaggat
ttatgcccaaatgacttattcttcaagaaataacaaaacaaaatgccacagttctagct
actgtaatagccctgtcagcactcttaagcctatttttttatattcgattagcctatgc
tctaacactcacaacacacccaaacacaacccactccactcaactgtgacgtttttcaa
ccgttcaaccaaaacttctcttagcaacatcaacaataacctcagtcactcttcttcca
atcacaccccttctgctgtctctcataccataggaacttaggataaccagaccaaaagc
cttcaaagctttcagcaggagttaaaccctcctagtttctgttaagacttgcaggactc
tatccaacatcacctgaatgcaactcagatacttttattaagctaaagcctttctagaa
agacgggcctcgatcccgtaaaaatttagttaacagctaaaagctcaatccagcgagct
tcattctacttctcccgcctcttaaaacgggagaagccccggcgagtttcatctcgctt
cttaagatttgcaatcttacgtgcggtacaccacggagcctggtaaaaaaaggacttga
acctttgttcgtggagctacaatccgccgcctaaccctcggccattctacct
