# Supplementary material for: Conveniently Pre-Tagged and Pre-Packaged: Extended Molecular Identification and Metagenomics Using Complete Metazoan Mitochondrial Genomes
Source: PLoS One. 2012 Dec 14;7(12):e51263. doi: 10.1371/journal.pone.0051263 (PMC3522660; doi:10.1371/journal.pone.0051263)
Supplement: File S3 — Sliding window analyses for Mammalia and Lissamphibia. For each family, the folder contains the aligned sequences as well as the sliding window analyses by species pair and for all species pair on a single figure. (ZIP) [file pone.0051263.s003.zip › Lissamphibia/Bombinatoridae/NC_006689.fst]

>Bombina orientalis mitochondrion, complete genome.    NC_006689
gtggcaatcacacgttgactcttttcgacaaatcacaaagatatcggcaccctatattt
agtctttggtgcctgagccggaatggttggaactgctctcagcttgctaattcgagcag
agctaagccagcctggaaccttgcttggagacgaccagatttataatgtaatcgttacc
gcccacgccttcgtaataatcttctttatagttatacccatcatgatcggcggatttgg
taactgactagttccactaataattggagccccagacatagccttccctcgaataaaca
acataagcttttgacttcttcccccctcgttcctactacttttagcatcatcaggtgtg
gaggcgggagccgggacgggttgaactgtctatccgccattggcaggaaacttggccca
cgccggagcatcagtagacttaaccattttttctttacaccttgccggagtgtcctcaa
ttctaggcgctattaattttattacaacaacaatcaacataaaaccaccagcaatatca
caataccaaacgccattatttgtgtgatccgtgctaattacagctattctcttactcct
ctcgcttcccgttcttgctgcaggaatcaccatacttctcacggaccgcaatttaaata
caacctttttcgaccctgccgggggaggagaccctgtactgtatcaacacttattctga
ttctttggtcacccagaggtttatattctcattttacccggctttggcatgatttcaca
tattgtaacatactattctggcaaaaaagagccatttggctatatgggcatagtctgag
ccatgatatctatcggcctactaggttttattgtctgagcccaccacatatttacagta
gacctaaatgtagacactcgagcctactttacctcagcaacaataattattgcaattcc
aacaggcgtgaaagttttcagttgattagccacaatgcacggaggcacaattaaatgag
acgcagccatattatgggcattaggcttcattttcctgttcacagttgggggtttaacc
ggcattgttcttgccaactcctcattagacattgttcttcatgatacttactacgtcgt
agcccacttccactatgtcttatcaatgggggccgtattcgctatcatgggcggatttg
tccactgattccccctattcaccgggtacaccctccacgagacttgaacaaaaatccac
ttcggcgtaatatttgcaggagtaaacttaacattcttcccccaacacttcctagggtt
agccggaatacctcgacgttactctgactaccctgatgcatacaccctttgaaacacag
tctcgtcagtgggctctctaatttctcttgtagccgtaattatgataatatttatcatc
tgagaagcattctcaacaaaacgggaggtccttctcaccgaactaacttcaactaatat
tgagtgacttcacggctgccctcccccctaccacacatttgaagaaccagcatttgttc
aaacaccataccgggcttaacgagaagggaaggaatcgaacccccatcaactgatttca
agtcagccacataaccgctctgtcaccttcttaataagatattagtaaataattatact
gccttgtcaaggcaaagttgtaggttaaacccctgcatatcttaacatggcccacccaa
cacagctaggatttcaagatgcagcatcacccattatagaagaactcttacactttcac
gaccacgcactaatagccgtatttttaatcagtacactagttctttatattattactac
aataataacaacaaaattaactaacactaacgcaatagacgcccaagaaattgaaatgg
tttgaacgattatgccagcaattatcctcattgtcattgcccttccgtcacttcgtatt
ctttacctaatggatgaaatcagtgacccacacctaacagttaaggccatcggccatca
atgatactgaagctatgagtttaccaattatgaagacctctcatttgactcctacatag
ttccaactcaagacttatctcccgggcagtttcgccttttagaggtggacaatcgtata
gttgtccctatagagtccccaacccgaatactaattacggcagaggacgttttacactc
atgagccgtcccagcattaggaattaaaacagacgctattccaggtcgactaaaccaaa
catctttcattgccacccgcccaggtgttttttatggtcaatgttctgaaatctgcgga
gctaatcacagttttataccaattgtagttgaagccgtccccttgaaaacttttgaaaa
ctgatcttcatcaatactagaaacctcactaagaagctaatatagaatagcaacagcct
tttaagctgtagataggtggccctaatcacccttagtgaaatgccacaactcaacccaa
gcccatgatttgctatcctaatattctcatgactgattctcctcacagtttaccctcaa
aaagttacaaagcacttatcaacaaacgagcccgctactcagaatacagaaaaatctaa
accaaccccatgaacctgaccatgaacctaagcttctttgatcaatttatgagcccact
ttttcttggtattcctttaatcgcaattgcaattttaatacctagccttctgcttccaa
ccccgtcaaaccgatgagtcaacaaccgccttattacactacaaacatgattcattaac
aattttacaaaacaaatcttctctcctatcaacttagggggccataagtgagccttaat
gttggcctccctaatattgttcctgatttcaataaaccttctcggattactcccataca
cattcaccccaacaacacaattatccctcaacataggactggccgtcccactatgactg
gccacagtgctaattggtctacgaaaccaaccaaccgcagccttaggacaccttctccc
agaaggcacccccacccccctaatcccaatcctcattattatcgaaacaattagtcttt
ttatccgccctctcgccctgggagtgcgacttacagccaacctcacagcaggacacctt
cttattcaactgattgccacagcagcctttgtacttctccctattataccaacggtatc
aattattacatcaattattctcttccttctaactattctagaaattgcagtagctataa
ttcaagcttacgtattcgtactcttactaagcctttacttacaagaaaacgtttaacta
atggcccaccaagcacacgcctatcacatagtagaccccagcccttgaccactcacagg
agcagtagcagcccttcttctcacctccggactcgctacatgattccactttaattctc
taagccttctttaccttggtctgattattataattttaacgatattccaatgatgacga
gatgtgattcgtgagggcacatttcaaggccaccacaccccgcctgttcaaaaaggcct
gcgttacggcataatcttattcatcacatcagaggtcttcttttttattggctttttct
gagccttttacaactcaagcctagccccaacacttgagctaggagagtgctgaccacct
gcaggaatcacccctcttaacccatttgaggtgccactattaaacaccgcggtcctgct
tgcctccggagtcactgttacatgagcccaccacagcattatacaaggtaaccgcaaag
aagccattcaatcacttggtctaacaattattcttggcctctattttacggcccttcaa
gcaatagagtattacgaagcaccctttacaattgctgacggagtttacggatcaacatt
ctttgttgccacaggcttccatggccttcatgttattattggctctctatttttagcag
tatgcctgattcgacaaattcaattccactttacttcaaaacaccactttggatttgag
gcagccgcctgatattgacatttcgtagatgtcgtatgacttttcctctacgtttccat
ctattgatgaggctcatattttcttagtattaatgccagtacaagtgacttccaatcac
atagcctcggttaaaccccgggagaaaataatgatttatattatcttactaactgcatc
cgcagttactacactgctagcccttgttagcttctgattaccacaaatttcgcctgaca
cagaaaaactgtcaccctacgagtgcggttttgacccactaggctctgcccgtctacca
ttttcaatacgattttttcttgtcgctattctattcctcctgttcgacctggaaattgc
ccttctactaccaaccccctgggcaattcaactagactctcctatactcacaatcttct
gatcatttttaattttaacccttctgacccttgggctcatttacgagtgattacaaggc
ggattagagtgagcagagtgggtaactagtccaaacaagacagctgatttcggctcaac
aaattgtggttcaaacccacagtcaccctatgactctcacacacttcagcttttgtagc
gcattcatcctaggcctaacaggactagcctttcaccgaacccaccttttgtcggcctt
attgtgcttggaggggataatactgtccctcttcctgggactctcactttgatctgccc
aaatatcatctgtgtcattttctctagcccctatactcattctcacgttctccgcttgc
gaggcaggcacaggactagctcttctggttgccacaacacgaacccatggcacagacaa
ccttcgtaacctaaacctcctgcaatgctaaaaattattattccatctctcatgctaat
cccactgatctgattttccccttcaaaatgagtttgaacactctccaccattcatagcc
taattattgccttatttagtttaatatgattttccagcccaacagaaaccgcccacttt
acaacccacattctgtcaatcgaccagctatcttccccgctactaatcttgtcctgctg
gctactcccaatcataattattgcaagtcagaaccacttagcaacagaacccttaaatc
gacaacgaacctatatcaccacactaacctcactacaaatcgcccttattgtagccttt
tctgccacagaacttattttattttacattacatttgaaattacacttatcccaacgct
tatattaatcacacgttgagggaatcaagcagaacgcctaaacgctggtatttatttct
tgttctacacactgatagggtccctgccccttctagttgccctactatccctacaaaac
tccgaggggaccctatctacactactaatgcaacttaatacccccattatactcacctc
ctgagctaacaaggcctgatgactagcctgtttaatcgcatttatagttaaaataccac
tatatgggggccacctctgattacccaaagcccacgtagaagcaccaattgccggctcc
atggtcttggccgcaatccttcttaaactcggaggttacggcatcatacgaatttctat
acttctgcccacctcaatgaacaatttagcatacccatttatcattctcgccctttgag
gggtaattataactagttccatctgtttacgtcaaacagacttgaaatcaataattgca
tactcatcagtaagtcacatgggcctagtaattgccgcagcaataattcagacaccatg
aagctttagcggtgcaattgttttaatagtagcccatggacttgtttcctccgccctat
tctgcctggccaacacaaactatgaacggactcacagccgaacacttttactctcccga
ggcatacaaattatcctcccgctaataggggcctgatgattactatccaacctcgcaaa
tatagctcttcccccatctccaaatcttataggagagctatctgtcatagtcgccatat
tcgattgatctggctgaactattctgctcacaggctcaggcaccctgctcactgcagcc
tattctctatatatgtttttgatgactcaacgaggccccaccccacaacatcttacagc
cctcaacccaactcacacccgtgaacacaccttgatactactccaccttctcccaatcg
caccactaatcataaatccctccttgatttgaggaaccttttcatgtagctatagttta
gcaaaacactagattgtgattctagaatcagaagttaaacccttcttatctaccgaata
aggttggaacaccaagaactgctaattacttgtccccgtggttcaattccacggcttct
tcggcttttaaaggaaaaaagtcgatccgttggtcttaggaaccagagactcttggtgc
aactccaagtaaaagctatgaatctttcacttgtctttagctcttctctactgctaaca
atcaccaccttattacttccaatccttcttagtcttttgctaaaacaaccgacagccca
tcttacaaagtccagcgtaaaaactgcattctttattagcctaatccccttatttattt
tcctcgaccaaggcacagaatcaattgtcaccaacttccactgaatcaaccttaacaca
tatgacattaacataagctttaaatttgacctatactccacagtattcatccccattgc
tctttttgtaacatggtccattctagagtttgcaatctggtacatatccgccgaccctt
taatagaccgactcttcaagtatctattaacctttctagtaacaatactcattcttgtt
acagccaacaatctcttccaactatttatcggctgagaaggggttgggatcatatcatt
cctgctgattggatgatgatactcacgcgcagacgctaacaccgcagccttacaagcag
taatctataatcgagtgggcgacattggtctaatcctaagtatagcctgactctcagtt
cacctaaactcatgagaacttcatcagatttttgttctacagaacaatgacataaccct
ccctattctggggtttattctagcagcaacaggtaaatcagctcaatttggcctacacc
cctgactccctgccgcaatagaaggacccacccctgtatcagccctacttcactctagc
accatagtggtagctgggatctttctactaatccgcgttcaccccattattgaaaataa
ccaacttatgttaactacctgtctttgccttggcgctttaacaacactatttacagcag
catgcgccctcacacaaaatgacatcaaaaaaattgttgctttttcaacatcaagtcaa
cttggtcttataatggtaaccatcggacttaactgcccgcaattagccttcctacacat
ctgcacccatgctttttttaaagccatactctttctgtgctctggctccatcattcata
gtttaaatgatgagcaagatattcgaaaaataggcggacttcaacattcactcccagtc
acaacgacctgtcttacaattggaagtcttgctttaataggcacaccattcctagccgg
attcttttctaaagacgcaattattgaagcactcaatacctcccccgctaactcctgag
cactcgtcttaactatccttgccacctcattcacagcaatctacagctttcgtattatc
tacttcgcctcaataaatcatccgcgctcactacctctctccccgattaatgagaataa
ccccttaatctccaacccaattaaacgccttgcttgaggaagcatcattgccggactca
tcttaacatctaacttaacccctatcaaaacaccagtaatgactataccttttttagcc
aaaatagcagcattactcgtcaccattattggcctcatcatcgcatttgacctctcgaa
catgaccacgaaacaaccaaaagccccatcccatattcactccttttctaacctcttag
gatttttcccaaacattatacaccgagcactaccaaaaatctccttgaacacaggacaa
accatctccacacacctgctcgatgtaagttgatatgaaaaagtaggccctaaaggaat
tgccgaccaacaactgccaataatcaaaaccactacaaatatacaacaaggcctaatta
aaacctacttaacaatctttcttctaacgaccgcggcagccgtcatgcttatctaactg
cacgaagcccacctcgataatgcccacgagttaattctaagacaacaaataaagtcagc
aataaaattcaacccccaacggctaatattgatccacccgacgaatatatcagggagac
tccaaccaaatcgccacgaacaaccactgcctcaccgccaaacagaaactcactaaaag
ttaaaccccccaccacataataccctatagtgactagtaacaggtacaccaagatgtac
ccaacaacagatcaactcccccacgcctcaggatacggctcagcagttagagccgcaga
ataagcaaatactactaacatcccacccaaataaattaaaaataaaactaaggacaaaa
acgaggccccaaaattaacaattacacaacacccagcaccagcagccattaccaacccc
aaagccgcataatagggggagggattagaagcaaccgccaccaatcctaaaaccaagcc
cactaaaaaaaaagacactaagtagatcatagttcttacctggattctaaccaagacca
gaggtctgaaaaacctccgttgtctttcaactataaaaaccccctaatggcacccaacc
tccgaaaatctcaccctttagtaaaaatcattaacgggtccttcatcgacctccccgcc
ccatccaatatttcagcatgatgaaactttggctctttactaggcatttgcctcattat
tcaaatcctcactggtctcttcctagcaatacactacaccgctgataccacaatagcat
tctcatcagtcgctcatatctgccgagacgtcaactacggctgactaatccgcaacctt
catgcaaacggagcttcttttttctttatctgcatctacttccacatcggacgcggcat
ttattatgggtcattcctatttaaagagacctgaaatatcggggtaatcttgttgtttt
tagtaatagcaaccgcctttgtcggctatgtcctcccatgaggtcaaatatcattctga
ggagcaacagtcattactaacctcttatcagccatcccctatgtcggcacaacactagt
ccaatgaatttgaggcggattttcagttgacaacgccactctgactcgatttttcgcct
ttcacttcctacttccatttgtcattgccggggctgccatccttcacctcctcttcctc
cacgaaacaggatcaagtaacccaaccggactaaactcaaatacagataaaatcccatt
tcacccttacttctcatacaaagatctccttggcttcctgatcatgttgacaatactag
cccttctcgccatattctcccccaaccttttaggggacccagacaacttcaccccggcc
aacccactagtcacacccccccacatcaaacccgagtgatactttttattcgcttatgc
aatcctccgatccatcccgaacaaacttggaggcgtattagcactagtcttttcaattc
taatcctcgcccttctaccttttcttcacacagccaaacaacgtagcctgatattccga
ccaatcacccaaattatcttctgatcgctaattgcggacaccctaattttaacatgaat
tggaggacagccagtcgaagaacctttcatcctcattgggcaggtagcctcattaatct
actttctcattttcttaattcttctcccaatgtcgggatggctagaaaataaactgcta
agctgatgtcaacgtagcttaacgaaagcaccggtcttgtaaaccgaagagtgaaggtt
caccccatcctttgacacacactattggcagttgttggtaatcgaaacaagaggactta
aacccccactatcgacccccaaagccgacgttcttcttaaactatgtttcgtatacacg
acagcacaggactatctatgtataattgagcattcatctctattcctcatgaatatcca
tactatatatttatactaatgtattaggactatctatgtataattgagcattcatctct
attcctcatgaatatccatactatatatttatactaatgtattaggactatctatgtat
aattgagcattcatctctattcctcatgaatatccatactatatatttatactaatgta
ttaggactatctatgtataattgagcattcatctcttttcctcatgaatatccatacta
tatatttatactaatgtattaggactatctatgtataattgagcattcatctcttttcc
tcatgaatatccatactatatatttatactaatgtattaggactatctatgtataattg
agcattcatctcttttcctcatgaatatccatactatatatttatactaatgtattagg
actatctatgtataattgagcattcatctcttttcctcatgaatatccatactatatat
ttatactaatgtattaggactatctatgtataattgagcattcatctcttttcctcatg
aatatccatactatatatttatactaatgtattaggactatctatgtataattgagcat
tcatctcttttcctcatgaatatccatactatatatttatactaatgtattaggactat
ctatgtataattgagcattcatctcttttcctcatgaatatccacactatagatttata
ctaatgtattaggactatctatgtataattgagcattcatctcttttcctcatgaatat
ccatactatatatttatactaatgtattaggactatctatgtataattgagcattcatc
tcttttcctcatgaatatccacacataatgatatattaatgaattaggacttactttat
attgactgaacattaaattgtcctttacatgaattttctcaacaacaattcaaagtaat
gtttacatcacaataaacgtaaaatagagccaactagttataaccacttgaatatcctt
taatctgacatgtaaaaccgagtgataacctagaaacataaaattactaaataagcata
caagaaaatacgagtacaactatcaggactattatacatcgcctaatcaacaaatcgat
gcgtacgcccatgacataaattcgagcagttacaatacttaaaacatgaatgtgttttt
ccacatacatcggttaattttacaacttaagattgagcattagtgagagcagcataact
atctcttcccacattcttgcatgaactaatacgaataataagatccaaataactgaaga
actaccaagcttgtattaacactaaaaaataagaatacttcatattaattaacacacgt
atatccctgcaaactatttctacgtctagttttatagagatttgctatgcttgtgttcc
tagatggcccatgctgaagcctaactgatctcaggtgtttggacctaatgcgctttcta
aggagcatggagtgaagagtggcagtcctcacttttcaaaagtccactgacggatgtga
atctatggacccttcccgcaacgtagctacgattgctctttaaaaagcctccctcctat
gcttgtgttcctagatggcccatgatgaagcctaactgagataaatagcccttgtggtt
tttttttggggatcctttcctcaacatctctcagtgggtccaagcaaacatttcggctg
ggacatctcaatgctcgtgtccaggatcaccaacttaaatgtatgatgcccatgctatt
aatgctagatggacataaaatgcctgtccgatatgaaattttaccctaaatttatctcc
ccccggctctaaatccctgtcatatcaaaaaatcaccaaaaaatcatcaaaaattgcgc
atttttaaatattttaaaaacccatacgccggatttttggcgttaaacccccctacccc
ccatgaggaaccagcagctcggcatctcccgtcaaaccccgaaaccgggatgcaagaaa
ctactgtaattaactcacgctgtagattttggactgttcgatggtccgcaccaacccac
ctgtataaacagcacgcatgcttaatatttatagcaggaactccaggacgcataatttg
tgaaaacctggtgtatacatgtatgtgtaatttttttagcaggaactccaggacgcata
atttgtgaaaacctggtgtatacatgtaggtgtaatttttttaggcaggaactccagag
catgtagatgtgtgaaaactctggatgtatatatgtatgtaatttataacggcgttcaa
ctgcgcccgcgtagcttaattaaagcacagcactgaagatgctgagatgagccctaaaa
agccccgtgagcacaaaggtttggtccctgccttacagtcaattgtagctaaatttaca
catgcaagtatccgcgccccagtgaaaatgcccttgcattctccacacagagaacaagg
agccggtatcaggcaccacctacgcccatgacaccttgctctgccacaccctcaaggga
actcagcagtgataaactttgaatataagcgaaagcttgaatcggttatagctaacaga
gtcggtcaatctcgtgccagccgccgcggttatacgaaagactcgaactgacagaaatc
ggcgtaaagagtgattaaggaagacacagcccagagccaaatagccactaagccgtcgc
acgcacaagcaagctagaagaactttactaaagtagccctgccacccctgaactcacga
tagctaggaaacaaactgggattagataccccactatgcctagcctcaaactatgactc
aatacaaaacaccatccgcccgggaactacgagccccagcttaaaacccaaaggacttg
gcggtgccccacccacctagaggagcctgttctataatcgataacccccgcttaacctc
accacttcttgccaataccgcctatataccaccgtcgccagcccaccccgtgagggaaa
tagtaggcacaatgataagtcaccaaaacgtcaggtcaaggtgtagcgtatgaagtggg
aagaaatgggctacattctctaacctagagcacacgaaaaatcatatgaaattagatca
gaaggaggatttagtagtaaaaagaaacaatagtgttctttttaagttggccctggggc
gcgcacacaccgcccgtcaccctcttcaactaataaaacacgatttataaaacataaaa
caaacacaagaagaggtaagtcgtaacatggtaagtataccggaaggtgtgcttggaat
tacaagatgtagcttaataaagcaattcgcttacaccgaatagatgcccgctgaaaccg
gaccattttgtagccataattctagttcaactacaccccacaccacaagttataataaa
ctaaaacattacctaactttagtaaaggcgatagaacaaaaaataggaacaataaataa
agtaccgcaagggaacgatgaaatagaaatgaaaaaactcattaaagcataaaaaagca
aagacccccccttgtaccttttgcatcatggtctaacaagtcaatccaagcaaaaagaa
tttcagcttgttcccccgaaactaagcgagctactcctggacagctccgagagcaaacc
cgtctctgtggcaaaagagtggaaagatccacgagtagtggtgatagacctaacgagct
tagtgatagctggttgcccgagaaaagaacataaattctgccttaaaactcagacacca
tcaaagtgcaccccagctttaagagttattcaaacgaggtacagctcgtttgaaacagg
aaacaacctaacacctaggtaaagattacacttttttaaggtcttgacaaagttggcct
aaaagcagccaccttgtaagaaagcgtcacagctcaaacaaactaccacactaatacct
ataacttcttcttaccctaccaaactatcgagcccatttatattattataaaaaagttt
atgttaggactagtaacaagaaacgaacttctcttaatgcaagtgtacatcagattgaa
ccaatcactgataattaccggcccatcgctaaggggaatgtaacaacccttcaagaaaa
ccatacacaaacaaccgttaaacttacacaagagcatctcaagaaagattaaaaggtgc
ggaaggaactcggcaaacacgaacttcgcctgtttaccaaaaacatcgcctcttgcaac
ccacatataagaggtaacgcctgcccagtgaccatgtgttcaacggccgcggtattctg
accgtgcaaaggtagcgtaatcacttgtcttttaaataaagactagtatgaatggcatc
acgagagttcaactgtctcccccacccaatcagtgaaactgatctccccgtgcagaagc
ggggataaaaccataagacgagaagaccccatggagctttaaactaaaggcactagctc
ttaatttaccccaaggacaaaacatcaaaccagttaaagtgacctgtcgttttcggttg
gggcgaccacggagaagaacaaatcctccgagatgaaagggtaaacccttagccaagac
ccacaattctaagcaatagaacatctaacgcaccgatccaatcaaattgatcaacgaac
caagttaccctggggataacagcgcaatctattttcagagttcatatcgacaaataggt
ttacgacctcgatgttggatcagggcctcctagcggtgcagccgctgctaagggttcgt
ttgttcaacgattaaagccctacgtgatctgagttcagaccggagtaatccaggtcaat
ttctatctatgcaagaattttcctagtacgaaaggaccagaaaaatgtggccactaccc
ccctatgccacactccaaactaatgtagacaacttaattaaataggagcttgcaaccaa
gcgcaagattagcatttgttagtgtggcagagcccggtaaatgcaaaagacctaagccc
tttgacccaggggttcaattcccctcactaactatgtttattattctcacccaccttgt
taattttctgctatacatcatcccagttcttttagccgtagcctttctaacactagtcg
aacgcaaagtgttggggtacatacagctccgaaaaggtccaaatattgttggcccaacc
ggcattcttcaacctatcgccgatgggttaaaactgttcttaaaagaaccagtccgccc
atctacctcctctcaactactatttataattacaccaactatagcccttaccctagccc
tattcatctgaacccccctacctatgccattttcactagtagaaattaatcttagcatc
ttatttattctagccatctcgagtctgactgtttactctatcctaggatctggctgagc
ctcaaattcaaaatacgccctcatcggagccttacgagccgtcgcccaaactatttctt
acgaagtgacactagcactaatccttttatgcctgatcatatttacaggcaacttcacc
ctctctagctttaatgtgtcccaagagtgaatttgactgatcgcccctggatgacccat
ggccataatatggtacatctcaacattagctgaaacaaatcgagccccatttgacctta
ctgagggagaatctgaactggtctccggcttcaacgtagagtatgcaggaggaccattt
gccctcttttttttagcagagtacgccaacatcctcataataaacaccttatccaccat
ccttttcttgggttcttattaccttattttacaatccccacttattctcataattaaag
ctaccgcattatcaatgcttttcctttgagttcgagcctcttacccgcggtttcgatac
gaccaacttatgcatcttgtatgaaaaaatttcctcccaattaccctcgccctaacaat
ctgacatattgccctcccaatctcaactgcaggcctccccccacaaatttaggaaatgt
gcccgaaagccaaggatcactttgatagagtgaaacataggggttcaaaccccctcatt
tccttagaaagataggaattgaacctacccctgagagatcaaaactctctgtactccca
ctatacttcttcctagtaaagtcagctaaaaaagcttttgggcccataccccaaacatg
ttggttaaaccccctcctttactaatgagccctttagtattatccacccttgtgtcaag
cctagccctgggaactataatcacagcatctagccaccactgactcttagcctgaatag
gtcttgaaattaatacactggcaattattcctcttatagccaaaatacaccacccccga
gcaattgaggccacaacaaaatattttattacgcaagccgccgcatcggccgtgatcct
attctccagcatcactaacgcatgaaccacaggagaatgagacatcataaatctaacct
cggacctatcaactacaaccctactaatagctatcctaatgaaactcggagtcgcacca
ttccatttttgacttccagaagttctgcaaggtattgacctaacaacaggacttatcct
atccacatggcaaaaactagccccaataattcttctcatccaagtctcccataatttga
accctcagctcctgttcactgcgggcatcatctctacagtagtaggaggatgaggagga
ctaaatcaaacgcaactccgaaagatcatagcctattcatcaatcgcccacctcggctg
aataatagcagctctaactatttctcctgaactcgctacccttaacttaattatttaca
tcaccataaccacagccatgttcttatcactaaaaacgctttcatctactaaaatctca
accctatcctcatcctgacaaaaaacaccaacactagccgccatatcaacatttaccct
cctctcaataggcggacttcccccgttaacaggggtcatacccaagtggctcattctcc
aggaaataacaaaacagagtgccacaattttggccactataatagccctctcagcgcta
ctaagcctatttttttatatccgactcacttataccataacactcacaacacaccccaa
cacggccccatccacccaactatgacgcttttcaaccgcacagcctaaactccttctaa
caacatcaacaatggcctcaatcgccctactcccatccacacccctcttaatctccatc
atattatagaaacttaggataattagaccaaaagccttcaaagcttttagcaggagtta
aactctcctagtttctgttaagacttgcaggactttatccaacatcacctgaatgcaac
tcagacacttttattaagctaaagcctttctagaaagacgggcctcgatcccgtaaaag
tttagttaacagctaaaagccctatccagcgagcttcattctacttctcccgcctgtta
aagacgggagaagccccggcgagttttatctcgcttcttgagatttgcaatctcatgtg
taatacaccacgggacttggtaggaagaggactttaacccctgtttgcggagctacaag
ccgccgcctaaccctcggccattctacct
