# Supplementary material for: Conveniently Pre-Tagged and Pre-Packaged: Extended Molecular Identification and Metagenomics Using Complete Metazoan Mitochondrial Genomes
Source: PLoS One. 2012 Dec 14;7(12):e51263. doi: 10.1371/journal.pone.0051263 (PMC3522660; doi:10.1371/journal.pone.0051263)
Supplement: File S3 — Sliding window analyses for Mammalia and Lissamphibia. For each family, the folder contains the aligned sequences as well as the sliding window analyses by species pair and for all species pair on a single figure. (ZIP) [file pone.0051263.s003.zip › Lissamphibia/Bombinatoridae/NC_009258.fst]

>Bombina variegata mitochondrion, complete genome.    NC_009258
gtggcaatcacacgttgacttttttcgacaaatcacaaagatattggcaccctgtattt
agtatttggtgcctgagccggaatggtgggaactgccctcagcttgctaattcgagcag
agctaagccagcccggaaccttgcttggggacgaccagatctacaatgtaatcgttact
gcccacgcttttgtaataattttcttcatagtcatgcctatcataatcgggggatttgg
taactgactgattcccttaataattggagccccagacatggccttccctcgaatgaata
atataagcttctgacttctccctccatcattcctgttgcttttagcatcctcaggcgta
gaggcaggagccggaaccggttgaactgtctacccacccctagcggggaacctggccca
tgcaggagcatcagtagatctgactattttttctttacatcttgccggggtgtcctcaa
ttctaggcgccattaactttattacaacaacaattaacatgaaacccccagcaatgtca
cagtatcaaacaccattgtttgtatgatctgtgctaattacagctattcttctacttct
ttcactccctgttcttgctgcaggaattaccatgcttctcacagaccgtaatttaaaca
caaccttttttgaccctgctggagggggcgatcctgtactataccagcatctgttctga
ttctttggccacccggaagtatatattcttattttgccgggatttggtataatttcaca
cattgttacatactactcaggcaaaaaagagccatttggctatatgggcatagtctgag
ccatgatgtctatcggtctgctgggcttcattgtttgagcccatcacatgttcacagtt
gacttaaacgtagacactcgagcctactttacctcagcaacaatgattattgcaattcc
aacaggagtaaaagtattcagctgattggctacaatacatggaggaacaatcaaatgag
acgcagccatactatgggcactgggctttatcttcttatttacagtaggaggcctgacc
ggcattgttctggccaactcttcactggacattgttctccacgacacatactacgtcgt
agctcacttccactatgttctgtctatgggagccgtatttgctattatgggcggatttg
tccactgattcccgctatttaccggctacacccttcatgagacttgaacaaaagtccac
ttcggcgtaatattcgcaggggtcaatctgacgttcttccctcaacatttcttagggtt
agccggaataccccggcgctactctgattaccccgatgcctacaccctctgaaacacag
tttcatcggtaggctccctaatttctcttgtagccgtaatcatgatgatgtttattatt
tgagaagccttctcaacaaaacgtgaagttctccttaccgaacttacttcaacaaatat
tgaatgacttcatggctgccctcccccctaccacacatttgaggagccagcattcgtcc
aaacaccctatcgggcttaacgagaagggaagggatcgaacccccatcaactgatttca
agtcagccgcataaccactctgccaccttcttaatgagatattagtaaatattatactg
ccttgtcaaggcagagttgcgggttaaacccccgcatatcttaacatggcccacccagc
acaattaggatttcaagatgcagcatcacctattatagaagaactcttacatttccacg
accatgcattaatagcagtatttttaattagcacattagttctctatatcatcacaaca
ataataacaacaaaactaaccaacaccaacgcaatagacgcccaagagattgaaatggt
ctgaacaatcatgcctgcaattattctgattgtcattgcccttccatcacttcgcattc
tctatttaatagacgaaattagcgacccccatctaacagtaaaagccatcggccatcag
tggtactgaagctatgaatttaccaactatgaggaccttgcattcgactcctacataat
cccaacccaagacctatctccggggcaatttcgcctgttagaggttgataatcgcatag
tagtcccaatagagtcaccaacccgaatactaatcacagcagaagacgttctacactca
tgagctgttccggcgctgggaattaaaacagatgctatccccggacgattaaatcaaac
atcatttattgccacacgcccaggcgtcttctacggccaatgctctgagatctgcggag
ccaaccacagcttcataccaattgtggttgaagcagtaccattaaaaacctttgaaaac
tgatcttcatcaatactagaaacctcactaagaagctaatacggaatagcaacagcctt
ttaagctgaagacaggtggccctaatcacccttagtgaaatgccacaactcaacccagg
cccatgatttgctatcttaatcttctcatgattaatcctcctcacaatcttcccacaaa
aggtaacaaaacatctatcaataaatgaaccggctactcagaacactgaaaaatctaaa
ccaaccccttgaacctgaccatgaacctaagcttctttgatcaatttatgagcccgttc
cttcttggtgttcccctgattgcaattgcaatcttgatgccaagtctcttactcccaac
cccatcgagtcgatgaatcaacaaccgtcttattacactacaaacatgatttattaaca
atttcacaaaacaaatcttttccccaattaacccagggggtcacaaatgagccctgata
ctagcatccttaatattatttttaatctcaataaaccttcttggattactcccctacac
gttcaccccaacaacacaactatcccttaacatgggattagctgttcctttatgactgg
ctacagtacttatcggcttacggaaccaacctaccgtagcccttggacaccttctccca
gaaggcacccccaccctattaatccccgtccttattattattgagacaattagtctctt
tattcgcccccttgctctaggagtgcggctcacagccaacctcacagcaggccaccttc
taattcaactaattgccacagcagcctttgtactactcccaattatgcccactgtatca
attatcacctcaattattctcttccttttaacaattctcgaaattgcagtagccataat
tcaggcctatgtattcgttcttttattaagcctttatctacaagaaaatgtataactaa
tggcccaccaagcacacgcctatcacatagtagacccaagcccttgaccactaacagga
gcagtagcagccctccttctcacttctggactcgccatatgattccactttaactccct
aagccttctttacctcggcctaattatcatgatcttaacaatacttcaatgatgacgag
acgtaattcgtgaaggcacattccaaggccaccacactccgcctgttcaaaagggcctg
cgctacggcataattctatttattacatcagaagtcttttttttcattggctttttctg
agccttttacaactcaagcctggctccgaccctagagctaggagagtgctggccccccg
caggaattacccccttaaacccatttgaagtgccgctactaaacaccgcagttttactc
gcttctggggtcactgtaacatgagctcaccatagcattataacaggcaaccgcaaaga
agccatccaatcactcggactaacaattcttcttggcctttattttacggccctccaag
caatagagtactacgaagcaccatttacaattgctgacggggtctacggatcaacattc
tttgttgccactggcttccacggcttacacgtaatcatcggctccttgtttttagcagt
atgcctaattcgacaaattcagttccatttcacctccaaacaccattttgggtttgagg
cggccgcctgatactgacacttcgtagacgttgtatgactattcctctacgtctctatc
tactgatgaggttcatattttcttagtattaatgccagtacaagtgacttccaatcaca
cagcctcggttaaaccccgggagaaaataatgatttatattatcttattaacagcatct
gcagttgcaacactactagcccttattagcttctgactaccacaaatctcgcctgatac
agaaaaactgtcaccctatgagtgcggttttgacccgctaggctctgcccgtttaccat
tttcaatacgattctttcttgtcgctattttatttcttctgtttgacctcgaaattgcc
cttcttttaccagccccctgagcaattcaacttgagaccccaatactaacaatcttttg
atcatttttaattttaacacttcggaccctgggactaatttatgagtgactacagggcg
gcctagaatgagcagaatgggtacctagtccaaacaagacagctgatttcggcttagca
aattgtggttcaaccccacagttaccctatgactctcacacacttcagcttttgtagcg
catttatcctaggtcttacaggactagccttccaccgaacgcaccttctgtcagccctg
ctctgcctggagggaataatgctatccctcttcctgggcctctcactttgatcttctca
aataccctctgtgtcattctcacttgccccaatacttgttctaacattctccgcctgtg
aggcgggcacggggttagccctcttggtcgccacaacacgaactcatggcacagacaat
cttcacaaccttaacctactgcaatgctaaaaattattatcccatctctcatgctaatc
ccgctcatctgattctccccccaaaaatgactctgaacactctccactacccacagctt
aattattgctttgatcagtttaatatgattcgccagcccaacagaaactgtccacttta
caacccatattctatcagttgaccaactatcatctccactcttaattttatcatgctgg
ctgctcccgattataattattgcaagtcaaaatcacttggcaacagaacctttaaatcg
acagcgaacctatatcaccacactaacttcactacaaatcgccctgattgtagcctttt
cagccacagaacttattttattttacatcacattcgaaattacacttatcccaacgctc
atattaatcacacgctgaggaaatcaagcggaacgcctaaacgcaggcatttatttcct
attttatacactaatagggtctcttccacttctggttgccttattatccctacaaaatt
ctgaggggactttatcaacactactaatgcaacttgataccccaactatactaatctct
tgagctaacaaagcctggtgacttgcctgcttaatcgctttcatagttaaaataccact
ctatggggctcacctctgattacccaaagcccacgtagaagcaccaattgccggctcca
tagtcctagccgcaattcttcttaaactagggggatacggcattatacgaatttcttta
ctcctgccaacctcgataaatgacctagcatacccatttatcatcctagccctttgagg
tgtaattataactagctccatctgccttcgccaaacagatttaaaatcaataatcgcat
actcatcagtcagccacatggggctggtaattgccgcagcaataatccaaacaccatga
agcttcagcggtgcaattgtcttaatagtagcccacggactcgtctcatccgccttatt
ctgtttggctaacacaaactacgaacgtacccacagccgaactcttctactctcccgag
gcatacaaattattttaccccttataggagcctgatggctattatccaatcttgcaaat
atggccctcccaccatccccaaatcttataggagagctgtccgtgatagtagccatgtt
taactgatcaaactgaactatcttactcacaggctcaggcaccctgctaaccgcagcat
actccctgtacatattcctgataactcaacgaggccccaccccacaacacctcacagcc
cttaacccaacacacacccgcgagcacactcttatgttacttcaccttctcccaattgc
acctctaattataaatccctctttaatttgaggggccttctcatgtaaatatagtttag
caaaacactagattgtgattctagagtcagaagttaaacccttcttatttaccgaataa
ggttggaacaccaagaactgctaattacttgcccccgcggttcaattccgcggcttctt
cggcttttaaaggaaaaaagtcgatccgttggtcttaggaaccaaagactcttggtgca
aatccaagtaaaagttatgaatctcccacttatctttagctcttctctgctactaacaa
ttactaccctacttctccctatttctctcagcctcatgctaaaacaaccggcagcccac
ctcacaaaaactagtgtaaaaaccgcattttttattagcctagtccccctattcatctt
cctcgaccaaggcacagaatctattgtcaccaactttcattgaattagccttaacacat
atgacattaatgtaagctttaaatttgacctgtattcaacagtattcattccaattgct
ctttttgtaacatgatcaatcctagagttcgcaatttggtacatgtcaacagacccact
aatagaccgatttttcaaatacttgctgacctttctagcaacgatactaattcttgtca
cagccaataatctctttcagctatttatcggttgggagggagtcggaattatgtcattc
ctgctaatcgggtgatgatactcacgcgcagacgctaacactgcggccatacaagcagt
aatttacaaccgggtgggcgatatcggcctcattctgagtatagtctgactctcggtac
acctaaactcctgagaacttcatcagattttttctctacaaaacaacgacataacccta
ccaatcatgggcttcattttggcggcaacaggtaaatcagcccaatttggcctacaccc
ctgacttcctgccgcaatagagggccccaccccagtatcagctttactccactcgagca
ccatagtagtagccggaatttttctactaatccgcatccacccgatcatggaaaacaat
cagctaatgctaaccacttgtctttgtcttggcgctctaacaacactatttacagcagc
ttgtgccctcacacaaaatgatattaaaaaaattgttgccttctccacatcaagccaac
taggcctaataatagtaaccatcggacttaactgcccgcaactagccttcctacacatc
tgcacccacgccttctttaaagccatgctatttctttgttccgggtctattattcatag
cctaaatgatgaacaagacattcgaaaaatgggagggctccaacactcacttccagtta
caacaacttgtcttacagtcggcagtcttgctttaataggcacgccctttctagccgga
ttcttttctaaagatgcaattattgaggcactaaatacctcaccagccaactcctgagc
actcgttttgaccatcctagccacctcttttacagcaatttacagctttcgcattattt
actttgtctcaataaatcacccacgctcactgccactctccccaattaatgaaaataac
cccctaatttccaacccaatcaaacgtcttgcttgaggaagcatcattgccgggctcat
cttgacatcaaatttaactcttattaaaacaccagttttaaccataccccttctggcta
aattagccgcactacttgtcaccattattggccttacaatcgcatttgacctttccaac
atgaccacaaaacaaccaaaaaccccaccccatgctcacactttctctaatcttttagg
gttttacccctatattattcatcgaatattgcccaaagtctcattaaacataggacaaa
ttatctcaacacatctactcgatggaagctgatacgaaaaagccggccccaaaggaatt
actgaccaacaactgccaataatcaaaaccactacaaatatccaacaaggcttaattaa
aacctacctaacaattttcctcttaacaactgcagcagccgttatacttatctaactgc
acgaagaccccctcgatgatgcccgcgagtcaactccaagacaacaaacaaggttaata
acaagatccagcccccaacagctagtatcaacccaccagatgaatatattatagaaacc
ccaaccaaatcaccacgaacaaccactgccccgccccccagcaaaaactcactaaaagt
taaaccccctactgcgtaataccccgccacaaccaacaataaatacaccaagacgtacc
cagcaacagatcaacttccccatgcctcagggtatggctcagcagttaaagccgcagaa
taagcaaaaaccaccagcatcccgcccaaataaattaaaaataaaaccagagataaaaa
agaagccccaaaattaacaattacacaacacccagcaccagcagccatcactaacccaa
gagccgcataatacggggacgggttagaagcgactgccaccaaccctaaaactaacccc
actaaaaaaagggacactaaataaatcatagttcttacctggactttaaccaagactag
aggtctgaaaaaccgccgttgtctttcaactataaaaaccccttaatggcacccaacct
ccgaaaatcgcacccactagttaaaattattaacggatcctttattgacctccccgccc
cctccaacatttcagcatgatgaaatttcggctctttattaggcatctgccttatcatt
caaatccttaccggtctatttcttgcaatacactataccgctgacactacaatagcatt
ctcatcggttgcccacatctgtcgggacgttaactacggctgactaatccgcaaccttc
atgcaaacggagcctctttcttcttcatctgcatttacttccatatcggacgcggcatc
tattatggatcatttctatttaaagaaacctgaaatattggggtaatcttgttattttt
agtaatagcaaccgcttttgtcggctacgtcctcccatgaggccaaatatccttctgag
gagcaacagtcatcacaaaccttttatcagctgtcccctacattggcacaacacttgtc
caatggatctgaggcgggttctcagtggacaatgcaaccctaactcgatttttcgcctt
tcactttttacttccattcgttattgccggagccactattctgcacctcctctttcttc
acgaaacaggatcaaacaacccgacagggctaaactcaaacacagataaaattccattt
cacccatacttctcgtacaaggacctccttggcttcctactcatgctaacaatactggc
cctacttgctatattctccccaaacctactaggagacccggacaacttcacccccgcca
atccattggtcacgcccccccacatcaaacccgagtgatacttcctatttgcctatgcg
atcctccgatcgatcccaaataaattaggaggtgtactagccctagtcttctcaatcct
catccttgctctcctgcccctccttcacacagccaaacagcgtagcataatatttcgac
caatcacccaaatcatcttctgatcactaattgcagacaccttaatcttaacatgaatt
ggaggacaaccagtcgaagagccatttattcttatcggacaagtagcctcattaatcta
cttcttcattttcttgatcctactccccgcatcaggatgactagaaaataaaatactaa
gctgatgtcaacgtagcttaatgaaagcaccggtcttgtaaaccgaagagtgaaggttc
accccatcctttgacacacactattggcagttgttggttgtcgaaacagagggacttaa
acccccaccatcgacccccaaagccgacattcttcttaaactatgtttcgcatcttcct
catatattaatgtataaggactatctatgtataattgagcattcatctcttttcctcat
gaatatccacattatatatatattaatgtataaggactatctatgtataattgagcatt
catctcttttcctcatgaatatccacattatatatatattaatgtataaggactatcta
tgtataattgagcattcatctcttttcctcatgaatatccacattatatatatattaat
gtataaggactatctatgtataattgagcattcatctcttttcctcatgaatatccaca
ttatatatatattaatgtataaggactatctatgtataattgagcattcatctcttttc
ctcatgaatatccacattatatatatatattaatgtataaggactatctatgtataatt
gagcattcatctcttttcctcatgaatatccacattatatatatattaatgtataagga
ctatctatgtataattgagcattcatctcttttcctcatgaatatccacactattatat
atataatgtatctacaagtatattaatgtataaggactatctatgtataattgagcatt
catctcttttcctcatgaatatccacattatatatatatattaatgtataaggactatc
tatgtataattgagcattcatctcttttcctcatgaatatccacattatatatatatta
atgtataaggactatctatgtataattgagcattcatctcttttcctcatgaatatcca
cattatatatatattaatgtataaggactatctatgtataattgagcattcatctcttt
tcctcatgaatatccacattatatatatatattaatgtataaggactatctatgtataa
ttgagcattcatttcttttcctcatgaatatccacacataatacaattgtcatgtataa
tagctattaataaataattgaacattaacttttttacctcatgaatattcttaaacctg
actatactagcgtacgagtaataaccaagaaacatacaatatattaatcgaacattaac
acaagaacaatatgtctaataggaatacaaaatgaacccttaatcatcaaatcgatgcc
cgcgcccataatataaattcgagcagttacaaatatatcaaacatgaatgtgtttttcc
acatatcagtattaatttcacaacttaagacgagcattagtgagagcagcataaccgtc
tctttcatcatctctgcataatttaatacgaataatacaatccaaacaactgagtaaca
accaagcttgtaatatagactaaaaaataagaatacttttaattaattcaacacacgaa
tatccctatcaaccattactacgtctaatttatagagatttgctatgcttttgttccta
gatggcccatgttgaagcctaactgatttcaggtgtccgggccctaatgcgctttccaa
ggaacatggagtgaagagtggcagtcctcacttttcaaaaaggccactgacggatgtga
atctatggacccttcccgcaacgtagctacgattgctctttaaaaagcctccctcctat
gctcttgttcctagatggcccatgatgaagcctaactgagataaatggccctcattatt
ttttttggggaacctttcaccaacatctctcagtgggttcaagcaaacatttcgggtag
gacatttcaatgctcgagttaagaatcaccaacttaaagggtgctgaccatgctattaa
tgctagatggacataaattgcctgtccgatatgaaattttaccctaaatttatctcccc
ccggccctaaattcctgccatatcgaaaaattagcaaagattttgcaaaaaaaaatttt
gcaaaaattgcacattttaaggaatttaaaaaacctatacgcagggtttttggcgttaa
acccccctaccccccgtgagaaaccagtagctcggcatctcccgtcaaaccccgaaacc
gggatgcaagaaactactgtaatcaactcacgctgtaatttggactgttcgatggccct
tgccaacccctcccgtatcagaaatcagcatatgcatgcatcttttacgagaactccta
gagcgtatattaactgcttttagcaggaaccccagaacgtataccataaggaaattctg
gtgtatatatgtatgtgtttttttagcaggaactccagagcgtataccataaggaaatt
ctggtgtatatatgtatgtgttttttttagcaggaactccagagcgtataccataagga
aattctggtgtatatatgtatgtgtttttttttagcaggaactccagagcgtataccat
aaggaaattctggtgtatatatgtatgtgtttttttttagcaggaactccagagcgtat
accataaggaaattctggtgtatatatgtatgtgtttttttttagcaggaactccagag
cgtataccataaggaaattctggtgtatatatgtatgtgtttttttttagcaggaactc
cagagcgtataccataaggaaattctggtgtatatatgtatgtgtttttttttagcagg
aactccagagcgtataccataaggaaattctggtgtatatatgtatgtgttttttttag
caggaactccagagcgtataccataaggaaattctggtgtatatatgtatgtgtttttt
tttagcaggaactccagagcgtataccataaggaaattctggtgtatatatgtatgtgt
ttttttttagcaggaactccagagcgtataccataaggaaattctggtgtatatatgta
tgtgtttttttttagcaggaactccagagcgtataccataaggaaattctggtgtatat
atgtatgtgtttttttttagcaggaactccagagcgtataccataaggaaattctggtg
tatatatgtatgtgttttttttagcaggaactccagagcgtacatgttttaatgcgccc
acgtagcttaataaaagcacagcactgaagatgctgagatgagccctaaagctccgtag
cccacgtagcttaataaaagcacagcactgaagatgctgagatgagccctaaaaagctc
cgtaagcacaaaggtttggtccctgccttacagtcaattgtagctaaatttacacatgc
aagtatccgcaccccagtgaaaatgcccctgcattctccacacagagaacaaggagccg
gtatcaggcaccatttatgcccatgacaccttgctctgccacacccccaagggaactca
gcagtgataaactttgaacataagcgaaagcttgaatcagttatagctcacagagtcgg
tcaatctcgtgccagccgccgcggttatacgaaagactcaaactgacagaaatcggcgt
aaagagtgattaaggaaaacctctacccagggccaaacaactactaagccgtcgcacgc
attagtaggctagaagaactttactaaagtagccctgccacccctgaactcacgacagc
taggaaacaaactgggattagataccccactatgcctagcctcaaactatgactcaata
caaaacaccatccgcccgggaactacgagccctagcttaaaacccaaaggacttggcgg
tgccccacccacctagaggagcctgttctataatcgataacccccgcttaacctcacca
cttcttgccaataccgcctatataccaccgtcgccagcccaccccgtgagggcacagta
ggcacaatgatcaatcaccaaaacgtcaggtcaaggtgtagcgtatgaagtgggaagaa
atgggctacattctctaacctagagcacacgaaaaatcatatgaaattaaattagaagg
aggatttagtagtaaaaagaaacaatagtgttctttttaaactggccctggggcgcgca
cacaccgcccgtcaccctcttcaactagaactgatatatttctaaaacataaaacgagt
acaagaagaggtaagtcgtaacatggtaagtataccggaaggtgtgcttggaatcacaa
gatgtagcttaataaagcaattcgcttacaccgaatagatgcccgctaagaccgagcca
ttttgtagccataattctagttcaactacaccacccgtcacaagtcacaataaactaaa
acattacctaactttagtagaggcgatagaacgaaaaatagaaacaatagattaagtac
cgcaagggaacgatgaaatagaagtgaaaaaactcattaaagcatgaaaaagcaaagac
ctgtccttgtacctcttgcatcatggtctaacaagtcaacccaagcaaaaagactttca
gcttgacctcccgaaactaagcgagctactcctggacagctccaagagcaaacccatct
ctgtggcaaaagagtgggaagatctatgagtagtggtgacagacctaacgagcttagtg
atagctggttgctcgagaaaagaacataaattctgccttaaaacttaaacaccataaaa
gtgtacttcagctttaagagttattcaaatgaggtacagctcatttgaaacaggaaaca
acctaatgcctaggtaaagattacacttttaaaggtcttggcaaagttggcccaaaagc
agccaccttttaagaaagcgtcacagctcaaacaaactaccacactaatacctataact
tcctctgaccctatcaaactatcgagcccatttatactaatataaaaaagtttatgtta
gaactagtaacaagaaacgaacttctcttaatgcgagtgtacatcagattgaaccactc
actgataattaccggcccattactaagggaaatgtaaaaaccccctcaagaaaattcta
cataactagccgttaaacttacacaagagcatctaaagaaagattaaaaggtgcggaag
gaactcggcaaacacgaacttcgcctgtttaccaaaaacatcgcctcttgcaacccaca
tataagaggtaacgcctgcccagtgaccatgtgttcaacggccgcggtattctgaccgt
gcaaaggtagcgtaatcacttgtcttttaaataaagactagtatgaatggcatcacgag
agttcaactgtctcccccacccaatcagtgaaactgatctccccgtgcagaagcgggga
taaaaccataagacgagaagaccccatggagctttaaactaaaggcactagcccttaac
tcacccctaagggtaaaacactctaaccggctaaagtgacctgtcgttttcggttgggg
cgaccacggagaagaacaaatcctccgagatgaaggggataacccttagccaagaccaa
caattctaagcaatagaacgtctaacgcactgatccaatcaaattgatcaacgaaccaa
gttaccctggggataacagcgcaatctattttcagagttcatatcgacaaataggttta
cgacctcgatgttggatcagggcctcctagcggtgcagccgctgctaagggttcgtttg
ttcaacgattaaagccctacgtgatctgagttcagaccggagtaatccaggtcagtttc
tatctatgcaagaattttcctagtacgaaaggaccagaaaaatgtggccactatccctc
tatgccacactccgaactaatgtaaacaacttaattgaataggagcttgcaaccaagcg
caagattagcacttgttagtgtggcagagcccggtaaatgcaaaagacctaagtccttt
gacccaggggttcaactccccttactaactatgttcactattctcacccacctcgttaa
ttttctgctatacatcatcccagttctcttagccgtagctttcctaacactagttgaac
gcaaagtgttgggatacatgcaactccgaaaaggccctaatattgttggacccaccggc
atcctccagccagtggctgacggattaaaactgttcttaaaagaaccaatccgcccatc
cacttcctctcagctgctttttatgttgacaccaactatagcccttgccttagccatat
ttatttgaacccccctgccgataccattttcactagtagaaattaatcttagcattcta
tttatcctggcaatctcaagcctaactgtttactctattttggggtctgggtgagcctc
aaattcaaaatatgctctaattggagccttacgagccgttgcccaaaccatttcttatg
aggtaacactagcactaatcctcctatgcttaattatattcaccggtaattttacccta
ttcagctttaacacatcccaagagtgagtttgactaattgcccctggatggccaatagc
cataatatgatacatttcaacactagccgaaacaaatcgagccccatttgatctcaccg
agggagaatccgaactagtctctggtttcaacgtagagtatgccggaggaccattcgcc
ctcttttttttagcagagtacgccaacattctcataataaataccctgtccactattct
attcctgggctcatattatttaattatccaatcccccattatccttataattaaagccg
ctgcgctatcaatactttttctctgagtccgagcatcctacccacgctttcgatatgac
caactcatgcacttggtgtgaaaaaatttcctcccaattaccctcgccctaacaatctg
acatattgctcttccaatctcaactgcaggcctcccaccacaaatttaggaaatgtgcc
cgaaagccaaggatcactttgatagagtgagacataggggttcaaaccccctcatttcc
ttagaaagataggaattgaacctacccctgagagatcaaaactctctgtacttccacta
taccacttcctagtaaagtcagctaaaaaagcttttgggcccataccccaaacatgttg
gttaaaccccctcctttactaatgagccccttagtactgtcaattcttatatcaagcct
agccctaggaactataattacagcatccagccaccactgacttctagcctgaataggcc
ttgaaattaatacgctagcaattatcccgctcatagccaaaatacaccaccctcgagca
atcgaagctacaacaaaatattttatcacacaagccgccgcgtcggccgtgatcttatt
ctctagcaccactaacgcatgagctacaggagagtgagacatcataaacctgacctcac
acctttcaacaacaactctactaatagccattttaataaaactcggagtcgcacccttt
cacttctgacttcctgaggttatgcaaggcattgatttaacaacgggactcatcctatc
ttcatgacaaaaattagccccaatagcacttcttattcaagtatcccccaacctcaacc
cacaactcctatttatctcaggcattatttctacagtgattgggggatggggcgggcta
aaccaaacacaactccgaaaaattatagcctactcatcaatcgctcacctcggctgaat
aataacagctctgactatctccccagaactcaccactcttaacctggttatttacatca
tcatgacaacagcaatattcttaacacttaaaatattctcatccaccaaaatttcaacc
ttatcctcatcctgacagaaaactccaacactggctgccatatcaacactcacactcct
ctcaataggaggacttccccccctgacaggatttatgcctaaatgactcattctccaag
aaataacaaaacaaaatgccacaatcctagccaccataatagccctgtcagcactatta
agcctatttttttacatccgactcacttacaccatgactcttacaacacacccaaatac
aacctcctccacacaactatgacgcttctcgaccactcaaccaaaacttcttttaataa
catcagcaacagcctctatcgccctcctaccgtctacacccctcctactttccatcatg
ctatagaaacttaggataattagaccaaaagccttcaaagcttttagcaggagttagac
cctcctagtttctgttaagacttgcaggactctatccaacatcacctgaatgcaactca
gacacttttattaagctaaagcctttctagaaagacgggcctcgatcccgtaaaaattt
agttaacagctaaaagccctatccagcgagcttcattctacttctcccgcctgttgaag
acgggagaagccccggcgagttttatctcgcttcttgagatttgcaatctcacgtgtgg
tacaccacggggctggtaggaagaggactttaacctctgtccgcggagctacaagccgc
cgcctaaccctcggccattctacct
