# Supplementary material for: Conveniently Pre-Tagged and Pre-Packaged: Extended Molecular Identification and Metagenomics Using Complete Metazoan Mitochondrial Genomes
Source: PLoS One. 2012 Dec 14;7(12):e51263. doi: 10.1371/journal.pone.0051263 (PMC3522660; doi:10.1371/journal.pone.0051263)
Supplement: File S3 — Sliding window analyses for Mammalia and Lissamphibia. For each family, the folder contains the aligned sequences as well as the sliding window analyses by species pair and for all species pair on a single figure. (ZIP) [file pone.0051263.s003.zip › Lissamphibia/Bombinatoridae/NC_011049.fst]

>Bombina maxima mitochondrion, complete genome.    NC_011049
gtggcaatcacacgttgacttttttcgacaaatcacaaagacattggcaccctttatct
agtttttggtgcctgagccggaatggttggaactgcccttagcctgcttattcgagcgg
aactaagccaacccggaaccctgcttggagacgaccaaatttataatgtaattgttacc
gctcatgccttcgtaataattttcttcatggttatgcctatcataattgggggctttgg
aaactgacttgtccccctaataattggggccccggacatggcctttccacgaataaata
atataagcttctgacttcttccaccatctttccttctgctcctagcatcatctggcgta
gaagcaggagccggaacgggctgaactgtttacccacctttagccggaaacctggctca
cgccggggcatctgtggatctaactattttttctctacaccttgctggagtctcttcaa
ttttaggtgccattaattttattactacaacaattaacataaaaccaccagcaatgtca
caataccaaacaccattatttgtgtgatctgtactaattacagcgattcttctgctact
ctcactcccagttcttgctgcaggtatcacaatacttcttacagatcgaaaccttaaca
caaccttttttgatcctgctggaggcggagacccagtattatatcaacacctattttga
ttctttggtcatcctgaagtttatatcttaattctaccagggtttggcataatctcaca
catcgtaacatattactccaacaaaaaagaaccatttggttacataggcatagtctgag
ctataatatcaattggcctactaggttttattgtttgagcccaccacatattcaccgta
gacctaaatgtagatacccgagcctactttacctcagcaacaataattattgcaattcc
aacaggtgtaaaagtattcagctgattagctactatgcacggaggtacaattaaatgag
atgcagccatgctttgagctctcggcttcattttcctgtttacagtaggaggtctcacc
ggcatcgtcctagccaactcctcattagatattgttcttcatgacacatattatgttgt
agcccacttccactatgtgttatctatgggggccgtatttgcaattataggcggattcg
tgcactgattcccattatttacaggatatactcttcatgaaacctgaacaaaaattcac
tttggtgtaatatttgcaggggtaaatttaacatttttccctcaacattttttaggtct
agccgggatacctcgacgctattctgattacccagacgcatatactctgtgaaatacgg
tctcatcagtaggatctctaatttctcttgtagccgtgattataataatgttcattatc
tgagaggctttctcaacaaaacgcgaagtactactaactgaacttacttcaacaaacat
tgaatgacttcacggctgccctccaccatatcacacatttgaagaaccagcatatgttc
aaacaccttatcgaacctaacgagaaaggaaggaattgaacccccttaagctgatttca
agtcagccacatgaccagtctgtcaccttcttaataagatattagtaaattattatatt
gccttgtcaaggcaaagttgtaggttaaccccctgcatatcttaacatggcccacccag
cacaattaggatttcaagatgcagcatcacctattatagaagaactcttacattttcat
gaccacgcattaatagccgtatttttaattagtacgctggttctctacattattactac
cataataacaacaaaattaacaaacacaaatgcaatggacgctcaagagattgaaatag
tctgaacaattatgcctgcaattatcctcattgttattgccctaccatcacttcgcatt
ctttacctaatagatgaaattagtgacccacacttaacggttaaagcgattggccatca
gtgatattgaagttacgaattcactaactatgaagaccttgcattcgactcctacatag
tccccacacaagacctgactcccggacaatttcgacttttggaagtagacaaccgcata
gtagtcccaatggagtccccaacccgtatactaattacagcagaagatgttttacactc
ctgagctgtcccagcattaggaattaaaacagatgcaattccaggacgattaaatcaaa
catcctttattgcgactcgtccaggtattttttatggtcaatgctctgaaatttgtgga
gctaatcacagcttcataccaattgtagtcgaagcagtacctttaaaaacctttgaaaa
ctgatcttcatcaatactagaagcctcactaagaagctaatacggaatagcaacagcct
tttaagctgtagacaggtgacctaatcgcccttagtgaaatgccacaactcaacccagg
cccatgatttgctatcttaatcttttcatgattaatcctcctcacaattttcccacaaa
aagtaacaaaacacctatcaataaacgagcccgccactcaaaccacagaaaaatctaaa
ccaaccccatgatcctgaccatgaacctaagcttttttgatcaatttatgagccctctc
cttcttggtatcccactaattgcagtcgcaatcgtaatacccggacttctgctcccaac
cccttcaaatcgatgaatcaataatcgccttatcacactacaaacatggtttgttaata
actttacaaaacaaatcttctccccaattaacttagggggccataaatgagcccttata
ttaacatctttgatgctatttttaatttcagtaaaccttcttggtttacttccatatac
attcaccccaaccacacaactatcactaaatataggactagctgtcccattatgattag
ctacagtattaatcggcctacgaaatcaaccaaccgttgccctagggcatcttctccct
gaaggtacccctacactattaatccctgtccttattattattgaaaccattagtttatt
tattcgtcctcttgccctgggagtgcgacttacagctaatcttacagcaggccacctcc
tcattcaactaattgctacagcggctttcgtgcttctccctattatacctgctgtatcc
attattacatcaattattctcttccttttaaccatccttgaaattgcggttgcaataat
tcaggcttatgtatttgtacttctattaagcctttatttacaagaaaacgtatagtcat
ggcccaccaagcacacgcctatcacatagtagacccaagcccttgaccactaacaggag
cagtagcagcccttcttcttacctccgggctcgctatatgattccactttaattcccta
agtcttctttaccttggcttaattattataatcttaacaatacttcaatgatgacgtga
cgtaattcgtgaaggtacattccaaggtcaccacaccccacctgttcaaaaaggtttgc
gatatggtataatcctgttcattacatcagaagtcttctttttcatcggctttttctga
gctttttataactcaagcctagccccaacccttgaactaggggaatgttgaccccctgc
aggaattaccccacttaacccatttgaggtgccactacttaatactgcagttttactgg
cctcaggagttactgtcacatgagctcatcatagcatcatgcaaggcaatcgcaaggag
acaattcaatcacttggcctaaccatccttcttggcctttatttcacagcccttcaagc
aatagaatattatgaagcaccttttacaatcgcagacggaatctatggatcaacattct
ttgttgccaccggcttccacggcctacacgtaattattggctctttatttctagcagtt
tgcctaattcgacaaatccagtaccacttcacttcaaaacaccacttcgggtttgaggc
agccgcctgatattgacactttgttgatgttgtatgactcttcctctacgtctccattt
actgatgaggttcatattttcttagtattaatgccagtacaagtgacttccaatcacac
agactcggttaaaccccgggagaaaataatgatttatgctattttacttattgcatccg
cagtagccaccttgttagctttaattagcttttgactaccacaaatttcgcctgacaca
gaaaaactgtcgccctacgagtgtggttttgatccgctaggcactgcccgtctaccgtt
ttctatacgattctttcttgtcgctattttatttcttctgtttgaccttgaaattgctc
ttcttttacccaccccgtgggcagttcaacttgacactccaatattaacaatcttttga
tcactactaattttatcacttctaaccatcgggctgatttacgagtgactacaaggtgg
gttagaggagcagaatgggtaattagtccaaacaagacaactgatttcggcttagtaga
ttgtggtttaaccccacagttaccctatgactctcacacactttagcttttgtagcgca
ttcattttaggccttacaggattagcttttcaccgaacccacctattatcagccctatt
atgtttagaaggcataatattatccctattccttggattatcgctttgatcttctcaag
tatcctctatttcattctctctcgcccctatacttattctcacgttttctgcctgcgaa
gcaggcacaggactagctcttctagtagccaccacacgaactcacggcacagataacct
tcataacttaaacctcctacaatgttaaaaattattatcccatctctcatgctagtccc
actcgtatgactctccccatcaaaatgaatttgaacattttccaccttacacagcctat
ttattgccataattagcttaacatgatttgctagctcaacagaaagtgctcactttaca
acccaaatctcatcaattgaccaactctcatccccactactaatcttatcttgttgact
tctcccaattataattattgcaagtcaaaatcacttgatactagaacctcttaaccgac
agcgaacatatgttaccaccctagtttccttgcaaatcgcactcgttgtagccttttct
gccacagaactcattttattttatattacatttgaaattacacttatcccaacactcat
attaattacacgttgaggaaatcaagcagaacgcttaaatgcaggtatttatttcttat
tctatacactaataggatcactgcctctattaattgccctattatcactacaaagctct
gaagggaccctatctacattacttatacaactcaataccccacttataatatcttcttg
agccaacaaagcctgatgacttgcctgtttaatcgcatttatagttaaaatacctcttt
atggagcccatctctgacttcccaaagcccacgtagaagcacccattgccggttcaata
gttctggctgcaattctcctcaaacttggtggatatggtatcttacgaatctctatact
tttaccaacttcaataagcaacctggcctatccatttattatcctagccctttgggggg
ttatcataactagctccatctgtcttcgacaaacagacttaaagtcaataattgcatat
tcttcagttagtcacatgggcttagtaattgccgcagcaataatccaaacaccatgaag
ctttagtggcgcaattgtcttaatggtggctcatggacttgtctcctccgccttattct
gcctcgccaacacaaattatgaacgaacccacagccgaacccttttactctctcgaggc
atacaaattatcttaccccttataggagcctgatgactactgtctaatctcgcaaacat
agctcttccaccctcaccaaatctcatgggagagttatctgtcataattgccatattta
actgatctaactgaacaatcctacttacaggtataggcacactactcaccgcagcctat
tctctttatatgtttctaataacccaacgaggccccacccctcaacacctcatagcctt
aaacccaacacacacccgcgaacacaccctaatacttttacacctacttccaattgtac
cattaattataaacccctccctaatttgaggggccttttcatgtaaacatagtttagca
aaatactagattgtgattctagagtcaggagttaaaccctccctgtttaccgaatgagg
ttggaacaccaagaactgctaattacttgctaccgtggttcaactccacggcttattcg
gcttttaaaggaaaaaagtcgatccgttggtcttaggaaccaaagactcttggtgcaac
tccaagtaaaagctatgaattttccacttatctttagctcttctttgctactaacaatt
atcacccttctctttccgatcctcctcagtcttatgctaaaacagcctacagcccatct
cacaaagtccagcgtgaaaatcgcatttttcatcagcctaatcccactatttatttttc
ttgaccaaggaacagaatctattgtcacaaattttaactgaatcacccttaacacatat
gatattaatgtaagttttaagtttgatttatactcaacagtatttattccaattgccct
ttttgtaacatgatcaattttggagtttgcaatttgatacatatcaactgaccccttga
tagaccggttttttaaatatctactaatttttctagtaacaataataattcttgttaca
gccaacaatctcttccagttatttattggatgagaaggggttggaattatgtcgtttct
cctaattgggtggtgatattcacgcgcagacgcaaataccgcagcactacaagcagtta
tttataatcgagtaggagatattggtctaattctaagcatagcctgactttcgattcac
ctaaactcctgagaattacaccagatctttatactacaaaataatgacataacccttcc
aatcataggctttattttagcagcaacaggcaaatcagcccaatttggtttacatccat
ggctccctgccgcaatggagggtccaaccccagtatcagccttactccactcaagcacc
atggtagtggcgggaatttttctactaattcgtattcacccccttatagcaaacaacca
acttatattaactacttgtctctgtcttggtgctataacaaccctatttacagcagcat
gcgccctaacacaaaatgatatcaaaaaaattgttgccttctcaacatccagtcaactg
ggcctaatgatggtaacaatcgggttaaattgcccacaactggctttcctccacatctg
cactcacgccttttttaaagccatattattcctatgctctggctctattatccacagct
taaatgacgaacaggacatccgaaaaatgggagggcttcaacatacactcccaattaca
acaacctgtctcacaattggtagtcttgctttaataggcacaccatttctagccggatt
tttttcaaaagacgcaattattgaagcactaaacacttcttccgctaactcttgagcac
ttgttctaaccatcctagctacttctttcacagcaatctacagttttcgcattatttat
tttgcttcaataagcttcccacgctcattaccactttctccaatcaatgaaaacaaccc
cttaatttataatcctattaaacgccttgcctgaggaagcatccttgccggacttattt
taacatcaaacttaaaccccattaaaacaccagttttgaccataccccttctagccaaa
ttagcagcactactagttactattttaggcctaattatcgcatttgacctttctaacat
tactacgaaaaaaccaaatacctcatcttacaaccattctttttctaatcttttagggt
tctttcctaacattattcaccgaatgctgcccaaactctccttgaacataggacaaatc
atttccacacatcttcttgatgtaaactgatacgaaaaaataggaccccagggaattgc
tagccaacagctgccaataatcaaaaccactacaaatattcaacaaggcctaattaaaa
cctacttaacaattttcctcctaacaactgcggcagccgttatactagtctaactgcac
gaaggcccccacgataatgcccacgagttaactctaaaacaacaaatagcgtcaataat
aggattcaacccccaattaccaacataagccctcccgacgagtatatcagggaaacccc
aacaaaatcaccacgaacaaccgtcatctcatcaccaaataacagttcgctaaaagtca
aaccccctaccatataatacccgcctgtaactagcagtagatataccaagacataccca
acaacagatcaacttccccacgcctcaggatatggctctgcagtcaaagctgcagaata
agcaaaaactactaatattccccacgcctcaggatatggctctgcagtcaaagctgcag
aataagcaaaaactactaatattccccccaaataaattaagaacaaaaccaaagataaa
aaagaagccccaaaattcacaattacacaacacccggcaccagcggccactactaaccc
aagagccgcataatatggagatgggttagaagcaaccgccactagccctaaaactaacc
caattataaaaaaagatactaagtaaatcatagttcttacctggattttaaccaagacc
agaggtctgaaaaaccaccgttgtatttcaactataaaaaccttctaatggcacccaac
ctccgaaaatcccaccccttagtaaaaattattaatggatccttcattgacctccccgc
cccatccaacatctcagtgtgatgaaattttggctctttactaggcatctgtctgatta
ttcaaatcctcactggcctattcctggcaatacactacacagcagacaccacaatagca
ttttcatcagtcgcccacatttgccgagacgtcaactatgggtgactaattcgtaattt
acacgcaaatggagcctctttcttctttatttgcatttatttccatatcggtcgcggca
tttactacggatcatttttatttaaagagacctgaaatatcggggtagtcttgttattc
ttagttatagcgaccgcttttgtcggctacgttctcccatgaggtcaaatatccttttg
aggcgcaacagtcatcacgaacctcctatcagccattccctatgttggcacaacattag
ttcaatggatctgagggggtttttcagtagacaatgctacactaacccgattctttgcc
ttccacttccttcttccatttgtcattgcaggagccaccattcttcatctccttttctt
acacgaaacaggctcaaataacccaacaggactaaactcaaacacagacaaaattccat
ttcacccatacttctcatacaaagacctcctcggatttctaatcatactaacaacgcta
gctctactcgctatgttttctccaaacctattaggagacccagacaacttcaccccggc
caacccactagtaacacccccccacattaagccagagtggtacttcttatttgcttatg
ctattcttcgatctatcccaaacaagttggggggagtgctagccctagtcttctcaatt
ctaatccttgcccttctgcccctcctccacacggctaagcaacgtagcctaatattccg
acccatcactcagatcatcttttgatcactaattgcagacacccttattctaacatgaa
ttggaggacagccagttgaagaccccttcattctcatcggacaagtagcctcactaatc
tacttcttcatctttcttattctattcccactttcagggtggctggaaaacaaactact
aaactgatgtcaacgtagcttaatgaaagcaccggtcttgtaaaccgaagaatgaggac
tcaccccctcctttgtcacacactgttggcagttgttggcgatcgaaacaagaggaatt
aaacccccaccatcgacccccaaagccgacgttctcgttaaactatgtttcgctcagag
cattcatctattttcctcatgaatatccacattatatatgtactaatgcatatagacta
tatatgtataatcgagcattcatctattttcctcatgaatatccacattatatatgtac
taatgcatatagactatatatgtataatcgagcattcatctattttcctcatgaatatc
cacattatatatgtactaatgcatatagactatatatgtataatcgagcattcatctat
tttcctcatgaatatccacacattgtatatattaatgtatatagactatatatgtataa
tcgagcattcatctattttcctcatgaatatccacacattgtatatattaatgtatata
gactatatatgtataatcgagcattcatctattttcctcatgaatatccacacattata
tatattaatgtatatagactatatatgtataatcgagcattcatctattttcctcatga
atatccacatcatatatgtactaatgcatatagactatatatgtataatcgagcattca
tctattttcctcatgaatatccatactattatatatattaatgtatatagactatatat
gtataatcgagcattcatctattttcctcatgaatatccacacatcatactaataatgt
tcttcacaagtaaattaatgtatatagactatatatgtataatcgagcattcatctatt
ttcctcatgaatatccatactattatatatattaatgtatatagactatatatgtataa
tcgagcattcatctattttcctcatgaatatccatactattatatatattaatgtatat
agactatatatgtataatcgagcattcatctattttcctcacgaatatccatactatta
tatatattaatgtatatagactatatatgtataatcgagcattcatctattttcctcat
gaatatccacactatttatactatgaatgtatgtagacaaacaaacaactaacaacaat
ctttccttttcctcatgaatatcctaataataataatcaagtcatgtttaataactaac
ataaaaaatcgaacattaaatttttttcctcacgaatatccttaaacctgacatcagga
cgaataataacccagaaacatacaaatatttattgagtaaaaatgacaggacaatacga
ctaataggaatattatacatcgcttaattaacaaatcgatgtaaacgcccatactcttt
actcgagcagatacagctatttccacatgaatgtgtttttccacataatagaattaatt
taacaacttaagattgagcattagtgagagtagcataactatcttcttcaacatacttg
tataatttgatatgaatagtaagatcctaacaattgaagaactaccaagctcgtattaa
agaccttaatttaagaatactttaaattatctcaacacacgtataatctttagaactat
ttctatctccagattcatagagatttgttatgcttttgttgttagatggcccatgatga
agccaaactgtggtcaggtgtccgggccctaatgcgctttccaaggaacatggagtgaa
gagtggccgtcctcactttttaagaggccactgacggatgtgaatctatggacacttcc
cgcaacgtagctacgattgctctttaaaaagcctccctcctatgctctagttcctagat
ggcccatgatgaagccaaactgagataaaaggccctcacttttttttttggggaacctt
tccccaccatctctcagtggttcctgcgcttacatttcggctggaacatctcaatgctc
gtcttaagaatcaccaacctaaataatgcccccaattttattaatgctagtcggacata
aagaccttgttaaatatgagattttacccccaattttttctccccccgctctaaattcc
tgtcatatccaaaaatcattaaaaaattatgggtaaattaagggtttttaaaacaccat
acgcagggtttttgcggtaaacccccctaccccccatgagaaaccagcagctcggcatc
tcccgtcaaaccccgaaaccgggatgcaagaaaatactgtaattatactcacgctgtat
tttttggactgttcgatggtcacacctaccccttgtaggaattctagcacacttatatg
ctgtacccctagcagaaatccagagcatgtgttataaattaaatatacacatttgctaa
atagcagaactcaggacgtatactaaaatgaagaatctaattatatatcatataacttt
ttgtagcagaaactccaggacgtatactaaaatgaagaatctaattatatatcatataa
ctttttgtagcagaaactccaggacgtatactaaaatgaagaatataattatatatcat
ataactttttgtagcagaaactccaggacgtatactaaaatgaagaatctaattatata
tatcatataactttttgtagcagaaactccaggacgtatactaaaatgaagaatctaat
tatatatatcatataactttttgtagcagaaactccaggacgtatactaaaatgaagaa
tctaattatatatatcatataactttttgtagcagaaactccaggacgtatactaaaat
gaagaatctaattatatatatcatataactttttgtagcagaaactccaggacgtatac
taaaatgaagaatctaattatatatatcatataactttttgtagcagaaactccaggac
gtatactaaaatgaatatcatatactttggtgggggtggtgggggctcgcactttccra
tdattrscatntarsgcccacgtagcttaattaaagcacagcactgaagatgctgagac
gagccctaaaaagctccatgagcacaaaggtttggtccctaccttacagtcaattgtag
ctaaacttacacatgcaagtatccgcaccccagtgaaaatgcccttgcattctccccat
agagaacaaggagctggtatcaggcaccatttatgcccatgacaccttgctatgccaca
cccccaagggaactcagcagtgataaactttgaatataagcgaaagcttgaatcagtta
tagctcacagagtcggtcaatctcgtgccagccaccgcggttatacgaaagactcaaat
tgacagaaatcggcgtaaagagtgattaaggaagaacccctaccagagccaaacagcta
ctaagccgtcgcacgcactagcaagctggaagaactttactaaagtagccctgccaccc
ctgaattcacgacagctgggaaacaaactgggattagataccccactatgcccagcctc
aaactatgactcaatacaaaacacttccgcccgggaactacgagctacagcttaaaacc
caaaggacttggcggtgccccacccacctagaggagcctgttctataatcgataacccc
cgcttaacctcaccacttcttgccaataccgcctatataccaccgtcgccagcccaccc
cgtgagggaataagtaggcacaatgatcaccaccaaaacgtcaggtcaaggtgtagcgt
atgaagtggaaagaaatgggctacattctctaatctagagcacacgaaaaatcataaga
aattagattggaaggaggatttagtagtaaaaagaaacaatagtgttctttttaaattg
gccctggggcgcgcacacaccgcccgtcaccctcttcaactaaaccaacacaattttta
atacacaaattaagttaaagaagaggtaagtcgtaacatggtaagtataccggaaggtg
tgcttggaatacaaaatgtagcttaataaagcaattcgcttacaccgaatagatgcccg
cttaaaccggaccattttgcagccatatttctagttcaactacaccacatatccctagt
aacagtaaattaaaacattacctagtttcagtaaaggagatagaacaaaaaataggaac
aatagactaagtaccgcaagggaacgatgaaatagaaatgaaagaactcattaaagcac
aaaaaagcaaagacctacccttgtaccttttgcatcatggtctaacaagtcaacccaag
caaaaagactttcagcttgaccccccgaaactaagcgagctactcctggatagcctcaa
gagcaaacccgtctctgtagcaaaagagtgggaaaattcacgagtagcggtgatagacc
taacgagcttagtgatagctggttactcgagaaaagaacataaattctgccttaaaact
tagtcactattaaagtgcaccctcagttttaagagttattcaaatgaggtacagctcat
ttgaaacaggaaacaacctggaacctaggtaaagattacacctttttaaggtcttgatc
aagttggcctaaaagcagccaccttcaaggaaagcgtcacagctcaaatgaattaccac
acaaatacctataaccttttctgaccctaccaaattatcgagtccatttatattaatat
aaaaaagtttatgttagaactagtaacaagaaacgaacttctcttaatgcaagtgtaca
tcagattgaactaatcactgataattaccggcccctaactgagggaaatgtaaaaaccc
ttcaagaaaattctacacaattagccgttaaacttacacaagagcatctcaagaaagat
taaaaggcgtggaaggaactcggcaaacatgaacttcgcctgtttaccaaaaacatcgc
ctcttgcaactcacatataagaggtaacgcctgcccagtgaccatgtgttcaacggccg
cggtattctgaccgtgcaaaggtagcgtaatcacttgtcttttaaataaagaccagtat
gaatggcatcacgagagttcaactgtctcccacacccaatcagtgaaactgatctcccc
gtgcagaagcggggataaaaccataagacgagaagaccccatggagctttaaactaaag
gcactagcttcttattaatacccaaggacaaaatatttaaccagctaaagtgacctgtc
gttttcggttggggcgaccacggagaaaagcaaatcctccgaaatgaaagggacaaccc
ttagccaagactcacaactctaagcaatagaacatctaacacaccgatccaatcaaatt
gatcaacgaaccaagttaccctggggataacagcgcaatctattttcagagttcatatc
gacaaataggtttacgacctcgatgttggatcagggcctcctagcggtgcagccgctgc
taagggttcgtttgttcaacgattaaagccctacgtgatctgagttcagaccggagtaa
tccaggtcagtttctatctatgcaagaattttcctagtacgaaaggaccagaaaaatgt
ggccactaccccgctatgccacactctaaactaatgtaaacaacttaattaaataagag
cttgcaaccaagtgcaagattagcatttgttggtgtggcagagcccggtaaatgcaaaa
gacctaagtcctttgacccaggggttcaattcccctcatcaactatgtttgttatcctt
actcatcttgtcaatttcttgctatatattatcccaattctcttagccgtggctttcct
gacacttgttgaacgaaaagtactaggatatatacaacttcgcaaaggtcccaatattg
taggcccaaccggcatccttcaaccagtagctgatggcttaaaactattcttaaaggaa
cccattcgcccatctacctcttcacaactcctatttatgcttacaccaaccctggcctt
agccttggccatatctatttgaacccctctaccaataccattttcactagtagaaatca
accttagtattttatttattttggcgatctcaagcctaactgtttactccattttaggc
tcaggctgatcctccaattcaaaatacgctcttattggagctctacgagctgtagccca
aacaatctcctacgaagttacactagcactaatccttctatgtctaattatatttaccg
gcagcttcaccctatacagttttaacacatctcaagaatgagtctgactaatcgctcca
ggatgacctatagccataatatggtatatttcaacactggcagaaacaacgcaagctcc
atacgatctcacagaaggtgaatcagaattagtctccggtttcaacgtagaatatgctg
gaggaccctttgccctattttttttagcagaatacgccaacattctcatgataaacacc
ctgtccgccgtcttatttttaggctcttatcactttatcttacaatccccggtcatact
aataataaaagctactgcactatctatactttttctctgggttcgagcctcttatccac
gttttcgatatgatcaacttatacaccttgtatgaaaaaattttctaccaattacccta
gccctgacaatctgacatattgctctcccaatctcaactgcaggactcccaccacaaat
ttaggaaatgtgcccgaaagttaaggatcactttgatagagtgaaacataggggtttaa
accccctcatttccttagaaaaataggaattgaacctacccctgagagatcaaaactct
ctgtactcccactatactattctctagtaaagtcagctaaaaagcttttgggcccatac
cccaaacatgttggttaaaccccttcctttactaatgagcccactagtattatctaccc
ttctatcaagtctagccctaggaactataattacagcatccagccatcactgacttcta
gcctgaatgggtcttgaaattaacacgctagcgattattccattaatagccaaaataca
ccatcctcgagcaattgaagccacaacaaaatattttattacgcaagctgccgcatcgg
ccataattttattctctagtattactaatgcatgagctacaggagaatgagacattata
aacctaacttcccacctatcaacaacaactatattgatggccatcttgataaaacttgg
agttgcacccttccacttctgactccccgaggtcttacaaggtattgacttaacaacag
gactaatcctgtctacatgacaaaaactagccccaataattcttctccttcaaatctcc
actagcctaaaccctcaactcctgtttactgcgggcattatctccacagttattggggg
ctgaggcggattaaatcaaacacaactccgaaaaattttagcttactcatcaatcgccc
acctgggctgaataatagcagccttaactatttcccctcaactcaccgcccttaactta
atcatctacattattataacaacagcagtgtttttaacactaaaaatattatcttcaac
taaaatctccaccctatcttcatcatgacaaaaaacgccaacgctagccgccatattta
cactaatactcctctcaataggaggacttccccccctaacaggatttatgcctaaatga
cttattcttcaagaaataacaaaacaaagtgccacagttctagccactataatagccct
atcagcactcttaagcctatttttttatattcggctagcctatgccctgacacttacaa
cacacccaaacataacccactccacccaactgtgacgtttttcaaccacccaaccaaaa
ctccttttgacagcatcagcaataacctcagtcactcttctcccaactacaccccttct
actgtccatcataccataggaacttaggataactagaccaaaagccttcaaagctttca
gcaggagttaaaccctcctagtttctgttaaggcttgcaggactctatccaacatcacc
tgaatgcaactcagatacttttattaagctaaagcctttctagaaagacgggcctcgat
cccgtaaaaatttagttaacagctaaaagctcaatccagcgagcttcattctacttctc
ccgcctcttaaagacgggagaagccccggcgagtttcatctcgcttcttaagatttgca
atcttatgtgtgatacaccacggggcttggtaaaaaaaggacttgaacctttgttcgtg
gagctacaatccgccgcctaaccctcggccattctacct
