# Supplementary material for: Conveniently Pre-Tagged and Pre-Packaged: Extended Molecular Identification and Metagenomics Using Complete Metazoan Mitochondrial Genomes
Source: PLoS One. 2012 Dec 14;7(12):e51263. doi: 10.1371/journal.pone.0051263 (PMC3522660; doi:10.1371/journal.pone.0051263)
Supplement: File S3 — Sliding window analyses for Mammalia and Lissamphibia. For each family, the folder contains the aligned sequences as well as the sliding window analyses by species pair and for all species pair on a single figure. (ZIP) [file pone.0051263.s003.zip › Lissamphibia/Bufonidae/15_150/Bufo_japonicus_NC_009886_Bufo_gargarizans_NC_008410.csv]

0	0.0333333333333333
15	0.0466666666666667
30	0.06
45	0.06
60	0.06
75	0.06
90	0.06
105	0.0666666666666667
120	0.0533333333333333
135	0.0533333333333333
150	0.0666666666666667
165	0.06
180	0.0666666666666667
195	0.0733333333333333
210	0.0866666666666667
225	0.0866666666666667
240	0.0866666666666667
255	0.0933333333333333
270	0.0933333333333333
285	0.0933333333333333
300	0.1
315	0.1
330	0.1
345	0.1
360	0.08
375	0.0933333333333333
390	0.0933333333333333
405	0.0933333333333333
420	0.113333333333333
435	0.12
450	0.106666666666667
465	0.106666666666667
480	0.0933333333333333
495	0.0933333333333333
510	0.1
525	0.0933333333333333
540	0.106666666666667
555	0.0933333333333333
570	0.0933333333333333
585	0.0866666666666667
600	0.0866666666666667
615	0.0933333333333333
630	0.0933333333333333
645	0.0866666666666667
660	0.0866666666666667
675	0.1
690	0.0933333333333333
705	0.113333333333333
720	0.113333333333333
735	0.106666666666667
750	0.106666666666667
765	0.1
780	0.0933333333333333
795	0.0933333333333333
810	0.0933333333333333
825	0.08
840	0.0866666666666667
855	0.08
870	0.0866666666666667
885	0.1
900	0.12
915	0.126666666666667
930	0.14
945	0.153333333333333
960	0.16
975	0.166666666666667
990	0.153333333333333
1005	0.16
1020	0.133333333333333
1035	0.133333333333333
1050	0.12
1065	0.12
1080	0.12
1095	0.12
1110	0.12
1125	0.106666666666667
1140	0.106666666666667
1155	0.106666666666667
1170	0.113333333333333
1185	0.1
1200	0.0933333333333333
1215	0.0933333333333333
1230	0.0866666666666667
1245	0.0733333333333333
1260	0.0733333333333333
1275	0.0733333333333333
1290	0.0666666666666667
1305	0.0533333333333333
1320	0.06
1335	0.0733333333333333
1350	0.0666666666666667
1365	0.06
1380	0.0533333333333333
1395	0.0533333333333333
1410	0.0466666666666667
1425	0.0466666666666667
1440	0.0466666666666667
1455	0.04
1470	0.0266666666666667
1485	0.0133333333333333
1500	0.0133333333333333
1515	0.00666666666666667
1530	0.0133333333333333
1545	0.0133333333333333
1560	0.00666666666666667
1575	0.00666666666666667
1590	0.0133333333333333
1605	0.02
1620	0.0266666666666667
1635	0.0266666666666667
1650	0.0333333333333333
1665	0.0333333333333333
1680	0.04
1695	0.06
1710	0.06
1725	0.0666666666666667
1740	0.0666666666666667
1755	0.0733333333333333
1770	0.0733333333333333
1785	0.0866666666666667
1800	0.106666666666667
1815	0.126666666666667
1830	0.12
1845	0.113333333333333
1860	0.113333333333333
1875	0.113333333333333
1890	0.133333333333333
1905	0.133333333333333
1920	0.153333333333333
1935	0.14
1950	0.113333333333333
1965	0.0933333333333333
1980	0.106666666666667
1995	0.106666666666667
2010	0.113333333333333
2025	0.106666666666667
2040	0.0866666666666667
2055	0.0733333333333333
2070	0.06
2085	0.0666666666666667
2100	0.0733333333333333
2115	0.08
2130	0.0866666666666667
2145	0.08
2160	0.0866666666666667
2175	0.0866666666666667
2190	0.08
2205	0.0866666666666667
2220	0.0733333333333333
2235	0.0733333333333333
2250	0.0733333333333333
2265	0.0666666666666667
2280	0.04
2295	0.0333333333333333
2310	0.02
2325	0.0266666666666667
2340	0.04
2355	0.0466666666666667
2370	0.0466666666666667
2385	0.06
2400	0.0533333333333333
2415	0.0666666666666667
2430	0.08
2445	0.08
2460	0.0866666666666667
2475	0.08
2490	0.0733333333333333
2505	0.08
2520	0.1
2535	0.0933333333333333
2550	0.106666666666667
2565	0.1
2580	0.0933333333333333
2595	0.1
2610	0.106666666666667
2625	0.12
2640	0.12
2655	0.12
2670	0.106666666666667
2685	0.106666666666667
2700	0.1
2715	0.113333333333333
2730	0.113333333333333
2745	0.126666666666667
2760	0.12
2775	0.113333333333333
2790	0.12
2805	0.113333333333333
2820	0.12
2835	0.113333333333333
2850	0.126666666666667
2865	0.12
2880	0.12
2895	0.106666666666667
2910	0.113333333333333
2925	0.126666666666667
2940	0.133333333333333
2955	0.14
2970	0.14
2985	0.14
3000	0.133333333333333
3015	0.126666666666667
3030	0.133333333333333
3045	0.133333333333333
3060	0.12
3075	0.12
3090	0.106666666666667
3105	0.1
3120	0.106666666666667
3135	0.1
3150	0.0866666666666667
3165	0.08
3180	0.0666666666666667
3195	0.06
3210	0.0666666666666667
3225	0.06
3240	0.0533333333333333
3255	0.0533333333333333
3270	0.0533333333333333
3285	0.0666666666666667
3300	0.0666666666666667
3315	0.08
3330	0.0933333333333333
3345	0.1
3360	0.1
3375	0.0933333333333333
3390	0.1
3405	0.1
3420	0.0866666666666667
3435	0.0733333333333333
3450	0.08
3465	0.0866666666666667
3480	0.0733333333333333
3495	0.0733333333333333
3510	0.0666666666666667
3525	0.0733333333333333
3540	0.0666666666666667
3555	0.0533333333333333
3570	0.0666666666666667
3585	0.08
3600	0.0866666666666667
3615	0.0666666666666667
3630	0.0866666666666667
3645	0.08
3660	0.0866666666666667
3675	0.08
3690	0.0866666666666667
3705	0.0933333333333333
3720	0.08
3735	0.0666666666666667
3750	0.06
3765	0.0666666666666667
3780	0.0666666666666667
3795	0.0666666666666667
3810	0.06
3825	0.0666666666666667
3840	0.06
3855	0.06
3870	0.06
3885	0.08
3900	0.0733333333333333
3915	0.0666666666666667
3930	0.0466666666666667
3945	0.0466666666666667
3960	0.0466666666666667
3975	0.04
3990	0.04
4005	0.0333333333333333
4020	0.04
4035	0.0266666666666667
4050	0.0333333333333333
4065	0.0466666666666667
4080	0.0466666666666667
4095	0.0466666666666667
4110	0.06
4125	0.0533333333333333
4140	0.0666666666666667
4155	0.08
4170	0.0733333333333333
4185	0.0733333333333333
4200	0.0733333333333333
4215	0.06
4230	0.0666666666666667
4245	0.08
4260	0.0733333333333333
4275	0.0933333333333333
4290	0.0933333333333333
4305	0.0866666666666667
4320	0.0866666666666667
4335	0.0933333333333333
4350	0.0866666666666667
4365	0.0933333333333333
4380	0.0866666666666667
4395	0.0866666666666667
4410	0.08
4425	0.06
4440	0.0533333333333333
4455	0.0466666666666667
4470	0.0466666666666667
4485	0.0466666666666667
4500	0.0533333333333333
4515	0.0533333333333333
4530	0.06
4545	0.0666666666666667
4560	0.08
4575	0.08
4590	0.0866666666666667
4605	0.1
4620	0.1
4635	0.1
4650	0.0933333333333333
4665	0.0866666666666667
4680	0.0933333333333333
4695	0.08
4710	0.0933333333333333
4725	0.1
4740	0.106666666666667
4755	0.106666666666667
4770	0.1
4785	0.0866666666666667
4800	0.0866666666666667
4815	0.0933333333333333
4830	0.0866666666666667
4845	0.08
4860	0.0666666666666667
4875	0.0866666666666667
4890	0.08
4905	0.0866666666666667
4920	0.106666666666667
4935	0.12
4950	0.14
4965	0.133333333333333
4980	0.14
4995	0.16
5010	0.146666666666667
5025	0.146666666666667
5040	0.146666666666667
5055	0.14
5070	0.126666666666667
5085	0.12
5100	0.113333333333333
5115	0.113333333333333
5130	0.113333333333333
5145	0.106666666666667
5160	0.126666666666667
5175	0.113333333333333
5190	0.113333333333333
5205	0.1
5220	0.0933333333333333
5235	0.0866666666666667
5250	0.0733333333333333
5265	0.0866666666666667
5280	0.0866666666666667
5295	0.08
5310	0.0666666666666667
5325	0.06
5340	0.06
5355	0.0733333333333333
5370	0.0866666666666667
5385	0.106666666666667
5400	0.113333333333333
5415	0.126666666666667
5430	0.12
5445	0.113333333333333
5460	0.106666666666667
5475	0.12
5490	0.12
5505	0.12
5520	0.12
5535	0.106666666666667
5550	0.1
5565	0.0866666666666667
5580	0.0866666666666667
5595	0.0933333333333333
5610	0.106666666666667
5625	0.1
5640	0.0866666666666667
5655	0.0733333333333333
5670	0.08
5685	0.0866666666666667
5700	0.0866666666666667
5715	0.0866666666666667
5730	0.0933333333333333
5745	0.0933333333333333
5760	0.1
5775	0.12
5790	0.12
5805	0.126666666666667
5820	0.106666666666667
5835	0.0933333333333333
5850	0.106666666666667
5865	0.1
5880	0.106666666666667
5895	0.126666666666667
5910	0.12
5925	0.0933333333333333
5940	0.0933333333333333
5955	0.0933333333333333
5970	0.113333333333333
5985	0.113333333333333
6000	0.106666666666667
6015	0.106666666666667
6030	0.1
6045	0.08
6060	0.0733333333333333
6075	0.0666666666666667
6090	0.0666666666666667
6105	0.06
6120	0.0533333333333333
6135	0.06
6150	0.06
6165	0.0533333333333333
6180	0.04
6195	0.0333333333333333
6210	0.0333333333333333
6225	0.06
6240	0.06
6255	0.0666666666666667
6270	0.06
6285	0.0666666666666667
6300	0.08
6315	0.08
6330	0.0866666666666667
6345	0.1
6360	0.0933333333333333
6375	0.08
6390	0.1
6405	0.1
6420	0.106666666666667
6435	0.0933333333333333
6450	0.0866666666666667
6465	0.106666666666667
6480	0.12
6495	0.133333333333333
6510	0.133333333333333
6525	0.12
6540	0.12
6555	0.126666666666667
6570	0.14
6585	0.153333333333333
6600	0.153333333333333
6615	0.133333333333333
6630	0.12
6645	0.106666666666667
6660	0.113333333333333
6675	0.133333333333333
6690	0.133333333333333
6705	0.126666666666667
6720	0.106666666666667
6735	0.1
6750	0.106666666666667
6765	0.106666666666667
6780	0.113333333333333
6795	0.113333333333333
6810	0.126666666666667
6825	0.106666666666667
6840	0.0933333333333333
6855	0.0933333333333333
6870	0.0933333333333333
6885	0.0933333333333333
6900	0.0733333333333333
6915	0.0733333333333333
6930	0.0733333333333333
6945	0.0866666666666667
6960	0.0733333333333333
6975	0.08
6990	0.0933333333333333
7005	0.106666666666667
7020	0.12
7035	0.126666666666667
7050	0.14
7065	0.16
7080	0.146666666666667
7095	0.126666666666667
7110	0.126666666666667
7125	0.126666666666667
7140	0.12
7155	0.1
7170	0.0866666666666667
7185	0.08
7200	0.08
7215	0.0666666666666667
7230	0.0733333333333333
7245	0.0733333333333333
7260	0.1
7275	0.1
7290	0.0933333333333333
7305	0.1
7320	0.1
7335	0.106666666666667
7350	0.113333333333333
7365	0.126666666666667
7380	0.126666666666667
7395	0.12
7410	0.0933333333333333
7425	0.0866666666666667
7440	0.0866666666666667
7455	0.106666666666667
7470	0.113333333333333
7485	0.106666666666667
7500	0.106666666666667
7515	0.0866666666666667
7530	0.0933333333333333
7545	0.133333333333333
7560	0.126666666666667
7575	0.146666666666667
7590	0.146666666666667
7605	0.126666666666667
7620	0.146666666666667
7635	0.146666666666667
7650	0.126666666666667
7665	0.14
7680	0.146666666666667
7695	0.12
7710	0.133333333333333
7725	0.113333333333333
7740	0.106666666666667
7755	0.1
7770	0.0733333333333333
7785	0.08
7800	0.1
7815	0.0933333333333333
7830	0.08
7845	0.0733333333333333
7860	0.0733333333333333
7875	0.1
7890	0.1
7905	0.1
7920	0.1
7935	0.0933333333333333
7950	0.0866666666666667
7965	0.0933333333333333
7980	0.0933333333333333
7995	0.0866666666666667
8010	0.08
8025	0.06
8040	0.06
8055	0.06
8070	0.0666666666666667
8085	0.0733333333333333
8100	0.0733333333333333
8115	0.0733333333333333
8130	0.0666666666666667
8145	0.08
8160	0.0733333333333333
8175	0.08
8190	0.08
8205	0.0866666666666667
8220	0.08
8235	0.0933333333333333
8250	0.0866666666666667
8265	0.1
8280	0.113333333333333
8295	0.113333333333333
8310	0.12
8325	0.113333333333333
8340	0.126666666666667
8355	0.126666666666667
8370	0.146666666666667
8385	0.12
8400	0.126666666666667
8415	0.1
8430	0.0933333333333333
8445	0.0866666666666667
8460	0.08
8475	0.08
8490	0.0733333333333333
8505	0.0866666666666667
8520	0.06
8535	0.06
8550	0.0533333333333333
8565	0.0533333333333333
8580	0.0466666666666667
8595	0.04
8610	0.0533333333333333
8625	0.06
8640	0.0733333333333333
8655	0.0533333333333333
8670	0.0666666666666667
8685	0.0666666666666667
8700	0.08
8715	0.08
8730	0.08
8745	0.0866666666666667
8760	0.08
8775	0.08
8790	0.06
8805	0.06
8820	0.0533333333333333
8835	0.0733333333333333
8850	0.06
8865	0.0666666666666667
8880	0.0733333333333333
8895	0.0933333333333333
8910	0.106666666666667
8925	0.106666666666667
8940	0.113333333333333
8955	0.126666666666667
8970	0.126666666666667
8985	0.133333333333333
9000	0.133333333333333
9015	0.14
9030	0.146666666666667
9045	0.133333333333333
9060	0.133333333333333
9075	0.126666666666667
9090	0.133333333333333
9105	0.12
9120	0.12
9135	0.1
9150	0.12
9165	0.12
9180	0.12
9195	0.113333333333333
9210	0.106666666666667
9225	0.106666666666667
9240	0.106666666666667
9255	0.106666666666667
9270	0.106666666666667
9285	0.106666666666667
9300	0.1
9315	0.0933333333333333
9330	0.0866666666666667
9345	0.08
9360	0.0866666666666667
9375	0.106666666666667
9390	0.1
9405	0.106666666666667
9420	0.126666666666667
9435	0.12
9450	0.126666666666667
9465	0.146666666666667
9480	0.16
9495	0.16
9510	0.153333333333333
9525	0.126666666666667
9540	0.126666666666667
9555	0.14
9570	0.14
9585	0.16
9600	0.146666666666667
9615	0.126666666666667
9630	0.12
9645	0.146666666666667
9660	0.14
9675	0.153333333333333
9690	0.153333333333333
9705	0.153333333333333
9720	0.133333333333333
9735	0.126666666666667
9750	0.126666666666667
9765	0.126666666666667
9780	0.146666666666667
9795	0.126666666666667
9810	0.12
9825	0.106666666666667
9840	0.113333333333333
9855	0.1
9870	0.0933333333333333
9885	0.08
9900	0.0666666666666667
9915	0.06
9930	0.0266666666666667
9945	0.02
9960	0.02
9975	0.02
9990	0.0133333333333333
10005	0.00666666666666667
10020	0.0133333333333333
10035	0.0266666666666667
10050	0.0466666666666667
10065	0.06
10080	0.0666666666666667
10095	0.0733333333333333
10110	0.0933333333333333
10125	0.106666666666667
10140	0.113333333333333
10155	0.12
10170	0.113333333333333
10185	0.1
10200	0.0933333333333333
10215	0.106666666666667
10230	0.12
10245	0.14
10260	0.16
10275	0.153333333333333
10290	0.14
10305	0.133333333333333
10320	0.146666666666667
10335	0.146666666666667
10350	0.153333333333333
10365	0.146666666666667
10380	0.133333333333333
10395	0.12
10410	0.08
10425	0.08
10440	0.1
10455	0.126666666666667
10470	0.16
10485	0.166666666666667
10500	0.146666666666667
10515	0.126666666666667
10530	0.12
10545	0.106666666666667
10560	0.106666666666667
10575	0.106666666666667
10590	0.0866666666666667
10605	0.0733333333333333
10620	0.0333333333333333
10635	0.0266666666666667
10650	0.0333333333333333
10665	0.0333333333333333
10680	0.0333333333333333
10695	0.0533333333333333
10710	0.08
10725	0.08
10740	0.0933333333333333
10755	0.1
10770	0.1
10785	0.126666666666667
10800	0.12
10815	0.12
10830	0.126666666666667
10845	0.113333333333333
10860	0.0866666666666667
10875	0.1
10890	0.0866666666666667
10905	0.0733333333333333
10920	0.0666666666666667
10935	0.04
10950	0.0466666666666667
10965	0.0466666666666667
10980	0.04
10995	0.0333333333333333
11010	0.0333333333333333
11025	0.02
11040	0.02
11055	0.0133333333333333
11070	0.0133333333333333
11085	0.0133333333333333
11100	0.00666666666666667
11115	0.0133333333333333
11130	0.0133333333333333
11145	0.0133333333333333
11160	0.02
11175	0.0133333333333333
11190	0.0266666666666667
11205	0.0333333333333333
11220	0.0333333333333333
11235	0.0333333333333333
11250	0.0333333333333333
11265	0.0266666666666667
11280	0.0266666666666667
11295	0.0266666666666667
11310	0.02
11325	0.02
11340	0.02
11355	0.0133333333333333
11370	0.0133333333333333
11385	0.02
11400	0.0466666666666667
11415	0.06
11430	0.08
11445	0.0933333333333333
11460	0.106666666666667
11475	0.14
11490	0.126666666666667
11505	0.133333333333333
11520	0.133333333333333
11535	0.16
11550	0.14
11565	0.126666666666667
11580	0.106666666666667
11595	0.0933333333333333
11610	0.08
11625	0.0466666666666667
11640	0.0466666666666667
11655	0.04
11670	0.04
11685	0.00666666666666667
11700	0
11715	0
11730	0
11745	0.0133333333333333
11760	0.0266666666666667
11775	0.0266666666666667
11790	0.0733333333333333
11805	0.1
11820	0.113333333333333
11835	0.113333333333333
11850	0.133333333333333
11865	0.133333333333333
11880	0.133333333333333
11895	0.12
11910	0.106666666666667
11925	0.106666666666667
11940	0.06
11955	0.0466666666666667
11970	0.0533333333333333
11985	0.0733333333333333
12000	0.0866666666666667
12015	0.1
12030	0.12
12045	0.12
12060	0.153333333333333
12075	0.153333333333333
12090	0.173333333333333
12105	0.18
12120	0.213333333333333
12135	0.213333333333333
12150	0.186666666666667
12165	0.18
12180	0.16
12195	0.16
12210	0.133333333333333
12225	0.133333333333333
12240	0.12
12255	0.1
12270	0.0533333333333333
12285	0.0333333333333333
12300	0.0266666666666667
12315	0.02
12330	0.02
12345	0.02
12360	0.0133333333333333
12375	0.02
12390	0.0133333333333333
12405	0.0133333333333333
12420	0.00666666666666667
12435	0.0133333333333333
12450	0.0133333333333333
12465	0.0133333333333333
12480	0.0133333333333333
12495	0.0133333333333333
12510	0.02
12525	0.0133333333333333
12540	0.0133333333333333
12555	0.02
12570	0.02
12585	0.0133333333333333
12600	0.0133333333333333
12615	0.02
12630	0.02
12645	0.0333333333333333
12660	0.0266666666666667
12675	0.0266666666666667
12690	0.0266666666666667
12705	0.0266666666666667
12720	0.0266666666666667
12735	0.0333333333333333
12750	0.0333333333333333
12765	0.0266666666666667
12780	0.0266666666666667
12795	0.0133333333333333
12810	0.02
12825	0.02
12840	0.02
12855	0.0133333333333333
12870	0.0133333333333333
12885	0.00666666666666667
12900	0.00666666666666667
12915	0.00666666666666667
12930	0.00666666666666667
12945	0.00666666666666667
12960	0
12975	0
12990	0.00666666666666667
13005	0.0133333333333333
13020	0.0133333333333333
13035	0.0133333333333333
13050	0.02
13065	0.02
13080	0.02
13095	0.02
13110	0.02
13125	0.02
13140	0.0133333333333333
13155	0.00666666666666667
13170	0.0133333333333333
13185	0.0133333333333333
13200	0.00666666666666667
13215	0.02
13230	0.02
13245	0.02
13260	0.02
13275	0.0333333333333333
13290	0.04
13305	0.04
13320	0.0333333333333333
13335	0.0333333333333333
13350	0.0333333333333333
13365	0.0266666666666667
13380	0.0266666666666667
13395	0.0333333333333333
13410	0.0533333333333333
13425	0.04
13440	0.04
13455	0.04
13470	0.0466666666666667
13485	0.0466666666666667
13500	0.0466666666666667
13515	0.04
13530	0.04
13545	0.04
13560	0.0266666666666667
13575	0.0266666666666667
13590	0.0266666666666667
13605	0.0266666666666667
13620	0.0266666666666667
13635	0.0266666666666667
13650	0.0266666666666667
13665	0.0266666666666667
13680	0.0266666666666667
13695	0.02
13710	0.02
13725	0.02
13740	0.0133333333333333
13755	0.0133333333333333
13770	0.00666666666666667
13785	0.00666666666666667
13800	0.0133333333333333
13815	0.0133333333333333
13830	0.0466666666666667
13845	0.0466666666666667
13860	0.0466666666666667
13875	0.0466666666666667
13890	0.0466666666666667
13905	0.0533333333333333
13920	0.06
13935	0.0666666666666667
13950	0.06
13965	0.06
13980	0.0266666666666667
13995	0.0466666666666667
14010	0.0666666666666667
14025	0.08
14040	0.08
14055	0.08
14070	0.0733333333333333
14085	0.0666666666666667
14100	0.0733333333333333
14115	0.08
14130	0.0866666666666667
14145	0.08
14160	0.06
14175	0.0533333333333333
14190	0.0533333333333333
14205	0.0466666666666667
14220	0.0466666666666667
14235	0.0466666666666667
14250	0.04
14265	0.0333333333333333
14280	0.0266666666666667
14295	0.0133333333333333
14310	0.0133333333333333
14325	0.00666666666666667
14340	0.00666666666666667
14355	0.00666666666666667
14370	0.00666666666666667
14385	0.00666666666666667
14400	0.00666666666666667
14415	0.00666666666666667
14430	0.00666666666666667
14445	0.0133333333333333
14460	0.00666666666666667
14475	0.00666666666666667
14490	0.0266666666666667
14505	0.0266666666666667
14520	0.04
14535	0.0466666666666667
14550	0.0533333333333333
14565	0.06
14580	0.0733333333333333
14595	0.0666666666666667
14610	0.0733333333333333
14625	0.08
14640	0.08
14655	0.08
14670	0.0733333333333333
14685	0.0666666666666667
14700	0.0666666666666667
14715	0.06
14730	0.0466666666666667
14745	0.0466666666666667
14760	0.04
14775	0.0333333333333333
14790	0.0133333333333333
14805	0.0133333333333333
14820	0.00666666666666667
14835	0.00666666666666667
14850	0
14865	0
14880	0
14895	0
14910	0
14925	0
14940	0
14955	0.00666666666666667
14970	0.02
14985	0.0266666666666667
15000	0.0266666666666667
15015	0.0266666666666667
15030	0.0333333333333333
15045	0.0333333333333333
15060	0.0333333333333333
15075	0.0466666666666667
15090	0.0466666666666667
15105	0.04
15120	0.04
15135	0.0333333333333333
15150	0.0333333333333333
15165	0.0333333333333333
15180	0.0466666666666667
15195	0.06
15210	0.06
15225	0.06
15240	0.0666666666666667
15255	0.0733333333333333
15270	0.06
15285	0.0733333333333333
15300	0.0733333333333333
15315	0.0866666666666667
15330	0.0866666666666667
15345	0.0866666666666667
15360	0.0933333333333333
15375	0.1
15390	0.1
15405	0.1
15420	0.113333333333333
15435	0.113333333333333
15450	0.12
15465	0.12
15480	0.113333333333333
15495	0.12
15510	0.126666666666667
15525	0.113333333333333
15540	0.113333333333333
15555	0.113333333333333
15570	0.12
15585	0.106666666666667
15600	0.113333333333333
15615	0.106666666666667
15630	0.106666666666667
15645	0.1
15660	0.0933333333333333
15675	0.0866666666666667
15690	0.0933333333333333
15705	0.0866666666666667
15720	0.0866666666666667
15735	0.106666666666667
15750	0.113333333333333
15765	0.14
15780	0.146666666666667
15795	0.133333333333333
15810	0.14
15825	0.166666666666667
15840	0.166666666666667
15855	0.173333333333333
15870	0.166666666666667
15885	0.146666666666667
15900	0.14
15915	0.14
15930	0.12
15945	0.126666666666667
15960	0.12
15975	0.1
15990	0.106666666666667
16005	0.113333333333333
16020	0.106666666666667
16035	0.106666666666667
16050	0.1
16065	0.0666666666666667
16080	0.0666666666666667
16095	0.06
16110	0.0533333333333333
16125	0.0466666666666667
16140	0.0266666666666667
16155	0.02
16170	0.0133333333333333
16185	0.0133333333333333
16200	0.00666666666666667
16215	0.00666666666666667
16230	0.00666666666666667
16245	0.00666666666666667
16260	0.00666666666666667
16275	0.0133333333333333
16290	0.0266666666666667
16305	0.0333333333333333
16320	0.04
16335	0.04
16350	0.04
16365	0.0466666666666667
16380	0.06
16395	0.0666666666666667
16410	0.0733333333333333
16425	0.0666666666666667
16440	0.0533333333333333
16455	0.0533333333333333
16470	0.0466666666666667
16485	0.0466666666666667
16500	0.06
16515	0.08
16530	0.0866666666666667
16545	0.0866666666666667
16560	0.106666666666667
16575	0.113333333333333
16590	0.126666666666667
16605	0.113333333333333
16620	0.14
16635	0.16
16650	0.146666666666667
16665	0.133333333333333
16680	0.12
16695	0.12
16710	0.106666666666667
16725	0.106666666666667
16740	0.126666666666667
16755	0.146666666666667
16770	0.14
16785	0.12
16800	0.133333333333333
16815	0.133333333333333
16830	0.14
16845	0.146666666666667
16860	0.146666666666667
16875	0.153333333333333
16890	0.133333333333333
16905	0.113333333333333
16920	0.1
16935	0.12
16950	0.106666666666667
16965	0.113333333333333
16980	0.1
16995	0.106666666666667
17010	0.113333333333333
17025	0.106666666666667
17040	0.106666666666667
17055	0.113333333333333
17070	0.126666666666667
17085	0.113333333333333
17100	0.12
17115	0.113333333333333
17130	0.146666666666667
17145	0.14
17160	0.133333333333333
17175	0.133333333333333
17190	0.133333333333333
17205	0.14
17220	0.126666666666667
17235	0.12
17250	0.12
17265	0.113333333333333
17280	0.1
17295	0.0933333333333333
17310	0.0866666666666667
17325	0.0866666666666667
17340	0.0733333333333333
17355	0.0666666666666667
17370	0.06
17385	0.06
17400	0.0533333333333333
17415	0.0466666666666667
17430	0.0333333333333333
17445	0.0266666666666667
17460	0.02
17475	0.04
17490	0.0466666666666667
17505	0.04
17520	0.04
17535	0.04
17550	0.04
17565	0.0466666666666667
17580	0.04
17595	0.04
17610	0.0466666666666667
17625	0.0266666666666667
17640	0.0333333333333333
17655	0.0333333333333333
17670	0.0333333333333333
17685	0.0333333333333333
17700	0.0333333333333333
17715	0.0266666666666667
17730	0.0266666666666667
17745	0.0333333333333333
17760	0.0266666666666667
17775	0.0266666666666667
17790	0.0133333333333333
17805	0.0266666666666667
17820	0.0333333333333333
