# Supplementary material for: Conveniently Pre-Tagged and Pre-Packaged: Extended Molecular Identification and Metagenomics Using Complete Metazoan Mitochondrial Genomes
Source: PLoS One. 2012 Dec 14;7(12):e51263. doi: 10.1371/journal.pone.0051263 (PMC3522660; doi:10.1371/journal.pone.0051263)
Supplement: File S4 — Sliding window analyses for Sauropsida, Aves, Hemichordata, Coelacanthimorpha, Dipnoi, Chondrichthyes and Cephalochordata. For each family, the folder contains the aligned sequences as well as the sliding window analyses by species pair and for all species pair on a single figure. (ZIP) [file pone.0051263.s004.zip]

Archive with 1,724 entries (1,648 files):
- Cephalocordata/
- Cephalocordata/Branchiostomidae/
- Cephalocordata/Branchiostomidae/15_150/
- Cephalocordata/Branchiostomidae/15_150/allCurves.pdf
- Cephalocordata/Branchiostomidae/15_150/Branchiostoma_floridae_NC_000834_Branchiostoma_belcheri_NC_004537.csv
- Cephalocordata/Branchiostomidae/15_150/Branchiostoma_floridae_NC_000834_Branchiostoma_belcheri_NC_004537.pdf
- Cephalocordata/Branchiostomidae/15_150/Branchiostoma_floridae_NC_000834_Branchiostoma_lanceolatum_NC_001912.csv
- Cephalocordata/Branchiostomidae/15_150/Branchiostoma_floridae_NC_000834_Branchiostoma_lanceolatum_NC_001912.pdf
- Cephalocordata/Branchiostomidae/15_150/Branchiostoma_japonicum_NC_008069_Branchiostoma_belcheri_NC_004537.csv
- Cephalocordata/Branchiostomidae/15_150/Branchiostoma_japonicum_NC_008069_Branchiostoma_belcheri_NC_004537.pdf
- Cephalocordata/Branchiostomidae/15_150/Branchiostoma_japonicum_NC_008069_Branchiostoma_floridae_NC_000834.csv
- Cephalocordata/Branchiostomidae/15_150/Branchiostoma_japonicum_NC_008069_Branchiostoma_floridae_NC_000834.pdf
- Cephalocordata/Branchiostomidae/15_150/Branchiostoma_japonicum_NC_008069_Branchiostoma_lanceolatum_NC_001912.csv
- Cephalocordata/Branchiostomidae/15_150/Branchiostoma_japonicum_NC_008069_Branchiostoma_lanceolatum_NC_001912.pdf
- Cephalocordata/Branchiostomidae/15_150/Branchiostoma_lanceolatum_NC_001912_Branchiostoma_belcheri_NC_004537.csv
- Cephalocordata/Branchiostomidae/15_150/Branchiostoma_lanceolatum_NC_001912_Branchiostoma_belcheri_NC_004537.pdf
- Cephalocordata/Branchiostomidae/15_150/figure.dem
- Cephalocordata/Branchiostomidae/15_150/figures.dem
- Cephalocordata/Branchiostomidae/45_450/
- Cephalocordata/Branchiostomidae/45_450/allCurves.pdf
- Cephalocordata/Branchiostomidae/45_450/Branchiostoma_floridae_NC_000834_Branchiostoma_belcheri_NC_004537.csv
- Cephalocordata/Branchiostomidae/45_450/Branchiostoma_floridae_NC_000834_Branchiostoma_belcheri_NC_004537.pdf
- Cephalocordata/Branchiostomidae/45_450/Branchiostoma_floridae_NC_000834_Branchiostoma_lanceolatum_NC_001912.csv
- Cephalocordata/Branchiostomidae/45_450/Branchiostoma_floridae_NC_000834_Branchiostoma_lanceolatum_NC_001912.pdf
- Cephalocordata/Branchiostomidae/45_450/Branchiostoma_japonicum_NC_008069_Branchiostoma_belcheri_NC_004537.csv
- Cephalocordata/Branchiostomidae/45_450/Branchiostoma_japonicum_NC_008069_Branchiostoma_belcheri_NC_004537.pdf
- Cephalocordata/Branchiostomidae/45_450/Branchiostoma_japonicum_NC_008069_Branchiostoma_floridae_NC_000834.csv
- Cephalocordata/Branchiostomidae/45_450/Branchiostoma_japonicum_NC_008069_Branchiostoma_floridae_NC_000834.pdf
- Cephalocordata/Branchiostomidae/45_450/Branchiostoma_japonicum_NC_008069_Branchiostoma_lanceolatum_NC_001912.csv
- Cephalocordata/Branchiostomidae/45_450/Branchiostoma_japonicum_NC_008069_Branchiostoma_lanceolatum_NC_001912.pdf
- Cephalocordata/Branchiostomidae/45_450/Branchiostoma_lanceolatum_NC_001912_Branchiostoma_belcheri_NC_004537.csv
- Cephalocordata/Branchiostomidae/45_450/Branchiostoma_lanceolatum_NC_001912_Branchiostoma_belcheri_NC_004537.pdf
- Cephalocordata/Branchiostomidae/45_450/figure.dem
- Cephalocordata/Branchiostomidae/45_450/figures.dem
- Cephalocordata/Branchiostomidae/Branchiostomidae.fas
- Cephalocordata/Branchiostomidae/command.sh
- Cephalocordata/Branchiostomidae/NC_000834.fst
- Cephalocordata/Branchiostomidae/NC_001912.fst
- Cephalocordata/Branchiostomidae/NC_004537.fst
- Cephalocordata/Branchiostomidae/NC_008069.fst
- Cephalocordata/Epigonichthyidae/
- Cephalocordata/Epigonichthyidae/15_150/
- Cephalocordata/Epigonichthyidae/15_150/allCurves.pdf
- Cephalocordata/Epigonichthyidae/15_150/Asymmetron_lucayanum_NC_006464_Asymmetron_inferum_NC_009774.csv
- Cephalocordata/Epigonichthyidae/15_150/Asymmetron_lucayanum_NC_006464_Asymmetron_inferum_NC_009774.pdf
- Cephalocordata/Epigonichthyidae/15_150/Asymmetron_lucayanum_NC_006464_Asymmetron_sp._A_TK-2007_NC_009775.csv
- Cephalocordata/Epigonichthyidae/15_150/Asymmetron_lucayanum_NC_006464_Asymmetron_sp._A_TK-2007_NC_009775.pdf
- Cephalocordata/Epigonichthyidae/15_150/Asymmetron_sp._A_TK-2007_NC_009775_Asymmetron_inferum_NC_009774.csv
- Cephalocordata/Epigonichthyidae/15_150/Asymmetron_sp._A_TK-2007_NC_009775_Asymmetron_inferum_NC_009774.pdf
- Cephalocordata/Epigonichthyidae/15_150/figure.dem
- Cephalocordata/Epigonichthyidae/15_150/figures.dem
- Cephalocordata/Epigonichthyidae/45_450/
- Cephalocordata/Epigonichthyidae/45_450/allCurves.pdf
- Cephalocordata/Epigonichthyidae/45_450/Asymmetron_lucayanum_NC_006464_Asymmetron_inferum_NC_009774.csv
- Cephalocordata/Epigonichthyidae/45_450/Asymmetron_lucayanum_NC_006464_Asymmetron_inferum_NC_009774.pdf
- Cephalocordata/Epigonichthyidae/45_450/Asymmetron_lucayanum_NC_006464_Asymmetron_sp._A_TK-2007_NC_009775.csv
- Cephalocordata/Epigonichthyidae/45_450/Asymmetron_lucayanum_NC_006464_Asymmetron_sp._A_TK-2007_NC_009775.pdf
- Cephalocordata/Epigonichthyidae/45_450/Asymmetron_sp._A_TK-2007_NC_009775_Asymmetron_inferum_NC_009774.csv
- Cephalocordata/Epigonichthyidae/45_450/Asymmetron_sp._A_TK-2007_NC_009775_Asymmetron_inferum_NC_009774.pdf
- Cephalocordata/Epigonichthyidae/45_450/figure.dem
- Cephalocordata/Epigonichthyidae/45_450/figures.dem
- Cephalocordata/Epigonichthyidae/command.sh
- Cephalocordata/Epigonichthyidae/Epigonichthyidae.fas
- Cephalocordata/Epigonichthyidae/NC_006464.fst
- Cephalocordata/Epigonichthyidae/NC_006465.fst
- Cephalocordata/Epigonichthyidae/NC_009774.fst
- Cephalocordata/Epigonichthyidae/NC_009775.fst
- Chondrichthyes/
- Chondrichthyes/Chimaeridae/
- Chondrichthyes/Chimaeridae/15_150/
- Chondrichthyes/Chimaeridae/15_150/allCurves.pdf
- Chondrichthyes/Chimaeridae/15_150/Chimaera_monstrosa_NC_003136_Chimaera_fulva_NC_014288.csv
- Chondrichthyes/Chimaeridae/15_150/Chimaera_monstrosa_NC_003136_Chimaera_fulva_NC_014288.pdf
- Chondrichthyes/Chimaeridae/15_150/figure.dem
- Chondrichthyes/Chimaeridae/15_150/figures.dem
- Chondrichthyes/Chimaeridae/45_450/
- Chondrichthyes/Chimaeridae/45_450/allCurves.pdf
- Chondrichthyes/Chimaeridae/45_450/Chimaera_monstrosa_NC_003136_Chimaera_fulva_NC_014288.csv
- Chondrichthyes/Chimaeridae/45_450/Chimaera_monstrosa_NC_003136_Chimaera_fulva_NC_014288.pdf
- Chondrichthyes/Chimaeridae/45_450/figure.dem
- Chondrichthyes/Chimaeridae/45_450/figures.dem
- Chondrichthyes/Chimaeridae/Chimaeridae.fas
- Chondrichthyes/Chimaeridae/command.sh
- Chondrichthyes/Chimaeridae/NC_003136.fst
- Chondrichthyes/Chimaeridae/NC_014288.fst
- Chondrichthyes/Chimaeridae/NC_014290.fst
- Chondrichthyes/Chimaeridae/Nouveau dossier/
- Coelacanthimorpha/
- Coelacanthimorpha/Coelacanthidae/
- Coelacanthimorpha/Coelacanthidae/15_150/
- Coelacanthimorpha/Coelacanthidae/15_150/allCurves.pdf
- Coelacanthimorpha/Coelacanthidae/15_150/figure.dem
- Coelacanthimorpha/Coelacanthidae/15_150/figures.dem
- Coelacanthimorpha/Coelacanthidae/15_150/Latimeria_chalumnae_NC_001804_Latimeria_menadoensis_NC_006921.csv
- Coelacanthimorpha/Coelacanthidae/15_150/Latimeria_chalumnae_NC_001804_Latimeria_menadoensis_NC_006921.pdf
- Coelacanthimorpha/Coelacanthidae/45_450/
- Coelacanthimorpha/Coelacanthidae/45_450/allCurves.pdf
- Coelacanthimorpha/Coelacanthidae/45_450/figure.dem
- Coelacanthimorpha/Coelacanthidae/45_450/figures.dem
- Coelacanthimorpha/Coelacanthidae/45_450/Latimeria_chalumnae_NC_001804_Latimeria_menadoensis_NC_006921.csv
- Coelacanthimorpha/Coelacanthidae/45_450/Latimeria_chalumnae_NC_001804_Latimeria_menadoensis_NC_006921.pdf
- Coelacanthimorpha/Coelacanthidae/Coelacanthidae.fas
- Coelacanthimorpha/Coelacanthidae/command.sh
- Coelacanthimorpha/Coelacanthidae/NC_001804.fst
- Coelacanthimorpha/Coelacanthidae/NC_006921.fst
- Dipnoi/
- Dipnoi/Protopteridae/
- Dipnoi/Protopteridae/15_150/
- Dipnoi/Protopteridae/15_150/allCurves.pdf
- Dipnoi/Protopteridae/15_150/figure.dem
- Dipnoi/Protopteridae/15_150/figures.dem
- Dipnoi/Protopteridae/15_150/Protopterus_aethiopicus_NC_014764_Protopterus_dolloi_NC_001708.csv
- Dipnoi/Protopteridae/15_150/Protopterus_aethiopicus_NC_014764_Protopterus_dolloi_NC_001708.pdf
- Dipnoi/Protopteridae/45_450/
- Dipnoi/Protopteridae/45_450/allCurves.pdf
- Dipnoi/Protopteridae/45_450/figure.dem
- Dipnoi/Protopteridae/45_450/figures.dem
- Dipnoi/Protopteridae/45_450/Protopterus_aethiopicus_NC_014764_Protopterus_dolloi_NC_001708.csv
- Dipnoi/Protopteridae/45_450/Protopterus_aethiopicus_NC_014764_Protopterus_dolloi_NC_001708.pdf
- Dipnoi/Protopteridae/command.sh
- Dipnoi/Protopteridae/NC_001708.fst
- Dipnoi/Protopteridae/NC_014764.fst
- Dipnoi/Protopteridae/Protopteridae.fas
- Hemichordata/
- Hemichordata/Ptychoderidae/
- Hemichordata/Ptychoderidae/15_150/
- Hemichordata/Ptychoderidae/15_150/allCurves.pdf
- Hemichordata/Ptychoderidae/15_150/Balanoglossus_clavigerus_NC_013877_Balanoglossus_carnosus_NC_001887.csv
- Hemichordata/Ptychoderidae/15_150/Balanoglossus_clavigerus_NC_013877_Balanoglossus_carnosus_NC_001887.pdf
- Hemichordata/Ptychoderidae/15_150/figure.dem
- Hemichordata/Ptychoderidae/15_150/figures.dem
- Hemichordata/Ptychoderidae/45_450/
- Hemichordata/Ptychoderidae/45_450/allCurves.pdf
- Hemichordata/Ptychoderidae/45_450/Balanoglossus_clavigerus_NC_013877_Balanoglossus_carnosus_NC_001887.csv
- Hemichordata/Ptychoderidae/45_450/Balanoglossus_clavigerus_NC_013877_Balanoglossus_carnosus_NC_001887.pdf
- Hemichordata/Ptychoderidae/45_450/figure.dem
- Hemichordata/Ptychoderidae/45_450/figures.dem
- Hemichordata/Ptychoderidae/command.sh
- Hemichordata/Ptychoderidae/NC_001887.fst
- Hemichordata/Ptychoderidae/NC_013877.fst
- Hemichordata/Ptychoderidae/Ptychoderidae.fas
- Sauropsida & Aves/
- Sauropsida & Aves/Accipitridae/
- Sauropsida & Aves/Accipitridae/15_150/
- Sauropsida & Aves/Accipitridae/15_150/allCurves.pdf
- Sauropsida & Aves/Accipitridae/15_150/figure.dem
- Sauropsida & Aves/Accipitridae/15_150/figures.dem
- Sauropsida & Aves/Accipitridae/15_150/Nisaetus_nipalensis_NC_007598_Nisaetus_alboniger_NC_007599.csv
- Sauropsida & Aves/Accipitridae/15_150/Nisaetus_nipalensis_NC_007598_Nisaetus_alboniger_NC_007599.pdf
- Sauropsida & Aves/Accipitridae/45_450/
- Sauropsida & Aves/Accipitridae/45_450/allCurves.pdf
- Sauropsida & Aves/Accipitridae/45_450/figure.dem
- Sauropsida & Aves/Accipitridae/45_450/figures.dem
- Sauropsida & Aves/Accipitridae/45_450/Nisaetus_nipalensis_NC_007598_Nisaetus_alboniger_NC_007599.csv
- Sauropsida & Aves/Accipitridae/45_450/Nisaetus_nipalensis_NC_007598_Nisaetus_alboniger_NC_007599.pdf
- Sauropsida & Aves/Accipitridae/Accipitridae.fas
- Sauropsida & Aves/Accipitridae/command.sh
- Sauropsida & Aves/Accipitridae/NC_003128.fst
- Sauropsida & Aves/Accipitridae/NC_007598.fst
- Sauropsida & Aves/Accipitridae/NC_007599.fst
- Sauropsida & Aves/Accipitridae/NC_008550.fst
- Sauropsida & Aves/Accipitridae/NC_011818.fst
- Sauropsida & Aves/Accipitridae/NC_015887.fst
- Sauropsida & Aves/Anatidae/
- Sauropsida & Aves/Anatidae/15_150/
- Sauropsida & Aves/Anatidae/15_150/allCurves.pdf
- Sauropsida & Aves/Anatidae/15_150/Anas_formosa_NC_015482_Anas_platyrhynchos_NC_009684.csv
- Sauropsida & Aves/Anatidae/15_150/Anas_formosa_NC_015482_Anas_platyrhynchos_NC_009684.pdf
- Sauropsida & Aves/Anatidae/15_150/Anas_formosa_NC_015482_Anser_albifrons_NC_004539.csv
- Sauropsida & Aves/Anatidae/15_150/Anas_formosa_NC_015482_Anser_albifrons_NC_004539.pdf
- Sauropsida & Aves/Anatidae/15_150/Anas_formosa_NC_015482_Anser_anser_NC_011196.csv
- Sauropsida & Aves/Anatidae/15_150/Anas_formosa_NC_015482_Anser_anser_NC_011196.pdf
- Sauropsida & Aves/Anatidae/15_150/Anas_formosa_NC_015482_Cygnus_atratus_NC_012843.csv
- Sauropsida & Aves/Anatidae/15_150/Anas_formosa_NC_015482_Cygnus_atratus_NC_012843.pdf
- Sauropsida & Aves/Anatidae/15_150/Anas_formosa_NC_015482_Cygnus_columbianus_NC_007691.csv
- Sauropsida & Aves/Anatidae/15_150/Anas_formosa_NC_015482_Cygnus_columbianus_NC_007691.pdf
- Sauropsida & Aves/Anatidae/15_150/Anas_platyrhynchos_NC_009684_Anser_albifrons_NC_004539.csv
- Sauropsida & Aves/Anatidae/15_150/Anas_platyrhynchos_NC_009684_Anser_albifrons_NC_004539.pdf
- Sauropsida & Aves/Anatidae/15_150/Anas_platyrhynchos_NC_009684_Anser_anser_NC_011196.csv
- Sauropsida & Aves/Anatidae/15_150/Anas_platyrhynchos_NC_009684_Anser_anser_NC_011196.pdf
- Sauropsida & Aves/Anatidae/15_150/Anas_platyrhynchos_NC_009684_Cygnus_atratus_NC_012843.csv
- Sauropsida & Aves/Anatidae/15_150/Anas_platyrhynchos_NC_009684_Cygnus_atratus_NC_012843.pdf
- Sauropsida & Aves/Anatidae/15_150/Anas_platyrhynchos_NC_009684_Cygnus_columbianus_NC_007691.csv
- Sauropsida & Aves/Anatidae/15_150/Anas_platyrhynchos_NC_009684_Cygnus_columbianus_NC_007691.pdf
- Sauropsida & Aves/Anatidae/15_150/Anser_albifrons_NC_004539_Anser_anser_NC_011196.csv
- Sauropsida & Aves/Anatidae/15_150/Anser_albifrons_NC_004539_Anser_anser_NC_011196.pdf
- Sauropsida & Aves/Anatidae/15_150/Cygnus_atratus_NC_012843_Anser_albifrons_NC_004539.csv
- Sauropsida & Aves/Anatidae/15_150/Cygnus_atratus_NC_012843_Anser_albifrons_NC_004539.pdf
- Sauropsida & Aves/Anatidae/15_150/Cygnus_atratus_NC_012843_Anser_anser_NC_011196.csv
- Sauropsida & Aves/Anatidae/15_150/Cygnus_atratus_NC_012843_Anser_anser_NC_011196.pdf
- Sauropsida & Aves/Anatidae/15_150/Cygnus_columbianus_NC_007691_Anser_albifrons_NC_004539.csv
- Sauropsida & Aves/Anatidae/15_150/Cygnus_columbianus_NC_007691_Anser_albifrons_NC_004539.pdf
- Sauropsida & Aves/Anatidae/15_150/Cygnus_columbianus_NC_007691_Anser_anser_NC_011196.csv
- Sauropsida & Aves/Anatidae/15_150/Cygnus_columbianus_NC_007691_Anser_anser_NC_011196.pdf
- Sauropsida & Aves/Anatidae/15_150/Cygnus_columbianus_NC_007691_Cygnus_atratus_NC_012843.csv
- Sauropsida & Aves/Anatidae/15_150/Cygnus_columbianus_NC_007691_Cygnus_atratus_NC_012843.pdf
- Sauropsida & Aves/Anatidae/15_150/figure.dem
- Sauropsida & Aves/Anatidae/15_150/figures.dem
- Sauropsida & Aves/Anatidae/45_450/
- Sauropsida & Aves/Anatidae/45_450/allCurves.pdf
- Sauropsida & Aves/Anatidae/45_450/Anas_formosa_NC_015482_Anas_platyrhynchos_NC_009684.csv
- Sauropsida & Aves/Anatidae/45_450/Anas_formosa_NC_015482_Anas_platyrhynchos_NC_009684.pdf
- Sauropsida & Aves/Anatidae/45_450/Anas_formosa_NC_015482_Anser_albifrons_NC_004539.csv
- Sauropsida & Aves/Anatidae/45_450/Anas_formosa_NC_015482_Anser_albifrons_NC_004539.pdf
- Sauropsida & Aves/Anatidae/45_450/Anas_formosa_NC_015482_Anser_anser_NC_011196.csv
- Sauropsida & Aves/Anatidae/45_450/Anas_formosa_NC_015482_Anser_anser_NC_011196.pdf
- Sauropsida & Aves/Anatidae/45_450/Anas_formosa_NC_015482_Cygnus_atratus_NC_012843.csv
- Sauropsida & Aves/Anatidae/45_450/Anas_formosa_NC_015482_Cygnus_atratus_NC_012843.pdf
- Sauropsida & Aves/Anatidae/45_450/Anas_formosa_NC_015482_Cygnus_columbianus_NC_007691.csv
- Sauropsida & Aves/Anatidae/45_450/Anas_formosa_NC_015482_Cygnus_columbianus_NC_007691.pdf
- Sauropsida & Aves/Anatidae/45_450/Anas_platyrhynchos_NC_009684_Anser_albifrons_NC_004539.csv
- Sauropsida & Aves/Anatidae/45_450/Anas_platyrhynchos_NC_009684_Anser_albifrons_NC_004539.pdf
- Sauropsida & Aves/Anatidae/45_450/Anas_platyrhynchos_NC_009684_Anser_anser_NC_011196.csv
- Sauropsida & Aves/Anatidae/45_450/Anas_platyrhynchos_NC_009684_Anser_anser_NC_011196.pdf
- Sauropsida & Aves/Anatidae/45_450/Anas_platyrhynchos_NC_009684_Cygnus_atratus_NC_012843.csv
- Sauropsida & Aves/Anatidae/45_450/Anas_platyrhynchos_NC_009684_Cygnus_atratus_NC_012843.pdf
- Sauropsida & Aves/Anatidae/45_450/Anas_platyrhynchos_NC_009684_Cygnus_columbianus_NC_007691.csv
- Sauropsida & Aves/Anatidae/45_450/Anas_platyrhynchos_NC_009684_Cygnus_columbianus_NC_007691.pdf
- Sauropsida & Aves/Anatidae/45_450/Anser_albifrons_NC_004539_Anser_anser_NC_011196.csv
- Sauropsida & Aves/Anatidae/45_450/Anser_albifrons_NC_004539_Anser_anser_NC_011196.pdf
- Sauropsida & Aves/Anatidae/45_450/Cygnus_atratus_NC_012843_Anser_albifrons_NC_004539.csv
- Sauropsida & Aves/Anatidae/45_450/Cygnus_atratus_NC_012843_Anser_albifrons_NC_004539.pdf
- Sauropsida & Aves/Anatidae/45_450/Cygnus_atratus_NC_012843_Anser_anser_NC_011196.csv
- Sauropsida & Aves/Anatidae/45_450/Cygnus_atratus_NC_012843_Anser_anser_NC_011196.pdf
- Sauropsida & Aves/Anatidae/45_450/Cygnus_columbianus_NC_007691_Anser_albifrons_NC_004539.csv
- Sauropsida & Aves/Anatidae/45_450/Cygnus_columbianus_NC_007691_Anser_albifrons_NC_004539.pdf
- Sauropsida & Aves/Anatidae/45_450/Cygnus_columbianus_NC_007691_Anser_anser_NC_011196.csv
- Sauropsida & Aves/Anatidae/45_450/Cygnus_columbianus_NC_007691_Anser_anser_NC_011196.pdf
- Sauropsida & Aves/Anatidae/45_450/Cygnus_columbianus_NC_007691_Cygnus_atratus_NC_012843.csv
- Sauropsida & Aves/Anatidae/45_450/Cygnus_columbianus_NC_007691_Cygnus_atratus_NC_012843.pdf
- Sauropsida & Aves/Anatidae/45_450/figure.dem
- Sauropsida & Aves/Anatidae/45_450/figures.dem
- Sauropsida & Aves/Anatidae/Anatidae.fas
- Sauropsida & Aves/Anatidae/command.sh
- Sauropsida & Aves/Anatidae/NC_000877.fst
- Sauropsida & Aves/Anatidae/NC_004539.fst
- Sauropsida & Aves/Anatidae/NC_007011.fst
- Sauropsida & Aves/Anatidae/NC_007691.fst
- Sauropsida & Aves/Anatidae/NC_009684.fst
- Sauropsida & Aves/Anatidae/NC_010965.fst
- Sauropsida & Aves/Anatidae/NC_011196.fst
- Sauropsida & Aves/Anatidae/NC_012843.fst
- Sauropsida & Aves/Anatidae/NC_012844.fst
- Sauropsida & Aves/Anatidae/NC_015482.fst
- Sauropsida & Aves/Apterygidae/
- Sauropsida & Aves/Apterygidae/15_150/
- Sauropsida & Aves/Apterygidae/15_150/allCurves.pdf
- Sauropsida & Aves/Apterygidae/15_150/Apteryx_haastii_NC_002782_Apteryx_owenii_NC_013806.csv
- Sauropsida & Aves/Apterygidae/15_150/Apteryx_haastii_NC_002782_Apteryx_owenii_NC_013806.pdf
- Sauropsida & Aves/Apterygidae/15_150/figure.dem
- Sauropsida & Aves/Apterygidae/15_150/figures.dem
- Sauropsida & Aves/Apterygidae/45_450/
- Sauropsida & Aves/Apterygidae/45_450/allCurves.pdf
- Sauropsida & Aves/Apterygidae/45_450/Apteryx_haastii_NC_002782_Apteryx_owenii_NC_013806.csv
- Sauropsida & Aves/Apterygidae/45_450/Apteryx_haastii_NC_002782_Apteryx_owenii_NC_013806.pdf
- Sauropsida & Aves/Apterygidae/45_450/figure.dem
- Sauropsida & Aves/Apterygidae/45_450/figures.dem
- Sauropsida & Aves/Apterygidae/Apterygidae.fas
- Sauropsida & Aves/Apterygidae/command.sh
- Sauropsida & Aves/Apterygidae/NC_002782.fst
- Sauropsida & Aves/Apterygidae/NC_013806.fst
- Sauropsida & Aves/Bipedidae/
- Sauropsida & Aves/Bipedidae/15_150/
- Sauropsida & Aves/Bipedidae/15_150/allCurves.pdf
- Sauropsida & Aves/Bipedidae/15_150/Bipes_canaliculatus_NC_006288_Bipes_biporus_NC_006287.csv
- Sauropsida & Aves/Bipedidae/15_150/Bipes_canaliculatus_NC_006288_Bipes_biporus_NC_006287.pdf
- Sauropsida & Aves/Bipedidae/15_150/Bipes_canaliculatus_NC_006288_Bipes_tridactylus_NC_006286.csv
- Sauropsida & Aves/Bipedidae/15_150/Bipes_canaliculatus_NC_006288_Bipes_tridactylus_NC_006286.pdf
- Sauropsida & Aves/Bipedidae/15_150/Bipes_tridactylus_NC_006286_Bipes_biporus_NC_006287.csv
- Sauropsida & Aves/Bipedidae/15_150/Bipes_tridactylus_NC_006286_Bipes_biporus_NC_006287.pdf
- Sauropsida & Aves/Bipedidae/15_150/figure.dem
- Sauropsida & Aves/Bipedidae/15_150/figures.dem
- Sauropsida & Aves/Bipedidae/45_450/
- Sauropsida & Aves/Bipedidae/45_450/allCurves.pdf
- Sauropsida & Aves/Bipedidae/45_450/Bipes_canaliculatus_NC_006288_Bipes_biporus_NC_006287.csv
- Sauropsida & Aves/Bipedidae/45_450/Bipes_canaliculatus_NC_006288_Bipes_biporus_NC_006287.pdf
- Sauropsida & Aves/Bipedidae/45_450/Bipes_canaliculatus_NC_006288_Bipes_tridactylus_NC_006286.csv
- Sauropsida & Aves/Bipedidae/45_450/Bipes_canaliculatus_NC_006288_Bipes_tridactylus_NC_006286.pdf
- Sauropsida & Aves/Bipedidae/45_450/Bipes_tridactylus_NC_006286_Bipes_biporus_NC_006287.csv
- Sauropsida & Aves/Bipedidae/45_450/Bipes_tridactylus_NC_006286_Bipes_biporus_NC_006287.pdf
- Sauropsida & Aves/Bipedidae/45_450/figure.dem
- Sauropsida & Aves/Bipedidae/45_450/figures.dem
- Sauropsida & Aves/Bipedidae/Bipedidae.fas
- Sauropsida & Aves/Bipedidae/command.sh
- Sauropsida & Aves/Bipedidae/NC_006286.fst
- Sauropsida & Aves/Bipedidae/NC_006287.fst
- Sauropsida & Aves/Bipedidae/NC_006288.fst
- Sauropsida & Aves/Chamaeleonidae/
- Sauropsida & Aves/Chamaeleonidae/15_150/
- Sauropsida & Aves/Chamaeleonidae/15_150/allCurves.pdf
- Sauropsida & Aves/Chamaeleonidae/15_150/Chamaeleo_africanus_NC_012422_Chamaeleo_calyptratus_NC_012420.csv
- Sauropsida & Aves/Chamaeleonidae/15_150/Chamaeleo_africanus_NC_012422_Chamaeleo_calyptratus_NC_012420.pdf
- Sauropsida & Aves/Chamaeleonidae/15_150/Chamaeleo_arabicus_NC_012445_Chamaeleo_africanus_NC_012422.csv
- Sauropsida & Aves/Chamaeleonidae/15_150/Chamaeleo_arabicus_NC_012445_Chamaeleo_africanus_NC_012422.pdf
- Sauropsida & Aves/Chamaeleonidae/15_150/Chamaeleo_arabicus_NC_012445_Chamaeleo_calcaricarens_NC_012452.csv
- Sauropsida & Aves/Chamaeleonidae/15_150/Chamaeleo_arabicus_NC_012445_Chamaeleo_calcaricarens_NC_012452.pdf
- Sauropsida & Aves/Chamaeleonidae/15_150/Chamaeleo_arabicus_NC_012445_Chamaeleo_calyptratus_NC_012420.csv
- Sauropsida & Aves/Chamaeleonidae/15_150/Chamaeleo_arabicus_NC_012445_Chamaeleo_calyptratus_NC_012420.pdf
- Sauropsida & Aves/Chamaeleonidae/15_150/Chamaeleo_arabicus_NC_012445_Chamaeleo_chamaeleon_NC_012427.csv
- Sauropsida & Aves/Chamaeleonidae/15_150/Chamaeleo_arabicus_NC_012445_Chamaeleo_chamaeleon_NC_012427.pdf
[truncated: 1,424 more entries]
