# Supplementary material for: Conveniently Pre-Tagged and Pre-Packaged: Extended Molecular Identification and Metagenomics Using Complete Metazoan Mitochondrial Genomes
Source: PLoS One. 2012 Dec 14;7(12):e51263. doi: 10.1371/journal.pone.0051263 (PMC3522660; doi:10.1371/journal.pone.0051263)
Supplement: File S4 — Sliding window analyses for Sauropsida, Aves, Hemichordata, Coelacanthimorpha, Dipnoi, Chondrichthyes and Cephalochordata. For each family, the folder contains the aligned sequences as well as the sliding window analyses by species pair and for all species pair on a single figure. (ZIP) [file pone.0051263.s004.zip › Cephalocordata/Branchiostomidae/15_150/Branchiostoma_floridae_NC_000834_Branchiostoma_belcheri_NC_004537.csv]

0	0.14
15	0.14
30	0.146666666666667
45	0.153333333333333
60	0.16
75	0.173333333333333
90	0.166666666666667
105	0.16
120	0.146666666666667
135	0.133333333333333
150	0.12
165	0.12
180	0.126666666666667
195	0.126666666666667
210	0.113333333333333
225	0.113333333333333
240	0.126666666666667
255	0.126666666666667
270	0.126666666666667
285	0.146666666666667
300	0.16
315	0.153333333333333
330	0.153333333333333
345	0.133333333333333
360	0.14
375	0.133333333333333
390	0.12
405	0.12
420	0.133333333333333
435	0.14
450	0.153333333333333
465	0.166666666666667
480	0.18
495	0.186666666666667
510	0.2
525	0.206666666666667
540	0.2
555	0.193333333333333
570	0.18
585	0.166666666666667
600	0.153333333333333
615	0.14
630	0.126666666666667
645	0.14
660	0.113333333333333
675	0.12
690	0.14
705	0.153333333333333
720	0.16
735	0.153333333333333
750	0.153333333333333
765	0.153333333333333
780	0.166666666666667
795	0.16
810	0.173333333333333
825	0.16
840	0.153333333333333
855	0.153333333333333
870	0.18
885	0.186666666666667
900	0.193333333333333
915	0.186666666666667
930	0.18
945	0.186666666666667
960	0.2
975	0.2
990	0.186666666666667
1005	0.186666666666667
1020	0.153333333333333
1035	0.153333333333333
1050	0.133333333333333
1065	0.14
1080	0.14
1095	0.133333333333333
1110	0.146666666666667
1125	0.146666666666667
1140	0.16
1155	0.153333333333333
1170	0.16
1185	0.16
1200	0.18
1215	0.166666666666667
1230	0.16
1245	0.166666666666667
1260	0.14
1275	0.166666666666667
1290	0.18
1305	0.186666666666667
1320	0.186666666666667
1335	0.173333333333333
1350	0.16
1365	0.173333333333333
1380	0.18
1395	0.173333333333333
1410	0.16
1425	0.153333333333333
1440	0.12
1455	0.113333333333333
1470	0.1
1485	0.12
1500	0.12
1515	0.126666666666667
1530	0.126666666666667
1545	0.14
1560	0.153333333333333
1575	0.146666666666667
1590	0.18
1605	0.18
1620	0.193333333333333
1635	0.186666666666667
1650	0.193333333333333
1665	0.186666666666667
1680	0.206666666666667
1695	0.206666666666667
1710	0.2
1725	0.2
1740	0.186666666666667
1755	0.193333333333333
1770	0.2
1785	0.2
1800	0.193333333333333
1815	0.193333333333333
1830	0.173333333333333
1845	0.153333333333333
1860	0.166666666666667
1875	0.153333333333333
1890	0.146666666666667
1905	0.14
1920	0.153333333333333
1935	0.186666666666667
1950	0.213333333333333
1965	0.206666666666667
1980	0.22
1995	0.233333333333333
2010	0.233333333333333
2025	0.226666666666667
2040	0.24
2055	0.246666666666667
2070	0.226666666666667
2085	0.18
2100	0.173333333333333
2115	0.193333333333333
2130	0.18
2145	0.18
2160	0.173333333333333
2175	0.18
2190	0.173333333333333
2205	0.186666666666667
2220	0.193333333333333
2235	0.213333333333333
2250	0.206666666666667
2265	0.193333333333333
2280	0.186666666666667
2295	0.22
2310	0.22
2325	0.213333333333333
2340	0.22
2355	0.22
2370	0.24
2385	0.233333333333333
2400	0.253333333333333
2415	0.3
2430	0.32
2445	0.32
2460	0.32
2475	0.333333333333333
2490	0.313333333333333
2505	0.3
2520	0.28
2535	0.293333333333333
2550	0.266666666666667
2565	0.266666666666667
2580	0.273333333333333
2595	0.266666666666667
2610	0.286666666666667
2625	0.3
2640	0.313333333333333
2655	0.32
2670	0.34
2685	0.346666666666667
2700	0.36
2715	0.326666666666667
2730	0.32
2745	0.286666666666667
2760	0.273333333333333
2775	0.26
2790	0.28
2805	0.293333333333333
2820	0.266666666666667
2835	0.253333333333333
2850	0.24
2865	0.233333333333333
2880	0.22
2895	0.226666666666667
2910	0.22
2925	0.22
2940	0.213333333333333
2955	0.186666666666667
2970	0.206666666666667
2985	0.206666666666667
3000	0.213333333333333
3015	0.22
3030	0.24
3045	0.24
3060	0.253333333333333
3075	0.26
3090	0.253333333333333
3105	0.246666666666667
3120	0.233333333333333
3135	0.22
3150	0.206666666666667
3165	0.206666666666667
3180	0.18
3195	0.18
3210	0.186666666666667
3225	0.186666666666667
3240	0.18
3255	0.18
3270	0.2
3285	0.213333333333333
3300	0.26
3315	0.253333333333333
3330	0.246666666666667
3345	0.246666666666667
3360	0.22
3375	0.226666666666667
3390	0.226666666666667
3405	0.24
3420	0.226666666666667
3435	0.226666666666667
3450	0.186666666666667
3465	0.18
3480	0.193333333333333
3495	0.18
3510	0.2
3525	0.193333333333333
3540	0.2
3555	0.213333333333333
3570	0.213333333333333
3585	0.206666666666667
3600	0.2
3615	0.22
3630	0.233333333333333
3645	0.266666666666667
3660	0.246666666666667
3675	0.24
3690	0.213333333333333
3705	0.193333333333333
3720	0.18
3735	0.173333333333333
3750	0.186666666666667
3765	0.173333333333333
3780	0.16
3795	0.14
3810	0.133333333333333
3825	0.146666666666667
3840	0.16
3855	0.153333333333333
3870	0.166666666666667
3885	0.16
3900	0.166666666666667
3915	0.153333333333333
3930	0.14
3945	0.14
3960	0.153333333333333
3975	0.133333333333333
3990	0.166666666666667
4005	0.186666666666667
4020	0.206666666666667
4035	0.22
4050	0.22
4065	0.226666666666667
4080	0.246666666666667
4095	0.246666666666667
4110	0.24
4125	0.26
4140	0.226666666666667
4155	0.233333333333333
4170	0.213333333333333
4185	0.233333333333333
4200	0.24
4215	0.253333333333333
4230	0.26
4245	0.246666666666667
4260	0.246666666666667
4275	0.233333333333333
4290	0.233333333333333
4305	0.213333333333333
4320	0.193333333333333
4335	0.173333333333333
4350	0.153333333333333
4365	0.133333333333333
4380	0.133333333333333
4395	0.153333333333333
4410	0.186666666666667
4425	0.186666666666667
4440	0.193333333333333
4455	0.193333333333333
4470	0.22
4485	0.246666666666667
4500	0.266666666666667
4515	0.28
4530	0.253333333333333
4545	0.246666666666667
4560	0.213333333333333
4575	0.22
4590	0.22
4605	0.226666666666667
4620	0.22
4635	0.193333333333333
4650	0.193333333333333
4665	0.193333333333333
4680	0.24
4695	0.266666666666667
4710	0.3
4725	0.32
4740	0.34
4755	0.386666666666667
4770	0.393333333333333
4785	0.4
4800	0.406666666666667
4815	0.42
4830	0.426666666666667
4845	0.406666666666667
4860	0.38
4875	0.353333333333333
4890	0.36
4905	0.34
4920	0.366666666666667
4935	0.373333333333333
4950	0.386666666666667
4965	0.38
4980	0.353333333333333
4995	0.326666666666667
5010	0.34
5025	0.346666666666667
5040	0.306666666666667
5055	0.28
5070	0.233333333333333
5085	0.226666666666667
5100	0.206666666666667
5115	0.2
5130	0.206666666666667
5145	0.24
5160	0.22
5175	0.253333333333333
5190	0.3
5205	0.326666666666667
5220	0.34
5235	0.326666666666667
5250	0.326666666666667
5265	0.346666666666667
5280	0.32
5295	0.313333333333333
5310	0.32
5325	0.273333333333333
5340	0.246666666666667
5355	0.22
5370	0.24
5385	0.246666666666667
5400	0.246666666666667
5415	0.253333333333333
5430	0.266666666666667
5445	0.266666666666667
5460	0.28
5475	0.3
5490	0.293333333333333
5505	0.28
5520	0.266666666666667
5535	0.286666666666667
5550	0.273333333333333
5565	0.253333333333333
5580	0.24
5595	0.253333333333333
5610	0.246666666666667
5625	0.24
5640	0.273333333333333
5655	0.306666666666667
5670	0.306666666666667
5685	0.3
5700	0.313333333333333
5715	0.34
5730	0.34
5745	0.333333333333333
5760	0.333333333333333
5775	0.34
5790	0.306666666666667
5805	0.313333333333333
5820	0.333333333333333
5835	0.32
5850	0.32
5865	0.3
5880	0.333333333333333
5895	0.32
5910	0.346666666666667
5925	0.333333333333333
5940	0.373333333333333
5955	0.346666666666667
5970	0.32
5985	0.326666666666667
6000	0.3
6015	0.28
6030	0.24
6045	0.253333333333333
6060	0.253333333333333
6075	0.253333333333333
6090	0.206666666666667
6105	0.2
6120	0.193333333333333
6135	0.186666666666667
6150	0.213333333333333
6165	0.206666666666667
6180	0.22
6195	0.193333333333333
6210	0.173333333333333
6225	0.206666666666667
6240	0.226666666666667
6255	0.226666666666667
6270	0.246666666666667
6285	0.266666666666667
6300	0.253333333333333
6315	0.28
6330	0.306666666666667
6345	0.32
6360	0.326666666666667
6375	0.3
6390	0.293333333333333
6405	0.3
6420	0.286666666666667
6435	0.273333333333333
6450	0.28
6465	0.26
6480	0.246666666666667
6495	0.24
6510	0.226666666666667
6525	0.22
6540	0.226666666666667
6555	0.22
6570	0.226666666666667
6585	0.22
6600	0.22
6615	0.226666666666667
6630	0.213333333333333
6645	0.206666666666667
6660	0.213333333333333
6675	0.22
6690	0.206666666666667
6705	0.213333333333333
6720	0.213333333333333
6735	0.226666666666667
6750	0.246666666666667
6765	0.26
6780	0.273333333333333
6795	0.286666666666667
6810	0.313333333333333
6825	0.313333333333333
6840	0.326666666666667
6855	0.333333333333333
6870	0.306666666666667
6885	0.293333333333333
6900	0.273333333333333
6915	0.253333333333333
6930	0.24
6945	0.24
6960	0.206666666666667
6975	0.2
6990	0.206666666666667
7005	0.206666666666667
7020	0.226666666666667
7035	0.22
7050	0.22
7065	0.22
7080	0.22
7095	0.22
7110	0.206666666666667
7125	0.22
7140	0.206666666666667
7155	0.206666666666667
7170	0.206666666666667
7185	0.2
7200	0.193333333333333
7215	0.2
7230	0.206666666666667
7245	0.206666666666667
7260	0.253333333333333
7275	0.246666666666667
7290	0.26
7305	0.246666666666667
7320	0.26
7335	0.28
7350	0.266666666666667
7365	0.266666666666667
7380	0.26
7395	0.266666666666667
7410	0.253333333333333
7425	0.253333333333333
7440	0.24
7455	0.26
7470	0.273333333333333
7485	0.266666666666667
7500	0.28
7515	0.293333333333333
7530	0.286666666666667
7545	0.286666666666667
7560	0.3
7575	0.3
7590	0.286666666666667
7605	0.28
7620	0.246666666666667
7635	0.26
7650	0.28
7665	0.286666666666667
7680	0.3
7695	0.313333333333333
7710	0.306666666666667
7725	0.353333333333333
7740	0.373333333333333
7755	0.36
7770	0.38
7785	0.373333333333333
7800	0.36
7815	0.34
7830	0.346666666666667
7845	0.326666666666667
7860	0.313333333333333
7875	0.3
7890	0.3
7905	0.326666666666667
7920	0.32
7935	0.32
7950	0.32
7965	0.366666666666667
7980	0.353333333333333
7995	0.38
8010	0.393333333333333
8025	0.393333333333333
8040	0.413333333333333
8055	0.426666666666667
8070	0.446666666666667
8085	0.466666666666667
8100	0.453333333333333
8115	0.393333333333333
8130	0.4
8145	0.373333333333333
8160	0.326666666666667
8175	0.28
8190	0.253333333333333
8205	0.226666666666667
8220	0.193333333333333
8235	0.18
8250	0.186666666666667
8265	0.226666666666667
8280	0.22
8295	0.24
8310	0.26
8325	0.293333333333333
8340	0.306666666666667
8355	0.3
8370	0.3
8385	0.306666666666667
8400	0.32
8415	0.333333333333333
8430	0.366666666666667
8445	0.36
8460	0.353333333333333
8475	0.333333333333333
8490	0.306666666666667
8505	0.306666666666667
8520	0.293333333333333
8535	0.26
8550	0.266666666666667
8565	0.26
8580	0.24
8595	0.226666666666667
8610	0.233333333333333
8625	0.226666666666667
8640	0.246666666666667
8655	0.28
8670	0.306666666666667
8685	0.306666666666667
8700	0.293333333333333
8715	0.246666666666667
8730	0.226666666666667
8745	0.206666666666667
8760	0.206666666666667
8775	0.193333333333333
8790	0.186666666666667
8805	0.153333333333333
8820	0.14
8835	0.146666666666667
8850	0.153333333333333
8865	0.173333333333333
8880	0.173333333333333
8895	0.193333333333333
8910	0.186666666666667
8925	0.206666666666667
8940	0.18
8955	0.18
8970	0.18
8985	0.18
9000	0.16
9015	0.153333333333333
9030	0.146666666666667
9045	0.153333333333333
9060	0.173333333333333
9075	0.16
9090	0.18
9105	0.186666666666667
9120	0.206666666666667
9135	0.22
9150	0.233333333333333
9165	0.233333333333333
9180	0.233333333333333
9195	0.226666666666667
9210	0.226666666666667
9225	0.246666666666667
9240	0.26
9255	0.266666666666667
9270	0.24
9285	0.233333333333333
9300	0.226666666666667
9315	0.226666666666667
9330	0.24
9345	0.233333333333333
9360	0.22
9375	0.206666666666667
9390	0.206666666666667
9405	0.193333333333333
9420	0.193333333333333
9435	0.193333333333333
9450	0.2
9465	0.22
9480	0.233333333333333
9495	0.24
9510	0.246666666666667
9525	0.233333333333333
9540	0.226666666666667
9555	0.22
9570	0.213333333333333
9585	0.213333333333333
9600	0.206666666666667
9615	0.18
9630	0.166666666666667
9645	0.166666666666667
9660	0.16
9675	0.18
9690	0.193333333333333
9705	0.213333333333333
9720	0.246666666666667
9735	0.233333333333333
9750	0.24
9765	0.233333333333333
9780	0.226666666666667
9795	0.226666666666667
9810	0.22
9825	0.226666666666667
9840	0.233333333333333
9855	0.24
9870	0.22
9885	0.246666666666667
9900	0.233333333333333
9915	0.24
9930	0.233333333333333
9945	0.22
9960	0.206666666666667
9975	0.186666666666667
9990	0.14
10005	0.1
10020	0.08
10035	0.06
10050	0.0666666666666667
10065	0.1
10080	0.1
10095	0.12
10110	0.186666666666667
10125	0.233333333333333
10140	0.28
10155	0.306666666666667
10170	0.32
10185	0.333333333333333
10200	0.32
10215	0.3
10230	0.3
10245	0.333333333333333
10260	0.266666666666667
10275	0.213333333333333
10290	0.193333333333333
10305	0.213333333333333
10320	0.226666666666667
10335	0.24
10350	0.266666666666667
10365	0.26
10380	0.313333333333333
10395	0.286666666666667
10410	0.3
10425	0.3
10440	0.286666666666667
10455	0.26
10470	0.246666666666667
10485	0.213333333333333
10500	0.193333333333333
10515	0.193333333333333
10530	0.153333333333333
10545	0.12
10560	0.126666666666667
10575	0.146666666666667
10590	0.133333333333333
10605	0.153333333333333
10620	0.153333333333333
10635	0.186666666666667
10650	0.173333333333333
10665	0.18
10680	0.173333333333333
10695	0.2
10710	0.226666666666667
10725	0.24
10740	0.246666666666667
10755	0.22
10770	0.24
10785	0.213333333333333
10800	0.213333333333333
10815	0.206666666666667
10830	0.2
10845	0.173333333333333
10860	0.153333333333333
10875	0.14
10890	0.173333333333333
10905	0.173333333333333
10920	0.146666666666667
10935	0.173333333333333
10950	0.226666666666667
10965	0.206666666666667
10980	0.2
10995	0.2
11010	0.18
11025	0.186666666666667
11040	0.213333333333333
11055	0.226666666666667
11070	0.233333333333333
11085	0.246666666666667
11100	0.213333333333333
11115	0.233333333333333
11130	0.273333333333333
11145	0.32
11160	0.333333333333333
11175	0.306666666666667
11190	0.273333333333333
11205	0.266666666666667
11220	0.273333333333333
11235	0.226666666666667
11250	0.22
11265	0.213333333333333
11280	0.18
11295	0.14
11310	0.153333333333333
11325	0.153333333333333
11340	0.126666666666667
11355	0.12
11370	0.113333333333333
11385	0.126666666666667
11400	0.153333333333333
11415	0.146666666666667
11430	0.166666666666667
11445	0.18
11460	0.18
11475	0.206666666666667
11490	0.2
11505	0.226666666666667
11520	0.26
11535	0.266666666666667
11550	0.246666666666667
11565	0.246666666666667
11580	0.226666666666667
11595	0.24
11610	0.26
11625	0.246666666666667
11640	0.286666666666667
11655	0.286666666666667
11670	0.273333333333333
11685	0.26
11700	0.266666666666667
11715	0.28
11730	0.293333333333333
11745	0.26
11760	0.22
11775	0.22
11790	0.186666666666667
11805	0.146666666666667
11820	0.113333333333333
11835	0.1
11850	0.0733333333333333
11865	0.0533333333333333
11880	0.04
11895	0.06
11910	0.0666666666666667
11925	0.0866666666666667
11940	0.1
11955	0.12
11970	0.12
11985	0.173333333333333
12000	0.213333333333333
12015	0.246666666666667
12030	0.266666666666667
12045	0.286666666666667
12060	0.266666666666667
12075	0.246666666666667
12090	0.24
12105	0.253333333333333
12120	0.313333333333333
12135	0.306666666666667
12150	0.273333333333333
12165	0.26
12180	0.233333333333333
12195	0.193333333333333
12210	0.206666666666667
12225	0.206666666666667
12240	0.193333333333333
12255	0.16
12270	0.113333333333333
12285	0.0733333333333333
12300	0.0733333333333333
12315	0.0533333333333333
12330	0.0533333333333333
12345	0.0533333333333333
12360	0.0733333333333333
12375	0.06
12390	0.0733333333333333
12405	0.0933333333333333
12420	0.08
12435	0.0733333333333333
12450	0.0666666666666667
12465	0.0733333333333333
12480	0.08
12495	0.113333333333333
12510	0.106666666666667
12525	0.126666666666667
12540	0.133333333333333
12555	0.133333333333333
12570	0.153333333333333
12585	0.18
12600	0.2
12615	0.213333333333333
12630	0.246666666666667
12645	0.226666666666667
12660	0.22
12675	0.213333333333333
12690	0.213333333333333
12705	0.233333333333333
12720	0.233333333333333
12735	0.22
12750	0.213333333333333
12765	0.213333333333333
12780	0.186666666666667
12795	0.18
12810	0.173333333333333
12825	0.193333333333333
12840	0.186666666666667
12855	0.166666666666667
12870	0.16
12885	0.173333333333333
12900	0.173333333333333
12915	0.18
12930	0.173333333333333
12945	0.193333333333333
12960	0.2
12975	0.18
12990	0.193333333333333
13005	0.193333333333333
13020	0.24
13035	0.24
13050	0.24
13065	0.246666666666667
13080	0.26
13095	0.253333333333333
13110	0.26
13125	0.286666666666667
13140	0.273333333333333
13155	0.286666666666667
13170	0.253333333333333
13185	0.246666666666667
13200	0.253333333333333
13215	0.253333333333333
13230	0.266666666666667
13245	0.273333333333333
13260	0.273333333333333
13275	0.28
13290	0.3
13305	0.273333333333333
13320	0.273333333333333
13335	0.266666666666667
13350	0.266666666666667
13365	0.266666666666667
13380	0.26
13395	0.26
13410	0.266666666666667
13425	0.26
13440	0.226666666666667
13455	0.233333333333333
13470	0.213333333333333
13485	0.233333333333333
13500	0.213333333333333
13515	0.18
13530	0.153333333333333
13545	0.126666666666667
13560	0.0933333333333333
13575	0.0733333333333333
13590	0.08
13605	0.0666666666666667
13620	0.06
13635	0.04
13650	0.06
13665	0.0866666666666667
13680	0.113333333333333
13695	0.18
13710	0.213333333333333
13725	0.22
13740	0.233333333333333
13755	0.24
13770	0.26
13785	0.26
13800	0.253333333333333
13815	0.253333333333333
13830	0.24
13845	0.193333333333333
13860	0.18
13875	0.206666666666667
13890	0.233333333333333
13905	0.24
13920	0.26
13935	0.273333333333333
13950	0.293333333333333
13965	0.293333333333333
13980	0.306666666666667
13995	0.306666666666667
14010	0.32
14025	0.3
14040	0.266666666666667
14055	0.286666666666667
14070	0.28
14085	0.313333333333333
14100	0.32
14115	0.333333333333333
14130	0.353333333333333
14145	0.346666666666667
14160	0.326666666666667
14175	0.313333333333333
14190	0.313333333333333
14205	0.306666666666667
14220	0.293333333333333
14235	0.273333333333333
14250	0.273333333333333
14265	0.253333333333333
14280	0.233333333333333
14295	0.24
14310	0.28
14325	0.293333333333333
14340	0.32
14355	0.34
14370	0.36
14385	0.346666666666667
14400	0.333333333333333
14415	0.346666666666667
14430	0.346666666666667
14445	0.38
14460	0.373333333333333
14475	0.38
14490	0.393333333333333
14505	0.366666666666667
14520	0.346666666666667
14535	0.346666666666667
14550	0.346666666666667
14565	0.353333333333333
14580	0.353333333333333
14595	0.373333333333333
14610	0.36
14625	0.34
14640	0.32
14655	0.326666666666667
14670	0.326666666666667
14685	0.306666666666667
14700	0.28
14715	0.266666666666667
14730	0.253333333333333
14745	0.18
14760	0.166666666666667
14775	0.146666666666667
14790	0.126666666666667
14805	0.126666666666667
14820	0.12
14835	0.126666666666667
14850	0.133333333333333
14865	0.106666666666667
14880	0.106666666666667
14895	0.12
14910	0.106666666666667
14925	0.12
14940	0.126666666666667
14955	0.14
14970	0.153333333333333
14985	0.16
15000	0.18
15015	0.2
15030	0.186666666666667
15045	0.186666666666667
15060	0.193333333333333
15075	0.18
15090	0.18
15105	0.16
15120	0.153333333333333
15135	0.153333333333333
