# Supplementary material for: Conveniently Pre-Tagged and Pre-Packaged: Extended Molecular Identification and Metagenomics Using Complete Metazoan Mitochondrial Genomes
Source: PLoS One. 2012 Dec 14;7(12):e51263. doi: 10.1371/journal.pone.0051263 (PMC3522660; doi:10.1371/journal.pone.0051263)
Supplement: File S4 — Sliding window analyses for Sauropsida, Aves, Hemichordata, Coelacanthimorpha, Dipnoi, Chondrichthyes and Cephalochordata. For each family, the folder contains the aligned sequences as well as the sliding window analyses by species pair and for all species pair on a single figure. (ZIP) [file pone.0051263.s004.zip › Cephalocordata/Branchiostomidae/15_150/Branchiostoma_floridae_NC_000834_Branchiostoma_lanceolatum_NC_001912.csv]

0	0.0133333333333333
15	0.02
30	0.02
45	0.02
60	0.02
75	0.02
90	0.02
105	0.0133333333333333
120	0.0133333333333333
135	0.0133333333333333
150	0.0133333333333333
165	0.00666666666666667
180	0.00666666666666667
195	0.00666666666666667
210	0.00666666666666667
225	0.00666666666666667
240	0.00666666666666667
255	0.00666666666666667
270	0.00666666666666667
285	0.00666666666666667
300	0
315	0
330	0
345	0
360	0
375	0
390	0
405	0
420	0
435	0
450	0
465	0
480	0.00666666666666667
495	0.00666666666666667
510	0.00666666666666667
525	0.0133333333333333
540	0.0133333333333333
555	0.0133333333333333
570	0.0133333333333333
585	0.0133333333333333
600	0.0133333333333333
615	0.0133333333333333
630	0.00666666666666667
645	0.00666666666666667
660	0.00666666666666667
675	0
690	0
705	0.00666666666666667
720	0.00666666666666667
735	0.00666666666666667
750	0.00666666666666667
765	0.00666666666666667
780	0.00666666666666667
795	0.0133333333333333
810	0.0133333333333333
825	0.0133333333333333
840	0.0133333333333333
855	0.00666666666666667
870	0.0133333333333333
885	0.02
900	0.02
915	0.02
930	0.02
945	0.0133333333333333
960	0.0133333333333333
975	0.0133333333333333
990	0.0133333333333333
1005	0.0133333333333333
1020	0.00666666666666667
1035	0
1050	0
1065	0
1080	0
1095	0
1110	0
1125	0
1140	0
1155	0
1170	0
1185	0.0133333333333333
1200	0.0133333333333333
1215	0.0133333333333333
1230	0.0133333333333333
1245	0.0133333333333333
1260	0.0133333333333333
1275	0.0133333333333333
1290	0.0133333333333333
1305	0.0133333333333333
1320	0.0133333333333333
1335	0
1350	0
1365	0
1380	0
1395	0
1410	0
1425	0
1440	0
1455	0
1470	0
1485	0
1500	0
1515	0
1530	0
1545	0
1560	0
1575	0
1590	0
1605	0
1620	0.00666666666666667
1635	0.00666666666666667
1650	0.00666666666666667
1665	0.0133333333333333
1680	0.0266666666666667
1695	0.0266666666666667
1710	0.0266666666666667
1725	0.0266666666666667
1740	0.0266666666666667
1755	0.0266666666666667
1770	0.02
1785	0.02
1800	0.02
1815	0.0133333333333333
1830	0
1845	0
1860	0
1875	0
1890	0
1905	0
1920	0
1935	0
1950	0
1965	0
1980	0
1995	0
2010	0
2025	0
2040	0
2055	0.0133333333333333
2070	0.0133333333333333
2085	0.0133333333333333
2100	0.02
2115	0.02
2130	0.02
2145	0.02
2160	0.0266666666666667
2175	0.0266666666666667
2190	0.0266666666666667
2205	0.0133333333333333
2220	0.0133333333333333
2235	0.0133333333333333
2250	0.00666666666666667
2265	0.00666666666666667
2280	0.00666666666666667
2295	0.00666666666666667
2310	0
2325	0
2340	0
2355	0
2370	0
2385	0
2400	0.00666666666666667
2415	0.00666666666666667
2430	0.00666666666666667
2445	0.00666666666666667
2460	0.00666666666666667
2475	0.00666666666666667
2490	0.00666666666666667
2505	0.00666666666666667
2520	0.0133333333333333
2535	0.0133333333333333
2550	0.00666666666666667
2565	0.00666666666666667
2580	0.00666666666666667
2595	0.00666666666666667
2610	0.0133333333333333
2625	0.0133333333333333
2640	0.0133333333333333
2655	0.0133333333333333
2670	0.00666666666666667
2685	0.00666666666666667
2700	0.00666666666666667
2715	0.00666666666666667
2730	0.00666666666666667
2745	0.00666666666666667
2760	0.00666666666666667
2775	0.00666666666666667
2790	0.0133333333333333
2805	0.02
2820	0.02
2835	0.02
2850	0.02
2865	0.02
2880	0.02
2895	0.02
2910	0.0133333333333333
2925	0.0133333333333333
2940	0.0133333333333333
2955	0.00666666666666667
2970	0.00666666666666667
2985	0.00666666666666667
3000	0.00666666666666667
3015	0.00666666666666667
3030	0.00666666666666667
3045	0.0133333333333333
3060	0.0133333333333333
3075	0.0133333333333333
3090	0.00666666666666667
3105	0.0133333333333333
3120	0.0133333333333333
3135	0.0133333333333333
3150	0.0133333333333333
3165	0.0133333333333333
3180	0.02
3195	0.0133333333333333
3210	0.0133333333333333
3225	0.0133333333333333
3240	0.0133333333333333
3255	0.00666666666666667
3270	0.00666666666666667
3285	0.00666666666666667
3300	0.00666666666666667
3315	0.00666666666666667
3330	0
3345	0
3360	0
3375	0
3390	0
3405	0.00666666666666667
3420	0.00666666666666667
3435	0.00666666666666667
3450	0.00666666666666667
3465	0.0133333333333333
3480	0.0133333333333333
3495	0.0133333333333333
3510	0.0133333333333333
3525	0.0133333333333333
3540	0.0266666666666667
3555	0.02
3570	0.0266666666666667
3585	0.0266666666666667
3600	0.0266666666666667
3615	0.02
3630	0.02
3645	0.02
3660	0.02
3675	0.02
3690	0.00666666666666667
3705	0.00666666666666667
3720	0
3735	0
3750	0
3765	0
3780	0
3795	0
3810	0
3825	0
3840	0
3855	0
3870	0
3885	0
3900	0.00666666666666667
3915	0.00666666666666667
3930	0.00666666666666667
3945	0.00666666666666667
3960	0.0133333333333333
3975	0.0133333333333333
3990	0.0133333333333333
4005	0.0133333333333333
4020	0.0266666666666667
4035	0.0266666666666667
4050	0.02
4065	0.02
4080	0.02
4095	0.02
4110	0.0133333333333333
4125	0.0133333333333333
4140	0.0133333333333333
4155	0.0133333333333333
4170	0
4185	0
4200	0
4215	0
4230	0
4245	0
4260	0
4275	0
4290	0
4305	0
4320	0
4335	0
4350	0
4365	0
4380	0
4395	0
4410	0
4425	0
4440	0
4455	0
4470	0
4485	0
4500	0
4515	0
4530	0
4545	0
4560	0
4575	0
4590	0
4605	0
4620	0
4635	0
4650	0
4665	0
4680	0.00666666666666667
4695	0.00666666666666667
4710	0.00666666666666667
4725	0.00666666666666667
4740	0.00666666666666667
4755	0.0133333333333333
4770	0.0133333333333333
4785	0.02
4800	0.02
4815	0.02
4830	0.0133333333333333
4845	0.0133333333333333
4860	0.0133333333333333
4875	0.0133333333333333
4890	0.0133333333333333
4905	0.0133333333333333
4920	0.0133333333333333
4935	0.00666666666666667
4950	0.00666666666666667
4965	0.00666666666666667
4980	0.0133333333333333
4995	0.02
5010	0.02
5025	0.02
5040	0.02
5055	0.0133333333333333
5070	0.02
5085	0.0266666666666667
5100	0.0266666666666667
5115	0.0266666666666667
5130	0.02
5145	0.0133333333333333
5160	0.0133333333333333
5175	0.0133333333333333
5190	0.02
5205	0.02
5220	0.0133333333333333
5235	0.00666666666666667
5250	0.00666666666666667
5265	0.00666666666666667
5280	0.0133333333333333
5295	0.0133333333333333
5310	0.0133333333333333
5325	0.0133333333333333
5340	0.00666666666666667
5355	0.0266666666666667
5370	0.0266666666666667
5385	0.0266666666666667
5400	0.0266666666666667
5415	0.0333333333333333
5430	0.0266666666666667
5445	0.0333333333333333
5460	0.0333333333333333
5475	0.0333333333333333
5490	0.0333333333333333
5505	0.0133333333333333
5520	0.0133333333333333
5535	0.0133333333333333
5550	0.0133333333333333
5565	0.00666666666666667
5580	0.00666666666666667
5595	0
5610	0.00666666666666667
5625	0.00666666666666667
5640	0.00666666666666667
5655	0.00666666666666667
5670	0.0133333333333333
5685	0.0133333333333333
5700	0.02
5715	0.0266666666666667
5730	0.0333333333333333
5745	0.0333333333333333
5760	0.0266666666666667
5775	0.0266666666666667
5790	0.0266666666666667
5805	0.0266666666666667
5820	0.02
5835	0.02
5850	0.0133333333333333
5865	0.00666666666666667
5880	0
5895	0
5910	0
5925	0.00666666666666667
5940	0.00666666666666667
5955	0.00666666666666667
5970	0.00666666666666667
5985	0.00666666666666667
6000	0.00666666666666667
6015	0.00666666666666667
6030	0.00666666666666667
6045	0.00666666666666667
6060	0.00666666666666667
6075	0
6090	0
6105	0
6120	0
6135	0
6150	0
6165	0
6180	0
6195	0
6210	0
6225	0
6240	0
6255	0
6270	0
6285	0
6300	0
6315	0
6330	0
6345	0
6360	0.00666666666666667
6375	0.00666666666666667
6390	0.0133333333333333
6405	0.0133333333333333
6420	0.02
6435	0.02
6450	0.0266666666666667
6465	0.0266666666666667
6480	0.0266666666666667
6495	0.0266666666666667
6510	0.02
6525	0.0266666666666667
6540	0.0266666666666667
6555	0.0266666666666667
6570	0.02
6585	0.0266666666666667
6600	0.02
6615	0.02
6630	0.02
6645	0.02
6660	0.0266666666666667
6675	0.0266666666666667
6690	0.02
6705	0.02
6720	0.02
6735	0.0133333333333333
6750	0.02
6765	0.02
6780	0.02
6795	0.02
6810	0.0133333333333333
6825	0.00666666666666667
6840	0.00666666666666667
6855	0.00666666666666667
6870	0.00666666666666667
6885	0.00666666666666667
6900	0.00666666666666667
6915	0.00666666666666667
6930	0.00666666666666667
6945	0.0133333333333333
6960	0.0266666666666667
6975	0.0266666666666667
6990	0.0266666666666667
7005	0.0266666666666667
7020	0.0333333333333333
7035	0.0333333333333333
7050	0.0266666666666667
7065	0.0266666666666667
7080	0.0266666666666667
7095	0.02
7110	0.0133333333333333
7125	0.0266666666666667
7140	0.0266666666666667
7155	0.0266666666666667
7170	0.02
7185	0.02
7200	0.02
7215	0.0266666666666667
7230	0.0266666666666667
7245	0.0333333333333333
7260	0.0333333333333333
7275	0.02
7290	0.0266666666666667
7305	0.0266666666666667
7320	0.0266666666666667
7335	0.0266666666666667
7350	0.0266666666666667
7365	0.02
7380	0.02
7395	0.0133333333333333
7410	0.00666666666666667
7425	0.00666666666666667
7440	0
7455	0
7470	0
7485	0.00666666666666667
7500	0.00666666666666667
7515	0.00666666666666667
7530	0.00666666666666667
7545	0.00666666666666667
7560	0.00666666666666667
7575	0.00666666666666667
7590	0.00666666666666667
7605	0.00666666666666667
7620	0.00666666666666667
7635	0
7650	0
7665	0
7680	0.00666666666666667
7695	0.00666666666666667
7710	0.00666666666666667
7725	0.00666666666666667
7740	0.00666666666666667
7755	0.00666666666666667
7770	0.00666666666666667
7785	0.00666666666666667
7800	0.00666666666666667
7815	0.0133333333333333
7830	0.00666666666666667
7845	0.00666666666666667
7860	0.00666666666666667
7875	0.00666666666666667
7890	0.0133333333333333
7905	0.0133333333333333
7920	0.0133333333333333
7935	0.02
7950	0.02
7965	0.0133333333333333
7980	0.0133333333333333
7995	0.0133333333333333
8010	0.0133333333333333
8025	0.0266666666666667
8040	0.02
8055	0.02
8070	0.02
8085	0.0133333333333333
8100	0.0133333333333333
8115	0.0133333333333333
8130	0.0133333333333333
8145	0.0133333333333333
8160	0.0133333333333333
8175	0
8190	0
8205	0.00666666666666667
8220	0.00666666666666667
8235	0.00666666666666667
8250	0.00666666666666667
8265	0.00666666666666667
8280	0.0133333333333333
8295	0.0133333333333333
8310	0.0133333333333333
8325	0.0133333333333333
8340	0.02
8355	0.0133333333333333
8370	0.0133333333333333
8385	0.0133333333333333
8400	0.0133333333333333
8415	0.0133333333333333
8430	0.00666666666666667
8445	0.00666666666666667
8460	0.00666666666666667
8475	0.0133333333333333
8490	0.00666666666666667
8505	0.00666666666666667
8520	0.00666666666666667
8535	0.00666666666666667
8550	0.0133333333333333
8565	0.0133333333333333
8580	0.0133333333333333
8595	0.0133333333333333
8610	0.0133333333333333
8625	0.0133333333333333
8640	0.0133333333333333
8655	0.0133333333333333
8670	0.0133333333333333
8685	0.0133333333333333
8700	0.00666666666666667
8715	0.00666666666666667
8730	0.00666666666666667
8745	0.00666666666666667
8760	0.00666666666666667
8775	0
8790	0
8805	0.00666666666666667
8820	0.00666666666666667
8835	0.00666666666666667
8850	0.00666666666666667
8865	0.00666666666666667
8880	0.00666666666666667
8895	0.00666666666666667
8910	0.00666666666666667
8925	0.00666666666666667
8940	0.00666666666666667
8955	0
8970	0
8985	0
9000	0.00666666666666667
9015	0.0133333333333333
9030	0.0133333333333333
9045	0.0133333333333333
9060	0.0133333333333333
9075	0.02
9090	0.0333333333333333
9105	0.0333333333333333
9120	0.0466666666666667
9135	0.0466666666666667
9150	0.04
9165	0.0333333333333333
9180	0.04
9195	0.04
9210	0.04
9225	0.04
9240	0.0266666666666667
9255	0.0266666666666667
9270	0.0133333333333333
9285	0.0133333333333333
9300	0.0133333333333333
9315	0.0133333333333333
9330	0.00666666666666667
9345	0.00666666666666667
9360	0.00666666666666667
9375	0
9390	0.00666666666666667
9405	0.00666666666666667
9420	0.0133333333333333
9435	0.02
9450	0.0266666666666667
9465	0.0333333333333333
9480	0.04
9495	0.04
9510	0.04
9525	0.04
9540	0.04
9555	0.0466666666666667
9570	0.0466666666666667
9585	0.04
9600	0.0333333333333333
9615	0.0266666666666667
9630	0.02
9645	0.02
9660	0.0266666666666667
9675	0.0266666666666667
9690	0.0266666666666667
9705	0.02
9720	0.02
9735	0.02
9750	0.02
9765	0.02
9780	0.02
9795	0.02
9810	0.0133333333333333
9825	0.02
9840	0.0133333333333333
9855	0.0266666666666667
9870	0.02
9885	0.02
9900	0.02
9915	0.02
9930	0.02
9945	0.02
9960	0.02
9975	0.0133333333333333
9990	0.0133333333333333
10005	0
10020	0
10035	0
10050	0.00666666666666667
10065	0.00666666666666667
10080	0.00666666666666667
10095	0.00666666666666667
10110	0.0133333333333333
10125	0.02
10140	0.02
10155	0.02
10170	0.02
10185	0.02
10200	0.0133333333333333
10215	0.02
10230	0.02
10245	0.0266666666666667
10260	0.02
10275	0.0133333333333333
10290	0.0133333333333333
10305	0.0133333333333333
10320	0.0133333333333333
10335	0.0133333333333333
10350	0.0133333333333333
10365	0.0133333333333333
10380	0.0133333333333333
10395	0.00666666666666667
10410	0.00666666666666667
10425	0.00666666666666667
10440	0.00666666666666667
10455	0.00666666666666667
10470	0.00666666666666667
10485	0.00666666666666667
10500	0.00666666666666667
10515	0
10530	0
10545	0
10560	0.00666666666666667
10575	0.00666666666666667
10590	0.00666666666666667
10605	0.0133333333333333
10620	0.0133333333333333
10635	0.0133333333333333
10650	0.0133333333333333
10665	0.0133333333333333
10680	0.0133333333333333
10695	0.0133333333333333
10710	0.00666666666666667
10725	0.00666666666666667
10740	0.00666666666666667
10755	0
10770	0
10785	0
10800	0
10815	0
10830	0
10845	0
10860	0
10875	0
10890	0.00666666666666667
10905	0.0133333333333333
10920	0.0133333333333333
10935	0.0266666666666667
10950	0.0266666666666667
10965	0.0266666666666667
10980	0.0266666666666667
10995	0.0266666666666667
11010	0.0266666666666667
11025	0.0333333333333333
11040	0.0266666666666667
11055	0.02
11070	0.02
11085	0.00666666666666667
11100	0.0133333333333333
11115	0.0133333333333333
11130	0.0133333333333333
11145	0.0133333333333333
11160	0.0133333333333333
11175	0.00666666666666667
11190	0.00666666666666667
11205	0.0133333333333333
11220	0.0133333333333333
11235	0.0133333333333333
11250	0.00666666666666667
11265	0.00666666666666667
11280	0.00666666666666667
11295	0.00666666666666667
11310	0.00666666666666667
11325	0.00666666666666667
11340	0.00666666666666667
11355	0
11370	0
11385	0
11400	0
11415	0
11430	0
11445	0
11460	0
11475	0
11490	0
11505	0
11520	0.00666666666666667
11535	0.00666666666666667
11550	0.00666666666666667
11565	0.00666666666666667
11580	0.00666666666666667
11595	0.00666666666666667
11610	0.00666666666666667
11625	0.00666666666666667
11640	0.00666666666666667
11655	0.00666666666666667
11670	0
11685	0.00666666666666667
11700	0.00666666666666667
11715	0.00666666666666667
11730	0.0133333333333333
11745	0.0133333333333333
11760	0.0133333333333333
11775	0.0133333333333333
11790	0.0133333333333333
11805	0.0133333333333333
11820	0.0133333333333333
11835	0.00666666666666667
11850	0.00666666666666667
11865	0.00666666666666667
11880	0.00666666666666667
11895	0.0133333333333333
11910	0.0133333333333333
11925	0.0133333333333333
11940	0.0133333333333333
11955	0.0133333333333333
11970	0.0133333333333333
11985	0.02
12000	0.0266666666666667
12015	0.0333333333333333
12030	0.0266666666666667
12045	0.02
12060	0.02
12075	0.02
12090	0.02
12105	0.02
12120	0.02
12135	0.0133333333333333
12150	0.00666666666666667
12165	0
12180	0
12195	0.00666666666666667
12210	0.0133333333333333
12225	0.0133333333333333
12240	0.0133333333333333
12255	0.0133333333333333
12270	0.0133333333333333
12285	0.0133333333333333
12300	0.0133333333333333
12315	0.0133333333333333
12330	0.02
12345	0.0133333333333333
12360	0.00666666666666667
12375	0.00666666666666667
12390	0.00666666666666667
12405	0.00666666666666667
12420	0.00666666666666667
12435	0.00666666666666667
12450	0.00666666666666667
12465	0.00666666666666667
12480	0
12495	0
12510	0
12525	0
12540	0
12555	0
12570	0
12585	0
12600	0.00666666666666667
12615	0.00666666666666667
12630	0.0133333333333333
12645	0.0133333333333333
12660	0.0133333333333333
12675	0.0133333333333333
12690	0.0133333333333333
12705	0.0133333333333333
12720	0.0133333333333333
12735	0.0133333333333333
12750	0.00666666666666667
12765	0.00666666666666667
12780	0
12795	0
12810	0
12825	0
12840	0
12855	0
12870	0.00666666666666667
12885	0.00666666666666667
12900	0.00666666666666667
12915	0.00666666666666667
12930	0.00666666666666667
12945	0.00666666666666667
12960	0.0133333333333333
12975	0.0133333333333333
12990	0.0133333333333333
13005	0.0133333333333333
13020	0.0133333333333333
13035	0.0133333333333333
13050	0.0133333333333333
13065	0.0133333333333333
13080	0.02
13095	0.02
13110	0.0133333333333333
13125	0.0133333333333333
13140	0.0133333333333333
13155	0.0133333333333333
13170	0.0133333333333333
13185	0.0133333333333333
13200	0.02
13215	0.02
13230	0.02
13245	0.02
13260	0.02
13275	0.02
13290	0.02
13305	0.02
13320	0.0133333333333333
13335	0.0133333333333333
13350	0.00666666666666667
13365	0.00666666666666667
13380	0
13395	0
13410	0
13425	0.00666666666666667
13440	0.0133333333333333
13455	0.0133333333333333
13470	0.0133333333333333
13485	0.0133333333333333
13500	0.0133333333333333
13515	0.0133333333333333
13530	0.0133333333333333
13545	0.0133333333333333
13560	0.0133333333333333
13575	0.00666666666666667
13590	0
13605	0
13620	0
13635	0
13650	0
13665	0
13680	0
13695	0.00666666666666667
13710	0.00666666666666667
13725	0.00666666666666667
13740	0.00666666666666667
13755	0.0133333333333333
13770	0.0133333333333333
13785	0.0133333333333333
13800	0.0133333333333333
13815	0.0133333333333333
13830	0.0133333333333333
13845	0.00666666666666667
13860	0.0133333333333333
13875	0.0133333333333333
13890	0.0133333333333333
13905	0.00666666666666667
13920	0.02
13935	0.0266666666666667
13950	0.0266666666666667
13965	0.0333333333333333
13980	0.0333333333333333
13995	0.04
14010	0.04
14025	0.04
14040	0.04
14055	0.04
14070	0.0266666666666667
14085	0.02
14100	0.0266666666666667
14115	0.02
14130	0.02
14145	0.0133333333333333
14160	0.00666666666666667
14175	0.00666666666666667
14190	0.00666666666666667
14205	0.00666666666666667
14220	0.00666666666666667
14235	0.00666666666666667
14250	0.00666666666666667
14265	0.02
14280	0.02
14295	0.02
14310	0.02
14325	0.0266666666666667
14340	0.0266666666666667
14355	0.0266666666666667
14370	0.0333333333333333
14385	0.0333333333333333
14400	0.0266666666666667
14415	0.0133333333333333
14430	0.0133333333333333
14445	0.02
14460	0.02
14475	0.02
14490	0.02
14505	0.02
14520	0.0133333333333333
14535	0.02
14550	0.0266666666666667
14565	0.0266666666666667
14580	0.0333333333333333
14595	0.0266666666666667
14610	0.0266666666666667
14625	0.02
14640	0.02
14655	0.0266666666666667
14670	0.0333333333333333
14685	0.0266666666666667
14700	0.02
14715	0.02
14730	0.02
14745	0.02
14760	0.02
14775	0.02
14790	0.02
14805	0.0133333333333333
14820	0.00666666666666667
14835	0.00666666666666667
14850	0.00666666666666667
14865	0.00666666666666667
14880	0
14895	0.00666666666666667
14910	0.00666666666666667
14925	0.00666666666666667
14940	0.0133333333333333
14955	0.0133333333333333
14970	0.0133333333333333
14985	0.0133333333333333
15000	0.0133333333333333
15015	0.0133333333333333
15030	0.0133333333333333
15045	0.00666666666666667
15060	0.00666666666666667
15075	0.00666666666666667
15090	0
15105	0.00666666666666667
15120	0.00666666666666667
15135	0.00666666666666667
