# Supplementary material for: Conveniently Pre-Tagged and Pre-Packaged: Extended Molecular Identification and Metagenomics Using Complete Metazoan Mitochondrial Genomes
Source: PLoS One. 2012 Dec 14;7(12):e51263. doi: 10.1371/journal.pone.0051263 (PMC3522660; doi:10.1371/journal.pone.0051263)
Supplement: File S4 — Sliding window analyses for Sauropsida, Aves, Hemichordata, Coelacanthimorpha, Dipnoi, Chondrichthyes and Cephalochordata. For each family, the folder contains the aligned sequences as well as the sliding window analyses by species pair and for all species pair on a single figure. (ZIP) [file pone.0051263.s004.zip › Cephalocordata/Branchiostomidae/15_150/Branchiostoma_japonicum_NC_008069_Branchiostoma_belcheri_NC_004537.csv]

0	0.00666666666666667
15	0.0133333333333333
30	0.0133333333333333
45	0.0133333333333333
60	0.0133333333333333
75	0.0133333333333333
90	0.0133333333333333
105	0.0133333333333333
120	0.00666666666666667
135	0.00666666666666667
150	0.00666666666666667
165	0
180	0
195	0
210	0
225	0
240	0
255	0.00666666666666667
270	0.00666666666666667
285	0.00666666666666667
300	0.00666666666666667
315	0.0133333333333333
330	0.0133333333333333
345	0.0133333333333333
360	0.0133333333333333
375	0.0133333333333333
390	0.0133333333333333
405	0.00666666666666667
420	0.00666666666666667
435	0.00666666666666667
450	0.00666666666666667
465	0
480	0.00666666666666667
495	0.00666666666666667
510	0.00666666666666667
525	0.00666666666666667
540	0.00666666666666667
555	0.00666666666666667
570	0.00666666666666667
585	0.02
600	0.02
615	0.02
630	0.0133333333333333
645	0.0133333333333333
660	0.0133333333333333
675	0.0133333333333333
690	0.0133333333333333
705	0.0133333333333333
720	0.0133333333333333
735	0
750	0.00666666666666667
765	0.00666666666666667
780	0.00666666666666667
795	0.00666666666666667
810	0.00666666666666667
825	0.00666666666666667
840	0.00666666666666667
855	0.00666666666666667
870	0.00666666666666667
885	0.0133333333333333
900	0.00666666666666667
915	0.00666666666666667
930	0.00666666666666667
945	0.00666666666666667
960	0.00666666666666667
975	0.00666666666666667
990	0.00666666666666667
1005	0.00666666666666667
1020	0.00666666666666667
1035	0
1050	0
1065	0
1080	0.00666666666666667
1095	0.00666666666666667
1110	0.0133333333333333
1125	0.0133333333333333
1140	0.0133333333333333
1155	0.0133333333333333
1170	0.0133333333333333
1185	0.0133333333333333
1200	0.0133333333333333
1215	0.0133333333333333
1230	0.00666666666666667
1245	0.00666666666666667
1260	0
1275	0
1290	0
1305	0
1320	0
1335	0.00666666666666667
1350	0.00666666666666667
1365	0.00666666666666667
1380	0.00666666666666667
1395	0.00666666666666667
1410	0.00666666666666667
1425	0.0133333333333333
1440	0.0133333333333333
1455	0.0133333333333333
1470	0.0133333333333333
1485	0.00666666666666667
1500	0.00666666666666667
1515	0.00666666666666667
1530	0.00666666666666667
1545	0.00666666666666667
1560	0.00666666666666667
1575	0.00666666666666667
1590	0.00666666666666667
1605	0.00666666666666667
1620	0.00666666666666667
1635	0.00666666666666667
1650	0.0133333333333333
1665	0.02
1680	0.0266666666666667
1695	0.0266666666666667
1710	0.0266666666666667
1725	0.0333333333333333
1740	0.0333333333333333
1755	0.0333333333333333
1770	0.0333333333333333
1785	0.0333333333333333
1800	0.0266666666666667
1815	0.02
1830	0.0133333333333333
1845	0.0133333333333333
1860	0.02
1875	0.00666666666666667
1890	0.00666666666666667
1905	0.00666666666666667
1920	0.00666666666666667
1935	0.00666666666666667
1950	0.00666666666666667
1965	0.00666666666666667
1980	0.00666666666666667
1995	0.00666666666666667
2010	0
2025	0
2040	0
2055	0
2070	0
2085	0
2100	0.00666666666666667
2115	0.00666666666666667
2130	0.00666666666666667
2145	0.00666666666666667
2160	0.00666666666666667
2175	0.00666666666666667
2190	0.00666666666666667
2205	0.00666666666666667
2220	0.00666666666666667
2235	0.00666666666666667
2250	0
2265	0
2280	0
2295	0
2310	0
2325	0
2340	0
2355	0
2370	0
2385	0
2400	0
2415	0.00666666666666667
2430	0.0133333333333333
2445	0.0133333333333333
2460	0.0133333333333333
2475	0.0133333333333333
2490	0.02
2505	0.02
2520	0.02
2535	0.02
2550	0.02
2565	0.0133333333333333
2580	0.00666666666666667
2595	0.00666666666666667
2610	0.00666666666666667
2625	0.00666666666666667
2640	0
2655	0.0133333333333333
2670	0.02
2685	0.02
2700	0.02
2715	0.0333333333333333
2730	0.0333333333333333
2745	0.0333333333333333
2760	0.0333333333333333
2775	0.0333333333333333
2790	0.0333333333333333
2805	0.02
2820	0.0133333333333333
2835	0.0133333333333333
2850	0.0133333333333333
2865	0
2880	0.00666666666666667
2895	0.00666666666666667
2910	0.0133333333333333
2925	0.02
2940	0.02
2955	0.02
2970	0.0266666666666667
2985	0.0266666666666667
3000	0.0333333333333333
3015	0.04
3030	0.0333333333333333
3045	0.0333333333333333
3060	0.0266666666666667
3075	0.02
3090	0.02
3105	0.02
3120	0.0133333333333333
3135	0.0133333333333333
3150	0.00666666666666667
3165	0
3180	0
3195	0
3210	0
3225	0
3240	0
3255	0
3270	0
3285	0.00666666666666667
3300	0.00666666666666667
3315	0.0133333333333333
3330	0.0133333333333333
3345	0.0133333333333333
3360	0.02
3375	0.02
3390	0.02
3405	0.02
3420	0.02
3435	0.0133333333333333
3450	0.0133333333333333
3465	0.00666666666666667
3480	0.02
3495	0.02
3510	0.0266666666666667
3525	0.0266666666666667
3540	0.0266666666666667
3555	0.0266666666666667
3570	0.0266666666666667
3585	0.0266666666666667
3600	0.04
3615	0.04
3630	0.0266666666666667
3645	0.0266666666666667
3660	0.0133333333333333
3675	0.0133333333333333
3690	0.02
3705	0.02
3720	0.02
3735	0.02
3750	0.00666666666666667
3765	0.0133333333333333
3780	0.0133333333333333
3795	0.0133333333333333
3810	0.0133333333333333
3825	0.0133333333333333
3840	0.00666666666666667
3855	0.00666666666666667
3870	0.00666666666666667
3885	0.00666666666666667
3900	0.00666666666666667
3915	0
3930	0
3945	0
3960	0
3975	0
3990	0
4005	0
4020	0
4035	0
4050	0
4065	0.00666666666666667
4080	0.0133333333333333
4095	0.0133333333333333
4110	0.0133333333333333
4125	0.0133333333333333
4140	0.0133333333333333
4155	0.0133333333333333
4170	0.0133333333333333
4185	0.0133333333333333
4200	0.0133333333333333
4215	0.00666666666666667
4230	0
4245	0
4260	0
4275	0
4290	0.00666666666666667
4305	0.00666666666666667
4320	0.00666666666666667
4335	0.00666666666666667
4350	0.00666666666666667
4365	0.00666666666666667
4380	0.00666666666666667
4395	0.00666666666666667
4410	0.00666666666666667
4425	0.0133333333333333
4440	0.00666666666666667
4455	0.00666666666666667
4470	0.00666666666666667
4485	0.00666666666666667
4500	0.00666666666666667
4515	0.00666666666666667
4530	0.00666666666666667
4545	0.00666666666666667
4560	0.00666666666666667
4575	0
4590	0
4605	0
4620	0
4635	0
4650	0
4665	0
4680	0
4695	0
4710	0
4725	0
4740	0
4755	0
4770	0
4785	0
4800	0
4815	0
4830	0
4845	0.00666666666666667
4860	0.0133333333333333
4875	0.0133333333333333
4890	0.0133333333333333
4905	0.02
4920	0.02
4935	0.02
4950	0.02
4965	0.0266666666666667
4980	0.0333333333333333
4995	0.0266666666666667
5010	0.02
5025	0.02
5040	0.02
5055	0.0133333333333333
5070	0.0133333333333333
5085	0.0133333333333333
5100	0.0133333333333333
5115	0.00666666666666667
5130	0
5145	0
5160	0
5175	0
5190	0
5205	0
5220	0
5235	0
5250	0
5265	0.00666666666666667
5280	0.00666666666666667
5295	0.00666666666666667
5310	0.00666666666666667
5325	0.00666666666666667
5340	0.00666666666666667
5355	0.00666666666666667
5370	0.00666666666666667
5385	0.0133333333333333
5400	0.0133333333333333
5415	0.00666666666666667
5430	0.00666666666666667
5445	0.00666666666666667
5460	0.00666666666666667
5475	0.00666666666666667
5490	0.00666666666666667
5505	0.00666666666666667
5520	0.00666666666666667
5535	0
5550	0
5565	0
5580	0
5595	0
5610	0
5625	0
5640	0
5655	0
5670	0
5685	0
5700	0
5715	0
5730	0.00666666666666667
5745	0.00666666666666667
5760	0.00666666666666667
5775	0.00666666666666667
5790	0.00666666666666667
5805	0.00666666666666667
5820	0.00666666666666667
5835	0.00666666666666667
5850	0.00666666666666667
5865	0.00666666666666667
5880	0
5895	0
5910	0
5925	0
5940	0
5955	0
5970	0
5985	0.00666666666666667
6000	0.00666666666666667
6015	0.00666666666666667
6030	0.00666666666666667
6045	0.00666666666666667
6060	0.00666666666666667
6075	0.00666666666666667
6090	0.00666666666666667
6105	0.00666666666666667
6120	0.00666666666666667
6135	0
6150	0
6165	0
6180	0
6195	0
6210	0
6225	0
6240	0.00666666666666667
6255	0.00666666666666667
6270	0.00666666666666667
6285	0.00666666666666667
6300	0.00666666666666667
6315	0.00666666666666667
6330	0.00666666666666667
6345	0.00666666666666667
6360	0.00666666666666667
6375	0.00666666666666667
6390	0.00666666666666667
6405	0.00666666666666667
6420	0.00666666666666667
6435	0.00666666666666667
6450	0.00666666666666667
6465	0.00666666666666667
6480	0.00666666666666667
6495	0.00666666666666667
6510	0.00666666666666667
6525	0.00666666666666667
6540	0
6555	0.00666666666666667
6570	0.00666666666666667
6585	0.0133333333333333
6600	0.0133333333333333
6615	0.0133333333333333
6630	0.0133333333333333
6645	0.0133333333333333
6660	0.0133333333333333
6675	0.0133333333333333
6690	0.0133333333333333
6705	0.00666666666666667
6720	0.00666666666666667
6735	0
6750	0
6765	0
6780	0.00666666666666667
6795	0.00666666666666667
6810	0.00666666666666667
6825	0.0133333333333333
6840	0.0133333333333333
6855	0.0133333333333333
6870	0.0133333333333333
6885	0.0133333333333333
6900	0.0133333333333333
6915	0.02
6930	0.0133333333333333
6945	0.02
6960	0.02
6975	0.0133333333333333
6990	0.02
7005	0.02
7020	0.02
7035	0.02
7050	0.02
7065	0.0133333333333333
7080	0.0133333333333333
7095	0.00666666666666667
7110	0.0133333333333333
7125	0.0133333333333333
7140	0.00666666666666667
7155	0.00666666666666667
7170	0.0133333333333333
7185	0.0133333333333333
7200	0.0133333333333333
7215	0.0133333333333333
7230	0.0133333333333333
7245	0.02
7260	0.0133333333333333
7275	0.0133333333333333
7290	0.0133333333333333
7305	0.0133333333333333
7320	0.0133333333333333
7335	0.0133333333333333
7350	0.0133333333333333
7365	0.0133333333333333
7380	0.0133333333333333
7395	0.00666666666666667
7410	0.00666666666666667
7425	0.00666666666666667
7440	0.00666666666666667
7455	0.00666666666666667
7470	0
7485	0
7500	0
7515	0
7530	0.0133333333333333
7545	0.0133333333333333
7560	0.0133333333333333
7575	0.0133333333333333
7590	0.0133333333333333
7605	0.0133333333333333
7620	0.02
7635	0.02
7650	0.02
7665	0.02
7680	0.00666666666666667
7695	0.00666666666666667
7710	0.0133333333333333
7725	0.0133333333333333
7740	0.0133333333333333
7755	0.0133333333333333
7770	0.0133333333333333
7785	0.0133333333333333
7800	0.0133333333333333
7815	0.0133333333333333
7830	0.0133333333333333
7845	0.0133333333333333
7860	0.00666666666666667
7875	0.00666666666666667
7890	0.00666666666666667
7905	0.02
7920	0.02
7935	0.02
7950	0.02
7965	0.02
7980	0.02
7995	0.02
8010	0.02
8025	0.04
8040	0.04
8055	0.0266666666666667
8070	0.0266666666666667
8085	0.0266666666666667
8100	0.0266666666666667
8115	0.0266666666666667
8130	0.0333333333333333
8145	0.0333333333333333
8160	0.0333333333333333
8175	0.0133333333333333
8190	0.0133333333333333
8205	0.0133333333333333
8220	0.00666666666666667
8235	0.00666666666666667
8250	0.00666666666666667
8265	0.00666666666666667
8280	0
8295	0
8310	0
8325	0
8340	0
8355	0.00666666666666667
8370	0.00666666666666667
8385	0.00666666666666667
8400	0.00666666666666667
8415	0.00666666666666667
8430	0.00666666666666667
8445	0.00666666666666667
8460	0.00666666666666667
8475	0.00666666666666667
8490	0.00666666666666667
8505	0
8520	0
8535	0
8550	0
8565	0
8580	0
8595	0.00666666666666667
8610	0.00666666666666667
8625	0.00666666666666667
8640	0.00666666666666667
8655	0.00666666666666667
8670	0.00666666666666667
8685	0.00666666666666667
8700	0.00666666666666667
8715	0.00666666666666667
8730	0.00666666666666667
8745	0
8760	0
8775	0
8790	0.0133333333333333
8805	0.0133333333333333
8820	0.0133333333333333
8835	0.0133333333333333
8850	0.0133333333333333
8865	0.0133333333333333
8880	0.0133333333333333
8895	0.0133333333333333
8910	0.0133333333333333
8925	0.0133333333333333
8940	0
8955	0
8970	0
8985	0
9000	0.00666666666666667
9015	0.00666666666666667
9030	0.0133333333333333
9045	0.02
9060	0.02
9075	0.02
9090	0.02
9105	0.02
9120	0.02
9135	0.02
9150	0.0133333333333333
9165	0.02
9180	0.0133333333333333
9195	0.00666666666666667
9210	0.00666666666666667
9225	0.00666666666666667
9240	0.00666666666666667
9255	0.00666666666666667
9270	0.00666666666666667
9285	0.00666666666666667
9300	0.00666666666666667
9315	0
9330	0
9345	0
9360	0
9375	0.00666666666666667
9390	0.00666666666666667
9405	0.00666666666666667
9420	0.00666666666666667
9435	0.00666666666666667
9450	0.00666666666666667
9465	0.0133333333333333
9480	0.0133333333333333
9495	0.02
9510	0.02
9525	0.02
9540	0.02
9555	0.02
9570	0.02
9585	0.02
9600	0.02
9615	0.0133333333333333
9630	0.0133333333333333
9645	0.00666666666666667
9660	0.00666666666666667
9675	0
9690	0
9705	0
9720	0
9735	0
9750	0
9765	0
9780	0
9795	0
9810	0.00666666666666667
9825	0.00666666666666667
9840	0.00666666666666667
9855	0.00666666666666667
9870	0.00666666666666667
9885	0.00666666666666667
9900	0.00666666666666667
9915	0.00666666666666667
9930	0.00666666666666667
9945	0.00666666666666667
9960	0.00666666666666667
9975	0.00666666666666667
9990	0.00666666666666667
10005	0.00666666666666667
10020	0.00666666666666667
10035	0.00666666666666667
10050	0.00666666666666667
10065	0.00666666666666667
10080	0.00666666666666667
10095	0.00666666666666667
10110	0
10125	0
10140	0
10155	0
10170	0
10185	0
10200	0
10215	0.00666666666666667
10230	0.00666666666666667
10245	0.02
10260	0.02
10275	0.02
10290	0.02
10305	0.0266666666666667
10320	0.0266666666666667
10335	0.0333333333333333
10350	0.0333333333333333
10365	0.0266666666666667
10380	0.0266666666666667
10395	0.0133333333333333
10410	0.0133333333333333
10425	0.0133333333333333
10440	0.0133333333333333
10455	0.00666666666666667
10470	0.00666666666666667
10485	0
10500	0
10515	0
10530	0
10545	0
10560	0
10575	0
10590	0
10605	0
10620	0
10635	0
10650	0
10665	0
10680	0
10695	0
10710	0
10725	0
10740	0
10755	0
10770	0
10785	0
10800	0
10815	0
10830	0
10845	0
10860	0
10875	0
10890	0
10905	0.00666666666666667
10920	0.00666666666666667
10935	0.00666666666666667
10950	0.00666666666666667
10965	0.00666666666666667
10980	0.00666666666666667
10995	0.00666666666666667
11010	0.00666666666666667
11025	0.00666666666666667
11040	0.0133333333333333
11055	0.0133333333333333
11070	0.0133333333333333
11085	0.0133333333333333
11100	0.0133333333333333
11115	0.02
11130	0.0266666666666667
11145	0.0266666666666667
11160	0.0266666666666667
11175	0.0266666666666667
11190	0.02
11205	0.0133333333333333
11220	0.0133333333333333
11235	0.0133333333333333
11250	0.0133333333333333
11265	0.00666666666666667
11280	0
11295	0
11310	0
11325	0
11340	0
11355	0
11370	0
11385	0
11400	0
11415	0
11430	0
11445	0
11460	0
11475	0
11490	0
11505	0
11520	0
11535	0
11550	0
11565	0
11580	0
11595	0.00666666666666667
11610	0.00666666666666667
11625	0.00666666666666667
11640	0.0133333333333333
11655	0.02
11670	0.02
11685	0.0266666666666667
11700	0.0266666666666667
11715	0.0266666666666667
11730	0.0266666666666667
11745	0.02
11760	0.02
11775	0.02
11790	0.0133333333333333
11805	0.00666666666666667
11820	0.00666666666666667
11835	0
11850	0
11865	0
11880	0
11895	0
11910	0
11925	0
11940	0.00666666666666667
11955	0.00666666666666667
11970	0.00666666666666667
11985	0.00666666666666667
12000	0.00666666666666667
12015	0.00666666666666667
12030	0.00666666666666667
12045	0.0133333333333333
12060	0.0133333333333333
12075	0.0133333333333333
12090	0.00666666666666667
12105	0.00666666666666667
12120	0.0133333333333333
12135	0.0133333333333333
12150	0.0133333333333333
12165	0.0133333333333333
12180	0.0133333333333333
12195	0.00666666666666667
12210	0.00666666666666667
12225	0.00666666666666667
12240	0.00666666666666667
12255	0.00666666666666667
12270	0
12285	0
12300	0
12315	0
12330	0
12345	0
12360	0
12375	0
12390	0
12405	0
12420	0
12435	0
12450	0
12465	0
12480	0
12495	0
12510	0.00666666666666667
12525	0.00666666666666667
12540	0.00666666666666667
12555	0.00666666666666667
12570	0.00666666666666667
12585	0.0133333333333333
12600	0.0133333333333333
12615	0.0133333333333333
12630	0.0133333333333333
12645	0.0133333333333333
12660	0.00666666666666667
12675	0.00666666666666667
12690	0.00666666666666667
12705	0.00666666666666667
12720	0.00666666666666667
12735	0
12750	0
12765	0
12780	0.00666666666666667
12795	0.00666666666666667
12810	0.00666666666666667
12825	0.00666666666666667
12840	0.00666666666666667
12855	0.00666666666666667
12870	0.00666666666666667
12885	0.00666666666666667
12900	0.00666666666666667
12915	0.0133333333333333
12930	0.00666666666666667
12945	0.00666666666666667
12960	0.00666666666666667
12975	0.00666666666666667
12990	0.00666666666666667
13005	0.00666666666666667
13020	0.00666666666666667
13035	0.0133333333333333
13050	0.0133333333333333
13065	0.02
13080	0.02
13095	0.02
13110	0.02
13125	0.02
13140	0.0266666666666667
13155	0.0266666666666667
13170	0.0266666666666667
13185	0.02
13200	0.02
13215	0.00666666666666667
13230	0.00666666666666667
13245	0.00666666666666667
13260	0.00666666666666667
13275	0.00666666666666667
13290	0
13305	0
13320	0
13335	0.00666666666666667
13350	0.00666666666666667
13365	0.00666666666666667
13380	0.0133333333333333
13395	0.0133333333333333
13410	0.0133333333333333
13425	0.0133333333333333
13440	0.0133333333333333
13455	0.0133333333333333
13470	0.0133333333333333
13485	0.00666666666666667
13500	0.00666666666666667
13515	0.00666666666666667
13530	0
13545	0
13560	0
13575	0
13590	0
13605	0
13620	0
13635	0
13650	0
13665	0
13680	0.00666666666666667
13695	0.00666666666666667
13710	0.00666666666666667
13725	0.00666666666666667
13740	0.0133333333333333
13755	0.0133333333333333
13770	0.0133333333333333
13785	0.0133333333333333
13800	0.0133333333333333
13815	0.0133333333333333
13830	0.00666666666666667
13845	0.00666666666666667
13860	0.0133333333333333
13875	0.0133333333333333
13890	0.0133333333333333
13905	0.0133333333333333
13920	0.0133333333333333
13935	0.0133333333333333
13950	0.0133333333333333
13965	0.02
13980	0.02
13995	0.0266666666666667
14010	0.02
14025	0.0266666666666667
14040	0.02
14055	0.02
14070	0.02
14085	0.02
14100	0.02
14115	0.0133333333333333
14130	0.0133333333333333
14145	0.0133333333333333
14160	0.0133333333333333
14175	0.00666666666666667
14190	0.00666666666666667
14205	0.00666666666666667
14220	0.0133333333333333
14235	0.02
14250	0.02
14265	0.02
14280	0.02
14295	0.0133333333333333
14310	0.0133333333333333
14325	0.0133333333333333
14340	0.0133333333333333
14355	0.0133333333333333
14370	0.0133333333333333
14385	0.00666666666666667
14400	0.00666666666666667
14415	0.0133333333333333
14430	0.0133333333333333
14445	0.0133333333333333
14460	0.0133333333333333
14475	0.0133333333333333
14490	0.0133333333333333
14505	0.0133333333333333
14520	0.00666666666666667
14535	0.0133333333333333
14550	0.0133333333333333
14565	0.00666666666666667
14580	0.00666666666666667
14595	0.00666666666666667
14610	0.00666666666666667
14625	0.00666666666666667
14640	0.0133333333333333
14655	0.0133333333333333
14670	0.02
14685	0.0133333333333333
14700	0.0133333333333333
14715	0.0133333333333333
14730	0.0133333333333333
14745	0.0133333333333333
14760	0.0133333333333333
14775	0.0133333333333333
14790	0.00666666666666667
14805	0.00666666666666667
14820	0
14835	0
14850	0
14865	0
14880	0
14895	0
14910	0
14925	0
14940	0
14955	0
14970	0
14985	0
15000	0
15015	0
15030	0
15045	0
15060	0
15075	0
15090	0
15105	0
15120	0.00666666666666667
15135	0.00666666666666667
