# Supplementary material for: Conveniently Pre-Tagged and Pre-Packaged: Extended Molecular Identification and Metagenomics Using Complete Metazoan Mitochondrial Genomes
Source: PLoS One. 2012 Dec 14;7(12):e51263. doi: 10.1371/journal.pone.0051263 (PMC3522660; doi:10.1371/journal.pone.0051263)
Supplement: File S4 — Sliding window analyses for Sauropsida, Aves, Hemichordata, Coelacanthimorpha, Dipnoi, Chondrichthyes and Cephalochordata. For each family, the folder contains the aligned sequences as well as the sliding window analyses by species pair and for all species pair on a single figure. (ZIP) [file pone.0051263.s004.zip › Cephalocordata/Branchiostomidae/15_150/Branchiostoma_japonicum_NC_008069_Branchiostoma_floridae_NC_000834.csv]

0	0.133333333333333
15	0.14
30	0.146666666666667
45	0.153333333333333
60	0.16
75	0.173333333333333
90	0.166666666666667
105	0.16
120	0.153333333333333
135	0.14
150	0.126666666666667
165	0.12
180	0.126666666666667
195	0.126666666666667
210	0.113333333333333
225	0.113333333333333
240	0.126666666666667
255	0.12
270	0.12
285	0.14
300	0.153333333333333
315	0.153333333333333
330	0.153333333333333
345	0.133333333333333
360	0.14
375	0.133333333333333
390	0.12
405	0.126666666666667
420	0.14
435	0.146666666666667
450	0.16
465	0.166666666666667
480	0.173333333333333
495	0.18
510	0.193333333333333
525	0.2
540	0.193333333333333
555	0.186666666666667
570	0.173333333333333
585	0.166666666666667
600	0.153333333333333
615	0.14
630	0.133333333333333
645	0.146666666666667
660	0.12
675	0.126666666666667
690	0.146666666666667
705	0.16
720	0.166666666666667
735	0.153333333333333
750	0.146666666666667
765	0.146666666666667
780	0.16
795	0.153333333333333
810	0.166666666666667
825	0.153333333333333
840	0.146666666666667
855	0.146666666666667
870	0.173333333333333
885	0.186666666666667
900	0.2
915	0.193333333333333
930	0.186666666666667
945	0.193333333333333
960	0.206666666666667
975	0.206666666666667
990	0.193333333333333
1005	0.193333333333333
1020	0.16
1035	0.153333333333333
1050	0.133333333333333
1065	0.14
1080	0.133333333333333
1095	0.126666666666667
1110	0.133333333333333
1125	0.133333333333333
1140	0.146666666666667
1155	0.14
1170	0.146666666666667
1185	0.146666666666667
1200	0.166666666666667
1215	0.153333333333333
1230	0.153333333333333
1245	0.16
1260	0.14
1275	0.166666666666667
1290	0.18
1305	0.186666666666667
1320	0.186666666666667
1335	0.18
1350	0.166666666666667
1365	0.18
1380	0.186666666666667
1395	0.18
1410	0.166666666666667
1425	0.16
1440	0.126666666666667
1455	0.12
1470	0.106666666666667
1485	0.12
1500	0.12
1515	0.126666666666667
1530	0.126666666666667
1545	0.14
1560	0.153333333333333
1575	0.146666666666667
1590	0.18
1605	0.18
1620	0.193333333333333
1635	0.186666666666667
1650	0.2
1665	0.186666666666667
1680	0.2
1695	0.2
1710	0.193333333333333
1725	0.193333333333333
1740	0.18
1755	0.186666666666667
1770	0.193333333333333
1785	0.193333333333333
1800	0.18
1815	0.186666666666667
1830	0.173333333333333
1845	0.153333333333333
1860	0.173333333333333
1875	0.16
1890	0.153333333333333
1905	0.146666666666667
1920	0.16
1935	0.193333333333333
1950	0.22
1965	0.213333333333333
1980	0.226666666666667
1995	0.24
2010	0.233333333333333
2025	0.226666666666667
2040	0.24
2055	0.246666666666667
2070	0.226666666666667
2085	0.18
2100	0.166666666666667
2115	0.186666666666667
2130	0.173333333333333
2145	0.173333333333333
2160	0.166666666666667
2175	0.173333333333333
2190	0.166666666666667
2205	0.18
2220	0.186666666666667
2235	0.206666666666667
2250	0.206666666666667
2265	0.193333333333333
2280	0.186666666666667
2295	0.22
2310	0.22
2325	0.213333333333333
2340	0.22
2355	0.22
2370	0.24
2385	0.233333333333333
2400	0.253333333333333
2415	0.3
2430	0.326666666666667
2445	0.326666666666667
2460	0.326666666666667
2475	0.34
2490	0.326666666666667
2505	0.313333333333333
2520	0.293333333333333
2535	0.306666666666667
2550	0.28
2565	0.28
2580	0.28
2595	0.273333333333333
2610	0.293333333333333
2625	0.306666666666667
2640	0.313333333333333
2655	0.333333333333333
2670	0.36
2685	0.366666666666667
2700	0.38
2715	0.34
2730	0.333333333333333
2745	0.3
2760	0.286666666666667
2775	0.273333333333333
2790	0.293333333333333
2805	0.293333333333333
2820	0.26
2835	0.246666666666667
2850	0.233333333333333
2865	0.233333333333333
2880	0.213333333333333
2895	0.22
2910	0.22
2925	0.226666666666667
2940	0.22
2955	0.193333333333333
2970	0.22
2985	0.22
3000	0.226666666666667
3015	0.24
3030	0.266666666666667
3045	0.266666666666667
3060	0.273333333333333
3075	0.273333333333333
3090	0.266666666666667
3105	0.26
3120	0.24
3135	0.226666666666667
3150	0.213333333333333
3165	0.206666666666667
3180	0.18
3195	0.18
3210	0.186666666666667
3225	0.186666666666667
3240	0.18
3255	0.18
3270	0.2
3285	0.22
3300	0.266666666666667
3315	0.26
3330	0.253333333333333
3345	0.253333333333333
3360	0.233333333333333
3375	0.24
3390	0.24
3405	0.253333333333333
3420	0.24
3435	0.233333333333333
3450	0.193333333333333
3465	0.186666666666667
3480	0.193333333333333
3495	0.18
3510	0.2
3525	0.193333333333333
3540	0.2
3555	0.213333333333333
3570	0.213333333333333
3585	0.206666666666667
3600	0.2
3615	0.22
3630	0.24
3645	0.273333333333333
3660	0.246666666666667
3675	0.24
3690	0.22
3705	0.2
3720	0.186666666666667
3735	0.18
3750	0.193333333333333
3765	0.18
3780	0.166666666666667
3795	0.146666666666667
3810	0.14
3825	0.153333333333333
3840	0.16
3855	0.153333333333333
3870	0.166666666666667
3885	0.16
3900	0.166666666666667
3915	0.153333333333333
3930	0.14
3945	0.14
3960	0.153333333333333
3975	0.133333333333333
3990	0.166666666666667
4005	0.186666666666667
4020	0.206666666666667
4035	0.22
4050	0.22
4065	0.22
4080	0.246666666666667
4095	0.246666666666667
4110	0.24
4125	0.26
4140	0.226666666666667
4155	0.233333333333333
4170	0.213333333333333
4185	0.233333333333333
4200	0.24
4215	0.26
4230	0.26
4245	0.246666666666667
4260	0.246666666666667
4275	0.233333333333333
4290	0.226666666666667
4305	0.206666666666667
4320	0.186666666666667
4335	0.166666666666667
4350	0.146666666666667
4365	0.126666666666667
4380	0.126666666666667
4395	0.146666666666667
4410	0.18
4425	0.18
4440	0.193333333333333
4455	0.193333333333333
4470	0.22
4485	0.246666666666667
4500	0.266666666666667
4515	0.28
4530	0.253333333333333
4545	0.246666666666667
4560	0.213333333333333
4575	0.22
4590	0.22
4605	0.226666666666667
4620	0.22
4635	0.193333333333333
4650	0.193333333333333
4665	0.193333333333333
4680	0.24
4695	0.266666666666667
4710	0.3
4725	0.32
4740	0.34
4755	0.386666666666667
4770	0.393333333333333
4785	0.4
4800	0.406666666666667
4815	0.42
4830	0.426666666666667
4845	0.413333333333333
4860	0.38
4875	0.353333333333333
4890	0.36
4905	0.34
4920	0.366666666666667
4935	0.373333333333333
4950	0.386666666666667
4965	0.373333333333333
4980	0.34
4995	0.306666666666667
5010	0.326666666666667
5025	0.333333333333333
5040	0.293333333333333
5055	0.266666666666667
5070	0.22
5085	0.213333333333333
5100	0.193333333333333
5115	0.193333333333333
5130	0.206666666666667
5145	0.24
5160	0.22
5175	0.253333333333333
5190	0.3
5205	0.326666666666667
5220	0.34
5235	0.326666666666667
5250	0.326666666666667
5265	0.346666666666667
5280	0.32
5295	0.313333333333333
5310	0.32
5325	0.273333333333333
5340	0.246666666666667
5355	0.22
5370	0.24
5385	0.253333333333333
5400	0.253333333333333
5415	0.26
5430	0.273333333333333
5445	0.273333333333333
5460	0.286666666666667
5475	0.306666666666667
5490	0.3
5505	0.286666666666667
5520	0.273333333333333
5535	0.286666666666667
5550	0.273333333333333
5565	0.253333333333333
5580	0.24
5595	0.253333333333333
5610	0.246666666666667
5625	0.24
5640	0.273333333333333
5655	0.306666666666667
5670	0.306666666666667
5685	0.3
5700	0.313333333333333
5715	0.34
5730	0.346666666666667
5745	0.34
5760	0.34
5775	0.346666666666667
5790	0.313333333333333
5805	0.32
5820	0.34
5835	0.326666666666667
5850	0.326666666666667
5865	0.306666666666667
5880	0.333333333333333
5895	0.32
5910	0.346666666666667
5925	0.333333333333333
5940	0.373333333333333
5955	0.346666666666667
5970	0.32
5985	0.333333333333333
6000	0.306666666666667
6015	0.286666666666667
6030	0.246666666666667
6045	0.26
6060	0.26
6075	0.26
6090	0.213333333333333
6105	0.206666666666667
6120	0.2
6135	0.186666666666667
6150	0.213333333333333
6165	0.206666666666667
6180	0.22
6195	0.193333333333333
6210	0.173333333333333
6225	0.206666666666667
6240	0.233333333333333
6255	0.233333333333333
6270	0.253333333333333
6285	0.273333333333333
6300	0.26
6315	0.286666666666667
6330	0.313333333333333
6345	0.326666666666667
6360	0.333333333333333
6375	0.306666666666667
6390	0.3
6405	0.306666666666667
6420	0.293333333333333
6435	0.28
6450	0.286666666666667
6465	0.266666666666667
6480	0.253333333333333
6495	0.246666666666667
6510	0.233333333333333
6525	0.226666666666667
6540	0.226666666666667
6555	0.226666666666667
6570	0.233333333333333
6585	0.233333333333333
6600	0.233333333333333
6615	0.24
6630	0.226666666666667
6645	0.22
6660	0.226666666666667
6675	0.233333333333333
6690	0.22
6705	0.22
6720	0.22
6735	0.226666666666667
6750	0.246666666666667
6765	0.26
6780	0.28
6795	0.293333333333333
6810	0.32
6825	0.313333333333333
6840	0.326666666666667
6855	0.333333333333333
6870	0.306666666666667
6885	0.293333333333333
6900	0.273333333333333
6915	0.253333333333333
6930	0.233333333333333
6945	0.233333333333333
6960	0.2
6975	0.2
6990	0.2
7005	0.2
7020	0.22
7035	0.213333333333333
7050	0.213333333333333
7065	0.213333333333333
7080	0.213333333333333
7095	0.213333333333333
7110	0.206666666666667
7125	0.22
7140	0.213333333333333
7155	0.213333333333333
7170	0.206666666666667
7185	0.2
7200	0.193333333333333
7215	0.2
7230	0.206666666666667
7245	0.213333333333333
7260	0.253333333333333
7275	0.246666666666667
7290	0.26
7305	0.246666666666667
7320	0.273333333333333
7335	0.293333333333333
7350	0.28
7365	0.28
7380	0.273333333333333
7395	0.273333333333333
7410	0.26
7425	0.26
7440	0.246666666666667
7455	0.266666666666667
7470	0.273333333333333
7485	0.266666666666667
7500	0.28
7515	0.293333333333333
7530	0.286666666666667
7545	0.286666666666667
7560	0.3
7575	0.3
7590	0.286666666666667
7605	0.28
7620	0.24
7635	0.253333333333333
7650	0.273333333333333
7665	0.28
7680	0.293333333333333
7695	0.306666666666667
7710	0.306666666666667
7725	0.353333333333333
7740	0.373333333333333
7755	0.36
7770	0.38
7785	0.373333333333333
7800	0.36
7815	0.34
7830	0.346666666666667
7845	0.326666666666667
7860	0.306666666666667
7875	0.293333333333333
7890	0.293333333333333
7905	0.313333333333333
7920	0.32
7935	0.32
7950	0.32
7965	0.366666666666667
7980	0.353333333333333
7995	0.38
8010	0.393333333333333
8025	0.386666666666667
8040	0.406666666666667
8055	0.426666666666667
8070	0.44
8085	0.46
8100	0.446666666666667
8115	0.386666666666667
8130	0.4
8145	0.373333333333333
8160	0.326666666666667
8175	0.286666666666667
8190	0.26
8205	0.233333333333333
8220	0.2
8235	0.186666666666667
8250	0.193333333333333
8265	0.233333333333333
8280	0.22
8295	0.24
8310	0.26
8325	0.293333333333333
8340	0.306666666666667
8355	0.306666666666667
8370	0.306666666666667
8385	0.313333333333333
8400	0.326666666666667
8415	0.34
8430	0.373333333333333
8445	0.366666666666667
8460	0.36
8475	0.34
8490	0.313333333333333
8505	0.306666666666667
8520	0.293333333333333
8535	0.26
8550	0.266666666666667
8565	0.26
8580	0.24
8595	0.22
8610	0.226666666666667
8625	0.22
8640	0.24
8655	0.273333333333333
8670	0.3
8685	0.3
8700	0.286666666666667
8715	0.24
8730	0.22
8745	0.206666666666667
8760	0.206666666666667
8775	0.193333333333333
8790	0.18
8805	0.146666666666667
8820	0.133333333333333
8835	0.14
8850	0.146666666666667
8865	0.166666666666667
8880	0.166666666666667
8895	0.186666666666667
8910	0.18
8925	0.2
8940	0.18
8955	0.18
8970	0.18
8985	0.18
9000	0.153333333333333
9015	0.146666666666667
9030	0.146666666666667
9045	0.146666666666667
9060	0.166666666666667
9075	0.153333333333333
9090	0.173333333333333
9105	0.18
9120	0.2
9135	0.213333333333333
9150	0.233333333333333
9165	0.233333333333333
9180	0.226666666666667
9195	0.226666666666667
9210	0.226666666666667
9225	0.246666666666667
9240	0.26
9255	0.266666666666667
9270	0.24
9285	0.233333333333333
9300	0.226666666666667
9315	0.226666666666667
9330	0.24
9345	0.233333333333333
9360	0.22
9375	0.213333333333333
9390	0.213333333333333
9405	0.2
9420	0.2
9435	0.2
9450	0.206666666666667
9465	0.22
9480	0.233333333333333
9495	0.246666666666667
9510	0.253333333333333
9525	0.24
9540	0.233333333333333
9555	0.226666666666667
9570	0.22
9585	0.22
9600	0.213333333333333
9615	0.193333333333333
9630	0.18
9645	0.173333333333333
9660	0.166666666666667
9675	0.18
9690	0.193333333333333
9705	0.213333333333333
9720	0.246666666666667
9735	0.233333333333333
9750	0.24
9765	0.233333333333333
9780	0.226666666666667
9795	0.226666666666667
9810	0.226666666666667
9825	0.233333333333333
9840	0.24
9855	0.246666666666667
9870	0.226666666666667
9885	0.253333333333333
9900	0.24
9915	0.246666666666667
9930	0.24
9945	0.226666666666667
9960	0.213333333333333
9975	0.193333333333333
9990	0.146666666666667
10005	0.106666666666667
10020	0.0866666666666667
10035	0.0666666666666667
10050	0.0733333333333333
10065	0.106666666666667
10080	0.106666666666667
10095	0.126666666666667
10110	0.186666666666667
10125	0.233333333333333
10140	0.28
10155	0.306666666666667
10170	0.32
10185	0.333333333333333
10200	0.32
10215	0.306666666666667
10230	0.306666666666667
10245	0.353333333333333
10260	0.286666666666667
10275	0.233333333333333
10290	0.213333333333333
10305	0.24
10320	0.253333333333333
10335	0.26
10350	0.286666666666667
10365	0.273333333333333
10380	0.326666666666667
10395	0.286666666666667
10410	0.3
10425	0.3
10440	0.286666666666667
10455	0.253333333333333
10470	0.24
10485	0.213333333333333
10500	0.193333333333333
10515	0.193333333333333
10530	0.153333333333333
10545	0.12
10560	0.126666666666667
10575	0.146666666666667
10590	0.133333333333333
10605	0.153333333333333
10620	0.153333333333333
10635	0.186666666666667
10650	0.173333333333333
10665	0.18
10680	0.173333333333333
10695	0.2
10710	0.226666666666667
10725	0.24
10740	0.246666666666667
10755	0.22
10770	0.24
10785	0.213333333333333
10800	0.213333333333333
10815	0.206666666666667
10830	0.2
10845	0.173333333333333
10860	0.153333333333333
10875	0.14
10890	0.173333333333333
10905	0.18
10920	0.153333333333333
10935	0.18
10950	0.233333333333333
10965	0.213333333333333
10980	0.206666666666667
10995	0.206666666666667
11010	0.186666666666667
11025	0.193333333333333
11040	0.22
11055	0.22
11070	0.226666666666667
11085	0.24
11100	0.206666666666667
11115	0.233333333333333
11130	0.273333333333333
11145	0.32
11160	0.333333333333333
11175	0.306666666666667
11190	0.273333333333333
11205	0.273333333333333
11220	0.28
11235	0.233333333333333
11250	0.226666666666667
11265	0.213333333333333
11280	0.18
11295	0.14
11310	0.153333333333333
11325	0.153333333333333
11340	0.126666666666667
11355	0.12
11370	0.113333333333333
11385	0.126666666666667
11400	0.153333333333333
11415	0.146666666666667
11430	0.166666666666667
11445	0.18
11460	0.18
11475	0.206666666666667
11490	0.2
11505	0.226666666666667
11520	0.26
11535	0.266666666666667
11550	0.246666666666667
11565	0.246666666666667
11580	0.226666666666667
11595	0.24
11610	0.26
11625	0.246666666666667
11640	0.293333333333333
11655	0.286666666666667
11670	0.273333333333333
11685	0.253333333333333
11700	0.26
11715	0.273333333333333
11730	0.286666666666667
11745	0.253333333333333
11760	0.213333333333333
11775	0.213333333333333
11790	0.173333333333333
11805	0.14
11820	0.106666666666667
11835	0.1
11850	0.0733333333333333
11865	0.0533333333333333
11880	0.04
11895	0.06
11910	0.0666666666666667
11925	0.0866666666666667
11940	0.0933333333333333
11955	0.113333333333333
11970	0.113333333333333
11985	0.166666666666667
12000	0.206666666666667
12015	0.24
12030	0.26
12045	0.28
12060	0.26
12075	0.24
12090	0.24
12105	0.253333333333333
12120	0.32
12135	0.313333333333333
12150	0.28
12165	0.266666666666667
12180	0.24
12195	0.2
12210	0.213333333333333
12225	0.213333333333333
12240	0.2
12255	0.166666666666667
12270	0.113333333333333
12285	0.0733333333333333
12300	0.0733333333333333
12315	0.0533333333333333
12330	0.0533333333333333
12345	0.0533333333333333
12360	0.0733333333333333
12375	0.06
12390	0.0733333333333333
12405	0.0933333333333333
12420	0.08
12435	0.0733333333333333
12450	0.0666666666666667
12465	0.0733333333333333
12480	0.08
12495	0.113333333333333
12510	0.106666666666667
12525	0.126666666666667
12540	0.133333333333333
12555	0.133333333333333
12570	0.153333333333333
12585	0.173333333333333
12600	0.193333333333333
12615	0.206666666666667
12630	0.24
12645	0.22
12660	0.213333333333333
12675	0.206666666666667
12690	0.206666666666667
12705	0.226666666666667
12720	0.226666666666667
12735	0.22
12750	0.213333333333333
12765	0.213333333333333
12780	0.193333333333333
12795	0.186666666666667
12810	0.18
12825	0.2
12840	0.193333333333333
12855	0.173333333333333
12870	0.166666666666667
12885	0.18
12900	0.18
12915	0.186666666666667
12930	0.173333333333333
12945	0.193333333333333
12960	0.2
12975	0.18
12990	0.193333333333333
13005	0.193333333333333
13020	0.24
13035	0.24
13050	0.24
13065	0.246666666666667
13080	0.26
13095	0.253333333333333
13110	0.26
13125	0.286666666666667
13140	0.28
13155	0.293333333333333
13170	0.26
13185	0.253333333333333
13200	0.26
13215	0.26
13230	0.273333333333333
13245	0.28
13260	0.28
13275	0.286666666666667
13290	0.3
13305	0.273333333333333
13320	0.273333333333333
13335	0.26
13350	0.26
13365	0.26
13380	0.253333333333333
13395	0.253333333333333
13410	0.26
13425	0.253333333333333
13440	0.22
13455	0.226666666666667
13470	0.206666666666667
13485	0.233333333333333
13500	0.213333333333333
13515	0.18
13530	0.153333333333333
13545	0.126666666666667
13560	0.0933333333333333
13575	0.0733333333333333
13590	0.08
13605	0.0666666666666667
13620	0.06
13635	0.04
13650	0.06
13665	0.0866666666666667
13680	0.106666666666667
13695	0.173333333333333
13710	0.206666666666667
13725	0.213333333333333
13740	0.233333333333333
13755	0.24
13770	0.26
13785	0.26
13800	0.253333333333333
13815	0.253333333333333
13830	0.246666666666667
13845	0.2
13860	0.193333333333333
13875	0.22
13890	0.24
13905	0.246666666666667
13920	0.266666666666667
13935	0.28
13950	0.3
13965	0.306666666666667
13980	0.32
13995	0.326666666666667
14010	0.333333333333333
14025	0.306666666666667
14040	0.273333333333333
14055	0.293333333333333
14070	0.286666666666667
14085	0.32
14100	0.326666666666667
14115	0.333333333333333
14130	0.353333333333333
14145	0.34
14160	0.32
14175	0.313333333333333
14190	0.313333333333333
14205	0.306666666666667
14220	0.293333333333333
14235	0.273333333333333
14250	0.273333333333333
14265	0.253333333333333
14280	0.233333333333333
14295	0.24
14310	0.28
14325	0.293333333333333
14340	0.32
14355	0.34
14370	0.366666666666667
14385	0.353333333333333
14400	0.34
14415	0.353333333333333
14430	0.353333333333333
14445	0.386666666666667
14460	0.38
14475	0.386666666666667
14490	0.4
14505	0.373333333333333
14520	0.346666666666667
14535	0.353333333333333
14550	0.353333333333333
14565	0.36
14580	0.36
14595	0.38
14610	0.366666666666667
14625	0.346666666666667
14640	0.333333333333333
14655	0.34
14670	0.333333333333333
14685	0.306666666666667
14700	0.28
14715	0.266666666666667
14730	0.253333333333333
14745	0.18
14760	0.166666666666667
14775	0.146666666666667
14790	0.12
14805	0.12
14820	0.12
14835	0.126666666666667
14850	0.133333333333333
14865	0.106666666666667
14880	0.106666666666667
14895	0.12
14910	0.106666666666667
14925	0.12
14940	0.126666666666667
14955	0.14
14970	0.153333333333333
14985	0.16
15000	0.18
15015	0.2
15030	0.186666666666667
15045	0.186666666666667
15060	0.193333333333333
15075	0.18
15090	0.18
15105	0.16
15120	0.146666666666667
15135	0.146666666666667
