# Supplementary material for: Conveniently Pre-Tagged and Pre-Packaged: Extended Molecular Identification and Metagenomics Using Complete Metazoan Mitochondrial Genomes
Source: PLoS One. 2012 Dec 14;7(12):e51263. doi: 10.1371/journal.pone.0051263 (PMC3522660; doi:10.1371/journal.pone.0051263)
Supplement: File S4 — Sliding window analyses for Sauropsida, Aves, Hemichordata, Coelacanthimorpha, Dipnoi, Chondrichthyes and Cephalochordata. For each family, the folder contains the aligned sequences as well as the sliding window analyses by species pair and for all species pair on a single figure. (ZIP) [file pone.0051263.s004.zip › Cephalocordata/Branchiostomidae/15_150/Branchiostoma_japonicum_NC_008069_Branchiostoma_lanceolatum_NC_001912.csv]

0	0.146666666666667
15	0.146666666666667
30	0.153333333333333
45	0.16
60	0.166666666666667
75	0.18
90	0.173333333333333
105	0.16
120	0.153333333333333
135	0.14
150	0.126666666666667
165	0.126666666666667
180	0.133333333333333
195	0.133333333333333
210	0.12
225	0.12
240	0.133333333333333
255	0.126666666666667
270	0.126666666666667
285	0.146666666666667
300	0.153333333333333
315	0.153333333333333
330	0.153333333333333
345	0.133333333333333
360	0.14
375	0.133333333333333
390	0.12
405	0.126666666666667
420	0.14
435	0.146666666666667
450	0.16
465	0.166666666666667
480	0.18
495	0.186666666666667
510	0.2
525	0.2
540	0.193333333333333
555	0.186666666666667
570	0.173333333333333
585	0.166666666666667
600	0.153333333333333
615	0.14
630	0.126666666666667
645	0.14
660	0.113333333333333
675	0.126666666666667
690	0.146666666666667
705	0.153333333333333
720	0.16
735	0.146666666666667
750	0.14
765	0.14
780	0.153333333333333
795	0.146666666666667
810	0.16
825	0.146666666666667
840	0.14
855	0.146666666666667
870	0.173333333333333
885	0.18
900	0.193333333333333
915	0.186666666666667
930	0.18
945	0.186666666666667
960	0.2
975	0.2
990	0.186666666666667
1005	0.186666666666667
1020	0.153333333333333
1035	0.153333333333333
1050	0.133333333333333
1065	0.14
1080	0.133333333333333
1095	0.126666666666667
1110	0.133333333333333
1125	0.133333333333333
1140	0.146666666666667
1155	0.14
1170	0.146666666666667
1185	0.14
1200	0.16
1215	0.146666666666667
1230	0.146666666666667
1245	0.153333333333333
1260	0.133333333333333
1275	0.16
1290	0.173333333333333
1305	0.18
1320	0.18
1335	0.18
1350	0.166666666666667
1365	0.18
1380	0.186666666666667
1395	0.18
1410	0.166666666666667
1425	0.16
1440	0.126666666666667
1455	0.12
1470	0.106666666666667
1485	0.12
1500	0.12
1515	0.126666666666667
1530	0.126666666666667
1545	0.14
1560	0.153333333333333
1575	0.146666666666667
1590	0.18
1605	0.18
1620	0.2
1635	0.193333333333333
1650	0.206666666666667
1665	0.2
1680	0.213333333333333
1695	0.213333333333333
1710	0.206666666666667
1725	0.206666666666667
1740	0.193333333333333
1755	0.2
1770	0.2
1785	0.2
1800	0.186666666666667
1815	0.186666666666667
1830	0.173333333333333
1845	0.153333333333333
1860	0.173333333333333
1875	0.16
1890	0.153333333333333
1905	0.146666666666667
1920	0.16
1935	0.193333333333333
1950	0.22
1965	0.213333333333333
1980	0.226666666666667
1995	0.24
2010	0.233333333333333
2025	0.226666666666667
2040	0.24
2055	0.24
2070	0.22
2085	0.173333333333333
2100	0.166666666666667
2115	0.186666666666667
2130	0.173333333333333
2145	0.173333333333333
2160	0.16
2175	0.166666666666667
2190	0.16
2205	0.18
2220	0.186666666666667
2235	0.206666666666667
2250	0.2
2265	0.186666666666667
2280	0.18
2295	0.213333333333333
2310	0.22
2325	0.213333333333333
2340	0.22
2355	0.22
2370	0.24
2385	0.233333333333333
2400	0.246666666666667
2415	0.293333333333333
2430	0.32
2445	0.32
2460	0.32
2475	0.333333333333333
2490	0.32
2505	0.306666666666667
2520	0.293333333333333
2535	0.306666666666667
2550	0.286666666666667
2565	0.286666666666667
2580	0.286666666666667
2595	0.28
2610	0.306666666666667
2625	0.32
2640	0.326666666666667
2655	0.346666666666667
2670	0.366666666666667
2685	0.373333333333333
2700	0.386666666666667
2715	0.346666666666667
2730	0.34
2745	0.306666666666667
2760	0.28
2775	0.266666666666667
2790	0.28
2805	0.28
2820	0.246666666666667
2835	0.233333333333333
2850	0.22
2865	0.22
2880	0.2
2895	0.206666666666667
2910	0.213333333333333
2925	0.22
2940	0.22
2955	0.193333333333333
2970	0.22
2985	0.22
3000	0.226666666666667
3015	0.24
3030	0.266666666666667
3045	0.26
3060	0.266666666666667
3075	0.266666666666667
3090	0.26
3105	0.26
3120	0.24
3135	0.226666666666667
3150	0.213333333333333
3165	0.206666666666667
3180	0.173333333333333
3195	0.18
3210	0.186666666666667
3225	0.186666666666667
3240	0.18
3255	0.173333333333333
3270	0.193333333333333
3285	0.213333333333333
3300	0.26
3315	0.253333333333333
3330	0.253333333333333
3345	0.253333333333333
3360	0.233333333333333
3375	0.24
3390	0.24
3405	0.246666666666667
3420	0.233333333333333
3435	0.226666666666667
3450	0.186666666666667
3465	0.173333333333333
3480	0.18
3495	0.166666666666667
3510	0.186666666666667
3525	0.18
3540	0.186666666666667
3555	0.206666666666667
3570	0.206666666666667
3585	0.2
3600	0.193333333333333
3615	0.22
3630	0.24
3645	0.273333333333333
3660	0.246666666666667
3675	0.24
3690	0.22
3705	0.2
3720	0.186666666666667
3735	0.18
3750	0.193333333333333
3765	0.18
3780	0.166666666666667
3795	0.146666666666667
3810	0.14
3825	0.153333333333333
3840	0.16
3855	0.153333333333333
3870	0.166666666666667
3885	0.16
3900	0.16
3915	0.146666666666667
3930	0.133333333333333
3945	0.133333333333333
3960	0.153333333333333
3975	0.133333333333333
3990	0.166666666666667
4005	0.186666666666667
4020	0.2
4035	0.213333333333333
4050	0.22
4065	0.22
4080	0.246666666666667
4095	0.246666666666667
4110	0.233333333333333
4125	0.253333333333333
4140	0.22
4155	0.226666666666667
4170	0.213333333333333
4185	0.233333333333333
4200	0.24
4215	0.26
4230	0.26
4245	0.246666666666667
4260	0.246666666666667
4275	0.233333333333333
4290	0.226666666666667
4305	0.206666666666667
4320	0.186666666666667
4335	0.166666666666667
4350	0.146666666666667
4365	0.126666666666667
4380	0.126666666666667
4395	0.146666666666667
4410	0.18
4425	0.18
4440	0.193333333333333
4455	0.193333333333333
4470	0.22
4485	0.246666666666667
4500	0.266666666666667
4515	0.28
4530	0.253333333333333
4545	0.246666666666667
4560	0.213333333333333
4575	0.22
4590	0.22
4605	0.226666666666667
4620	0.22
4635	0.193333333333333
4650	0.193333333333333
4665	0.193333333333333
4680	0.233333333333333
4695	0.26
4710	0.293333333333333
4725	0.313333333333333
4740	0.333333333333333
4755	0.373333333333333
4770	0.38
4785	0.393333333333333
4800	0.4
4815	0.413333333333333
4830	0.426666666666667
4845	0.413333333333333
4860	0.38
4875	0.353333333333333
4890	0.36
4905	0.346666666666667
4920	0.373333333333333
4935	0.373333333333333
4950	0.386666666666667
4965	0.373333333333333
4980	0.333333333333333
4995	0.306666666666667
5010	0.326666666666667
5025	0.333333333333333
5040	0.293333333333333
5055	0.266666666666667
5070	0.22
5085	0.206666666666667
5100	0.186666666666667
5115	0.186666666666667
5130	0.206666666666667
5145	0.233333333333333
5160	0.213333333333333
5175	0.246666666666667
5190	0.3
5205	0.326666666666667
5220	0.34
5235	0.333333333333333
5250	0.333333333333333
5265	0.353333333333333
5280	0.326666666666667
5295	0.32
5310	0.326666666666667
5325	0.28
5340	0.246666666666667
5355	0.226666666666667
5370	0.246666666666667
5385	0.26
5400	0.26
5415	0.26
5430	0.273333333333333
5445	0.28
5460	0.293333333333333
5475	0.313333333333333
5490	0.306666666666667
5505	0.286666666666667
5520	0.273333333333333
5535	0.286666666666667
5550	0.273333333333333
5565	0.26
5580	0.246666666666667
5595	0.253333333333333
5610	0.253333333333333
5625	0.246666666666667
5640	0.28
5655	0.313333333333333
5670	0.313333333333333
5685	0.306666666666667
5700	0.326666666666667
5715	0.346666666666667
5730	0.36
5745	0.353333333333333
5760	0.346666666666667
5775	0.353333333333333
5790	0.32
5805	0.326666666666667
5820	0.346666666666667
5835	0.333333333333333
5850	0.326666666666667
5865	0.313333333333333
5880	0.333333333333333
5895	0.32
5910	0.346666666666667
5925	0.34
5940	0.38
5955	0.353333333333333
5970	0.326666666666667
5985	0.34
6000	0.313333333333333
6015	0.293333333333333
6030	0.253333333333333
6045	0.266666666666667
6060	0.266666666666667
6075	0.26
6090	0.213333333333333
6105	0.206666666666667
6120	0.2
6135	0.186666666666667
6150	0.213333333333333
6165	0.206666666666667
6180	0.22
6195	0.193333333333333
6210	0.173333333333333
6225	0.206666666666667
6240	0.233333333333333
6255	0.233333333333333
6270	0.253333333333333
6285	0.273333333333333
6300	0.26
6315	0.286666666666667
6330	0.313333333333333
6345	0.326666666666667
6360	0.326666666666667
6375	0.3
6390	0.293333333333333
6405	0.3
6420	0.28
6435	0.266666666666667
6450	0.273333333333333
6465	0.253333333333333
6480	0.24
6495	0.233333333333333
6510	0.226666666666667
6525	0.226666666666667
6540	0.226666666666667
6555	0.226666666666667
6570	0.24
6585	0.233333333333333
6600	0.233333333333333
6615	0.24
6630	0.226666666666667
6645	0.22
6660	0.22
6675	0.226666666666667
6690	0.213333333333333
6705	0.213333333333333
6720	0.213333333333333
6735	0.226666666666667
6750	0.253333333333333
6765	0.266666666666667
6780	0.286666666666667
6795	0.3
6810	0.333333333333333
6825	0.32
6840	0.333333333333333
6855	0.34
6870	0.313333333333333
6885	0.3
6900	0.273333333333333
6915	0.253333333333333
6930	0.233333333333333
6945	0.233333333333333
6960	0.2
6975	0.2
6990	0.2
7005	0.2
7020	0.226666666666667
7035	0.22
7050	0.22
7065	0.22
7080	0.22
7095	0.22
7110	0.206666666666667
7125	0.206666666666667
7140	0.2
7155	0.2
7170	0.186666666666667
7185	0.18
7200	0.173333333333333
7215	0.186666666666667
7230	0.193333333333333
7245	0.193333333333333
7260	0.233333333333333
7275	0.24
7290	0.253333333333333
7305	0.24
7320	0.266666666666667
7335	0.286666666666667
7350	0.273333333333333
7365	0.266666666666667
7380	0.26
7395	0.266666666666667
7410	0.26
7425	0.26
7440	0.246666666666667
7455	0.266666666666667
7470	0.273333333333333
7485	0.273333333333333
7500	0.286666666666667
7515	0.3
7530	0.293333333333333
7545	0.293333333333333
7560	0.306666666666667
7575	0.306666666666667
7590	0.293333333333333
7605	0.286666666666667
7620	0.246666666666667
7635	0.253333333333333
7650	0.273333333333333
7665	0.28
7680	0.286666666666667
7695	0.3
7710	0.3
7725	0.346666666666667
7740	0.366666666666667
7755	0.353333333333333
7770	0.373333333333333
7785	0.366666666666667
7800	0.353333333333333
7815	0.34
7830	0.353333333333333
7845	0.333333333333333
7860	0.313333333333333
7875	0.3
7890	0.293333333333333
7905	0.313333333333333
7920	0.32
7935	0.313333333333333
7950	0.313333333333333
7965	0.353333333333333
7980	0.34
7995	0.366666666666667
8010	0.38
8025	0.373333333333333
8040	0.4
8055	0.42
8070	0.433333333333333
8085	0.46
8100	0.446666666666667
8115	0.386666666666667
8130	0.4
8145	0.373333333333333
8160	0.326666666666667
8175	0.286666666666667
8190	0.26
8205	0.226666666666667
8220	0.193333333333333
8235	0.18
8250	0.186666666666667
8265	0.226666666666667
8280	0.22
8295	0.24
8310	0.26
8325	0.293333333333333
8340	0.313333333333333
8355	0.32
8370	0.32
8385	0.326666666666667
8400	0.34
8415	0.353333333333333
8430	0.38
8445	0.373333333333333
8460	0.366666666666667
8475	0.353333333333333
8490	0.32
8505	0.313333333333333
8520	0.3
8535	0.266666666666667
8550	0.273333333333333
8565	0.266666666666667
8580	0.246666666666667
8595	0.226666666666667
8610	0.233333333333333
8625	0.226666666666667
8640	0.246666666666667
8655	0.28
8670	0.306666666666667
8685	0.306666666666667
8700	0.293333333333333
8715	0.246666666666667
8730	0.226666666666667
8745	0.213333333333333
8760	0.213333333333333
8775	0.193333333333333
8790	0.18
8805	0.153333333333333
8820	0.14
8835	0.146666666666667
8850	0.153333333333333
8865	0.173333333333333
8880	0.173333333333333
8895	0.193333333333333
8910	0.186666666666667
8925	0.206666666666667
8940	0.186666666666667
8955	0.18
8970	0.18
8985	0.18
9000	0.16
9015	0.153333333333333
9030	0.153333333333333
9045	0.153333333333333
9060	0.173333333333333
9075	0.166666666666667
9090	0.18
9105	0.186666666666667
9120	0.2
9135	0.213333333333333
9150	0.226666666666667
9165	0.226666666666667
9180	0.226666666666667
9195	0.226666666666667
9210	0.226666666666667
9225	0.233333333333333
9240	0.253333333333333
9255	0.26
9270	0.24
9285	0.233333333333333
9300	0.226666666666667
9315	0.226666666666667
9330	0.233333333333333
9345	0.226666666666667
9360	0.213333333333333
9375	0.213333333333333
9390	0.22
9405	0.206666666666667
9420	0.206666666666667
9435	0.213333333333333
9450	0.226666666666667
9465	0.246666666666667
9480	0.26
9495	0.273333333333333
9510	0.28
9525	0.266666666666667
9540	0.26
9555	0.26
9570	0.26
9585	0.253333333333333
9600	0.24
9615	0.213333333333333
9630	0.2
9645	0.193333333333333
9660	0.193333333333333
9675	0.206666666666667
9690	0.213333333333333
9705	0.226666666666667
9720	0.246666666666667
9735	0.233333333333333
9750	0.24
9765	0.233333333333333
9780	0.226666666666667
9795	0.226666666666667
9810	0.22
9825	0.233333333333333
9840	0.24
9855	0.24
9870	0.226666666666667
9885	0.253333333333333
9900	0.24
9915	0.246666666666667
9930	0.24
9945	0.226666666666667
9960	0.213333333333333
9975	0.186666666666667
9990	0.14
10005	0.106666666666667
10020	0.0866666666666667
10035	0.0666666666666667
10050	0.0666666666666667
10065	0.1
10080	0.1
10095	0.12
10110	0.18
10125	0.226666666666667
10140	0.273333333333333
10155	0.3
10170	0.313333333333333
10185	0.326666666666667
10200	0.32
10215	0.3
10230	0.3
10245	0.34
10260	0.273333333333333
10275	0.22
10290	0.2
10305	0.226666666666667
10320	0.24
10335	0.246666666666667
10350	0.273333333333333
10365	0.26
10380	0.313333333333333
10395	0.28
10410	0.293333333333333
10425	0.293333333333333
10440	0.28
10455	0.246666666666667
10470	0.233333333333333
10485	0.206666666666667
10500	0.186666666666667
10515	0.193333333333333
10530	0.153333333333333
10545	0.12
10560	0.133333333333333
10575	0.153333333333333
10590	0.14
10605	0.153333333333333
10620	0.153333333333333
10635	0.186666666666667
10650	0.173333333333333
10665	0.18
10680	0.173333333333333
10695	0.2
10710	0.22
10725	0.233333333333333
10740	0.24
10755	0.22
10770	0.24
10785	0.213333333333333
10800	0.213333333333333
10815	0.206666666666667
10830	0.2
10845	0.173333333333333
10860	0.153333333333333
10875	0.14
10890	0.173333333333333
10905	0.173333333333333
10920	0.146666666666667
10935	0.173333333333333
10950	0.226666666666667
10965	0.206666666666667
10980	0.2
10995	0.2
11010	0.18
11025	0.186666666666667
11040	0.213333333333333
11055	0.22
11070	0.226666666666667
11085	0.24
11100	0.213333333333333
11115	0.24
11130	0.28
11145	0.326666666666667
11160	0.34
11175	0.313333333333333
11190	0.28
11205	0.28
11220	0.286666666666667
11235	0.24
11250	0.226666666666667
11265	0.213333333333333
11280	0.18
11295	0.14
11310	0.153333333333333
11325	0.153333333333333
11340	0.126666666666667
11355	0.12
11370	0.113333333333333
11385	0.126666666666667
11400	0.153333333333333
11415	0.146666666666667
11430	0.166666666666667
11445	0.18
11460	0.18
11475	0.206666666666667
11490	0.2
11505	0.226666666666667
11520	0.26
11535	0.266666666666667
11550	0.246666666666667
11565	0.246666666666667
11580	0.226666666666667
11595	0.24
11610	0.26
11625	0.246666666666667
11640	0.293333333333333
11655	0.286666666666667
11670	0.273333333333333
11685	0.26
11700	0.266666666666667
11715	0.28
11730	0.3
11745	0.266666666666667
11760	0.226666666666667
11775	0.226666666666667
11790	0.186666666666667
11805	0.153333333333333
11820	0.12
11835	0.106666666666667
11850	0.08
11865	0.06
11880	0.0333333333333333
11895	0.06
11910	0.0666666666666667
11925	0.0866666666666667
11940	0.0933333333333333
11955	0.113333333333333
11970	0.113333333333333
11985	0.166666666666667
12000	0.206666666666667
12015	0.233333333333333
12030	0.26
12045	0.273333333333333
12060	0.253333333333333
12075	0.233333333333333
12090	0.233333333333333
12105	0.24
12120	0.306666666666667
12135	0.3
12150	0.266666666666667
12165	0.26
12180	0.233333333333333
12195	0.2
12210	0.22
12225	0.22
12240	0.206666666666667
12255	0.18
12270	0.126666666666667
12285	0.0866666666666667
12300	0.0866666666666667
12315	0.0666666666666667
12330	0.0733333333333333
12345	0.0666666666666667
12360	0.08
12375	0.0666666666666667
12390	0.08
12405	0.1
12420	0.0866666666666667
12435	0.08
12450	0.0733333333333333
12465	0.08
12480	0.08
12495	0.113333333333333
12510	0.106666666666667
12525	0.126666666666667
12540	0.133333333333333
12555	0.133333333333333
12570	0.153333333333333
12585	0.173333333333333
12600	0.2
12615	0.213333333333333
12630	0.24
12645	0.22
12660	0.213333333333333
12675	0.206666666666667
12690	0.206666666666667
12705	0.226666666666667
12720	0.226666666666667
12735	0.22
12750	0.206666666666667
12765	0.206666666666667
12780	0.193333333333333
12795	0.186666666666667
12810	0.18
12825	0.2
12840	0.193333333333333
12855	0.173333333333333
12870	0.173333333333333
12885	0.186666666666667
12900	0.186666666666667
12915	0.193333333333333
12930	0.18
12945	0.2
12960	0.213333333333333
12975	0.193333333333333
12990	0.206666666666667
13005	0.206666666666667
13020	0.246666666666667
13035	0.246666666666667
13050	0.246666666666667
13065	0.253333333333333
13080	0.26
13095	0.253333333333333
13110	0.253333333333333
13125	0.28
13140	0.273333333333333
13155	0.286666666666667
13170	0.246666666666667
13185	0.24
13200	0.24
13215	0.24
13230	0.266666666666667
13245	0.273333333333333
13260	0.273333333333333
13275	0.28
13290	0.293333333333333
13305	0.266666666666667
13320	0.273333333333333
13335	0.26
13350	0.266666666666667
13365	0.266666666666667
13380	0.253333333333333
13395	0.253333333333333
13410	0.26
13425	0.246666666666667
13440	0.22
13455	0.226666666666667
13470	0.206666666666667
13485	0.233333333333333
13500	0.213333333333333
13515	0.18
13530	0.153333333333333
13545	0.126666666666667
13560	0.0933333333333333
13575	0.08
13590	0.08
13605	0.0666666666666667
13620	0.06
13635	0.04
13650	0.06
13665	0.0866666666666667
13680	0.106666666666667
13695	0.173333333333333
13710	0.206666666666667
13725	0.213333333333333
13740	0.233333333333333
13755	0.246666666666667
13770	0.266666666666667
13785	0.266666666666667
13800	0.26
13815	0.26
13830	0.253333333333333
13845	0.206666666666667
13860	0.2
13875	0.226666666666667
13890	0.246666666666667
13905	0.246666666666667
13920	0.273333333333333
13935	0.286666666666667
13950	0.306666666666667
13965	0.313333333333333
13980	0.326666666666667
13995	0.34
14010	0.34
14025	0.313333333333333
14040	0.28
14055	0.3
14070	0.286666666666667
14085	0.32
14100	0.326666666666667
14115	0.333333333333333
14130	0.353333333333333
14145	0.333333333333333
14160	0.32
14175	0.313333333333333
14190	0.313333333333333
14205	0.306666666666667
14220	0.293333333333333
14235	0.273333333333333
14250	0.266666666666667
14265	0.246666666666667
14280	0.226666666666667
14295	0.233333333333333
14310	0.273333333333333
14325	0.286666666666667
14340	0.313333333333333
14355	0.333333333333333
14370	0.36
14385	0.346666666666667
14400	0.34
14415	0.353333333333333
14430	0.353333333333333
14445	0.386666666666667
14460	0.38
14475	0.393333333333333
14490	0.406666666666667
14505	0.38
14520	0.353333333333333
14535	0.353333333333333
14550	0.353333333333333
14565	0.36
14580	0.36
14595	0.38
14610	0.366666666666667
14625	0.34
14640	0.326666666666667
14655	0.34
14670	0.333333333333333
14685	0.313333333333333
14700	0.286666666666667
14715	0.273333333333333
14730	0.266666666666667
14745	0.193333333333333
14760	0.18
14775	0.16
14790	0.133333333333333
14805	0.126666666666667
14820	0.126666666666667
14835	0.133333333333333
14850	0.14
14865	0.113333333333333
14880	0.106666666666667
14895	0.126666666666667
14910	0.113333333333333
14925	0.126666666666667
14940	0.126666666666667
14955	0.14
14970	0.153333333333333
14985	0.16
15000	0.18
15015	0.2
15030	0.186666666666667
15045	0.18
15060	0.186666666666667
15075	0.173333333333333
15090	0.18
15105	0.166666666666667
15120	0.153333333333333
15135	0.153333333333333
