# Supplementary material for: Conveniently Pre-Tagged and Pre-Packaged: Extended Molecular Identification and Metagenomics Using Complete Metazoan Mitochondrial Genomes
Source: PLoS One. 2012 Dec 14;7(12):e51263. doi: 10.1371/journal.pone.0051263 (PMC3522660; doi:10.1371/journal.pone.0051263)
Supplement: File S4 — Sliding window analyses for Sauropsida, Aves, Hemichordata, Coelacanthimorpha, Dipnoi, Chondrichthyes and Cephalochordata. For each family, the folder contains the aligned sequences as well as the sliding window analyses by species pair and for all species pair on a single figure. (ZIP) [file pone.0051263.s004.zip › Cephalocordata/Branchiostomidae/15_150/Branchiostoma_lanceolatum_NC_001912_Branchiostoma_belcheri_NC_004537.csv]

0	0.153333333333333
15	0.146666666666667
30	0.153333333333333
45	0.16
60	0.166666666666667
75	0.18
90	0.173333333333333
105	0.16
120	0.146666666666667
135	0.133333333333333
150	0.12
165	0.126666666666667
180	0.133333333333333
195	0.133333333333333
210	0.12
225	0.12
240	0.133333333333333
255	0.133333333333333
270	0.133333333333333
285	0.153333333333333
300	0.16
315	0.153333333333333
330	0.153333333333333
345	0.133333333333333
360	0.14
375	0.133333333333333
390	0.12
405	0.12
420	0.133333333333333
435	0.14
450	0.153333333333333
465	0.166666666666667
480	0.186666666666667
495	0.193333333333333
510	0.206666666666667
525	0.206666666666667
540	0.2
555	0.193333333333333
570	0.18
585	0.166666666666667
600	0.153333333333333
615	0.14
630	0.12
645	0.133333333333333
660	0.106666666666667
675	0.12
690	0.14
705	0.146666666666667
720	0.153333333333333
735	0.146666666666667
750	0.146666666666667
765	0.146666666666667
780	0.16
795	0.153333333333333
810	0.166666666666667
825	0.153333333333333
840	0.146666666666667
855	0.153333333333333
870	0.18
885	0.18
900	0.186666666666667
915	0.18
930	0.173333333333333
945	0.18
960	0.193333333333333
975	0.193333333333333
990	0.18
1005	0.18
1020	0.146666666666667
1035	0.153333333333333
1050	0.133333333333333
1065	0.14
1080	0.14
1095	0.133333333333333
1110	0.146666666666667
1125	0.146666666666667
1140	0.16
1155	0.153333333333333
1170	0.16
1185	0.153333333333333
1200	0.173333333333333
1215	0.16
1230	0.153333333333333
1245	0.16
1260	0.133333333333333
1275	0.16
1290	0.173333333333333
1305	0.18
1320	0.18
1335	0.173333333333333
1350	0.16
1365	0.173333333333333
1380	0.18
1395	0.173333333333333
1410	0.16
1425	0.153333333333333
1440	0.12
1455	0.113333333333333
1470	0.1
1485	0.12
1500	0.12
1515	0.126666666666667
1530	0.126666666666667
1545	0.14
1560	0.153333333333333
1575	0.146666666666667
1590	0.18
1605	0.18
1620	0.2
1635	0.193333333333333
1650	0.2
1665	0.2
1680	0.206666666666667
1695	0.206666666666667
1710	0.2
1725	0.2
1740	0.186666666666667
1755	0.193333333333333
1770	0.193333333333333
1785	0.193333333333333
1800	0.186666666666667
1815	0.18
1830	0.173333333333333
1845	0.153333333333333
1860	0.166666666666667
1875	0.153333333333333
1890	0.146666666666667
1905	0.14
1920	0.153333333333333
1935	0.186666666666667
1950	0.213333333333333
1965	0.206666666666667
1980	0.22
1995	0.233333333333333
2010	0.233333333333333
2025	0.226666666666667
2040	0.24
2055	0.24
2070	0.22
2085	0.173333333333333
2100	0.16
2115	0.18
2130	0.166666666666667
2145	0.166666666666667
2160	0.153333333333333
2175	0.16
2190	0.153333333333333
2205	0.173333333333333
2220	0.18
2235	0.2
2250	0.2
2265	0.186666666666667
2280	0.18
2295	0.213333333333333
2310	0.22
2325	0.213333333333333
2340	0.22
2355	0.22
2370	0.24
2385	0.233333333333333
2400	0.246666666666667
2415	0.293333333333333
2430	0.313333333333333
2445	0.313333333333333
2460	0.313333333333333
2475	0.326666666666667
2490	0.306666666666667
2505	0.293333333333333
2520	0.28
2535	0.293333333333333
2550	0.273333333333333
2565	0.273333333333333
2580	0.28
2595	0.273333333333333
2610	0.3
2625	0.313333333333333
2640	0.326666666666667
2655	0.333333333333333
2670	0.346666666666667
2685	0.353333333333333
2700	0.366666666666667
2715	0.333333333333333
2730	0.326666666666667
2745	0.293333333333333
2760	0.266666666666667
2775	0.253333333333333
2790	0.266666666666667
2805	0.28
2820	0.253333333333333
2835	0.24
2850	0.226666666666667
2865	0.22
2880	0.206666666666667
2895	0.213333333333333
2910	0.213333333333333
2925	0.213333333333333
2940	0.213333333333333
2955	0.186666666666667
2970	0.206666666666667
2985	0.206666666666667
3000	0.213333333333333
3015	0.22
3030	0.24
3045	0.233333333333333
3060	0.246666666666667
3075	0.253333333333333
3090	0.246666666666667
3105	0.246666666666667
3120	0.233333333333333
3135	0.22
3150	0.206666666666667
3165	0.206666666666667
3180	0.173333333333333
3195	0.18
3210	0.186666666666667
3225	0.186666666666667
3240	0.18
3255	0.173333333333333
3270	0.193333333333333
3285	0.206666666666667
3300	0.253333333333333
3315	0.246666666666667
3330	0.246666666666667
3345	0.246666666666667
3360	0.22
3375	0.226666666666667
3390	0.226666666666667
3405	0.233333333333333
3420	0.22
3435	0.22
3450	0.18
3465	0.166666666666667
3480	0.18
3495	0.166666666666667
3510	0.186666666666667
3525	0.18
3540	0.186666666666667
3555	0.206666666666667
3570	0.206666666666667
3585	0.2
3600	0.193333333333333
3615	0.22
3630	0.233333333333333
3645	0.266666666666667
3660	0.246666666666667
3675	0.24
3690	0.213333333333333
3705	0.193333333333333
3720	0.18
3735	0.173333333333333
3750	0.186666666666667
3765	0.173333333333333
3780	0.16
3795	0.14
3810	0.133333333333333
3825	0.146666666666667
3840	0.16
3855	0.153333333333333
3870	0.166666666666667
3885	0.16
3900	0.16
3915	0.146666666666667
3930	0.133333333333333
3945	0.133333333333333
3960	0.153333333333333
3975	0.133333333333333
3990	0.166666666666667
4005	0.186666666666667
4020	0.2
4035	0.213333333333333
4050	0.22
4065	0.226666666666667
4080	0.246666666666667
4095	0.246666666666667
4110	0.233333333333333
4125	0.253333333333333
4140	0.22
4155	0.226666666666667
4170	0.213333333333333
4185	0.233333333333333
4200	0.24
4215	0.253333333333333
4230	0.26
4245	0.246666666666667
4260	0.246666666666667
4275	0.233333333333333
4290	0.233333333333333
4305	0.213333333333333
4320	0.193333333333333
4335	0.173333333333333
4350	0.153333333333333
4365	0.133333333333333
4380	0.133333333333333
4395	0.153333333333333
4410	0.186666666666667
4425	0.186666666666667
4440	0.193333333333333
4455	0.193333333333333
4470	0.22
4485	0.246666666666667
4500	0.266666666666667
4515	0.28
4530	0.253333333333333
4545	0.246666666666667
4560	0.213333333333333
4575	0.22
4590	0.22
4605	0.226666666666667
4620	0.22
4635	0.193333333333333
4650	0.193333333333333
4665	0.193333333333333
4680	0.233333333333333
4695	0.26
4710	0.293333333333333
4725	0.313333333333333
4740	0.333333333333333
4755	0.373333333333333
4770	0.38
4785	0.393333333333333
4800	0.4
4815	0.413333333333333
4830	0.426666666666667
4845	0.406666666666667
4860	0.38
4875	0.353333333333333
4890	0.36
4905	0.346666666666667
4920	0.373333333333333
4935	0.373333333333333
4950	0.386666666666667
4965	0.38
4980	0.346666666666667
4995	0.326666666666667
5010	0.34
5025	0.346666666666667
5040	0.306666666666667
5055	0.28
5070	0.233333333333333
5085	0.22
5100	0.2
5115	0.193333333333333
5130	0.206666666666667
5145	0.233333333333333
5160	0.213333333333333
5175	0.246666666666667
5190	0.3
5205	0.326666666666667
5220	0.34
5235	0.333333333333333
5250	0.333333333333333
5265	0.353333333333333
5280	0.326666666666667
5295	0.32
5310	0.326666666666667
5325	0.28
5340	0.246666666666667
5355	0.226666666666667
5370	0.246666666666667
5385	0.253333333333333
5400	0.253333333333333
5415	0.253333333333333
5430	0.266666666666667
5445	0.273333333333333
5460	0.286666666666667
5475	0.306666666666667
5490	0.3
5505	0.28
5520	0.266666666666667
5535	0.286666666666667
5550	0.273333333333333
5565	0.26
5580	0.246666666666667
5595	0.253333333333333
5610	0.253333333333333
5625	0.246666666666667
5640	0.28
5655	0.313333333333333
5670	0.313333333333333
5685	0.306666666666667
5700	0.326666666666667
5715	0.346666666666667
5730	0.353333333333333
5745	0.346666666666667
5760	0.34
5775	0.346666666666667
5790	0.313333333333333
5805	0.32
5820	0.34
5835	0.326666666666667
5850	0.32
5865	0.306666666666667
5880	0.333333333333333
5895	0.32
5910	0.346666666666667
5925	0.34
5940	0.38
5955	0.353333333333333
5970	0.326666666666667
5985	0.333333333333333
6000	0.306666666666667
6015	0.286666666666667
6030	0.246666666666667
6045	0.26
6060	0.26
6075	0.253333333333333
6090	0.206666666666667
6105	0.2
6120	0.193333333333333
6135	0.186666666666667
6150	0.213333333333333
6165	0.206666666666667
6180	0.22
6195	0.193333333333333
6210	0.173333333333333
6225	0.206666666666667
6240	0.226666666666667
6255	0.226666666666667
6270	0.246666666666667
6285	0.266666666666667
6300	0.253333333333333
6315	0.28
6330	0.306666666666667
6345	0.32
6360	0.32
6375	0.293333333333333
6390	0.286666666666667
6405	0.293333333333333
6420	0.273333333333333
6435	0.26
6450	0.266666666666667
6465	0.246666666666667
6480	0.233333333333333
6495	0.226666666666667
6510	0.22
6525	0.22
6540	0.226666666666667
6555	0.22
6570	0.233333333333333
6585	0.233333333333333
6600	0.233333333333333
6615	0.24
6630	0.226666666666667
6645	0.22
6660	0.22
6675	0.226666666666667
6690	0.213333333333333
6705	0.22
6720	0.22
6735	0.226666666666667
6750	0.253333333333333
6765	0.266666666666667
6780	0.28
6795	0.293333333333333
6810	0.326666666666667
6825	0.32
6840	0.333333333333333
6855	0.34
6870	0.313333333333333
6885	0.3
6900	0.273333333333333
6915	0.253333333333333
6930	0.24
6945	0.24
6960	0.206666666666667
6975	0.2
6990	0.206666666666667
7005	0.206666666666667
7020	0.233333333333333
7035	0.226666666666667
7050	0.226666666666667
7065	0.226666666666667
7080	0.226666666666667
7095	0.226666666666667
7110	0.22
7125	0.22
7140	0.206666666666667
7155	0.206666666666667
7170	0.2
7185	0.193333333333333
7200	0.186666666666667
7215	0.2
7230	0.206666666666667
7245	0.2
7260	0.233333333333333
7275	0.24
7290	0.253333333333333
7305	0.24
7320	0.253333333333333
7335	0.273333333333333
7350	0.26
7365	0.253333333333333
7380	0.246666666666667
7395	0.26
7410	0.253333333333333
7425	0.253333333333333
7440	0.24
7455	0.26
7470	0.273333333333333
7485	0.273333333333333
7500	0.286666666666667
7515	0.3
7530	0.293333333333333
7545	0.293333333333333
7560	0.306666666666667
7575	0.306666666666667
7590	0.293333333333333
7605	0.286666666666667
7620	0.253333333333333
7635	0.26
7650	0.28
7665	0.286666666666667
7680	0.293333333333333
7695	0.306666666666667
7710	0.3
7725	0.346666666666667
7740	0.366666666666667
7755	0.353333333333333
7770	0.373333333333333
7785	0.366666666666667
7800	0.353333333333333
7815	0.34
7830	0.353333333333333
7845	0.333333333333333
7860	0.32
7875	0.306666666666667
7890	0.3
7905	0.326666666666667
7920	0.32
7935	0.313333333333333
7950	0.313333333333333
7965	0.353333333333333
7980	0.34
7995	0.366666666666667
8010	0.38
8025	0.373333333333333
8040	0.4
8055	0.413333333333333
8070	0.433333333333333
8085	0.46
8100	0.446666666666667
8115	0.386666666666667
8130	0.393333333333333
8145	0.366666666666667
8160	0.32
8175	0.28
8190	0.253333333333333
8205	0.22
8220	0.186666666666667
8235	0.173333333333333
8250	0.18
8265	0.22
8280	0.22
8295	0.24
8310	0.26
8325	0.293333333333333
8340	0.313333333333333
8355	0.313333333333333
8370	0.313333333333333
8385	0.32
8400	0.333333333333333
8415	0.346666666666667
8430	0.373333333333333
8445	0.366666666666667
8460	0.36
8475	0.346666666666667
8490	0.313333333333333
8505	0.313333333333333
8520	0.3
8535	0.266666666666667
8550	0.273333333333333
8565	0.266666666666667
8580	0.246666666666667
8595	0.233333333333333
8610	0.24
8625	0.233333333333333
8640	0.253333333333333
8655	0.286666666666667
8670	0.313333333333333
8685	0.313333333333333
8700	0.3
8715	0.253333333333333
8730	0.233333333333333
8745	0.213333333333333
8760	0.213333333333333
8775	0.193333333333333
8790	0.186666666666667
8805	0.16
8820	0.146666666666667
8835	0.153333333333333
8850	0.16
8865	0.18
8880	0.18
8895	0.2
8910	0.193333333333333
8925	0.213333333333333
8940	0.186666666666667
8955	0.18
8970	0.18
8985	0.18
9000	0.166666666666667
9015	0.16
9030	0.153333333333333
9045	0.16
9060	0.18
9075	0.173333333333333
9090	0.186666666666667
9105	0.193333333333333
9120	0.206666666666667
9135	0.22
9150	0.226666666666667
9165	0.226666666666667
9180	0.233333333333333
9195	0.226666666666667
9210	0.226666666666667
9225	0.233333333333333
9240	0.253333333333333
9255	0.26
9270	0.24
9285	0.233333333333333
9300	0.226666666666667
9315	0.226666666666667
9330	0.233333333333333
9345	0.226666666666667
9360	0.213333333333333
9375	0.206666666666667
9390	0.213333333333333
9405	0.2
9420	0.2
9435	0.206666666666667
9450	0.22
9465	0.233333333333333
9480	0.246666666666667
9495	0.253333333333333
9510	0.26
9525	0.246666666666667
9540	0.24
9555	0.24
9570	0.24
9585	0.233333333333333
9600	0.22
9615	0.2
9630	0.186666666666667
9645	0.186666666666667
9660	0.186666666666667
9675	0.206666666666667
9690	0.213333333333333
9705	0.226666666666667
9720	0.246666666666667
9735	0.233333333333333
9750	0.24
9765	0.233333333333333
9780	0.226666666666667
9795	0.226666666666667
9810	0.213333333333333
9825	0.226666666666667
9840	0.233333333333333
9855	0.233333333333333
9870	0.22
9885	0.246666666666667
9900	0.233333333333333
9915	0.24
9930	0.233333333333333
9945	0.22
9960	0.206666666666667
9975	0.18
9990	0.133333333333333
10005	0.1
10020	0.08
10035	0.06
10050	0.06
10065	0.0933333333333333
10080	0.0933333333333333
10095	0.113333333333333
10110	0.18
10125	0.226666666666667
10140	0.273333333333333
10155	0.3
10170	0.313333333333333
10185	0.326666666666667
10200	0.32
10215	0.293333333333333
10230	0.293333333333333
10245	0.32
10260	0.253333333333333
10275	0.2
10290	0.18
10305	0.2
10320	0.213333333333333
10335	0.226666666666667
10350	0.253333333333333
10365	0.246666666666667
10380	0.3
10395	0.28
10410	0.293333333333333
10425	0.293333333333333
10440	0.28
10455	0.253333333333333
10470	0.24
10485	0.206666666666667
10500	0.186666666666667
10515	0.193333333333333
10530	0.153333333333333
10545	0.12
10560	0.133333333333333
10575	0.153333333333333
10590	0.14
10605	0.153333333333333
10620	0.153333333333333
10635	0.186666666666667
10650	0.173333333333333
10665	0.18
10680	0.173333333333333
10695	0.2
10710	0.22
10725	0.233333333333333
10740	0.24
10755	0.22
10770	0.24
10785	0.213333333333333
10800	0.213333333333333
10815	0.206666666666667
10830	0.2
10845	0.173333333333333
10860	0.153333333333333
10875	0.14
10890	0.173333333333333
10905	0.166666666666667
10920	0.14
10935	0.166666666666667
10950	0.22
10965	0.2
10980	0.193333333333333
10995	0.193333333333333
11010	0.173333333333333
11025	0.18
11040	0.206666666666667
11055	0.226666666666667
11070	0.233333333333333
11085	0.246666666666667
11100	0.22
11115	0.24
11130	0.28
11145	0.326666666666667
11160	0.34
11175	0.313333333333333
11190	0.28
11205	0.273333333333333
11220	0.28
11235	0.233333333333333
11250	0.22
11265	0.213333333333333
11280	0.18
11295	0.14
11310	0.153333333333333
11325	0.153333333333333
11340	0.126666666666667
11355	0.12
11370	0.113333333333333
11385	0.126666666666667
11400	0.153333333333333
11415	0.146666666666667
11430	0.166666666666667
11445	0.18
11460	0.18
11475	0.206666666666667
11490	0.2
11505	0.226666666666667
11520	0.26
11535	0.266666666666667
11550	0.246666666666667
11565	0.246666666666667
11580	0.226666666666667
11595	0.24
11610	0.26
11625	0.246666666666667
11640	0.286666666666667
11655	0.286666666666667
11670	0.273333333333333
11685	0.266666666666667
11700	0.273333333333333
11715	0.286666666666667
11730	0.306666666666667
11745	0.273333333333333
11760	0.233333333333333
11775	0.233333333333333
11790	0.2
11805	0.16
11820	0.126666666666667
11835	0.106666666666667
11850	0.08
11865	0.06
11880	0.0333333333333333
11895	0.06
11910	0.0666666666666667
11925	0.0866666666666667
11940	0.1
11955	0.12
11970	0.12
11985	0.173333333333333
12000	0.213333333333333
12015	0.24
12030	0.266666666666667
12045	0.28
12060	0.26
12075	0.24
12090	0.233333333333333
12105	0.24
12120	0.3
12135	0.293333333333333
12150	0.26
12165	0.253333333333333
12180	0.226666666666667
12195	0.193333333333333
12210	0.213333333333333
12225	0.213333333333333
12240	0.2
12255	0.173333333333333
12270	0.126666666666667
12285	0.0866666666666667
12300	0.0866666666666667
12315	0.0666666666666667
12330	0.0733333333333333
12345	0.0666666666666667
12360	0.08
12375	0.0666666666666667
12390	0.08
12405	0.1
12420	0.0866666666666667
12435	0.08
12450	0.0733333333333333
12465	0.08
12480	0.08
12495	0.113333333333333
12510	0.106666666666667
12525	0.126666666666667
12540	0.133333333333333
12555	0.133333333333333
12570	0.153333333333333
12585	0.18
12600	0.206666666666667
12615	0.22
12630	0.246666666666667
12645	0.226666666666667
12660	0.22
12675	0.213333333333333
12690	0.213333333333333
12705	0.233333333333333
12720	0.233333333333333
12735	0.22
12750	0.206666666666667
12765	0.206666666666667
12780	0.186666666666667
12795	0.18
12810	0.173333333333333
12825	0.193333333333333
12840	0.186666666666667
12855	0.166666666666667
12870	0.166666666666667
12885	0.18
12900	0.18
12915	0.186666666666667
12930	0.18
12945	0.2
12960	0.213333333333333
12975	0.193333333333333
12990	0.206666666666667
13005	0.206666666666667
13020	0.246666666666667
13035	0.246666666666667
13050	0.246666666666667
13065	0.253333333333333
13080	0.26
13095	0.253333333333333
13110	0.253333333333333
13125	0.28
13140	0.266666666666667
13155	0.28
13170	0.24
13185	0.233333333333333
13200	0.233333333333333
13215	0.233333333333333
13230	0.26
13245	0.266666666666667
13260	0.266666666666667
13275	0.273333333333333
13290	0.293333333333333
13305	0.266666666666667
13320	0.273333333333333
13335	0.266666666666667
13350	0.273333333333333
13365	0.273333333333333
13380	0.26
13395	0.26
13410	0.266666666666667
13425	0.253333333333333
13440	0.226666666666667
13455	0.233333333333333
13470	0.213333333333333
13485	0.233333333333333
13500	0.213333333333333
13515	0.18
13530	0.153333333333333
13545	0.126666666666667
13560	0.0933333333333333
13575	0.08
13590	0.08
13605	0.0666666666666667
13620	0.06
13635	0.04
13650	0.06
13665	0.0866666666666667
13680	0.113333333333333
13695	0.18
13710	0.213333333333333
13725	0.22
13740	0.233333333333333
13755	0.246666666666667
13770	0.266666666666667
13785	0.266666666666667
13800	0.26
13815	0.26
13830	0.246666666666667
13845	0.2
13860	0.186666666666667
13875	0.213333333333333
13890	0.24
13905	0.24
13920	0.266666666666667
13935	0.28
13950	0.3
13965	0.3
13980	0.313333333333333
13995	0.32
14010	0.326666666666667
14025	0.306666666666667
14040	0.273333333333333
14055	0.293333333333333
14070	0.28
14085	0.313333333333333
14100	0.32
14115	0.333333333333333
14130	0.353333333333333
14145	0.34
14160	0.326666666666667
14175	0.313333333333333
14190	0.313333333333333
14205	0.306666666666667
14220	0.293333333333333
14235	0.273333333333333
14250	0.266666666666667
14265	0.246666666666667
14280	0.226666666666667
14295	0.233333333333333
14310	0.273333333333333
14325	0.286666666666667
14340	0.313333333333333
14355	0.333333333333333
14370	0.353333333333333
14385	0.34
14400	0.333333333333333
14415	0.346666666666667
14430	0.346666666666667
14445	0.38
14460	0.373333333333333
14475	0.386666666666667
14490	0.4
14505	0.373333333333333
14520	0.353333333333333
14535	0.36
14550	0.36
14565	0.366666666666667
14580	0.366666666666667
14595	0.386666666666667
14610	0.373333333333333
14625	0.346666666666667
14640	0.326666666666667
14655	0.34
14670	0.34
14685	0.313333333333333
14700	0.286666666666667
14715	0.273333333333333
14730	0.266666666666667
14745	0.193333333333333
14760	0.18
14775	0.16
14790	0.14
14805	0.133333333333333
14820	0.126666666666667
14835	0.133333333333333
14850	0.14
14865	0.113333333333333
14880	0.106666666666667
14895	0.126666666666667
14910	0.113333333333333
14925	0.126666666666667
14940	0.126666666666667
14955	0.14
14970	0.153333333333333
14985	0.16
15000	0.18
15015	0.2
15030	0.186666666666667
15045	0.18
15060	0.186666666666667
15075	0.173333333333333
15090	0.18
15105	0.166666666666667
15120	0.16
15135	0.16
