# Supplementary material for: Conveniently Pre-Tagged and Pre-Packaged: Extended Molecular Identification and Metagenomics Using Complete Metazoan Mitochondrial Genomes
Source: PLoS One. 2012 Dec 14;7(12):e51263. doi: 10.1371/journal.pone.0051263 (PMC3522660; doi:10.1371/journal.pone.0051263)
Supplement: File S4 — Sliding window analyses for Sauropsida, Aves, Hemichordata, Coelacanthimorpha, Dipnoi, Chondrichthyes and Cephalochordata. For each family, the folder contains the aligned sequences as well as the sliding window analyses by species pair and for all species pair on a single figure. (ZIP) [file pone.0051263.s004.zip › Cephalocordata/Branchiostomidae/45_450/Branchiostoma_floridae_NC_000834_Branchiostoma_belcheri_NC_004537.csv]

0	0.164444444444444
45	0.157777777777778
90	0.155555555555556
135	0.157777777777778
180	0.173333333333333
225	0.173333333333333
270	0.166666666666667
315	0.171111111111111
360	0.166666666666667
405	0.171111111111111
450	0.171111111111111
495	0.184444444444444
540	0.186666666666667
585	0.191111111111111
630	0.18
675	0.18
720	0.186666666666667
765	0.18
810	0.195555555555556
855	0.182222222222222
900	0.184444444444444
945	0.173333333333333
990	0.191111111111111
1035	0.177777777777778
1080	0.175555555555556
1125	0.168888888888889
1170	0.16
1215	0.168888888888889
1260	0.162222222222222
1305	0.171111111111111
1350	0.168888888888889
1395	0.184444444444444
1440	0.168888888888889
1485	0.173333333333333
1530	0.171111111111111
1575	0.168888888888889
1620	0.184444444444444
1665	0.195555555555556
1710	0.2
1755	0.197777777777778
1800	0.2
1845	0.195555555555556
1890	0.193333333333333
1935	0.2
1980	0.204444444444444
2025	0.215555555555556
2070	0.228888888888889
2115	0.242222222222222
2160	0.251111111111111
2205	0.244444444444444
2250	0.248888888888889
2295	0.277777777777778
2340	0.293333333333333
2385	0.302222222222222
2430	0.313333333333333
2475	0.306666666666667
2520	0.304444444444444
2565	0.28
2610	0.264444444444444
2655	0.271111111111111
2700	0.275555555555556
2745	0.255555555555556
2790	0.251111111111111
2835	0.228888888888889
2880	0.22
2925	0.231111111111111
2970	0.224444444444444
3015	0.242222222222222
3060	0.235555555555556
3105	0.242222222222222
3150	0.24
3195	0.224444444444444
3240	0.226666666666667
3285	0.24
3330	0.246666666666667
3375	0.242222222222222
3420	0.228888888888889
3465	0.211111111111111
3510	0.217777777777778
3555	0.208888888888889
3600	0.208888888888889
3645	0.206666666666667
3690	0.204444444444444
3735	0.213333333333333
3780	0.211111111111111
3825	0.208888888888889
3870	0.224444444444444
3915	0.24
3960	0.24
4005	0.235555555555556
4050	0.226666666666667
4095	0.237777777777778
4140	0.242222222222222
4185	0.24
4230	0.235555555555556
4275	0.233333333333333
4320	0.228888888888889
4365	0.217777777777778
4410	0.248888888888889
4455	0.284444444444444
4500	0.304444444444444
4545	0.32
4590	0.315555555555556
4635	0.328888888888889
4680	0.346666666666667
4725	0.344444444444444
4770	0.335555555555556
4815	0.337777777777778
4860	0.315555555555556
4905	0.317777777777778
4950	0.306666666666667
4995	0.293333333333333
5040	0.284444444444444
5085	0.266666666666667
5130	0.264444444444444
5175	0.275555555555556
5220	0.282222222222222
5265	0.286666666666667
5310	0.284444444444444
5355	0.271111111111111
5400	0.28
5445	0.286666666666667
5490	0.293333333333333
5535	0.306666666666667
5580	0.308888888888889
5625	0.308888888888889
5670	0.326666666666667
5715	0.311111111111111
5760	0.317777777777778
5805	0.293333333333333
5850	0.284444444444444
5895	0.262222222222222
5940	0.277777777777778
5985	0.268888888888889
6030	0.266666666666667
6075	0.266666666666667
6120	0.253333333333333
6165	0.26
6210	0.251111111111111
6255	0.257777777777778
6300	0.26
6345	0.264444444444444
6390	0.251111111111111
6435	0.246666666666667
6480	0.251111111111111
6525	0.257777777777778
6570	0.255555555555556
6615	0.253333333333333
6660	0.253333333333333
6705	0.264444444444444
6750	0.26
6795	0.262222222222222
6840	0.257777777777778
6885	0.248888888888889
6930	0.231111111111111
6975	0.231111111111111
7020	0.24
7065	0.237777777777778
7110	0.248888888888889
7155	0.246666666666667
7200	0.257777777777778
7245	0.266666666666667
7290	0.275555555555556
7335	0.284444444444444
7380	0.297777777777778
7425	0.317777777777778
7470	0.315555555555556
7515	0.324444444444444
7560	0.32
7605	0.333333333333333
7650	0.331111111111111
7695	0.348888888888889
7740	0.373333333333333
7785	0.397777777777778
7830	0.377777777777778
7875	0.333333333333333
7920	0.328888888888889
7965	0.337777777777778
8010	0.337777777777778
8055	0.328888888888889
8100	0.331111111111111
8145	0.34
8190	0.306666666666667
8235	0.268888888888889
8280	0.3
8325	0.311111111111111
8370	0.331111111111111
8415	0.308888888888889
8460	0.291111111111111
8505	0.273333333333333
8550	0.262222222222222
8595	0.228888888888889
8640	0.22
8685	0.222222222222222
8730	0.188888888888889
8775	0.191111111111111
8820	0.177777777777778
8865	0.188888888888889
8910	0.197777777777778
8955	0.215555555555556
9000	0.211111111111111
9045	0.211111111111111
9090	0.222222222222222
9135	0.222222222222222
9180	0.244444444444444
9225	0.237777777777778
9270	0.222222222222222
9315	0.215555555555556
9360	0.217777777777778
9405	0.215555555555556
9450	0.224444444444444
9495	0.217777777777778
9540	0.224444444444444
9585	0.237777777777778
9630	0.213333333333333
9675	0.202222222222222
9720	0.186666666666667
9765	0.195555555555556
9810	0.206666666666667
9855	0.22
9900	0.211111111111111
9945	0.233333333333333
9990	0.213333333333333
10035	0.224444444444444
10080	0.251111111111111
10125	0.262222222222222
10170	0.277777777777778
10215	0.264444444444444
10260	0.244444444444444
10305	0.222222222222222
10350	0.222222222222222
10395	0.208888888888889
10440	0.228888888888889
10485	0.208888888888889
10530	0.18
10575	0.18
10620	0.186666666666667
10665	0.204444444444444
10710	0.193333333333333
10755	0.213333333333333
10800	0.228888888888889
10845	0.242222222222222
10890	0.231111111111111
10935	0.226666666666667
10980	0.231111111111111
11025	0.231111111111111
11070	0.22
11115	0.211111111111111
11160	0.235555555555556
11205	0.215555555555556
11250	0.215555555555556
11295	0.195555555555556
11340	0.213333333333333
11385	0.224444444444444
11430	0.233333333333333
11475	0.226666666666667
11520	0.217777777777778
11565	0.195555555555556
11610	0.186666666666667
11655	0.191111111111111
11700	0.188888888888889
11745	0.208888888888889
11790	0.182222222222222
11835	0.2
11880	0.188888888888889
11925	0.188888888888889
11970	0.193333333333333
12015	0.197777777777778
12060	0.191111111111111
12105	0.175555555555556
12150	0.144444444444444
12195	0.124444444444444
12240	0.14
12285	0.115555555555556
12330	0.131111111111111
12375	0.137777777777778
12420	0.157777777777778
12465	0.168888888888889
12510	0.168888888888889
12555	0.18
12600	0.197777777777778
12645	0.202222222222222
12690	0.197777777777778
12735	0.211111111111111
12780	0.206666666666667
12825	0.22
12870	0.217777777777778
12915	0.228888888888889
12960	0.248888888888889
13005	0.255555555555556
13050	0.257777777777778
13095	0.266666666666667
13140	0.271111111111111
13185	0.253333333333333
13230	0.231111111111111
13275	0.208888888888889
13320	0.188888888888889
13365	0.184444444444444
13410	0.197777777777778
13455	0.188888888888889
13500	0.188888888888889
13545	0.184444444444444
13590	0.204444444444444
13635	0.217777777777778
13680	0.246666666666667
13725	0.271111111111111
13770	0.293333333333333
13815	0.317777777777778
13860	0.297777777777778
13905	0.302222222222222
13950	0.317777777777778
13995	0.317777777777778
14040	0.317777777777778
14085	0.326666666666667
14130	0.328888888888889
14175	0.344444444444444
14220	0.351111111111111
14265	0.335555555555556
14310	0.36
14355	0.364444444444444
14400	0.337777777777778
14445	0.326666666666667
14490	0.293333333333333
14535	0.271111111111111
14580	0.248888888888889
14625	0.215555555555556
14670	0.211111111111111
14715	0.195555555555556
14760	0.162222222222222
14805	0.146666666666667
14850	0.16
14895	0.16
14940	0.168888888888889
14985	0.164444444444444
15030	0.168888888888889
15075	0.171111111111111
15120	0.164444444444444
