# Supplementary material for: Conveniently Pre-Tagged and Pre-Packaged: Extended Molecular Identification and Metagenomics Using Complete Metazoan Mitochondrial Genomes
Source: PLoS One. 2012 Dec 14;7(12):e51263. doi: 10.1371/journal.pone.0051263 (PMC3522660; doi:10.1371/journal.pone.0051263)
Supplement: File S4 — Sliding window analyses for Sauropsida, Aves, Hemichordata, Coelacanthimorpha, Dipnoi, Chondrichthyes and Cephalochordata. For each family, the folder contains the aligned sequences as well as the sliding window analyses by species pair and for all species pair on a single figure. (ZIP) [file pone.0051263.s004.zip › Cephalocordata/Branchiostomidae/45_450/Branchiostoma_floridae_NC_000834_Branchiostoma_lanceolatum_NC_001912.csv]

0	0.0111111111111111
45	0.0111111111111111
90	0.0111111111111111
135	0.00888888888888889
180	0.00666666666666667
225	0.00888888888888889
270	0.00666666666666667
315	0.00444444444444444
360	0.00444444444444444
405	0.00666666666666667
450	0.00666666666666667
495	0.00888888888888889
540	0.00888888888888889
585	0.0133333333333333
630	0.0111111111111111
675	0.00888888888888889
720	0.00888888888888889
765	0.00888888888888889
810	0.00888888888888889
855	0.00666666666666667
900	0.0111111111111111
945	0.00888888888888889
990	0.00888888888888889
1035	0.00444444444444444
1080	0.00666666666666667
1125	0.00666666666666667
1170	0.00666666666666667
1215	0.00666666666666667
1260	0.00666666666666667
1305	0.00666666666666667
1350	0.00444444444444444
1395	0.0111111111111111
1440	0.0111111111111111
1485	0.0111111111111111
1530	0.00888888888888889
1575	0.00888888888888889
1620	0.00888888888888889
1665	0.00888888888888889
1710	0.00888888888888889
1755	0.0133333333333333
1800	0.0133333333333333
1845	0.00666666666666667
1890	0.00888888888888889
1935	0.00888888888888889
1980	0.00888888888888889
2025	0.00888888888888889
2070	0.00888888888888889
2115	0.0111111111111111
2160	0.0111111111111111
2205	0.00666666666666667
2250	0.00666666666666667
2295	0.00666666666666667
2340	0.00666666666666667
2385	0.00666666666666667
2430	0.00666666666666667
2475	0.00888888888888889
2520	0.0133333333333333
2565	0.0111111111111111
2610	0.0111111111111111
2655	0.0133333333333333
2700	0.0111111111111111
2745	0.0133333333333333
2790	0.0111111111111111
2835	0.0133333333333333
2880	0.0155555555555556
2925	0.0133333333333333
2970	0.00888888888888889
3015	0.00888888888888889
3060	0.00888888888888889
3105	0.00888888888888889
3150	0.00888888888888889
3195	0.00888888888888889
3240	0.0133333333333333
3285	0.0133333333333333
3330	0.0111111111111111
3375	0.0111111111111111
3420	0.0111111111111111
3465	0.0111111111111111
3510	0.0111111111111111
3555	0.00888888888888889
3600	0.0111111111111111
3645	0.00888888888888889
3690	0.00666666666666667
3735	0.00888888888888889
3780	0.00888888888888889
3825	0.00888888888888889
3870	0.00888888888888889
3915	0.00888888888888889
3960	0.00888888888888889
4005	0.00888888888888889
4050	0.00666666666666667
4095	0.00666666666666667
4140	0.00444444444444444
4185	0
4230	0
4275	0
4320	0
4365	0
4410	0.00222222222222222
4455	0.00444444444444444
4500	0.00666666666666667
4545	0.00666666666666667
4590	0.00666666666666667
4635	0.00888888888888889
4680	0.0111111111111111
4725	0.0133333333333333
4770	0.0155555555555556
4815	0.0177777777777778
4860	0.0155555555555556
4905	0.0155555555555556
4950	0.0133333333333333
4995	0.0155555555555556
5040	0.0155555555555556
5085	0.02
5130	0.02
5175	0.02
5220	0.0177777777777778
5265	0.0155555555555556
5310	0.0177777777777778
5355	0.0155555555555556
5400	0.02
5445	0.0222222222222222
5490	0.0222222222222222
5535	0.0155555555555556
5580	0.0133333333333333
5625	0.0133333333333333
5670	0.0133333333333333
5715	0.0133333333333333
5760	0.0111111111111111
5805	0.0111111111111111
5850	0.00666666666666667
5895	0.00222222222222222
5940	0.00222222222222222
5985	0.00222222222222222
6030	0.00222222222222222
6075	0.00222222222222222
6120	0.00666666666666667
6165	0.00888888888888889
6210	0.00888888888888889
6255	0.0133333333333333
6300	0.0155555555555556
6345	0.0155555555555556
6390	0.02
6435	0.02
6480	0.0222222222222222
6525	0.02
6570	0.0155555555555556
6615	0.0155555555555556
6660	0.0222222222222222
6705	0.0177777777777778
6750	0.0177777777777778
6795	0.0177777777777778
6840	0.02
6885	0.02
6930	0.02
6975	0.0244444444444444
7020	0.0266666666666667
7065	0.0244444444444444
7110	0.0177777777777778
7155	0.0177777777777778
7200	0.0177777777777778
7245	0.02
7290	0.0133333333333333
7335	0.0155555555555556
7380	0.0155555555555556
7425	0.0111111111111111
7470	0.00888888888888889
7515	0.0111111111111111
7560	0.0111111111111111
7605	0.0133333333333333
7650	0.0133333333333333
7695	0.0111111111111111
7740	0.0155555555555556
7785	0.0133333333333333
7830	0.0111111111111111
7875	0.0111111111111111
7920	0.0133333333333333
7965	0.0111111111111111
8010	0.0133333333333333
8055	0.0133333333333333
8100	0.0111111111111111
8145	0.0111111111111111
8190	0.00888888888888889
8235	0.00888888888888889
8280	0.0111111111111111
8325	0.0155555555555556
8370	0.0133333333333333
8415	0.0133333333333333
8460	0.0111111111111111
8505	0.0111111111111111
8550	0.0111111111111111
8595	0.0111111111111111
8640	0.00888888888888889
8685	0.00888888888888889
8730	0.0111111111111111
8775	0.00888888888888889
8820	0.02
8865	0.02
8910	0.0222222222222222
8955	0.0222222222222222
9000	0.0222222222222222
9045	0.0222222222222222
9090	0.0244444444444444
9135	0.0288888888888889
9180	0.0311111111111111
9225	0.0288888888888889
9270	0.0244444444444444
9315	0.0244444444444444
9360	0.0244444444444444
9405	0.0244444444444444
9450	0.0266666666666667
9495	0.0266666666666667
9540	0.0266666666666667
9585	0.0266666666666667
9630	0.02
9675	0.02
9720	0.0133333333333333
9765	0.0155555555555556
9810	0.0155555555555556
9855	0.0155555555555556
9900	0.0133333333333333
9945	0.0177777777777778
9990	0.0155555555555556
10035	0.0111111111111111
10080	0.0133333333333333
10125	0.0133333333333333
10170	0.0133333333333333
10215	0.0111111111111111
10260	0.0111111111111111
10305	0.0111111111111111
10350	0.0133333333333333
10395	0.00888888888888889
10440	0.00888888888888889
10485	0.00888888888888889
10530	0.00666666666666667
10575	0.00666666666666667
10620	0.0133333333333333
10665	0.0177777777777778
10710	0.0155555555555556
10755	0.0155555555555556
10800	0.0155555555555556
10845	0.0155555555555556
10890	0.0155555555555556
10935	0.0177777777777778
10980	0.0177777777777778
11025	0.0177777777777778
11070	0.0111111111111111
11115	0.00666666666666667
11160	0.00666666666666667
11205	0.00444444444444444
11250	0.00444444444444444
11295	0.00444444444444444
11340	0.00444444444444444
11385	0.00444444444444444
11430	0.00666666666666667
11475	0.00666666666666667
11520	0.00666666666666667
11565	0.00666666666666667
11610	0.0111111111111111
11655	0.0111111111111111
11700	0.0133333333333333
11745	0.0155555555555556
11790	0.0155555555555556
11835	0.0133333333333333
11880	0.0111111111111111
11925	0.0155555555555556
11970	0.0155555555555556
12015	0.0155555555555556
12060	0.0133333333333333
12105	0.0133333333333333
12150	0.00888888888888889
12195	0.00666666666666667
12240	0.00666666666666667
12285	0.00666666666666667
12330	0.0111111111111111
12375	0.00666666666666667
12420	0.00666666666666667
12465	0.00666666666666667
12510	0.00444444444444444
12555	0.00444444444444444
12600	0.00666666666666667
12645	0.00666666666666667
12690	0.00888888888888889
12735	0.0111111111111111
12780	0.00888888888888889
12825	0.00888888888888889
12870	0.0111111111111111
12915	0.0133333333333333
12960	0.0155555555555556
13005	0.0155555555555556
13050	0.0133333333333333
13095	0.0133333333333333
13140	0.0155555555555556
13185	0.0133333333333333
13230	0.0111111111111111
13275	0.0111111111111111
13320	0.00888888888888889
13365	0.00666666666666667
13410	0.00666666666666667
13455	0.00888888888888889
13500	0.00888888888888889
13545	0.00888888888888889
13590	0.00666666666666667
13635	0.0133333333333333
13680	0.0155555555555556
13725	0.02
13770	0.02
13815	0.0222222222222222
13860	0.02
13905	0.0177777777777778
13950	0.02
13995	0.0244444444444444
14040	0.0266666666666667
14085	0.0222222222222222
14130	0.02
14175	0.02
14220	0.02
14265	0.0222222222222222
14310	0.0244444444444444
14355	0.0266666666666667
14400	0.0266666666666667
14445	0.0244444444444444
14490	0.02
14535	0.0177777777777778
14580	0.0177777777777778
14625	0.0155555555555556
14670	0.0177777777777778
14715	0.0133333333333333
14760	0.0111111111111111
14805	0.00888888888888889
14850	0.00888888888888889
14895	0.0111111111111111
14940	0.0111111111111111
14985	0.0133333333333333
15030	0.0155555555555556
15075	0.0133333333333333
15120	0.0111111111111111
