# Supplementary material for: Conveniently Pre-Tagged and Pre-Packaged: Extended Molecular Identification and Metagenomics Using Complete Metazoan Mitochondrial Genomes
Source: PLoS One. 2012 Dec 14;7(12):e51263. doi: 10.1371/journal.pone.0051263 (PMC3522660; doi:10.1371/journal.pone.0051263)
Supplement: File S4 — Sliding window analyses for Sauropsida, Aves, Hemichordata, Coelacanthimorpha, Dipnoi, Chondrichthyes and Cephalochordata. For each family, the folder contains the aligned sequences as well as the sliding window analyses by species pair and for all species pair on a single figure. (ZIP) [file pone.0051263.s004.zip › Cephalocordata/Branchiostomidae/45_450/Branchiostoma_japonicum_NC_008069_Branchiostoma_belcheri_NC_004537.csv]

0	0.00888888888888889
45	0.0133333333333333
90	0.0133333333333333
135	0.0111111111111111
180	0.0111111111111111
225	0.0111111111111111
270	0.0111111111111111
315	0.0177777777777778
360	0.0177777777777778
405	0.0133333333333333
450	0.0155555555555556
495	0.0111111111111111
540	0.0111111111111111
585	0.0133333333333333
630	0.0133333333333333
675	0.0133333333333333
720	0.0133333333333333
765	0.00666666666666667
810	0.0111111111111111
855	0.0133333333333333
900	0.0111111111111111
945	0.0111111111111111
990	0.0111111111111111
1035	0.0111111111111111
1080	0.00888888888888889
1125	0.0111111111111111
1170	0.0111111111111111
1215	0.0111111111111111
1260	0.00666666666666667
1305	0.00666666666666667
1350	0.00888888888888889
1395	0.0133333333333333
1440	0.0177777777777778
1485	0.0155555555555556
1530	0.0155555555555556
1575	0.0155555555555556
1620	0.0155555555555556
1665	0.0155555555555556
1710	0.0155555555555556
1755	0.0133333333333333
1800	0.0155555555555556
1845	0.0111111111111111
1890	0.00666666666666667
1935	0.00666666666666667
1980	0.00666666666666667
2025	0.00444444444444444
2070	0.00444444444444444
2115	0.00666666666666667
2160	0.00888888888888889
2205	0.0111111111111111
2250	0.00666666666666667
2295	0.00666666666666667
2340	0.00666666666666667
2385	0.0133333333333333
2430	0.0177777777777778
2475	0.0177777777777778
2520	0.0177777777777778
2565	0.0155555555555556
2610	0.0177777777777778
2655	0.0177777777777778
2700	0.0222222222222222
2745	0.0244444444444444
2790	0.0244444444444444
2835	0.0177777777777778
2880	0.0155555555555556
2925	0.0155555555555556
2970	0.0155555555555556
3015	0.02
3060	0.0177777777777778
3105	0.02
3150	0.0155555555555556
3195	0.0177777777777778
3240	0.0222222222222222
3285	0.0222222222222222
3330	0.0244444444444444
3375	0.0244444444444444
3420	0.0266666666666667
3465	0.0244444444444444
3510	0.0222222222222222
3555	0.0177777777777778
3600	0.0177777777777778
3645	0.0133333333333333
3690	0.00888888888888889
3735	0.00888888888888889
3780	0.00888888888888889
3825	0.00888888888888889
3870	0.00666666666666667
3915	0.00444444444444444
3960	0.00444444444444444
4005	0.00666666666666667
4050	0.00666666666666667
4095	0.00666666666666667
4140	0.00888888888888889
4185	0.0111111111111111
4230	0.00666666666666667
4275	0.00666666666666667
4320	0.00666666666666667
4365	0.00666666666666667
4410	0.00666666666666667
4455	0.00444444444444444
4500	0.00444444444444444
4545	0.00666666666666667
4590	0.00666666666666667
4635	0.00666666666666667
4680	0.0111111111111111
4725	0.0111111111111111
4770	0.0111111111111111
4815	0.0111111111111111
4860	0.0111111111111111
4905	0.0111111111111111
4950	0.0111111111111111
4995	0.0111111111111111
5040	0.00888888888888889
5085	0.00888888888888889
5130	0.00444444444444444
5175	0.00444444444444444
5220	0.00444444444444444
5265	0.00444444444444444
5310	0.00444444444444444
5355	0.00444444444444444
5400	0.00444444444444444
5445	0.00444444444444444
5490	0.00444444444444444
5535	0.00222222222222222
5580	0.00222222222222222
5625	0.00222222222222222
5670	0.00222222222222222
5715	0.00444444444444444
5760	0.00444444444444444
5805	0.00444444444444444
5850	0.00444444444444444
5895	0.00222222222222222
5940	0.00444444444444444
5985	0.00444444444444444
6030	0.00666666666666667
6075	0.00666666666666667
6120	0.00888888888888889
6165	0.00666666666666667
6210	0.00666666666666667
6255	0.00888888888888889
6300	0.0111111111111111
6345	0.0111111111111111
6390	0.00888888888888889
6435	0.00888888888888889
6480	0.00888888888888889
6525	0.0111111111111111
6570	0.00888888888888889
6615	0.0111111111111111
6660	0.0155555555555556
6705	0.0155555555555556
6750	0.0133333333333333
6795	0.0133333333333333
6840	0.0155555555555556
6885	0.0177777777777778
6930	0.0155555555555556
6975	0.0155555555555556
7020	0.0177777777777778
7065	0.0155555555555556
7110	0.0111111111111111
7155	0.00888888888888889
7200	0.00888888888888889
7245	0.0133333333333333
7290	0.0111111111111111
7335	0.0111111111111111
7380	0.0111111111111111
7425	0.0111111111111111
7470	0.0111111111111111
7515	0.0111111111111111
7560	0.0111111111111111
7605	0.0155555555555556
7650	0.0177777777777778
7695	0.0133333333333333
7740	0.02
7785	0.02
7830	0.0222222222222222
7875	0.02
7920	0.0177777777777778
7965	0.0177777777777778
8010	0.0177777777777778
8055	0.0155555555555556
8100	0.0133333333333333
8145	0.0133333333333333
8190	0.00666666666666667
8235	0.00444444444444444
8280	0.00222222222222222
8325	0.00444444444444444
8370	0.00444444444444444
8415	0.00444444444444444
8460	0.00444444444444444
8505	0.00666666666666667
8550	0.00666666666666667
8595	0.00666666666666667
8640	0.00666666666666667
8685	0.00666666666666667
8730	0.0111111111111111
8775	0.0111111111111111
8820	0.0111111111111111
8865	0.0133333333333333
8910	0.0133333333333333
8955	0.00888888888888889
9000	0.00888888888888889
9045	0.00888888888888889
9090	0.0111111111111111
9135	0.0111111111111111
9180	0.00888888888888889
9225	0.0111111111111111
9270	0.0111111111111111
9315	0.00888888888888889
9360	0.00888888888888889
9405	0.00888888888888889
9450	0.00888888888888889
9495	0.00888888888888889
9540	0.00888888888888889
9585	0.00888888888888889
9630	0.00666666666666667
9675	0.00444444444444444
9720	0.00444444444444444
9765	0.00444444444444444
9810	0.00444444444444444
9855	0.00444444444444444
9900	0.00444444444444444
9945	0.0111111111111111
9990	0.00888888888888889
10035	0.0133333333333333
10080	0.0133333333333333
10125	0.0111111111111111
10170	0.0111111111111111
10215	0.0111111111111111
10260	0.0111111111111111
10305	0.0111111111111111
10350	0.0111111111111111
10395	0.00444444444444444
10440	0.00444444444444444
10485	0
10530	0
10575	0
10620	0.00222222222222222
10665	0.00222222222222222
10710	0.00222222222222222
10755	0.00666666666666667
10800	0.00666666666666667
10845	0.0111111111111111
10890	0.0111111111111111
10935	0.0111111111111111
10980	0.0111111111111111
11025	0.0111111111111111
11070	0.00888888888888889
11115	0.00888888888888889
11160	0.00888888888888889
11205	0.00444444444444444
11250	0.00444444444444444
11295	0.00222222222222222
11340	0.00444444444444444
11385	0.00888888888888889
11430	0.00888888888888889
11475	0.00888888888888889
11520	0.00888888888888889
11565	0.00888888888888889
11610	0.00888888888888889
11655	0.0111111111111111
11700	0.0111111111111111
11745	0.0111111111111111
11790	0.00888888888888889
11835	0.00666666666666667
11880	0.00666666666666667
11925	0.00666666666666667
11970	0.00666666666666667
12015	0.00666666666666667
12060	0.00666666666666667
12105	0.00444444444444444
12150	0.00444444444444444
12195	0.00222222222222222
12240	0.00444444444444444
12285	0.00444444444444444
12330	0.00444444444444444
12375	0.00444444444444444
12420	0.00444444444444444
12465	0.00444444444444444
12510	0.00666666666666667
12555	0.00666666666666667
12600	0.00666666666666667
12645	0.00888888888888889
12690	0.00666666666666667
12735	0.00666666666666667
12780	0.0111111111111111
12825	0.0111111111111111
12870	0.0133333333333333
12915	0.0133333333333333
12960	0.0111111111111111
13005	0.0111111111111111
13050	0.0133333333333333
13095	0.0133333333333333
13140	0.0133333333333333
13185	0.0111111111111111
13230	0.00666666666666667
13275	0.00666666666666667
13320	0.00444444444444444
13365	0.00444444444444444
13410	0.00666666666666667
13455	0.00888888888888889
13500	0.00666666666666667
13545	0.00444444444444444
13590	0.00888888888888889
13635	0.00888888888888889
13680	0.0111111111111111
13725	0.0155555555555556
13770	0.0155555555555556
13815	0.0155555555555556
13860	0.0155555555555556
13905	0.0133333333333333
13950	0.0177777777777778
13995	0.0177777777777778
14040	0.0133333333333333
14085	0.0177777777777778
14130	0.0177777777777778
14175	0.0133333333333333
14220	0.0133333333333333
14265	0.0155555555555556
14310	0.0133333333333333
14355	0.0155555555555556
14400	0.0133333333333333
14445	0.0133333333333333
14490	0.0133333333333333
14535	0.00888888888888889
14580	0.00666666666666667
14625	0.00666666666666667
14670	0.00666666666666667
14715	0.00444444444444444
14760	0.00444444444444444
14805	0.00222222222222222
14850	0.00222222222222222
14895	0.00444444444444444
14940	0.00444444444444444
14985	0.00444444444444444
15030	0.00444444444444444
15075	0.00444444444444444
15120	0.00888888888888889
