# Supplementary material for: Conveniently Pre-Tagged and Pre-Packaged: Extended Molecular Identification and Metagenomics Using Complete Metazoan Mitochondrial Genomes
Source: PLoS One. 2012 Dec 14;7(12):e51263. doi: 10.1371/journal.pone.0051263 (PMC3522660; doi:10.1371/journal.pone.0051263)
Supplement: File S4 — Sliding window analyses for Sauropsida, Aves, Hemichordata, Coelacanthimorpha, Dipnoi, Chondrichthyes and Cephalochordata. For each family, the folder contains the aligned sequences as well as the sliding window analyses by species pair and for all species pair on a single figure. (ZIP) [file pone.0051263.s004.zip › Cephalocordata/Branchiostomidae/45_450/Branchiostoma_japonicum_NC_008069_Branchiostoma_floridae_NC_000834.csv]

0	0.162222222222222
45	0.16
90	0.157777777777778
135	0.162222222222222
180	0.173333333333333
225	0.173333333333333
270	0.166666666666667
315	0.171111111111111
360	0.166666666666667
405	0.173333333333333
450	0.171111111111111
495	0.18
540	0.182222222222222
585	0.188888888888889
630	0.18
675	0.18
720	0.186666666666667
765	0.18
810	0.191111111111111
855	0.18
900	0.184444444444444
945	0.173333333333333
990	0.191111111111111
1035	0.177777777777778
1080	0.175555555555556
1125	0.168888888888889
1170	0.16
1215	0.168888888888889
1260	0.166666666666667
1305	0.173333333333333
1350	0.173333333333333
1395	0.184444444444444
1440	0.168888888888889
1485	0.171111111111111
1530	0.168888888888889
1575	0.168888888888889
1620	0.184444444444444
1665	0.195555555555556
1710	0.2
1755	0.197777777777778
1800	0.193333333333333
1845	0.193333333333333
1890	0.191111111111111
1935	0.197777777777778
1980	0.202222222222222
2025	0.211111111111111
2070	0.224444444444444
2115	0.237777777777778
2160	0.248888888888889
2205	0.244444444444444
2250	0.253333333333333
2295	0.282222222222222
2340	0.297777777777778
2385	0.313333333333333
2430	0.322222222222222
2475	0.315555555555556
2520	0.313333333333333
2565	0.288888888888889
2610	0.271111111111111
2655	0.277777777777778
2700	0.284444444444444
2745	0.266666666666667
2790	0.262222222222222
2835	0.233333333333333
2880	0.224444444444444
2925	0.235555555555556
2970	0.228888888888889
3015	0.248888888888889
3060	0.244444444444444
3105	0.248888888888889
3150	0.244444444444444
3195	0.224444444444444
3240	0.228888888888889
3285	0.242222222222222
3330	0.251111111111111
3375	0.246666666666667
3420	0.235555555555556
3465	0.215555555555556
3510	0.22
3555	0.211111111111111
3600	0.211111111111111
3645	0.211111111111111
3690	0.206666666666667
3735	0.215555555555556
3780	0.213333333333333
3825	0.211111111111111
3870	0.224444444444444
3915	0.24
3960	0.24
4005	0.233333333333333
4050	0.224444444444444
4095	0.235555555555556
4140	0.24
4185	0.24
4230	0.235555555555556
4275	0.233333333333333
4320	0.228888888888889
4365	0.217777777777778
4410	0.248888888888889
4455	0.286666666666667
4500	0.306666666666667
4545	0.324444444444444
4590	0.317777777777778
4635	0.328888888888889
4680	0.342222222222222
4725	0.34
4770	0.331111111111111
4815	0.333333333333333
4860	0.311111111111111
4905	0.313333333333333
4950	0.302222222222222
4995	0.286666666666667
5040	0.28
5085	0.264444444444444
5130	0.266666666666667
5175	0.277777777777778
5220	0.284444444444444
5265	0.288888888888889
5310	0.286666666666667
5355	0.273333333333333
5400	0.282222222222222
5445	0.291111111111111
5490	0.297777777777778
5535	0.308888888888889
5580	0.311111111111111
5625	0.311111111111111
5670	0.328888888888889
5715	0.315555555555556
5760	0.322222222222222
5805	0.297777777777778
5850	0.288888888888889
5895	0.264444444444444
5940	0.282222222222222
5985	0.273333333333333
6030	0.273333333333333
6075	0.273333333333333
6120	0.262222222222222
6165	0.266666666666667
6210	0.257777777777778
6255	0.266666666666667
6300	0.271111111111111
6345	0.275555555555556
6390	0.26
6435	0.255555555555556
6480	0.26
6525	0.264444444444444
6570	0.26
6615	0.257777777777778
6660	0.255555555555556
6705	0.262222222222222
6750	0.255555555555556
6795	0.257777777777778
6840	0.255555555555556
6885	0.244444444444444
6930	0.224444444444444
6975	0.228888888888889
7020	0.24
7065	0.237777777777778
7110	0.251111111111111
7155	0.251111111111111
7200	0.262222222222222
7245	0.271111111111111
7290	0.277777777777778
7335	0.286666666666667
7380	0.3
7425	0.32
7470	0.313333333333333
7515	0.322222222222222
7560	0.317777777777778
7605	0.328888888888889
7650	0.328888888888889
7695	0.346666666666667
7740	0.368888888888889
7785	0.395555555555556
7830	0.377777777777778
7875	0.331111111111111
7920	0.328888888888889
7965	0.337777777777778
8010	0.337777777777778
8055	0.333333333333333
8100	0.333333333333333
8145	0.342222222222222
8190	0.311111111111111
8235	0.273333333333333
8280	0.302222222222222
8325	0.311111111111111
8370	0.331111111111111
8415	0.308888888888889
8460	0.291111111111111
8505	0.268888888888889
8550	0.257777777777778
8595	0.224444444444444
8640	0.215555555555556
8685	0.217777777777778
8730	0.184444444444444
8775	0.186666666666667
8820	0.173333333333333
8865	0.184444444444444
8910	0.193333333333333
8955	0.213333333333333
9000	0.208888888888889
9045	0.208888888888889
9090	0.222222222222222
9135	0.222222222222222
9180	0.242222222222222
9225	0.242222222222222
9270	0.226666666666667
9315	0.22
9360	0.222222222222222
9405	0.22
9450	0.228888888888889
9495	0.222222222222222
9540	0.228888888888889
9585	0.242222222222222
9630	0.22
9675	0.206666666666667
9720	0.191111111111111
9765	0.2
9810	0.211111111111111
9855	0.224444444444444
9900	0.215555555555556
9945	0.244444444444444
9990	0.222222222222222
10035	0.233333333333333
10080	0.26
10125	0.268888888888889
10170	0.284444444444444
10215	0.271111111111111
10260	0.251111111111111
10305	0.228888888888889
10350	0.228888888888889
10395	0.208888888888889
10440	0.228888888888889
10485	0.208888888888889
10530	0.18
10575	0.18
10620	0.188888888888889
10665	0.206666666666667
10710	0.195555555555556
10755	0.213333333333333
10800	0.228888888888889
10845	0.244444444444444
10890	0.233333333333333
10935	0.228888888888889
10980	0.233333333333333
11025	0.233333333333333
11070	0.22
11115	0.211111111111111
11160	0.235555555555556
11205	0.217777777777778
11250	0.217777777777778
11295	0.195555555555556
11340	0.215555555555556
11385	0.222222222222222
11430	0.231111111111111
11475	0.224444444444444
11520	0.215555555555556
11565	0.193333333333333
11610	0.184444444444444
11655	0.186666666666667
11700	0.184444444444444
11745	0.204444444444444
11790	0.175555555555556
11835	0.2
11880	0.188888888888889
11925	0.188888888888889
11970	0.193333333333333
12015	0.197777777777778
12060	0.191111111111111
12105	0.177777777777778
12150	0.146666666666667
12195	0.126666666666667
12240	0.142222222222222
12285	0.113333333333333
12330	0.128888888888889
12375	0.135555555555556
12420	0.155555555555556
12465	0.166666666666667
12510	0.168888888888889
12555	0.18
12600	0.197777777777778
12645	0.202222222222222
12690	0.197777777777778
12735	0.213333333333333
12780	0.208888888888889
12825	0.222222222222222
12870	0.222222222222222
12915	0.233333333333333
12960	0.251111111111111
13005	0.257777777777778
13050	0.257777777777778
13095	0.266666666666667
13140	0.271111111111111
13185	0.253333333333333
13230	0.231111111111111
13275	0.208888888888889
13320	0.186666666666667
13365	0.182222222222222
13410	0.193333333333333
13455	0.186666666666667
13500	0.188888888888889
13545	0.184444444444444
13590	0.206666666666667
13635	0.22
13680	0.251111111111111
13725	0.275555555555556
13770	0.297777777777778
13815	0.322222222222222
13860	0.304444444444444
13905	0.306666666666667
13950	0.322222222222222
13995	0.322222222222222
14040	0.32
14085	0.333333333333333
14130	0.333333333333333
14175	0.348888888888889
14220	0.355555555555556
14265	0.342222222222222
14310	0.366666666666667
14355	0.373333333333333
14400	0.344444444444444
14445	0.333333333333333
14490	0.3
14535	0.273333333333333
14580	0.251111111111111
14625	0.217777777777778
14670	0.213333333333333
14715	0.195555555555556
14760	0.162222222222222
14805	0.144444444444444
14850	0.157777777777778
14895	0.16
14940	0.168888888888889
14985	0.164444444444444
15030	0.168888888888889
15075	0.171111111111111
15120	0.162222222222222
