# Supplementary material for: Conveniently Pre-Tagged and Pre-Packaged: Extended Molecular Identification and Metagenomics Using Complete Metazoan Mitochondrial Genomes
Source: PLoS One. 2012 Dec 14;7(12):e51263. doi: 10.1371/journal.pone.0051263 (PMC3522660; doi:10.1371/journal.pone.0051263)
Supplement: File S4 — Sliding window analyses for Sauropsida, Aves, Hemichordata, Coelacanthimorpha, Dipnoi, Chondrichthyes and Cephalochordata. For each family, the folder contains the aligned sequences as well as the sliding window analyses by species pair and for all species pair on a single figure. (ZIP) [file pone.0051263.s004.zip › Cephalocordata/Branchiostomidae/45_450/Branchiostoma_japonicum_NC_008069_Branchiostoma_lanceolatum_NC_001912.csv]

0	0.168888888888889
45	0.166666666666667
90	0.164444444444444
135	0.166666666666667
180	0.18
225	0.177777777777778
270	0.168888888888889
315	0.171111111111111
360	0.166666666666667
405	0.171111111111111
450	0.168888888888889
495	0.177777777777778
540	0.18
585	0.184444444444444
630	0.173333333333333
675	0.175555555555556
720	0.182222222222222
765	0.175555555555556
810	0.186666666666667
855	0.177777777777778
900	0.18
945	0.168888888888889
990	0.186666666666667
1035	0.175555555555556
1080	0.175555555555556
1125	0.168888888888889
1170	0.16
1215	0.168888888888889
1260	0.166666666666667
1305	0.173333333333333
1350	0.177777777777778
1395	0.191111111111111
1440	0.175555555555556
1485	0.177777777777778
1530	0.173333333333333
1575	0.173333333333333
1620	0.188888888888889
1665	0.2
1710	0.204444444444444
1755	0.2
1800	0.195555555555556
1845	0.193333333333333
1890	0.188888888888889
1935	0.195555555555556
1980	0.2
2025	0.208888888888889
2070	0.222222222222222
2115	0.233333333333333
2160	0.244444444444444
2205	0.242222222222222
2250	0.251111111111111
2295	0.28
2340	0.3
2385	0.315555555555556
2430	0.324444444444444
2475	0.315555555555556
2520	0.311111111111111
2565	0.288888888888889
2610	0.271111111111111
2655	0.277777777777778
2700	0.282222222222222
2745	0.262222222222222
2790	0.255555555555556
2835	0.228888888888889
2880	0.217777777777778
2925	0.231111111111111
2970	0.226666666666667
3015	0.246666666666667
3060	0.242222222222222
3105	0.244444444444444
3150	0.24
3195	0.22
3240	0.224444444444444
3285	0.235555555555556
3330	0.246666666666667
3375	0.242222222222222
3420	0.231111111111111
3465	0.211111111111111
3510	0.215555555555556
3555	0.208888888888889
3600	0.206666666666667
3645	0.208888888888889
3690	0.206666666666667
3735	0.213333333333333
3780	0.211111111111111
3825	0.208888888888889
3870	0.222222222222222
3915	0.237777777777778
3960	0.237777777777778
4005	0.231111111111111
4050	0.224444444444444
4095	0.235555555555556
4140	0.237777777777778
4185	0.24
4230	0.235555555555556
4275	0.233333333333333
4320	0.228888888888889
4365	0.217777777777778
4410	0.246666666666667
4455	0.282222222222222
4500	0.304444444444444
4545	0.322222222222222
4590	0.315555555555556
4635	0.326666666666667
4680	0.337777777777778
4725	0.337777777777778
4770	0.328888888888889
4815	0.328888888888889
4860	0.308888888888889
4905	0.315555555555556
4950	0.302222222222222
4995	0.286666666666667
5040	0.28
5085	0.266666666666667
5130	0.268888888888889
5175	0.28
5220	0.286666666666667
5265	0.293333333333333
5310	0.293333333333333
5355	0.277777777777778
5400	0.288888888888889
5445	0.297777777777778
5490	0.304444444444444
5535	0.313333333333333
5580	0.317777777777778
5625	0.317777777777778
5670	0.335555555555556
5715	0.322222222222222
5760	0.326666666666667
5805	0.302222222222222
5850	0.291111111111111
5895	0.266666666666667
5940	0.284444444444444
5985	0.275555555555556
6030	0.275555555555556
6075	0.271111111111111
6120	0.257777777777778
6165	0.262222222222222
6210	0.253333333333333
6255	0.264444444444444
6300	0.266666666666667
6345	0.271111111111111
6390	0.255555555555556
6435	0.251111111111111
6480	0.257777777777778
6525	0.264444444444444
6570	0.262222222222222
6615	0.26
6660	0.257777777777778
6705	0.262222222222222
6750	0.26
6795	0.262222222222222
6840	0.253333333333333
6885	0.242222222222222
6930	0.222222222222222
6975	0.222222222222222
7020	0.233333333333333
7065	0.231111111111111
7110	0.244444444444444
7155	0.244444444444444
7200	0.255555555555556
7245	0.262222222222222
7290	0.275555555555556
7335	0.286666666666667
7380	0.295555555555556
7425	0.32
7470	0.313333333333333
7515	0.324444444444444
7560	0.32
7605	0.328888888888889
7650	0.324444444444444
7695	0.344444444444444
7740	0.366666666666667
7785	0.391111111111111
7830	0.375555555555556
7875	0.328888888888889
7920	0.324444444444444
7965	0.331111111111111
8010	0.333333333333333
8055	0.333333333333333
8100	0.335555555555556
8145	0.344444444444444
8190	0.315555555555556
8235	0.277777777777778
8280	0.306666666666667
8325	0.317777777777778
8370	0.34
8415	0.317777777777778
8460	0.297777777777778
8505	0.275555555555556
8550	0.264444444444444
8595	0.231111111111111
8640	0.22
8685	0.222222222222222
8730	0.191111111111111
8775	0.193333333333333
8820	0.173333333333333
8865	0.184444444444444
8910	0.195555555555556
8955	0.211111111111111
9000	0.206666666666667
9045	0.206666666666667
9090	0.222222222222222
9135	0.224444444444444
9180	0.246666666666667
9225	0.244444444444444
9270	0.242222222222222
9315	0.235555555555556
9360	0.237777777777778
9405	0.237777777777778
9450	0.244444444444444
9495	0.237777777777778
9540	0.244444444444444
9585	0.253333333333333
9630	0.226666666666667
9675	0.213333333333333
9720	0.191111111111111
9765	0.197777777777778
9810	0.206666666666667
9855	0.22
9900	0.213333333333333
9945	0.237777777777778
9990	0.213333333333333
10035	0.226666666666667
10080	0.251111111111111
10125	0.26
10170	0.275555555555556
10215	0.264444444444444
10260	0.246666666666667
10305	0.222222222222222
10350	0.224444444444444
10395	0.208888888888889
10440	0.228888888888889
10485	0.208888888888889
10530	0.182222222222222
10575	0.182222222222222
10620	0.186666666666667
10665	0.204444444444444
10710	0.191111111111111
10755	0.211111111111111
10800	0.226666666666667
10845	0.242222222222222
10890	0.231111111111111
10935	0.226666666666667
10980	0.231111111111111
11025	0.231111111111111
11070	0.222222222222222
11115	0.213333333333333
11160	0.237777777777778
11205	0.22
11250	0.217777777777778
11295	0.195555555555556
11340	0.215555555555556
11385	0.224444444444444
11430	0.235555555555556
11475	0.228888888888889
11520	0.22
11565	0.197777777777778
11610	0.188888888888889
11655	0.191111111111111
11700	0.188888888888889
11745	0.206666666666667
11790	0.177777777777778
11835	0.197777777777778
11880	0.184444444444444
11925	0.188888888888889
11970	0.193333333333333
12015	0.197777777777778
12060	0.193333333333333
12105	0.18
12150	0.148888888888889
12195	0.131111111111111
12240	0.146666666666667
12285	0.12
12330	0.135555555555556
12375	0.137777777777778
12420	0.157777777777778
12465	0.168888888888889
12510	0.168888888888889
12555	0.18
12600	0.2
12645	0.204444444444444
12690	0.202222222222222
12735	0.217777777777778
12780	0.211111111111111
12825	0.224444444444444
12870	0.222222222222222
12915	0.231111111111111
12960	0.251111111111111
13005	0.257777777777778
13050	0.255555555555556
13095	0.264444444444444
13140	0.266666666666667
13185	0.248888888888889
13230	0.228888888888889
13275	0.206666666666667
13320	0.186666666666667
13365	0.184444444444444
13410	0.193333333333333
13455	0.188888888888889
13500	0.191111111111111
13545	0.186666666666667
13590	0.208888888888889
13635	0.224444444444444
13680	0.255555555555556
13725	0.28
13770	0.302222222222222
13815	0.326666666666667
13860	0.308888888888889
13905	0.308888888888889
13950	0.322222222222222
13995	0.322222222222222
14040	0.32
14085	0.331111111111111
14130	0.331111111111111
14175	0.348888888888889
14220	0.355555555555556
14265	0.34
14310	0.364444444444444
14355	0.373333333333333
14400	0.346666666666667
14445	0.337777777777778
14490	0.304444444444444
14535	0.277777777777778
14580	0.255555555555556
14625	0.222222222222222
14670	0.215555555555556
14715	0.2
14760	0.166666666666667
14805	0.146666666666667
14850	0.162222222222222
14895	0.162222222222222
14940	0.171111111111111
14985	0.168888888888889
15030	0.175555555555556
15075	0.175555555555556
15120	0.168888888888889
