# Supplementary material for: Conveniently Pre-Tagged and Pre-Packaged: Extended Molecular Identification and Metagenomics Using Complete Metazoan Mitochondrial Genomes
Source: PLoS One. 2012 Dec 14;7(12):e51263. doi: 10.1371/journal.pone.0051263 (PMC3522660; doi:10.1371/journal.pone.0051263)
Supplement: File S4 — Sliding window analyses for Sauropsida, Aves, Hemichordata, Coelacanthimorpha, Dipnoi, Chondrichthyes and Cephalochordata. For each family, the folder contains the aligned sequences as well as the sliding window analyses by species pair and for all species pair on a single figure. (ZIP) [file pone.0051263.s004.zip › Cephalocordata/Branchiostomidae/45_450/Branchiostoma_lanceolatum_NC_001912_Branchiostoma_belcheri_NC_004537.csv]

0	0.171111111111111
45	0.164444444444444
90	0.162222222222222
135	0.162222222222222
180	0.18
225	0.177777777777778
270	0.168888888888889
315	0.171111111111111
360	0.166666666666667
405	0.168888888888889
450	0.168888888888889
495	0.182222222222222
540	0.184444444444444
585	0.186666666666667
630	0.173333333333333
675	0.175555555555556
720	0.182222222222222
765	0.175555555555556
810	0.191111111111111
855	0.18
900	0.18
945	0.168888888888889
990	0.186666666666667
1035	0.175555555555556
1080	0.175555555555556
1125	0.168888888888889
1170	0.16
1215	0.168888888888889
1260	0.162222222222222
1305	0.171111111111111
1350	0.173333333333333
1395	0.186666666666667
1440	0.171111111111111
1485	0.175555555555556
1530	0.171111111111111
1575	0.168888888888889
1620	0.184444444444444
1665	0.195555555555556
1710	0.2
1755	0.195555555555556
1800	0.193333333333333
1845	0.191111111111111
1890	0.186666666666667
1935	0.193333333333333
1980	0.197777777777778
2025	0.208888888888889
2070	0.222222222222222
2115	0.233333333333333
2160	0.242222222222222
2205	0.237777777777778
2250	0.246666666666667
2295	0.275555555555556
2340	0.295555555555556
2385	0.304444444444444
2430	0.315555555555556
2475	0.306666666666667
2520	0.302222222222222
2565	0.28
2610	0.264444444444444
2655	0.271111111111111
2700	0.273333333333333
2745	0.251111111111111
2790	0.244444444444444
2835	0.224444444444444
2880	0.213333333333333
2925	0.226666666666667
2970	0.222222222222222
3015	0.24
3060	0.233333333333333
3105	0.237777777777778
3150	0.235555555555556
3195	0.22
3240	0.222222222222222
3285	0.233333333333333
3330	0.242222222222222
3375	0.237777777777778
3420	0.224444444444444
3465	0.206666666666667
3510	0.213333333333333
3555	0.206666666666667
3600	0.204444444444444
3645	0.204444444444444
3690	0.204444444444444
3735	0.211111111111111
3780	0.208888888888889
3825	0.206666666666667
3870	0.222222222222222
3915	0.237777777777778
3960	0.237777777777778
4005	0.233333333333333
4050	0.226666666666667
4095	0.237777777777778
4140	0.24
4185	0.24
4230	0.235555555555556
4275	0.233333333333333
4320	0.228888888888889
4365	0.217777777777778
4410	0.246666666666667
4455	0.28
4500	0.302222222222222
4545	0.317777777777778
4590	0.313333333333333
4635	0.326666666666667
4680	0.342222222222222
4725	0.342222222222222
4770	0.333333333333333
4815	0.333333333333333
4860	0.313333333333333
4905	0.32
4950	0.306666666666667
4995	0.293333333333333
5040	0.284444444444444
5085	0.268888888888889
5130	0.266666666666667
5175	0.277777777777778
5220	0.284444444444444
5265	0.291111111111111
5310	0.291111111111111
5355	0.275555555555556
5400	0.286666666666667
5445	0.293333333333333
5490	0.3
5535	0.311111111111111
5580	0.315555555555556
5625	0.315555555555556
5670	0.333333333333333
5715	0.317777777777778
5760	0.322222222222222
5805	0.297777777777778
5850	0.286666666666667
5895	0.264444444444444
5940	0.28
5985	0.271111111111111
6030	0.268888888888889
6075	0.264444444444444
6120	0.248888888888889
6165	0.255555555555556
6210	0.246666666666667
6255	0.255555555555556
6300	0.26
6345	0.264444444444444
6390	0.251111111111111
6435	0.246666666666667
6480	0.253333333333333
6525	0.262222222222222
6570	0.262222222222222
6615	0.26
6660	0.26
6705	0.268888888888889
6750	0.264444444444444
6795	0.266666666666667
6840	0.26
6885	0.251111111111111
6930	0.233333333333333
6975	0.228888888888889
7020	0.237777777777778
7065	0.235555555555556
7110	0.246666666666667
7155	0.244444444444444
7200	0.255555555555556
7245	0.262222222222222
7290	0.273333333333333
7335	0.284444444444444
7380	0.293333333333333
7425	0.317777777777778
7470	0.315555555555556
7515	0.326666666666667
7560	0.322222222222222
7605	0.333333333333333
7650	0.326666666666667
7695	0.346666666666667
7740	0.368888888888889
7785	0.391111111111111
7830	0.373333333333333
7875	0.328888888888889
7920	0.322222222222222
7965	0.328888888888889
8010	0.331111111111111
8055	0.326666666666667
8100	0.331111111111111
8145	0.34
8190	0.311111111111111
8235	0.273333333333333
8280	0.304444444444444
8325	0.317777777777778
8370	0.34
8415	0.317777777777778
8460	0.297777777777778
8505	0.28
8550	0.268888888888889
8595	0.235555555555556
8640	0.224444444444444
8685	0.226666666666667
8730	0.195555555555556
8775	0.197777777777778
8820	0.177777777777778
8865	0.188888888888889
8910	0.2
8955	0.213333333333333
9000	0.208888888888889
9045	0.208888888888889
9090	0.222222222222222
9135	0.224444444444444
9180	0.244444444444444
9225	0.235555555555556
9270	0.233333333333333
9315	0.226666666666667
9360	0.228888888888889
9405	0.228888888888889
9450	0.235555555555556
9495	0.228888888888889
9540	0.235555555555556
9585	0.244444444444444
9630	0.22
9675	0.208888888888889
9720	0.186666666666667
9765	0.193333333333333
9810	0.202222222222222
9855	0.215555555555556
9900	0.208888888888889
9945	0.226666666666667
9990	0.204444444444444
10035	0.217777777777778
10080	0.242222222222222
10125	0.253333333333333
10170	0.268888888888889
10215	0.257777777777778
10260	0.24
10305	0.215555555555556
10350	0.217777777777778
10395	0.208888888888889
10440	0.228888888888889
10485	0.208888888888889
10530	0.182222222222222
10575	0.182222222222222
10620	0.184444444444444
10665	0.202222222222222
10710	0.188888888888889
10755	0.211111111111111
10800	0.226666666666667
10845	0.24
10890	0.228888888888889
10935	0.224444444444444
10980	0.228888888888889
11025	0.228888888888889
11070	0.222222222222222
11115	0.213333333333333
11160	0.237777777777778
11205	0.217777777777778
11250	0.215555555555556
11295	0.195555555555556
11340	0.213333333333333
11385	0.226666666666667
11430	0.237777777777778
11475	0.231111111111111
11520	0.222222222222222
11565	0.2
11610	0.191111111111111
11655	0.195555555555556
11700	0.193333333333333
11745	0.211111111111111
11790	0.184444444444444
11835	0.197777777777778
11880	0.184444444444444
11925	0.188888888888889
11970	0.193333333333333
12015	0.197777777777778
12060	0.193333333333333
12105	0.177777777777778
12150	0.146666666666667
12195	0.128888888888889
12240	0.144444444444444
12285	0.122222222222222
12330	0.137777777777778
12375	0.14
12420	0.16
12465	0.171111111111111
12510	0.168888888888889
12555	0.18
12600	0.2
12645	0.204444444444444
12690	0.202222222222222
12735	0.215555555555556
12780	0.208888888888889
12825	0.222222222222222
12870	0.217777777777778
12915	0.226666666666667
12960	0.248888888888889
13005	0.255555555555556
13050	0.255555555555556
13095	0.264444444444444
13140	0.266666666666667
13185	0.248888888888889
13230	0.228888888888889
13275	0.206666666666667
13320	0.188888888888889
13365	0.186666666666667
13410	0.197777777777778
13455	0.191111111111111
13500	0.191111111111111
13545	0.186666666666667
13590	0.206666666666667
13635	0.222222222222222
13680	0.251111111111111
13725	0.275555555555556
13770	0.297777777777778
13815	0.322222222222222
13860	0.302222222222222
13905	0.304444444444444
13950	0.317777777777778
13995	0.317777777777778
14040	0.317777777777778
14085	0.324444444444444
14130	0.326666666666667
14175	0.344444444444444
14220	0.351111111111111
14265	0.337777777777778
14310	0.362222222222222
14355	0.368888888888889
14400	0.344444444444444
14445	0.335555555555556
14490	0.302222222222222
14535	0.28
14580	0.257777777777778
14625	0.224444444444444
14670	0.217777777777778
14715	0.2
14760	0.166666666666667
14805	0.148888888888889
14850	0.164444444444444
14895	0.162222222222222
14940	0.171111111111111
14985	0.168888888888889
15030	0.175555555555556
15075	0.175555555555556
15120	0.171111111111111
