# Supplementary material for: Conveniently Pre-Tagged and Pre-Packaged: Extended Molecular Identification and Metagenomics Using Complete Metazoan Mitochondrial Genomes
Source: PLoS One. 2012 Dec 14;7(12):e51263. doi: 10.1371/journal.pone.0051263 (PMC3522660; doi:10.1371/journal.pone.0051263)
Supplement: File S4 — Sliding window analyses for Sauropsida, Aves, Hemichordata, Coelacanthimorpha, Dipnoi, Chondrichthyes and Cephalochordata. For each family, the folder contains the aligned sequences as well as the sliding window analyses by species pair and for all species pair on a single figure. (ZIP) [file pone.0051263.s004.zip › Cephalocordata/Branchiostomidae/Branchiostomidae.fas]

>Branchiostoma japonicum mitochondrion, complete genome.    NC_008069
ATGTACGCTACTCGGTGGTTATTTTCTACTAATCATAAAGATATTGGAACTTTGTACTTT
ATTTTTGGTGCTTGGGCTGCTATAGTTGGAACAGCTATGAGCTTATTGATTCGAGCAGAA
CTTTCGCAGCCAGGTGCACTTTTGGGTGATGATCATTTGTACAATGTAATTGTTACAGCG
CATGCATTTGTAATAATTTTTTTTATAGTAATGCCTGTTATGATTGGGGGGTTTGGAAAT
TGGTTGGTGCCTATAATAATTGGGGCTCCAGATATAGCTTTTCCTCGTATAAATAATATA
AGTTTTTGAATATTACCACCGTCTTTTTCTTTACTGTTGGCTTCATCTGCTGTTGAGGCA
GGGGTAGGAACAGGGTGAACTGTCTATCCCCCTTTATCAAGTAATATTGCTCATGCAGGG
GCGTCAGTAGATTTGGCTATTTTTTCTTTGCATATGGCAGGGGTGTCATCAATTTTGGGG
GCAATCAATTTTATTACGACGATCCATAATATGCGTGCTAGAATTGAGTGGAATCGTGTC
CCATTGTTTGTATGATCTATTTGGGTGACTGCTTATTTACTACTTTTATCTTTACCTGTT
CTTGCTGGGGCAATTACTATGCTGTTAACAGATCGTAATATTAATACGACTTTTTTTGAC
CCTTCTGGTGGTGGTGATCCAATTTTATATGAGCATCTATTCTGATTTTTTGGTCATCCT
GAGGTGTATATCTTAATTTTGCCTGGGTTTGGTATAATTTCTCATATTATCATTCATTAT
GCAGGGAAGTTACGGTCATTTGGTTATTTAGGAATGACGTGAGCAATATTCACAATTGGT
TTATTAGGGTTTTGAGTTTGAGCACATCATATATTTACTGTAGGGATAGATGTGGACACT
CGTAGCTATTTTACAGCTGCTACGATAGTAATTGCTGTACCAACAGGAATTAAAGTGTTT
AGTTGGTTAGCTACACTAGCTGGGTCAAAACAGTTAAAATGAGAAACGCCGTTGCTTTGG
GCATTAGGATTTATCTTTCTTTTCACGGTAGGAGGGTTAACAGGAATTGTTTTAGCTAAT
TCTTCGTTGGACATTGTTCTTCATGACACTTATTATGTTGTTGCTCATTTTCATTATGTT
TTATCGATAGGGGCAGTATTTTCTATTTTGGGGGGATTTACATATTGGTTTCCTTTATTT
ACGGGATTTACTTTACAGGAAGCCTGGACTAAAATTCATTTTTTTGTTATGTTCACAGGG
GTAAATTTAACTTTTTTCCCTCAACATTTCTTAGGATTAGCAGGAATACCTCGACGGTAT
TCAGATTATCCAGATGCTTACACAATTTGAAATGTAATTTCATCTTTAGGTTCTATTATT
TCTTTAGGGTCAGTAATTTTCTTTTTATTTATCTTATGGGAGGGGTTTTCTGCGCAACGT
AAGGCAGTGCCCGCAAGTCATACATCACATTCTGCTGAGTGATTAATAGGGTGTCCTCCG
CTGTTTCATACACATGAAGAACTTCCTTTTATTTCTAAGAAATTTTAGAAATAAAAGGTA
ATTTATTCCTTTGTCTATTGGTTTCAAGCCAATCGCATATACTCTGCCATATTTCCTTTG
TTTAGAGGTGTTAGGTTAATCAAA-CTTATAGTTTGTCATATTATAAATCCTAAAATTTT
AGGGCAGCTCGATGGCAACTCCTGCACAGTTAGGGTTAATAGATGCGGCTTCGCCCGTAA
TGGAAGAAATAATTTATTTTCATGACCATGTAATGTTGGTTTTAATTCTAATCACATGTT
TGATCTTTTATAGTATATTAGTGCTTATATTTTCTAAATATATTTATCGGTTTTTAACTG
ACGGACATGTAATCGAGACGGTATGAACTGTAATTCCGGCAATTATTTTAGTTGTAGTTG
CATTACCCTCTTTAAAGTTACTTTATTTAACGGATGAGTTAGATAACCCACAATTAACGA
TTAAGAGTGTTGGGCATCAATGGTACTGGAGCTATGAGTACACAGATTATTATGATATTG
AATTTGATTCATATATACTTCCTATTGGTGATTTAGTGGGTGGGGATGCCCGGTTATTGG
AGGTAGATAATCGTGTTGTGCTTCCTGTTGATACTTCTGTACGAGTACTAGTGACTGCTG
CTGATGTAATTCATGCTTGAACTGTGCCTGCGTTAGGTTTAAAGATAGATGCTGTACCTG
GGCGGTTGAATCAACTAGCATTGCAGTGTAGCCGTGTTGGGACTTTTTATGGTCAATGTT
CTGAAATTTGTGGGGCTAATCATAGTTTTATACCTATTGTAATTGAAGCTGTTCCTGTTG
ATGTCTTTGAAAGTTGATGTGATGGAATACTAGATTCTGATTCATTAAGTAGCTTAAATG
-AAAGCGCTAATCTTTTAAGTTAGTGATAAGTAATAACTTTTTAATGGATGCCACAATTA
AACCCAATCCCTTGGGTATTTCTTTTTGCTTTGGCGTGAGGTGTTTTGATTTTTTGGGGA
TTACATAAGTTTACGAATGTTATTAATCCAATTATAGAGATGGATAATGAAAATGTGAGA
GGTGACCAAAAGGAATATTTATGACCATGGTAGGAAGTTTGTTTAGCCAGTTTGATTCGC
CTTGACTATTTAACATCCCTTTAGTTATTCTAGCTATATTAATTCCTTGAAAGTTATTTA
TTACAAGCGGTTCAGGATGAGTGGGGACGCG--GTCTGAGATACTAATAAGCCAGTTGAC
TAACACGTTAATAGGTCAAGTTATACAACCATTAGATAAAAAGGGGGTTAGTTGAGCAGT
CTTATTTTCTAGTTTAATGCTAATATTAATAACTTTGAATGTAATTGGGTTGTTCCCGTA
CACTTTTACCCCTACAACTCAATTATCAATAAATTTAGGATTAGCTGTGCCATTATGGTT
GGGAACGGTAATTTATGGTTTTCGTAATCATCCTACTATTGCTCTTGCACATTTATGTCC
AGAGGGGGCGCCTAATTTACTAGTCCCTGTATTAGTGGTCGTGGAAACACTAAGAATTTT
TATGCGTCCTTTAGCCTTAGGGTTACGGTTAACAGCAAATTTAACAGCTGGGCACTTACT
AATGCATTTAATTTCTTCGGCAGTCTTAGGACTGATGGAGTTGTCAGGAGTGTTAAGTGT
TATTACTTTGGTATTGCTTGTATTTTTAACAATGTTAGAAATTGCAGTGGCTTTGATTCA
AGGTTATGTTTTTGCAATTTTGGTAACATTATATCTAGATGAAAATCTTTAATGGCAGGT
TATCAAGTACACCCGTGACATTTAGTAGAACCAAGTCCCTGGCCTTTAGTAGGAGGCTCG
GCGGCGTTTACATTAACAGTTGGGTTAGTTATATGATTTCATTATAATTCTACTGTACTT
CTAGTTTTAGGGCTTATGTTAGTAGTAGTTACCATAGTTCAGTGATGGCGAGATGTAATT
CGTGAAGCAACGTTTCAAGGTTGCCATACGTCTTATGTACTCGCTGGGCTACGGCGGGGG
ATAGTGTTATTTATTATTTCTGAAGTCTTTTTTTTCCTTGCGTTCTTTTGGGCATTTTTT
CATAGTAGTTTAGCGCCAACTGTTGAGCTAGGTGTAACTTGACCTCCAGTTGGCATTAAC
CCTTTAAATGCATTTGCTGTGCCACTATTAAACACCGCAGTACTACTGAGATCAGGGGTA
ACTGTAACGTGAGCACACCATGCTTTAATAGAGGGAAAACGTATGGAGGCAATTCAAGCA
TTAATGTTTACTGTAATACTGGGGTTATATTTTACTGCTCTTCAGGCTTGGGAATATTAT
GAGGCGCCGTTTACTATTGCTGATGGTGTTTATGGGTCTACATTTTTTGTAGCAACGGGG
TTTCATGGGTTGCATGTAATTATCGGGTCCACATTCTTAATTGTGTGTTTAGGGCGGCAG
GTGGTATATCATTATACATCTTCACATCATTTTGGTTTTGAAGCAGCAGCTTGATACTGG
CATTTTGTAGATGTGGTATGATTATTCTTGTATGTTTGTATTTATTGGTGAGGGTCCTAA
ATGTTATCATTAAGCTACCTTGTTGGTATTGCAAGTGCTTTAGTTTTTTTATTATTATTA
GTAGGGTTAGGCTTGCCGAGCATTTATCCTGACAACGAAAAGCTTTCGGCTTATGAATGT
GGATTTGACCCTATAGGAAGTGCTCGGCTACCTTTTTCACTTCGGTTCTTTTTAGTTGCG
ATTTTATTTTTATTATTTGATTTAGAAATTGCCTTAATTTTGCCATACCCTATAGGTTTG
CTTTATAGTAATCATATTTTTTTTAATTATTGGTTGGTTATACTATTAATTATTGTTTTA
ACTTTCGGTTTAATGTATGAATGATTAAAAGGGGGTTTAGAGTGAATAGAATAAGACAGG
TAGTTT--ATAAAAACATTTGGTTTCGGCCCATAAGTTATCATTGA--TGATTCTGTTTT
GTTGTGTTAATTATAGCTTTAGTTTTTTGTATCGCTCTTTTGGGTTTAAGACTAACACAA
ACACACTTATTATCGGTTTTATTATGTTTAGAAATAATAATAGTTGCACTCTATTTGGGG
TTGGGACTAATATCTCTTTCCGGTTTAAATTATTCTTTAATAGTTGCTTTAGTGTTGTTA
ACATTTAGTGCTTGTGAGGCAAGTTCAGGCTTAGCTTTACTAGTTTTAATCTCTCGGAGT
CACGGAAGAGATTTATTGAAGTCATTTAATTTGTCTTAAAATGTACCATTTGATCTTAGG
TTATGTAGGATTGGTATTAAGTGTTTGTATTTGTTATCAGAAAAATGTATGACGGATTGC
ACAACTTGGCAGTCTGTTAATAATTGTGCCAGTATTAAATTTATTAAATTTGAATATATT
TATTTCTGGTATCAGCGGTGCACTAACTAGTGATTTTATGTCGGTTGCATTAGTAATTTT
AAGAGTTTGACTATTACCTTTGATATTAATTGCAAGCCAACAACATATGGCGAAGGATAC
TGGGTTGTATCAACGTATTTTTATTATTTGTCAAGTAATTCTAACAAGAGCATTGGTGCT
GGCTTTCTTAGCAAGCGATCTATTATTATTTTATATTGCTTTTGAGTCTACGTTGTTGCC
TACATTGATATTGATTACTCGTTGGGGAGCACAAAAAGAGCGTTATCAAGCAGGAACATA
TTTTATATTCTATACAATGGTTGGGTCATTACCTCTTCTTATTTGTCTTGTAGGCCAATA
TAAAATAATAGGGAGTTTATCATTAGACTTGATTTTGGGGGGGATATATAAGGGTGAATA
TTTTACTAATCTTTGGTGATTAGGGTGTATTTTAGCATTTTTAGTGAAATTGCCTTTGTA
TGGGGGCCATCTTTGGTTGCCTAAGGCACACGTGGAGGCACCAATTGCTGGGTCTATAGT
TTTGGCGGGGGTATTACTTAAACTAGGGGGTTATGGCTTAATACGAATTAGCTATGCTTG
AGGGGCCAGCGCTTTATTGTCTGGGGAGGTGGTTTTTGCCCTTGCTTTATGAGGAATGGT
AGTAATGGGGGCTATTTGCTTGCGGCAAACGGATTTAAAGTCCTTAATTGCTTACTCATC
AGTTGGGCATATAGCTTTAGTAGTTGGTGGTATCATAACAGGTACTACTTGAGGTTACAA
CGGGGCAATAATTTTAATAATTGCTCATGGGTTAGTATCATCTTGTTTATTTTCTTTAGC
AAATTACTGATATGAACGTAGACATAGACGAAATCTTTTAGGATCGCGGGGAATAATTAT
TTTGTTTCCACTAATAGGGGCAGGTTGATTTATTGCTAGTTTGATGAATTTAGCTTTGCC
CCCGACAATTAATCTCTTTGGTGAGCTAGTGGCTATAGTAGCTGTATATAATTGAAGCAT
GTTTAGAGTTATTTTTATAGGGGTGGGGGCAGTTTTAACGGCTGCTTACTCTTTGTACAT
GTTTGGCATATCTCAGTGAGGGGAAGTGTTGGAAAATTATAAAAATTTACATGTTATAAC
TAGTCGAGAGTACTTACTTTTAATAATACATTTAGTTCCTGCAGCGTATCTAATTTTTAA
TGTAGGGCTGATGTTTTAGTTAATCTAGTTTAATTAGAATTCTAAGTTGTGGTCTTAGGG
GAGGGTAAAATAGTACTCGGTTAGCTGATACTATATGGTTTACAATCATGTTGCTACCAT
GATTTATTAAAGTTCAATTCTTTAATAGTGTCAACTCAATTAGTATAAATAATACGTCGA
TTTTAGGGGTCGAAGATTAAAGAA--GACTTTAATTGAGTGATGGTAGGAATATGTGGTA
TATTGGGCTTAGTGTCTTTGTTAATTATAGGAATTTTTTTATTTGATAAAACTAAAGAGA
ATCTTGCTCAGGCGATTAAATATAGTGGGCTTATAAATTTACTTCTTTTAACATTAATAG
TAGTAAGTGAAGAAAATGAAATATTATTAATAAAGTGGGAGTGAGTAAAACTAGGAGGAT
ATAGATTATCAATCAGTTTTCGTTATGATATATACACTTGTTCATTCTTTGTAGTTGCGT
TATACGTAACTTGAAATATCTTAATTTTTTCGTTTTATTATATATCCACAGACCCCCGAG
TGGACTTGTTTTGTAAATATTTGGGTTTATTTTTNATTGCTATACTTTTACTGGTTAGTG
CTGAGGGTTTTTTTCAACTCTTAATTGGCTGGGAGGGAGTAGGGATTATGTCTTATTTGT
TGATTAGCTGGTGGTATGCCCGAAGTGACGCGAATACAGCGGCGCTACAGGCTATCTTTT
ACAACCGTATTGGGGATATTGGACTTGTAATCATACTTGTTTGGAGACTAATAAATACCT
CTGATTGAACTTTCACGTCTTTATATGCATTAGATATGTTTAATGTTTTTCTTGTAGTTG
GTGTTGTCCTTGCAGCTATGGGTAAGTCTGCTCAGTTAGGTTTACATCCTTGATTACCCG
CTGCTATAGAGGGGCCTACACCAGTATCGTCATTACTACATTCTAGCACAATAGTAGTGG
CGGGGGTCTTTTTACTGATCCGGTTTAGCCCCATTATTTTAATAAACAGTTATGTTCAGG
CGGGGGTGTTTTTACTGGGGACGATGACTACATTATTTTCTGCTATTTGTGCTCTTGCAC
AGAATGATATAAAAAAGGTAGTTGCGTATTCAACTGCAAGTCAATTAGGTTTGATAGTGA
CAGCTGTT---GGTGTTGGTGTGCCTCAGTTAGCATTTTTACACATTTGCATGCATGCAT
TTTTTAAAGCTATGCTGTTTATATGTTCTGGGGGATATATTCATGGCTTGCAAAATGAAC
AAGATATCCGTAAAATGGGGGGATTTTTATTTGCTACGCCTATTACTAGAAGTTGTTTAT
TTATTGGTAGTGCTGCGTTAATAGGAACACCCTTTCTAGCGGGGTTTTTTTCTAAAGACC
CAATTATTGAAGCGATTAATATTAGAAATATGAATAGTTGAGCTATCGGTCTTGTGCTTG
TAGCAACTAGATTTACAGCTGTATATAGTTTTCGGTTAATATTCATAGGGGTTGGTTCGG
CTAGTCGGATATTTACTTTACAACCAATAAATGAAGAGTATAATAATTTAATTGGTCCGC
TACAACGATTGTGTTATGGTAGAATTGTGGCGGGGGTGGTATTTATTTATTTTTTAATTC
CATATCAAGTAAGAATTTTATCTTTACCTTTTACGTTAAAATTAGCAGCGATTATGGTGA
CTGCTGTTGGGGGATTAGTTTCTTGAGATGTTGTTAAACTATTACATACAAGAGAGGACA
CAGTTAATGTAAATTATTTATCTTTTGAGGCACAAGTTGGATTTTATTCTCTCATCATGC
ATAAAATTATACCGAAGGTTTGAATAACTTTAGGAGAAAATTATCAAATACAAATAATTG
ATCGTGGGTGGGCTGAATTGACTTTACCTCAGGGATTCGGGCAAAATTATAAACTTCTGG
CGGATAACATTAATCAGACGCAAACAGCATTGGTGAAAATATACATTGCTATTATAATGC
TTATTTTAATAATGATATTAA----TATTAATTGCTTTAAGTTAATAGTGTAGGCATTTA
ATGACGTAACAAT--AATAACCCTGTAAAGTCCCTAATTGGCGTGCTGGCGGTGGGCTGG
GCTTTG--CTGTTCTCTCCAAAAGAAAAGAAA------------AGGCCATATTCATTTA
GTAAAAAA--ATTATTTTAGACTTCCAATCTGAGGGTCCGTCTAATTGGCGGGATGAATA
AATCATTTTGTTGCTGTTTGCCGGTGCGAGACAAGCTCTAGGATAGAGAATAGAAGTACT
GTGAGAATTACTGTTGCAAAAATAAATGTCGCTGTCCCGCGTTCATAAATATCGTATAAT
AAATAACTAGGTTCTGATGAATATAATAATCAGGTATTAGTTTCACAAAAGGTCTCAATA
GAGGGTATTATAATTATAATGATTAGAATTGTCCCAAGTGCAGCGGTTAGGATTGTTGTA
GTTATACTAACTGGCAATGGTATTAGGTCTGCTGAATAGGCTGTTCTATAAATAAAAACG
ACTAGTATTCCCCCCAAATAAATTAATATCAAAATAATTGCTGGGAAGATCACGTTTATA
CTAAGTATAAGAATAGAGGCTAGAAGTGCAAGTCATGCAGTCGCAAGAGCCCCGTAATAA
GGTGAGGGTGCACGAATTACCATTATAGTAGCTAGAAGAATAGTAAAAATTAGTAATAAT
TGCATTAATTTTTGCTTGTATCA--AGAATTTAAGCATGAAAAGCTTATGTTATAGTATA
ATTTAACTACAAAAATTATGTTTAGTCCATTGCGGAAACATCATCCGTTATTAAAGGTAG
TTAATCATTCTCTTATTGATTTACCAGTCCCGAGTAATATTTCTGCTTGATGAAATTTTG
GTTCTTTATTAGGGCTTTGCTTAATTAGTCAAATTTTAACAGGCTTGTTTTTGGCTATAC
ATTATACGGCGGATGTAAATTTGGCTTTTTCTTCTGTCGCGCATATTTGTCGGGATGTAA
ATTATGGGTGGCTATTGCGTAACCTTCATGCTAATGGAGCTTCGTTTATGTTTATTTGTT
TGTACTTACATATTGGACGAGGTTTGTATTACGGGTCCTATTTTTATATAGAGACTTGAA
ATATCGGTGTTGTGCTTTTACTCTTAACAATAGGTACTGCTTTTTTAGGGTATGTCTTGC
CTTGGGGCCAAATGTCTTTTTGGGGAGCTACGGTAATCACTAATTTGGCTTCTGCGATCC
CTTATTTAGGGTCTGAGTTAGTACAATGATTATGGGGGGGTTTTTCTGTTGATAATGCAA
CACTAACTCGATTTTTTGCATTTCACTTTTTCTTGCCTTTTATGATTGCTGGATTAGCTA
TTGTACATTTATTATTTTTACATCAAACAGGGGCCAATAACCCGACAGGTCTTGTTGGGG
ATATTGATAAAGTACCATTTCATACTTATTTTTCTTACAAAGACGTGGTGGGGTTTATCT
TAATATTAACTGGGTTAATATTTGTTGTGTTGTTTTCTCCTAACCTTCTAACTGACCCGG
AGAATTATATTCCTGCTAATCCTTTAGTTACGCCTGTTCATATTCAGCCAGAATGATACT
TCTTGTTTGCATACGCAATTTTACGGTCTATTCCAAATAAGTTGGGGGGGGTTGTAGCTT
TGGCTATATCTATTTTTGTTTTATTCTTCATGCCTTTTGTTCACTCAAGTCGGCAAGCAA
GCCATGCATTCCGGCCTTTGTCCCAAATAGTTTTTTGATTAATAGTTGTGAATGTAATCT
TATTAACTTGGCTTGGGGGGCAGCCTGTAGAATACCCATATATTTTCCTAGGTCAAGTGG
CGTCTGTAGTTTATTTTACTAGAATCCTTTTATTGGTGCCTATCGTCGGGTATGTTGAAA
ATAAATTAATATTTAATT-GTTTTACGTAGCTTAAAAGGAAAGCATCGGTCTTGTAAGTC
GAAGATAATAATAGTATGCTAAAACTCAGAAAAGATAAAA--TTATCATTTTAAACTCCC
AAAGTTTAGGTTTTAGCTTAAACTATTTTCTGTA-GCAGATTTGATTCTGGTTTCTGTTA
TAGGTTGATTTTTGATGATACATGCTAACCGT-GTGGGCTAGTGAGGAAGTGAATGTATA
ATAATTATAAATTATATATGTGTTTAAGCATAAGATTGATCGTTTGCTTTGATTTATCCA
CTCCATAAAGGTTATAGCAGTACTTAGTATTGGT-AGGATGCGTAAGCATGCATCAGCAT
AAATATTTAGTATGTGGCAAAGATTGTGCCAGCCGCCGCGGTTACACCTGAACATAGTCT
TATAACATTTTAGGATGTAATTTAGTTAATAATTTTTAAGGCATTTACAGAGGTGTGGTC
GTATACTTTCTCTTTAGGGGGCTTGAATAGAAGTAGTTACACGGAATAAAGGAATAAACC
AGGATTAGAGACCCTGCTATACTTTATTAGTTAATATGTGGTTAGTATAAATTATGTTTG
AAAACCAAAGATTTTGGCAGTGGTTAAGGTCTGCCCAGAGGAGTTTGTTCTGTTAATTCG
ATAATCCGCGAGGATCTCACTTTAATTTGTAATACAGCTTATATACCGCCGTCGTCAGCC
AATGTTATGAAAGAATAGGAATTGGCTAAAAGAGTAAATTCTTAACGTCAGGTCAGGGTG
TAGCTAATGTTAGAGGTAAGAATGAATTACAATTATTTAATATTATCGGGAGTTATATAT
GTAATTATTAACTTAAGTTGGATTTGGTAGTAAATTGTTATTATAGTGAATAATTGATTG
TAGCGCTTAAGTATGCACACACCGCCCGTCATTTTCCTGAAGCGATAAAGGAAAAAAGTC
GTAACAAGGTAGGGCGTCTGGAAGGACTCCCTGGTAAATCA--GGCATGTATAAGTTAAT
TAGACTATTACATTGAAAAGGTAAATGTAAACGGTAAATATGTTTTTCTGCCAGGCGAAC
TAGAGCTTGACATAAGCGTTTCTTTTACACGGAAAAGATATTTGTGAATCAAATTAGTTT
GAAATAACTTAGTTTGTGTTGTAGAATCGGAGATGA-AAAACTTTAATTTAGGTGTAGGT
GTGATCGATGAAGAATTTTAAGTACTGAAAAGGACTGAGTGAAATAAATG-TAATTAGTT
AATTAG-ACTAATAAGGTAATTCCTATTT-CCTTTTGCATAATGATTTAATTAGTTTGGT
-ACTAGCAA------TAATGCATGTTAGTTAACCCGAAACTAAACGATCTATTCTAGTTT
TAGTAGAGT--TGACTTAACTAATTTATGTTGCAATATAATTAGATAAAGTTAGGATAGA
GGTGACATGCTAATCGTGTTTAGTTCTAGCTGGTTATTTATGAAATGGATAGGAGTTCAG
TTTTATAGTTAAGTATAAAGTGCGTCATATCGGAATATGCTGATGTGTCAAAATGTAAAC
AAATATCTTCTATATATAAGTAGATAAATAGTTGTTAGTGGGCTTAAAAGCAGCCATCTT
ATGTAGAAAGCGTTATAGCTTGATAACACAATTTAATTATTATTTTAGTATGGTAGTAAA
TAACTCTTGTAGAGGATCTTATGTTAAAATGCGTAGATGGAGAAAAACTTAGACACGAGG
TAA---ATTTTATGCTTGACAGGTATATACAAGAAAGTAGAACTATAAGAGTTAATCTGA
CATGAGAGTGTGATTAAGTAAATTAATTAGGGAATAGGAACTCGGCAAATCTTAAGCTCG
CCTGTTTAACAAAAACATCGCCTTCAGATTCAATATTGGAGGTCTGGTCTGCCCAGTGTA
ATTAATTAACGGCCGCGGTATTCTGACTGTGCAAAGGTAGCATAATCACTTGCCCTTTAA
ATGGGGGAATGTATGAATGATTAGACGAGGTTTTTACTGTCTCTTCCTTATAAATTGAGA
TTACAATACTTGTGAAAATGCGGGTAAGGTAATAAAGGACGAGAAGACCCTGTTGAGCTT
TTAAGCTAAACTATAGTACAGGTTA-AGTTAAGTAATAATTTACAATTAAA-ACGAGTAA
TTTTTTGTAAGCTTTTTGGCTGGGGTGGCAAGCAAAGATATTAAGCTTTGTTGTAGTATA
CATTTTGTATTTCTAGATAATATGAATCTATAAATAATTAAATTGATCCGTTAAAA-TAG
AACGATTAAAAGAATAAGTTACCACAGGGATAACAGCGTAATTCTTTTTGAGAGCTCGAA
TTGACAAAGGAGTTTGCGACCTCGATGTTGGATCAAGATTCCTAGCGGTGTAGCAGCTGT
TACGGGTTTGCCTGTTCGGCGATTAATATCTTACGTGATCTGAGTTCAGACCGTCGTAAG
ACAGGTTAGATTCTATCCTTAGGTTTATGCATTTAGTACGAAAGGACCAATGGCATGTAA
TTTTAAGTTTTTACTAAATTATAACTAAAATAGCAAAGTAGTATTGCATAAGGCCTAAGC
CCTTCCGTCATAGGTGCAAGTCCTATTTTTAGTGGTGTTTTATTTAAGTGTTTTGCATGC
GTTTTTATATTTTATTCCTGTTTTATTAGCCGTTGCATTTTTAACTTTAACAGAACGTAA
GATTATTGGTTACGTTCAGTTGCGAAAAGGGCCTAATGTTGTTGGACCGTATGGGCTTTT
ACAACCAATTGCAGATGGGGTGAAGCTATTTATCAAAGAGCCAATCAAGCCGGCCTCATC
AAATCCATGGGTTTTTTTCTTTGCCCCGATGTTAGCTTTAATTTTAGCTTTTTTGCTTTG
GATACCGGTACCAATCATAGATGCTTTTATTGAGTTGAATTTTGCTGTTTTATTTGTTCT
AGCAATCTCAAGTTTATCGGTGTACTCTATTATAGCTTCTGGATGATCCTCTAATTCAAA
GTACGCTTTATTAGGGGCCTTGCGAGCTGTCGCCCAGATGGTTTCTTATGAAGTAAGTTT
AGGATTAATTATTTTAAGTTTAGTTTGCCTGGTTGGGGGTTTCAATTTAAGTCAGTTTTC
TTGTGCGCAGGAAGATACAGTTTTGTTACTCAGTTGTTGACCTCTAGGCATTATATGGTT
TGTGTCCACCGTTGCTGAAACAAACCGATCGCCATTTGATTTAACAGAGGGGGAGTCTGA
GCTAGTATCAGGTTTTAATGTAGAGTACTCGGGGGGCCCGTTTGCATTATTCTTTTTGGC
TGAGTATGCTAACATTTTGTTTATAAACGCTCTTTCCGTTGTTCTTTTCTTATCAGCTCA
TTTTACTTTATTAGATATATCGTTTAAGGTTGGTATTTTGGCTGGGTTATACGTTTGGTT
TCGGGCTTCATACCCCCGGTTTCGGTATGATCAGTTAATACATTTGGCTTGAAAAAGATT
TTTACCTATAAGTCTTGGGTTGTTGATATTAAACTTCAGACTACCTTTGATTTTTTCGGG
AGTCGGGGGAAATATATAGAAAAATGTAGTTTAAATTAAAACCCTGCTTTGATAGGGCAG
AAATGCA-GCGGTGTCATTTTTAGTTAGAGTAAGCTAATTAGGCTATTGGGCCCATACCC
CAACAGTGTTGGTAAATCCATCCTCTACCATGAGAAAGCAAGATTTGCACTGGCATTAGT
AGACTCAAAATCTAATGTGTTACTTACACTATTTCTCATATGAGTCCCTATATTTCCCCA
TTGTTTGGTCTTGCAATAAGTAGAAGAGTCTTACTTATTTCATCTTCTACTCATTGAGTT
TTTGTATGGCTAGGGTTAGAGCTAGGTACATTAGCATTTATCCCTATATTAGCTTGGTGG
CATTCGTCGCTGGAGGTTGAAGCAACTGTAAAGTACTTCATTATTCAGGCGATAGCGGCT
GCAGTGTTTTTTTTTGGGGGTTTAGTAATAACAAGTACTGAATATATTAGTGGGCTAAGT
CAGTTTGTAGGGAATTTTGGTGAGGTCTTGATTATATTTTCTATTATTATAAAGCTGGGG
CTGGTGCCATTTCATTACTGGGTGGTGGATGTAGCTCAAGGTCTAAATTACTTGCCCGGA
ATGGTCTTGCTAACATGACAGAAAGTACCGGGTTTAATGGTTTTAGTCCAATTAGTATCA
ATACAGAATGGGCTTATTTTGCTCATCTTTGGGGCATTATCTGCTTTTTGGGGTGGGTTA
GGAGGTTTGGGTCAGACACAAATGCGGAAATTACTAGCGTTCTCTTCAATTGCCCATTTA
GGGTGATTGGTGTCTGGGTGTGTTGTGGGGGCAATATTGGGTAGAATATATTTTATCTTA
TATGTAGTGCTTTCAATTCCTGTATTTGTGTTTTTATATATTTTAAATAATACTCATTTA
AATCAAGTGCGAGCAAGATTAGTAAGAAATCCTGTTGCTGCTATAGTTGTTGGAGCGGGA
TTTTTGTCATTAGCGGGGTTACCCCCTTTTATAGGGTTTTTTGGTAAGTGGTTAGTGCTA
ACTTGATTACTTAATAATTTTCTGGTGGGGGGTGCAGTAGCGTTAGTAGTCGGGGCTTTA
GTTAGTTTATTCTATTATTTACGAGTAAGATATATATGTATGGTAATTTTAGGGCCACAG
CAGATTATGGTAAGATTAAGCTGACGAAAAGGATTTATGGGTAGTTTGTTAGGGGGGTTA
GTAGTGTTAAACTTGTTAGGACTGCTATTGGTAGGAGGCATTAGCTCATTACCTAAATAG
GCAA-TACTTGCATCTTTGGATTAACAGTCCAATGCTTTAAAAGAATATTATAAGCTACT
ATTTAAAGGAGTTAGGTTAAA--TCAGAGACCTTTAGCCTTCAAAGCTGACAGTGGAGGG
TAATCCAATCCTTAAAATCTGAGGAATCCACATTGTTTGAGTGCAAGTCAAATAGTTTAA
TTAACTTAAGATTTTAGGCTTTAAAAAGCTAAAGCTTTTATTTTTTGGGTTGCAACCAAA
ATTTTGGTAAAGCCTAGTAAAAGAGATATAATCC-CATAAATAGAGCTACAATCTATCGC
TTTTGATCGGCCATTTTACTAATT------
>Branchiostoma floridae mitochondrion, complete genome.    NC_000834
GTGTACATTACTCGATGGTTATTTTCTACAAACCACAAAGATATCGGAACTTTATATTTT
ATTTTTGGTGCTTGAGCTGCAATGGTGGGGACTGCTATAAGTTTGCTAATTCGAGCAGAA
CTGTCTCAGCCGGGTGCGCTTTTAGGTGATGACCACTTATATAATGTAATTGTAACAGCG
CACGCGTTTGTTATAATCTTCTTCATAGTTATGCCAATTATGATTGGGGGATTTGGGAAT
TGGTTAGTGCCCATGATAATTGGGGCGCCAGATATAGCTTTCCCCCGTATAAATAATATG
AGCTTTTGAATGCTACCGCCGTCATTTTCTTTATTATTGGCGTCTTCTGCTGTCGAGGCT
GGGGTTGGAACGGGTTGGACAGTTTACCCTCCTTTATCTAGTAACATTGCTCACGCAGGG
GCATCTGTTGATCTGGCTATTTTCTCTCTACATTTGGCTGGTGTATCATCCATTTTAGGG
GCAATCAATTTTATTACAACGATTCATAATATGCGTGCTAGCATTGAGTGAAATCGGGTG
CCGTTGTTTGTTTGGTCAATTTGAGTTACTGCCTACCTATTGCTATTGTCCTTGCCAGTG
TTAGCCGGTGCAATTACTATACTGCTTACTGATCGGAATATTAACACTACATTCTTCGAT
CCTTCCGGTGGAGGAGATCCAATTTTGTATGAGCATCTATTTTGATTCTTTGGTCATCCA
GAAGTTTACATTTTAATTTTACCGGGGTTTGGTATTATTTCACATATTATTATTCACTAT
GCTGGTAAATTACGGTCATTTGGTTATTTAGGTATAACATGAGCTATGTTTACGATCGGG
TTACTGGGGTTCTGGGTCTGAGCCCATCATATGTTTACTGTTGGTATAGATGTAGACACA
CGAAGTTATTTTACTGCCGCGACTATGGTTATTGCAGTTCCAACAGGAATTAAGGTTTTT
AGCTGGTTAGCTACATTATCTGGATCAAAGCAATTAAAGTGGGAAACACCTCTATTATGA
GCGCTAGGGTTCATCTTTTTATTCACTGTTGGAGGGTTAACTGGAATTGTACTAGCAAAT
TCGTCTTTAGACATTGTGTTGCATGATACATATTATGTTGTAGCACATTTTCATTACGTT
TTGTCTATAGGAGCCGTATTTTCAATTTTAGCTGGACTTACATATTGGTTTCCTTTATTT
ACAGGATTTACGTTACAGGAGTCCTGGACAAAAATTCACTTCTTTGTAATATTTGTAGGG
GTAAATTTAACGTTTTTTCCCCAGCATTTTTTAGGGTTGGCAGGTATACCTCGTCGATAT
TCTGACTACCCAGATGCATATACAATCTGAAATGTAATTTCATCTTTAGGGTCAATTATT
TCTCTTGGGTCTGTAGTATTCTTTTTATTCATTTTGTGAGAAGCATTCTCATCTCAGCGG
AAAGCCGTGCCAGCTAGTCATGCATCTCATTCTGCAGAGTGGTTAATAGGGTGTCCACCA
TTATTTCATACACATGAAGAGTTACCTTTTATTTCAAAGAAATATTAGAAATAAAAGGTA
GTTAAAACCTTTGTCTATTGGTTTCAAGCCAATCGCATACGCTCTGCCATATTTCCTTTA
AACAGAGGTATTAGGTTAATTAAAACTTACAGTTTGTCAGGTTGTAAATCTTAG--TCTT
AAGATATCTCGATGGCAACTCCCGCGCAGTTGGGCTTAATAGACGCAGCATCACCTGTGA
TAGAAGAAATAATCTATTTTCACGATCATGTAATATTAGTATTAATTCTGATTACATGCT
TGATCTTCTATAGTATGTTAGTATTAATTTCGTCTAAGTATATCTATCGGTTTTTAACAG
ATGGACATGTTATTGAAACTGTATGAACAGTGATTCCAGCTATTATTCTTGTTGTAGTAG
CGTTACCTTCATTAAAGTTACTCTATTTAACGGACGAATTAGATAATCCGCAATTAACAA
TTAAGAGTGTTGGACACCAGTGGTATTGAAGCTATGAGTACACGGATTACTACGATATTG
AGTTTGATTCTTATATGCTGCCTTTAGGGGATTTGTCTAAAGGAGATGCTCGACTACTAG
AGGTAGATAATCGGGTAGTTTTACCTGTAGATACGTCAGTACGGGTGTTAGTTACTGCTG
CTGATGTAATTCATTCCTGAACAGTCCCATCTCTAGGGTTAAAGATAGATGCTGTTCCGG
GGCGGTTAAATCAACTAGCGTTACAGTGCAGTCGTGTAGGTACATTCTATGGGCAGTGTT
CCGAGATTTGCGGGGCTAATCACAGTTTCATACCAATTGTAATTGAGGCTGTGCCCGTTG
AGGTTTTTGAGGGGTGGTGTGATATAATACTAGATGAAGAGTCATTGGGTAGCTTAAACA
TAAAGCGTTAACCTTTTAAGTTAATGATGAGTTACTACTCCCCGATGGATGCCGCAGTTA
AACCCAATCCCTTGAGTTTTTCTCTTTTTTTTGGTATGGCTTGTTTTAGGATTTTTAGGA
TTGCAAAAATTTACTTCTATTGTTACTACTACGTTAGATGATAGTAGTGAAGAGGTAGAA
GTAAAATCTAAAGAATATTCTTGACCATGATAGTAAGTTTATTTAGTCAGTTTGACTCGC
CTTGATTATTAAATATCCCTTTAGTATTACTAGCATTAATTATGCCTTGAAAACTATTTG
TGAGTTTTGGGCCTAGCTGGGCTGGAACTCGTAGCTCACGATTGGTCTATGCTACT--AT
AGAAACGTTAATAAGCCAAGTAATACAGCCCCTAAATAAACTAGGTTTTCGATGGGTTGT
TCTGTTCTCTTCTTTAATATTAATGCTAATAACGCTTAATGTAATTGGTCTTTTTCCTTA
TACTTTTACACCTACAACACAGTTGTCAATAAATTTAGGGCTAGCAGTACCTTTGTGACT
CGGGACCGTGGTGTATGGTTTTCGCAACCATCCCGTAATTGCTCTTGCTCATTTGTGTCC
TGAAGGTGCGCCTAATTTACTAGTGCCAGTATTAGTAGTGGTAGAAACATTAAGTATTCT
AATACGCCCTTTAGCTCTAGGCCTTCGGTTAACTGCTAATTTAACTGCCGGGCATCTTTT
GATACATCTTATTTCTTCTGCTGTTTTAGGCTTAATAGAATTGTCGGTGATACTAAGTGG
CATTACGTTGCTATTATTAGTATTCTTAACTATACTAGAAATTGCTGTCGCCCTGATTCA
AGGTTATGTGTTTGCTATTTTAGTAACTTTATACTTAGATGAAAATCTTTAATGACAGGA
TATCAACCTCATCCGTGACACTTAGTGGAGCCTAGCCCATGGCCTCTTGTTGGCGGATCT
GCAGCGTTCACTTTAACTGTAGGTTTAGTAATATGGTTTCATTATAATTCGATTAGCTTA
ATAATCTTAGGTTTAGTAATGATTGTTGCAACGATAATTCAATGGTGACGAGATGTAATT
CGTGAGGCTACTTTTCAAGGGTGTCATACATCTTATGTTTTGTCAGGCTTACGGCGTGGT
ATGGTTCTATTTATTGTGTCAGAAGTGTTTTTCTTCTTAGCTTTTTTTTGGGCTTTCTTT
CACAGTAGCTTAGCACCAACAGTGGAGCTAGGGGTAACTTGACCTCCTGTTGGTGTACAT
CCGCTGAATGCATTTGCTGTGCCCTTGCTTAATACTGCTGTGTTATTGAGCTCTGGTGTA
ACAGTGACGTGGGCCCATCATGCTTTAATAGAAGGGAAGCGCACAGAAGCGATCCAGTCA
CTAGCTATTACAGTTATACTAGGGTTATATTTTACTGGTCTGCAAGCGTGGGAATATTAC
GAGGCACCTTTTACTATTGCTGACAGTGTTTATGGTTCAACATTTTTTGTGGCGACAGGA
TTTCACGGTTTACACGTTATTATTGGATCAACGTTTTTAATAGTTTGTTTAGGGCGGCAA
GTATTTTACCATTATACTTCTTCTCATCACTTTGGTTTTGAGGCGGCGGCATGGTATTGA
CATTTTGTCGATGTTGTGTGACTTTTTTTATACGTTTGTATTTACTGGTGAGGGTCTTAA
ATGTTAAGATTAACTTATATTGTTGGTATTGCAAGCGCTTTAGTAATTATTCTTCTTTTA
GTGGGTTTACACTTACCTAGTGTGATACCCGATAATGAAAAGTTATCTGCATACGAGTGC
GGGTTTGACCCTATAGGTAATGCACGATTACCTTTCTCATTGCGGTTTTTTTTAGTTGCA
ATTTTGTTTCTTCTATTTGATTTGGAGATTGCATTGATCCTACCTTATCCTTTAGGGGTA
GTATTTAGTGAAAATACTTTCTACAACTACTGACTAGTAATACTTCTAGTGGTTGTGTTA
ACTTTCGGGTTAATATATGAATGATTGAAGGGAGGTTTAGAATGAACAGAATAAG-CAGG
TAGTTGTAAAAAAAATATTTGGTTTCGGCCCAGAAGATATCAATAAAGTGTTTCTGCTTT
GT-ATGTTAATTATAATTTTAATTTTCTTAATTGCACTATTAGGTCTTGGGTTATCACAG
ACTCATTTATTATCAGTTCTATTGTGCTTAGAAATAATGATGGTATCACTGTACCTCGGA
TTAGGCATAGTTAGAATTTCAGGCTTGCATTACCCTTTAATAATTGCTTTAGTGTTATTA
ACGTTCAGTGCATGTGAGGCTAGTTCAGGATTAGCGCTATTAGTCTTAATTTCGCGAAGT
CATGGGAGTGATTTACTAAAATCTTTTAATCTCTCTTA--ATGAATCATCTGGTTTTGGG
GTATGTTGGTTTGGTAATTGGTGTAATCGTTACTAAAAAGAGTATAGTTTGGCGAGTAGG
TCAAGTAGGGAGAGTACTACTAATATTACCTGCTACGGTATTAGTAAATATAAACATGAC
TATTTCTAATGTAAGATATATAATAACTAGAGATTTTGTATCATTGGGCTTAACTGTACT
TAGCATTTGGTTATTACCTTTGATATTACTTGCAAGTCAACAGCATATAGTTAGTGAATC
ATTAATCTACCAACGAGTATTCGTGGGGTGTCAGGTGTTTTTGACCGGTGCTCTAGTTTT
AGCTTTCATAGCTAGCGATTTGCTGTTATTTTATATTGCTTTTGAATCAACGTTGCTTCC
AACGTTAATATTGATTACTCGTTGAGGAGCTCAGAAGGAGCGTTATCAGGCTGGAACATA
TTTTATGTTTTTCACATTAGTGGGCTCTTTGCCTCTTTTAATTTGCTTGATTGGTCAATA
CCAAATAGTTGGTAGTTTAGCATTAGACTTATCCTATGAGGGGGTGTTCCAGCTTAGATA
CTTAGTAAATTTCTGGTGGGTAGGATGCATTTTAGCATTTCTTGTAAAGCTTCCTTTATA
CGGTGTGCACCTATGGTTGCCAAAGGCTCATGTAGAGGCTCCCATTGCTGGTTCAATAGT
TTTGGCGGGGGTTTTACTAAAGTTAGGAGGTTATGGGATAATGCGAGTTAGTTTAATATG
AGGGGCTACAGCTATACTATCAAGAGAGGTATTTCTAGCATTAGCTCTTTGAGGTATTGT
AGTAATAGGAGGAATCTGTCTGCGGCAGACAGATCTAAAATCTTTAATTGCGTATTCTTC
AGTAGGGCATATAGCTCTGGTTGTAGGCGGAGTTTTAACAGGAGTAGCTTGGGGTTACAA
TGGTGCAATAGTTCTAATGATTGCTCACGGACTTGTTTCTTCATGCTTGTTTTGTTTAGC
GAATTTATGATATGAACGATCAAGCACGCGCAATTTATCTGGGTCACGAGGTCTAATCAT
AATTTTTCCCTTAATTAGCTCAGGTTGGTTCTTAATAAGTCTTATAAATATAGCTTTACC
GCCAGCCATTAATTTATTTGGTGAATTAGTAGCTATAGTGGCACTTTATAATTGAAGTCC
ATACAGTATTGTCTACATGTCTTTAGGTGCTGTTCTAACTGCTGCATACTCATTATATTT
ATTCGGAATGTCACAATGAGGGAATACTATAAAAAATTATAAGAACCTTTATACTATTAC
TAGCCGAGAATACTTGTTGACAACTCTGCATTTAGTGCCTGCTATTTATTTGATTTTTTA
CTTAGGATTAATGTTTTAGTTAGTCTAGTTTAATAAGAATACTAAGTTGTGGTCTTAGCG
GTGGG--GTATAAACTCCGACTGACTGGTGCTATAAGGTTAA-AATTATGTTGCTACCGT
AATTAATTAAAGTTCGAGTCTTTAATGGTGCCAGCTCGATTAGTATAGAAAATATTTTGA
TTTTAGGGGTCAAAGAGTGAAGAATAAACTTCAATTGAGTGATGTTGGAACTATGAGGTG
TTTTGTCTTTAACCTCTTTAGGGGTTATGGTAATTTTCTTATTTAGTAAAATCAAAAGCA
GTTTTGCTGAATCAGTTAAATATGCAGGGTACATAAATGCAGTTTTGCTAAGTATTTTAT
TAATAAGTGACGAGAGCGAAATGTTGTTCTTGAAATGAGAGTGAGTCAAATTGGGTGGCT
ATAGATTAATAATTAGTTTCCGCTTCGATTTATATACTTGCTGCTTTTTTGTAGTGGGAT
TATACGTTACATGAAATATTCTTATGTTCTCGTTCTACTATATATCAACAGACCCACGCA
TCGATTTGTTTTGTAAGTATCTAGGATTGTTCTTAATTGCGATATTATTGTTAGTAAGTG
CAGAGAGTTTATTCCAGCTTCTAATTGGGTGAGAAGGAGTAGGTATTATATCTTATCTAT
TAATTAGCTGGTGGTATGCTCGTAGCGATGCAAATACAGCTGCATTACAAGCAATTTTTT
ACAATCGTGTGGGGGATATCGGGTTGTTAATTATACTAATATGAAGTCTAGTTACTCTTG
GTGACTGAAGATTTACCGGTCTTTATGCTTTAGATTTCGTTAATACGTTTTTCCTGCTGG
GGGTTGTCCTTGCCGCTGCTGGTAAATCCGCTCAGTTGGGGCTTCATCCTTGATTACCAG
CAGCAATAGAAGGGCCAACACCGGTTTCATCGTTACTTCATTCTAGCACTATAGTTGTAG
CTGGGGTATTTCTACTTATTCGATTTAGCCCCATTATTTTAAATCACAAAGAAATTCAGT
TGATGGTGTTTTTCTTGGGAACAATAACAACATTGTTTTCAGCTATCTGTGCGTTAGCAC
AAAATGATATAAAGAAGGTTGTTGCATTTTCTACTGCTAGTCAGTTAGGCTTAATAGTGA
CTGTCGTCGCTGGTGCTGGTGCACCACAGTTGGCTTTCTTACATATTTGTATACATGCTT
TTTTTAAGGCTATGCTGTTCATGTGTTCAGGAGGTTTTATTCATGGATTACAGAATGAGC
AAGACGTTCGGAAAATAGGAGGTCTACACAGTGCTGCTCCTATTACAAGTGTATGTTTCT
TTATTGGGAGTGCGGCACTTATAGGGGTCCCTTTTTTAGCTGGATTTTTCTCTAAAGACC
CAATTATTGAAATCATTAATATTAATAACCTTAATAGCTGGGCAGTGGGTTTAGTTTTAA
TTGCTACTAGATTCACTGCAGCTTATAGTGTTCGACTATTATATTTCTCAGTGGGCGGGG
TTAGTCGCATATTGGTTTTACAACCTATGAATGAGGAGTACGGAAATTTAATTGGGCCAT
TACAACGGTTAGCTTACAGAAGTGTAATTGCTGGGGTAGTTTTTATTTATTTTTTGAGTC
CAAATCAAATTAGTTGTTTATCATTACCTTTAAGTTTAAAACTTGCAGCAGTATTTGTTA
CCCTGGTAGGGGGGTTAATTGCATGGGATGTAGTAAATTTACTTCACCGAGAAGAGAGTG
TTACTAACATCCCGGAACTGGCTTTCGAGGCACAAGTTGGTTTCTACCCTTTAATTATGC
ATAAACTAATCCCAAAAGTTTGACTAAACATAGGGGAAATATATCAAATGCAGGTCATGG
ATCGGGGGTGGACGGAGCTAGCTTTACCGCAAGGTCTTGGAGGTAATTATAAGATCATAG
CTGATAATGTTGTTAATGCACAGACATCGCTAATTAAAATATATATTGCAGTTATAGTAA
TAATAGGTGGTCTCATTTTAGGGATTATAATTTGCCTGTAGAAGAGATTATAATTCTTTT
TGGGGGAAAAAACCCAGTAAAGTTGGGGGAAGCGCGGCTG-CGCGCCTCTTGTCGAATGA
TAAATAATTTCTTCTCTCCAAAACTAAAGAATGAAAAGTGCTGTAGTACGCATTCACTTA
GTATAAGGCTATTATTTTAGACTTCCAATCTGAGGGTCCA-CTAATAGGTGGAGTGAATA
AACCATTTTATCGTTGTTTGGCGATGAGACACTACTTCTAAAATAGAGAAGAGGAGTGCA
GTTAAAATCATGACAGCTACAATAAATATGCTTGACCCACGCTGATAAATGTCAAATAAC
ATATATGATGGTTGTATATCATATACTAATCAAGGTTTTGTTTCACAAAGCGTTTCAATT
GAGGGTGAAGAGATTATTGTAATAAGTATCACTCCGAAACTTGCTATTAAAGCTGACATG
GTTAAGTTAATGGGGAGTGGTATTAAGTCAGCCGCGTAGGCTGTACTGTAAATAAACACG
ACAAGTATCCCTCCTAAATAAATTAGTATTAAAATAATTGCAGGGAAGATAATATCTGCG
TCTAGAAGCAAAAGTGCTGCCAGTAGAGCTAGTCAGGCAGTTGCAAGAGCTCCATAGTAT
GGGGAGGTTGCACGAATAACTATAATTGCGGCAAGTAACAGTAAGAATATCAATATTATT
TGCATAAATTTTTGCTCGACTTACGAGAATTCAAGCATGAAAAGCTTGTGTTATATT---
--TTAACTACAAAAATTATGTCTGGTCCTTTGCGGAAACATCATCCGTTACTAAAAGTTG
TGAATCATTCTGTGATTGACTTGCCTGTCCCTAGCAATATTTCTGTTATGTGGAATTTTG
GATCCTTATTGGGTCTTTGCTTAGTGAGTCAAATTTTGACTGGGCTCTTTTTGGCAATAC
ACTATACAGCTGATGTAAATTTGGCTTTTTCATCTGTAGCTCATATCTGTCGAGATGTTA
ACTATGGGTGGTTATTGCGTAATCTTCATGCTAATGGTGCATCTTTCATATTTATTTGTT
TGTATATACATATCGGGCGAGGGCTATACTACGGGTCCTACTTTTATCGAGAGACATGAA
ACATTGGTGTAATGTTGCTAGTTCTAACTATAGCAACCGCCTTTTTAGGTTATGTTCTTC
CCTGGGGGCAGATGTCTTTTTGGGGTGCTACTGTTATTACTAATTTATTTTCAGCAATCC
CTTATCTCGGGCCAGACTTGGTTCAGTGGCTGTGAGGTGGATTCTCAGTTGATAATGCTA
CGCTAACACGGTTTTTCGCATTCCATTTTTTTTTACCTTTTATAATTGCAGGGTTATCTG
TTGTCCATTTATTGTTCTTACACCAAACGGGGGCTAATAATCCTACAGGGTTAGCAGGGG
ATGTAGATAAAGTCCCCTTTCATGCTTATTTCTCTTACAAGGATGTGGTAGGGTTCGTTG
TTCTGTTGGCTGGGTTAGTTTTTATTGCACTTTTCTCCCCTAATCTTTTGACGGACCCAG
AGAATTATATCCCTGCTAACCCTCTTGTGACGCCAGTTCATATCCAGCCGGAATGATACT
TTTTGTTTGCTTATGCAATTCTTCGGTCAATTCCTAATAAGTTAGGCGGAGTTGTAGCGT
TAGCAATGTCTATTGTAGTTTTATTTTTTATACCTTTCGTTCATTCTAGCCGCCAGACGA
GCCATAATTTTCGACCTCTAGCCCAGGTCCTTTTTTGGTTAATAGTAGTGAATGTGTTAT
TATTAACTTGGCTAGGGGGTCAGCCTGTGGAATATCCTTACATTTTTTTAGGTCAAGCGG
CATCGGTTATTTATTTTGTTAACATTTTACTGCTTATCCCTATTGTGGGGTATGTAGAGA
ATAAGCTTTTGTTTAGTTAGTTTTAAGTAGCTTAAGTG-AAAGCATCGGTCTTGTAAATC
GAAGATAATAATATTATTCTAAAACTCAGAAAAGATAAATACTTATCATTTTAAACTCCC
AAAGTTTAGGTTTTA-CTTAAACTATTTTCTGAGTGCAGATTTGATTCTGGTTTCAACTA
TAAAGGGGTTACTGATGATACATGCTAATCGTTATGCACCAGTGAGAGACGGGGGCGCTA
AGAGTTCAAGTCTTAACGCAAATTGAAGCATATTATTG-TTATTTGCTTTGTCTTA-CCA
CTCTATACAG-CAAGAGCAGTACTTAATATTGGAGAAGGTGTGAGAGCATGCTTCAGCAG
TGGCTATACTAGTGTGGCAAAGATTGTGCCAGCCGCCGCGGTTACACCTGAACAAATATT
TATAATACACGTATCTGTAATTTTCATAGCAAGTT--AAGATTATCTAAGAGGTGATGTC
GTATGCTCTCTCGTTTGTAAATCTTAAAAGTGTTAATTACACGAAGTAAAGGTATAAACC
AGGATTAGAGACCCTGCTATTCTTTACTAGTTAACAGTTGGTTAGTACGAATTATGTTTG
AAAACTAAAGATTTTGGCAGTGGGTAATGTCTATTCAGAGGAGTTTGTTCAGTAAAATCG
ATAATCCGCGAGGATCTTACTCTATTTTGTGTT-CAACTTATATACCGCCGTCGTCAGCT
AATGCCATAAGGGTGTAAGAATTAGCTAAAAGATGGATATCTAAACGTCAGGTCAGGGTG
TAGTCAATAGTAGAGGTTGGAATGAATTACAGTTATTTAGCAATACCGGATATTACTCAT
GAAACTAGTAATTGAAGTTGGATTTGGTTGTAAATTTGTATTATGATGATATATTGACTG
TAGCGCTTATCTATGCACACACCGCCCGTCATTTTCCTGAAATCATAAAGGAAAGAAGTC
GTAACAAGGTAGGGCATCCGGAAGGATCCCCTGGGGAATTATAGGTAGACGTAGGTTAAC
TAGACTGTTATCTTGAAAAGGTAAAGG---AAGGCATCCATGCTTCGTTACCGGACTAGC
TAGAGCTTGACATAAGCGTTTCTTTTACACGGAAAAGATATTTGTGAATCAAATTAGCTT
GAAGTAAAT-ATCTTGTAAACAATTGTTATGGTTTATAAAACTTTAATATTG-TGTAGGG
GCGAACAAAATCTAGTGATGAGTACTGAAAAGGAATACGAGAAATAATTAATAAGGCTTT
AACTAATAACCCAAAGGTAAACTCTATTT-CCTTTTGCATAATGATTTAATTAGGGCACT
TGCTAGCCTCTAGCTTAATTAGTGTTAGTAATCCCGAAACTAAACGATTTATTCTAGTCC
TAGTAAATTAATGACTTAACTAATCTATGTTGCAATATAGTTAGATGAGGCTAGAATGGG
GGTGACATGCTAATCGCGTTTAGTTCTAGCTGGTTATTCAAGAAATGAATAAGAGTTCAG
CTTTGTAGT--ATTACCAAGTGGGATTTATCGGAATATGCTGGTAAATCTAAGTGTAAAC
AATCATCTACTATATATAAATTC-TGATTTGTCTGTAGTTGGCTTAAAAGCAGCCATCTT
GTAATAACAGCGTTATAGCTTACGGTGAGGCGGTAACT-TTATTTTAGTTTGGTATTGAA
TAACTCTTATAGA--ATTTTATGTTAAAATGCGTAGGTTAACTAACTCTTAACACAGATG
TAAGTAATTTTACTCTTTGTAT-TTTGTTCTGGATAA-AGAATTA---ATGTGAAGCTAA
CAGGAGAGTGTGATTGAGTTACATAATTAGGGGGAAGGAACTCGGCAAACATGAAGCTCG
CCTGTTTAACAAAAACATCGCCTTTAGACT-AATATTAAAGGTCTGGTCTGCCCGGTGTA
ATTA-TTAACGGC-GCG-TATTCTGACTGTGCAAAGGTAGCATAATCACTTGCCCTTTAA
ATGGGGGAATGTATGAACGATTAGACGAGGTTTCGACTGTCTTTCCCCTAAAAACTGAGA
TTTCAGTGTCTGTGAAAATGCGGGCATGGCTGTAATGGACGAGAAGACCCTGTTGAGCTT
GAAGACTATATATTAGCGTCTGTTATAATAAAATAACTAATTATCACCAAACATGCGTAA
TTAAACG---GTCTTTTGGCTGGGGTGGCAAGCAAAGGAATTAAGCTTTGATAT----TA
AAATTTACATTTTTAGGCTGTTTATGCCAAGGAATATTAATACAGATCCGCTAA-----G
AGCGATTAATAGATAAAGTTACCACAGGGATAACAGCGTAATTCTTTTTGAGAGCTCATA
TTGACAAAAGGGTTTGCGACCTCGATGTTGGATCAAGATTCCTAATGGTGTAGCAGCTAT
TATGGGTTTGCCTGTTCGGCGATTAAAATCTTACGTGATCTGAGTTCAGACCGTCGTAAG
ACAGGTTAGATTCTATCCTTACATTCACATATTTAGTACGAAAGGACCAATGGTGTGTAA
TTTTAAGGTTTTTTTAAATTATAACTAAAATAGCAAAGTAGTATTGCATAAGGCCTAAGC
CCTTCTGTCATAGGTGCAATTCCTATTTTTAGTGGTGATAATCTTAAGTGTAATTCATAT
CTTCTTATATTTTGTACCAGTTTTACTAGCTGTTGCGTTTTTGACATTAACAGAGCGAAA
GGTAATTGGCTACGTTCAGTTACGTAAGGGACCTAATGTGGTGGGGCCCTACGGTCTCCT
ACAGCCTATTGCAGATGGTGTTAAACTATTTATTAAGGAGCCAATTAAGCCTTCCTCATC
CAACCCGAGTGTGTTTTTTTTTGCTCCTATGTTAGCTCTCATTTTGGCTCTTTTGCTTTG
AATACCGGTACCCCTTATAGACGCTTTCATTGAGTTAAATTTTGCTGTATTATTTGTTTT
AGCTATTTCGAGCCTATCGGTTTACTCAATCATGGCTTCTGGGTGATCTTCTAACTCAAA
GTATGCTCTCTTGGGTGCTTTGCGAGCTGTTGCACAGATAGTATCTTATGAAGTAAGCTT
GGGTTTAATCATTCTAAGTTTGATTTGCTTAGTGGGGGGTTTCAATCTGGCTCAGTTTTT
TTCCGCGCAGGAGGAAGTAATGCTTATATTAAGTTGCTGACCGTTAGGAATTATGTGGTT
TATCTCAACGGTCGCCGAAACCAATCGATCTCCTTTTGACTTAACGGAGGGAGAATCCGA
ATTGGTTTCGGGATTTAACGTAGAATATTCAGGCGGTCCTTTCGCTCTGTTTTTTTTGGC
CGAGTATGCCAATATTTTATTTATGAATGTTCTTTCTGCTTTGTTATTCTTGGCCGCACA
CTTTAGTTTGCTAGGTGTAGCAGTTAAGGTGGGGCTACTAGCGGGGCTTTATTTATGGTT
TCGGGCTTCGTACCCACGCTTCCGCTATGATCAGTTGATACATTTGGCCTGGAAAAGCTT
CTTACCGCTGAGTTTGGGGTTACTTATATTAAATTTTAGTTTACCTCTAACTTTCTCTGG
CATCGGGGGAGGGCTATAGAAA--TGTAGTTTAAAA-AAAACGCTGTTTTGATAGGGCAG
AGATGCATAAAATGTCATTTTTAGTTAGAGTAAGCTAATTAGGCTATTGGGCCCATACCC
CAACAGTGTTGGTAAATCCATCCTCTACCATGAGAGGGCAAGAGTTGAACTGGCATTAGT
AGACTCAAAATCTATTGTGTTACTTACACTACCTCTCATATGAGTCCTTATATCTCTCCT
TTATTTAGTATTACTATAATTATAAGTGTTATGTTAATCAGCAGTTCGGGCCACTGAGTG
TTTATATGATTGGGGTTAGAATTGGGAACGTTAGCCTTTATCCCTATTTTAGTTTGATGA
CATTCGTCTTTGGAAGTTGAAGCTACCGTCAAATATTTTATTGTACAAGCTATAGCGGCG
GCTGTATTCTTTTTAGGAGGGATAGTAAGTCTTAGAGGTGATTTCATAGGGGGAGTTAAC
CAGTTAATAGGGAACATTGGGGATATAATAATTATACTTGCAGTAGTTACAAAATTAGGG
TTAGCGCCTTTCCATTATTGAGTTGTTGATGTTGTGCAAGGGCTAAACTATATTCCGGGG
GCTGTCTTGCTGACATGGCAGAAAGTGCCGGGATTAGCAGTTCTAACCCAGTTAGCAACC
TGTAATAATAGTTCTATATTATTATTATTTGGTATGGTTTCTGCTCTTGTAGGGGGTCTA
GGAGGTTTAGGGCAGACACAAATACGAAAATTGCTGGCGTTTTCGTCAATCTCCCATTTG
GGTTGATTAGTGGTAGGGTGTGTAGCTGGGTCATTATTAGGGCTTAGTTACTTTACTCTG
TACGTAGTTCTGTCAATTCCCTTATTTTCCATTTTACATATATTAAACGGGGGACACTTA
AATCAGCTACGGACCGGATTAATGTTTAATCCTCTTATGAGTGTTCTACTAGGTGTTGGG
TTTCTCTCTTTAGGGGGTCTGCCCCCATTTTTTGGTTTCTTCGGAAAGTGATTGCTGTTG
ACACATTTCGTTGGTCAATTATTACTAGGGGTGTCAGTTGTATTAATCACAGGTACCTTA
ATTAGTCTATTTTACTATTTGCGCGTTAGTTACTTGTGCATCGTAGTATTAGGCCCTCAG
CAAATTATAAGTGGGTTAAATTGGCGTAAGATGCAACTTTCTGGGTTAATAAGTGGATTG
CTAGTATTAAACATACTTGGGTTGTTCTTGGTAGGGGGAGCTAGCTGTTTACCTAAATAG
GCAAATAATTGCATCTTTGGATTAACAGTCCAAGGCTTTTATT---TATGTTAAGCTACT
ATTTAA-GGAGTTAGGTTAAAAATTTAAGACCTTTAGCCTTCAAAGCTGAGAGTGGAAGT
GTTTCCAGTCCTTAAAATCTGAGGAGACCACATTTTTTGATTGCAAATCAAATAGTTTAT
TTAACTTAAGATTTTAGGCTTTCAAAAGGTCTA-CTTTTATTTTCTGGGTTGCAACCAGA
ATTTTTATAAAGCCTAGTAAAAGAGAATCACTTCTCATAGGCGGAGCTACAATCCGCTGC
TTTAGGTCAGCCATTTCACTAGGATAGCTT
>Branchiostoma lanceolatum mitochondrion, complete genome.    NC_001912
GTGTACATTACTCGATGGTTATTTTCTACAAACCACAAAGATATCGGAACTTTATATTTT
ATTTTTGGTGCTTGAGCTGCAATGGTGGGGACTGCCATAAGTTTGCTAATTCGAGCAGAA
CTGTCTCAGCCGGGTGCGCTCTTAGGTGATGATCACTTATATAATGTAATTGTAACAGCG
CACGCGTTTGTTATAATCTTCTTCATAGTTATGCCAATTATGATCGGGGGATTTGGGAAC
TGGTTAGTGCCCATGATAATTGGGGCGCCAGATATAGCTTTCCCCCGCATAAATAATATG
AGCTTTTGAATGCTGCCGCCGTCATTTTCTTTATTATTGGCGTCTTCTGCTGTCGAGGCT
GGGGTTGGAACGGGTTGGACAGTTTACCCTCCTTTATCTAGTAACATTGCTCACGCAGGG
GCATCTGTTGATCTGGCTATTTTCTCTCTACATTTGGCTGGTGTATCATCCATTTTAGGG
GCAATCAATTTTATTACAACGATTCATAATATGCGTGCTAGCATTGAGTGAAATCGGGTG
CCGTTGTTTGTTTGGTCAATTTGAGTTACTGCCTACCTATTGCTATTGTCCTTGCCAGTG
TTAGCCGGTGCAATTACTATATTGCTTACTGATCGGAATATTAACACTACATTCTTCGAT
CCTTCTGGTGGAGGAGATCCAATTTTGTATGAGCATCTATTTTGATTCTTTGGTCATCCA
GAAGTTTACATTTTAATTTTACCGGGGTTTGGTATTATTTCACATATTATTATTCACTAT
GCTGGTAAATTACGGTCATTTGGTTATTTAGGTATAACATGAGCTATGTTTACGATCGGG
TTACTAGGGTTCTGGGTCTGAGCCCATCATATGTTTACTGTTGGTATAGATGTAGACACA
CGAAGTTATTTTACTGCCGCGACTATGGTTATTGCAGTCCCAACAGGAATTAAGGTTTTT
AGCTGGTTAGCTACATTATCTGGATCAAAGCAATTAAAGTGGGAAACACCCCTATTATGA
GCGTTAGGGTTCATCTTTTTATTCACTGTTGGAGGGTTAACTGGAATTGTACTAGCAAAT
TCGTCTTTAGACATTGTGTTGCATGATACATATTATGTTGTAGCACATTTTCATTACGTT
TTGTCTATAGGAGCCGTATTTTCAATTTTAGCTGGACTTACATATTGGTTTCCTTTATTT
ACAGGATTTACGTTACAGGAGTCCTGGACAAAAATTCACTTCTTTGTAATATTTGTAGGG
GTAAATTTAACGTTTTTTCCCCAGCATTTTTTAGGGTTGGCAGGTATACCTCGTCGATAT
TCCGACTATCCAGATGCATATACAATCTGAAATGTAATTTCATCTTTAGGGTCAATTATT
TCTCTTGGGTCTGTGGTATTCTTTTTATTCATTTTGTGAGAAGCATTCTCATCTCAGCGG
AAAGCCGTGCCAGCTAGTCATGCATCTCATTCTGCAGAGTGGTTAATAGGGTGTCCACCA
TTATTTCATACACACGAAGAGTTACCTTTCATTTCAAAGAAATATTAGAAATAAAAGGTA
GTTAAAACCTTTGTCTATTGGTTTCAAGCCAATCGCATACGCTCTGCCATATTTCCTTTA
AACAGAGGTATTAGGTTAATTAAAACTTACAGTTTGTCAGGTTGTAAATCTTAG--TCTT
AAGATATCTCGATGGCAACTCCCGCGCAGTTGGGCTTAATAGACGCAGCATCACCTGTGA
TAGAAGAAATAATCTACTTTCACGATCATGTAATATTAGTATTAATTCTGATTACATGCT
TAATCTTCTATAGTATACTAGTATTAATTTCGTCTAAGTATATCTATCGGTTTTTAACAG
ATGGACATGTTATTGAAACTGTATGAACAGTGATTCCAGCTATTATTCTTGTTGTAGTAG
CGTTACCTTCATTAAAGTTACTCTATTTAACGGACGAATTAGATAATCCGCAATTAACAA
TTAAGAGTGTTGGACACCAGTGGTATTGAAGCTATGAGTACACGGATTACTACGATATTG
AGTTTGATTCTTATATGCTGCCTTTAGGGGATTTGTCTAAAGGAGATGCTCGACTACTAG
AGGTAGATAATCGGGTAGTTTTACCTGTAGATACGTCAGTACGGGTGTTAGTTACTGCTG
CTGATGTAATTCATTCCTGAACAGTCCCATCTTTAGGATTAAAGATAGATGCTGTTCCGG
GGCGGTTAAATCAACTAGCGCTACAGTGCAGTCGTGTAGGTACATTCTATGGGCAGTGTT
CCGAGATTTGCGGGGCTAATCACAGTTTTATACCAATTGTAATTGAGGCTGTGCCCGTTG
AGGTTTTTGAGGGGTGGTGTGATATAATACTAGATGAAGAGTCATTGGGTAGCTTAAACA
TAAAGCGTTAACCTTTTAAGTTAATGATGAGTTACTACTCCCCGATGGATGCCGCAGTTA
AACCCAATCCCTTGAGTTTTTCTCTTTTTTTTGGTATGGCTTGTTTTAGGATTTTTAGGA
TTGCAAAAATTTACTTCTGTTGTTACTACTACGTTAGATGATAGTAGTGAAGAGGTAGAA
GTAAAATCTAAAGAATATTCTTGACCATGATAGTAAGTTTATTTAGTCAGTTTGACTCGC
CTTGATTATTAAATATCCCTCTAGTATTACTAGCATTAATTATGCCTTGAAAACTATTTG
TGAGTTTTGGGCCTAGCTGGGCTGGAACTCGTAGCTCACGATTGGTCTATGTTACT--AT
AGAAACGTTAATAAGCCAAGTAATACAGCCCCTAAATAAACTAGGTTTTCGATGGGTTGT
TCTGTTCTCTTCTTTAATATTAATGCTAATAACGCTTAATGTAATTGGTCTTTTTCCTTA
TACTTTTACACCTACAACACAGTTATCAATAAATTTAGGGCTAGCAGTACCTTTGTGATT
TGGGACCGTGGTGTATGGTTTTCGCAACCATCCCGTAATTGCTCTTGCTCATTTGTGTCC
TGAAGGTGCGCCTAATTTACTAGTGCCAGTATTAGTAGTGGTAGAAACATTAAGTATTCT
AATACGCCCTTTAGCTCTAGGTCTTCGGTTAACTGCTAATTTAACTGCCGGGCATCTTTT
GATACATCTTATTTCTTCTGCTGTTTTAGGCTTAATAGAATTGTCGGTGATACTAAGTGG
TATTACGTTGCTATTATTAGTATTCTTAACTATACTAGAAATTGCTGTCGCCCTGATTCA
AGGTTACGTGTTTGCTATTTTAGTAACTTTATACTTAGATGAAAATCTTTAATGACAGGA
TATCAACCTCATCCGTGACATTTAGTGGAGCCTAGCCCATGGCCTCTTGTTGGCGGATCT
GCAGCGTTCACTTTAACTGTAGGTTTAGTAATATGGTTTCATTATAATTCGATTAGCTTA
ATAATCTTAGGTTTAGTAATGATTGTTGCAACGATAATTCAATGGTGACGAGATGTAATT
CGTGAGGCTACTTTTCAAGGGTGTCATACATCTTATGTTTTGTCAGGCTTACGGCGTGGT
ATGGTTTTATTTATTGTGTCAGAAGTGTTTTTCTTCTTAGCTTTTTTTTGGGCTTTCTTT
CACAGTAGTTTAGCACCAACAGTGGAGCTAGGGGTAACTTGACCTCCTGTTGGTGTACAT
CCGCTGAATGCATTTGCTGTACCCCTGCTTAATACTGCTGTGTTATTGAGTTCTGGTGTA
ACAGTGACGTGGGCCCATCATGCTTTAATAGAAGGGAAGCGCACAGAAGCGATCCAGTCA
CTAGCTATTACAGTTATACTAGGGTTATATTTTACTGGTCTGCAAGCGTGGGAATATTAC
GAGGCACCTTTTACTATTGCTGACAGTGTTTATGGTTCAACATTTTTTGTGGCGACAGGA
TTTCACGGTTTACACGTTATTATTGGATCAACGTTTTTAATAGTTTGTTTAGGGCGGCAA
GTATTTTACCATTATACTTCTTCTCATCACTTTGGTTTTGAGGCGGCGGCATGGTATTGA
CATTTTGTCGATGTTGTGTGACTTTTCTTATACGTTTGTATTTACTGGTGAGGGTCTTAA
ATGTTAAGATTAACTTATATTGTTGGCATTGCAAGCGCTTTAGTAATTATTCTTCTTTTA
GTGGGTTTACACTTACCCAGCGTGATACCCGATAATGAAAAGTTATCTGCATACGAGTGC
GGGTTTGACCCTATAGGTAATGCACGATTACCTTTCTCATTGCGGTTTTTTTTAGTTGCA
ATTTTGTTTCTTCTATTTGATTTGGAGATTGCATTGATCCTACCTTATCCTTTAGGGGTA
GTATTTAGTGAAAATACTTTCTACAACTACTGACTAGTAATACTTCTAGTGGTTGTGTTA
ACTTTCGGGTTAATATATGAATGATTGAAGGGAGGTTTAGAATGAACAGAATAAG-CAGG
TAGTTGTAAAAAAAATATTTGGTTTCGGCCCAGAAGATATCAATAAAGTGTTTCTGCTTT
GT-ATGTTAATTATAATTTTAATTTTCTTAATTGCACTATTAGGTCTTGGGTTATCACAG
ACTCATTTATTATCAGTTCTATTGTGCTTAGAAATAATGATGGTATCACTGTACCTCGGA
TTAGGCATAGTTAGAATTTCAGGCTTGCATTACCCTTTAATAATTGCTTTAGTGTTATTA
ACGTTCAGTGCATGTGAGGCTAGTTCAGGATTAGCGCTATTAGTCTTAATTTCGCGAAGT
CATGGGAGTGATTTACTAAAATCTTTTAATCTCTCTTA--ATGAATCATCTGGTTTTGGG
GTATGTTGGTTTGGTAATTGGTGTAATTGTTACTAAAAAGAGTATAGTTTGGCGAGTAGG
TCAAGTAGGGAGAGTACTACTAATATTACCTGCTACAGTATTAGTAAATATAAACATGAC
TATTTCGAATGTAAGATATATAATAACTAGAGATTTTGTATCATTGGGCTTAACTGTACT
TAGCATTTGGTTATTACCTTTGATATTACTTGCAAGTCAACAGCATATAGTTAGTGAATC
ACTAATCTACCAACGAGTATTCGTGGGGTGTCAGGTGTTTTTGACCGGTGCTCTAGTTTT
AGCTTTCATAGCTAGCGATTTGCTATTATTTTACATTGCTTTTGAATCAACGTTGCTTCC
AACGTTAATATTGATTACTCGTTGAGGAGCTCAGAAGGAGCGTTATCAGGCCGGAACATA
TTTTATGTTTTTTACATTAGTGGGCTCTTTGCCTCTTTTAATTTGCTTGATTGGTCAATA
CCAAATAGTTGGTAGTTTAGCATTAGACTTATCCTATGAGGGGGTGTTCCAGCTGAGATA
CTTAGTAAATTTCTGGTGGGTAGGATGCATTTTAGCATTTCTTGTAAAGCTTCCTTTATA
CGGTGTGCACCTATGGTTGCCAAAGGCCCATGTAGAGGCTCCCATTGCTGGTTCAATAGT
TTTGGCGGGGGTTTTACTAAAGTTAGGAGGCTACGGCATAATGCGAGTTAGTTTAATATG
AGGGGCTACAGCTATACTATCAAGAGAGGTATTTCTAGCACTAGCTCTTTGAGGTATTGT
AGTTATAGGAGGAATCTGTCTGCGGCAGACAGATCTAAAATCTTTAATTGCGTATTCTTC
AGTAGGGCATATAGCTCTGGTTGTAGGCGGAGTTTTAACAGGAGTAGCTTGGGGTTACAA
TGGTGCAATAGTTCTAATGATTGCTCACGGACTTGTTTCTTCATGCTTGTTTTGTCTAGC
GAATTTATGATATGAACGATCAAGCACGCGCAATTTATCTGGGTCACGAGGTTTAATCAT
AATTTTTCCCTTAATTAGCTTAGGTTGGTTTTTAATAAGTCTTATAAATATAGCCTTACC
GCCAGCCATTAATTTATTTGGTGAATTAGTAGCTATAGTGGCACTTTATAATTGAAGTCC
ATACAGTATTGTCTACATGTCTTTAGGTGCTGTTCTAACTGCTGCATACTCATTATATTT
ATTCGGAATGTCACAATGAGGGAATACTATAAAAAATTATAAGAACCTTTATACTATTAC
TAGCCGAGAATATTTGTTGACAACTCTGCATTTAGTGCCTGCTATTTATTTGATTTTTTA
CTTAGGATTAATGTTTTAGTTAGTCTAGTTTAATAAGAATACTAAGTTGTGGTCTTAGCG
GTGGG--GTATAAACTCCGACTGACTGGTGCTATAAGGTTAA-AATTATGTTGCTACCGT
AATTAATTAAAGTTCGAGTCTTTAATGGTGCCAGCTCGATTAGTATAGAAAATATTTTGA
TTTTAGGGGTCAAAGAGTGAAGAATAAACTTCAATTGAGTGATGTTGGAACTATGAGGTG
TTTTGTCTTTAACCTCTTTAGGGGTTATGGTAATTTTCTTATTTAGTAAAATCAAAAGCA
GTTTTGCTGAATCAGTTAAATATGCAGGGTACATAAATGCAGTTTTGCTAAGTATTTTAT
TAATAAGTGACGAGAGTGAAATGTTGTTCTTGAAATGAGAGTGAGTCAAATTGGGTGGTT
ATAGATTAATAATTAGTTTCCGTTTCGATTTATATACTTGCTGCTTTTTTGTAGTAGGAT
TATACGTTACATGAAATATTCTTATGTTCTCGTTCTACTATATATCAACAGACCCACGCA
TCGATCTGTTTTGTAAGTATCTAGGGTTGTTCTTAATTGCGATATTATTGTTAGTAAGTG
CAGAGAGTTTATTTCAGCTTCTAATTGGGTGAGAAGGAGTAGGTATTATATCTTATCTAT
TAATTAGCTGGTGGTATGCTCGTAGTGATGCAAACACAGCTGCATTACAAGCAATTTTTT
ACAATCGTGTGGGGGATATCGGGTTGTTAATTATACTAATATGAAGTTTAGTTACTCTTG
GTGACTGAAGATTTACCGGTCTTTATGCTTTAGATTTCGTTAATACGTTTTTCCTGCTGG
GGGTTGTCCTTGCCGCTGCTGGTAAATCCGCTCAGTTGGGGCTTCATCCTTGATTACCAG
CAGCAATAGAAGGGCCAACACCGGTCTCATCGTTACTTCATTCTAGCACTATAGTTGTAG
CCGGGGTATTTCTACTTATTCGGTTTAGTCCCATTATTTTAAATCACAAAGAAATTCAGT
TGATGGTGTTTTTCTTAGGAACAATAACAACATTGTTTTCAGCTATCTGTGCGTTAGCAC
AAAATGATATAAAGAAGGTTGTTGCATTTTCTACTGCTAGTCAGTTAGGCTTGATAGTGA
CTGCTGTC---GGTGCTGGTGCACCACAGTTGGCTTTCTTACATATTTGTATACATGCTT
TTTTTAAGGCTATGCTGTTCATGTGTTCAGGAAGTTTTATTCATGGATTACAGAATGAGC
AAGACGTCCGGAAAATAGGAGGTCTATACAGTGCTGCTCCTATTACAAGTGTATGTTTTT
TTATTGGGAGTGCGGCACTTATAGGGGTCCCTTTTTTAGCTGGATTTTTCTCTAAAGACC
CAATTATTGAAATCATTAATATTAATAACCTTAATAGCTGGGCAGTGGGTTTAGTTTTAA
TTGCTACTAGATTCACTGCAGCTTATAGTGTTCGACTATTATATTTCTCAGTGGGCGGGG
TTAGCCGCATATTGGTTTTACAACCTATGAATGAGGAGTACGGAAATTTAATTGGGCCAC
TACAACGGTTAGCTTACAGAAGTGTAATTGCTGGGGTAGTTTTTATTTATTTTTTGAGTC
CAAATCAAATTAGTTGTTTATCATTACCTCTAAGTTTAAAACTTGCAGCAGTATTTGTTA
CCCTGGTAGGGGGGTTAATTGCATGAGATGTAGTAAATTTACTTCACCGAGAAGAGAGTG
TTACTAACATCCCGGAACTGGCTTTCGAGGCACAAGTTGGTTTCTACCCTTTAATTATGC
ATAAACTAATCCCAAAAGTTTGACTAAACATGGGGGAAATATATCAAATGCAGGTCATGG
ATCGGGGGTGGACGGAGCTAGCTTTACCGCAAGGTCTTGGAGGTAATTATAAGATTATAG
CTGATAATGTTGTTAATGCACAGACATCGCTAATTAAAATATACATTGCAGTTATAGTAA
TAATAGGTGGTCTCATTTTAGGGATTATAATTTGCCTGTAGAAGAGATTATAATTCTTTT
TTGGGAAAAAAACCCAGTAAAGTTGGGGGAAGCGCGGCTG-CGCGCCTCTTGTCGAATGA
TAAATAATTTCTTCTCTCCAAAACTAAAGAATGAAAAGTGCTGTAGTACGCATTCACTTA
GTATAAGGCTATTATTTTAGACTTCCAATCTGAGGGTCCA-CTAATAGGTGGAGTGAATA
AATCATTTTATCGTTGTTTGGCGATGAGACACTACTTCTAAAATAGAGAAGAGGAGTGCA
GTTAAAATCATGACAGCTACAATGAATATGCTTGACCCACGCTGATAAATGTCAAATAAC
ATATATGATGGTTGTATATCATACACTAATCAAGGTTTTGTTTCACAAAGCGTTTCAATT
GAGGGTGAAGAGATTATTGTAATAAGTATCACTCCGAAACTTGCTATTAAAGCTGACATG
GTTAAGTTAATGGGGAGTGGTATTAAGTCAGCCGCGTAAGCTGTACTGTAAATAAACACG
ACAAGTATCCCTCCTAAATAAATTAGTATTAAAATAATTGCAGGGAAGATGATATCTGCG
TCTAGAAGCAAAAGTGCTGCCAGTAGAGCTAGTCAGGCAGTTGCAAGAGCTCCATAGTAG
GGGGAAGTTGCACGAATAACTATAATTGCGGCAAGTAACAGTAAGAATATCAATATTATT
TGCATAAATTTTTGCTCGACTTACGAGAATTCAAGCATGAAAAGCTTGTGTTATATT---
--TTAACTACAAAAATTATGTCTGGTCCTTTGCGGAAACATCATCCGTTACTAAAAGTTG
TGAATCACTCTGTGATTGACTTGCCTGTCCCTAGCAATATTTCTGTTATGTGGAATTTTG
GATCCTTATTGGGTCTTTGCTTAGTGAGTCAAATTTTGACTGGGCTCTTTTTGGCAATAC
ACTATACAGCTGATGTAAATTTGGCTTTTTCATCTGTAGCTCATATCTGTCGAGATGTTA
ACTATGGGTGGTTATTGCGTAATCTTCACGCTAATGGTGCATCCTTCATATTTATTTGTT
TGTATATACATATCGGGCGAGGGCTATACTACGGGTCTTACTTTTATGTAGAGACATGAA
ACATTGGTGTAATGCTGCTAGTTTTAACCATAGCAACCGCCTTTTTAGGTTATGTTCTTC
CCTGGGGGCAGATGTCCTTTTGGGGTGCTACTGTTATTACTAATTTATTTTCAGCAATCC
CTTATTTCGGGCCAGACTTGGTTCAGTGGCTGTGAGGTGGATTCTCAGTTGATAATGCTA
CGCTAACACGGTTTTTCGCATTCCATTTTTTTTTACCTTTTATAATTGCAGGGTTATCTG
TTGTCCATTTATTGTTCTTACACCAAACGGGGGCTAATAATCCTACGGGGTTAGCAGGGG
ATGTAGATAAAGTCCCTTTTCATGCTTATTTCTCTTATAAGGATGTGGTAGGATTCGTTG
TTCTGTTGGCCGGGTTAGTGTTTATTGCACTTTTCTCCCCTAATCTTTTGACGGACCCAG
AGAATTATATCCCTGCTAACCCCCTTGTGACGCCAGTTCACATCCAGCCGGAGTGATACT
TTTTGTTTGCTTATGCAATTCTTCGGTCAATTCCTAATAAGTTAGGCGGAGTTGTAGCGT
TAGCAATGTCTATTGTAGTCTTATTTTTTATACCTTTCGTTCATTCTAGCCGTCAGACGA
GCCATAATTTTCGACCTCTGGCCCAGGTCCTTTTTTGGTTAATAGTAGTGAATGTGTTAT
TATTAACTTGGCTAGGGGGTCAGCCTGTGGAATATCCTTACATTTTTTTAGGTCAAGCGG
CATCGGTTATTTACTTTGTTAACATTTTACTGTTCATCCCTATTGTGGGGTATGTAGAGA
ATAAGCTTTTGTTTAGTTAGTTTTAAGTAGCTTAAGTG-AAAGCATCGGTCTTGTAAATC
GAAGATAATAATATTATTCTAAAACTCAGAAAAGATAAATACTTATCATTTTAAACTCCC
AAAGTTTAGGTTTTA-CTTAAACTATTTTCTGAGTGCAGATTTGATTCTGGTTTCAATTA
TAAAGGGGTTACTGATGATACATGCTAATCGTTATGCACCAGTGAGAGATGGGGGCGCTA
AGAGTTTAAGTCTTAACGCAAATTGAAGCATATTATTG-TTATTTGCTTTGTCTTA-CCA
CTCTATACAG-CAAGAGCAGTACTTAATATTGGTGAAGGTGTGAGAGCATGCTTCAGCAG
TGGTTATACTAGTGTGGCAAAGATTGTGCCAGCCGCCGCGGTTACACCTGAACAAATATT
TATAATACACGTATCTGTAATTTTCATAGCAAGTT--AAGATTATCTAAGAGGTGATGTC
GTATGCTTTCTCGTTTGTAAATCTTAAAAGTGTTAATTACACGAAGTAAAGGTATAAACC
AGGATTAGAGACCCTGCTATTCTTTACTAGTTAACAGTTGGTTAGTACGAATTATGTTTG
AAAACTAAAGATTTTGGCAGTGGGTAATGTCTATTCAGAGGAGTTTGTTCAGTAAAATCG
ATAATCCGCGAGGATCTTACTCTATTTGGTGTT-CAACTTATATACCGCCGTCGTCAGCT
AATGTCATAAGGGTGTAAGAATTAGCTAAGAGATGGATATCTAAACGTCAGGTCAGGGTG
TAGTCAATAGTAGAGGTTGGAATGAATTACAGTTATTTAGCAATACCGGATATTACTCAT
GAAACTAGTAATTGAAGTTGGATTTGGTTGTAAATTTGTATTATGATGATATATTGACTG
TAGCGCTTATCTATGCACACACCGCCCGTCATTTTCCTGAAATCATAAAGGAAAGAAGTC
GTAACAAGGTAGGGCATCCGGAAGGATCCCCTGGGGAATTATAGGTAAACGTAGGTTAAT
TAGACTATTATCTTGAAAAGGTAAAGG---AAGGCACTCATGCTTCGTTACCGGACTAGC
TAGAGCTTGACATAAGCGTTTCTTTTACACGGAAAAGATATTTGTGAATCAAATTAGCTT
GAAGTAAAT-ATGTTGTAAACAATTGTTATGGTTTATAAAACTTTAATATTG-TGTAGGG
GCGAACAAAATCTAGTGATGGGTACTGAAAAGGAATACGAGAAATAATTAATAAGGCTTT
AACTAATAACCCAAAGGTAAACTCTATTTTCCTTTTGCATAATGATTTAATTAGGGCACT
TGCTAGCGT------TAATTAGTGTTAGTAATCCCGAAACTAAACGATTTATTCTAGTCC
TAGTAAATTAATGACTTAACTAATCTATGTTGCAATATAGTTAGATGAGGCTAGAATGGG
GGTGACATGCTAATCGCGTTTAGTTCTAGCTGGTTATTCAAGAAATGAATAAGAGTTCAG
CTTTGTAGT--ATTACCAAGTGGGATTTATCGGAATATGCTGGTAAATCTAAGTGTAAAC
AATCATCTACTATATATAAATTC-TGATTTGTCTGTAGTTGGCTTAAAAGCAGCCATCTT
GTAATAACAGCGTTATAGCTTACAGTGAGGCGGTAACT-TTATTTTAGTTTGGTATTGAA
TAACTCTTATAGA--ATTTTATGTTAAAATGCGTAGGTTAACTAACTCTTAACACAGATG
TAAGTAATTTTACTCTTTGTAT-TTTGTTCTGGATAA-AGAATTA---ATGTGAAGCTAA
CAGGAGAGTGTAATTGAGTTACATAATTAGGGGGAAGGAACTCGGCAAACAGGAAGCTCG
CCTGTTTAACAAAAACATCGCCTTTAGACT-AATATTAAAGGTCTGGTCTGCCCGGTGTA
ATTA-TTAACGGCCGCGGTATTCTGACTGTGCAAAGGTAGCATAATCACTTGCCCTTTAA
ATGGGGGAATGTATGAATGATTAGACGAGGTTTCGACTGTCTTCCCCCTAAAAACTGAGA
TTTCAGTGTCTGTGAAAATGCGGGCATGGCTGTAATGGACGAGAAGACCCTGTTGAGCTT
GAAGACTACATATTAGCGTCTGTTAGAATAAAATAATTAATTATCACCAAACATGCGTAA
TTAAACG---GTCTTTTGGCTGGGGTGGCAAGCAAAGGAATTAAGCTTTGATAT----TA
AA-TTTACATTTTTAGGCTGTTTATGCCAAGGAATATTAATACAGATCCGCTAA-----G
AGCGATTAATAGATAAAGTTACCACAGGGATAACAGCGTAATCCTTTTTGAGAGCCCATA
TTGACAAAAGGGTTTGCGACCTCGATGTTGGATCAAGATTCCTAATGGTGTAGCAGCTAT
TATGGGTTTGCCTGTTCGGCGATTAAAATCTTACGTGATCTGAGTACAGACCGTCGTAAG
ACAGGTTAGATTCTATCCTTACATTCACATATTTAGTACGAAAGGACCAATGGTGTGTAA
TTTTAAGGTTTTTTTAAATTATAACTAAAATAGCAAAGTAGTATTGCATAAGGCCTAAGC
CCTTCTGTCATAGGTGCAATTCCTATTTTTAGTGGTGATAATCTTAAGTGTAATTCATAT
CTTCTTATATTTTGTACCAGTTTTACTAGCTGTTGCGTTTTTGACATTAACAGAGCGAAA
GGTAATTGGCTACGTTCAATTACGTAAGGGACCTAATGTGGTGGGGCCCTATGGTCTCCT
ACAGCCTATTGCAGATGGTGTTAAACTATTTATTAAGGAGCCAATTAAGCCTTCCTCATC
CAACCCGAGTGTGTTTTTTTTTGCTCCTATGTTAGCTCTCATTTTGGCTCTTTTGCTTTG
AATACCGGTACCCCTTATAGACGCTTTCATTGAGTTAAATTTTGCTGTATTATTTGTTTT
AGCTATTTCGAGCCTATCGGTTTACTCAATCATGGCTTCTGGGTGATCTTCTAACTCGAA
GTATGCTCTCTTGGGTGCTTTGCGAGCTGTTGCACAGATAGTATCTTATGAAGTAAGCTT
GGGTTTAATCATTCTAAGTCTGATTTGCTTAGTGGGGGGTTTCAATCTGGCTCAGTTTTT
TTCCGCGCAGGAGGAAGTAATGCTCATATTAAGTTGCTGACCGTTAGGAATTATGTGGTT
TATCTCAACGGTCGCTGAAACCAATCGATCTCCTTTTGACTTAACGGAGGGAGAATCCGA
ATTGGTTTCGGGATTTAACGTAGAATATTCAGGCGGTCCTTTCGCTCTGTTCTTTTTGGC
CGAGTATGCCAATATTTTGTTTATGAATGTTCTTTCTGCTTTGTTATTTTTGGCCGCACA
CTTTAGTTTGCTAGGTGTAGCAGTTAAGGTGGGGCTACTAGCGGGGCTTTATTTATGGTT
TCGGGCTTCGTACCCACGCTTCCGCTATGATCAGTTGATACATTTGGCCTGGAAAAGCTT
CTTACCGCTGAGTTTGGGGTTACTTATATTAAATTTTAGTTTACCTCTAACTTTCTCTGG
AATCGGGGGAGGGCTGTAGAAA--TGTAGTTTAAAA-AAAACGCTGTTTTGATAGGGCAG
AGATGCATAAAATGTCATTTTTAGTTAGAGTAAGCTAATTAGGCTATTGGGCCCATACCC
CAACAGTGTTGGTAAATCCATCCTCTACCATGAGAGGGCAAGAGTTGAACTGGCATTAGT
AGACTCAAAATCTATTGTGTTACTTACACTACCTCTCATATGAGTCCTTATATCTCTCCT
TTATTTAGTATTACTATAATTATAAGTGTTATGTTAATCAGTAGTTCGGGCCACTGAGTG
TTTATATGATTGGGGTTAGAATTGGGAACGCTAGCCTTTATCCCTATTTTAGTTTGATGA
CATTCGTCTTTGGAAGTTGAAGCTACCGTCAAATATTTTATTGTACAAGCTATAGCGGCG
GCTGTATTCTTTTTAGGCGGGATAGTAAGTCTTAGAGGTGATTTCATAGGGGGAGTTAAC
CAGTTAATAGGGAACATCGGGGACATAATAATTATACTTGCGGTAGTTACAAAATTAGGG
TTAGCGCCCTTCCATTATTGAGTTGTTGATGTTGTGCAAGGGTTAAATTATATTCCGGGG
GCTGTCTTGCTGACATGGCAGAAAGTGCCGGGATTAGCAGTTCTAACCCAGTTAGCAACC
TGTAATAATAGTTCTATATTATTACTATTTGGTATGGTTTCTGCTCTTGTAGGGGGTCTA
GGAGGTTTAGGGCAGACACAAATACGAAAATTGCTGGCGTTTTCGTCAATCTCCCATTTG
GGTTGATTAGTGGTAGGGTGTGTAGCTGGGTCATTATTAGGGCTTAGTTATTTTACTCTG
TATGTAATTCTGTCAATTCCCTTATTTTCCATTTTACATATATTAAACGGGGGACACTTA
AATCAGTTACGGACTGGATTAATGTTTAATCCTCTTATGAGTGTTTTACTAGGTGTTGGG
TTTCTCTCTTTAGGGGGTCTGCCCCCATTTTTTGGTTTCTTCGGAAAGTGATTGCTGTTG
ACACATTTTGTTGGTCAATTATTACTAGGGGTGTCAGTTGTACTAATCACAGGTACCTTA
ATTAGTCTATTTTACTATTTGCGCGTTAGTTACTTGTGTATCGTAGTATTAGGTCCTCAG
CAAATTATAAGTGGGTTAAATTGGCGCAAGATGCAACTTTCTGGGTTAATAAGTGGATTG
CTAGTATTAAACATACTTGGGTTGTTCTTGGTGGGGGGAGCTAGCTGCTTACCTAAATAG
GCAAATAATTGCATCTTTGGATTAACAGTCCAAGGCTTTTATT---CATGTTAAGCTACT
ATTTAA-GGAGTTAGGTTAAAAATTTAAGACCTTTAGCCTTCAAAGCTGAGAGTGGAAGT
GTTTCCAGTCCTTAAAATCTGAGGAGACCACATTTTTTGATTGCAAATCAAATAGTTTAT
TTAACTTAAGATTTTAGGCTTTCAAAAGGTCTA-CTTTTACTTTCTGGGTTGCAACCAGA
ATTTTTATAAAGCCTAGTAAAAGAGAATTACTTCTCATAGGCGGAGCTACAATCCGCTGC
TTTAGGTCAGCCATTTCACTAGGATAGCTT
>Branchiostoma belcheri mitochondrion, complete genome.    NC_004537
ATGTACGCTACTCGGTGGTTATTTTCTACTAATCATAAAGATATTGGAACTTTGTACTTT
ATTTTTGGTGCTTGGGCTGCTATAGTTGGAACAGCTATGAGCTTATTGATTCGGGCAGAA
CTTTCGCAGCCAGGTGCACTTTTGGGTGATGATCATTTGTATAATGTAATTGTTACAGCG
CATGCATTTGTAATAATTTTTTTTATAGTAATGCCTGTTATGATTGGGGGGTTTGGAAAT
TGGTTGGTGCCTATAATAATTGGGGCTCCAGATATAGCTTTTCCTCGTATAAATAATATA
AGTTTTTGAATATTACCACCGTCTTTTTCTTTACTGTTGGCTTCATCTGCTGTTGAGGCA
GGGGTAGGAACAGGATGAACTGTCTATCCCCCCTTATCAAGTAATATTGCTCATGCAGGG
GCGTCAGTAGATTTGGCTATTTTTTCTTTGCATTTGGCAGGGGTATCATCAATTTTGGGG
GCAATCAATTTTATTACGACGATCCATAATATGCGTGCTAGAATTGAGTGGAATCGTGTC
CCATTGTTTGTATGATCTATTTGGGTGACTGCTTATTTACTACTTTTATCTTTACCTGTT
CTTGCTGGGGCAATTACTATGCTATTAACAGATCGTAATATTAATACGACTTTTTTTGAC
CCTTCTGGTGGTGGTGATCCAATTTTATATGAGCATCTATTCTGATTTTTTGGTCATCCT
GAGGTATATATTTTGATTTTGCCTGGGTTTGGTATAATTTCTCATATTATCATTCATTAT
GCAGGGAAGTTACGGTCATTTGGTTATTTAGGAATGACGTGAGCAATATTCACAATTGGT
TTATTAGGGTTTTGAGTTTGAGCACATCATATATTTACTGTAGGGATAGATGTGGATACT
CGTAGCTATTTTACAGCTGCTACGATAGTAATTGCTGTACCAACAGGAATTAAAGTGTTT
AGTTGGTTAGCTACACTAGCTGGGTCAAAACAGTTAAAATGAGAAACGCCGTTGCTTTGG
GCATTAGGGTTTATCTTTCTTTTCACGGTGGGAGGGTTAACAGGAATTGTTTTAGCTAAT
TCTTCGTTGGACATTGTTCTTCATGACACTTATTATGTTGTTGCTCATTTTCATTATGTT
TTATCGATAGGGGCAGTATTTTCTATTTTGGGGGGATTTACATATTGGTTTCCTTTATTT
ACGGGATTTACTTTACAGGAAGCCTGAACTAAAATTCATTTTTTTGTTATGTTCACGGGG
GTAAATTTAACTTTTTTCCCTCAACATTTTTTAGGATTAGCAGGAATACCTCGACGGTAT
TCAGATTATCCAGATGCTTACACAATTTGAAATGTAATTTCATCTTTAGGTTCTATTATT
TCTTTAGGGTCAGTAATTTTCTTTTTATTTATCTTATGGGAGGGGTTTTCTGCGCAACGT
AAGGCAGTGCCCGCAAGTCATACATCACATTCTGCTGAGTGGTTAATAGGGTGTCCTCCG
CTGTTTCATACACATGAAGAACTTCCTTTTATTTCTAAGAAATTTTAGAAATAAAAGGTA
ATTTATCCCTTTGTCTATTGGTTTCAAGCCAATCGCATATACTCTGCCATATTTCCTTTG
TTTAGAGGTGTTAGGTTAATCAAA-CTTATAGTTTGTCATATTATAAATCCTAAAATTTT
AGGGCAGCTCGATGGCAACTCCTGCACAGTTAGGATTAATAGATGCGGCTTCGCCCGTAA
TGGAAGAAATAATTTATTTTCATGACCATGTAATGTTGGTTTTAATTCTAATTACATGTT
TGATCTTTTATAGGATACTAGTGCTTATATTTTCTAAATATATTTATCGGTTTTTAACTG
ATGGGCATGTAATCGAGACGGTATGAACTGTAATTCCGGCAATTATTTTAGTTGTAGTTG
CATTACCCTCTTTAAAGTTACTTTATTTAACGGATGAGTTAGATAACCCACAATTAACGA
TTAAGAGTGTTGGGCATCAATGGTATTGGAGCTATGAGTACACAGATTATTATGATATTG
AATTTGATTCATATATACTTCCTATTGGTGATTTAGTGGGTGGGGATGCCCGGTTATTGG
AGGTAGATAATCGTGTTGTGCTTCCTGTTGATACTTCTGTACGAGTACTAGTGACTGCTG
CTGATGTAATTCATGCTTGAACTGTGCCTGCGTTAGGTTTAAAGATAGATGCTGTACCTG
GGCGGTTGAATCAATTAGCACTGCAGTGTAGCCGTGTTGGGACTTTTTATGGTCAATGTT
CTGAAATTTGTGGGGCTAATCATAGTTTTATACCTATTGTAATTGAAGCTGTTCCTGTTG
ATGTCTTTGAAAGTTGATGTGATGGAATACTAGATTCTGATTCATTAAGTAGCTTAAATG
-AAAGCGCTAATCTTTTAAGTTAGTGATAAGTAATAACTTTTTAATGGATGCCACAATTA
AACCCAATCCCTTGGGTATTTCTTTTTGCTTTGGCGTGAGGTGTTTTGATTTTTTGGGGA
TTACATAAGTTTACGAATGTTATTAATCCAATTATAGAAATGGATAATGAAAATGTGGGA
GGTGACCAAAAGGAATATTTATGACCATGGTAGGAAGTTTGTTTAGTCAGTTTGATTCGC
CTTGACTATTTAACATCCCTTTAGTTATTCTAGCTATATTAATTCCTTGAAAGTTATTTA
TTACAAGCGGTTCAGGATGAGTGGGGACGCG--GTCTGAGATACTAATAAGCCAGTTGAC
TAACACGTTAATAGGTCAAGTTATACAACCACTAAATAAAAAGGGGTTTAGTTGAGCAGT
CTTATTTTCTAGTTTAATGCTAATATTAATAACTTTAAATGTGATTGGGTTGTTCCCGTA
CACTTTTACCCCTACAACTCAATTATCAATAAATTTAGGATTAGCTGTGCCATTATGGTT
GGGAACGGTAATTTATGGTTTTCGTAATCATCCTACTATTGCTCTTGCACATTTATGTCC
AGAGGGGGCGCCTAATTTACTAATCCCTGTATTAGTGGTCGTGGAAACATTAAGAATTTT
TATGCGCCCTTTAGCCTTAGGGTTACGGTTAACAGCAAATTTAACAGCTGGGCACTTATT
AATGCATTTAATTTCTTCAGCAGTCTTAGGACTGATAGAGTTGTCAGGAGTGTTAAGTGT
TATTACTTTGGTATTGCTTGTATTTTTAACAATGTTAGAAATTGCAGTGGCTTTGATTCA
AGGTTATGTTTTTGCAATTTTGGTAACATTATATCTAGATGAAAATCTTTAATGGCAGGT
TATCAAGTACACCCATGACATTTAGTAGAACCAAGTCCCTGGCCTTTAGTAGGAGGCTCG
GCGGCGTTTACATTAACAGTTGGGTTAGTTATATGATTTCATTATAATTCTACTGTACTT
CTAGTCTTAGGGCTTATGTTAGTAGTAGTTACTATAGTTCAGTGATGGCGAGATGTAATT
CGTGAAGCAACGTTTCAAGGTTGTCATACGTCTTATGTACTCGCCGGGCTACGGCGGGGA
ATAGTGTTATTTATTATTTCTGAAGTCTTTTTTTTCCTTGCGTTCTTTTGGGCATTTTTT
CATAGTAGTTTAGCGCCAACTGTCGAGTTAGGTGTAACTTGACCTCCAGTTGGGATTCAC
CCTTTAAATGCATTTGCTGTGCCACTATTAAACACCGCAGTACTACTGAGATCAGGGGTA
ACTGTAACGTGAGCACATCATGCTTTGATAGAGGGAAAACGTATGGAGGCAATTCAAGCA
TTAATGTTTACTGTAATACTGGGGTTATATTTTACTGCTCTTCAGGCGTGGGAATATTAT
GAGGCGCCGTTTACTATTGCTGATGGTGTTTATGGGTCTACATTTTTTGTAGCAACGGGG
TTTCATGGATTGCATGTAATTATCGGGTCCACATTCTTAATTGTGTGTTTAGGGCGGCAG
GTGGTATATCATTATACATCTTCACATCATTTTGGTTTTGAAGCAGCAGCTTGATACTGG
CATTTTGTAGATGTGGTATGATTATTCTTGTATGTTTGTATTTATTGGTGAGGGTCCTAA
ATGTTATCATTAAGCTACCTTGTTGGTATTGCAAGTGCTTTAGTTTTTTTATTATTATTA
GTAGGGTTAGGCTTGCCGAGCATTTATCCTGACAACGAAAAGCTTTCGGCTTATGAATGT
GGATTTGACCCCATAGGAAGTGCTCGACTACCTTTTTCACTTCGGTTCTTTTTAGTTGCG
ATTTTATTTTTATTATTTGATTTAGAAATTGCCTTAATTTTGCCATACCCTATAGGTTTG
CTTTATAGTAATCATATTTTTTTTAATTATTGGTTGGTTATACTATTAATTATTGTTTTA
ACTTTCGGTTTAATGTATGAATGATTAAAAGGGGGTTTAGAGTGAATAGAATAAAACAGG
TAGTTT--ATAAAAACATTTGGTTTCGGCCCATAAGTTATCATTGA--TGATTCTGTTTT
GTTGTGTTAATTATAGCTTTAGTTTTTTGTATCGCTCTTTTGGGTTTAAGACTAACACAA
ACGCACTTATTATCGGTTTTATTATGTTTAGAAATAATAATAGTAGCACTCTATTTGGGG
TTGGGACTAATATCTCTTTCCGGTTTAAATTATTCTTTAATAGTTGCTTTAGTGTTGTTA
ACATTTAGTGCTTGTGAGGCAAGTTCAGGCTTAGCTTTACTAGTTTTAATCTCTCGGAGT
CACGGAAGAGATTTATTGAAGTCATTTAATTTGTCTTAAAATGTACCATTTGATCTTAGG
TTATGTAGGATTGGTATTAAGTGTTTGTATTTGTTATCAGAAAAATGTATGACGGATTGC
ACAACTTGGCAGTCTGTTAATAATTGTGCCAGTATTAAATTTATTAAATTTGAATATATT
TATTTCTGGTATCAGCGGTGCACTAACTAGTGATTTTATGTCGGTTGCATTAGTAATTTT
AAGAGTTTGATTATTGCCTTTGATATTAATTGCAAGCCAACAACATATGGCGAAGGATAC
TGGGCTGTATCAACGTATTTTTATTATTTGTCAAGTAATTCTAATAAGAGCATTGGTGCT
GGCTTTTTTAGCAAGCCATCTATTATTATTTTATATTGCTTTTGAGTCTACGTTGTTGCC
TACATTGATATTGATTACTCGTTGGGGAGCACAAAAAGAGCGTTATCAAGCAGGAACATA
TTTTATATTCTATACAATGGTTGGGTCATTACCTCTTCTTATTTGTCTTGTAGGCCAATA
TAAAATAATAGGGAGTTTATCATTAGACTTGATTTTGGGGGGGATATATAAGGGTGAATA
TTTTACTAATCTTTGGTGATTAGGGTGTATTTTAGCATTTTTAGTGAAATTGCCTTTGTA
TGGGGGTCATCTTTGGTTGCCTAAGGCACACGTGGAGGCACCAATTGCTGGGTCTATAGT
TTTGGCGGGGGTATTACTTAAACTAGGGGGTTATGGCTTAATACGAATTAGCTATGCTTG
AGGGGCTAGCGCTTTATTGTCTGGGGAGGTGGTTTTTGCCCTTGCTTTATGAGGAATGGT
AGTAATGGGGGCTATTTGCTTGCGGCAAACGGATTTAAAGTCCTTAATTGCTTACTCATC
AGTTGGGCATATAGCTTTAGTAGTTGGTGGTATCATAACAGGTACTACTTGAGGTTACAA
CGGGGCAATAATTTTAATAATTGCTCATGGGTTAGTATCATCTTGTTTATTTTCTTTAGC
AAATTACTGATATGAACGTAGACATAGACGAAATCTTTTAGGATCGCGGGGAATAATTAT
TTTGTTTCCACTAATAGGGGCAGGTTGATTTATTGCTAGTTTGATAAATTTAGCTTTGCC
CCCGACAATTAATCTCTTTGGTGAGCTAGTGGCTATAGTAGCTGTATATAATTGAAGCAT
GTTTAGAGTTATTTTTATAGGGGTGGGGGCAGTTTTAACGGCTGCTTACTCTTTGTACAT
GTTTGGCATATCTCAGTGAGGGGAAGTGTTGGAAAATTATAAAAATTTACATGTTATAAC
TAGTCGAGAGTACTTACTTTTAATAATACATTTAGTTCCTGCAGCGTATCTAATTTTTAA
TTTAGGGCTGATGTTTTAGTTAATCTAGTTTAATTAGAATTCTAAGTTGTGGTCTTAGGG
GAGGGTAAAATAGTACTCGGTTAGCTGATACTATATGGTTTACAATCATGTTGCTACCAT
GATTTATTAAAGTTCAATTCTTTAATAGTGTCAACTCAATTAGTATAAATAATACGTCGA
TTTTAGGGGTCGAAGATTAAAGAA--GACTTTAATTGAGTGATGGTAGGAATATGTGGTA
TATTGGGCTTAGTGTCTTTATTAATTATAGGAATTTTTTTATTTGATAAAACTAAAGAGA
ATCTTGCTCAGGCGATTAAATATAGTGGGTTTATAAATTTACTTCTTTTAACATTAATAG
TAGTAAGTGAAGAAAATGAAATATTATTAATAAAGTGGGAGTGAGTAAAACTGGGAGGAT
ATAGATTATCAATCAGTTTTCGTTATGATATATACACTTGTTCATTCTTTGTAGTTGCGT
TATACGTAACTTGAAATATCTTAATTTTTTCGTTTTATTATATATCCACAGACCCCCGAG
TGGACTTGTTTTGTAAATATTTGGGTTTATTTTTAATTGCTATACTTTTACTGGTTAGTG
CTGAGGGTTTTTTCCAACTCTTAATTGGCTGGGAGGGAGTAGGGATTATGTCTTATTTGT
TGATTAGCTGGTGGTATGCCCGAAGTGACGCGAATACAGCGGCGCTACAGGCTATCTTTT
ACAACCGTATTGGGGATATTGGACTTGTAATCATACTTGTTTGGAGACTAATAAATACCT
CTGATTGAACTTTCACCTCTTTATATGCATTAGATATGTTTAATGTTTTTCTTGTAGTTG
GTGTTGTTCTTGCAGCTATGGGTAAGTCTGCTCAGTTAGGTTTACATCCTTGATTACCCG
CTGCTATAGAGGGGCCTACACCAGTATCGTCCTTACTACATTCTAGCACAATAGTAGTGG
CGGGGGTGTTTTTATTGATCCGGTTTAGCCCCATTATTTTAATAAACAGTTATGCTCAGG
CGGGGGTGTTTTTACTGGGGACGATGACTACATTATTTTCTGCTATTTGTGCTCTTGCAC
AGAATGATATAAAAAAGGTAGTTGCGTATTCAACTGCAAGTCAATTAGGTTTAATAGTGA
CAGCTGTT---GGTGTTGGTGTGCCTCAGTTAGCATTTTTACACATCTGCATGCATGCAT
TTTTTAAAGCTATGCTGTTTATATGTTCTGGGGGATATATTCATGGCTTGCAAAATGAAC
AAGACATCCGTAAAATGGGGGGATTTTTATTTGCTACGCCTATTACTAGAAGTTGTTTAT
TTATTGGTAGTGCTGCGTTAATAGGAACCCCCTTTCTAGCGGGGTTTTTTTCTAAAGACC
CAATTATTGAAGCGATTAATATTAGAAATATGAATAGTTGAGCTATCGGTCTTGTGCTTG
TAGCAACTAGATTTACAGCTGTATATAGTTTTCGGTTAATATTCATAGGGGTTGGTTCGG
CTAGTCGGATATTTACTTTACAACCAATAAATGAAGAGTATAATAATTTAGTTGGGCCGC
TACAACGATTGTGTTATGGTAGAATTGTGGCGGGGGTGGTATTTATTTATTTTTTAATTC
CATATCAAGTAAGAATTTTGTCTTTACCTTTTACGTTAAAATTAGCAGCGATTATGGTGA
CTGCTGTTGGGGGATTAGTTTCTTGAGATGTTGTTAAACTATTACATACAAGAGAGGGCA
CAGTTAATGTAAATTATTTATCTTTTGAGGCACAAGTTGGATTTTATTCTCACATCATGC
ATAAAATTATACCGAAGGTTTGAATAACTTTAGGAGAAAATTATCAAATACAAATAATTG
ATCGTGGGTGGGCTGAATTGACTTTACCTCAGGGATTCGGGCAAAATTATAAACTTCTGG
CAGATAACATTAACCAGACGCAAACAGCGTTGGTGAAAATATACATTGCTATTATAATGC
TTATTTTAATAATGATATTAA----TATTAATTGCTTTAAGTTAATAGTGTAGGCATTTA
ATGCTTTAACAAT--AATAACCCTGTAAAGTCCCTAATTGGCGTGCTGGCGGTGGGTTGG
GCTTTG--CTGTTCTCTCCAAAAGAAAAGAAA------------AGGACATATTCATTTA
GTAAAAAA--ATTATTTTAGACTTCCAATCTGAGGGTCCGTCTAATTGGCGGGATGAATA
AATCATTTTGTTGCTGTTTGCCGGTGCGAGACAAGCTCTAGGATAGAGAATAGAAGTACT
GTGAGAATTACTGTTGCAAAAATAAATGTCGCTGTCCCGCGTTCATAAATATCGTATAAT
AAATAACTAGGTTCTGATGAATATAATAATCAGGTTTTAGTTTCACAAAAGGTCTCAATA
GAGGGTATTATAATTATAATGATTAGAATTGTCCCAAGTGCAGCGGTTAGGATTGTTGTA
GTTATACTAACTGGCAATGGTATTAGGTCTGCTGAATAGGCTGTTCTATAAATAAAAACG
ACTAGTATTCCCCCCAAATAAATTAATATCAAAATAATTGCTGGGAAGATCACGTTTATA
CTAAGTATAAGAATAGAGGCTAGAAGTGCAAGCCATGCAGTCGCAAGAGCCCCGTAATAA
GGTGAGGGTGCACGGATTACCATTATAGTAGCTAGAAGAATAGTAAAAATTAGTAATAAT
TGCATTAATTTTTGCTTGTATCA--AGAATTTAAGCATGAAAAGCTTATGTTATAGTATA
ATTTAACTACAAAAATTATGTTTAGTCCATTGCGGAAACATCATCCGTTATTGAAGGTGG
TTAATCATTCTCTTATTGATTTACCAGTCCCGAGTAATATTTCTGCTTGATGAAATTTTG
GTTCTTTATTAGGGCTTTGCTTAATTAGTCAAATTTTAACAGGCTTGTTTTTGGCTATAC
ATTATACGGCGGATGTAAATTTGGCTTTTTCTTCTGTCGCGCATATTTGTCGGGATGTAA
ATTATGGGTGGCTATTGCGTAACCTCCATGCTAATGGAGCTTCGTTTATATTTATTTGTT
TGTACTTGCATATTGGACGAGGTTTGTATTACGGGTCCTATTTTTATATAGAGACTTGAA
ATATCGGTGTTGTGCTTTTACTCTTAACAATAGGTACTGCTTTTTTAGGGTATGTCTTGC
CTTGGGGTCAAATGTCTTTTTGGGGAGCTACGGTAATCACTAATTTGGCTTCTGCGATCC
CTTATTTAGGGTCTGAGTTAGTACAATGATTATGGGGGGGTTTTTCTGTTGATAATGCAA
CACTAACTCGATTTTTTGCATTTCACTTTTTCTTGCCTTTTATGATTGCTGGATTAGCTA
TTGTACATTTATTATTTTTACATCAAACAGGGGCCAATAATCCGACAGGTCTTGTTGGGG
ATATTGATAAAGTACCATTTCATACTTATTTTTCTTACAAAGACGTGGTGGGGTTTATCT
TAATATTAACCGGGTTAATATTTGTTGTGTTGTTTTCTCCTAATCTTCTAACTGACCCGG
AGAATTATATCCCTGCTAATCCTTTAGTTACGCCTGTTCATATTCAGCCAGAATGATACT
TCTTGTTTGCATACGCAATTTTACGGTCTATTCCAAATAAGTTGGGGGGGGTTGTAGCTT
TGGCTATATCTATTTTTGTTTTATTCTTCATGCCTTTTGTTCACTCAAGTCGGCAAGCAA
GCCATGCATTCCGGCCTTTGTCCCAAATAGTTTTTTGATTAATAGTTGTGAATGTAATCT
TATTAACTTGGCTTGGGGGGCAGCCTGTAGAATACCCATATATTTTTCTAGGTCAAGTGG
CGTCTGTAGTTTATTTTACTAGAATCCTTTTATTGGTGCCTATCGTCGGGTATGTTGAAA
ATAAATTAATATTTAATT-GTTTTACGTAGCTTAAAAGGAAAGCATCGGTCTTGTAAGTC
GAAGATAATAATAGTATTCTAAAACTCAGAAAAGATAAAA--TTATCATTTTAAACTCCC
AAAGTTTAGGTTTTAGCTTAAACTATTTTCTGTA-GCAGATTTGATTCTGGTTTCTGTTA
TAGGTTGATTTTTGATGATACATGCTAACCGT-GTGGGCTAGTGAGGAAGTGAATGTATA
ATAATTATAAATTATATATGTGTTTAAGCATAAGATTGATCGTTTGCTTTGATTTATCCA
CTCCATAAAGGTTATAGCAGTACTTAGTATTGGT-AGGATGTGTAAGCATGCATCAGCAT
AAGTTTTTAGTATGTGGCAAAGATTGTGCCAGCCGCCGCGGTTACACCTGAACATAGTCT
TATAACATTTTAAGATGTAATTTAGTTAATGATTTTTAAGGCATTTACAGAGGTGTGGTC
GTATACTTTCTCTTTAGGGGGCTTGAATAGAAGTAGTTACACGGAATAAAGGAATAAACC
AGGATTAGAGACCCTGCTATACTTTATTAGTTAATATGTGGTTAGTATAAATTATGTTTG
AAAACCAAAGATTTTGGCAGTGGTTAAGGTCTGCCCAGAGGAGTTTGTTCTGTTAATTCG
ATAATCCGCGAGGATCTCACTTTAATTTGTAATACAGCTTATATACCGCCGTCGTCAGCC
AATGTTATGAAAGAATAGGAATTGGCTAAAAGAGTAAATTCTTAACGTCAGGTCAGGGTG
TAGCTAATGTTAGAGGTAAGAATGAATTACAATTATTTAATATTATCGGGAGTTATATAT
GTAATTATTAACTTAAGTTGGATTTGGTAGTAAATTGTTATTATAGTGAATAATTGATTG
TAGCGCTTAAGTATGCACACACCGCCCGTCATTTTCCTGAAGCGATAAAGGAAAAAAGTC
GTAACAAGGTAGGGCGTCTGGAAGGACTCCCTGGTAAATCA--GGCATGTATAAGTTAAT
TAGACTATTACCTTGAAAAGGTAAATGTAAACGGTAAATATGTTTTTCTGCCAGGCGAAC
TAGAGCTTGACATAAGCGTTTCTTTTACACGGAAAAGATATTTGTGAATCAAATTAGTTT
GAAATAACTTAGTTTGTGGTGTAGAATCGGAAATGA-AAAACTTTAATTTAGGTGTAGGT
GTGATCGATGAAGAATTTTAAGTACTGAAAAGGACTAAGTGAAATAAATG-TAACTAGTT
AATTAG-ACTAATAAGGTAATTCCTATTT-CCTTTTGCATAATGATTTAATTAGTTTGGT
-ACTAGCAA------TAATGCATGTTAGTTAACCCGAAACTAAACGATCTATTCTAGTTT
TAGTAGAGT--TGACTTAACTAATTTATGTTGCAATATAATTAGATAAAGTTAGGATAGA
GGTGACATGCTAATCGTGTTTAGTTCTAGCTGGTTATTTATGAAATGGATAGGAGTTCAG
TTTTATAGTTAAGTATAAAGTGCGTCATATCGGAATATGCTGATGTGTCAAAATGTAAAC
AAATATCTTCTATATATAAGTAGATAAATAGTTGTTAGTGGGCTTAAAAGCAGCCATCTT
ATGTAGAAAGCGTTATAGCTTGATAACACAATTTAATTATTATTTTAGTATGGTAGTAAA
TAACTCTTGTAGAGGATCTTATGTTAAAATGCGTAGATAGAGAAAAACTTAGACACGAGG
TAA---ATTTTATGCTTGATAGGTATATACAAGAAAGTAGGACTATAAGAGTTAATCTGA
CATGAGAGTGTGGTTAAGTAAATTAATTAGGGAATAGGAACTCGGCAAATCTTAAGCTCG
CCTGTTTAACAAAAACATCGCCTTCAGATTCAATATTGGAGGTCTGGTCTGCCCAGTGTA
ATTAATTAACGGCCGCGGTATTCTGACTGTGCAAAGGTAGCATAATCACTTGCCCTTTAA
ATGGGGGAATGTATGAATGATTAGACGAGGTTTTTACTGTCTCTTCCTTATAAATTGAGA
TTACAATACTTGTGAAAATGCGGGTGAGGTAATAAAGGACGAGAAGACCCTGTTGAGCTT
TTAAGCTAAACTATAGTACAGGTTA-AGTTAAGTAATAATTTACAATTAAA-ACGAGTAA
TTTTTTGTAGGCTTTTTGGCTGGGGTGGCAAGCAAAGATATTAAGCTTTGTTGTAGTATA
CATTTTGTATTTCTAGATAATATGTATCTATAAATAATTAAATTGATCCGTTAAAAATAG
AACGATTAAAAGAATAAGTTACCACAGGGATAACAGCGTAATTCTTTTTGAGAGCTCGAA
TTGACAAAGGAGTTTGCGACCTCGATGTTGGATCAAGATTCCTAGCGGTGTAGCAGCTGT
TACGGGTTTGCCTGTTCGGCGATTAATATCTTACGTGATCTGAGTTCAGACCGTCGTAAG
ACAGGTTAGATTCTATCCTTAGGTTTATGCATTTAGTACGAAAGGACCAATGGCATGTAA
TTTTAAGTTTTTACTAAATTATAACTAAAATAGCAAAGTAGTATTGCATAAGGCCTAAGC
CCTTCCGTCATAGGTGCAAGTCCTATTTTTAGTGGTGTTTTATTTAAGTGTTTTACATGC
GTTTTTATATTTTATTCCTGTTTTATTAGCCGTTGCATTTTTAACTTTAACAGAACGTAA
GATTATTGGTTATGTTCAGTTGCGAAAAGGGCCTAATGTTGTTGGACCGTATGGGCTTTT
ACAACCAATTGCAGATGGGGTGAAGCTATTTATCAAAGAGCCAATCAAGCCGGCCTCATC
AAATCCATGGGTTTTTTTCTTTGCCCCGATGTTAGCTTTAATTTTAGCTTTTTTGCTTTG
GATACCGGTACCAATTATAGATGCTTTTATTGAGTTGAATTTTGCTGTTTTATTTGTTCT
AGCAATCTCAAGTTTATCGGTGTACTCTATTATAGCTTCTGGATGATCCTCTAATTCAAA
GTACGCTTTATTAGGGGCCTTGCGAGCTGTCGCCCAGATGGTCTCTTATGAAGTAAGTTT
AGGATTAATTATTTTAAGTTTAGTTTGCCTGGTTGGGGGTTTCAATTTAAGTCAGTTTTC
TTGTGCGCAGGAAGATACAGTTTTGTTACTTAGTTGTTGACCTCTAGGCATTATATGGTT
TGTGTCTACTGTTGCTGAAACAAACCGATCGCCATTTGATTTAACAGAGGGGGAGTCTGA
GCTAGTATCAGGTTTTAATGTAGAGTATTCGGGGGGCCCGTTTGCATTATTCTTTTTGGC
TGAGTATGCTAACATTTTGTTTATAAACGCTCTTTCCGTTGTTCTTTTCTTATCAGCTCA
TTTTACTTTATTAGATATATCGTTTAAGGTTGGTATTTTGGCTGGGTTATACGTTTGGTT
TCGGGCTTCATACCCCCGGTTTCGGTATGACCAGTTAATACATTTGGCTTGAAAAAGATT
TTTACCTATAAGTCTTGGGTTGTTAATATTAAACTTCAGACTACCTTTGATTTTTTCGGG
AGTCGGGGGAAATATATAGAAAAATGTAGTTTAAATTAAAACCCTGCTTTGATAGGGCAG
AAATGCA-GCGGTGTCATTTTTAGTTAGAGTAAGCTAATTAGGCTATTGGGCCCATACCC
CAACAGTGTTGGTAAATCCATCCTCTACCATGAGAAAGCAAGATTTGCACTGGCATTAGT
AGACTCAAAATCTAATGTGTTACTTACACTATTTCTCATATGAGTCCCTATATTTCCCCA
TTGTTTGGTCTTGCAATAGGTAGAAGAGTCTTACTTATTTCATCTTCTACTCATTGAGTT
TTTGTATGGCTAGGGTTAGAGTTAGGTACATTAGCATTTATCCCTATATTAGCTTGGTGG
CATTCGTCGCTGGAGGTTGAAGCAACTGTAAAGTACTTCATTATTCAGGCGATAGCGGCT
GCAGTGTTTTTTTTTGGGGGGTTAGTAATAACAAGTACTGAATATATTAGTGGGTTAAGT
CAGTTTGTAGGGAATTTTGGTGAGGTCTTGATTATATTTTCTATTATTATAAAGCTGGGG
CTAGTGCCATTTCATTACTGGGTGGTGGATGTAGTTCAAGGTCTAAATTACTTGCCCGGA
ATGGTCTTGTTAACATGACAGAAAGTACCGGGTTTAATGGTTTTAGTCCAATTAGTATCA
ATACAGAATGGGCTTATTTTGCTCATCTTTGGGGCATTATCTGCTTTTTGGGGTGGGTTA
GGAGGTTTGGGCCAGACACAAATGCGGAAATTACTAGCGTTCTCTTCAATTGCCCATTTA
GGGTGATTGGTGTCTGGGTGTGTCGTGGGGACAATATTGGGTAGAATATATTTTATCTTA
TATGTAGTGCTTTCAATTCCTGTATTTGTGTTTTTATATATTTTAAATAATACTCATTTA
AATCAAGTGCGAGCAAGATTAGTAAGAAATCCTGTTGCTGCTATAGTTGTTGGAGTGGGG
TTTTTGTCATTAGCGGGGTTACCCCCTTTTATAGGATTTTTTGGTAAGTGGTTAGTGCTA
ACTTGATTACTTAATAATTTTCTGGTGGGGGGTGCAGTAGCGTTAGTAGTCGGGGCTTTA
GTTAGTTTATTCTATTATTTACGAGTAAGATATATATGCATGGTAATTTTAGGGCCACAG
CAGATTATGGTAAGATTAAGCTGACGAAAAGGATTTATGGGTAGTTTGTTAGGGGGGTTA
GTAGTGTTAAACTTGTTAGGATTGCTATTGGTAGGAGGCATTAGCTCATTATCTAAATAG
GCAA-TACTTGCATCTTTGGATTAACAGTCCAATGCTTTAAAAGAATATTATAAGCTACT
ATTTAAAGGAGTTAGGTTAAA--TCAGAGACCTTTAGCCTTCAAAGCTGACAGTGGAGGG
TAATCCAATCCTTAAAATCTGAGGAATCCACATTGTTTGAGTGCAAGTCAAATAGTTTAA
TTAACTTAAGATTTTAGGCTTTAAAAAGCTAAAGCTTTTATTTTTTGGGTTGCAACCAAA
ATTTTGGTAAAGCCTAGTAAAAGAGATATAATCC-CATAAATAGAGCTACAATCTATCGC
TTTTGATCGGCCATTTTACTAATT------
