# Supplementary material for: Conveniently Pre-Tagged and Pre-Packaged: Extended Molecular Identification and Metagenomics Using Complete Metazoan Mitochondrial Genomes
Source: PLoS One. 2012 Dec 14;7(12):e51263. doi: 10.1371/journal.pone.0051263 (PMC3522660; doi:10.1371/journal.pone.0051263)
Supplement: File S4 — Sliding window analyses for Sauropsida, Aves, Hemichordata, Coelacanthimorpha, Dipnoi, Chondrichthyes and Cephalochordata. For each family, the folder contains the aligned sequences as well as the sliding window analyses by species pair and for all species pair on a single figure. (ZIP) [file pone.0051263.s004.zip › Cephalocordata/Branchiostomidae/NC_000834.fst]

>Branchiostoma floridae mitochondrion, complete genome.    NC_000834
gtgtacattactcgatggttattttctacaaaccacaaagatatcggaactttatattt
tatttttggtgcttgagctgcaatggtggggactgctataagtttgctaattcgagcag
aactgtctcagccgggtgcgcttttaggtgatgaccacttatataatgtaattgtaaca
gcgcacgcgtttgttataatcttcttcatagttatgccaattatgattgggggatttgg
gaattggttagtgcccatgataattggggcgccagatatagctttcccccgtataaata
atatgagcttttgaatgctaccgccgtcattttctttattattggcgtcttctgctgtc
gaggctggggttggaacgggttggacagtttaccctcctttatctagtaacattgctca
cgcaggggcatctgttgatctggctattttctctctacatttggctggtgtatcatcca
ttttaggggcaatcaattttattacaacgattcataatatgcgtgctagcattgagtga
aatcgggtgccgttgtttgtttggtcaatttgagttactgcctacctattgctattgtc
cttgccagtgttagccggtgcaattactatactgcttactgatcggaatattaacacta
cattcttcgatccttccggtggaggagatccaattttgtatgagcatctattttgattc
tttggtcatccagaagtttacattttaattttaccggggtttggtattatttcacatat
tattattcactatgctggtaaattacggtcatttggttatttaggtataacatgagcta
tgtttacgatcgggttactggggttctgggtctgagcccatcatatgtttactgttggt
atagatgtagacacacgaagttattttactgccgcgactatggttattgcagttccaac
aggaattaaggtttttagctggttagctacattatctggatcaaagcaattaaagtggg
aaacacctctattatgagcgctagggttcatctttttattcactgttggagggttaact
ggaattgtactagcaaattcgtctttagacattgtgttgcatgatacatattatgttgt
agcacattttcattacgttttgtctataggagccgtattttcaattttagctggactta
catattggtttcctttatttacaggatttacgttacaggagtcctggacaaaaattcac
ttctttgtaatatttgtaggggtaaatttaacgttttttccccagcattttttagggtt
ggcaggtatacctcgtcgatattctgactacccagatgcatatacaatctgaaatgtaa
tttcatctttagggtcaattatttctcttgggtctgtagtattctttttattcattttg
tgagaagcattctcatctcagcggaaagccgtgccagctagtcatgcatctcattctgc
agagtggttaatagggtgtccaccattatttcatacacatgaagagttaccttttattt
caaagaaatattagaaataaaaggtagttaaaacctttgtctattggtttcaagccaat
cgcatacgctctgccatatttcctttaaacagaggtattaggttaattaaaacttacag
tttgtcaggttgtaaatcttagtcttaagatatctcgatggcaactcccgcgcagttgg
gcttaatagacgcagcatcacctgtgatagaagaaataatctattttcacgatcatgta
atattagtattaattctgattacatgcttgatcttctatagtatgttagtattaatttc
gtctaagtatatctatcggtttttaacagatggacatgttattgaaactgtatgaacag
tgattccagctattattcttgttgtagtagcgttaccttcattaaagttactctattta
acggacgaattagataatccgcaattaacaattaagagtgttggacaccagtggtattg
aagctatgagtacacggattactacgatattgagtttgattcttatatgctgcctttag
gggatttgtctaaaggagatgctcgactactagaggtagataatcgggtagttttacct
gtagatacgtcagtacgggtgttagttactgctgctgatgtaattcattcctgaacagt
cccatctctagggttaaagatagatgctgttccggggcggttaaatcaactagcgttac
agtgcagtcgtgtaggtacattctatgggcagtgttccgagatttgcggggctaatcac
agtttcataccaattgtaattgaggctgtgcccgttgaggtttttgaggggtggtgtga
tataatactagatgaagagtcattgggtagcttaaacataaagcgttaaccttttaagt
taatgatgagttactactccccgatggatgccgcagttaaacccaatcccttgagtttt
tctcttttttttggtatggcttgttttaggatttttaggattgcaaaaatttacttcta
ttgttactactacgttagatgatagtagtgaagaggtagaagtaaaatctaaagaatat
tcttgaccatgatagtaagtttatttagtcagtttgactcgccttgattattaaatatc
cctttagtattactagcattaattatgccttgaaaactatttgtgagttttgggcctag
ctgggctggaactcgtagctcacgattggtctatgctactatagaaacgttaataagcc
aagtaatacagcccctaaataaactaggttttcgatgggttgttctgttctcttcttta
atattaatgctaataacgcttaatgtaattggtctttttccttatacttttacacctac
aacacagttgtcaataaatttagggctagcagtacctttgtgactcgggaccgtggtgt
atggttttcgcaaccatcccgtaattgctcttgctcatttgtgtcctgaaggtgcgcct
aatttactagtgccagtattagtagtggtagaaacattaagtattctaatacgcccttt
agctctaggccttcggttaactgctaatttaactgccgggcatcttttgatacatctta
tttcttctgctgttttaggcttaatagaattgtcggtgatactaagtggcattacgttg
ctattattagtattcttaactatactagaaattgctgtcgccctgattcaaggttatgt
gtttgctattttagtaactttatacttagatgaaaatctttaatgacaggatatcaacc
tcatccgtgacacttagtggagcctagcccatggcctcttgttggcggatctgcagcgt
tcactttaactgtaggtttagtaatatggtttcattataattcgattagcttaataatc
ttaggtttagtaatgattgttgcaacgataattcaatggtgacgagatgtaattcgtga
ggctacttttcaagggtgtcatacatcttatgttttgtcaggcttacggcgtggtatgg
ttctatttattgtgtcagaagtgtttttcttcttagcttttttttgggctttctttcac
agtagcttagcaccaacagtggagctaggggtaacttgacctcctgttggtgtacatcc
gctgaatgcatttgctgtgcccttgcttaatactgctgtgttattgagctctggtgtaa
cagtgacgtgggcccatcatgctttaatagaagggaagcgcacagaagcgatccagtca
ctagctattacagttatactagggttatattttactggtctgcaagcgtgggaatatta
cgaggcaccttttactattgctgacagtgtttatggttcaacattttttgtggcgacag
gatttcacggtttacacgttattattggatcaacgtttttaatagtttgtttagggcgg
caagtattttaccattatacttcttctcatcactttggttttgaggcggcggcatggta
ttgacattttgtcgatgttgtgtgactttttttatacgtttgtatttactggtgagggt
cttaaatgttaagattaacttatattgttggtattgcaagcgctttagtaattattctt
cttttagtgggtttacacttacctagtgtgatacccgataatgaaaagttatctgcata
cgagtgcgggtttgaccctataggtaatgcacgattacctttctcattgcggttttttt
tagttgcaattttgtttcttctatttgatttggagattgcattgatcctaccttatcct
ttaggggtagtatttagtgaaaatactttctacaactactgactagtaatacttctagt
ggttgtgttaactttcgggttaatatatgaatgattgaagggaggtttagaatgaacag
aataagcaggtagttgtaaaaaaaatatttggtttcggcccagaagatatcaataaagt
gtttctgctttgtatgttaattataattttaattttcttaattgcactattaggtcttg
ggttatcacagactcatttattatcagttctattgtgcttagaaataatgatggtatca
ctgtacctcggattaggcatagttagaatttcaggcttgcattaccctttaataattgc
tttagtgttattaacgttcagtgcatgtgaggctagttcaggattagcgctattagtct
taatttcgcgaagtcatgggagtgatttactaaaatcttttaatctctcttaatgaatc
atctggttttggggtatgttggtttggtaattggtgtaatcgttactaaaaagagtata
gtttggcgagtaggtcaagtagggagagtactactaatattacctgctacggtattagt
aaatataaacatgactatttctaatgtaagatatataataactagagattttgtatcat
tgggcttaactgtacttagcatttggttattacctttgatattacttgcaagtcaacag
catatagttagtgaatcattaatctaccaacgagtattcgtggggtgtcaggtgttttt
gaccggtgctctagttttagctttcatagctagcgatttgctgttattttatattgctt
ttgaatcaacgttgcttccaacgttaatattgattactcgttgaggagctcagaaggag
cgttatcaggctggaacatattttatgtttttcacattagtgggctctttgcctctttt
aatttgcttgattggtcaataccaaatagttggtagtttagcattagacttatcctatg
agggggtgttccagcttagatacttagtaaatttctggtgggtaggatgcattttagca
tttcttgtaaagcttcctttatacggtgtgcacctatggttgccaaaggctcatgtaga
ggctcccattgctggttcaatagttttggcgggggttttactaaagttaggaggttatg
ggataatgcgagttagtttaatatgaggggctacagctatactatcaagagaggtattt
ctagcattagctctttgaggtattgtagtaataggaggaatctgtctgcggcagacaga
tctaaaatctttaattgcgtattcttcagtagggcatatagctctggttgtaggcggag
ttttaacaggagtagcttggggttacaatggtgcaatagttctaatgattgctcacgga
cttgtttcttcatgcttgttttgtttagcgaatttatgatatgaacgatcaagcacgcg
caatttatctgggtcacgaggtctaatcataatttttcccttaattagctcaggttggt
tcttaataagtcttataaatatagctttaccgccagccattaatttatttggtgaatta
gtagctatagtggcactttataattgaagtccatacagtattgtctacatgtctttagg
tgctgttctaactgctgcatactcattatatttattcggaatgtcacaatgagggaata
ctataaaaaattataagaacctttatactattactagccgagaatacttgttgacaact
ctgcatttagtgcctgctatttatttgattttttacttaggattaatgttttagttagt
ctagtttaataagaatactaagttgtggtcttagcggtggggtataaactccgactgac
tggtgctataaggttaaaattatgttgctaccgtaattaattaaagttcgagtctttaa
tggtgccagctcgattagtatagaaaatattttgattttaggggtcaaagagtgaagaa
taaacttcaattgagtgatgttggaactatgaggtgttttgtctttaacctctttaggg
gttatggtaattttcttatttagtaaaatcaaaagcagttttgctgaatcagttaaata
tgcagggtacataaatgcagttttgctaagtattttattaataagtgacgagagcgaaa
tgttgttcttgaaatgagagtgagtcaaattgggtggctatagattaataattagtttc
cgcttcgatttatatacttgctgcttttttgtagtgggattatacgttacatgaaatat
tcttatgttctcgttctactatatatcaacagacccacgcatcgatttgttttgtaagt
atctaggattgttcttaattgcgatattattgttagtaagtgcagagagtttattccag
cttctaattgggtgagaaggagtaggtattatatcttatctattaattagctggtggta
tgctcgtagcgatgcaaatacagctgcattacaagcaattttttacaatcgtgtggggg
atatcgggttgttaattatactaatatgaagtctagttactcttggtgactgaagattt
accggtctttatgctttagatttcgttaatacgtttttcctgctgggggttgtccttgc
cgctgctggtaaatccgctcagttggggcttcatccttgattaccagcagcaatagaag
ggccaacaccggtttcatcgttacttcattctagcactatagttgtagctggggtattt
ctacttattcgatttagccccattattttaaatcacaaagaaattcagttgatggtgtt
tttcttgggaacaataacaacattgttttcagctatctgtgcgttagcacaaaatgata
taaagaaggttgttgcattttctactgctagtcagttaggcttaatagtgactgtcgtc
gctggtgctggtgcaccacagttggctttcttacatatttgtatacatgctttttttaa
ggctatgctgttcatgtgttcaggaggttttattcatggattacagaatgagcaagacg
ttcggaaaataggaggtctacacagtgctgctcctattacaagtgtatgtttctttatt
gggagtgcggcacttataggggtcccttttttagctggatttttctctaaagacccaat
tattgaaatcattaatattaataaccttaatagctgggcagtgggtttagttttaattg
ctactagattcactgcagcttatagtgttcgactattatatttctcagtgggcggggtt
agtcgcatattggttttacaacctatgaatgaggagtacggaaatttaattgggccatt
acaacggttagcttacagaagtgtaattgctggggtagtttttatttattttttgagtc
caaatcaaattagttgtttatcattacctttaagtttaaaacttgcagcagtatttgtt
accctggtaggggggttaattgcatgggatgtagtaaatttacttcaccgagaagagag
tgttactaacatcccggaactggctttcgaggcacaagttggtttctaccctttaatta
tgcataaactaatcccaaaagtttgactaaacataggggaaatatatcaaatgcaggtc
atggatcgggggtggacggagctagctttaccgcaaggtcttggaggtaattataagat
catagctgataatgttgttaatgcacagacatcgctaattaaaatatatattgcagtta
tagtaataataggtggtctcattttagggattataatttgcctgtagaagagattataa
ttctttttgggggaaaaaacccagtaaagttgggggaagcgcggctgcgcgcctcttgt
cgaatgataaataatttcttctctccaaaactaaagaatgaaaagtgctgtagtacgca
ttcacttagtataaggctattattttagacttccaatctgagggtccactaataggtgg
agtgaataaaccattttatcgttgtttggcgatgagacactacttctaaaatagagaag
aggagtgcagttaaaatcatgacagctacaataaatatgcttgacccacgctgataaat
gtcaaataacatatatgatggttgtatatcatatactaatcaaggttttgtttcacaaa
gcgtttcaattgagggtgaagagattattgtaataagtatcactccgaaacttgctatt
aaagctgacatggttaagttaatggggagtggtattaagtcagccgcgtaggctgtact
gtaaataaacacgacaagtatccctcctaaataaattagtattaaaataattgcaggga
agataatatctgcgtctagaagcaaaagtgctgccagtagagctagtcaggcagttgca
agagctccatagtatggggaggttgcacgaataactataattgcggcaagtaacagtaa
gaatatcaatattatttgcataaatttttgctcgacttacgagaattcaagcatgaaaa
gcttgtgttatattttaactacaaaaattatgtctggtcctttgcggaaacatcatccg
ttactaaaagttgtgaatcattctgtgattgacttgcctgtccctagcaatatttctgt
tatgtggaattttggatccttattgggtctttgcttagtgagtcaaattttgactgggc
tctttttggcaatacactatacagctgatgtaaatttggctttttcatctgtagctcat
atctgtcgagatgttaactatgggtggttattgcgtaatcttcatgctaatggtgcatc
tttcatatttatttgtttgtatatacatatcgggcgagggctatactacgggtcctact
tttatcgagagacatgaaacattggtgtaatgttgctagttctaactatagcaaccgcc
tttttaggttatgttcttccctgggggcagatgtctttttggggtgctactgttattac
taatttattttcagcaatcccttatctcgggccagacttggttcagtggctgtgaggtg
gattctcagttgataatgctacgctaacacggtttttcgcattccatttttttttacct
tttataattgcagggttatctgttgtccatttattgttcttacaccaaacgggggctaa
taatcctacagggttagcaggggatgtagataaagtcccctttcatgcttatttctctt
acaaggatgtggtagggttcgttgttctgttggctgggttagtttttattgcacttttc
tcccctaatcttttgacggacccagagaattatatccctgctaaccctcttgtgacgcc
agttcatatccagccggaatgatactttttgtttgcttatgcaattcttcggtcaattc
ctaataagttaggcggagttgtagcgttagcaatgtctattgtagttttattttttata
cctttcgttcattctagccgccagacgagccataattttcgacctctagcccaggtcct
tttttggttaatagtagtgaatgtgttattattaacttggctagggggtcagcctgtgg
aatatccttacatttttttaggtcaagcggcatcggttatttattttgttaacatttta
ctgcttatccctattgtggggtatgtagagaataagcttttgtttagttagttttaagt
agcttaagtgaaagcatcggtcttgtaaatcgaagataataatattattctaaaactca
gaaaagataaatacttatcattttaaactcccaaagtttaggttttacttaaactattt
tctgagtgcagatttgattctggtttcaactataaaggggttactgatgatacatgcta
atcgttatgcaccagtgagagacgggggcgctaagagttcaagtcttaacgcaaattga
agcatattattgttatttgctttgtcttaccactctatacagcaagagcagtacttaat
attggagaaggtgtgagagcatgcttcagcagtggctatactagtgtggcaaagattgt
gccagccgccgcggttacacctgaacaaatatttataatacacgtatctgtaattttca
tagcaagttaagattatctaagaggtgatgtcgtatgctctctcgtttgtaaatcttaa
aagtgttaattacacgaagtaaaggtataaaccaggattagagaccctgctattcttta
ctagttaacagttggttagtacgaattatgtttgaaaactaaagattttggcagtgggt
aatgtctattcagaggagtttgttcagtaaaatcgataatccgcgaggatcttactcta
ttttgtgttcaacttatataccgccgtcgtcagctaatgccataagggtgtaagaatta
gctaaaagatggatatctaaacgtcaggtcagggtgtagtcaatagtagaggttggaat
gaattacagttatttagcaataccggatattactcatgaaactagtaattgaagttgga
tttggttgtaaatttgtattatgatgatatattgactgtagcgcttatctatgcacaca
ccgcccgtcattttcctgaaatcataaaggaaagaagtcgtaacaaggtagggcatccg
gaaggatcccctggggaattataggtagacgtaggttaactagactgttatcttgaaaa
ggtaaaggaaggcatccatgcttcgttaccggactagctagagcttgacataagcgttt
cttttacacggaaaagatatttgtgaatcaaattagcttgaagtaaatatcttgtaaac
aattgttatggtttataaaactttaatattgtgtaggggcgaacaaaatctagtgatga
gtactgaaaaggaatacgagaaataattaataaggctttaactaataacccaaaggtaa
actctatttccttttgcataatgatttaattagggcacttgctagcctctagcttaatt
agtgttagtaatcccgaaactaaacgatttattctagtcctagtaaattaatgacttaa
ctaatctatgttgcaatatagttagatgaggctagaatgggggtgacatgctaatcgcg
tttagttctagctggttattcaagaaatgaataagagttcagctttgtagtattaccaa
gtgggatttatcggaatatgctggtaaatctaagtgtaaacaatcatctactatatata
aattctgatttgtctgtagttggcttaaaagcagccatcttgtaataacagcgttatag
cttacggtgaggcggtaactttattttagtttggtattgaataactcttatagaatttt
atgttaaaatgcgtaggttaactaactcttaacacagatgtaagtaattttactctttg
tattttgttctggataaagaattaatgtgaagctaacaggagagtgtgattgagttaca
taattagggggaaggaactcggcaaacatgaagctcgcctgtttaacaaaaacatcgcc
tttagactaatattaaaggtctggtctgcccggtgtaattattaacggcgcgtattctg
actgtgcaaaggtagcataatcacttgccctttaaatgggggaatgtatgaacgattag
acgaggtttcgactgtctttcccctaaaaactgagatttcagtgtctgtgaaaatgcgg
gcatggctgtaatggacgagaagaccctgttgagcttgaagactatatattagcgtctg
ttataataaaataactaattatcaccaaacatgcgtaattaaacggtcttttggctggg
gtggcaagcaaaggaattaagctttgatattaaaatttacatttttaggctgtttatgc
caaggaatattaatacagatccgctaagagcgattaatagataaagttaccacagggat
aacagcgtaattctttttgagagctcatattgacaaaagggtttgcgacctcgatgttg
gatcaagattcctaatggtgtagcagctattatgggtttgcctgttcggcgattaaaat
cttacgtgatctgagttcagaccgtcgtaagacaggttagattctatccttacattcac
atatttagtacgaaaggaccaatggtgtgtaattttaaggtttttttaaattataacta
aaatagcaaagtagtattgcataaggcctaagcccttctgtcataggtgcaattcctat
ttttagtggtgataatcttaagtgtaattcatatcttcttatattttgtaccagtttta
ctagctgttgcgtttttgacattaacagagcgaaaggtaattggctacgttcagttacg
taagggacctaatgtggtggggccctacggtctcctacagcctattgcagatggtgtta
aactatttattaaggagccaattaagccttcctcatccaacccgagtgtgttttttttt
gctcctatgttagctctcattttggctcttttgctttgaataccggtaccccttataga
cgctttcattgagttaaattttgctgtattatttgttttagctatttcgagcctatcgg
tttactcaatcatggcttctgggtgatcttctaactcaaagtatgctctcttgggtgct
ttgcgagctgttgcacagatagtatcttatgaagtaagcttgggtttaatcattctaag
tttgatttgcttagtggggggtttcaatctggctcagtttttttccgcgcaggaggaag
taatgcttatattaagttgctgaccgttaggaattatgtggtttatctcaacggtcgcc
gaaaccaatcgatctccttttgacttaacggagggagaatccgaattggtttcgggatt
taacgtagaatattcaggcggtcctttcgctctgttttttttggccgagtatgccaata
ttttatttatgaatgttctttctgctttgttattcttggccgcacactttagtttgcta
ggtgtagcagttaaggtggggctactagcggggctttatttatggtttcgggcttcgta
cccacgcttccgctatgatcagttgatacatttggcctggaaaagcttcttaccgctga
gtttggggttacttatattaaattttagtttacctctaactttctctggcatcggggga
gggctatagaaatgtagtttaaaaaaaacgctgttttgatagggcagagatgcataaaa
tgtcatttttagttagagtaagctaattaggctattgggcccataccccaacagtgttg
gtaaatccatcctctaccatgagagggcaagagttgaactggcattagtagactcaaaa
tctattgtgttacttacactacctctcatatgagtccttatatctctcctttatttagt
attactataattataagtgttatgttaatcagcagttcgggccactgagtgtttatatg
attggggttagaattgggaacgttagcctttatccctattttagtttgatgacattcgt
ctttggaagttgaagctaccgtcaaatattttattgtacaagctatagcggcggctgta
ttctttttaggagggatagtaagtcttagaggtgatttcatagggggagttaaccagtt
aatagggaacattggggatataataattatacttgcagtagttacaaaattagggttag
cgcctttccattattgagttgttgatgttgtgcaagggctaaactatattccgggggct
gtcttgctgacatggcagaaagtgccgggattagcagttctaacccagttagcaacctg
taataatagttctatattattattatttggtatggtttctgctcttgtagggggtctag
gaggtttagggcagacacaaatacgaaaattgctggcgttttcgtcaatctcccatttg
ggttgattagtggtagggtgtgtagctgggtcattattagggcttagttactttactct
gtacgtagttctgtcaattcccttattttccattttacatatattaaacgggggacact
taaatcagctacggaccggattaatgtttaatcctcttatgagtgttctactaggtgtt
gggtttctctctttagggggtctgcccccattttttggtttcttcggaaagtgattgct
gttgacacatttcgttggtcaattattactaggggtgtcagttgtattaatcacaggta
ccttaattagtctattttactatttgcgcgttagttacttgtgcatcgtagtattaggc
cctcagcaaattataagtgggttaaattggcgtaagatgcaactttctgggttaataag
tggattgctagtattaaacatacttgggttgttcttggtagggggagctagctgtttac
ctaaataggcaaataattgcatctttggattaacagtccaaggcttttatttatgttaa
gctactatttaaggagttaggttaaaaatttaagacctttagccttcaaagctgagagt
ggaagtgtttccagtccttaaaatctgaggagaccacattttttgattgcaaatcaaat
agtttatttaacttaagattttaggctttcaaaaggtctacttttattttctgggttgc
aaccagaatttttataaagcctagtaaaagagaatcacttctcataggcggagctacaa
tccgctgctttaggtcagccatttcactaggatagctt
