# Supplementary material for: Conveniently Pre-Tagged and Pre-Packaged: Extended Molecular Identification and Metagenomics Using Complete Metazoan Mitochondrial Genomes
Source: PLoS One. 2012 Dec 14;7(12):e51263. doi: 10.1371/journal.pone.0051263 (PMC3522660; doi:10.1371/journal.pone.0051263)
Supplement: File S4 — Sliding window analyses for Sauropsida, Aves, Hemichordata, Coelacanthimorpha, Dipnoi, Chondrichthyes and Cephalochordata. For each family, the folder contains the aligned sequences as well as the sliding window analyses by species pair and for all species pair on a single figure. (ZIP) [file pone.0051263.s004.zip › Cephalocordata/Branchiostomidae/NC_001912.fst]

>Branchiostoma lanceolatum mitochondrion, complete genome.    NC_001912
gtgtacattactcgatggttattttctacaaaccacaaagatatcggaactttatattt
tatttttggtgcttgagctgcaatggtggggactgccataagtttgctaattcgagcag
aactgtctcagccgggtgcgctcttaggtgatgatcacttatataatgtaattgtaaca
gcgcacgcgtttgttataatcttcttcatagttatgccaattatgatcgggggatttgg
gaactggttagtgcccatgataattggggcgccagatatagctttcccccgcataaata
atatgagcttttgaatgctgccgccgtcattttctttattattggcgtcttctgctgtc
gaggctggggttggaacgggttggacagtttaccctcctttatctagtaacattgctca
cgcaggggcatctgttgatctggctattttctctctacatttggctggtgtatcatcca
ttttaggggcaatcaattttattacaacgattcataatatgcgtgctagcattgagtga
aatcgggtgccgttgtttgtttggtcaatttgagttactgcctacctattgctattgtc
cttgccagtgttagccggtgcaattactatattgcttactgatcggaatattaacacta
cattcttcgatccttctggtggaggagatccaattttgtatgagcatctattttgattc
tttggtcatccagaagtttacattttaattttaccggggtttggtattatttcacatat
tattattcactatgctggtaaattacggtcatttggttatttaggtataacatgagcta
tgtttacgatcgggttactagggttctgggtctgagcccatcatatgtttactgttggt
atagatgtagacacacgaagttattttactgccgcgactatggttattgcagtcccaac
aggaattaaggtttttagctggttagctacattatctggatcaaagcaattaaagtggg
aaacacccctattatgagcgttagggttcatctttttattcactgttggagggttaact
ggaattgtactagcaaattcgtctttagacattgtgttgcatgatacatattatgttgt
agcacattttcattacgttttgtctataggagccgtattttcaattttagctggactta
catattggtttcctttatttacaggatttacgttacaggagtcctggacaaaaattcac
ttctttgtaatatttgtaggggtaaatttaacgttttttccccagcattttttagggtt
ggcaggtatacctcgtcgatattccgactatccagatgcatatacaatctgaaatgtaa
tttcatctttagggtcaattatttctcttgggtctgtggtattctttttattcattttg
tgagaagcattctcatctcagcggaaagccgtgccagctagtcatgcatctcattctgc
agagtggttaatagggtgtccaccattatttcatacacacgaagagttacctttcattt
caaagaaatattagaaataaaaggtagttaaaacctttgtctattggtttcaagccaat
cgcatacgctctgccatatttcctttaaacagaggtattaggttaattaaaacttacag
tttgtcaggttgtaaatcttagtcttaagatatctcgatggcaactcccgcgcagttgg
gcttaatagacgcagcatcacctgtgatagaagaaataatctactttcacgatcatgta
atattagtattaattctgattacatgcttaatcttctatagtatactagtattaatttc
gtctaagtatatctatcggtttttaacagatggacatgttattgaaactgtatgaacag
tgattccagctattattcttgttgtagtagcgttaccttcattaaagttactctattta
acggacgaattagataatccgcaattaacaattaagagtgttggacaccagtggtattg
aagctatgagtacacggattactacgatattgagtttgattcttatatgctgcctttag
gggatttgtctaaaggagatgctcgactactagaggtagataatcgggtagttttacct
gtagatacgtcagtacgggtgttagttactgctgctgatgtaattcattcctgaacagt
cccatctttaggattaaagatagatgctgttccggggcggttaaatcaactagcgctac
agtgcagtcgtgtaggtacattctatgggcagtgttccgagatttgcggggctaatcac
agttttataccaattgtaattgaggctgtgcccgttgaggtttttgaggggtggtgtga
tataatactagatgaagagtcattgggtagcttaaacataaagcgttaaccttttaagt
taatgatgagttactactccccgatggatgccgcagttaaacccaatcccttgagtttt
tctcttttttttggtatggcttgttttaggatttttaggattgcaaaaatttacttctg
ttgttactactacgttagatgatagtagtgaagaggtagaagtaaaatctaaagaatat
tcttgaccatgatagtaagtttatttagtcagtttgactcgccttgattattaaatatc
cctctagtattactagcattaattatgccttgaaaactatttgtgagttttgggcctag
ctgggctggaactcgtagctcacgattggtctatgttactatagaaacgttaataagcc
aagtaatacagcccctaaataaactaggttttcgatgggttgttctgttctcttcttta
atattaatgctaataacgcttaatgtaattggtctttttccttatacttttacacctac
aacacagttatcaataaatttagggctagcagtacctttgtgatttgggaccgtggtgt
atggttttcgcaaccatcccgtaattgctcttgctcatttgtgtcctgaaggtgcgcct
aatttactagtgccagtattagtagtggtagaaacattaagtattctaatacgcccttt
agctctaggtcttcggttaactgctaatttaactgccgggcatcttttgatacatctta
tttcttctgctgttttaggcttaatagaattgtcggtgatactaagtggtattacgttg
ctattattagtattcttaactatactagaaattgctgtcgccctgattcaaggttacgt
gtttgctattttagtaactttatacttagatgaaaatctttaatgacaggatatcaacc
tcatccgtgacatttagtggagcctagcccatggcctcttgttggcggatctgcagcgt
tcactttaactgtaggtttagtaatatggtttcattataattcgattagcttaataatc
ttaggtttagtaatgattgttgcaacgataattcaatggtgacgagatgtaattcgtga
ggctacttttcaagggtgtcatacatcttatgttttgtcaggcttacggcgtggtatgg
ttttatttattgtgtcagaagtgtttttcttcttagcttttttttgggctttctttcac
agtagtttagcaccaacagtggagctaggggtaacttgacctcctgttggtgtacatcc
gctgaatgcatttgctgtacccctgcttaatactgctgtgttattgagttctggtgtaa
cagtgacgtgggcccatcatgctttaatagaagggaagcgcacagaagcgatccagtca
ctagctattacagttatactagggttatattttactggtctgcaagcgtgggaatatta
cgaggcaccttttactattgctgacagtgtttatggttcaacattttttgtggcgacag
gatttcacggtttacacgttattattggatcaacgtttttaatagtttgtttagggcgg
caagtattttaccattatacttcttctcatcactttggttttgaggcggcggcatggta
ttgacattttgtcgatgttgtgtgacttttcttatacgtttgtatttactggtgagggt
cttaaatgttaagattaacttatattgttggcattgcaagcgctttagtaattattctt
cttttagtgggtttacacttacccagcgtgatacccgataatgaaaagttatctgcata
cgagtgcgggtttgaccctataggtaatgcacgattacctttctcattgcggttttttt
tagttgcaattttgtttcttctatttgatttggagattgcattgatcctaccttatcct
ttaggggtagtatttagtgaaaatactttctacaactactgactagtaatacttctagt
ggttgtgttaactttcgggttaatatatgaatgattgaagggaggtttagaatgaacag
aataagcaggtagttgtaaaaaaaatatttggtttcggcccagaagatatcaataaagt
gtttctgctttgtatgttaattataattttaattttcttaattgcactattaggtcttg
ggttatcacagactcatttattatcagttctattgtgcttagaaataatgatggtatca
ctgtacctcggattaggcatagttagaatttcaggcttgcattaccctttaataattgc
tttagtgttattaacgttcagtgcatgtgaggctagttcaggattagcgctattagtct
taatttcgcgaagtcatgggagtgatttactaaaatcttttaatctctcttaatgaatc
atctggttttggggtatgttggtttggtaattggtgtaattgttactaaaaagagtata
gtttggcgagtaggtcaagtagggagagtactactaatattacctgctacagtattagt
aaatataaacatgactatttcgaatgtaagatatataataactagagattttgtatcat
tgggcttaactgtacttagcatttggttattacctttgatattacttgcaagtcaacag
catatagttagtgaatcactaatctaccaacgagtattcgtggggtgtcaggtgttttt
gaccggtgctctagttttagctttcatagctagcgatttgctattattttacattgctt
ttgaatcaacgttgcttccaacgttaatattgattactcgttgaggagctcagaaggag
cgttatcaggccggaacatattttatgttttttacattagtgggctctttgcctctttt
aatttgcttgattggtcaataccaaatagttggtagtttagcattagacttatcctatg
agggggtgttccagctgagatacttagtaaatttctggtgggtaggatgcattttagca
tttcttgtaaagcttcctttatacggtgtgcacctatggttgccaaaggcccatgtaga
ggctcccattgctggttcaatagttttggcgggggttttactaaagttaggaggctacg
gcataatgcgagttagtttaatatgaggggctacagctatactatcaagagaggtattt
ctagcactagctctttgaggtattgtagttataggaggaatctgtctgcggcagacaga
tctaaaatctttaattgcgtattcttcagtagggcatatagctctggttgtaggcggag
ttttaacaggagtagcttggggttacaatggtgcaatagttctaatgattgctcacgga
cttgtttcttcatgcttgttttgtctagcgaatttatgatatgaacgatcaagcacgcg
caatttatctgggtcacgaggtttaatcataatttttcccttaattagcttaggttggt
ttttaataagtcttataaatatagccttaccgccagccattaatttatttggtgaatta
gtagctatagtggcactttataattgaagtccatacagtattgtctacatgtctttagg
tgctgttctaactgctgcatactcattatatttattcggaatgtcacaatgagggaata
ctataaaaaattataagaacctttatactattactagccgagaatatttgttgacaact
ctgcatttagtgcctgctatttatttgattttttacttaggattaatgttttagttagt
ctagtttaataagaatactaagttgtggtcttagcggtggggtataaactccgactgac
tggtgctataaggttaaaattatgttgctaccgtaattaattaaagttcgagtctttaa
tggtgccagctcgattagtatagaaaatattttgattttaggggtcaaagagtgaagaa
taaacttcaattgagtgatgttggaactatgaggtgttttgtctttaacctctttaggg
gttatggtaattttcttatttagtaaaatcaaaagcagttttgctgaatcagttaaata
tgcagggtacataaatgcagttttgctaagtattttattaataagtgacgagagtgaaa
tgttgttcttgaaatgagagtgagtcaaattgggtggttatagattaataattagtttc
cgtttcgatttatatacttgctgcttttttgtagtaggattatacgttacatgaaatat
tcttatgttctcgttctactatatatcaacagacccacgcatcgatctgttttgtaagt
atctagggttgttcttaattgcgatattattgttagtaagtgcagagagtttatttcag
cttctaattgggtgagaaggagtaggtattatatcttatctattaattagctggtggta
tgctcgtagtgatgcaaacacagctgcattacaagcaattttttacaatcgtgtggggg
atatcgggttgttaattatactaatatgaagtttagttactcttggtgactgaagattt
accggtctttatgctttagatttcgttaatacgtttttcctgctgggggttgtccttgc
cgctgctggtaaatccgctcagttggggcttcatccttgattaccagcagcaatagaag
ggccaacaccggtctcatcgttacttcattctagcactatagttgtagccggggtattt
ctacttattcggtttagtcccattattttaaatcacaaagaaattcagttgatggtgtt
tttcttaggaacaataacaacattgttttcagctatctgtgcgttagcacaaaatgata
taaagaaggttgttgcattttctactgctagtcagttaggcttgatagtgactgctgtc
ggtgctggtgcaccacagttggctttcttacatatttgtatacatgctttttttaaggc
tatgctgttcatgtgttcaggaagttttattcatggattacagaatgagcaagacgtcc
ggaaaataggaggtctatacagtgctgctcctattacaagtgtatgtttttttattggg
agtgcggcacttataggggtcccttttttagctggatttttctctaaagacccaattat
tgaaatcattaatattaataaccttaatagctgggcagtgggtttagttttaattgcta
ctagattcactgcagcttatagtgttcgactattatatttctcagtgggcggggttagc
cgcatattggttttacaacctatgaatgaggagtacggaaatttaattgggccactaca
acggttagcttacagaagtgtaattgctggggtagtttttatttattttttgagtccaa
atcaaattagttgtttatcattacctctaagtttaaaacttgcagcagtatttgttacc
ctggtaggggggttaattgcatgagatgtagtaaatttacttcaccgagaagagagtgt
tactaacatcccggaactggctttcgaggcacaagttggtttctaccctttaattatgc
ataaactaatcccaaaagtttgactaaacatgggggaaatatatcaaatgcaggtcatg
gatcgggggtggacggagctagctttaccgcaaggtcttggaggtaattataagattat
agctgataatgttgttaatgcacagacatcgctaattaaaatatacattgcagttatag
taataataggtggtctcattttagggattataatttgcctgtagaagagattataattc
ttttttgggaaaaaaacccagtaaagttgggggaagcgcggctgcgcgcctcttgtcga
atgataaataatttcttctctccaaaactaaagaatgaaaagtgctgtagtacgcattc
acttagtataaggctattattttagacttccaatctgagggtccactaataggtggagt
gaataaatcattttatcgttgtttggcgatgagacactacttctaaaatagagaagagg
agtgcagttaaaatcatgacagctacaatgaatatgcttgacccacgctgataaatgtc
aaataacatatatgatggttgtatatcatacactaatcaaggttttgtttcacaaagcg
tttcaattgagggtgaagagattattgtaataagtatcactccgaaacttgctattaaa
gctgacatggttaagttaatggggagtggtattaagtcagccgcgtaagctgtactgta
aataaacacgacaagtatccctcctaaataaattagtattaaaataattgcagggaaga
tgatatctgcgtctagaagcaaaagtgctgccagtagagctagtcaggcagttgcaaga
gctccatagtagggggaagttgcacgaataactataattgcggcaagtaacagtaagaa
tatcaatattatttgcataaatttttgctcgacttacgagaattcaagcatgaaaagct
tgtgttatattttaactacaaaaattatgtctggtcctttgcggaaacatcatccgtta
ctaaaagttgtgaatcactctgtgattgacttgcctgtccctagcaatatttctgttat
gtggaattttggatccttattgggtctttgcttagtgagtcaaattttgactgggctct
ttttggcaatacactatacagctgatgtaaatttggctttttcatctgtagctcatatc
tgtcgagatgttaactatgggtggttattgcgtaatcttcacgctaatggtgcatcctt
catatttatttgtttgtatatacatatcgggcgagggctatactacgggtcttactttt
atgtagagacatgaaacattggtgtaatgctgctagttttaaccatagcaaccgccttt
ttaggttatgttcttccctgggggcagatgtccttttggggtgctactgttattactaa
tttattttcagcaatcccttatttcgggccagacttggttcagtggctgtgaggtggat
tctcagttgataatgctacgctaacacggtttttcgcattccatttttttttacctttt
ataattgcagggttatctgttgtccatttattgttcttacaccaaacgggggctaataa
tcctacggggttagcaggggatgtagataaagtcccttttcatgcttatttctcttata
aggatgtggtaggattcgttgttctgttggccgggttagtgtttattgcacttttctcc
cctaatcttttgacggacccagagaattatatccctgctaacccccttgtgacgccagt
tcacatccagccggagtgatactttttgtttgcttatgcaattcttcggtcaattccta
ataagttaggcggagttgtagcgttagcaatgtctattgtagtcttattttttatacct
ttcgttcattctagccgtcagacgagccataattttcgacctctggcccaggtcctttt
ttggttaatagtagtgaatgtgttattattaacttggctagggggtcagcctgtggaat
atccttacatttttttaggtcaagcggcatcggttatttactttgttaacattttactg
ttcatccctattgtggggtatgtagagaataagcttttgtttagttagttttaagtagc
ttaagtgaaagcatcggtcttgtaaatcgaagataataatattattctaaaactcagaa
aagataaatacttatcattttaaactcccaaagtttaggttttacttaaactattttct
gagtgcagatttgattctggtttcaattataaaggggttactgatgatacatgctaatc
gttatgcaccagtgagagatgggggcgctaagagtttaagtcttaacgcaaattgaagc
atattattgttatttgctttgtcttaccactctatacagcaagagcagtacttaatatt
ggtgaaggtgtgagagcatgcttcagcagtggttatactagtgtggcaaagattgtgcc
agccgccgcggttacacctgaacaaatatttataatacacgtatctgtaattttcatag
caagttaagattatctaagaggtgatgtcgtatgctttctcgtttgtaaatcttaaaag
tgttaattacacgaagtaaaggtataaaccaggattagagaccctgctattctttacta
gttaacagttggttagtacgaattatgtttgaaaactaaagattttggcagtgggtaat
gtctattcagaggagtttgttcagtaaaatcgataatccgcgaggatcttactctattt
ggtgttcaacttatataccgccgtcgtcagctaatgtcataagggtgtaagaattagct
aagagatggatatctaaacgtcaggtcagggtgtagtcaatagtagaggttggaatgaa
ttacagttatttagcaataccggatattactcatgaaactagtaattgaagttggattt
ggttgtaaatttgtattatgatgatatattgactgtagcgcttatctatgcacacaccg
cccgtcattttcctgaaatcataaaggaaagaagtcgtaacaaggtagggcatccggaa
ggatcccctggggaattataggtaaacgtaggttaattagactattatcttgaaaaggt
aaaggaaggcactcatgcttcgttaccggactagctagagcttgacataagcgtttctt
ttacacggaaaagatatttgtgaatcaaattagcttgaagtaaatatgttgtaaacaat
tgttatggtttataaaactttaatattgtgtaggggcgaacaaaatctagtgatgggta
ctgaaaaggaatacgagaaataattaataaggctttaactaataacccaaaggtaaact
ctattttccttttgcataatgatttaattagggcacttgctagcgttaattagtgttag
taatcccgaaactaaacgatttattctagtcctagtaaattaatgacttaactaatcta
tgttgcaatatagttagatgaggctagaatgggggtgacatgctaatcgcgtttagttc
tagctggttattcaagaaatgaataagagttcagctttgtagtattaccaagtgggatt
tatcggaatatgctggtaaatctaagtgtaaacaatcatctactatatataaattctga
tttgtctgtagttggcttaaaagcagccatcttgtaataacagcgttatagcttacagt
gaggcggtaactttattttagtttggtattgaataactcttatagaattttatgttaaa
atgcgtaggttaactaactcttaacacagatgtaagtaattttactctttgtattttgt
tctggataaagaattaatgtgaagctaacaggagagtgtaattgagttacataattagg
gggaaggaactcggcaaacaggaagctcgcctgtttaacaaaaacatcgcctttagact
aatattaaaggtctggtctgcccggtgtaattattaacggccgcggtattctgactgtg
caaaggtagcataatcacttgccctttaaatgggggaatgtatgaatgattagacgagg
tttcgactgtcttccccctaaaaactgagatttcagtgtctgtgaaaatgcgggcatgg
ctgtaatggacgagaagaccctgttgagcttgaagactacatattagcgtctgttagaa
taaaataattaattatcaccaaacatgcgtaattaaacggtcttttggctggggtggca
agcaaaggaattaagctttgatattaaatttacatttttaggctgtttatgccaaggaa
tattaatacagatccgctaagagcgattaatagataaagttaccacagggataacagcg
taatcctttttgagagcccatattgacaaaagggtttgcgacctcgatgttggatcaag
attcctaatggtgtagcagctattatgggtttgcctgttcggcgattaaaatcttacgt
gatctgagtacagaccgtcgtaagacaggttagattctatccttacattcacatattta
gtacgaaaggaccaatggtgtgtaattttaaggtttttttaaattataactaaaatagc
aaagtagtattgcataaggcctaagcccttctgtcataggtgcaattcctatttttagt
ggtgataatcttaagtgtaattcatatcttcttatattttgtaccagttttactagctg
ttgcgtttttgacattaacagagcgaaaggtaattggctacgttcaattacgtaaggga
cctaatgtggtggggccctatggtctcctacagcctattgcagatggtgttaaactatt
tattaaggagccaattaagccttcctcatccaacccgagtgtgtttttttttgctccta
tgttagctctcattttggctcttttgctttgaataccggtaccccttatagacgctttc
attgagttaaattttgctgtattatttgttttagctatttcgagcctatcggtttactc
aatcatggcttctgggtgatcttctaactcgaagtatgctctcttgggtgctttgcgag
ctgttgcacagatagtatcttatgaagtaagcttgggtttaatcattctaagtctgatt
tgcttagtggggggtttcaatctggctcagtttttttccgcgcaggaggaagtaatgct
catattaagttgctgaccgttaggaattatgtggtttatctcaacggtcgctgaaacca
atcgatctccttttgacttaacggagggagaatccgaattggtttcgggatttaacgta
gaatattcaggcggtcctttcgctctgttctttttggccgagtatgccaatattttgtt
tatgaatgttctttctgctttgttatttttggccgcacactttagtttgctaggtgtag
cagttaaggtggggctactagcggggctttatttatggtttcgggcttcgtacccacgc
ttccgctatgatcagttgatacatttggcctggaaaagcttcttaccgctgagtttggg
gttacttatattaaattttagtttacctctaactttctctggaatcgggggagggctgt
agaaatgtagtttaaaaaaaacgctgttttgatagggcagagatgcataaaatgtcatt
tttagttagagtaagctaattaggctattgggcccataccccaacagtgttggtaaatc
catcctctaccatgagagggcaagagttgaactggcattagtagactcaaaatctattg
tgttacttacactacctctcatatgagtccttatatctctcctttatttagtattacta
taattataagtgttatgttaatcagtagttcgggccactgagtgtttatatgattgggg
ttagaattgggaacgctagcctttatccctattttagtttgatgacattcgtctttgga
agttgaagctaccgtcaaatattttattgtacaagctatagcggcggctgtattctttt
taggcgggatagtaagtcttagaggtgatttcatagggggagttaaccagttaataggg
aacatcggggacataataattatacttgcggtagttacaaaattagggttagcgccctt
ccattattgagttgttgatgttgtgcaagggttaaattatattccgggggctgtcttgc
tgacatggcagaaagtgccgggattagcagttctaacccagttagcaacctgtaataat
agttctatattattactatttggtatggtttctgctcttgtagggggtctaggaggttt
agggcagacacaaatacgaaaattgctggcgttttcgtcaatctcccatttgggttgat
tagtggtagggtgtgtagctgggtcattattagggcttagttattttactctgtatgta
attctgtcaattcccttattttccattttacatatattaaacgggggacacttaaatca
gttacggactggattaatgtttaatcctcttatgagtgttttactaggtgttgggtttc
tctctttagggggtctgcccccattttttggtttcttcggaaagtgattgctgttgaca
cattttgttggtcaattattactaggggtgtcagttgtactaatcacaggtaccttaat
tagtctattttactatttgcgcgttagttacttgtgtatcgtagtattaggtcctcagc
aaattataagtgggttaaattggcgcaagatgcaactttctgggttaataagtggattg
ctagtattaaacatacttgggttgttcttggtggggggagctagctgcttacctaaata
ggcaaataattgcatctttggattaacagtccaaggcttttattcatgttaagctacta
tttaaggagttaggttaaaaatttaagacctttagccttcaaagctgagagtggaagtg
tttccagtccttaaaatctgaggagaccacattttttgattgcaaatcaaatagtttat
ttaacttaagattttaggctttcaaaaggtctacttttactttctgggttgcaaccaga
atttttataaagcctagtaaaagagaattacttctcataggcggagctacaatccgctg
ctttaggtcagccatttcactaggatagctt
