# Supplementary material for: Conveniently Pre-Tagged and Pre-Packaged: Extended Molecular Identification and Metagenomics Using Complete Metazoan Mitochondrial Genomes
Source: PLoS One. 2012 Dec 14;7(12):e51263. doi: 10.1371/journal.pone.0051263 (PMC3522660; doi:10.1371/journal.pone.0051263)
Supplement: File S4 — Sliding window analyses for Sauropsida, Aves, Hemichordata, Coelacanthimorpha, Dipnoi, Chondrichthyes and Cephalochordata. For each family, the folder contains the aligned sequences as well as the sliding window analyses by species pair and for all species pair on a single figure. (ZIP) [file pone.0051263.s004.zip › Cephalocordata/Branchiostomidae/NC_004537.fst]

>Branchiostoma belcheri mitochondrion, complete genome.    NC_004537
atgtacgctactcggtggttattttctactaatcataaagatattggaactttgtactt
tatttttggtgcttgggctgctatagttggaacagctatgagcttattgattcgggcag
aactttcgcagccaggtgcacttttgggtgatgatcatttgtataatgtaattgttaca
gcgcatgcatttgtaataattttttttatagtaatgcctgttatgattggggggtttgg
aaattggttggtgcctataataattggggctccagatatagcttttcctcgtataaata
atataagtttttgaatattaccaccgtctttttctttactgttggcttcatctgctgtt
gaggcaggggtaggaacaggatgaactgtctatccccccttatcaagtaatattgctca
tgcaggggcgtcagtagatttggctattttttctttgcatttggcaggggtatcatcaa
ttttgggggcaatcaattttattacgacgatccataatatgcgtgctagaattgagtgg
aatcgtgtcccattgtttgtatgatctatttgggtgactgcttatttactacttttatc
tttacctgttcttgctggggcaattactatgctattaacagatcgtaatattaatacga
ctttttttgacccttctggtggtggtgatccaattttatatgagcatctattctgattt
tttggtcatcctgaggtatatattttgattttgcctgggtttggtataatttctcatat
tatcattcattatgcagggaagttacggtcatttggttatttaggaatgacgtgagcaa
tattcacaattggtttattagggttttgagtttgagcacatcatatatttactgtaggg
atagatgtggatactcgtagctattttacagctgctacgatagtaattgctgtaccaac
aggaattaaagtgtttagttggttagctacactagctgggtcaaaacagttaaaatgag
aaacgccgttgctttgggcattagggtttatctttcttttcacggtgggagggttaaca
ggaattgttttagctaattcttcgttggacattgttcttcatgacacttattatgttgt
tgctcattttcattatgttttatcgataggggcagtattttctattttggggggattta
catattggtttcctttatttacgggatttactttacaggaagcctgaactaaaattcat
ttttttgttatgttcacgggggtaaatttaacttttttccctcaacattttttaggatt
agcaggaatacctcgacggtattcagattatccagatgcttacacaatttgaaatgtaa
tttcatctttaggttctattatttctttagggtcagtaattttctttttatttatctta
tgggaggggttttctgcgcaacgtaaggcagtgcccgcaagtcatacatcacattctgc
tgagtggttaatagggtgtcctccgctgtttcatacacatgaagaacttccttttattt
ctaagaaattttagaaataaaaggtaatttatccctttgtctattggtttcaagccaat
cgcatatactctgccatatttcctttgtttagaggtgttaggttaatcaaacttatagt
ttgtcatattataaatcctaaaattttagggcagctcgatggcaactcctgcacagtta
ggattaatagatgcggcttcgcccgtaatggaagaaataatttattttcatgaccatgt
aatgttggttttaattctaattacatgtttgatcttttataggatactagtgcttatat
tttctaaatatatttatcggtttttaactgatgggcatgtaatcgagacggtatgaact
gtaattccggcaattattttagttgtagttgcattaccctctttaaagttactttattt
aacggatgagttagataacccacaattaacgattaagagtgttgggcatcaatggtatt
ggagctatgagtacacagattattatgatattgaatttgattcatatatacttcctatt
ggtgatttagtgggtggggatgcccggttattggaggtagataatcgtgttgtgcttcc
tgttgatacttctgtacgagtactagtgactgctgctgatgtaattcatgcttgaactg
tgcctgcgttaggtttaaagatagatgctgtacctgggcggttgaatcaattagcactg
cagtgtagccgtgttgggactttttatggtcaatgttctgaaatttgtggggctaatca
tagttttatacctattgtaattgaagctgttcctgttgatgtctttgaaagttgatgtg
atggaatactagattctgattcattaagtagcttaaatgaaagcgctaatcttttaagt
tagtgataagtaataactttttaatggatgccacaattaaacccaatcccttgggtatt
tctttttgctttggcgtgaggtgttttgattttttggggattacataagtttacgaatg
ttattaatccaattatagaaatggataatgaaaatgtgggaggtgaccaaaaggaatat
ttatgaccatggtaggaagtttgtttagtcagtttgattcgccttgactatttaacatc
cctttagttattctagctatattaattccttgaaagttatttattacaagcggttcagg
atgagtggggacgcggtctgagatactaataagccagttgactaacacgttaataggtc
aagttatacaaccactaaataaaaaggggtttagttgagcagtcttattttctagttta
atgctaatattaataactttaaatgtgattgggttgttcccgtacacttttacccctac
aactcaattatcaataaatttaggattagctgtgccattatggttgggaacggtaattt
atggttttcgtaatcatcctactattgctcttgcacatttatgtccagagggggcgcct
aatttactaatccctgtattagtggtcgtggaaacattaagaatttttatgcgcccttt
agccttagggttacggttaacagcaaatttaacagctgggcacttattaatgcatttaa
tttcttcagcagtcttaggactgatagagttgtcaggagtgttaagtgttattactttg
gtattgcttgtatttttaacaatgttagaaattgcagtggctttgattcaaggttatgt
ttttgcaattttggtaacattatatctagatgaaaatctttaatggcaggttatcaagt
acacccatgacatttagtagaaccaagtccctggcctttagtaggaggctcggcggcgt
ttacattaacagttgggttagttatatgatttcattataattctactgtacttctagtc
ttagggcttatgttagtagtagttactatagttcagtgatggcgagatgtaattcgtga
agcaacgtttcaaggttgtcatacgtcttatgtactcgccgggctacggcggggaatag
tgttatttattatttctgaagtcttttttttccttgcgttcttttgggcattttttcat
agtagtttagcgccaactgtcgagttaggtgtaacttgacctccagttgggattcaccc
tttaaatgcatttgctgtgccactattaaacaccgcagtactactgagatcaggggtaa
ctgtaacgtgagcacatcatgctttgatagagggaaaacgtatggaggcaattcaagca
ttaatgtttactgtaatactggggttatattttactgctcttcaggcgtgggaatatta
tgaggcgccgtttactattgctgatggtgtttatgggtctacattttttgtagcaacgg
ggtttcatggattgcatgtaattatcgggtccacattcttaattgtgtgtttagggcgg
caggtggtatatcattatacatcttcacatcattttggttttgaagcagcagcttgata
ctggcattttgtagatgtggtatgattattcttgtatgtttgtatttattggtgagggt
cctaaatgttatcattaagctaccttgttggtattgcaagtgctttagtttttttatta
ttattagtagggttaggcttgccgagcatttatcctgacaacgaaaagctttcggctta
tgaatgtggatttgaccccataggaagtgctcgactacctttttcacttcggttctttt
tagttgcgattttatttttattatttgatttagaaattgccttaattttgccataccct
ataggtttgctttatagtaatcatattttttttaattattggttggttatactattaat
tattgttttaactttcggtttaatgtatgaatgattaaaagggggtttagagtgaatag
aataaaacaggtagtttataaaaacatttggtttcggcccataagttatcattgatgat
tctgttttgttgtgttaattatagctttagttttttgtatcgctcttttgggtttaaga
ctaacacaaacgcacttattatcggttttattatgtttagaaataataatagtagcact
ctatttggggttgggactaatatctctttccggtttaaattattctttaatagttgctt
tagtgttgttaacatttagtgcttgtgaggcaagttcaggcttagctttactagtttta
atctctcggagtcacggaagagatttattgaagtcatttaatttgtcttaaaatgtacc
atttgatcttaggttatgtaggattggtattaagtgtttgtatttgttatcagaaaaat
gtatgacggattgcacaacttggcagtctgttaataattgtgccagtattaaatttatt
aaatttgaatatatttatttctggtatcagcggtgcactaactagtgattttatgtcgg
ttgcattagtaattttaagagtttgattattgcctttgatattaattgcaagccaacaa
catatggcgaaggatactgggctgtatcaacgtatttttattatttgtcaagtaattct
aataagagcattggtgctggcttttttagcaagccatctattattattttatattgctt
ttgagtctacgttgttgcctacattgatattgattactcgttggggagcacaaaaagag
cgttatcaagcaggaacatattttatattctatacaatggttgggtcattacctcttct
tatttgtcttgtaggccaatataaaataatagggagtttatcattagacttgattttgg
gggggatatataagggtgaatattttactaatctttggtgattagggtgtattttagca
tttttagtgaaattgcctttgtatgggggtcatctttggttgcctaaggcacacgtgga
ggcaccaattgctgggtctatagttttggcgggggtattacttaaactagggggttatg
gcttaatacgaattagctatgcttgaggggctagcgctttattgtctggggaggtggtt
tttgcccttgctttatgaggaatggtagtaatgggggctatttgcttgcggcaaacgga
tttaaagtccttaattgcttactcatcagttgggcatatagctttagtagttggtggta
tcataacaggtactacttgaggttacaacggggcaataattttaataattgctcatggg
ttagtatcatcttgtttattttctttagcaaattactgatatgaacgtagacatagacg
aaatcttttaggatcgcggggaataattattttgtttccactaataggggcaggttgat
ttattgctagtttgataaatttagctttgcccccgacaattaatctctttggtgagcta
gtggctatagtagctgtatataattgaagcatgtttagagttatttttataggggtggg
ggcagttttaacggctgcttactctttgtacatgtttggcatatctcagtgaggggaag
tgttggaaaattataaaaatttacatgttataactagtcgagagtacttacttttaata
atacatttagttcctgcagcgtatctaatttttaatttagggctgatgttttagttaat
ctagtttaattagaattctaagttgtggtcttaggggagggtaaaatagtactcggtta
gctgatactatatggtttacaatcatgttgctaccatgatttattaaagttcaattctt
taatagtgtcaactcaattagtataaataatacgtcgattttaggggtcgaagattaaa
gaagactttaattgagtgatggtaggaatatgtggtatattgggcttagtgtctttatt
aattataggaatttttttatttgataaaactaaagagaatcttgctcaggcgattaaat
atagtgggtttataaatttacttcttttaacattaatagtagtaagtgaagaaaatgaa
atattattaataaagtgggagtgagtaaaactgggaggatatagattatcaatcagttt
tcgttatgatatatacacttgttcattctttgtagttgcgttatacgtaacttgaaata
tcttaattttttcgttttattatatatccacagacccccgagtggacttgttttgtaaa
tatttgggtttatttttaattgctatacttttactggttagtgctgagggttttttcca
actcttaattggctgggagggagtagggattatgtcttatttgttgattagctggtggt
atgcccgaagtgacgcgaatacagcggcgctacaggctatcttttacaaccgtattggg
gatattggacttgtaatcatacttgtttggagactaataaatacctctgattgaacttt
cacctctttatatgcattagatatgtttaatgtttttcttgtagttggtgttgttcttg
cagctatgggtaagtctgctcagttaggtttacatccttgattacccgctgctatagag
gggcctacaccagtatcgtccttactacattctagcacaatagtagtggcgggggtgtt
tttattgatccggtttagccccattattttaataaacagttatgctcaggcgggggtgt
ttttactggggacgatgactacattattttctgctatttgtgctcttgcacagaatgat
ataaaaaaggtagttgcgtattcaactgcaagtcaattaggtttaatagtgacagctgt
tggtgttggtgtgcctcagttagcatttttacacatctgcatgcatgcattttttaaag
ctatgctgtttatatgttctgggggatatattcatggcttgcaaaatgaacaagacatc
cgtaaaatggggggatttttatttgctacgcctattactagaagttgtttatttattgg
tagtgctgcgttaataggaaccccctttctagcggggtttttttctaaagacccaatta
ttgaagcgattaatattagaaatatgaatagttgagctatcggtcttgtgcttgtagca
actagatttacagctgtatatagttttcggttaatattcataggggttggttcggctag
tcggatatttactttacaaccaataaatgaagagtataataatttagttgggccgctac
aacgattgtgttatggtagaattgtggcgggggtggtatttatttattttttaattcca
tatcaagtaagaattttgtctttaccttttacgttaaaattagcagcgattatggtgac
tgctgttgggggattagtttcttgagatgttgttaaactattacatacaagagagggca
cagttaatgtaaattatttatcttttgaggcacaagttggattttattctcacatcatg
cataaaattataccgaaggtttgaataactttaggagaaaattatcaaatacaaataat
tgatcgtgggtgggctgaattgactttacctcagggattcgggcaaaattataaacttc
tggcagataacattaaccagacgcaaacagcgttggtgaaaatatacattgctattata
atgcttattttaataatgatattaatattaattgctttaagttaatagtgtaggcattt
aatgctttaacaataataaccctgtaaagtccctaattggcgtgctggcggtgggttgg
gctttgctgttctctccaaaagaaaagaaaaggacatattcatttagtaaaaaaattat
tttagacttccaatctgagggtccgtctaattggcgggatgaataaatcattttgttgc
tgtttgccggtgcgagacaagctctaggatagagaatagaagtactgtgagaattactg
ttgcaaaaataaatgtcgctgtcccgcgttcataaatatcgtataataaataactaggt
tctgatgaatataataatcaggttttagtttcacaaaaggtctcaatagagggtattat
aattataatgattagaattgtcccaagtgcagcggttaggattgttgtagttatactaa
ctggcaatggtattaggtctgctgaataggctgttctataaataaaaacgactagtatt
ccccccaaataaattaatatcaaaataattgctgggaagatcacgtttatactaagtat
aagaatagaggctagaagtgcaagccatgcagtcgcaagagccccgtaataaggtgagg
gtgcacggattaccattatagtagctagaagaatagtaaaaattagtaataattgcatt
aatttttgcttgtatcaagaatttaagcatgaaaagcttatgttatagtataatttaac
tacaaaaattatgtttagtccattgcggaaacatcatccgttattgaaggtggttaatc
attctcttattgatttaccagtcccgagtaatatttctgcttgatgaaattttggttct
ttattagggctttgcttaattagtcaaattttaacaggcttgtttttggctatacatta
tacggcggatgtaaatttggctttttcttctgtcgcgcatatttgtcgggatgtaaatt
atgggtggctattgcgtaacctccatgctaatggagcttcgtttatatttatttgtttg
tacttgcatattggacgaggtttgtattacgggtcctatttttatatagagacttgaaa
tatcggtgttgtgcttttactcttaacaataggtactgcttttttagggtatgtcttgc
cttggggtcaaatgtctttttggggagctacggtaatcactaatttggcttctgcgatc
ccttatttagggtctgagttagtacaatgattatgggggggtttttctgttgataatgc
aacactaactcgattttttgcatttcactttttcttgccttttatgattgctggattag
ctattgtacatttattatttttacatcaaacaggggccaataatccgacaggtcttgtt
ggggatattgataaagtaccatttcatacttatttttcttacaaagacgtggtggggtt
tatcttaatattaaccgggttaatatttgttgtgttgttttctcctaatcttctaactg
acccggagaattatatccctgctaatcctttagttacgcctgttcatattcagccagaa
tgatacttcttgtttgcatacgcaattttacggtctattccaaataagttggggggggt
tgtagctttggctatatctatttttgttttattcttcatgccttttgttcactcaagtc
ggcaagcaagccatgcattccggcctttgtcccaaatagttttttgattaatagttgtg
aatgtaatcttattaacttggcttggggggcagcctgtagaatacccatatatttttct
aggtcaagtggcgtctgtagtttattttactagaatccttttattggtgcctatcgtcg
ggtatgttgaaaataaattaatatttaattgttttacgtagcttaaaaggaaagcatcg
gtcttgtaagtcgaagataataatagtattctaaaactcagaaaagataaaattatcat
tttaaactcccaaagtttaggttttagcttaaactattttctgtagcagatttgattct
ggtttctgttataggttgatttttgatgatacatgctaaccgtgtgggctagtgaggaa
gtgaatgtataataattataaattatatatgtgtttaagcataagattgatcgtttgct
ttgatttatccactccataaaggttatagcagtacttagtattggtaggatgtgtaagc
atgcatcagcataagtttttagtatgtggcaaagattgtgccagccgccgcggttacac
ctgaacatagtcttataacattttaagatgtaatttagttaatgatttttaaggcattt
acagaggtgtggtcgtatactttctctttagggggcttgaatagaagtagttacacgga
ataaaggaataaaccaggattagagaccctgctatactttattagttaatatgtggtta
gtataaattatgtttgaaaaccaaagattttggcagtggttaaggtctgcccagaggag
tttgttctgttaattcgataatccgcgaggatctcactttaatttgtaatacagcttat
ataccgccgtcgtcagccaatgttatgaaagaataggaattggctaaaagagtaaattc
ttaacgtcaggtcagggtgtagctaatgttagaggtaagaatgaattacaattatttaa
tattatcgggagttatatatgtaattattaacttaagttggatttggtagtaaattgtt
attatagtgaataattgattgtagcgcttaagtatgcacacaccgcccgtcattttcct
gaagcgataaaggaaaaaagtcgtaacaaggtagggcgtctggaaggactccctggtaa
atcaggcatgtataagttaattagactattaccttgaaaaggtaaatgtaaacggtaaa
tatgtttttctgccaggcgaactagagcttgacataagcgtttcttttacacggaaaag
atatttgtgaatcaaattagtttgaaataacttagtttgtggtgtagaatcggaaatga
aaaactttaatttaggtgtaggtgtgatcgatgaagaattttaagtactgaaaaggact
aagtgaaataaatgtaactagttaattagactaataaggtaattcctatttccttttgc
ataatgatttaattagtttggtactagcaataatgcatgttagttaacccgaaactaaa
cgatctattctagttttagtagagttgacttaactaatttatgttgcaatataattaga
taaagttaggatagaggtgacatgctaatcgtgtttagttctagctggttatttatgaa
atggataggagttcagttttatagttaagtataaagtgcgtcatatcggaatatgctga
tgtgtcaaaatgtaaacaaatatcttctatatataagtagataaatagttgttagtggg
cttaaaagcagccatcttatgtagaaagcgttatagcttgataacacaatttaattatt
attttagtatggtagtaaataactcttgtagaggatcttatgttaaaatgcgtagatag
agaaaaacttagacacgaggtaaattttatgcttgataggtatatacaagaaagtagga
ctataagagttaatctgacatgagagtgtggttaagtaaattaattagggaataggaac
tcggcaaatcttaagctcgcctgtttaacaaaaacatcgccttcagattcaatattgga
ggtctggtctgcccagtgtaattaattaacggccgcggtattctgactgtgcaaaggta
gcataatcacttgccctttaaatgggggaatgtatgaatgattagacgaggtttttact
gtctcttccttataaattgagattacaatacttgtgaaaatgcgggtgaggtaataaag
gacgagaagaccctgttgagcttttaagctaaactatagtacaggttaagttaagtaat
aatttacaattaaaacgagtaattttttgtaggctttttggctggggtggcaagcaaag
atattaagctttgttgtagtatacattttgtatttctagataatatgtatctataaata
attaaattgatccgttaaaaatagaacgattaaaagaataagttaccacagggataaca
gcgtaattctttttgagagctcgaattgacaaaggagtttgcgacctcgatgttggatc
aagattcctagcggtgtagcagctgttacgggtttgcctgttcggcgattaatatctta
cgtgatctgagttcagaccgtcgtaagacaggttagattctatccttaggtttatgcat
ttagtacgaaaggaccaatggcatgtaattttaagtttttactaaattataactaaaat
agcaaagtagtattgcataaggcctaagcccttccgtcataggtgcaagtcctattttt
agtggtgttttatttaagtgttttacatgcgtttttatattttattcctgttttattag
ccgttgcatttttaactttaacagaacgtaagattattggttatgttcagttgcgaaaa
gggcctaatgttgttggaccgtatgggcttttacaaccaattgcagatggggtgaagct
atttatcaaagagccaatcaagccggcctcatcaaatccatgggtttttttctttgccc
cgatgttagctttaattttagcttttttgctttggataccggtaccaattatagatgct
tttattgagttgaattttgctgttttatttgttctagcaatctcaagtttatcggtgta
ctctattatagcttctggatgatcctctaattcaaagtacgctttattaggggccttgc
gagctgtcgcccagatggtctcttatgaagtaagtttaggattaattattttaagttta
gtttgcctggttgggggtttcaatttaagtcagttttcttgtgcgcaggaagatacagt
tttgttacttagttgttgacctctaggcattatatggtttgtgtctactgttgctgaaa
caaaccgatcgccatttgatttaacagagggggagtctgagctagtatcaggttttaat
gtagagtattcggggggcccgtttgcattattctttttggctgagtatgctaacatttt
gtttataaacgctctttccgttgttcttttcttatcagctcattttactttattagata
tatcgtttaaggttggtattttggctgggttatacgtttggtttcgggcttcatacccc
cggtttcggtatgaccagttaatacatttggcttgaaaaagatttttacctataagtct
tgggttgttaatattaaacttcagactacctttgattttttcgggagtcgggggaaata
tatagaaaaatgtagtttaaattaaaaccctgctttgatagggcagaaatgcagcggtg
tcatttttagttagagtaagctaattaggctattgggcccataccccaacagtgttggt
aaatccatcctctaccatgagaaagcaagatttgcactggcattagtagactcaaaatc
taatgtgttacttacactatttctcatatgagtccctatatttccccattgtttggtct
tgcaataggtagaagagtcttacttatttcatcttctactcattgagtttttgtatggc
tagggttagagttaggtacattagcatttatccctatattagcttggtggcattcgtcg
ctggaggttgaagcaactgtaaagtacttcattattcaggcgatagcggctgcagtgtt
tttttttggggggttagtaataacaagtactgaatatattagtgggttaagtcagtttg
tagggaattttggtgaggtcttgattatattttctattattataaagctggggctagtg
ccatttcattactgggtggtggatgtagttcaaggtctaaattacttgcccggaatggt
cttgttaacatgacagaaagtaccgggtttaatggttttagtccaattagtatcaatac
agaatgggcttattttgctcatctttggggcattatctgctttttggggtgggttagga
ggtttgggccagacacaaatgcggaaattactagcgttctcttcaattgcccatttagg
gtgattggtgtctgggtgtgtcgtggggacaatattgggtagaatatattttatcttat
atgtagtgctttcaattcctgtatttgtgtttttatatattttaaataatactcattta
aatcaagtgcgagcaagattagtaagaaatcctgttgctgctatagttgttggagtggg
gtttttgtcattagcggggttacccccttttataggattttttggtaagtggttagtgc
taacttgattacttaataattttctggtggggggtgcagtagcgttagtagtcggggct
ttagttagtttattctattatttacgagtaagatatatatgcatggtaattttagggcc
acagcagattatggtaagattaagctgacgaaaaggatttatgggtagtttgttagggg
ggttagtagtgttaaacttgttaggattgctattggtaggaggcattagctcattatct
aaataggcaatacttgcatctttggattaacagtccaatgctttaaaagaatattataa
gctactatttaaaggagttaggttaaatcagagacctttagccttcaaagctgacagtg
gagggtaatccaatccttaaaatctgaggaatccacattgtttgagtgcaagtcaaata
gtttaattaacttaagattttaggctttaaaaagctaaagcttttattttttgggttgc
aaccaaaattttggtaaagcctagtaaaagagatataatcccataaatagagctacaat
ctatcgcttttgatcggccattttactaatt
