# Supplementary material for: Conveniently Pre-Tagged and Pre-Packaged: Extended Molecular Identification and Metagenomics Using Complete Metazoan Mitochondrial Genomes
Source: PLoS One. 2012 Dec 14;7(12):e51263. doi: 10.1371/journal.pone.0051263 (PMC3522660; doi:10.1371/journal.pone.0051263)
Supplement: File S4 — Sliding window analyses for Sauropsida, Aves, Hemichordata, Coelacanthimorpha, Dipnoi, Chondrichthyes and Cephalochordata. For each family, the folder contains the aligned sequences as well as the sliding window analyses by species pair and for all species pair on a single figure. (ZIP) [file pone.0051263.s004.zip › Cephalocordata/Branchiostomidae/NC_008069.fst]

>Branchiostoma japonicum mitochondrion, complete genome.    NC_008069
atgtacgctactcggtggttattttctactaatcataaagatattggaactttgtactt
tatttttggtgcttgggctgctatagttggaacagctatgagcttattgattcgagcag
aactttcgcagccaggtgcacttttgggtgatgatcatttgtacaatgtaattgttaca
gcgcatgcatttgtaataattttttttatagtaatgcctgttatgattggggggtttgg
aaattggttggtgcctataataattggggctccagatatagcttttcctcgtataaata
atataagtttttgaatattaccaccgtctttttctttactgttggcttcatctgctgtt
gaggcaggggtaggaacagggtgaactgtctatccccctttatcaagtaatattgctca
tgcaggggcgtcagtagatttggctattttttctttgcatatggcaggggtgtcatcaa
ttttgggggcaatcaattttattacgacgatccataatatgcgtgctagaattgagtgg
aatcgtgtcccattgtttgtatgatctatttgggtgactgcttatttactacttttatc
tttacctgttcttgctggggcaattactatgctgttaacagatcgtaatattaatacga
ctttttttgacccttctggtggtggtgatccaattttatatgagcatctattctgattt
tttggtcatcctgaggtgtatatcttaattttgcctgggtttggtataatttctcatat
tatcattcattatgcagggaagttacggtcatttggttatttaggaatgacgtgagcaa
tattcacaattggtttattagggttttgagtttgagcacatcatatatttactgtaggg
atagatgtggacactcgtagctattttacagctgctacgatagtaattgctgtaccaac
aggaattaaagtgtttagttggttagctacactagctgggtcaaaacagttaaaatgag
aaacgccgttgctttgggcattaggatttatctttcttttcacggtaggagggttaaca
ggaattgttttagctaattcttcgttggacattgttcttcatgacacttattatgttgt
tgctcattttcattatgttttatcgataggggcagtattttctattttggggggattta
catattggtttcctttatttacgggatttactttacaggaagcctggactaaaattcat
ttttttgttatgttcacaggggtaaatttaacttttttccctcaacatttcttaggatt
agcaggaatacctcgacggtattcagattatccagatgcttacacaatttgaaatgtaa
tttcatctttaggttctattatttctttagggtcagtaattttctttttatttatctta
tgggaggggttttctgcgcaacgtaaggcagtgcccgcaagtcatacatcacattctgc
tgagtgattaatagggtgtcctccgctgtttcatacacatgaagaacttccttttattt
ctaagaaattttagaaataaaaggtaatttattcctttgtctattggtttcaagccaat
cgcatatactctgccatatttcctttgtttagaggtgttaggttaatcaaacttatagt
ttgtcatattataaatcctaaaattttagggcagctcgatggcaactcctgcacagtta
gggttaatagatgcggcttcgcccgtaatggaagaaataatttattttcatgaccatgt
aatgttggttttaattctaatcacatgtttgatcttttatagtatattagtgcttatat
tttctaaatatatttatcggtttttaactgacggacatgtaatcgagacggtatgaact
gtaattccggcaattattttagttgtagttgcattaccctctttaaagttactttattt
aacggatgagttagataacccacaattaacgattaagagtgttgggcatcaatggtact
ggagctatgagtacacagattattatgatattgaatttgattcatatatacttcctatt
ggtgatttagtgggtggggatgcccggttattggaggtagataatcgtgttgtgcttcc
tgttgatacttctgtacgagtactagtgactgctgctgatgtaattcatgcttgaactg
tgcctgcgttaggtttaaagatagatgctgtacctgggcggttgaatcaactagcattg
cagtgtagccgtgttgggactttttatggtcaatgttctgaaatttgtggggctaatca
tagttttatacctattgtaattgaagctgttcctgttgatgtctttgaaagttgatgtg
atggaatactagattctgattcattaagtagcttaaatgaaagcgctaatcttttaagt
tagtgataagtaataactttttaatggatgccacaattaaacccaatcccttgggtatt
tctttttgctttggcgtgaggtgttttgattttttggggattacataagtttacgaatg
ttattaatccaattatagagatggataatgaaaatgtgagaggtgaccaaaaggaatat
ttatgaccatggtaggaagtttgtttagccagtttgattcgccttgactatttaacatc
cctttagttattctagctatattaattccttgaaagttatttattacaagcggttcagg
atgagtggggacgcggtctgagatactaataagccagttgactaacacgttaataggtc
aagttatacaaccattagataaaaagggggttagttgagcagtcttattttctagttta
atgctaatattaataactttgaatgtaattgggttgttcccgtacacttttacccctac
aactcaattatcaataaatttaggattagctgtgccattatggttgggaacggtaattt
atggttttcgtaatcatcctactattgctcttgcacatttatgtccagagggggcgcct
aatttactagtccctgtattagtggtcgtggaaacactaagaatttttatgcgtccttt
agccttagggttacggttaacagcaaatttaacagctgggcacttactaatgcatttaa
tttcttcggcagtcttaggactgatggagttgtcaggagtgttaagtgttattactttg
gtattgcttgtatttttaacaatgttagaaattgcagtggctttgattcaaggttatgt
ttttgcaattttggtaacattatatctagatgaaaatctttaatggcaggttatcaagt
acacccgtgacatttagtagaaccaagtccctggcctttagtaggaggctcggcggcgt
ttacattaacagttgggttagttatatgatttcattataattctactgtacttctagtt
ttagggcttatgttagtagtagttaccatagttcagtgatggcgagatgtaattcgtga
agcaacgtttcaaggttgccatacgtcttatgtactcgctgggctacggcgggggatag
tgttatttattatttctgaagtcttttttttccttgcgttcttttgggcattttttcat
agtagtttagcgccaactgttgagctaggtgtaacttgacctccagttggcattaaccc
tttaaatgcatttgctgtgccactattaaacaccgcagtactactgagatcaggggtaa
ctgtaacgtgagcacaccatgctttaatagagggaaaacgtatggaggcaattcaagca
ttaatgtttactgtaatactggggttatattttactgctcttcaggcttgggaatatta
tgaggcgccgtttactattgctgatggtgtttatgggtctacattttttgtagcaacgg
ggtttcatgggttgcatgtaattatcgggtccacattcttaattgtgtgtttagggcgg
caggtggtatatcattatacatcttcacatcattttggttttgaagcagcagcttgata
ctggcattttgtagatgtggtatgattattcttgtatgtttgtatttattggtgagggt
cctaaatgttatcattaagctaccttgttggtattgcaagtgctttagtttttttatta
ttattagtagggttaggcttgccgagcatttatcctgacaacgaaaagctttcggctta
tgaatgtggatttgaccctataggaagtgctcggctacctttttcacttcggttctttt
tagttgcgattttatttttattatttgatttagaaattgccttaattttgccataccct
ataggtttgctttatagtaatcatattttttttaattattggttggttatactattaat
tattgttttaactttcggtttaatgtatgaatgattaaaagggggtttagagtgaatag
aataagacaggtagtttataaaaacatttggtttcggcccataagttatcattgatgat
tctgttttgttgtgttaattatagctttagttttttgtatcgctcttttgggtttaaga
ctaacacaaacacacttattatcggttttattatgtttagaaataataatagttgcact
ctatttggggttgggactaatatctctttccggtttaaattattctttaatagttgctt
tagtgttgttaacatttagtgcttgtgaggcaagttcaggcttagctttactagtttta
atctctcggagtcacggaagagatttattgaagtcatttaatttgtcttaaaatgtacc
atttgatcttaggttatgtaggattggtattaagtgtttgtatttgttatcagaaaaat
gtatgacggattgcacaacttggcagtctgttaataattgtgccagtattaaatttatt
aaatttgaatatatttatttctggtatcagcggtgcactaactagtgattttatgtcgg
ttgcattagtaattttaagagtttgactattacctttgatattaattgcaagccaacaa
catatggcgaaggatactgggttgtatcaacgtatttttattatttgtcaagtaattct
aacaagagcattggtgctggctttcttagcaagcgatctattattattttatattgctt
ttgagtctacgttgttgcctacattgatattgattactcgttggggagcacaaaaagag
cgttatcaagcaggaacatattttatattctatacaatggttgggtcattacctcttct
tatttgtcttgtaggccaatataaaataatagggagtttatcattagacttgattttgg
gggggatatataagggtgaatattttactaatctttggtgattagggtgtattttagca
tttttagtgaaattgcctttgtatgggggccatctttggttgcctaaggcacacgtgga
ggcaccaattgctgggtctatagttttggcgggggtattacttaaactagggggttatg
gcttaatacgaattagctatgcttgaggggccagcgctttattgtctggggaggtggtt
tttgcccttgctttatgaggaatggtagtaatgggggctatttgcttgcggcaaacgga
tttaaagtccttaattgcttactcatcagttgggcatatagctttagtagttggtggta
tcataacaggtactacttgaggttacaacggggcaataattttaataattgctcatggg
ttagtatcatcttgtttattttctttagcaaattactgatatgaacgtagacatagacg
aaatcttttaggatcgcggggaataattattttgtttccactaataggggcaggttgat
ttattgctagtttgatgaatttagctttgcccccgacaattaatctctttggtgagcta
gtggctatagtagctgtatataattgaagcatgtttagagttatttttataggggtggg
ggcagttttaacggctgcttactctttgtacatgtttggcatatctcagtgaggggaag
tgttggaaaattataaaaatttacatgttataactagtcgagagtacttacttttaata
atacatttagttcctgcagcgtatctaatttttaatgtagggctgatgttttagttaat
ctagtttaattagaattctaagttgtggtcttaggggagggtaaaatagtactcggtta
gctgatactatatggtttacaatcatgttgctaccatgatttattaaagttcaattctt
taatagtgtcaactcaattagtataaataatacgtcgattttaggggtcgaagattaaa
gaagactttaattgagtgatggtaggaatatgtggtatattgggcttagtgtctttgtt
aattataggaatttttttatttgataaaactaaagagaatcttgctcaggcgattaaat
atagtgggcttataaatttacttcttttaacattaatagtagtaagtgaagaaaatgaa
atattattaataaagtgggagtgagtaaaactaggaggatatagattatcaatcagttt
tcgttatgatatatacacttgttcattctttgtagttgcgttatacgtaacttgaaata
tcttaattttttcgttttattatatatccacagacccccgagtggacttgttttgtaaa
tatttgggtttatttttnattgctatacttttactggttagtgctgagggtttttttca
actcttaattggctgggagggagtagggattatgtcttatttgttgattagctggtggt
atgcccgaagtgacgcgaatacagcggcgctacaggctatcttttacaaccgtattggg
gatattggacttgtaatcatacttgtttggagactaataaatacctctgattgaacttt
cacgtctttatatgcattagatatgtttaatgtttttcttgtagttggtgttgtccttg
cagctatgggtaagtctgctcagttaggtttacatccttgattacccgctgctatagag
gggcctacaccagtatcgtcattactacattctagcacaatagtagtggcgggggtctt
tttactgatccggtttagccccattattttaataaacagttatgttcaggcgggggtgt
ttttactggggacgatgactacattattttctgctatttgtgctcttgcacagaatgat
ataaaaaaggtagttgcgtattcaactgcaagtcaattaggtttgatagtgacagctgt
tggtgttggtgtgcctcagttagcatttttacacatttgcatgcatgcattttttaaag
ctatgctgtttatatgttctgggggatatattcatggcttgcaaaatgaacaagatatc
cgtaaaatggggggatttttatttgctacgcctattactagaagttgtttatttattgg
tagtgctgcgttaataggaacaccctttctagcggggtttttttctaaagacccaatta
ttgaagcgattaatattagaaatatgaatagttgagctatcggtcttgtgcttgtagca
actagatttacagctgtatatagttttcggttaatattcataggggttggttcggctag
tcggatatttactttacaaccaataaatgaagagtataataatttaattggtccgctac
aacgattgtgttatggtagaattgtggcgggggtggtatttatttattttttaattcca
tatcaagtaagaattttatctttaccttttacgttaaaattagcagcgattatggtgac
tgctgttgggggattagtttcttgagatgttgttaaactattacatacaagagaggaca
cagttaatgtaaattatttatcttttgaggcacaagttggattttattctctcatcatg
cataaaattataccgaaggtttgaataactttaggagaaaattatcaaatacaaataat
tgatcgtgggtgggctgaattgactttacctcagggattcgggcaaaattataaacttc
tggcggataacattaatcagacgcaaacagcattggtgaaaatatacattgctattata
atgcttattttaataatgatattaatattaattgctttaagttaatagtgtaggcattt
aatgacgtaacaataataaccctgtaaagtccctaattggcgtgctggcggtgggctgg
gctttgctgttctctccaaaagaaaagaaaaggccatattcatttagtaaaaaaattat
tttagacttccaatctgagggtccgtctaattggcgggatgaataaatcattttgttgc
tgtttgccggtgcgagacaagctctaggatagagaatagaagtactgtgagaattactg
ttgcaaaaataaatgtcgctgtcccgcgttcataaatatcgtataataaataactaggt
tctgatgaatataataatcaggtattagtttcacaaaaggtctcaatagagggtattat
aattataatgattagaattgtcccaagtgcagcggttaggattgttgtagttatactaa
ctggcaatggtattaggtctgctgaataggctgttctataaataaaaacgactagtatt
ccccccaaataaattaatatcaaaataattgctgggaagatcacgtttatactaagtat
aagaatagaggctagaagtgcaagtcatgcagtcgcaagagccccgtaataaggtgagg
gtgcacgaattaccattatagtagctagaagaatagtaaaaattagtaataattgcatt
aatttttgcttgtatcaagaatttaagcatgaaaagcttatgttatagtataatttaac
tacaaaaattatgtttagtccattgcggaaacatcatccgttattaaaggtagttaatc
attctcttattgatttaccagtcccgagtaatatttctgcttgatgaaattttggttct
ttattagggctttgcttaattagtcaaattttaacaggcttgtttttggctatacatta
tacggcggatgtaaatttggctttttcttctgtcgcgcatatttgtcgggatgtaaatt
atgggtggctattgcgtaaccttcatgctaatggagcttcgtttatgtttatttgtttg
tacttacatattggacgaggtttgtattacgggtcctatttttatatagagacttgaaa
tatcggtgttgtgcttttactcttaacaataggtactgcttttttagggtatgtcttgc
cttggggccaaatgtctttttggggagctacggtaatcactaatttggcttctgcgatc
ccttatttagggtctgagttagtacaatgattatgggggggtttttctgttgataatgc
aacactaactcgattttttgcatttcactttttcttgccttttatgattgctggattag
ctattgtacatttattatttttacatcaaacaggggccaataacccgacaggtcttgtt
ggggatattgataaagtaccatttcatacttatttttcttacaaagacgtggtggggtt
tatcttaatattaactgggttaatatttgttgtgttgttttctcctaaccttctaactg
acccggagaattatattcctgctaatcctttagttacgcctgttcatattcagccagaa
tgatacttcttgtttgcatacgcaattttacggtctattccaaataagttggggggggt
tgtagctttggctatatctatttttgttttattcttcatgccttttgttcactcaagtc
ggcaagcaagccatgcattccggcctttgtcccaaatagttttttgattaatagttgtg
aatgtaatcttattaacttggcttggggggcagcctgtagaatacccatatattttcct
aggtcaagtggcgtctgtagtttattttactagaatccttttattggtgcctatcgtcg
ggtatgttgaaaataaattaatatttaattgttttacgtagcttaaaaggaaagcatcg
gtcttgtaagtcgaagataataatagtatgctaaaactcagaaaagataaaattatcat
tttaaactcccaaagtttaggttttagcttaaactattttctgtagcagatttgattct
ggtttctgttataggttgatttttgatgatacatgctaaccgtgtgggctagtgaggaa
gtgaatgtataataattataaattatatatgtgtttaagcataagattgatcgtttgct
ttgatttatccactccataaaggttatagcagtacttagtattggtaggatgcgtaagc
atgcatcagcataaatatttagtatgtggcaaagattgtgccagccgccgcggttacac
ctgaacatagtcttataacattttaggatgtaatttagttaataatttttaaggcattt
acagaggtgtggtcgtatactttctctttagggggcttgaatagaagtagttacacgga
ataaaggaataaaccaggattagagaccctgctatactttattagttaatatgtggtta
gtataaattatgtttgaaaaccaaagattttggcagtggttaaggtctgcccagaggag
tttgttctgttaattcgataatccgcgaggatctcactttaatttgtaatacagcttat
ataccgccgtcgtcagccaatgttatgaaagaataggaattggctaaaagagtaaattc
ttaacgtcaggtcagggtgtagctaatgttagaggtaagaatgaattacaattatttaa
tattatcgggagttatatatgtaattattaacttaagttggatttggtagtaaattgtt
attatagtgaataattgattgtagcgcttaagtatgcacacaccgcccgtcattttcct
gaagcgataaaggaaaaaagtcgtaacaaggtagggcgtctggaaggactccctggtaa
atcaggcatgtataagttaattagactattacattgaaaaggtaaatgtaaacggtaaa
tatgtttttctgccaggcgaactagagcttgacataagcgtttcttttacacggaaaag
atatttgtgaatcaaattagtttgaaataacttagtttgtgttgtagaatcggagatga
aaaactttaatttaggtgtaggtgtgatcgatgaagaattttaagtactgaaaaggact
gagtgaaataaatgtaattagttaattagactaataaggtaattcctatttccttttgc
ataatgatttaattagtttggtactagcaataatgcatgttagttaacccgaaactaaa
cgatctattctagttttagtagagttgacttaactaatttatgttgcaatataattaga
taaagttaggatagaggtgacatgctaatcgtgtttagttctagctggttatttatgaa
atggataggagttcagttttatagttaagtataaagtgcgtcatatcggaatatgctga
tgtgtcaaaatgtaaacaaatatcttctatatataagtagataaatagttgttagtggg
cttaaaagcagccatcttatgtagaaagcgttatagcttgataacacaatttaattatt
attttagtatggtagtaaataactcttgtagaggatcttatgttaaaatgcgtagatgg
agaaaaacttagacacgaggtaaattttatgcttgacaggtatatacaagaaagtagaa
ctataagagttaatctgacatgagagtgtgattaagtaaattaattagggaataggaac
tcggcaaatcttaagctcgcctgtttaacaaaaacatcgccttcagattcaatattgga
ggtctggtctgcccagtgtaattaattaacggccgcggtattctgactgtgcaaaggta
gcataatcacttgccctttaaatgggggaatgtatgaatgattagacgaggtttttact
gtctcttccttataaattgagattacaatacttgtgaaaatgcgggtaaggtaataaag
gacgagaagaccctgttgagcttttaagctaaactatagtacaggttaagttaagtaat
aatttacaattaaaacgagtaattttttgtaagctttttggctggggtggcaagcaaag
atattaagctttgttgtagtatacattttgtatttctagataatatgaatctataaata
attaaattgatccgttaaaatagaacgattaaaagaataagttaccacagggataacag
cgtaattctttttgagagctcgaattgacaaaggagtttgcgacctcgatgttggatca
agattcctagcggtgtagcagctgttacgggtttgcctgttcggcgattaatatcttac
gtgatctgagttcagaccgtcgtaagacaggttagattctatccttaggtttatgcatt
tagtacgaaaggaccaatggcatgtaattttaagtttttactaaattataactaaaata
gcaaagtagtattgcataaggcctaagcccttccgtcataggtgcaagtcctattttta
gtggtgttttatttaagtgttttgcatgcgtttttatattttattcctgttttattagc
cgttgcatttttaactttaacagaacgtaagattattggttacgttcagttgcgaaaag
ggcctaatgttgttggaccgtatgggcttttacaaccaattgcagatggggtgaagcta
tttatcaaagagccaatcaagccggcctcatcaaatccatgggtttttttctttgcccc
gatgttagctttaattttagcttttttgctttggataccggtaccaatcatagatgctt
ttattgagttgaattttgctgttttatttgttctagcaatctcaagtttatcggtgtac
tctattatagcttctggatgatcctctaattcaaagtacgctttattaggggccttgcg
agctgtcgcccagatggtttcttatgaagtaagtttaggattaattattttaagtttag
tttgcctggttgggggtttcaatttaagtcagttttcttgtgcgcaggaagatacagtt
ttgttactcagttgttgacctctaggcattatatggtttgtgtccaccgttgctgaaac
aaaccgatcgccatttgatttaacagagggggagtctgagctagtatcaggttttaatg
tagagtactcggggggcccgtttgcattattctttttggctgagtatgctaacattttg
tttataaacgctctttccgttgttcttttcttatcagctcattttactttattagatat
atcgtttaaggttggtattttggctgggttatacgtttggtttcgggcttcataccccc
ggtttcggtatgatcagttaatacatttggcttgaaaaagatttttacctataagtctt
gggttgttgatattaaacttcagactacctttgattttttcgggagtcgggggaaatat
atagaaaaatgtagtttaaattaaaaccctgctttgatagggcagaaatgcagcggtgt
catttttagttagagtaagctaattaggctattgggcccataccccaacagtgttggta
aatccatcctctaccatgagaaagcaagatttgcactggcattagtagactcaaaatct
aatgtgttacttacactatttctcatatgagtccctatatttccccattgtttggtctt
gcaataagtagaagagtcttacttatttcatcttctactcattgagtttttgtatggct
agggttagagctaggtacattagcatttatccctatattagcttggtggcattcgtcgc
tggaggttgaagcaactgtaaagtacttcattattcaggcgatagcggctgcagtgttt
ttttttgggggtttagtaataacaagtactgaatatattagtgggctaagtcagtttgt
agggaattttggtgaggtcttgattatattttctattattataaagctggggctggtgc
catttcattactgggtggtggatgtagctcaaggtctaaattacttgcccggaatggtc
ttgctaacatgacagaaagtaccgggtttaatggttttagtccaattagtatcaataca
gaatgggcttattttgctcatctttggggcattatctgctttttggggtgggttaggag
gtttgggtcagacacaaatgcggaaattactagcgttctcttcaattgcccatttaggg
tgattggtgtctgggtgtgttgtgggggcaatattgggtagaatatattttatcttata
tgtagtgctttcaattcctgtatttgtgtttttatatattttaaataatactcatttaa
atcaagtgcgagcaagattagtaagaaatcctgttgctgctatagttgttggagcggga
tttttgtcattagcggggttacccccttttatagggttttttggtaagtggttagtgct
aacttgattacttaataattttctggtggggggtgcagtagcgttagtagtcggggctt
tagttagtttattctattatttacgagtaagatatatatgtatggtaattttagggcca
cagcagattatggtaagattaagctgacgaaaaggatttatgggtagtttgttaggggg
gttagtagtgttaaacttgttaggactgctattggtaggaggcattagctcattaccta
aataggcaatacttgcatctttggattaacagtccaatgctttaaaagaatattataag
ctactatttaaaggagttaggttaaatcagagacctttagccttcaaagctgacagtgg
agggtaatccaatccttaaaatctgaggaatccacattgtttgagtgcaagtcaaatag
tttaattaacttaagattttaggctttaaaaagctaaagcttttattttttgggttgca
accaaaattttggtaaagcctagtaaaagagatataatcccataaatagagctacaatc
tatcgcttttgatcggccattttactaatt
