# Supplementary material for: Conveniently Pre-Tagged and Pre-Packaged: Extended Molecular Identification and Metagenomics Using Complete Metazoan Mitochondrial Genomes
Source: PLoS One. 2012 Dec 14;7(12):e51263. doi: 10.1371/journal.pone.0051263 (PMC3522660; doi:10.1371/journal.pone.0051263)
Supplement: File S4 — Sliding window analyses for Sauropsida, Aves, Hemichordata, Coelacanthimorpha, Dipnoi, Chondrichthyes and Cephalochordata. For each family, the folder contains the aligned sequences as well as the sliding window analyses by species pair and for all species pair on a single figure. (ZIP) [file pone.0051263.s004.zip › Cephalocordata/Epigonichthyidae/15_150/Asymmetron_lucayanum_NC_006464_Asymmetron_inferum_NC_009774.csv]

0	0.106666666666667
15	0.12
30	0.12
45	0.113333333333333
60	0.113333333333333
75	0.1
90	0.106666666666667
105	0.106666666666667
120	0.113333333333333
135	0.1
150	0.0933333333333333
165	0.1
180	0.12
195	0.133333333333333
210	0.14
225	0.146666666666667
240	0.14
255	0.14
270	0.146666666666667
285	0.153333333333333
300	0.14
315	0.14
330	0.133333333333333
345	0.12
360	0.126666666666667
375	0.14
390	0.133333333333333
405	0.12
420	0.0933333333333333
435	0.0933333333333333
450	0.1
465	0.1
480	0.113333333333333
495	0.126666666666667
510	0.133333333333333
525	0.133333333333333
540	0.16
555	0.173333333333333
570	0.186666666666667
585	0.2
600	0.206666666666667
615	0.2
630	0.186666666666667
645	0.173333333333333
660	0.173333333333333
675	0.153333333333333
690	0.126666666666667
705	0.133333333333333
720	0.12
735	0.113333333333333
750	0.12
765	0.106666666666667
780	0.1
795	0.106666666666667
810	0.0866666666666667
825	0.0933333333333333
840	0.106666666666667
855	0.106666666666667
870	0.14
885	0.12
900	0.106666666666667
915	0.126666666666667
930	0.133333333333333
945	0.133333333333333
960	0.14
975	0.146666666666667
990	0.153333333333333
1005	0.146666666666667
1020	0.126666666666667
1035	0.146666666666667
1050	0.14
1065	0.12
1080	0.133333333333333
1095	0.12
1110	0.133333333333333
1125	0.133333333333333
1140	0.12
1155	0.126666666666667
1170	0.133333333333333
1185	0.126666666666667
1200	0.153333333333333
1215	0.173333333333333
1230	0.173333333333333
1245	0.186666666666667
1260	0.18
1275	0.166666666666667
1290	0.173333333333333
1305	0.173333333333333
1320	0.173333333333333
1335	0.173333333333333
1350	0.16
1365	0.16
1380	0.153333333333333
1395	0.153333333333333
1410	0.2
1425	0.273333333333333
1440	0.28
1455	0.28
1470	0.28
1485	0.28
1500	0.28
1515	0.293333333333333
1530	0.293333333333333
1545	0.313333333333333
1560	0.273333333333333
1575	0.233333333333333
1590	0.213333333333333
1605	0.22
1620	0.206666666666667
1635	0.2
1650	0.2
1665	0.186666666666667
1680	0.186666666666667
1695	0.186666666666667
1710	0.193333333333333
1725	0.16
1740	0.193333333333333
1755	0.18
1770	0.193333333333333
1785	0.206666666666667
1800	0.213333333333333
1815	0.22
1830	0.213333333333333
1845	0.193333333333333
1860	0.2
1875	0.206666666666667
1890	0.18
1905	0.186666666666667
1920	0.193333333333333
1935	0.193333333333333
1950	0.18
1965	0.18
1980	0.193333333333333
1995	0.18
2010	0.166666666666667
2025	0.166666666666667
2040	0.186666666666667
2055	0.186666666666667
2070	0.186666666666667
2085	0.18
2100	0.186666666666667
2115	0.18
2130	0.193333333333333
2145	0.213333333333333
2160	0.213333333333333
2175	0.206666666666667
2190	0.2
2205	0.193333333333333
2220	0.166666666666667
2235	0.16
2250	0.14
2265	0.133333333333333
2280	0.133333333333333
2295	0.14
2310	0.153333333333333
2325	0.206666666666667
2340	0.213333333333333
2355	0.22
2370	0.24
2385	0.253333333333333
2400	0.28
2415	0.286666666666667
2430	0.273333333333333
2445	0.253333333333333
2460	0.233333333333333
2475	0.213333333333333
2490	0.186666666666667
2505	0.213333333333333
2520	0.22
2535	0.226666666666667
2550	0.213333333333333
2565	0.22
2580	0.213333333333333
2595	0.213333333333333
2610	0.226666666666667
2625	0.193333333333333
2640	0.193333333333333
2655	0.153333333333333
2670	0.14
2685	0.12
2700	0.106666666666667
2715	0.0933333333333333
2730	0.0733333333333333
2745	0.0933333333333333
2760	0.1
2775	0.12
2790	0.133333333333333
2805	0.133333333333333
2820	0.133333333333333
2835	0.133333333333333
2850	0.133333333333333
2865	0.133333333333333
2880	0.146666666666667
2895	0.126666666666667
2910	0.106666666666667
2925	0.0933333333333333
2940	0.0933333333333333
2955	0.0933333333333333
2970	0.106666666666667
2985	0.126666666666667
3000	0.16
3015	0.166666666666667
3030	0.16
3045	0.18
3060	0.186666666666667
3075	0.193333333333333
3090	0.18
3105	0.186666666666667
3120	0.173333333333333
3135	0.173333333333333
3150	0.166666666666667
3165	0.173333333333333
3180	0.186666666666667
3195	0.166666666666667
3210	0.16
3225	0.166666666666667
3240	0.186666666666667
3255	0.193333333333333
3270	0.193333333333333
3285	0.186666666666667
3300	0.18
3315	0.173333333333333
3330	0.166666666666667
3345	0.173333333333333
3360	0.173333333333333
3375	0.16
3390	0.166666666666667
3405	0.166666666666667
3420	0.166666666666667
3435	0.153333333333333
3450	0.153333333333333
3465	0.146666666666667
3480	0.14
3495	0.133333333333333
3510	0.12
3525	0.12
3540	0.0933333333333333
3555	0.08
3570	0.0666666666666667
3585	0.0666666666666667
3600	0.0466666666666667
3615	0.0466666666666667
3630	0.0733333333333333
3645	0.1
3660	0.146666666666667
3675	0.18
3690	0.2
3705	0.226666666666667
3720	0.26
3735	0.313333333333333
3750	0.333333333333333
3765	0.34
3780	0.333333333333333
3795	0.306666666666667
3810	0.3
3825	0.3
3840	0.3
3855	0.28
3870	0.293333333333333
3885	0.24
3900	0.246666666666667
3915	0.246666666666667
3930	0.26
3945	0.26
3960	0.253333333333333
3975	0.233333333333333
3990	0.246666666666667
4005	0.24
4020	0.2
4035	0.213333333333333
4050	0.2
4065	0.193333333333333
4080	0.18
4095	0.2
4110	0.193333333333333
4125	0.193333333333333
4140	0.18
4155	0.186666666666667
4170	0.206666666666667
4185	0.193333333333333
4200	0.193333333333333
4215	0.186666666666667
4230	0.193333333333333
4245	0.186666666666667
4260	0.18
4275	0.18
4290	0.18
4305	0.193333333333333
4320	0.186666666666667
4335	0.213333333333333
4350	0.233333333333333
4365	0.246666666666667
4380	0.226666666666667
4395	0.22
4410	0.22
4425	0.24
4440	0.226666666666667
4455	0.2
4470	0.18
4485	0.153333333333333
4500	0.146666666666667
4515	0.133333333333333
4530	0.16
4545	0.166666666666667
4560	0.193333333333333
4575	0.166666666666667
4590	0.206666666666667
4605	0.22
4620	0.246666666666667
4635	0.266666666666667
4650	0.28
4665	0.3
4680	0.28
4695	0.3
4710	0.266666666666667
4725	0.266666666666667
4740	0.233333333333333
4755	0.24
4770	0.246666666666667
4785	0.24
4800	0.213333333333333
4815	0.2
4830	0.206666666666667
4845	0.2
4860	0.193333333333333
4875	0.206666666666667
4890	0.233333333333333
4905	0.233333333333333
4920	0.213333333333333
4935	0.253333333333333
4950	0.266666666666667
4965	0.28
4980	0.273333333333333
4995	0.28
5010	0.286666666666667
5025	0.28
5040	0.273333333333333
5055	0.286666666666667
5070	0.293333333333333
5085	0.246666666666667
5100	0.246666666666667
5115	0.253333333333333
5130	0.266666666666667
5145	0.253333333333333
5160	0.273333333333333
5175	0.273333333333333
5190	0.246666666666667
5205	0.233333333333333
5220	0.226666666666667
5235	0.226666666666667
5250	0.226666666666667
5265	0.226666666666667
5280	0.206666666666667
5295	0.226666666666667
5310	0.206666666666667
5325	0.226666666666667
5340	0.28
5355	0.28
5370	0.273333333333333
5385	0.286666666666667
5400	0.28
5415	0.273333333333333
5430	0.273333333333333
5445	0.24
5460	0.24
5475	0.226666666666667
5490	0.193333333333333
5505	0.193333333333333
5520	0.226666666666667
5535	0.226666666666667
5550	0.24
5565	0.246666666666667
5580	0.253333333333333
5595	0.273333333333333
5610	0.28
5625	0.266666666666667
5640	0.266666666666667
5655	0.266666666666667
5670	0.246666666666667
5685	0.24
5700	0.22
5715	0.22
5730	0.233333333333333
5745	0.22
5760	0.233333333333333
5775	0.24
5790	0.233333333333333
5805	0.24
5820	0.233333333333333
5835	0.22
5850	0.233333333333333
5865	0.226666666666667
5880	0.2
5895	0.186666666666667
5910	0.173333333333333
5925	0.166666666666667
5940	0.166666666666667
5955	0.193333333333333
5970	0.2
5985	0.226666666666667
6000	0.213333333333333
6015	0.213333333333333
6030	0.22
6045	0.253333333333333
6060	0.26
6075	0.273333333333333
6090	0.3
6105	0.28
6120	0.273333333333333
6135	0.266666666666667
6150	0.253333333333333
6165	0.233333333333333
6180	0.226666666666667
6195	0.186666666666667
6210	0.173333333333333
6225	0.16
6240	0.126666666666667
6255	0.0933333333333333
6270	0.0933333333333333
6285	0.08
6300	0.106666666666667
6315	0.12
6330	0.133333333333333
6345	0.133333333333333
6360	0.146666666666667
6375	0.16
6390	0.173333333333333
6405	0.22
6420	0.22
6435	0.22
6450	0.2
6465	0.193333333333333
6480	0.206666666666667
6495	0.226666666666667
6510	0.213333333333333
6525	0.22
6540	0.213333333333333
6555	0.18
6570	0.206666666666667
6585	0.233333333333333
6600	0.266666666666667
6615	0.273333333333333
6630	0.28
6645	0.293333333333333
6660	0.306666666666667
6675	0.3
6690	0.3
6705	0.326666666666667
6720	0.306666666666667
6735	0.28
6750	0.26
6765	0.26
6780	0.233333333333333
6795	0.213333333333333
6810	0.206666666666667
6825	0.193333333333333
6840	0.173333333333333
6855	0.16
6870	0.186666666666667
6885	0.213333333333333
6900	0.226666666666667
6915	0.206666666666667
6930	0.213333333333333
6945	0.213333333333333
6960	0.2
6975	0.213333333333333
6990	0.26
7005	0.24
7020	0.24
7035	0.233333333333333
7050	0.24
7065	0.273333333333333
7080	0.266666666666667
7095	0.28
7110	0.293333333333333
7125	0.306666666666667
7140	0.26
7155	0.273333333333333
7170	0.253333333333333
7185	0.26
7200	0.253333333333333
7215	0.253333333333333
7230	0.273333333333333
7245	0.26
7260	0.26
7275	0.246666666666667
7290	0.246666666666667
7305	0.253333333333333
7320	0.24
7335	0.233333333333333
7350	0.24
7365	0.246666666666667
7380	0.24
7395	0.266666666666667
7410	0.26
7425	0.26
7440	0.293333333333333
7455	0.286666666666667
7470	0.293333333333333
7485	0.286666666666667
7500	0.273333333333333
7515	0.246666666666667
7530	0.226666666666667
7545	0.213333333333333
7560	0.233333333333333
7575	0.226666666666667
7590	0.2
7605	0.18
7620	0.173333333333333
7635	0.166666666666667
7650	0.166666666666667
7665	0.166666666666667
7680	0.173333333333333
7695	0.166666666666667
7710	0.153333333333333
7725	0.153333333333333
7740	0.166666666666667
7755	0.186666666666667
7770	0.193333333333333
7785	0.193333333333333
7800	0.18
7815	0.2
7830	0.186666666666667
7845	0.206666666666667
7860	0.22
7875	0.246666666666667
7890	0.253333333333333
7905	0.246666666666667
7920	0.24
7935	0.246666666666667
7950	0.246666666666667
7965	0.246666666666667
7980	0.266666666666667
7995	0.246666666666667
8010	0.24
8025	0.213333333333333
8040	0.22
8055	0.233333333333333
8070	0.233333333333333
8085	0.233333333333333
8100	0.24
8115	0.226666666666667
8130	0.233333333333333
8145	0.233333333333333
8160	0.22
8175	0.213333333333333
8190	0.186666666666667
8205	0.166666666666667
8220	0.166666666666667
8235	0.16
8250	0.153333333333333
8265	0.16
8280	0.146666666666667
8295	0.14
8310	0.146666666666667
8325	0.16
8340	0.166666666666667
8355	0.166666666666667
8370	0.16
8385	0.166666666666667
8400	0.166666666666667
8415	0.16
8430	0.173333333333333
8445	0.173333333333333
8460	0.173333333333333
8475	0.186666666666667
8490	0.206666666666667
8505	0.213333333333333
8520	0.233333333333333
8535	0.24
8550	0.246666666666667
8565	0.26
8580	0.286666666666667
8595	0.286666666666667
8610	0.3
8625	0.293333333333333
8640	0.266666666666667
8655	0.28
8670	0.253333333333333
8685	0.22
8700	0.213333333333333
8715	0.193333333333333
8730	0.14
8745	0.126666666666667
8760	0.1
8775	0.0666666666666667
8790	0.06
8805	0.0533333333333333
8820	0.08
8835	0.0933333333333333
8850	0.08
8865	0.1
8880	0.113333333333333
8895	0.14
8910	0.16
8925	0.193333333333333
8940	0.213333333333333
8955	0.22
8970	0.213333333333333
8985	0.226666666666667
9000	0.26
9015	0.26
9030	0.273333333333333
9045	0.273333333333333
9060	0.26
9075	0.26
9090	0.266666666666667
9105	0.26
9120	0.273333333333333
9135	0.266666666666667
9150	0.273333333333333
9165	0.253333333333333
9180	0.233333333333333
9195	0.213333333333333
9210	0.213333333333333
9225	0.193333333333333
9240	0.18
9255	0.173333333333333
9270	0.146666666666667
9285	0.153333333333333
9300	0.133333333333333
9315	0.153333333333333
9330	0.166666666666667
9345	0.18
9360	0.193333333333333
9375	0.2
9390	0.213333333333333
9405	0.22
9420	0.213333333333333
9435	0.206666666666667
9450	0.22
9465	0.2
9480	0.206666666666667
9495	0.22
9510	0.213333333333333
9525	0.233333333333333
9540	0.226666666666667
9555	0.22
9570	0.246666666666667
9585	0.24
9600	0.213333333333333
9615	0.22
9630	0.213333333333333
9645	0.206666666666667
9660	0.206666666666667
9675	0.18
9690	0.2
9705	0.213333333333333
9720	0.206666666666667
9735	0.206666666666667
9750	0.213333333333333
9765	0.213333333333333
9780	0.226666666666667
9795	0.22
9810	0.213333333333333
9825	0.226666666666667
9840	0.22
9855	0.213333333333333
9870	0.226666666666667
9885	0.246666666666667
9900	0.266666666666667
9915	0.28
9930	0.266666666666667
9945	0.246666666666667
9960	0.266666666666667
9975	0.253333333333333
9990	0.24
10005	0.226666666666667
10020	0.2
10035	0.173333333333333
10050	0.146666666666667
10065	0.113333333333333
10080	0.0933333333333333
10095	0.106666666666667
10110	0.0733333333333333
10125	0.0866666666666667
10140	0.1
10155	0.14
10170	0.16
10185	0.193333333333333
10200	0.246666666666667
10215	0.293333333333333
10230	0.32
10245	0.32
10260	0.34
10275	0.32
10290	0.3
10305	0.273333333333333
10320	0.253333333333333
10335	0.22
10350	0.166666666666667
10365	0.18
10380	0.186666666666667
10395	0.206666666666667
10410	0.22
10425	0.246666666666667
10440	0.286666666666667
10455	0.28
10470	0.273333333333333
10485	0.273333333333333
10500	0.273333333333333
10515	0.233333333333333
10530	0.2
10545	0.173333333333333
10560	0.153333333333333
10575	0.126666666666667
10590	0.0733333333333333
10605	0.0733333333333333
10620	0.0933333333333333
10635	0.0866666666666667
10650	0.0866666666666667
10665	0.08
10680	0.1
10695	0.0933333333333333
10710	0.0933333333333333
10725	0.1
10740	0.12
10755	0.12
10770	0.14
10785	0.146666666666667
10800	0.16
10815	0.16
10830	0.146666666666667
10845	0.153333333333333
10860	0.146666666666667
10875	0.153333333333333
10890	0.133333333333333
10905	0.12
10920	0.0866666666666667
10935	0.0866666666666667
10950	0.08
10965	0.0866666666666667
10980	0.106666666666667
10995	0.1
11010	0.1
11025	0.0866666666666667
11040	0.1
11055	0.113333333333333
11070	0.166666666666667
11085	0.22
11100	0.233333333333333
11115	0.226666666666667
11130	0.22
11145	0.24
11160	0.26
11175	0.286666666666667
11190	0.3
11205	0.306666666666667
11220	0.253333333333333
11235	0.24
11250	0.28
11265	0.28
11280	0.28
11295	0.286666666666667
11310	0.273333333333333
11325	0.24
11340	0.213333333333333
11355	0.22
11370	0.226666666666667
11385	0.186666666666667
11400	0.133333333333333
11415	0.153333333333333
11430	0.193333333333333
11445	0.193333333333333
11460	0.226666666666667
11475	0.24
11490	0.253333333333333
11505	0.28
11520	0.273333333333333
11535	0.306666666666667
11550	0.3
11565	0.326666666666667
11580	0.28
11595	0.28
11610	0.266666666666667
11625	0.266666666666667
11640	0.313333333333333
11655	0.28
11670	0.293333333333333
11685	0.28
11700	0.326666666666667
11715	0.286666666666667
11730	0.326666666666667
11745	0.346666666666667
11760	0.32
11775	0.306666666666667
11790	0.246666666666667
11805	0.24
11820	0.226666666666667
11835	0.22
11850	0.173333333333333
11865	0.16
11880	0.113333333333333
11895	0.0666666666666667
11910	0.06
11925	0.0733333333333333
11940	0.0933333333333333
11955	0.113333333333333
11970	0.126666666666667
11985	0.133333333333333
12000	0.126666666666667
12015	0.16
12030	0.166666666666667
12045	0.2
12060	0.22
12075	0.246666666666667
12090	0.226666666666667
12105	0.206666666666667
12120	0.213333333333333
12135	0.226666666666667
12150	0.273333333333333
12165	0.273333333333333
12180	0.273333333333333
12195	0.266666666666667
12210	0.246666666666667
12225	0.22
12240	0.226666666666667
12255	0.213333333333333
12270	0.186666666666667
12285	0.153333333333333
12300	0.126666666666667
12315	0.0866666666666667
12330	0.0733333333333333
12345	0.0466666666666667
12360	0.0466666666666667
12375	0.04
12390	0.0533333333333333
12405	0.06
12420	0.0733333333333333
12435	0.0666666666666667
12450	0.0533333333333333
12465	0.06
12480	0.06
12495	0.06
12510	0.06
12525	0.0866666666666667
12540	0.08
12555	0.1
12570	0.113333333333333
12585	0.146666666666667
12600	0.16
12615	0.173333333333333
12630	0.193333333333333
12645	0.22
12660	0.253333333333333
12675	0.226666666666667
12690	0.226666666666667
12705	0.206666666666667
12720	0.213333333333333
12735	0.2
12750	0.22
12765	0.213333333333333
12780	0.233333333333333
12795	0.233333333333333
12810	0.22
12825	0.233333333333333
12840	0.233333333333333
12855	0.246666666666667
12870	0.253333333333333
12885	0.246666666666667
12900	0.22
12915	0.246666666666667
12930	0.226666666666667
12945	0.206666666666667
12960	0.22
12975	0.226666666666667
12990	0.253333333333333
13005	0.273333333333333
13020	0.266666666666667
13035	0.266666666666667
13050	0.28
13065	0.266666666666667
13080	0.266666666666667
13095	0.273333333333333
13110	0.26
13125	0.253333333333333
13140	0.246666666666667
13155	0.226666666666667
13170	0.22
13185	0.233333333333333
13200	0.213333333333333
13215	0.2
13230	0.2
13245	0.22
13260	0.233333333333333
13275	0.24
13290	0.233333333333333
13305	0.246666666666667
13320	0.233333333333333
13335	0.22
13350	0.226666666666667
13365	0.226666666666667
13380	0.24
13395	0.226666666666667
13410	0.233333333333333
13425	0.24
13440	0.24
13455	0.226666666666667
13470	0.22
13485	0.206666666666667
13500	0.213333333333333
13515	0.213333333333333
13530	0.18
13545	0.16
13560	0.12
13575	0.0866666666666667
13590	0.06
13605	0.04
13620	0.0333333333333333
13635	0.0333333333333333
13650	0.0133333333333333
13665	0
13680	0
13695	0
13710	0
13725	0
13740	0
13755	0
13770	0
13785	0
13800	0
13815	0
13830	0
13845	0
13860	0
13875	0
13890	0
13905	0.00666666666666667
13920	0.0266666666666667
13935	0.0333333333333333
13950	0.0333333333333333
13965	0.0733333333333333
13980	0.08
13995	0.08
14010	0.08
14025	0.1
14040	0.126666666666667
14055	0.146666666666667
14070	0.146666666666667
14085	0.166666666666667
14100	0.2
14115	0.186666666666667
14130	0.213333333333333
14145	0.226666666666667
14160	0.233333333333333
14175	0.24
14190	0.233333333333333
14205	0.233333333333333
14220	0.246666666666667
14235	0.26
14250	0.253333333333333
14265	0.24
14280	0.24
14295	0.24
14310	0.253333333333333
14325	0.24
14340	0.246666666666667
14355	0.24
14370	0.226666666666667
14385	0.193333333333333
14400	0.186666666666667
14415	0.2
14430	0.22
14445	0.24
14460	0.246666666666667
14475	0.266666666666667
14490	0.266666666666667
14505	0.273333333333333
14520	0.26
14535	0.273333333333333
14550	0.273333333333333
14565	0.286666666666667
14580	0.253333333333333
14595	0.253333333333333
14610	0.253333333333333
14625	0.246666666666667
14640	0.26
14655	0.253333333333333
14670	0.253333333333333
14685	0.266666666666667
14700	0.28
14715	0.26
14730	0.273333333333333
14745	0.273333333333333
14760	0.253333333333333
14775	0.26
14790	0.253333333333333
14805	0.273333333333333
14820	0.293333333333333
14835	0.3
14850	0.286666666666667
14865	0.28
14880	0.273333333333333
14895	0.26
14910	0.28
14925	0.273333333333333
14940	0.28
14955	0.253333333333333
14970	0.24
14985	0.22
15000	0.226666666666667
15015	0.24
15030	0.226666666666667
15045	0.213333333333333
15060	0.186666666666667
15075	0.173333333333333
15090	0.16
15105	0.146666666666667
15120	0.133333333333333
15135	0.113333333333333
15150	0.0866666666666667
15165	0.06
15180	0.0466666666666667
15195	0.04
15210	0.04
15225	0.0266666666666667
15240	0
15255	0
15270	0
15285	0
15300	0
15315	0
15330	0
15345	0
15360	0
15375	0
15390	0
15405	0.0133333333333333
15420	0.0133333333333333
15435	0.0266666666666667
15450	0.0333333333333333
15465	0.0466666666666667
15480	0.06
15495	0.08
