# Supplementary material for: Conveniently Pre-Tagged and Pre-Packaged: Extended Molecular Identification and Metagenomics Using Complete Metazoan Mitochondrial Genomes
Source: PLoS One. 2012 Dec 14;7(12):e51263. doi: 10.1371/journal.pone.0051263 (PMC3522660; doi:10.1371/journal.pone.0051263)
Supplement: File S4 — Sliding window analyses for Sauropsida, Aves, Hemichordata, Coelacanthimorpha, Dipnoi, Chondrichthyes and Cephalochordata. For each family, the folder contains the aligned sequences as well as the sliding window analyses by species pair and for all species pair on a single figure. (ZIP) [file pone.0051263.s004.zip › Cephalocordata/Epigonichthyidae/15_150/Asymmetron_lucayanum_NC_006464_Asymmetron_sp._A_TK-2007_NC_009775.csv]

0	0.1
15	0.113333333333333
30	0.126666666666667
45	0.14
60	0.133333333333333
75	0.14
90	0.153333333333333
105	0.146666666666667
120	0.146666666666667
135	0.126666666666667
150	0.133333333333333
165	0.14
180	0.146666666666667
195	0.146666666666667
210	0.146666666666667
225	0.146666666666667
240	0.133333333333333
255	0.14
270	0.14
285	0.166666666666667
300	0.153333333333333
315	0.153333333333333
330	0.146666666666667
345	0.14
360	0.16
375	0.153333333333333
390	0.153333333333333
405	0.153333333333333
420	0.146666666666667
435	0.14
450	0.146666666666667
465	0.146666666666667
480	0.16
495	0.153333333333333
510	0.153333333333333
525	0.16
540	0.173333333333333
555	0.173333333333333
570	0.186666666666667
585	0.173333333333333
600	0.173333333333333
615	0.166666666666667
630	0.153333333333333
645	0.146666666666667
660	0.14
675	0.133333333333333
690	0.126666666666667
705	0.14
720	0.133333333333333
735	0.133333333333333
750	0.133333333333333
765	0.133333333333333
780	0.126666666666667
795	0.14
810	0.133333333333333
825	0.146666666666667
840	0.146666666666667
855	0.12
870	0.14
885	0.153333333333333
900	0.166666666666667
915	0.173333333333333
930	0.193333333333333
945	0.193333333333333
960	0.193333333333333
975	0.18
990	0.186666666666667
1005	0.206666666666667
1020	0.18
1035	0.18
1050	0.166666666666667
1065	0.16
1080	0.16
1095	0.146666666666667
1110	0.133333333333333
1125	0.16
1140	0.16
1155	0.146666666666667
1170	0.153333333333333
1185	0.153333333333333
1200	0.153333333333333
1215	0.16
1230	0.166666666666667
1245	0.18
1260	0.2
1275	0.193333333333333
1290	0.2
1305	0.186666666666667
1320	0.186666666666667
1335	0.193333333333333
1350	0.193333333333333
1365	0.186666666666667
1380	0.16
1395	0.153333333333333
1410	0.153333333333333
1425	0.173333333333333
1440	0.146666666666667
1455	0.153333333333333
1470	0.153333333333333
1485	0.146666666666667
1500	0.14
1515	0.153333333333333
1530	0.173333333333333
1545	0.186666666666667
1560	0.173333333333333
1575	0.186666666666667
1590	0.213333333333333
1605	0.226666666666667
1620	0.22
1635	0.226666666666667
1650	0.233333333333333
1665	0.22
1680	0.22
1695	0.22
1710	0.24
1725	0.2
1740	0.2
1755	0.2
1770	0.206666666666667
1785	0.206666666666667
1800	0.226666666666667
1815	0.24
1830	0.226666666666667
1845	0.24
1860	0.24
1875	0.233333333333333
1890	0.226666666666667
1905	0.213333333333333
1920	0.206666666666667
1935	0.193333333333333
1950	0.186666666666667
1965	0.18
1980	0.18
1995	0.14
2010	0.133333333333333
2025	0.14
2040	0.14
2055	0.153333333333333
2070	0.166666666666667
2085	0.166666666666667
2100	0.16
2115	0.173333333333333
2130	0.186666666666667
2145	0.206666666666667
2160	0.2
2175	0.206666666666667
2190	0.206666666666667
2205	0.213333333333333
2220	0.213333333333333
2235	0.22
2250	0.246666666666667
2265	0.24
2280	0.226666666666667
2295	0.233333333333333
2310	0.266666666666667
2325	0.28
2340	0.28
2355	0.28
2370	0.28
2385	0.273333333333333
2400	0.253333333333333
2415	0.226666666666667
2430	0.233333333333333
2445	0.233333333333333
2460	0.206666666666667
2475	0.206666666666667
2490	0.206666666666667
2505	0.213333333333333
2520	0.233333333333333
2535	0.253333333333333
2550	0.253333333333333
2565	0.293333333333333
2580	0.293333333333333
2595	0.28
2610	0.28
2625	0.246666666666667
2640	0.226666666666667
2655	0.2
2670	0.16
2685	0.126666666666667
2700	0.106666666666667
2715	0.0733333333333333
2730	0.0666666666666667
2745	0.06
2760	0.06
2775	0.0933333333333333
2790	0.106666666666667
2805	0.1
2820	0.133333333333333
2835	0.14
2850	0.14
2865	0.153333333333333
2880	0.153333333333333
2895	0.153333333333333
2910	0.146666666666667
2925	0.126666666666667
2940	0.126666666666667
2955	0.14
2970	0.14
2985	0.146666666666667
3000	0.153333333333333
3015	0.16
3030	0.166666666666667
3045	0.18
3060	0.173333333333333
3075	0.186666666666667
3090	0.213333333333333
3105	0.226666666666667
3120	0.206666666666667
3135	0.206666666666667
3150	0.2
3165	0.18
3180	0.18
3195	0.186666666666667
3210	0.186666666666667
3225	0.2
3240	0.18
3255	0.18
3270	0.173333333333333
3285	0.186666666666667
3300	0.2
3315	0.22
3330	0.213333333333333
3345	0.206666666666667
3360	0.213333333333333
3375	0.2
3390	0.2
3405	0.2
3420	0.213333333333333
3435	0.193333333333333
3450	0.193333333333333
3465	0.186666666666667
3480	0.186666666666667
3495	0.186666666666667
3510	0.18
3525	0.16
3540	0.14
3555	0.126666666666667
3570	0.106666666666667
3585	0.106666666666667
3600	0.0866666666666667
3615	0.08
3630	0.0733333333333333
3645	0.0866666666666667
3660	0.106666666666667
3675	0.133333333333333
3690	0.16
3705	0.166666666666667
3720	0.206666666666667
3735	0.26
3750	0.28
3765	0.293333333333333
3780	0.313333333333333
3795	0.286666666666667
3810	0.286666666666667
3825	0.286666666666667
3840	0.28
3855	0.286666666666667
3870	0.286666666666667
3885	0.246666666666667
3900	0.273333333333333
3915	0.28
3930	0.28
3945	0.3
3960	0.313333333333333
3975	0.306666666666667
3990	0.293333333333333
4005	0.28
4020	0.273333333333333
4035	0.273333333333333
4050	0.253333333333333
4065	0.24
4080	0.226666666666667
4095	0.22
4110	0.193333333333333
4125	0.173333333333333
4140	0.2
4155	0.2
4170	0.193333333333333
4185	0.206666666666667
4200	0.193333333333333
4215	0.193333333333333
4230	0.22
4245	0.24
4260	0.246666666666667
4275	0.253333333333333
4290	0.24
4305	0.26
4320	0.273333333333333
4335	0.273333333333333
4350	0.286666666666667
4365	0.293333333333333
4380	0.266666666666667
4395	0.233333333333333
4410	0.213333333333333
4425	0.226666666666667
4440	0.226666666666667
4455	0.193333333333333
4470	0.173333333333333
4485	0.146666666666667
4500	0.153333333333333
4515	0.126666666666667
4530	0.12
4545	0.146666666666667
4560	0.153333333333333
4575	0.146666666666667
4590	0.166666666666667
4605	0.18
4620	0.186666666666667
4635	0.22
4650	0.22
4665	0.246666666666667
4680	0.273333333333333
4695	0.26
4710	0.26
4725	0.253333333333333
4740	0.22
4755	0.22
4770	0.226666666666667
4785	0.213333333333333
4800	0.213333333333333
4815	0.213333333333333
4830	0.213333333333333
4845	0.24
4860	0.266666666666667
4875	0.293333333333333
4890	0.32
4905	0.333333333333333
4920	0.313333333333333
4935	0.34
4950	0.346666666666667
4965	0.333333333333333
4980	0.326666666666667
4995	0.313333333333333
5010	0.306666666666667
5025	0.3
5040	0.306666666666667
5055	0.3
5070	0.313333333333333
5085	0.286666666666667
5100	0.28
5115	0.286666666666667
5130	0.293333333333333
5145	0.28
5160	0.286666666666667
5175	0.28
5190	0.26
5205	0.26
5220	0.253333333333333
5235	0.24
5250	0.233333333333333
5265	0.246666666666667
5280	0.253333333333333
5295	0.273333333333333
5310	0.266666666666667
5325	0.273333333333333
5340	0.313333333333333
5355	0.306666666666667
5370	0.313333333333333
5385	0.326666666666667
5400	0.32
5415	0.313333333333333
5430	0.3
5445	0.28
5460	0.266666666666667
5475	0.26
5490	0.233333333333333
5505	0.233333333333333
5520	0.233333333333333
5535	0.233333333333333
5550	0.233333333333333
5565	0.22
5580	0.213333333333333
5595	0.22
5610	0.226666666666667
5625	0.22
5640	0.213333333333333
5655	0.226666666666667
5670	0.226666666666667
5685	0.226666666666667
5700	0.246666666666667
5715	0.253333333333333
5730	0.273333333333333
5745	0.266666666666667
5760	0.286666666666667
5775	0.28
5790	0.266666666666667
5805	0.266666666666667
5820	0.26
5835	0.26
5850	0.253333333333333
5865	0.24
5880	0.213333333333333
5895	0.206666666666667
5910	0.186666666666667
5925	0.193333333333333
5940	0.2
5955	0.233333333333333
5970	0.24
5985	0.233333333333333
6000	0.226666666666667
6015	0.226666666666667
6030	0.253333333333333
6045	0.273333333333333
6060	0.313333333333333
6075	0.313333333333333
6090	0.326666666666667
6105	0.286666666666667
6120	0.293333333333333
6135	0.293333333333333
6150	0.286666666666667
6165	0.28
6180	0.253333333333333
6195	0.22
6210	0.193333333333333
6225	0.18
6240	0.153333333333333
6255	0.133333333333333
6270	0.106666666666667
6285	0.0866666666666667
6300	0.0933333333333333
6315	0.12
6330	0.16
6345	0.18
6360	0.153333333333333
6375	0.16
6390	0.18
6405	0.226666666666667
6420	0.24
6435	0.26
6450	0.253333333333333
6465	0.246666666666667
6480	0.22
6495	0.213333333333333
6510	0.226666666666667
6525	0.233333333333333
6540	0.226666666666667
6555	0.226666666666667
6570	0.24
6585	0.266666666666667
6600	0.293333333333333
6615	0.293333333333333
6630	0.3
6645	0.333333333333333
6660	0.34
6675	0.34
6690	0.353333333333333
6705	0.333333333333333
6720	0.333333333333333
6735	0.3
6750	0.273333333333333
6765	0.266666666666667
6780	0.24
6795	0.2
6810	0.18
6825	0.173333333333333
6840	0.14
6855	0.146666666666667
6870	0.14
6885	0.166666666666667
6900	0.166666666666667
6915	0.166666666666667
6930	0.193333333333333
6945	0.206666666666667
6960	0.22
6975	0.213333333333333
6990	0.24
7005	0.22
7020	0.22
7035	0.213333333333333
7050	0.226666666666667
7065	0.24
7080	0.233333333333333
7095	0.24
7110	0.24
7125	0.28
7140	0.28
7155	0.293333333333333
7170	0.293333333333333
7185	0.306666666666667
7200	0.286666666666667
7215	0.3
7230	0.306666666666667
7245	0.3
7260	0.293333333333333
7275	0.253333333333333
7290	0.253333333333333
7305	0.233333333333333
7320	0.233333333333333
7335	0.213333333333333
7350	0.24
7365	0.246666666666667
7380	0.246666666666667
7395	0.246666666666667
7410	0.24
7425	0.28
7440	0.28
7455	0.3
7470	0.293333333333333
7485	0.293333333333333
7500	0.26
7515	0.246666666666667
7530	0.24
7545	0.233333333333333
7560	0.246666666666667
7575	0.24
7590	0.233333333333333
7605	0.22
7620	0.206666666666667
7635	0.193333333333333
7650	0.2
7665	0.186666666666667
7680	0.173333333333333
7695	0.186666666666667
7710	0.2
7725	0.18
7740	0.18
7755	0.18
7770	0.18
7785	0.173333333333333
7800	0.18
7815	0.173333333333333
7830	0.173333333333333
7845	0.173333333333333
7860	0.166666666666667
7875	0.186666666666667
7890	0.173333333333333
7905	0.186666666666667
7920	0.186666666666667
7935	0.206666666666667
7950	0.206666666666667
7965	0.206666666666667
7980	0.206666666666667
7995	0.2
8010	0.186666666666667
8025	0.173333333333333
8040	0.2
8055	0.213333333333333
8070	0.226666666666667
8085	0.22
8100	0.233333333333333
8115	0.24
8130	0.246666666666667
8145	0.24
8160	0.24
8175	0.24
8190	0.22
8205	0.2
8220	0.193333333333333
8235	0.193333333333333
8250	0.166666666666667
8265	0.173333333333333
8280	0.186666666666667
8295	0.206666666666667
8310	0.22
8325	0.233333333333333
8340	0.246666666666667
8355	0.24
8370	0.253333333333333
8385	0.266666666666667
8400	0.286666666666667
8415	0.286666666666667
8430	0.266666666666667
8445	0.253333333333333
8460	0.246666666666667
8475	0.226666666666667
8490	0.24
8505	0.266666666666667
8520	0.266666666666667
8535	0.266666666666667
8550	0.246666666666667
8565	0.253333333333333
8580	0.273333333333333
8595	0.286666666666667
8610	0.286666666666667
8625	0.306666666666667
8640	0.28
8655	0.273333333333333
8670	0.266666666666667
8685	0.24
8700	0.246666666666667
8715	0.233333333333333
8730	0.2
8745	0.186666666666667
8760	0.173333333333333
8775	0.133333333333333
8790	0.133333333333333
8805	0.113333333333333
8820	0.12
8835	0.133333333333333
8850	0.14
8865	0.146666666666667
8880	0.173333333333333
8895	0.18
8910	0.193333333333333
8925	0.213333333333333
8940	0.226666666666667
8955	0.226666666666667
8970	0.226666666666667
8985	0.233333333333333
9000	0.24
9015	0.233333333333333
9030	0.226666666666667
9045	0.22
9060	0.213333333333333
9075	0.206666666666667
9090	0.206666666666667
9105	0.213333333333333
9120	0.213333333333333
9135	0.2
9150	0.213333333333333
9165	0.206666666666667
9180	0.193333333333333
9195	0.186666666666667
9210	0.206666666666667
9225	0.213333333333333
9240	0.213333333333333
9255	0.226666666666667
9270	0.233333333333333
9285	0.24
9300	0.22
9315	0.233333333333333
9330	0.24
9345	0.226666666666667
9360	0.213333333333333
9375	0.22
9390	0.226666666666667
9405	0.226666666666667
9420	0.22
9435	0.226666666666667
9450	0.226666666666667
9465	0.22
9480	0.246666666666667
9495	0.28
9510	0.273333333333333
9525	0.266666666666667
9540	0.266666666666667
9555	0.253333333333333
9570	0.253333333333333
9585	0.246666666666667
9600	0.24
9615	0.246666666666667
9630	0.233333333333333
9645	0.2
9660	0.206666666666667
9675	0.2
9690	0.2
9705	0.22
9720	0.226666666666667
9735	0.22
9750	0.24
9765	0.22
9780	0.206666666666667
9795	0.246666666666667
9810	0.246666666666667
9825	0.246666666666667
9840	0.233333333333333
9855	0.213333333333333
9870	0.193333333333333
9885	0.206666666666667
9900	0.193333333333333
9915	0.213333333333333
9930	0.206666666666667
9945	0.2
9960	0.186666666666667
9975	0.173333333333333
9990	0.173333333333333
10005	0.153333333333333
10020	0.146666666666667
10035	0.126666666666667
10050	0.113333333333333
10065	0.0866666666666667
10080	0.0866666666666667
10095	0.08
10110	0.0733333333333333
10125	0.0866666666666667
10140	0.113333333333333
10155	0.16
10170	0.193333333333333
10185	0.233333333333333
10200	0.266666666666667
10215	0.306666666666667
10230	0.326666666666667
10245	0.3
10260	0.32
10275	0.313333333333333
10290	0.293333333333333
10305	0.246666666666667
10320	0.206666666666667
10335	0.16
10350	0.126666666666667
10365	0.12
10380	0.126666666666667
10395	0.166666666666667
10410	0.186666666666667
10425	0.22
10440	0.226666666666667
10455	0.26
10470	0.26
10485	0.273333333333333
10500	0.28
10515	0.266666666666667
10530	0.233333333333333
10545	0.2
10560	0.16
10575	0.126666666666667
10590	0.0933333333333333
10605	0.0933333333333333
10620	0.106666666666667
10635	0.0933333333333333
10650	0.0866666666666667
10665	0.106666666666667
10680	0.126666666666667
10695	0.126666666666667
10710	0.133333333333333
10725	0.14
10740	0.16
10755	0.146666666666667
10770	0.18
10785	0.186666666666667
10800	0.206666666666667
10815	0.18
10830	0.166666666666667
10845	0.166666666666667
10860	0.166666666666667
10875	0.166666666666667
10890	0.146666666666667
10905	0.14
10920	0.106666666666667
10935	0.106666666666667
10950	0.0933333333333333
10965	0.0933333333333333
10980	0.0866666666666667
10995	0.0933333333333333
11010	0.0866666666666667
11025	0.0733333333333333
11040	0.0866666666666667
11055	0.0866666666666667
11070	0.106666666666667
11085	0.16
11100	0.18
11115	0.186666666666667
11130	0.193333333333333
11145	0.2
11160	0.22
11175	0.24
11190	0.273333333333333
11205	0.293333333333333
11220	0.26
11235	0.226666666666667
11250	0.22
11265	0.226666666666667
11280	0.22
11295	0.22
11310	0.22
11325	0.2
11340	0.153333333333333
11355	0.133333333333333
11370	0.146666666666667
11385	0.126666666666667
11400	0.106666666666667
11415	0.1
11430	0.146666666666667
11445	0.146666666666667
11460	0.153333333333333
11475	0.173333333333333
11490	0.193333333333333
11505	0.213333333333333
11520	0.206666666666667
11535	0.226666666666667
11550	0.233333333333333
11565	0.266666666666667
11580	0.253333333333333
11595	0.26
11610	0.26
11625	0.24
11640	0.286666666666667
11655	0.266666666666667
11670	0.293333333333333
11685	0.293333333333333
11700	0.313333333333333
11715	0.28
11730	0.3
11745	0.3
11760	0.286666666666667
11775	0.286666666666667
11790	0.22
11805	0.26
11820	0.226666666666667
11835	0.2
11850	0.18
11865	0.16
11880	0.106666666666667
11895	0.08
11910	0.08
11925	0.08
11940	0.106666666666667
11955	0.0733333333333333
11970	0.0866666666666667
11985	0.12
12000	0.113333333333333
12015	0.146666666666667
12030	0.166666666666667
12045	0.186666666666667
12060	0.193333333333333
12075	0.233333333333333
12090	0.206666666666667
12105	0.2
12120	0.22
12135	0.213333333333333
12150	0.246666666666667
12165	0.253333333333333
12180	0.253333333333333
12195	0.26
12210	0.246666666666667
12225	0.22
12240	0.22
12255	0.206666666666667
12270	0.173333333333333
12285	0.146666666666667
12300	0.126666666666667
12315	0.0866666666666667
12330	0.0666666666666667
12345	0.04
12360	0.0333333333333333
12375	0.0266666666666667
12390	0.04
12405	0.04
12420	0.0533333333333333
12435	0.0733333333333333
12450	0.0533333333333333
12465	0.0666666666666667
12480	0.0666666666666667
12495	0.0666666666666667
12510	0.0733333333333333
12525	0.0933333333333333
12540	0.1
12555	0.12
12570	0.133333333333333
12585	0.133333333333333
12600	0.16
12615	0.173333333333333
12630	0.193333333333333
12645	0.206666666666667
12660	0.22
12675	0.22
12690	0.213333333333333
12705	0.22
12720	0.213333333333333
12735	0.206666666666667
12750	0.2
12765	0.226666666666667
12780	0.22
12795	0.233333333333333
12810	0.24
12825	0.233333333333333
12840	0.24
12855	0.24
12870	0.246666666666667
12885	0.26
12900	0.26
12915	0.22
12930	0.233333333333333
12945	0.22
12960	0.22
12975	0.226666666666667
12990	0.22
13005	0.22
13020	0.233333333333333
13035	0.226666666666667
13050	0.253333333333333
13065	0.266666666666667
13080	0.266666666666667
13095	0.273333333333333
13110	0.253333333333333
13125	0.246666666666667
13140	0.26
13155	0.253333333333333
13170	0.246666666666667
13185	0.246666666666667
13200	0.226666666666667
13215	0.22
13230	0.233333333333333
13245	0.24
13260	0.26
13275	0.28
13290	0.286666666666667
13305	0.3
13320	0.28
13335	0.273333333333333
13350	0.266666666666667
13365	0.273333333333333
13380	0.246666666666667
13395	0.266666666666667
13410	0.266666666666667
13425	0.253333333333333
13440	0.253333333333333
13455	0.253333333333333
13470	0.253333333333333
13485	0.24
13500	0.246666666666667
13515	0.233333333333333
13530	0.253333333333333
13545	0.213333333333333
13560	0.213333333333333
13575	0.193333333333333
13590	0.206666666666667
13605	0.18
13620	0.166666666666667
13635	0.166666666666667
13650	0.14
13665	0.133333333333333
13680	0.113333333333333
13695	0.12
13710	0.133333333333333
13725	0.133333333333333
13740	0.0933333333333333
13755	0.0933333333333333
13770	0.106666666666667
13785	0.113333333333333
13800	0.113333333333333
13815	0.133333333333333
13830	0.12
13845	0.12
13860	0.08
13875	0.0733333333333333
13890	0.0666666666666667
13905	0.0666666666666667
13920	0.0533333333333333
13935	0.0466666666666667
13950	0.0466666666666667
13965	0.0266666666666667
13980	0.0333333333333333
13995	0.02
14010	0.0333333333333333
14025	0.0666666666666667
14040	0.113333333333333
14055	0.14
14070	0.16
14085	0.166666666666667
14100	0.186666666666667
14115	0.22
14130	0.24
14145	0.273333333333333
14160	0.28
14175	0.266666666666667
14190	0.233333333333333
14205	0.233333333333333
14220	0.246666666666667
14235	0.286666666666667
14250	0.286666666666667
14265	0.293333333333333
14280	0.306666666666667
14295	0.306666666666667
14310	0.313333333333333
14325	0.326666666666667
14340	0.32
14355	0.32
14370	0.306666666666667
14385	0.266666666666667
14400	0.273333333333333
14415	0.266666666666667
14430	0.266666666666667
14445	0.28
14460	0.286666666666667
14475	0.286666666666667
14490	0.313333333333333
14505	0.32
14520	0.313333333333333
14535	0.333333333333333
14550	0.34
14565	0.353333333333333
14580	0.36
14595	0.333333333333333
14610	0.32
14625	0.293333333333333
14640	0.26
14655	0.226666666666667
14670	0.22
14685	0.206666666666667
14700	0.186666666666667
14715	0.14
14730	0.1
14745	0.0866666666666667
14760	0.0666666666666667
14775	0.0933333333333333
14790	0.14
14805	0.18
14820	0.233333333333333
14835	0.266666666666667
14850	0.293333333333333
14865	0.286666666666667
14880	0.286666666666667
14895	0.313333333333333
14910	0.34
14925	0.326666666666667
14940	0.313333333333333
14955	0.306666666666667
14970	0.28
14985	0.266666666666667
15000	0.266666666666667
15015	0.3
15030	0.3
15045	0.266666666666667
15060	0.246666666666667
15075	0.253333333333333
15090	0.24
15105	0.2
15120	0.166666666666667
15135	0.133333333333333
15150	0.0933333333333333
15165	0.06
15180	0.0533333333333333
15195	0.0533333333333333
15210	0.0466666666666667
15225	0.02
15240	0
15255	0
15270	0
15285	0
15300	0
15315	0
15330	0
15345	0
15360	0
15375	0
15390	0
15405	0.0133333333333333
15420	0.0266666666666667
15435	0.0266666666666667
15450	0.0333333333333333
15465	0.0533333333333333
15480	0.0666666666666667
15495	0.0866666666666667
