# Supplementary material for: Conveniently Pre-Tagged and Pre-Packaged: Extended Molecular Identification and Metagenomics Using Complete Metazoan Mitochondrial Genomes
Source: PLoS One. 2012 Dec 14;7(12):e51263. doi: 10.1371/journal.pone.0051263 (PMC3522660; doi:10.1371/journal.pone.0051263)
Supplement: File S4 — Sliding window analyses for Sauropsida, Aves, Hemichordata, Coelacanthimorpha, Dipnoi, Chondrichthyes and Cephalochordata. For each family, the folder contains the aligned sequences as well as the sliding window analyses by species pair and for all species pair on a single figure. (ZIP) [file pone.0051263.s004.zip › Cephalocordata/Epigonichthyidae/15_150/Asymmetron_sp._A_TK-2007_NC_009775_Asymmetron_inferum_NC_009774.csv]

0	0.1
15	0.126666666666667
30	0.14
45	0.166666666666667
60	0.16
75	0.153333333333333
90	0.166666666666667
105	0.166666666666667
120	0.186666666666667
135	0.166666666666667
150	0.146666666666667
165	0.12
180	0.133333333333333
195	0.12
210	0.113333333333333
225	0.106666666666667
240	0.0933333333333333
255	0.0933333333333333
270	0.08
285	0.0933333333333333
300	0.106666666666667
315	0.106666666666667
330	0.106666666666667
345	0.106666666666667
360	0.12
375	0.14
390	0.146666666666667
405	0.146666666666667
420	0.14
435	0.14
450	0.126666666666667
465	0.133333333333333
480	0.133333333333333
495	0.126666666666667
510	0.12
525	0.12
540	0.133333333333333
555	0.12
570	0.133333333333333
585	0.14
600	0.153333333333333
615	0.16
630	0.146666666666667
645	0.14
660	0.146666666666667
675	0.126666666666667
690	0.12
705	0.14
720	0.133333333333333
735	0.12
750	0.12
765	0.12
780	0.12
795	0.14
810	0.14
825	0.146666666666667
840	0.146666666666667
855	0.133333333333333
870	0.133333333333333
885	0.14
900	0.153333333333333
915	0.16
930	0.166666666666667
945	0.153333333333333
960	0.146666666666667
975	0.153333333333333
990	0.153333333333333
1005	0.166666666666667
1020	0.16
1035	0.166666666666667
1050	0.153333333333333
1065	0.146666666666667
1080	0.153333333333333
1095	0.153333333333333
1110	0.166666666666667
1125	0.173333333333333
1140	0.173333333333333
1155	0.166666666666667
1170	0.173333333333333
1185	0.166666666666667
1200	0.18
1215	0.186666666666667
1230	0.173333333333333
1245	0.193333333333333
1260	0.2
1275	0.2
1290	0.206666666666667
1305	0.206666666666667
1320	0.213333333333333
1335	0.226666666666667
1350	0.206666666666667
1365	0.193333333333333
1380	0.2
1395	0.193333333333333
1410	0.22
1425	0.22
1440	0.22
1455	0.213333333333333
1470	0.2
1485	0.186666666666667
1500	0.2
1515	0.213333333333333
1530	0.206666666666667
1545	0.2
1560	0.16
1575	0.16
1590	0.166666666666667
1605	0.186666666666667
1620	0.18
1635	0.18
1650	0.18
1665	0.186666666666667
1680	0.193333333333333
1695	0.193333333333333
1710	0.2
1725	0.193333333333333
1740	0.18
1755	0.166666666666667
1770	0.186666666666667
1785	0.2
1800	0.213333333333333
1815	0.213333333333333
1830	0.206666666666667
1845	0.226666666666667
1860	0.226666666666667
1875	0.226666666666667
1890	0.24
1905	0.233333333333333
1920	0.24
1935	0.226666666666667
1950	0.206666666666667
1965	0.206666666666667
1980	0.22
1995	0.186666666666667
2010	0.18
2025	0.186666666666667
2040	0.186666666666667
2055	0.193333333333333
2070	0.18
2085	0.186666666666667
2100	0.186666666666667
2115	0.18
2130	0.166666666666667
2145	0.18
2160	0.173333333333333
2175	0.173333333333333
2190	0.16
2205	0.153333333333333
2220	0.16
2235	0.146666666666667
2250	0.133333333333333
2265	0.146666666666667
2280	0.173333333333333
2295	0.173333333333333
2310	0.2
2325	0.213333333333333
2340	0.233333333333333
2355	0.24
2370	0.233333333333333
2385	0.233333333333333
2400	0.246666666666667
2415	0.233333333333333
2430	0.206666666666667
2445	0.213333333333333
2460	0.193333333333333
2475	0.173333333333333
2490	0.16
2505	0.18
2520	0.18
2535	0.193333333333333
2550	0.193333333333333
2565	0.193333333333333
2580	0.2
2595	0.2
2610	0.2
2625	0.186666666666667
2640	0.166666666666667
2655	0.133333333333333
2670	0.12
2685	0.0933333333333333
2700	0.0866666666666667
2715	0.0733333333333333
2730	0.0666666666666667
2745	0.0733333333333333
2760	0.0933333333333333
2775	0.12
2790	0.133333333333333
2805	0.133333333333333
2820	0.146666666666667
2835	0.146666666666667
2850	0.146666666666667
2865	0.153333333333333
2880	0.14
2895	0.113333333333333
2910	0.0933333333333333
2925	0.0866666666666667
2940	0.1
2955	0.1
2970	0.12
2985	0.146666666666667
3000	0.16
3015	0.173333333333333
3030	0.2
3045	0.24
3060	0.246666666666667
3075	0.246666666666667
3090	0.26
3105	0.28
3120	0.266666666666667
3135	0.266666666666667
3150	0.266666666666667
3165	0.26
3180	0.26
3195	0.24
3210	0.226666666666667
3225	0.226666666666667
3240	0.2
3255	0.213333333333333
3270	0.213333333333333
3285	0.213333333333333
3300	0.206666666666667
3315	0.206666666666667
3330	0.193333333333333
3345	0.2
3360	0.206666666666667
3375	0.213333333333333
3390	0.226666666666667
3405	0.2
3420	0.2
3435	0.186666666666667
3450	0.2
3465	0.206666666666667
3480	0.206666666666667
3495	0.193333333333333
3510	0.186666666666667
3525	0.16
3540	0.133333333333333
3555	0.126666666666667
3570	0.106666666666667
3585	0.0933333333333333
3600	0.0666666666666667
3615	0.0666666666666667
3630	0.08
3645	0.0933333333333333
3660	0.12
3675	0.153333333333333
3690	0.18
3705	0.2
3720	0.246666666666667
3735	0.273333333333333
3750	0.286666666666667
3765	0.293333333333333
3780	0.293333333333333
3795	0.28
3810	0.293333333333333
3825	0.293333333333333
3840	0.306666666666667
3855	0.306666666666667
3870	0.306666666666667
3885	0.306666666666667
3900	0.346666666666667
3915	0.34
3930	0.333333333333333
3945	0.346666666666667
3960	0.32
3975	0.313333333333333
3990	0.3
4005	0.28
4020	0.26
4035	0.26
4050	0.22
4065	0.22
4080	0.213333333333333
4095	0.206666666666667
4110	0.213333333333333
4125	0.206666666666667
4140	0.2
4155	0.2
4170	0.193333333333333
4185	0.193333333333333
4200	0.193333333333333
4215	0.18
4230	0.193333333333333
4245	0.2
4260	0.186666666666667
4275	0.173333333333333
4290	0.166666666666667
4305	0.193333333333333
4320	0.22
4335	0.24
4350	0.26
4365	0.273333333333333
4380	0.266666666666667
4395	0.253333333333333
4410	0.26
4425	0.273333333333333
4440	0.273333333333333
4455	0.24
4470	0.206666666666667
4485	0.16
4500	0.146666666666667
4515	0.126666666666667
4530	0.153333333333333
4545	0.173333333333333
4560	0.2
4575	0.2
4590	0.206666666666667
4605	0.206666666666667
4620	0.206666666666667
4635	0.253333333333333
4650	0.266666666666667
4665	0.273333333333333
4680	0.24
4695	0.24
4710	0.2
4725	0.2
4740	0.2
4755	0.206666666666667
4770	0.226666666666667
4785	0.193333333333333
4800	0.18
4815	0.193333333333333
4830	0.206666666666667
4845	0.22
4860	0.253333333333333
4875	0.266666666666667
4890	0.28
4905	0.286666666666667
4920	0.266666666666667
4935	0.3
4950	0.313333333333333
4965	0.3
4980	0.293333333333333
4995	0.273333333333333
5010	0.253333333333333
5025	0.246666666666667
5040	0.24
5055	0.253333333333333
5070	0.273333333333333
5085	0.253333333333333
5100	0.26
5115	0.273333333333333
5130	0.286666666666667
5145	0.28
5160	0.313333333333333
5175	0.306666666666667
5190	0.293333333333333
5205	0.286666666666667
5220	0.28
5235	0.266666666666667
5250	0.246666666666667
5265	0.226666666666667
5280	0.226666666666667
5295	0.24
5310	0.213333333333333
5325	0.213333333333333
5340	0.253333333333333
5355	0.266666666666667
5370	0.273333333333333
5385	0.26
5400	0.273333333333333
5415	0.293333333333333
5430	0.273333333333333
5445	0.246666666666667
5460	0.233333333333333
5475	0.246666666666667
5490	0.226666666666667
5505	0.213333333333333
5520	0.226666666666667
5535	0.26
5550	0.26
5565	0.266666666666667
5580	0.273333333333333
5595	0.286666666666667
5610	0.286666666666667
5625	0.26
5640	0.24
5655	0.24
5670	0.22
5685	0.22
5700	0.226666666666667
5715	0.213333333333333
5730	0.226666666666667
5745	0.24
5760	0.246666666666667
5775	0.26
5790	0.26
5805	0.273333333333333
5820	0.26
5835	0.246666666666667
5850	0.24
5865	0.24
5880	0.213333333333333
5895	0.2
5910	0.206666666666667
5925	0.2
5940	0.186666666666667
5955	0.186666666666667
5970	0.193333333333333
5985	0.206666666666667
6000	0.193333333333333
6015	0.206666666666667
6030	0.24
6045	0.253333333333333
6060	0.26
6075	0.28
6090	0.32
6105	0.313333333333333
6120	0.32
6135	0.32
6150	0.32
6165	0.293333333333333
6180	0.26
6195	0.226666666666667
6210	0.206666666666667
6225	0.18
6240	0.16
6255	0.133333333333333
6270	0.113333333333333
6285	0.0933333333333333
6300	0.106666666666667
6315	0.106666666666667
6330	0.133333333333333
6345	0.153333333333333
6360	0.173333333333333
6375	0.18
6390	0.193333333333333
6405	0.226666666666667
6420	0.24
6435	0.246666666666667
6450	0.226666666666667
6465	0.24
6480	0.22
6495	0.226666666666667
6510	0.213333333333333
6525	0.24
6540	0.226666666666667
6555	0.24
6570	0.266666666666667
6585	0.3
6600	0.326666666666667
6615	0.333333333333333
6630	0.333333333333333
6645	0.346666666666667
6660	0.353333333333333
6675	0.34
6690	0.34
6705	0.32
6720	0.293333333333333
6735	0.266666666666667
6750	0.246666666666667
6765	0.253333333333333
6780	0.246666666666667
6795	0.226666666666667
6810	0.213333333333333
6825	0.186666666666667
6840	0.166666666666667
6855	0.186666666666667
6870	0.2
6885	0.206666666666667
6900	0.206666666666667
6915	0.186666666666667
6930	0.213333333333333
6945	0.2
6960	0.2
6975	0.226666666666667
6990	0.253333333333333
7005	0.226666666666667
7020	0.24
7035	0.233333333333333
7050	0.24
7065	0.253333333333333
7080	0.246666666666667
7095	0.26
7110	0.273333333333333
7125	0.3
7140	0.3
7155	0.286666666666667
7170	0.26
7185	0.266666666666667
7200	0.273333333333333
7215	0.286666666666667
7230	0.293333333333333
7245	0.293333333333333
7260	0.293333333333333
7275	0.26
7290	0.26
7305	0.273333333333333
7320	0.266666666666667
7335	0.28
7350	0.293333333333333
7365	0.3
7380	0.3
7395	0.313333333333333
7410	0.3
7425	0.313333333333333
7440	0.326666666666667
7455	0.326666666666667
7470	0.32
7485	0.28
7500	0.253333333333333
7515	0.24
7530	0.24
7545	0.226666666666667
7560	0.253333333333333
7575	0.266666666666667
7590	0.253333333333333
7605	0.246666666666667
7620	0.253333333333333
7635	0.26
7650	0.253333333333333
7665	0.233333333333333
7680	0.213333333333333
7695	0.2
7710	0.18
7725	0.146666666666667
7740	0.14
7755	0.153333333333333
7770	0.153333333333333
7785	0.16
7800	0.173333333333333
7815	0.193333333333333
7830	0.193333333333333
7845	0.226666666666667
7860	0.253333333333333
7875	0.266666666666667
7890	0.266666666666667
7905	0.26
7920	0.26
7935	0.253333333333333
7950	0.246666666666667
7965	0.233333333333333
7980	0.246666666666667
7995	0.213333333333333
8010	0.186666666666667
8025	0.18
8040	0.193333333333333
8055	0.186666666666667
8070	0.193333333333333
8085	0.213333333333333
8100	0.22
8115	0.206666666666667
8130	0.186666666666667
8145	0.186666666666667
8160	0.18
8175	0.18
8190	0.153333333333333
8205	0.153333333333333
8220	0.153333333333333
8235	0.14
8250	0.126666666666667
8265	0.133333333333333
8280	0.146666666666667
8295	0.166666666666667
8310	0.16
8325	0.186666666666667
8340	0.22
8355	0.213333333333333
8370	0.22
8385	0.24
8400	0.246666666666667
8415	0.253333333333333
8430	0.246666666666667
8445	0.24
8460	0.246666666666667
8475	0.246666666666667
8490	0.233333333333333
8505	0.266666666666667
8520	0.28
8535	0.286666666666667
8550	0.293333333333333
8565	0.293333333333333
8580	0.34
8595	0.353333333333333
8610	0.366666666666667
8625	0.346666666666667
8640	0.326666666666667
8655	0.313333333333333
8670	0.293333333333333
8685	0.253333333333333
8700	0.233333333333333
8715	0.246666666666667
8730	0.186666666666667
8745	0.173333333333333
8760	0.16
8775	0.133333333333333
8790	0.14
8805	0.126666666666667
8820	0.133333333333333
8835	0.14
8850	0.153333333333333
8865	0.153333333333333
8880	0.186666666666667
8895	0.2
8910	0.22
8925	0.246666666666667
8940	0.26
8955	0.273333333333333
8970	0.26
8985	0.266666666666667
9000	0.26
9015	0.24
9030	0.233333333333333
9045	0.226666666666667
9060	0.206666666666667
9075	0.213333333333333
9090	0.193333333333333
9105	0.2
9120	0.213333333333333
9135	0.206666666666667
9150	0.22
9165	0.22
9180	0.193333333333333
9195	0.186666666666667
9210	0.193333333333333
9225	0.18
9240	0.193333333333333
9255	0.186666666666667
9270	0.2
9285	0.206666666666667
9300	0.206666666666667
9315	0.22
9330	0.226666666666667
9345	0.226666666666667
9360	0.226666666666667
9375	0.246666666666667
9390	0.233333333333333
9405	0.233333333333333
9420	0.22
9435	0.226666666666667
9450	0.233333333333333
9465	0.22
9480	0.226666666666667
9495	0.213333333333333
9510	0.206666666666667
9525	0.193333333333333
9540	0.22
9555	0.213333333333333
9570	0.213333333333333
9585	0.213333333333333
9600	0.193333333333333
9615	0.206666666666667
9630	0.22
9645	0.24
9660	0.24
9675	0.226666666666667
9690	0.233333333333333
9705	0.233333333333333
9720	0.233333333333333
9735	0.22
9750	0.233333333333333
9765	0.233333333333333
9780	0.24
9795	0.24
9810	0.246666666666667
9825	0.26
9840	0.246666666666667
9855	0.266666666666667
9870	0.273333333333333
9885	0.286666666666667
9900	0.293333333333333
9915	0.286666666666667
9930	0.266666666666667
9945	0.246666666666667
9960	0.253333333333333
9975	0.24
9990	0.233333333333333
10005	0.2
10020	0.18
10035	0.153333333333333
10050	0.133333333333333
10065	0.113333333333333
10080	0.106666666666667
10095	0.126666666666667
10110	0.1
10125	0.113333333333333
10140	0.153333333333333
10155	0.193333333333333
10170	0.22
10185	0.266666666666667
10200	0.3
10215	0.306666666666667
10230	0.32
10245	0.306666666666667
10260	0.326666666666667
10275	0.313333333333333
10290	0.293333333333333
10305	0.266666666666667
10320	0.233333333333333
10335	0.193333333333333
10350	0.146666666666667
10365	0.18
10380	0.186666666666667
10395	0.186666666666667
10410	0.18
10425	0.206666666666667
10440	0.213333333333333
10455	0.22
10470	0.213333333333333
10485	0.213333333333333
10500	0.233333333333333
10515	0.22
10530	0.193333333333333
10545	0.18
10560	0.18
10575	0.153333333333333
10590	0.106666666666667
10605	0.106666666666667
10620	0.113333333333333
10635	0.106666666666667
10650	0.1
10665	0.106666666666667
10680	0.113333333333333
10695	0.12
10710	0.126666666666667
10725	0.126666666666667
10740	0.146666666666667
10755	0.153333333333333
10770	0.186666666666667
10785	0.186666666666667
10800	0.193333333333333
10815	0.16
10830	0.153333333333333
10845	0.146666666666667
10860	0.133333333333333
10875	0.14
10890	0.12
10905	0.1
10920	0.08
10935	0.0866666666666667
10950	0.0733333333333333
10965	0.08
10980	0.106666666666667
10995	0.12
11010	0.12
11025	0.106666666666667
11040	0.106666666666667
11055	0.106666666666667
11070	0.126666666666667
11085	0.16
11100	0.193333333333333
11115	0.206666666666667
11130	0.206666666666667
11145	0.213333333333333
11160	0.226666666666667
11175	0.24
11190	0.273333333333333
11205	0.28
11220	0.246666666666667
11235	0.233333333333333
11250	0.246666666666667
11265	0.253333333333333
11280	0.246666666666667
11295	0.24
11310	0.233333333333333
11325	0.213333333333333
11340	0.18
11355	0.18
11370	0.193333333333333
11385	0.18
11400	0.133333333333333
11415	0.14
11430	0.153333333333333
11445	0.16
11460	0.2
11475	0.213333333333333
11490	0.233333333333333
11505	0.266666666666667
11520	0.246666666666667
11535	0.246666666666667
11550	0.26
11565	0.28
11580	0.273333333333333
11595	0.293333333333333
11610	0.26
11625	0.26
11640	0.246666666666667
11655	0.2
11670	0.24
11685	0.273333333333333
11700	0.3
11715	0.26
11730	0.253333333333333
11745	0.246666666666667
11760	0.233333333333333
11775	0.22
11790	0.213333333333333
11805	0.246666666666667
11820	0.213333333333333
11835	0.186666666666667
11850	0.16
11865	0.153333333333333
11880	0.14
11895	0.106666666666667
11910	0.113333333333333
11925	0.126666666666667
11940	0.133333333333333
11955	0.133333333333333
11970	0.146666666666667
11985	0.153333333333333
12000	0.14
12015	0.16
12030	0.186666666666667
12045	0.206666666666667
12060	0.226666666666667
12075	0.226666666666667
12090	0.22
12105	0.2
12120	0.186666666666667
12135	0.2
12150	0.213333333333333
12165	0.233333333333333
12180	0.226666666666667
12195	0.226666666666667
12210	0.2
12225	0.186666666666667
12240	0.193333333333333
12255	0.173333333333333
12270	0.166666666666667
12285	0.133333333333333
12300	0.146666666666667
12315	0.1
12330	0.0733333333333333
12345	0.0533333333333333
12360	0.0466666666666667
12375	0.0533333333333333
12390	0.06
12405	0.0666666666666667
12420	0.0733333333333333
12435	0.0866666666666667
12450	0.06
12465	0.0666666666666667
12480	0.0666666666666667
12495	0.0666666666666667
12510	0.0733333333333333
12525	0.0866666666666667
12540	0.106666666666667
12555	0.12
12570	0.12
12585	0.12
12600	0.14
12615	0.166666666666667
12630	0.18
12645	0.206666666666667
12660	0.226666666666667
12675	0.233333333333333
12690	0.22
12705	0.233333333333333
12720	0.246666666666667
12735	0.246666666666667
12750	0.26
12765	0.273333333333333
12780	0.3
12795	0.306666666666667
12810	0.3
12825	0.3
12840	0.313333333333333
12855	0.313333333333333
12870	0.326666666666667
12885	0.32
12900	0.3
12915	0.286666666666667
12930	0.266666666666667
12945	0.253333333333333
12960	0.26
12975	0.26
12990	0.253333333333333
13005	0.253333333333333
13020	0.266666666666667
13035	0.273333333333333
13050	0.286666666666667
13065	0.28
13080	0.286666666666667
13095	0.286666666666667
13110	0.273333333333333
13125	0.26
13140	0.24
13155	0.233333333333333
13170	0.213333333333333
13185	0.206666666666667
13200	0.193333333333333
13215	0.186666666666667
13230	0.18
13245	0.186666666666667
13260	0.213333333333333
13275	0.233333333333333
13290	0.253333333333333
13305	0.266666666666667
13320	0.266666666666667
13335	0.266666666666667
13350	0.273333333333333
13365	0.266666666666667
13380	0.28
13395	0.286666666666667
13410	0.273333333333333
13425	0.26
13440	0.253333333333333
13455	0.253333333333333
13470	0.246666666666667
13485	0.233333333333333
13500	0.213333333333333
13515	0.206666666666667
13530	0.173333333333333
13545	0.14
13560	0.113333333333333
13575	0.0933333333333333
13590	0.0733333333333333
13605	0.0333333333333333
13620	0.0133333333333333
13635	0.0133333333333333
13650	0.00666666666666667
13665	0
13680	0
13695	0
13710	0
13725	0
13740	0
13755	0
13770	0
13785	0
13800	0
13815	0
13830	0
13845	0
13860	0
13875	0
13890	0
13905	0
13920	0.02
13935	0.0266666666666667
13950	0.0266666666666667
13965	0.06
13980	0.0666666666666667
13995	0.0666666666666667
14010	0.08
14025	0.106666666666667
14040	0.146666666666667
14055	0.206666666666667
14070	0.213333333333333
14085	0.24
14100	0.266666666666667
14115	0.26
14130	0.28
14145	0.306666666666667
14160	0.32
14175	0.326666666666667
14190	0.3
14205	0.273333333333333
14220	0.28
14235	0.293333333333333
14250	0.306666666666667
14265	0.326666666666667
14280	0.32
14295	0.32
14310	0.313333333333333
14325	0.306666666666667
14340	0.313333333333333
14355	0.313333333333333
14370	0.306666666666667
14385	0.26
14400	0.253333333333333
14415	0.233333333333333
14430	0.266666666666667
14445	0.28
14460	0.3
14475	0.306666666666667
14490	0.32
14505	0.32
14520	0.313333333333333
14535	0.32
14550	0.313333333333333
14565	0.326666666666667
14580	0.333333333333333
14595	0.333333333333333
14610	0.32
14625	0.306666666666667
14640	0.313333333333333
14655	0.3
14670	0.293333333333333
14685	0.333333333333333
14700	0.326666666666667
14715	0.313333333333333
14730	0.28
14745	0.273333333333333
14760	0.253333333333333
14775	0.233333333333333
14790	0.22
14805	0.26
14820	0.3
14835	0.293333333333333
14850	0.313333333333333
14865	0.3
14880	0.306666666666667
14895	0.3
14910	0.32
14925	0.333333333333333
14940	0.34
14955	0.306666666666667
14970	0.286666666666667
14985	0.266666666666667
15000	0.266666666666667
15015	0.28
15030	0.26
15045	0.24
15060	0.22
15075	0.22
15090	0.22
15105	0.193333333333333
15120	0.16
15135	0.14
15150	0.1
15165	0.0733333333333333
15180	0.06
15195	0.0533333333333333
15210	0.0466666666666667
15225	0.0333333333333333
15240	0
15255	0
15270	0
15285	0
15300	0
15315	0
15330	0
15345	0
15360	0
15375	0
15390	0
15405	0
15420	0.0133333333333333
15435	0.0266666666666667
15450	0.0266666666666667
15465	0.0466666666666667
15480	0.0533333333333333
15495	0.08
