# Supplementary material for: Conveniently Pre-Tagged and Pre-Packaged: Extended Molecular Identification and Metagenomics Using Complete Metazoan Mitochondrial Genomes
Source: PLoS One. 2012 Dec 14;7(12):e51263. doi: 10.1371/journal.pone.0051263 (PMC3522660; doi:10.1371/journal.pone.0051263)
Supplement: File S4 — Sliding window analyses for Sauropsida, Aves, Hemichordata, Coelacanthimorpha, Dipnoi, Chondrichthyes and Cephalochordata. For each family, the folder contains the aligned sequences as well as the sliding window analyses by species pair and for all species pair on a single figure. (ZIP) [file pone.0051263.s004.zip › Cephalocordata/Epigonichthyidae/45_450/Asymmetron_lucayanum_NC_006464_Asymmetron_inferum_NC_009774.csv]

0	0.126666666666667
45	0.137777777777778
90	0.144444444444444
135	0.133333333333333
180	0.142222222222222
225	0.157777777777778
270	0.162222222222222
315	0.168888888888889
360	0.164444444444444
405	0.164444444444444
450	0.166666666666667
495	0.162222222222222
540	0.155555555555556
585	0.168888888888889
630	0.166666666666667
675	0.16
720	0.153333333333333
765	0.142222222222222
810	0.148888888888889
855	0.153333333333333
900	0.157777777777778
945	0.168888888888889
990	0.173333333333333
1035	0.175555555555556
1080	0.175555555555556
1125	0.215555555555556
1170	0.22
1215	0.231111111111111
1260	0.235555555555556
1305	0.24
1350	0.226666666666667
1395	0.228888888888889
1440	0.237777777777778
1485	0.233333333333333
1530	0.235555555555556
1575	0.2
1620	0.197777777777778
1665	0.195555555555556
1710	0.186666666666667
1755	0.184444444444444
1800	0.193333333333333
1845	0.195555555555556
1890	0.188888888888889
1935	0.177777777777778
1980	0.173333333333333
2025	0.195555555555556
2070	0.2
2115	0.202222222222222
2160	0.202222222222222
2205	0.211111111111111
2250	0.213333333333333
2295	0.204444444444444
2340	0.2
2385	0.204444444444444
2430	0.193333333333333
2475	0.18
2520	0.171111111111111
2565	0.155555555555556
2610	0.151111111111111
2655	0.133333333333333
2700	0.14
2745	0.14
2790	0.142222222222222
2835	0.148888888888889
2880	0.166666666666667
2925	0.153333333333333
2970	0.157777777777778
3015	0.171111111111111
3060	0.173333333333333
3105	0.182222222222222
3150	0.166666666666667
3195	0.157777777777778
3240	0.148888888888889
3285	0.135555555555556
3330	0.128888888888889
3375	0.155555555555556
3420	0.168888888888889
3465	0.184444444444444
3510	0.195555555555556
3555	0.202222222222222
3600	0.215555555555556
3645	0.228888888888889
3690	0.26
3735	0.266666666666667
3780	0.266666666666667
3825	0.251111111111111
3870	0.24
3915	0.213333333333333
3960	0.215555555555556
4005	0.213333333333333
4050	0.217777777777778
4095	0.211111111111111
4140	0.2
4185	0.191111111111111
4230	0.197777777777778
4275	0.202222222222222
4320	0.211111111111111
4365	0.233333333333333
4410	0.231111111111111
4455	0.224444444444444
4500	0.215555555555556
4545	0.224444444444444
4590	0.226666666666667
4635	0.257777777777778
4680	0.257777777777778
4725	0.253333333333333
4770	0.253333333333333
4815	0.246666666666667
4860	0.253333333333333
4905	0.253333333333333
4950	0.248888888888889
4995	0.255555555555556
5040	0.271111111111111
5085	0.255555555555556
5130	0.251111111111111
5175	0.244444444444444
5220	0.244444444444444
5265	0.251111111111111
5310	0.244444444444444
5355	0.248888888888889
5400	0.248888888888889
5445	0.246666666666667
5490	0.231111111111111
5535	0.228888888888889
5580	0.228888888888889
5625	0.224444444444444
5670	0.226666666666667
5715	0.22
5760	0.222222222222222
5805	0.237777777777778
5850	0.233333333333333
5895	0.208888888888889
5940	0.197777777777778
5985	0.193333333333333
6030	0.197777777777778
6075	0.204444444444444
6120	0.204444444444444
6165	0.195555555555556
6210	0.195555555555556
6255	0.182222222222222
6300	0.211111111111111
6345	0.24
6390	0.255555555555556
6435	0.268888888888889
6480	0.266666666666667
6525	0.262222222222222
6570	0.26
6615	0.271111111111111
6660	0.257777777777778
6705	0.266666666666667
6750	0.266666666666667
6795	0.257777777777778
6840	0.251111111111111
6885	0.257777777777778
6930	0.273333333333333
6975	0.282222222222222
7020	0.268888888888889
7065	0.28
7110	0.297777777777778
7155	0.295555555555556
7200	0.28
7245	0.275555555555556
7290	0.275555555555556
7335	0.257777777777778
7380	0.242222222222222
7425	0.242222222222222
7470	0.246666666666667
7515	0.235555555555556
7560	0.231111111111111
7605	0.233333333333333
7650	0.224444444444444
7695	0.228888888888889
7740	0.237777777777778
7785	0.248888888888889
7830	0.251111111111111
7875	0.244444444444444
7920	0.233333333333333
7965	0.228888888888889
8010	0.22
8055	0.204444444444444
8100	0.202222222222222
8145	0.2
8190	0.2
8235	0.204444444444444
8280	0.217777777777778
8325	0.231111111111111
8370	0.235555555555556
8415	0.224444444444444
8460	0.208888888888889
8505	0.2
8550	0.197777777777778
8595	0.2
8640	0.195555555555556
8685	0.191111111111111
8730	0.184444444444444
8775	0.177777777777778
8820	0.191111111111111
8865	0.204444444444444
8910	0.213333333333333
8955	0.22
9000	0.224444444444444
9045	0.224444444444444
9090	0.222222222222222
9135	0.211111111111111
9180	0.204444444444444
9225	0.211111111111111
9270	0.204444444444444
9315	0.193333333333333
9360	0.206666666666667
9405	0.222222222222222
9450	0.22
9495	0.222222222222222
9540	0.222222222222222
9585	0.24
9630	0.244444444444444
9675	0.228888888888889
9720	0.22
9765	0.211111111111111
9810	0.191111111111111
9855	0.2
9900	0.228888888888889
9945	0.231111111111111
9990	0.222222222222222
10035	0.202222222222222
10080	0.208888888888889
10125	0.228888888888889
10170	0.24
10215	0.251111111111111
10260	0.253333333333333
10305	0.224444444444444
10350	0.188888888888889
10395	0.171111111111111
10440	0.171111111111111
10485	0.184444444444444
10530	0.164444444444444
10575	0.14
10620	0.12
10665	0.117777777777778
10710	0.122222222222222
10755	0.124444444444444
10800	0.166666666666667
10845	0.173333333333333
10890	0.186666666666667
10935	0.186666666666667
10980	0.204444444444444
11025	0.206666666666667
11070	0.22
11115	0.226666666666667
11160	0.26
11205	0.277777777777778
11250	0.244444444444444
11295	0.262222222222222
11340	0.271111111111111
11385	0.271111111111111
11430	0.282222222222222
11475	0.286666666666667
11520	0.277777777777778
11565	0.268888888888889
11610	0.226666666666667
11655	0.22
11700	0.217777777777778
11745	0.213333333333333
11790	0.195555555555556
11835	0.197777777777778
11880	0.188888888888889
11925	0.184444444444444
11970	0.18
12015	0.177777777777778
12060	0.175555555555556
12105	0.164444444444444
12150	0.157777777777778
12195	0.128888888888889
12240	0.124444444444444
12285	0.126666666666667
12330	0.111111111111111
12375	0.12
12420	0.135555555555556
12465	0.153333333333333
12510	0.184444444444444
12555	0.191111111111111
12600	0.204444444444444
12645	0.224444444444444
12690	0.242222222222222
12735	0.242222222222222
12780	0.246666666666667
12825	0.242222222222222
12870	0.251111111111111
12915	0.24
12960	0.237777777777778
13005	0.248888888888889
13050	0.24
13095	0.24
13140	0.24
13185	0.222222222222222
13230	0.208888888888889
13275	0.191111111111111
13320	0.164444444444444
13365	0.148888888888889
13410	0.12
13455	0.0911111111111111
13500	0.0777777777777778
13545	0.0555555555555556
13590	0.0222222222222222
13635	0.0244444444444444
13680	0.0333333333333333
13725	0.04
13770	0.0644444444444444
13815	0.0933333333333333
13860	0.111111111111111
13905	0.137777777777778
13950	0.171111111111111
13995	0.191111111111111
14040	0.211111111111111
14085	0.213333333333333
14130	0.228888888888889
14175	0.253333333333333
14220	0.248888888888889
14265	0.246666666666667
14310	0.255555555555556
14355	0.257777777777778
14400	0.251111111111111
14445	0.26
14490	0.264444444444444
14535	0.284444444444444
14580	0.268888888888889
14625	0.262222222222222
14670	0.264444444444444
14715	0.264444444444444
14760	0.244444444444444
14805	0.228888888888889
14850	0.202222222222222
14895	0.173333333333333
14940	0.148888888888889
14985	0.113333333333333
15030	0.0933333333333333
15075	0.0688888888888889
15120	0.0511111111111111
15165	0.0311111111111111
15210	0.0422222222222222
15255	0.0422222222222222
15300	0.0466666666666667
15345	0.0644444444444444
15390	0.08
15435	0.0977777777777778
15480	0.108888888888889
