# Supplementary material for: Conveniently Pre-Tagged and Pre-Packaged: Extended Molecular Identification and Metagenomics Using Complete Metazoan Mitochondrial Genomes
Source: PLoS One. 2012 Dec 14;7(12):e51263. doi: 10.1371/journal.pone.0051263 (PMC3522660; doi:10.1371/journal.pone.0051263)
Supplement: File S4 — Sliding window analyses for Sauropsida, Aves, Hemichordata, Coelacanthimorpha, Dipnoi, Chondrichthyes and Cephalochordata. For each family, the folder contains the aligned sequences as well as the sliding window analyses by species pair and for all species pair on a single figure. (ZIP) [file pone.0051263.s004.zip › Cephalocordata/Epigonichthyidae/45_450/Asymmetron_lucayanum_NC_006464_Asymmetron_sp._A_TK-2007_NC_009775.csv]

0	0.153333333333333
45	0.171111111111111
90	0.173333333333333
135	0.171111111111111
180	0.177777777777778
225	0.18
270	0.184444444444444
315	0.18
360	0.173333333333333
405	0.177777777777778
450	0.175555555555556
495	0.168888888888889
540	0.171111111111111
585	0.175555555555556
630	0.182222222222222
675	0.177777777777778
720	0.175555555555556
765	0.182222222222222
810	0.182222222222222
855	0.186666666666667
900	0.186666666666667
945	0.195555555555556
990	0.208888888888889
1035	0.202222222222222
1080	0.184444444444444
1125	0.195555555555556
1170	0.182222222222222
1215	0.182222222222222
1260	0.186666666666667
1305	0.195555555555556
1350	0.195555555555556
1395	0.193333333333333
1440	0.188888888888889
1485	0.193333333333333
1530	0.206666666666667
1575	0.206666666666667
1620	0.211111111111111
1665	0.213333333333333
1710	0.204444444444444
1755	0.188888888888889
1800	0.191111111111111
1845	0.197777777777778
1890	0.193333333333333
1935	0.195555555555556
1980	0.2
2025	0.211111111111111
2070	0.222222222222222
2115	0.215555555555556
2160	0.226666666666667
2205	0.237777777777778
2250	0.253333333333333
2295	0.248888888888889
2340	0.237777777777778
2385	0.217777777777778
2430	0.197777777777778
2475	0.182222222222222
2520	0.175555555555556
2565	0.173333333333333
2610	0.162222222222222
2655	0.146666666666667
2700	0.133333333333333
2745	0.131111111111111
2790	0.148888888888889
2835	0.164444444444444
2880	0.166666666666667
2925	0.171111111111111
2970	0.173333333333333
3015	0.186666666666667
3060	0.191111111111111
3105	0.202222222222222
3150	0.197777777777778
3195	0.193333333333333
3240	0.173333333333333
3285	0.162222222222222
3330	0.16
3375	0.166666666666667
3420	0.18
3465	0.193333333333333
3510	0.197777777777778
3555	0.2
3600	0.22
3645	0.231111111111111
3690	0.253333333333333
3735	0.268888888888889
3780	0.28
3825	0.262222222222222
3870	0.255555555555556
3915	0.24
3960	0.255555555555556
4005	0.251111111111111
4050	0.253333333333333
4095	0.242222222222222
4140	0.231111111111111
4185	0.217777777777778
4230	0.211111111111111
4275	0.22
4320	0.222222222222222
4365	0.235555555555556
4410	0.22
4455	0.211111111111111
4500	0.204444444444444
4545	0.222222222222222
4590	0.242222222222222
4635	0.264444444444444
4680	0.277777777777778
4725	0.286666666666667
4770	0.288888888888889
4815	0.28
4860	0.288888888888889
4905	0.297777777777778
4950	0.286666666666667
4995	0.288888888888889
5040	0.295555555555556
5085	0.286666666666667
5130	0.284444444444444
5175	0.273333333333333
5220	0.268888888888889
5265	0.262222222222222
5310	0.255555555555556
5355	0.257777777777778
5400	0.268888888888889
5445	0.257777777777778
5490	0.237777777777778
5535	0.24
5580	0.233333333333333
5625	0.231111111111111
5670	0.244444444444444
5715	0.242222222222222
5760	0.264444444444444
5805	0.264444444444444
5850	0.257777777777778
5895	0.235555555555556
5940	0.228888888888889
5985	0.206666666666667
6030	0.226666666666667
6075	0.224444444444444
6120	0.222222222222222
6165	0.228888888888889
6210	0.206666666666667
6255	0.213333333333333
6300	0.235555555555556
6345	0.266666666666667
6390	0.282222222222222
6435	0.308888888888889
6480	0.288888888888889
6525	0.282222222222222
6570	0.268888888888889
6615	0.271111111111111
6660	0.275555555555556
6705	0.262222222222222
6750	0.246666666666667
6795	0.237777777777778
6840	0.242222222222222
6885	0.248888888888889
6930	0.26
6975	0.266666666666667
7020	0.268888888888889
7065	0.284444444444444
7110	0.282222222222222
7155	0.3
7200	0.286666666666667
7245	0.286666666666667
7290	0.277777777777778
7335	0.255555555555556
7380	0.244444444444444
7425	0.26
7470	0.253333333333333
7515	0.226666666666667
7560	0.226666666666667
7605	0.217777777777778
7650	0.222222222222222
7695	0.215555555555556
7740	0.217777777777778
7785	0.235555555555556
7830	0.242222222222222
7875	0.231111111111111
7920	0.231111111111111
7965	0.235555555555556
8010	0.242222222222222
8055	0.246666666666667
8100	0.255555555555556
8145	0.257777777777778
8190	0.257777777777778
8235	0.264444444444444
8280	0.268888888888889
8325	0.282222222222222
8370	0.288888888888889
8415	0.284444444444444
8460	0.262222222222222
8505	0.24
8550	0.231111111111111
8595	0.235555555555556
8640	0.228888888888889
8685	0.213333333333333
8730	0.206666666666667
8775	0.188888888888889
8820	0.188888888888889
8865	0.195555555555556
8910	0.204444444444444
8955	0.222222222222222
9000	0.224444444444444
9045	0.211111111111111
9090	0.215555555555556
9135	0.222222222222222
9180	0.226666666666667
9225	0.233333333333333
9270	0.235555555555556
9315	0.233333333333333
9360	0.233333333333333
9405	0.235555555555556
9450	0.237777777777778
9495	0.244444444444444
9540	0.235555555555556
9585	0.228888888888889
9630	0.22
9675	0.211111111111111
9720	0.193333333333333
9765	0.177777777777778
9810	0.175555555555556
9855	0.182222222222222
9900	0.202222222222222
9945	0.204444444444444
9990	0.204444444444444
10035	0.182222222222222
10080	0.188888888888889
10125	0.217777777777778
10170	0.233333333333333
10215	0.248888888888889
10260	0.235555555555556
10305	0.215555555555556
10350	0.175555555555556
10395	0.175555555555556
10440	0.171111111111111
10485	0.2
10530	0.193333333333333
10575	0.16
10620	0.144444444444444
10665	0.135555555555556
10710	0.137777777777778
10755	0.131111111111111
10800	0.171111111111111
10845	0.166666666666667
10890	0.182222222222222
10935	0.173333333333333
10980	0.173333333333333
11025	0.177777777777778
11070	0.177777777777778
11115	0.177777777777778
11160	0.206666666666667
11205	0.224444444444444
11250	0.193333333333333
11295	0.215555555555556
11340	0.217777777777778
11385	0.222222222222222
11430	0.24
11475	0.24
11520	0.251111111111111
11565	0.244444444444444
11610	0.215555555555556
11655	0.204444444444444
11700	0.206666666666667
11745	0.191111111111111
11790	0.182222222222222
11835	0.182222222222222
11880	0.184444444444444
11925	0.186666666666667
11970	0.166666666666667
12015	0.168888888888889
12060	0.164444444444444
12105	0.155555555555556
12150	0.151111111111111
12195	0.131111111111111
12240	0.128888888888889
12285	0.126666666666667
12330	0.113333333333333
12375	0.117777777777778
12420	0.137777777777778
12465	0.162222222222222
12510	0.184444444444444
12555	0.2
12600	0.211111111111111
12645	0.224444444444444
12690	0.226666666666667
12735	0.233333333333333
12780	0.242222222222222
12825	0.237777777777778
12870	0.244444444444444
12915	0.235555555555556
12960	0.244444444444444
13005	0.26
13050	0.251111111111111
13095	0.262222222222222
13140	0.268888888888889
13185	0.255555555555556
13230	0.248888888888889
13275	0.248888888888889
13320	0.24
13365	0.22
13410	0.213333333333333
13455	0.182222222222222
13500	0.175555555555556
13545	0.16
13590	0.133333333333333
13635	0.12
13680	0.0977777777777778
13725	0.0977777777777778
13770	0.113333333333333
13815	0.133333333333333
13860	0.135555555555556
13905	0.151111111111111
13950	0.175555555555556
13995	0.202222222222222
14040	0.222222222222222
14085	0.24
14130	0.273333333333333
14175	0.297777777777778
14220	0.293333333333333
14265	0.308888888888889
14310	0.311111111111111
14355	0.293333333333333
14400	0.271111111111111
14445	0.237777777777778
14490	0.242222222222222
14535	0.275555555555556
14580	0.255555555555556
14625	0.242222222222222
14670	0.248888888888889
14715	0.246666666666667
14760	0.222222222222222
14805	0.235555555555556
14850	0.224444444444444
14895	0.217777777777778
14940	0.191111111111111
14985	0.137777777777778
15030	0.12
15075	0.0933333333333333
15120	0.0622222222222222
15165	0.0355555555555556
15210	0.0511111111111111
15255	0.0488888888888889
15300	0.0644444444444444
15345	0.0822222222222222
15390	0.0977777777777778
15435	0.12
15480	0.135555555555556
