# Supplementary material for: Conveniently Pre-Tagged and Pre-Packaged: Extended Molecular Identification and Metagenomics Using Complete Metazoan Mitochondrial Genomes
Source: PLoS One. 2012 Dec 14;7(12):e51263. doi: 10.1371/journal.pone.0051263 (PMC3522660; doi:10.1371/journal.pone.0051263)
Supplement: File S4 — Sliding window analyses for Sauropsida, Aves, Hemichordata, Coelacanthimorpha, Dipnoi, Chondrichthyes and Cephalochordata. For each family, the folder contains the aligned sequences as well as the sliding window analyses by species pair and for all species pair on a single figure. (ZIP) [file pone.0051263.s004.zip › Cephalocordata/Epigonichthyidae/45_450/Asymmetron_sp._A_TK-2007_NC_009775_Asymmetron_inferum_NC_009774.csv]

0	0.142222222222222
45	0.157777777777778
90	0.162222222222222
135	0.162222222222222
180	0.155555555555556
225	0.151111111111111
270	0.148888888888889
315	0.164444444444444
360	0.157777777777778
405	0.16
450	0.157777777777778
495	0.162222222222222
540	0.157777777777778
585	0.153333333333333
630	0.16
675	0.16
720	0.16
765	0.162222222222222
810	0.171111111111111
855	0.177777777777778
900	0.184444444444444
945	0.186666666666667
990	0.202222222222222
1035	0.215555555555556
1080	0.204444444444444
1125	0.224444444444444
1170	0.22
1215	0.217777777777778
1260	0.211111111111111
1305	0.217777777777778
1350	0.208888888888889
1395	0.206666666666667
1440	0.195555555555556
1485	0.191111111111111
1530	0.204444444444444
1575	0.193333333333333
1620	0.202222222222222
1665	0.202222222222222
1710	0.202222222222222
1755	0.197777777777778
1800	0.202222222222222
1845	0.2
1890	0.197777777777778
1935	0.188888888888889
1980	0.188888888888889
2025	0.195555555555556
2070	0.195555555555556
2115	0.191111111111111
2160	0.193333333333333
2205	0.195555555555556
2250	0.195555555555556
2295	0.197777777777778
2340	0.188888888888889
2385	0.177777777777778
2430	0.164444444444444
2475	0.164444444444444
2520	0.155555555555556
2565	0.146666666666667
2610	0.135555555555556
2655	0.128888888888889
2700	0.137777777777778
2745	0.148888888888889
2790	0.171111111111111
2835	0.191111111111111
2880	0.202222222222222
2925	0.188888888888889
2970	0.2
3015	0.213333333333333
3060	0.226666666666667
3105	0.231111111111111
3150	0.224444444444444
3195	0.211111111111111
3240	0.186666666666667
3285	0.164444444444444
3330	0.16
3375	0.175555555555556
3420	0.184444444444444
3465	0.188888888888889
3510	0.2
3555	0.211111111111111
3600	0.233333333333333
3645	0.24
3690	0.264444444444444
3735	0.282222222222222
3780	0.282222222222222
3825	0.273333333333333
3870	0.255555555555556
3915	0.248888888888889
3960	0.242222222222222
4005	0.226666666666667
4050	0.228888888888889
4095	0.226666666666667
4140	0.217777777777778
4185	0.202222222222222
4230	0.208888888888889
4275	0.222222222222222
4320	0.217777777777778
4365	0.233333333333333
4410	0.228888888888889
4455	0.228888888888889
4500	0.206666666666667
4545	0.217777777777778
4590	0.235555555555556
4635	0.257777777777778
4680	0.255555555555556
4725	0.244444444444444
4770	0.262222222222222
4815	0.26
4860	0.277777777777778
4905	0.277777777777778
4950	0.275555555555556
4995	0.266666666666667
5040	0.264444444444444
5085	0.26
5130	0.262222222222222
5175	0.255555555555556
5220	0.26
5265	0.262222222222222
5310	0.244444444444444
5355	0.24
5400	0.253333333333333
5445	0.257777777777778
5490	0.242222222222222
5535	0.242222222222222
5580	0.237777777777778
5625	0.24
5670	0.226666666666667
5715	0.222222222222222
5760	0.24
5805	0.26
5850	0.253333333333333
5895	0.228888888888889
5940	0.224444444444444
5985	0.211111111111111
6030	0.217777777777778
6075	0.224444444444444
6120	0.235555555555556
6165	0.224444444444444
6210	0.213333333333333
6255	0.217777777777778
6300	0.242222222222222
6345	0.264444444444444
6390	0.277777777777778
6435	0.297777777777778
6480	0.291111111111111
6525	0.275555555555556
6570	0.275555555555556
6615	0.28
6660	0.275555555555556
6705	0.266666666666667
6750	0.251111111111111
6795	0.248888888888889
6840	0.26
6885	0.251111111111111
6930	0.271111111111111
6975	0.284444444444444
7020	0.275555555555556
7065	0.304444444444444
7110	0.313333333333333
7155	0.32
7200	0.297777777777778
7245	0.304444444444444
7290	0.306666666666667
7335	0.3
7380	0.275555555555556
7425	0.264444444444444
7470	0.266666666666667
7515	0.244444444444444
7560	0.253333333333333
7605	0.242222222222222
7650	0.248888888888889
7695	0.24
7740	0.226666666666667
7785	0.237777777777778
7830	0.237777777777778
7875	0.237777777777778
7920	0.228888888888889
7965	0.215555555555556
8010	0.197777777777778
8055	0.208888888888889
8100	0.22
8145	0.215555555555556
8190	0.22
8235	0.24
8280	0.264444444444444
8325	0.282222222222222
8370	0.284444444444444
8415	0.284444444444444
8460	0.275555555555556
8505	0.248888888888889
8550	0.237777777777778
8595	0.253333333333333
8640	0.251111111111111
8685	0.226666666666667
8730	0.204444444444444
8775	0.197777777777778
8820	0.202222222222222
8865	0.204444444444444
8910	0.208888888888889
8955	0.222222222222222
9000	0.231111111111111
9045	0.215555555555556
9090	0.208888888888889
9135	0.215555555555556
9180	0.217777777777778
9225	0.208888888888889
9270	0.213333333333333
9315	0.217777777777778
9360	0.224444444444444
9405	0.228888888888889
9450	0.222222222222222
9495	0.235555555555556
9540	0.237777777777778
9585	0.244444444444444
9630	0.246666666666667
9675	0.246666666666667
9720	0.233333333333333
9765	0.215555555555556
9810	0.208888888888889
9855	0.228888888888889
9900	0.253333333333333
9945	0.235555555555556
9990	0.237777777777778
10035	0.215555555555556
10080	0.215555555555556
10125	0.222222222222222
10170	0.235555555555556
10215	0.248888888888889
10260	0.237777777777778
10305	0.204444444444444
10350	0.164444444444444
10395	0.166666666666667
10440	0.157777777777778
10485	0.173333333333333
10530	0.16
10575	0.146666666666667
10620	0.131111111111111
10665	0.12
10710	0.131111111111111
10755	0.124444444444444
10800	0.162222222222222
10845	0.171111111111111
10890	0.177777777777778
10935	0.168888888888889
10980	0.193333333333333
11025	0.193333333333333
11070	0.197777777777778
11115	0.211111111111111
11160	0.233333333333333
11205	0.257777777777778
11250	0.224444444444444
11295	0.24
11340	0.231111111111111
11385	0.248888888888889
11430	0.244444444444444
11475	0.248888888888889
11520	0.251111111111111
11565	0.246666666666667
11610	0.215555555555556
11655	0.204444444444444
11700	0.211111111111111
11745	0.2
11790	0.202222222222222
11835	0.188888888888889
11880	0.193333333333333
11925	0.188888888888889
11970	0.173333333333333
12015	0.171111111111111
12060	0.164444444444444
12105	0.153333333333333
12150	0.146666666666667
12195	0.12
12240	0.124444444444444
12285	0.117777777777778
12330	0.108888888888889
12375	0.126666666666667
12420	0.148888888888889
12465	0.171111111111111
12510	0.204444444444444
12555	0.226666666666667
12600	0.237777777777778
12645	0.26
12690	0.264444444444444
12735	0.282222222222222
12780	0.286666666666667
12825	0.275555555555556
12870	0.271111111111111
12915	0.253333333333333
12960	0.248888888888889
13005	0.253333333333333
13050	0.253333333333333
13095	0.255555555555556
13140	0.251111111111111
13185	0.24
13230	0.217777777777778
13275	0.202222222222222
13320	0.182222222222222
13365	0.164444444444444
13410	0.135555555555556
13455	0.1
13500	0.0777777777777778
13545	0.0511111111111111
13590	0.0311111111111111
13635	0.02
13680	0.0311111111111111
13725	0.0444444444444444
13770	0.0866666666666667
13815	0.115555555555556
13860	0.142222222222222
13905	0.171111111111111
13950	0.211111111111111
13995	0.242222222222222
14040	0.262222222222222
14085	0.271111111111111
14130	0.291111111111111
14175	0.317777777777778
14220	0.304444444444444
14265	0.3
14310	0.315555555555556
14355	0.313333333333333
14400	0.302222222222222
14445	0.3
14490	0.288888888888889
14535	0.322222222222222
14580	0.315555555555556
14625	0.297777777777778
14670	0.3
14715	0.306666666666667
14760	0.273333333333333
14805	0.266666666666667
14850	0.237777777777778
14895	0.208888888888889
14940	0.197777777777778
14985	0.144444444444444
15030	0.113333333333333
15075	0.0911111111111111
15120	0.06
15165	0.04
15210	0.0511111111111111
15255	0.0533333333333333
15300	0.0711111111111111
15345	0.0911111111111111
15390	0.0955555555555556
15435	0.113333333333333
15480	0.124444444444444
