# Supplementary material for: Conveniently Pre-Tagged and Pre-Packaged: Extended Molecular Identification and Metagenomics Using Complete Metazoan Mitochondrial Genomes
Source: PLoS One. 2012 Dec 14;7(12):e51263. doi: 10.1371/journal.pone.0051263 (PMC3522660; doi:10.1371/journal.pone.0051263)
Supplement: File S4 — Sliding window analyses for Sauropsida, Aves, Hemichordata, Coelacanthimorpha, Dipnoi, Chondrichthyes and Cephalochordata. For each family, the folder contains the aligned sequences as well as the sliding window analyses by species pair and for all species pair on a single figure. (ZIP) [file pone.0051263.s004.zip › Cephalocordata/Epigonichthyidae/Epigonichthyidae.fas]

>Asymmetron lucayanum mitochondrion, complete genome.    NC_006464
GTGTACATAACTCGATGGTTATTTTCTACCAACCACAAGGATATCGGAACACTTTATTTT
ATTTTTGGTGCTTGAGCAGCAATAGTTGGCACAGCAATGAGCCTTCTTATTCGTGCAGAA
CTATCCCAGCCAGGATCACTATTAGGAGATGATCACTTATATAATGTAATTGTTACTGCC
CATGCTTTCGTAATAATTTTCTTTATAGTTATACCTGTAATAATTGGAGGCTTTGGTAAC
TGATTAGTGCCAATAATGATTGGTGCACCTGATATAGCATTTCCACGAATGAATAATATA
AGCTTTTGAATACTTCCACCCTCTTTCTCTTTACTTCTCGCTTCATCTGCTGTCGAAGCC
GGAGTTGGGACAGGCTGAACAGTATACCCCCCTTTAGCCGGCAACATTGCCCACGCTGGA
GCATCTGTCGATTTAGCTATTTTTTCTCTCCATTTAGCGGGGGTCTCGTCAATTCTAGGT
GCTATTAATTTCATCACGACGATTCATAATATACGTGCAAGCGTTGAATGAAATCGTGTA
CCCCTATTCGTATGATCTATTTGAGTAACTGCTTATTTACTACTTCTCTCACTACCAGTT
CTTGCCGGAGCCATTACCATACTCCTTACAGATCGAAACATCAATACTACCTTTTTCGAC
CCGTCAGGAGGGGGAGATCCTATCTTATATGAACACTTATTCTGGTTCTTCGGGCACCCT
GAAGTCTACATTTTAATTCTTCCAGGTTTTGGTATAATTTCACATATTATTATTCACTAT
GCAGGCAAATTACGTTCTTTCGGCTATCTAGGAATAACTTGAGCTATATTTACTATCGGG
TTGCTTGGATTCTGAGTATGAGCACATCACATATTTACCGTAGGAATGGATGTCGATACA
CGAAGTTATTTCACTGCTGCAACTATAGTTATTGCCGTCCCCACAGGAATTAAAGTTTTT
AGCTGATTGGCTACACTAGCAGGATCTAAGCAGATTAAATGAGAAACGCCTCTTTTATGA
GCATTAGGATTCATTTTCCTATTTACTGTAGGTGGATTAACAGGAATCGTTTTAGCCAAT
TCTTCTTTAGACATTGTTCTTCATGATACTTATTACGTAGTAGCCCACTTCCATTACGTT
CTGTCTATGGGGGCAGTATTTTCAATTTTAGGGGGATTAACATACTGATTTCCCCTATTT
ACAGGATTTACATTAAAAGAGTCATTAACAAAAATTCACTTCTTTGTAATATTTGTAGGA
GTCAATTTAACTTTCTTCCCACAACATTTTTTGGGCCTAGCGGGAATACCACGGCGATAT
TCTGATTATCCAGATGCCTACACTATTTGAAATGTAGTGTCCTCCCTTGGCTCAATTATT
TCTCTTGGCTCAGTGATTTTCTTCCTATTTATTATTTGAGAAGCTTTCTCCGCGCAACGA
AAAGTTATCCCAGCAAGCCATACAACTCACGCTGCTGAATGACTAATGGGTTGTCCCCCA
CTATTCCACACACACGAGGAACTCCCTTTTATCTCCAAAAAGATCTAATATTAATTGTTC
TTCTTGCACAAATAATTAATAATAA---ACTTTAATGACAGGATACCAAACCCACCCATG
ACACTTAGTTGAACCTAGCCCTTGACCTCTTGTGGGCGGTTCTGCAGCATTCACTTTAAC
TGTTGGCTTAGTAATGTGATTTCACTACAACTCCACCCTTTTATTAACATTGGGTTTAAT
TCTAGTAATTATAACAATAATCCAATGATGACGAGACGTTGTCCGGGAGGCAACCTTTCA
AGGTTGCCATACGTCTTATGTCATCGCTGGGCTCCGACGGGGCATAGTCTTATTTATCGT
ATCAGAAGTATTTTTCTTTTTGGCATTCTTTTGAGCCTTCTTTCACAGTAGCCTAGCTCC
AACAGTAGAATTAGGGGTCACGTGGCCCCCAACTGGCATTCACCCCTTAAACGCTTTTGC
TGTACCACTTTTAAACACTGCTGTTCTCCTAAGCTCAGGAGTTACAGTAACATGAGCCCA
CCATGCTTTATTAGATGGAAACCGTACAGAAGCAATTCAGGCATTGGCATTCACAGTGAT
CTTAGGCCTCTACTTTACGGCCCTACAAGCATGAGAATATTATGAAGCCCCCTTCACCAT
CGCAGATGGAATTTATGGCTCAACTTTTTTTGTGGCTACTGGATTTCATGGGCTTCATGT
TATTATCGGCTCTACTTTTTTACTTGTTTGCCTAATTCGTCAAATCTCTTATCACTACAC
GTCTTCCCACCATTTTGGTTTTGAAGCAGCAGCCTGATATTGACATTTTGTAGACGTAGT
ATGACTTTTCCTCTACGTATGTATTTACTGATGAGGATCCTAAT--TACTAGTTAGTCAT
GCTAACTCTTACACAAGCAGTAGGTATTGCCTCACTTTTAGTTCTTTTACTCCTCTTAGT
TGGGCTCAATATCCCTAACTCATACCCTGACAATGAGAAACTATCAGCATATGAGTGCGG
CTTCGACCCATTAGGAAATGCGCGCCTTCCTTTCTCCTTACGATTTTTCTTAGTCGCAAT
TTTATTCCTCCTCTTTGACTTGGAAATTGCATTAATCCTGCCCTACCCCTTAAGACTTGC
ATATAGCCCCTCCGTAACCTTTAATTTCTGGATAATTACCCTTCTAATTATTATCTTAAC
ATTTGGTCTAATGTACGAATGGTTGAAAGGGGGCCTTGAATGATCGGAATAGCT------
--------------------------------------ATTAATCCTT------------
------------TGGAAACAAAAGGTAATTTAAACCTTTGTCTATCGGTTTCAAGCCGAT
TGCATATTCTCTGCCATATTTCCTAATGTAAGCATAAGAAATATTAGGTTAAATCAAACT
TACAGCTTGTCAGACTGTAGACCTTATAAATTCATAAGATATTTCGATGGCAACGCCTGC
ACAATTAGGTCTTACAGACGCAGCATCCCCCGTAATAGAGGAAATAATTTACTTTCATGA
TCACGTTATATTAGTTCTTATTTTAATTACTTGCTTAATTTCCTACAGTATAACAGTCCT
TATAACTTCAACATACCTTTATCGCTTCTTAACAGATGGGCATGTAATTGAGACAGTATG
AACCATTGTTCCCGCTATCATTTTAGTGGTAGTAGCACTACCATCTTTAAAATTACTTTA
CCTCACAGACGAATTAGACACACCACAATTAACTATTAAAACCGTAGGACATCAATGATA
TTGAAGTTACGAGTACACAGATTACTATGATATCGAATTTGATTCTTATATATTACCCAC
AGCCGATATCTCTGACGGTGCCGCTCGCCTTCTAGAAGTAGACAACCGAGTAGTTTTACC
TGTTGATACCTCAATCCGCATGTTAGTAACCGCCGCCGACGTCCTCCACTCTTGGACAAT
TCCTGCATTAGGTTTAAAAATAGACGCTGTCCCAGGCCGACTCAACCAGCTAGCCATACA
ATGTAGCCGCGTAGGTACATTCTATGGTCAATGTTCTGAAATTTGCGGGGCAAATCATAG
CTTTATACCGATTGTTATTGAAGCAGTTCCCGTAGAAGTATTTGAAACTTGATGTGACAC
AATATTAGATGAAGAATCATTAAATAGCTTAAATACAAAGCATTAACCTTTTAAGTTAAT
GATGAGGTAACTCTTTAATGTGTGCCACAATTGAATCCAATTCCATGAATTTTCTTTTTT
ATTCTCGCTTGAAGTGTTTTTCTGTTTTTTAGCGTACGAAAATTCTCCGAGACTTACAGT
CCTATTATAAACCAAGATTATCAACCTGCACACGTTTCGACAACTAAAACAAGTGAATTT
ACAATACCATGATAACTAGTCTATTTAGCCAATTTGACTCGCCTTGATTTATGAATTTGC
CTTTAGCCGCTCTAGCTCTTTTAATTCCTTGAAAGATTTTTATTTCTAACCACGCTAGTT
GATCAGGCACACGCAATGCCTCCCTCCTGAACTGAGTATTCCAAACCCTCGCAAATCAAG
TATGACAACCTATAAGTACTTGACGCGGAAGCCAATGAGTTGTTTTATTTGCAAGTCTAA
TATTAATACTAATAACCCTAAATTTAATCGGCCTATTCCCCTATACCTTTACCCCTACAA
CCCAACTGTCCATAAACCTAGGATTAGCTATTCCCTTATGGCTTGGTACGGTTATTTATG
GGTTTCGTAACCACCCAACTATTGCCTTAGCCCACCTCTGCCCTGAAGGAGCCCCTGCAC
CTTTAATTCCAATATTAGTTCTCGTCGAAACACTAAGAATTTTCATGCGTCCCTTAGCCT
TAGGACTTCGACTTACAGCAAACTTAACGGCCGGGCATCTCCTAATACATCTTATTTCCT
CAGCTGCCCTTAGCTTATCAGCAATTTCCAACCTTTTGGGGGGCGTAATTTTAATTTTAC
TAATTTTACTCACACTCCTAGAAATAGCAGTAGCTTTAATTCAGGGTTACGTATTTGCTA
TTCTCGTAACATTGTATTTAGATGAAAATCTTTAAACAGATAGTTTAAACAAAAATATTT
GGTTTCGGCCCACAAGATATC-TTACTGATTCTGTTTTATGTTAATTACTGCTCTAATTT
TTTCCATTGCCCTACTAGGCCTGAGTCTCGCACAAACCCATTTACTCTCCACTTTATTGT
GTTTAGAGATAATAATACTAGCGTTATACTTCGGCCTCGGCTACACAGCCTTACTTATAC
CAGACTATCCAGTAATGATCGCCCTTGTTCTTCTTACCTTTAGTGCATGTGAAGCCAGCT
CAGGATTAGCACTTTTAGTTTTAATTTCCCGAAGACACGGAAATGACCTGTTAGCCTCTT
TTAACTTATCATAATGTATAATGTTATCCTAGCTTATGTAGGCCTAGCATTTATAGTACT
AGTTTCTAAAAATAGAATTCTTTGACGAATTAGCCAGCTCAGTTCATTAATTTTGATTTT
TCCAGTTATTTCCCTTACAATTATAGATTTTTCCGCACCCCTAGTTAACAATGCCTTAAG
CGCTAACTTTATGGCAGTTGGCCTGGCAAGCCTTAGAGCCTGATTGCTACCTTTAATACT
TATAGCTAGACAACAGCATGTAAAAATCGAGTCCATGATTTACCAACGCACATTCATTTT
TTGCCAAACAGTATTAACAGGAGCTCTAATTCTAGCTTTCCTTAGTAGAGACCTAATTCT
CTTCTACATCGCATTCGAAATCACCCTTCTCCCAACATTAATGCTTATTACCCGCTGAGG
TGCACAAAAAGAACGTTACCAAGCAGGAACATACTTTATGTTTTACACCCTGGTTGGCTC
TCTCCCCCTACTTTTCTGTATCATTGGTCAGTACCATTTCAACAACACCCTTTGTTTAGA
CACATTTTATTACGGCCCCCTTAATACAGATTACATTACTAATTTTTGGTGACTTGGCTG
TATCCTAGCCTTCCTCGTCAAACTTCCTCTCTATGGGGGTCACTTATGGCTTCCAAAAGC
ACACGTAGAGGCACCGATTGCTGGGTCTATAGTCCTAGCTGGTGTTCTCCTAAAACTAGG
AGGCTATGGTATAATACGCATCAGTTATCTTTGGGACCCAATTAATACTCTGTCCAGAGA
ACTTATTTTAGGCCTAGGCCTTTGAGGTATAATTGGGGTTGGTATTATCTGTCTACGACA
AACGGACCTAAAATCATTAATTGCATACTCCTCCGTGGGCCATATAGCACTAGTGGCCGC
CGGAATCCTTAGTGGCTCTACATGGGGGTATGTAGGCGCACTAATCCTAATATTAGCACA
CGGAATTGTTTCATCCGCCTTATTCTGCCTGGCCAACTGCTGGTATGAACGCAGCCACAC
ACGAAGACTAATTGGCTCACGAGGTGCTTTAATAATATTCCCCTTACTAACCGCTGCCTG
ACTTTTAAGCAGATTAATAAACTTAGCACTCCCCCCCTCAATTAACCTTTTTGGAGAACT
CTTAGCAATAGTAGCAACCTTCACATGAAGCATACTCTCGCTCGGCCTTATAGTCATCAC
CACTGTCCTTGCAGCAGGGTATTCCCTATACATGTTCGGCGCCACACAATGAGGGTATTC
TATAAAAACATTTTATAATTTGAAAACATTGACCGGCCGAGAATATACCTTAGTTCTTCT
TCATCTGACCCCAGCACTTTACTTAATCCCCACAGCACAATGAATAATTTAATAT-----
---TAATCTAGTTTA-TAAGAACATTAAGTTGTGGTCTTAAAGGTGAGTGCATAATACTC
GATTGATCGGTGTTACAAGGCTTAAGTTATGTTGCTACCATAACCGATTAGAGTTCAACT
CTCTAATAATACCGCATGATTCAAGTACTTTTTAACTTTACTATTTTACTAGCAGCAATA
ATAGTTATCCGCGCTAAATCCCCCTACTTCAGTGCCCTCGCAATAGCATTGCTTGCCCTT
TTACTCTCCGTTGCTATATTTCAGATAAATCTTATTTTTCCTGCAATAATCTTAATACTC
ATTTATCTAGGTGGAATGTTAGTGGTGTTCGTATACAGTACCGCATACTCAGCAGATCTT
ATTCCTCTCCCAATAAATATGACACTTACACTATTAATTGCTACCTTTGGTACCGGCCTC
CTCGCTACTGCCTCATCCCCCTTCATAGAGAACTTGTGTGAAACCAGCTCTTGAGCCACT
TTCGTAATTGATTACAATTACCTATTATTCGATCTCTATGAGCGCGGTTACTTAGCCTTC
ACTTTAGCCATTATTGTACTTACTATTTTACTATTCTCCATCCTAGAAATTGTGTCGCAA
CGACAAATAACGATAAAATGGTTTTACTTGCCCCACTAACC-AGCGGATTTTTAGAGTGG
AAATCTAGAGTAATTTTTATACTAGACAAGTAGTAATAAATCATCATCATTATAACAATA
AAGACTACAAATAATATCCCAGCCAAATACATCTTAATTAAAGACGTTTGCGCTTGAGTA
ACATAATTAGACAGTAACCCTGAATTCACCCCAACCCCTTGGGGGAGACTAAACTCCGTT
CACCCCCGATCCAATACTTGTATTTGAAGCTTTTCCCCAGAATAAAGCCACATTAGAGGC
AGAATCTTATGTATAATATATGGATAATACCCCACCTGAGAAGTAAAAGAAATGTA---C
AAGTCAACATTATTCTCCTTATGAAGCAATTTTATAATATCCCAAGCCATCACCGCCCCT
ACCAGCGTTACCATCACTGCCATCAGCTTTAAACTGTTTGGCAAAGATAGAACTAAATTG
TATTTTGGGGTTATGACTGCAACAAATACCACCCCCCCTAGGATTCTTCCATAAGCTAAC
CGCTGTAAAGGATTAATTAGAAACTTATATGCCTCATTCAAGGGTTGTAAAGACATCATA
CGCGTATGTCCAGGAATAGAATAATAAAATAACCGGAAACTATACACAGCAGTAAAACTA
GTGGCTAGTAGCAATAAACCCACGGCTCAACTATTTACATTGTTTAAATTAATTGCTTCA
ATAATGGGGTCTTTAGAAAAAAATCCTGCTAAAAAAGGGGTGCCGATTAAAGCCGCTCTA
CCTACAAACAAGCAAGCACTAGTAATAGGGTTGGCCTTATATAACCCCCCCATTTTACGC
ACATCTTGCTCATTCTGCAATCCATGAATAAAGCCCCCAGAACACATAAATAGTATTGCC
TTGAAAAACGCATGTATACAGATATGAAGAAAAGCCAGCTGAGGAACTCCCACGCCCACT
GCCGTTACCATTAAACCCAACTGTCTAGCTGTAGAATATGCCACCACCTTCTTCATATCA
TTTTGCGTTAGCGCGCACAAAGCAGAAAATAGAGTTGTTAAACCCCCTAAAACAAAGACT
CCCGTTTGCACAAATCCATTCCCTAAAATTAGAGGTGAAACCCGAATAAGAAGAAATACT
CCAGCAACTACTATTGTTCTGGAATGAAGTAGAGAAGAAACGGGTGTTGGTCCCTCTATA
GCTGCGGGTAACCAAGGGTGCAACCCTAACTGAGCAGACTTTCCTATTGCAGCCAAAACA
GCCCCTAGCAAAAAGATTAAGCTTACATCATCTATAATATAAATAGAAGTAAAAGTCCAC
TCCTGGTTATGTAGAAAGCATCAAAGCAATATTCCAATTAGGCCCATGTCTCCAACGCGA
TTATAAAAGATGGCCTGCAACGCAGCAGTGTTAGCATCATTACGGGCATATCATCAACTA
ATAAGTAAATAAGACATTACCCCTACTCCCTCCCAACCAACAAGCAACTGAAATAAAGTT
TCTGCGCTGACTAGAATTAGTATAGCAATCAAAAATAGCCCCAAATACTTACAAAATAAG
TTTACCTTAGGGTCCGAAGACATATAGTATAAAGAAAACACTAGGATATTTCACGTAACA
AATATACCAACAGCGAAAAAAAAGCAAGTATATATATCATACCGGTAACTTAAGGTCAAG
CTATATCTCCCTAAATTTAATCATTCCCACTTTATCAGAACTAACTCCGTCTCATCGCTA
ATTAAAAATACTCCTAGCAAAAAACCATTCACATACGCACCATATTTGATTGCCTCTGCA
ACCAGCTCTTTTCGTCGGGAAAATAAAACCCCCGCTAACAAAATCAAAGACAACATAGAC
ACACTTCCGCACATTTGTAGCACCATTCAATTGGAGCCACAC-TCCATTTTTTGGTTCCT
AAAACCAATGTAATTTATATACTAACTGAACTGCCAAAATAATTTTTGCTTGCACACCAA
GAATTTAAGCATGAAAAGCTTACGTTATAAATTAACTACAAAAATTATTA-TGACCGGAC
CCTTACGAAAACATCATCCACTATTTAAAGTTGTTAACCACTCCCTTATTGATCTCCCTG
TCCCTAGAAATATCTCTGTCTGATGAAATTTTGGGTCCCTACTAGGCCTATGTTTAATTA
GACAAATTGTAACAGGTCTGTTCCTAGCTATGCACTATACAGCCGACGTCAATCTCGCCT
TCTCCTCCGTGGCTCACATTTGCCGTGATGTGAACTATGGATGGCTCCTCCGGAATCTAC
ACGCAAATGGAGCGTCCTTCATATTTATCTGCCTCTATTTTCATATCGGCCGAGGTATAT
ATTATGGATCATACTTTTTTACCGAAACCTGAAACATTGGAGTTATTTTACTTGTAGCAA
CCATAGCAACAGCTTTTCTAGGTTATGTTTTACCTTGAGGACAAATATCTTTTTGGGGTG
CAACCGTAATTACAAATCTTTTTTCTGCTATCCCTTACTTAGGCCCAAGTTTAGTTGAGT
GGCTATGGGGGGGCTTCTCCGTTGATAATGCCACACTAACTCGGTTTTTTGCCTTCCACT
TTTTTCTCCCCTTTGTAATTGCAGGCTTAGCAATCGTTCATTTAATGTTTTTACACCAAA
CAGGGGCAAATAACCCAACAGGACTAGTAGGGGACATCGATAAAGTTCCCTTTCATACCT
ACTTCTCTTACAAGGATATCGTTGGCTTCGTAGTTCTCCTTGCAGGCCTTGTTATAATTG
CACTCTTCTCCCCCAATCTACTAACAGATCCAGAAAATTACATTCCGGCCAACCCCTTAG
TCACACCTGTTCACATCCAACCCGAATGATACTTTTTATTTGCGTATGCGATTCTTCGTT
CCATCCCTAATAAACTAGGCGGTGTCGTAGCTCTCGCAATATCCATCTTAGTTCTTTTCT
TCCTTCCTATGCTTCACCTTAGTCAACAAACTAGCCATAACTTTCGGCCCTTATCCCAAA
TATTATTTTGACTCACAGTTATCAATGTCCTGTTACTAACTTGACTCGGGGGCCAACCAG
TAGAGTACCCTTATATCACACTCGGCCAAGTAAGCTCTTTCCTATACTTTTTTAATATTT
TATTCTTAATCCCAACAGTCGGATTACTAGAAAATAAACTACTGTTCAAATAGGTTTTAG
TAGCTTAACACATCACAAAAGCATTGGTCTTGTAAACCAAAGATAATAAATAT-ATTCTA
AAACTCAGAAAAGGTAAACTACCATCTTAAACTCCCAAAGCTTATGTTTTA-CTT-AAAC
TATCTTCTGCAGATTTGATTCTGGTTTCACTTATAGGATTGCCGTTGATGATACATGCTA
ATCGTAC-TACCCTAGTGAGAGTAATAAAAATATAATCAAGTTTAATACATTGTCTATAT
AA-GCAGAGTATTTAACCTAT-TCTATGCTCCGTTTT-TACCACTCCATACCGGCCTTCA
AGCAGTACTTAATATT-AACCCAGATGCGTAAGCATGCCTCAGCTAACGGCATAAATATA
TGGCAAATAACGTGCCAGCCGCCGCGGTTACACCA-AAAATGTAAACTTATAAATTACAC
-TAGGTGCTTATTCTTGAATTAAATCGATCATTACCTAAAATTTGTGGTCAAATATACTT
ACGAAGAAATTATCAATTACTTAAGCACACGAGACGAAGGTAAAAACCAGGATTAGAGAC
CCTGTTATTCTTCAGTAGTTAACACTAGGCTACTATTAATATCGTTTGAAAACCAAAGAT
TTTGGCAGTGATTAAAGTCTATTCAGAGGAATTTGTTTCATGAAATCGATACTCCGCGAC
CATCTTACTTC-CCTTTGC-TTTCAGCTTATATACCGCCGTCGTCAGCTGATATTGAAAA
ATAATACACATCAGCGAAAAGA-TCAATTCTTCACGTCAGGTCAGGGTGTAGCCAATAGG
GAAGATGGAATGAATTACAATTAATTATAATTAACGGATTCTA-GTGCGTAATAGCTAGA
TGAAGCTGGATTTGATTGTAACTTCATATGA-TTATGATAACTTGACTATAGCTCTTAGT
CATGCACACACCGCCCGTCATTTTCCTTAAAAAATAAAGGAAAGAAGTCGTAACAAGGTA
GGGCATCTGGAAAGATCCCCTGGAAAATGGTACATATAAGTTAATCAGACTATCACCTTG
AAAAGGTGCCAGTGAGCCTTG--CTCTATTACCACGAATTAGAGCTTGACATAAGCATCT
CTTTTACACGGAGAAGATATTTGGGGTTCAAATTAATTCGAT--AATAATCACTTCAAGA
GTTATTACATGTTTATATTAAA-ACCTTATTTTATGTAGCTGCGAGCAAACAA---GAAT
AACCAAGTACTGAAAAGGATATCAG-AAATAAGT-GAAAAGCTAATTTTAAATTTTAAGG
TTAACCCTTATGCCTTTTGCATAATGATTTAATTAGAAACTACCTAATAGATAATTAGCA
TTAGCTACCCCGAAATTAAATGATCTACTCTAGGCCCAGTACAAACTGACTCAACTAGTT
TATGTTGCAATATAATTAGGAGAGCTTAGAGTAGAAGTGATATGCTAACCGCATTTAATT
CTAGCTGGTTACTTAAGAAATGAATATAAGTTCAGGTGTAGCACCTTGCGCCACCCAAAC
GAGTCGGAACATGCTGATTCGTTTACTTACCAACAAATATCACCTAAAAATAAGCTTTAA
ATAACTTTACTGTAGACTTAAAAGCAGCCACCAACTAACGATAGCGTTAAAGCTTAAATT
TAGTTA-AGAGAAAGACTTTTAGCTTGGTATTAAGTAATCCTTAATTGGGACATCATCTG
TTAAAATGCGTAGATTCAACTGTATTCCAATATTAGTGTGT-TAAATATTATACCTACA-
--ATTTATGTCCAAGAACCGAATAGACGTCTGACTGACAAAAGCATATATTGGGAATTAT
TATACTAGGGAGAGGAACTCGGCAAATAATAAGCTCGCCTGTTTACCAAAAACATCGCTT
TTAGATAGCTATTAAAAGTCTTATCTGCCCGGTGTATTATTAACGGCCGCGGTATCTTGA
CTGTGCTAAGGTAGCATAATCACTTGCCCTTTAAATGGGGGAATGTATGAATGATTAGAC
GAAGTTTAAGCTGTCTTTCCCTTTATA-ATCGAGATTTCATCGCTTGTGAAAATGCAAGC
AGACACTCAAAGGACGAGAAGACCCTGTTGAGTTTCTGAGCGTAAC-AAAAGTACATATT
AACTAAATAACACTAGATAAAACATAGTACCTAAAGTAAAGCTCTTTGGCTGGGGTGGCA
CGCAAAGAAATTAAGCTTTCCGTAAATATTCTTGAAGTTAAAGACTCCTTAGGTCAATAA
CCCTTCTA--CCGACCCGCTACTAGCGATTCAAAGACCAAATTACCACAGGGATAACAGC
GTTATTCTTTTTGAGAGCTCAAATTGACAAAAGAGTTTGCGACCTCGATGTTGGATCAAG
ACTCCTGGTGGTGCAACCGTTACCACGGGTTTGCCTGTTCGGCGATTAAAATCTTACGTG
ATCTGAGTTCAGACCGTCGTAAGACAGGTTAGATTCTATCCTTGATTTAATGCATTCAGT
ACGAAAGGACCAAAGGCATTTGATTTTAATTTTATGTTAAATCATCACTAAAATAGCAAA
AAGTATTGCGTAAGGCCTAAGCCCTTTAGTTATAGGTGCAACCCCTATTTTTAGTGATGT
TATATATTAGTGTAATCCACCTATTTTTATACTTTGTACCCGTCCTCCTTGCAGTTGCTT
TCCTAACGCTAACAGAACGGAAAGTTATCGGTTACGTTCAATTACGTAAAGGTCCTAACG
TTGTTGGCCCCTACGGCTTACTCCAGCCTATTGCAGACGGAGTAAAATTATTTATTAAAG
AACCAATTAAACCTTCCTCTTCCATCCCACAATTATTCTTCTTTGCCCCAATACTCGCCT
TAATCTTAGCTCTTCTCCTATGAATTCCCATCCCTATGGCAGATGCATTCATTGAGTTAA
ACTTTGGCGTCTTATTTGTTCTAGCAATTTCTAGCCTATCTGTATACTCCCTCATGGGCT
CTGGCTGAGCATCCAATTCAAAATATGCCTTAATTGGGGCACTTCGGGCAGTAGCACAAA
TAGTATCCTACGAAGTAAGACTAGGCTTGATTATCCTAAGTCTAATTTGTCTTATTGGTA
GCTTCAGTCTCAACCAATTTTTGACTGCTCAAGAAGAAACCTTACTTCTATTTAGCTGTT
GGCCGTTAGCTATCATATGGTTCATTTCCACCGTAGCAGAGACTAACCGATCCCCTTTTG
ATCTTACAGAAGGCGAGTCCGAACTTGTGTCTGGCTTTAATGTCGAGTACTCAGGGGGCC
CTTTCGCCCTCTTTTTCCTAGCAGAATATGCTAATATTTTATTTATAAATATCTTATCCG
TCGTACTCTTTCTCTCCTTTTATCTAACACTAGCTGATATAGCGTTGAAAGCCAGATTGT
TAGTCGGATTTTATCTCTGATTTCGTGCATCCTACCCCCGGTTCCGATACGACCAATTAA
TACATCTGGCATGGAAAAGCTTCCTTCCAATAAGCTTAGGTCTGTTACTATTAAACTTTA
GCTTACCTGTAATTTTTTCCGGGTTGGGCCCAGGAAATTAAAAATGTAGTTTATTCAAAA
CCTTGCTTTGATAGGGCAAAAAAGTAACATAGGTTATCATTTTTAACAATAACTTCGGAC
ACATTAAGGAGTTAGGTTAAGCAGAGACCCTCAGCCTTCAAAGCTGATAGTGGAAATTTC
TATTCCAGTCCTTATG------TTAAAATCTGAGATAATCACATTGTTTGATTGCAAATC
AAATAGTTTACTTAACTTAAGATTTTT-CAGGCTTTAGAAG-TCGCTTCTTCTCCTTCCG
GGTTGCAACCAGAACATTTAAAGCCTAGTAAAAGAAGAATAATCCCCATCGACGGAGCTA
CAATCCGTTGCTTTAGATCAGCCATTTTACTGTAATTAAACGATCAGTACAGCAAATATT
ACACTTCTCACGAGATAGAGTAAGCTAATTAGGCTATTGGGCCCATACCCCAACAGTGTT
GGTTAATCCATCCTCTACCATGAAAAAGCAAGA-GTTGCACTGGCATTAGTAGACTCAAA
ATCTACTGTGTTACTTACACTATCTTTCAT-ATGAGTCCTTATATTTCCCCTTTATTTAG
ATTTACAATAATCCTTAGCCTCCTGGTAATTTTATGTTCTACTCACTGAGTTTTCATGTG
GTTAGGCCTGGAAATCGGCACATTAGCATTTATTCCGTTACTCACTTGATGACACGGCGC
CACGGAAGTAGAAGCAACAGTAAAATACTTCTTAACTCAAGCAGTAGCAGCGGCGATTTT
CTTCTTTGGAGGCTTAGTATTACTAAGTAGCGAATCCATTAGCGGTGTCGCACAATGATT
GGGAAGACTAGGTGAAATTATTATTTTACTTTCAGTGTTAATAAAATTAGGTATAGCACC
AATCCACTACTGAGTAATTGACGTAGTACAGGGATTAAACTATATCCCCGGGATAGTCCT
GCTAACTTGACAAAAACTTCCAGGGTTAGCAGTTCTCTCACAGCTCCTTTCAGAGAGTAA
CAGTCATATTTTACTTCTTCTAGCACCTGCTTCTGCCCTCATCGGGGGGCTAGGAGGCCT
AGGTCAGACACAAATACGGAAACTCTTGGGATTTTCCTCAATTTCTCATCTTGGTTGATT
AGTAGTTGGGTTGGTTATTAACTCTTTACTGGGAGCCATGTACTTTTTCTTATATATTAT
CATCTCCCTTCCGGTCTTTCTTTCGCTCCATATCTCAGGGGGAGTACATCTCAACCAATT
ACGCAACGCCCTAGCATCTAATTCTATATTATCTATTTCGGTGGGTGTAGGATTCCTATC
TTTAGCAGGCCTTCCCCCTTTTCTGGGTTTTTTTATTAAGTGATTAGTGCTCACCCATTC
TATAACCCAATTTTTATTAATTGCATCTACCCTTCTTATTGTGGGTTCATTAATTAGTGC
ATTTTATTATTTACGTATTAGCTATCTTTGTCTAGTGATTTTAGCACCCCAGCAAGTCAT
AGCTATAACCAACTGGCGTAACACACCTAAGATTAATTTAATTAGTGTTATTTTATTATT
AAATATCATAGGTCTATTATTAGTAGCTGCACTAAGTACTTTTACTAAGTAAGTAGCATC
TACATCTTTGGATTAACAGTCCAACGCTTTATAAA-TTAAGCTATTACTTAAATTA----
------------------------------------------------------------
------------------------------------------------------------
------------------------------------------------------------
------------------------------------------------------------
---------------------------
>Asymmetron sp. A TK-2007 mitochondrion, complete genome.    NC_009775
GTGTACATAACTCGATGGTTATTTTCTACCAACCACAAAGACATTGGAACGCTCTATTTT
ATTTTTGGTGCTTGGGCAGCTATAGTTGGTACGGCCATAAGCCTCTTAATTCGTGCAGAA
TTATCCCAACCCGGGTCATTATTAGGGGACGATCATTTATACAATGTAATCGTTACAGCC
CACGCATTTGTTATGATTTTCTTTATGGTTATGCCTGTAATAATCGGTGGCTTCGGAAAT
TGGTTAGTACCAATAATGATCGGAGCACCTGATATAGCATTTCCTCGTATAAACAATATA
AGTTTTTGGATATTGCCTCCGTCATTCTCCTTATTGCTTGCCTCTTCTGCTGTTGAAGCA
GGAGTAGGGACAGGGTGAACAGTCTACCCTCCCCTAGCAGGCAATATTGCGCATGCTGGT
GCGTCAGTAGACTTAGCTATTTTTTCTTTACATTTAGCCGGAATTTCGTCTATCCTAGGA
GCAATCAACTTCATCACAACCATCCACAATATACGTGCAAGCGTTGAATGAAATCGCGTT
CCACTTTTCGTGTGGTCCATTTGAGTAACTGCTTACCTATTACTTCTTTCCCTACCAGTT
CTAGCGGGAGCGATCACAATGCTTCTGACCGACCGAAATATCAACACCACATTCTTTGAC
CCTTCAGGAGGGGGAGATCCTATTCTGTATGAACATTTGTTTTGATTTTTTGGGCATCCA
GAAGTTTACATTTTAATTCTTCCTGGATTTGGAATAATCTCACATATTATTATCCATTAC
GCAGGTAAATTACGTTCTTTTGGTTATTTAGGAATAACTTGAGCCATGTTTACCATCGGA
CTCTTAGGATTTTGGGTATGAGCCCACCATATATTTACCGTTGGGATAGATGTTGATACG
CGAAGTTACTTTACTGCTGCTACTATAGTAATCGCCGTACCTACAGGAATTAAGGTCTTT
AGCTGGTTAGCTACACTAGCAGGTTCCAAGCAAATTAAATGAGAGACACCTTTGCTCTGA
GCACTGGGGTTCATCTTCTTGTTCACTATTGGGGGACTCACAGGTATTGTGCTTGCCAAT
TCATCCTTAGATATCGTACTTCACGATACTTATTACGTAGTAGCACATTTCCACTATGTT
CTATCAATAGGAGCCGTATTTTCTATTTTAGGCGGATTGACCTATTGATTTCCTTTATTT
ACTGGATTTACACTAAAAGAATCTCTAGCTAAAATCCACTTCTTCGTAATATTTGTAGGT
GTTAATCTGACCTTTTTCCCTCAGCACTTCCTAGGCCTAGCGGGAATACCGCGACGATAT
TCTGACTACCCTGATGCCTACACTGTGTGAAACGTAGTTTCATCCTTGGGATCTATCATT
TCGCTCGGATCAGTAGTTTTCTTTTTATTCCTAATCTGAGAAGCATTTGCTGCCCAACGA
AAAGTTATCCCAGCCAGTCATACAACACACGCCGTGGAGTGACTCATGGGATGTCCTCCA
CTATTCCATACTCACGAGGAACTACCTTTCATCTCTAAGAAGATCTAATTCTAGTT----
---TTGAATATGATATT--TAATAA---ACCTTAATGACAGGATATCAAACTCACCCATG
GCATTTAGTCGAACCAAGCCCTTGACCTCTCGTGGGGGGCTCAGCAGCATTTACCCTTAC
AGTTGGACTAGTTATATGATTTCACTACAATTCAATAGTCCTTTTAGCAGTAGGCTTAAT
TTTAATAGTTATAACAATAATTCAATGATGACGGGATGTAGTTCGAGAGGCAACCTTCCA
AGGTTGCCACACCTCCTATGTTATAGCCGGCTTACGACGAGGCATAGTGCTATTCATCTT
ATCAGAAGTTTTCTTTTTTCTAGCTTTCTTTTGGGCTTTCTTCCACAGCAGCCTAGCACC
TACCGTTGAAGTAGGAGTTACTTGACCACCAGCAGGAATCCACCCCTTAAATGCCTTTGC
TGTTCCCTTACTTAACACAGCCGTACTCTTGAGCTCAGGAGTTACAGTCACATGGGCTCA
CCATGCCTTATTAGATGGGAACCGTACAGAAGCAATTCAAGCACTAACATTTACAGTAAT
TTTAGGCCTTTATTTTACGGGCCTACAGGCATGAGAATATTATGAAGCACCCTTTACTAT
CGCAGACGGAATCTATGGGTCTACATTTTTCGTGGCTACGGGGTTTCACGGCCTTCACGT
TATCATCGGTTCTACTTTCTTGCTTGTATGTTTAATCCGGCAATACCTCTACCACTACAC
CTCTTCTCACCACTTTGGCTTTGAGGCAGCCGCTTGGTATTGACACTTCGTCGACGTAGT
ATGATTATTTCTTTACGTTTGTATCTATTGATGAGGGTCCTAGAGATACCGTATCAACAT
GCTAAGCCTCACGCAAGCAGTTGGAATTGCTTCAATTTTAGTAATCCTATTACTTCTAAT
TAGCCTAAACCTCCCCAACTCTTACCCAGATAATGAAAAGCTGTCGGCCTATGAATGCGG
CTTTGACCCAATAGGCAATGCTCGACTACCTTTCTCCTTACGATTTTTCCTAGTAGCCAT
CTTGTTTCTCCTATTTGACCTTGAAATCGCCCTTATCCTACCTTACCCTTTAGGGCTTGC
ATATGGCACAACCCTTTTCTTCAACTTTTGAATAATCACTCTCTTGATCATTGTTTTAAC
CCTAGGGTTAATATACGAATGACTTAAAGGAGGCCTTGAATGAACAGAGTAGA-------
--------------------------------------AATAATCC--------------
-------------GGAAACAAGAGGTAATTTAAACCTCTGTCTATTGGTTTCAAGCCAAT
TGCATGTTCTCTGCCACATTTCCAAATC---ATGCTAGAAATATTAGGTTATCTCAAACT
TACAGCTTGTCAGACTGTAAATCTCATTCATT-ATGAGATATTTCGATGGCAACGTCTGC
ACAACTAGGCCTCACAGATGCAGCATCACCCGTAATAGAAGAAATAATTTATTTCCATGA
CCATGTTATATTAGTACTTGTTTTAATTACCTGCTTAATTTTCTATGCTATAATAGTTCT
CATAACCTCAACATATATTTATCGCTTCTTGACAGACGGCCATCTTATCGAGACTGTATG
GACCATTGTCCCAGCTATAATTTTAGTGGTTGTAGCTTTACCTTCCCTGAAGCTGCTTTA
CCTAAGTGACGAACTAGACACGCCGCAATTAACTGTTAAAACTGTAGGACACCAATGATA
TTGAAGTTATGAGTACACAGACTATTACGACATTGAATTCGACTCTTATATATTACCTAC
CACTGATATTGCCGATGGCGCTGCTCGCCTCCTCGAAGTGGATAACCGGGTAGTTTTACC
GGTACACACCTCAATCCGAATATTAGTTACAGCTGCCGATGTACTCCACTCTTGAACTAT
TCCTGCATTGGGGCTAAAAATGGACGCCGTTCCAGGGCGGCTAAATCAGCTAGCTTTACA
ATGCAGTCGGGTTGGGACTTTCTACGGTCAATGTTCCGAAATTTGCGGCGCTAACCATAG
CTTTATGCCTATCGTTATCGAAGCAGTACCTGTAGAAGTTTTCGAAACATGATGTGACAC
AATACTAGATGAAGAATCATTAAATAGCTTAA-TATAAAGCGTTAACCTTTTAAGTTAAT
GATGAGATAACTCTTTAATGTGTGCCACAACTGAATCCTATTCCCTGAGTTTTCTTTTTC
CTGTTAGCCTGAAGTGTCTTTCTTTTCCTTAGCCTATCCAAGTTCTCTGAAACTCAAAGC
CCCGTTATAAATCAAGATACCCTACCAGTACAAACTGAAGGATCACAAACCAATGAATTT
CCCTTACCATGGTAACCAGCTTATTTAGTCAATTTGATTCGCCTTGACTTTTTAACTTGC
CACTAGCTGCTTTGGCACTTCTAATTCCATGAAAAATGTTCGTTTCCAGCCACAATGGCT
GGTCTGGGACACGCAGTTCATCCCTAACTGATTGAGCTTTTCAGAGCCTTGCTAGTCAAG
TCTGACAGCCCATGAGAATCTGGCGTGGTGGACGGTGGGTTGTTTTATTTGCAAGCCTAA
TACTAATATTAATAACTTTAAATCTAGTTGGACTTTTCCCTTATACCTTCACTCCCACTA
CTCAATTGTCGATAAATCTAGGATTAGCAATCCCCTTATGACTAGGCACTGTTATTTATG
GTTTTCGTAACCACCCCACAGTAGCCCTAGCCCACTTATGCCCTGAAGGCGCTCCAGCGC
CTCTAACCCCTATGTTAGTTCTTGTTGAAACCCTAAGCATTTTTATACGGCCTCTTGCTC
TCGGCTTGCGATTAACTGCAAATTTAACCGCCGGGCATCTATTAATACACCTAATTTCTT
CGGCAGTCCTCACCCTCACTTCTATCTCCTCCTTACTGGGGGGAACAGTTTTAATCTTGT
TAGTATTGCTAACATTGTTAGAAATAGCAGTAGCCTTAATTCAGGGTTACGTATTTGCTA
TTTTAGTAACTTTATACCTAGACGAAAATCTTTAAACAGATAGTTTACACTAAAACATTT
GGTTTCGGCCCATAAGACATC-ACTTTGATTCTGTTTTATGTTAATTACTGCTTTAATTT
TCCTAATTGCTCTAATAGGCCTTAGTCTCGCACAGACACATTTGCTCTCTGTTCTACTCT
GCTTAGAAATAATAATGCTAGCCCTCTACTTTGGACTTAGTTTCACGGCCTTATTCACCT
CTGACTACCCCTTAATAATTGCGCTCATTCTACTCACCTTCAGTGCCTGTGAAGCCAGCT
CAGGCCTAGCACTTCTAGTTTTAATCTCCCGTAGACACGGAAGTGATCTACTAGCGTCAT
TCAATCTATCCTAATGTATAGCATTATTTTCGGCTATGTAGGCTTAGTATTAAGTGTATT
GATTTGCAACAGCAAAATCCTTTGGCAGGTCAGCCAATTAGGGTCTCTGATTTTAATTCC
TCCTGTAGTCTCCCTCACAATAATAGATTTTAGTGCTAATCTTGTAAATGGCGCCATAAG
CGCTGACTTTATAGCAGTGGGCCTTGCTGGTCTAAGTGCATGACTTCTCCCCTTGATACT
CTCAGCTAGCCAGCACCACGTAAAGGCTGAATCCTTAATTTACCAACGTACTTTTATCTT
TTGCCAAGCAGCCCTTACAGCCGCCCTCATCTTAGCTTTTCTTAGCAGAGATTTACTTTT
ATTCTACATTGCCTTTGAAGCAACCCTGCTGCCCACTTTAATACTAATCACTCGCTGAGG
GGCCCAAAAAGAGCGCTACCAAGCGGGCACCTATTTTATGTTTTATACTCTAGTGGGCTC
ACTACCTTTACTTATCTGCTTACTAGGCCAGTATCAACTTAATGGGACACTTTGCTTGGA
CGTTTTTTATTATAATACCCAACAGCTAAACTACATTACTAATATGTGGTGGCTCGGATG
TATTATTGCCTTTCTCGTTAAGCTTCCACTATACGGAGGACACTTGTGACTACCCAAAGC
ACACGTCGAAGCCCCTATTGCTGGCTCTATAGTGCTTGCAGGAGTACTACTGAAGCTCGG
AGGCTACGGAATAATACGAATTAGCTATATCTGGGGGCCAATGAATACTTTATCCAGTGA
ACTAATTTTAGGTCTGGGTCTTTGAGGGATAATTAGCGTGGGCATCATCTGTCTCCGTCA
AACAGACTTGAAATCCCTAATCGCCTACTCTTCCGTAGGGCACATGGCTCTAGTAGCAGC
GGGAGTCCTCACTGGAACGTCATGAGGATTCGTAGGAGCATTAATACTCATGATCGCCCA
CGGTATCGTTTCCTCATGTCTATTCTGCTTGGCTAATTGCTGGTATGAACGCGGTCACAC
ACGCAACCTTATTGGCTCACGGGGAGCCTTAATGATGTTTCCCCTCTTAACGGCCGCGTG
ACTTTTAAGCAGACTAATAAACCTAGCCCTACCCCCCTCCATTAACCTATTTGGGGAGCT
GATGGCAATAGTAGCTACTTACACATGAAGTACATGGACCCTTATTCTTATAGTTGTAAC
CACAGTTCTCGCAGCAGGTTACTCTTTATACATGTTCGGTGCCACACAGTGGGGACAAGC
GATAAAGACAATCCACAACCTTCAACTTCTAACCGGACGAGAGTACATCTTGATTCTACT
TCACCTCACGCCAGCCTTATATTTAATTCCCATAGTTCAATGAATAGCCTAATAT-----
---TAATCTAGTTTA-CAAGAATATTAAGTTGTGGTCTTAAAGGTGAGTATTAATTACTC
GATTAATCGGTGTTAGAAGGCTTAAGTTATGTTGCTACCATAACCGATTAGAGTTCAATT
CTCTAATAATACCGTATGACCCAAATATTGCTTAGCTTTATAATTCTCTTGACCTCTATA
ATAGTAATTCGTGCTAAATCTCCCTACTTTGGTGCCCTAGCAATAGCCTTTCTTTCCTTG
TTGATTTCTATTATAATGTTCCAAATAAATCTCATCTTTTCTGCTATGATTTTAGTACTT
ATTTACCTCGGGGGTATACTTGTAGTGTTCGTATACAGCACGGCCTATTCCGCAGACCTG
ATCCCACTCCCTATGAATCTAACACTAACAGTACTAGTAGCCCTTATTGGTACAACTCTT
ATCACACTTTCCCCTTTATCTACAATAGAGAGTTTTTGTGAAACTAACTCATGAACACCT
TTTATGGTAAACTACAACTCTCTACTATTTGACCTTTACGAGCGAGGCTATCTGGCTTTT
ACCCTAGCGATTCTCGTGCTCACCATCCTTCTATTCTCTATCTTAGAAATCGTATCCCAC
CGACAAATGACAATTAAATGATTTTACTTGCCCCACTAACTTAGCGGATCTTTAGAGTGG
AAATCTAAAATAATATTTATACTAGACAAGTAGAAGCTAATTATAATC---ATAGCGGCA
AAGAACGCCAAGAGCATTCTAGCTAAATACATCTTAACTAGAGATGTCTGTGTTTGAACG
ACATAATTTGATAATAACCCAGAATTTGCTCCAACCCCTTGTGGTAGGCCTAACTCTGTT
CACCCTCGATCTAACCCTTGTAATTGTAACTTCTCCCCTATATGAAGCCATAATCAGGGA
AAAACCTTGTGCATAATACTGGGGTAATACCCCACTTGGGAGATGAATGAAGTATAACCT
AGATCCGCGCTATCTTCCTTGTGTAACAGCTTCATTACATCTCAAGCTAGCAAGGCCCCC
AATAAAGTTACTGCTACAGCTATCAGCTTTAGTCTAACTGGTAAAGATAATACAATGTTG
TACTTAGGGGTTAAAACCGCAACAAACACCACCCCCCCTAAGATTCTTGCGTACCCTAAT
CGTTGTAAAGGATTCACCAAGAACTTATATCTCTCATTTAACGGCTGAAAGGGTGTCACC
CGAGGGTGCCCCATAGCCCCATAATAAAACAAGCGAAAGCTATATACGGCAGTAAAACTT
GTCGCCACCAATAGTAAGCCTACCCCTCAGCTATTAGCATTTCTCATATTAATGGCCTCA
ATGATCGGATCCTTAGAAAAGAATCCTGCTAGGAAGGGCGTTCCAACCAAAGCAGCACTA
CCAACAAATAAGCAGACACTAGTAACCGGGGTCGCGCCAGATAACCCTCCTATCTTACGT
ACATCCTGTTCATTTTGCAAGCCATGAATATAGCCCCCGGAACACATAAATAGCATAGCC
TTAAAAAATGCGTGCATGCAAATATGAAGAAAAGCTAATTGGGGTATCCCAACACCAACA
GCCGTCACCATCAGCCCAAGCTGACTAGCAGTAGAGTAAGCCACTACTTTCTTCATATCA
TTTTGCGTGAGCGCGCACAGTGCGGAAAACAGAGTAGTTAAACTCCCTAAGACAAATACT
CTTATTTGCACTAACCCACTAGTTAAAATTAGAGGACTCAGTCGAATAAGAAGAAACACA
CCTGCCACAACCATTGTACTGGAATGAAGCAAAGACGACACAGGCGTAGGACCCTCCATA
GCCGCAGGTAACCAGGGGTGAAGCCCTAATTGTGCAGATTTACCCATCGCAGCCAATACC
CCCCCGAACAGAAAAATCAAACTGACGTTACTCATTACATAAACTGAGCTAAAAGTTCAT
TCCTGGTTGTTTACAAAACACCACAACAGTATCCCAATTAAACCCATGTCCCCAATACGA
TTATAAAAAATAGCCTGTAACGCCGCAGTATTTGCATCTCTTCGGGCATACCACCAACTA
ATTAATAGATAAGATATTACCCCAACACCCTCTCACCCAACTAGTAACTGAAATAATGTT
TCTGCTCTTACCAAAACCAACATCGCAATCAGGAACATACCCAAATATTTGCAAAACAGC
TTAGCACCCGGGTCTGAGCTTATATAGTACAGAGAAAACACTAAAATGTTCCAAGTCACA
TACATTCCTACGGCAAAGAAGCAGCATGTATAAACGTCATATCGATAACTAAAGGTTAAG
CTATAACCCCCCAAATTCAGTCACTCCCATTTTACCATAACCAACTCTCTTTCGTCCGTA
AACAGGAAAACTCTGAGCAAGGCAACATTAACGTAAGCCCCAAGCTTGATCGCCTCTGCG
ATAGCCTCTTTACGGCGATTAAATAAGGCTACCGCTAGTAGAAGTAAACATAGCATAGAC
ATCCCACCACATATCTGTAACATCATTCAATTGAAGCTGGGCCTTCACTCTCTGGTTCCT
AAAACCAGTGTAATAGATATACTAATTGAAC---CTATACAATTTTTGCTTG-ACACCAA
GAACTCGAGCATGAAAAGCTCACGTTATAAATTAACTACAAAAATTGTTAATGACCGGCC
CCCTACGAAAACACCACCCCTTACTTAAAGTCGTTAATCACTCACTAATTGATCTGCCCG
TCCCCAGCAACATTTCTGTATGGTGGAACTTTGGATCATTGCTAGGTTTATGCTTAATTA
GTCAAATCGTGACAGGGCTATTCCTGGCCATACACTATACTGCCGACGTTAATTTGGCAT
TTTCATCTGTGGCACATATCTGTCGGGATGTAAACTACGGCTGGCTACTCCGTAACCTAC
ATGCAAATGGTGCCTCCTTTATGTTTATCTGTCTATATTTTCATATTGGTCGAGGCATGT
ACTATGGTTCTTACTTCTTCTCCGAAACGTGAAATATTGGGGTTATTCTTCTAATCGCCA
CTATAGCCACAGCTTTTCTAGGATATGTTTTACCTTGAGGTCAGATGTCCTTCTGAGGAG
CGACTGTGATTACAAACCTATTTTCAGCCATTCCGTATCTTGGCCCAAGCCTTGTAGAAT
GATTATGGGGGGGATTTTCTGTTGACAATGCAACTCTCACGCGGTTTTTTGCGTTCCATT
TTTTTCTCCCCTTTATCATTGCAGGACTAGCAATCGTCCACCTGATATTCCTCCACCAGA
CGGGCGCCAACAATCCCACGGGTCTAGTGGGCGATATTGACAAAGTCCCCTTCCACACCT
ACTTCTCCTATAAAGACGTAGTGGGATTTGTTATTCTTCTAGCGGGTCTTATTATAATTG
CCCTTTTCTCCCCGAACCTGCTGACTGACCCCGAAAACTATATTCCCGCTAATCCTTTAG
TTACCCCTGTCCACATCCAACCGGAATGGTACTTCCTATTCGCCTACGCAATTTTACGTT
CCATCCCTAATAAATTAGGGGGTGTTGTGGCACTAGCAATATCCATTATCGTTCTCTTTT
TCTTACCGCTCCTCCACCTCAGCCGCCAGACAAGCCACAACTTTCGCCCTCTCTCTCAAA
TATTATTCTGACTCACAGTAATCAATGTTCTTCTTCTTACCTGGCTTGGAGGACAACCAG
TGGAGTACCCTTACATTACGCTTGGCCAAGTAAGCTCCTTTGTATACTTTTTTAACATCC
TTTTTATAATCCCTGCCGTCGGATTAATGGAAAATAAATTGTTATTCAAATAAGTTTTAG
TAGCTTAAAGTACT-CTAAAGCATTGGTCTTGTAAACCAAAGATAATATAGGTTATTCTA
AAACTCAGAAAAGGTAAACTACCGTCTTAAACTCCCAAAGTTTATATTTTA-CTTTAAAC
TATCTTCTGCAGATTTGACTCTGGTTTCATTTATAAAGTTGCTGCTGATGATACATGCTA
ATCGTAC-TGCCCCAGTGAACGCCACTGAAGC--TATTGTATTTAATATATTAGCTGCCC
CATAGATATTAAATCGGTTAT-TATATCTCTCGCCTCGCGCCACTCCACAC--GGTTTTA
AGCAGTACTTAATATT-AAGCTAGATGTGTAAGCATGCCTTAGCTAGCAGCACAGATATA
TGGCAAATAACGTGCCAGCCGCCGCGGTTACACCA-AAAATGTAAACTTATAAATCACAC
-CCCGTGCTTACTT---AATTACTCTGGTTACTGCTTATGAGTTGCGGTCGCATGCGCTC
AGGCATAAGTCACCAGTAAGT-AGCCACACGAAAAGAAGAGAGAGACCAGGATTAGAGAC
CCTGCTATTCTTCTATAGTTAATACCAGGTTATTACTAATACCGTTTGAAAACCAAAGAT
TTTGGCAGTGACTAAAGTCTATTCAGAGGAATTTGTTTCACGAAATCGATACTCCGCGAA
TATCTCACCCC-CTTTTGTATCTCAGCTTATATACCGCCGTCGTCAGCTGATACTGAAAA
GTTGGAACCATCAGCAAACAGA-TAA--TCTTAACGTCAGGTCAGGGTGTAGCCAATAAG
GGGGATGGAATGAATTACAATTAATCTCAATTAACGGCTCCTCTAAATGCAATAATAAGG
TAAAGCTGGATTTGATTGTAATTATATAGAA-ATATGATAAATTGATTATAGCTCTTAGT
TATGCACACACCGCCCGTCATTTTCCTGAAAAAATAAGGGAAAAAAGTCGTAACAAGGTA
GGGTGTCTGGAAAGACACCCTGGAAAATGGTACATATAAGTTATTGAGACTATTACCTTG
AAAAGGTAACAGTGAGCCTTG--CTCTATTACCACGCGTTAGAGCTTGACATAAGCATCT
CTTTTACACGGAGAAGATATTTGGGAATCAAATTAACTCGAC--AATACT-ATTTTATCT
AACAATACTGACGTGAATGAAACATCCAAATTTCAGTAGCTGAGCGCAAACCAATAGAAT
AATTAAGTACTGAGAAGGAACCCAG-AAATAAATTGAAATACTAATTAACAACACAAAGG
TAAAATCTTGTTCCTTTTGCATAATGATTTAATTAGTGCAT-CCTAATAGCCTATC----
-CAGGGCCCCCGAAATTAAATGATCTACTCTAGGCCAAGTATGAA-TGACTTTACTAATT
TATGTTGCAATATAATTAGGAGAGCTTAGAGTAGATGTGACATGCTAATCGCATTTAGTT
CTAGCTGGTTACTCAAGAAATGAATATGAGTTCAGGTGAAATAC-TGATTTCACTCAGAT
GACCCGGAATATGCTGGTTCATCCACTTATAAACAAATAACATCTACAAATAAGTCTTAC
-TGCATTCTCTGTAGGCTTAAAAGCAGCCATCAGGTAACAATAGCGTTAAAGCTTAGACC
CTCCTACATGGACCAATTCTTAGTCAGGTATTGAGTAATCTCAAATTAAGACATTTTCTG
TTAAAATGCGTAGATCTGACAACACCTTAATATAAGTGTGCATAAACGTTAAACTTACTT
ACACTTGCGCCCAAGAGT-GCATAAATGTCTGCCTAACAAGAGCATATCATAAAGGTCAC
TATTCAAGAGAAAGGAACTCGGCAAACATTAAGCTCGCCTGTTTACCAAAAACATCGCTT
CCAGCAAATAATTGGAAGTCTTATCTGCCCGGTGTATTATTAACGGCTGCGGTATCCTGA
CTGTGCTAAGGTAGCATAATCACTTGCCCTTTAAATGGGGGAATGTATGAATGACTATAC
GAAGTTTAAGCTGTCTCTCTCTTAAAATATTTAGATTTCACCGCCTGTGAAAATGCGGGC
AAGCAGCTAAAGGACGAGAAGACCCTATTGAGCTTGCAAGCGGAAC-AGAAATGCATATT
AATTT--TCACACTTTATAAAATA-AGCATTCATGATAAACCT-TTTGGCTGGGGTGGCA
TGCAAAGATATTAAGCTTTGTATAATCATTTT--AAGTGTGAGATCTTATAGGTCAACCG
CTTCTTTAAATGGATCCGCCACGGGCGATTAGAAGACTAAGTTACCATAGGGATAACAGC
GTAATTCTTTTTAAGAGCTCAAATTGACAAAAGAGTTTGCGACCTCGATGTTGGATCAAG
ACTCCTGGTGGTGCAACCGTTACCTAAGGTTTGCCTGTTCGGCGATTAAAATCTTACGTG
ATCTGAGTTCAGACCGTCGTAAGACAGGTTAGATTCTATCCTTTAATTGATGCATTCAGT
ACGAAAGGACCAAAGTCATCTGATTTTAAGTTTATACTTAATCATCACTAAAATAGCAAA
A-GAATTGCGTGAGGCCTAAGCCCTTTAGTTATAGGTGCAACCCCTATTTTTAGTGGTGT
GATACATTAGTTTGGTTCATCTATTCTTATACTTTGTCCCGGTTCTACTAGCAGTAGCCT
TCCTGACACTCACAGAGCGCAAAGTAATTGGCTACATCCAATTGCGCAAAGGCCCCAACG
TTGTTGGGCCATACGGACTCCTCCAGCCTATCGCGGATGGAGTCAAATTGTTTATCAAAG
AGCCCATCAAGCCTTCCTCATCTATCCCCCAACTATTTTTCTTTGCCCCGATGCTAGCCC
TGGCGCTTGCGCTCTTACTATGGATTCCCATCCCCATAGCGCATGCCTTCGTCGAATTAA
ACTTTGGGGTATTGTTTGTTCTCGCAGTATCCAGCCTCTCGGTTTACTCCCTTATAGCTT
CCGGTTGAGCTTCTAACTCAAAATACGCATTAATTGGGGCCCTCCGAGCGGTTGCTCAAA
TAGTCTCCTATGAAGTCAGCCTAGGCCTCATCATCTTAAGCATAATTTGCCTTATTGGCA
GCTTCAACCTTAATCAATTTATACTAGCCCAAGAAGAAATAGTACTATTCTTCTGTTGCT
GGCCATTAGCAGTTATGTGGTTTATCTCGACTGTAGCGGAAACTAATCGATCCCCTTTTG
ATCTCACGGAAGGAGAATCTGAGCTTGTATCAGGCTTCAACGTCGAATATTCTGGCGGTC
CCTTTGCCCTGTTTTTTTTAGCAGAGTACGCTAACATTTTACTAATAAACGTACTTTCAG
TCGTGCTTTTCCTGTCATATTACCTAACTTTGATAGATATGGCATTAAAAGCAGGCCTGC
TTATTGGGTTTTACCTCTGGTTCCGTGCATCTTACCCCCGGTTTCGCTACGACCAACTGA
TACACTTAGCATGAAAAAGCTTCCTCCCCATGAGTCTCGGCTTACTTCTACTTAATTTTA
GTCTGCCTATAATTTTCTCAGGTATAGGCCCGGGGTTATAAAAATGTAGTTTACTTAAAA
CCTTGCTTTGATAGGGCAAAGATACAACAAACGTTGTCATTTTT----ACATTTTCTGTT
GCAT-AAGGAGTTAGGTTAATATTAGACCTTTAGCCTTCAAAGCTAGCAGTGGAAGAGG-
TCTTCCAGTCCTTATGATAAAGTTAAAATCTGAGATAATCACATTGTTTGATTGCAAATC
AAATAGTTTATTTAACTTAAGATTTTAATAGGCCTTAGAAGGTTATCCCTTCTGTTTCTG
GGTTGCAACCAGAG--GTTAAAGCCTAGTAAAAGAAGAA-AAACTCCATGGGCGGAGCTA
CAATCCGCTGCTTTTGATCAGCCATTTTACTGCTCCTA----------------------
--------TACAAGATAGAGTAAGCTAATCAGGCTATTGGGCCCATACCCCAACAGTGTT
GGTAAATCCATCCTCTACCATGAAAAAGCAAGA-GTTGCACTGGCATTAGTAGACTCAAA
ATCTACGGTGTTACTTACACTATTTTTCATTATGAGTCCTTATATTTCCCCATTGTTTAG
ACTATCAATAGTCGTCAGTCTTTTAATCATTTTAACTGCTAACCATTGAATTTTCATATG
GTTAGGGCTGGAAATTGGAACACTAGCATTCGTGCCCCTACTTACTTGGTGACACAAAGC
GCCAGAGGTCGAAGCAGCGGTAAAGTACTTTTTAATCCAAGCAGTAGCAGCCGCGATGTT
CTTTTTCGGTGGACTCGCGTTAATAAATAGAGAGTATATCAATGGTGTCTCCCAATGACT
AGGCAATGCGGGTGAGGTTATCATCCTATTCGCCGTCCTAATAAAACTGGGTCTTGCACC
AGTTCATTATTGGGTAGTTGACGTAGTACAAGGGTTGAATTACATTCCCGGACTAGTCCT
ACTAACTTGACAAAAGCTCCCGGGATTAGTCGTGTTAACACAACTGGCTTCTGAGATGAA
CGGGACTATCCTTCTAATGCTAGCCCCTCTATCCGCTCTCGTAGGAGGATTAGGCGGCTT
GGGGCAAGTACAAGTACGGAAGCTCTTAGCATTCTCATCAATCGCTCACCTAGGCTGGCT
AACCACTGGATTAACTGTTAGTGCCCTCCTCGGGGCTATGTACTTTCTAGTATATATTAT
CATCTCCCTTCCGATCTTTCTTTCGCTCCATATGTCAGGGGGAGTACATCTCAACCAGTT
GCGCAACGTCCTAGCATCCAATCCTATATTATCTATTTGGGTGGGAGTAGGATTCCTATC
CTTAGCAGGCCTTCCCCCTTTTCTGGGTTTCTTTTCGAAATGATTAGTCTTAACTTACAC
AACAATGCAAATCCTGCTGGTCAGTTCAATTATTTTAATTTCAGGGGCACTAGTAAGTAT
ATTTTATTATTTACGTATTAGCTACCTTTGCTTAGTAATTCTGGCCCCTCAGCAAATTAT
AGCAATAACAAATTGGCGTAATGTATCCAAAATTACCTTGCTCAGTATTGTCTTGCTATT
AAACATTGTGGGTTTATTGATTGTTAGTGCCTTAAGTTCTATAACTAAGTAAGTAGAATC
TACATCTTTGGATTAACAGTCCAATGCTTTAAGTTCTTAAGCTACTACTTATGATATCTA
------------------------------------------------------------
------------------------------------------------------------
------------------------------------------------------------
------------------------------------------------------------
---------------------------
>Asymmetron inferum mitochondrion, complete genome.    NC_009774
GTGTACATAACTCGATGGTTATTTTCTACCAACCACAAAGACATCGGAACACTTTATTTT
ATTTTTGGCGCCTGAGCAGCTATAGTTGGCACAGCAATAAGCTTATTGATTCGTGCAGAA
CTCTCTCAACCAGGATCCTTACTAGGTGATGATCACCTTTATAATGTAATTGTTACTGCC
CATGCTTTCGTCATAATTTTCTTTATAGTAATACCTGTAATAATCGGAGGCTTCGGGAAT
TGACTAGTTCCAATAATAATTGGCGCTCCTGATATAGCTTTTCCACGTATAAACAATATA
AGTTTTTGGATATTACCCCCATCTTTTTCATTATTACTTGCTTCATCTGCTGTTGAAGCA
GGAGTAGGGACAGGATGAACAGTCTACCCCCCTTTATCAGGCAACATCGCGCATGCAGGG
GCATCAGTTGATTTAGCCATTTTTTCTCTTCATTTAGCCGGAATTTCTTCAATTTTAGGT
GCAATTAATTTCATTACAACCATTCATAATATGCGGGCAAGCATCGAATGAAATCGTGTT
CCCCTATTCGTATGATCTATTTGAGTAACCGCTTATCTACTTCTTCTTTCCCTACCAGTA
CTAGCGGGAGCAATTACTATACTTTTAACAGACCGAAATATTAATACTACATTCTTTGAC
CCCTCCGGAGGAGGAGACCCAATTTTGTACGAACACTTGTTTTGATTCTTTGGTCACCCA
GAGGTATATATTCTCATTCTCCCTGGGTTTGGAATAATTTCTCACATCATTATTCATTAT
GCAGGTAAATTACGTTCCTTCGGTTATTTAGGAATAACTTGAGCCATATTTACTATCGGA
TTACTCGGATTTTGAGTATGAGCACATCATATATTCACAGTTGGTATAGACGTTGACACA
CGAAGTTATTTCACCGCTGCAACAATAGTGATTGCTGTACCCACAGGAATTAAAGTTTTT
AGCTGATTAGCTACACTAGCAGGGTCAAAACAACTAAAATGAGAGACCCCTTTGCTTTGA
GCATTAGGATTCATTTTCCTATTTACCATTGGAGGACTAACTGGTATTGTATTAGCCAAC
TCATCTTTAGATATTGTTCTTCACGATACCTATTATGTAGTTGCACATTTTCACTACGTT
TTGTCTATGGGAGCAGTATTCTCTATTTTAGGAGGCTTAACTTACTGATTTCCACTATTC
ACAGGATTTACATTACAAGAATCTTGAACGAAAATTCACTTCTTCGTTATGTTCGTAGGG
GTTAATTTAACATTTTTCCCACAGCATTTTTTAGGCTTAGCAGGTCTACCCCGACGATAC
TCCGATTACCCAGATGCTTATACAGTCTGAAATGTTGTATCATCCCTAGGATCTATCATC
TCTTTAGGCTCAGTAATCTTCTTCGTATTTATTATTTGAGAAGCCTTCTCTGCTCAACGA
AAAGCTGTACCAGCTAGTCATACTTCTCATTCAGCTGAATGACTAATAGGATGTCCTCCA
TTATTCCATACTCACGAAGAACTTCCATTTATCTCAAAAAAGGTTTAAAATAGTAAAAAT
AAAGTAAATATTATACTA-TAATTCCTTACCATAATGACCGGATATCAAACTCATCCATG
GCACTTAGTTGAGCCCAGCCCTTGACCATTCGTAGGAGGGTCAGCAGCATTTACTCTCAC
AGTTGGAATAATTATATGATTCCACTATAATTCAACACTTCTTTTAACATTGGGTTTAAT
TCTAGTTGTTGTTACAATAATTCAATGATGACGAGACGTTGTTCGAGAAGCAACATTTCA
AGGCTGTCATACATCTTATGTAATTGCCGGATTACGACGAGGAATAGTTTTATTCATTTT
ATCAGAAGTATTTTTTTTCCTAGCCTTCTTTTGAGCCTTTTTCCACAGCAGCTTGGCTCC
CACAGTAGAACTGGGTGTAACATGGCCTCCAGTTGGAATTCATCCTTTAAATGCTTTTGC
TGTACCGCTTCTAAATACTGCCGTACTTTTAAGCTCTGGAGTTACAGTAACGTGAGCCCA
TCATGCCTTAATAGACGGCAATCGAACAGAATCAATTCAAGCGTTAGCATTCACAGTAAT
ACTAGGTCTTTACTTTTCAGGCCTGCAAGCATGAGAATATTATGAAGCACCTTTTACCAT
TGCAGATGGAATTTACGGATCTACTTTCTTCGTAGCTACAGGATTCCACGGACTTCACGT
AATTATTGGCTCTACTTTCTTACTAGTATGTTTAATTCGCCAAATTCTCTACCACTATAC
CTCCTCTCACCATTTTGGCTTCGAGGCAGCAGCCTGATATTGACACTTCGTAGATGTAGT
ATGACTATTTCTCTACGTATGTATTTACTGATGAGGATCTTA----------------AT
GTTAACTCTAACACACATTGTTGGTATCGCTTCAATTTTAGTCTCTCTACTCTTACTAAT
CAGACTAACCTTACCAAACTTACACCCCGACAATGAAAAATTGTCAGCCTATGAATGTGG
CTTTGACCCACTCGGTAATGCTCGACTCCCCTTCTCATTACGGTTTTTTCTAGTAGCTAT
TTTATTTCTCCTCTTTGACCTCGAAATTGCCCTTATTCTACCCTACCCCTTAAGACTTGC
CCAAGGAACATCCGTATTCTTCAACTTCTGAATAGTTACACTCCTAATCATTGTCTTAAC
TTTAGGTTTAATATATGAATGATTAAAAGGGGGCCTCGAATGATCAGAATAAAATTTATC
TGAGATATAGTGTAAGAAACACAATAGATTTTGAGTCTACTAATGCCAGTGCAACTCTTG
CTTTCTCATTAACGGAAACAAAAGGTAATCTAAACCTCTGTCCATCGGTTTCAAGCCGAT
CACATTCTCTCTGCCATATTTCCAGCAATATACATCAGAAATATTAGGTTATATTAAACT
TACAGCCTGTCAGATTGTAGATCTCATA-ATT-ATGAGATATTTCGATGGCAACGCCTGC
ACAATTAGGACTCACAGATGCAGCATCACCCGTAATAGAAGAAATAATTTATTTTCACGA
TCACGTTATACTAGTTCTCATCTTAATTACTTGCTTAATTTTCTATAGTATATTAATCCT
TATTAACTCTACATATATTTACCGGTTTTTAACAGACGGACACGTAATTGAAACAGTATG
AACTGTTATTCCTGCAATTATTTTAGTTGTAGTAGCATTACCCTCTTTAAAATTACTTTA
CTTAACAGACGAATTGGACACACCTCAATTAACCATCAAGACTGTAGGTCACCAGTGGTA
CTGAAGCTATGAATATACCGATTATTATGATATTGAATTTGATTCCTATATATTACCTAC
AACTGATATTTCTGATGGTGCTGCTCGACTGTTAGAGGTAGACAATCGAGTAGTCTTACC
AGTTGACACATCAATCCGCATACTAGTTACCGCCGCTGATGTACTTCACTCTTGAACAAT
CCCTGCATTAGGCTTAAAAATAGATGCCGTCCCAGGACGACTCAACCAATTAGCTCTACA
ATGCAGCCGTGTTGGTACTTTTTATGGTCAATGCTCTGAAATTTGTGGTGCCAATCATAG
TTTTATACCAATTGTTATTGAAGCAGTCCCTGTAGAAGTATTTGAAACTTGATGTGACAC
AATACTAGATGAAGAATCATTAAATAGCTTAAATATAAAGCATTAACCTTTTAAGTTAAT
GATGAGATAACTCTTTAATGTGTGCCACAATTAAATCCAATCCCCTGAGTCTTTTTCATA
GGGCTAGCATGAAGTACCTTCCTTCTCTTTGGCTTATACAAAATTTCCAAAACTTATAGC
CCCATTATAGATAGAGACAATCAACTAACACAAACTCAAGAAATACAAACAAATGAATAT
TTTATACCATGATAAGCAGTTTATTTAACCAATTTGACTCGCCCTGATTTTTAGCTTGCC
CACTGGCCCTTTTAGCTCTCTTAGTACCTTGAAAACTTTTTATTTATGAACATAATAGCT
GACCAGGCACACGCAATGCTTCTCTCTTAGACTGAACATTTCAAAGACTTGCCAGACAAG
TTTGACAACCTATAAGCATCTGACGGGGTGGGCGATGAGTTGTACTCTTTACAAGCTTGA
TATTAATATTAATAACCCTAAATCTAATCGGATTATTTCCCTATACCTTTACTCCCACAA
CCCAACTCTCAATAAATTTAGGTTTAGCAATTCCTTTATGATTAGGAACCATTATCTATG
GCTTTCGCAATCACCCTACAATTGCCCTAGCCCACTTGTGCCCTGAAGGCGCACCCGCCC
CTTTAATTCCTATATTAATTCTTGTCGAAACCCTAAGAATTTTCATACGCCCCCTGGCAC
TCGGCCTACGACTTACTGCAAACCTAACCGCCGGGCATCTATTGATGCACCTTATTTCTT
CAGCCGTGCTAAGCCTAAGAGCAATTTCTAATATTTTAGGTGGAACAATTCTGGTCTTAT
TGGTTTTACTTACACTACTTGAAATAGCAGTAGCATTAATTCAAGGTTACGTCTTCGCCA
TTTTAGTGACTCTCTACTTAGATGAAAATCTTTAAACAGATAGTTTAAAC-AAAATATTT
GGTTTCGGCCCATAAGATATCCACTCCGATTCTGTTTTATGATAACCATAACACTAATTT
TTTGCATTGCTTTATTAGGTTTAGGCTTAGCACAAACACACTTATTATCTGCTCTGCTCT
GCTTAGAAATAATAATACTAGCCCTCTATTTTGGCCTAGGCCAAACGGCTTTACTAGGCC
CTGATTATCCCTTAATAATTGCCCTTATTCTCTTAACTTTCAGCGCCTGTGAAGCCAGTT
CAGGTTTAGCACTCTTAGTATTAATTTCACGTAGTCACGGAAGTGACTTACTGGCATCTT
TCAACCTATCGTAATGTATAATATTATCTTAGCTTATGTAGGTTTAGCACTTAGCGTATT
AATATGTAGTAATAAAATTCTCTGACGAATTAGTCAATTCAGATCTCTAGTATTAATCTT
TCCAGTAGTATCCCTCACAATTATAGAATACTCTTCTACTTCTGTAAACAGTGCCCTTAG
AGCCGACTTTATAGCAGTCGGCCTAGCTAGCTTAAGTGCTTGGCTGCTCCCATTAATACT
CATAGCCAGCCAACAACATGTAAATGCAGAACCAATAATTTATCAACGCGTATTTATTTT
TTCCCAAGCAGTATTAACGGGGGCCTTAATTTTAGCCTTTTTAAGCAGTGACTTATTGCT
ATTTTATATTGCATTCGAAATTACTTTATTACCTACATTAATACTAATTACCCGCTGAGG
AGCCCAAAAGGAACGTTATCAAGCAGGGACATATTTTATATTTTATACTCTGGTAGGTTC
ACTTCCTTTACTTATCTGTCTAATTGGTCAATACCAACATAGCGGGACCCTTTGTCTAGA
CATTTTTTATCTTAATCCACCTGAATTTAATTACACCATTAATTTTTGATGACTTGGCTG
TATTATTGCCTTTCTCGTAAAACTCCCTTTATATGGAAGTCATTTATGACTTCCCAAAGC
ACACGTAGAAGCCCCTATCGCTGGGTCTATGGTACTCGCTGGGGTCTTACTAAAACTTGG
GGGTTATGGAATAATGCGTGTCAGCCACCTTTGAGGCCCTATAAACACCCTTTCAAGTGA
ATTCATTCTAGGGTTTGGGCTTTGAGGAATAATCAGAGTAGGCATTATTTGTCTCCGTCA
AACAGACTTAAAATCCCTTATCGCATACTCTTCTGTAGGCCATATAGCACTTGTCGCAGC
TGGTATCCTAAGTGGCTCCACATGGGGTTACATGGGGGCATTAATTTTAATGATTGCACA
TGGAATTGTATCTTCATGCTTGTTCTGCTTAGCTAACTGCTGATATGAACGAGGACACAC
ACGAAATTTAATCGGCTCACGAGGAGCATTAATAATATTTCCCTTACTAACTACCGCTTG
ACTTACAAGTAGACTAATAAACCTAGCACTCCCTCCCTCAATTAACCTATTCGGAGAATT
AATAGCAATAGTAGCTACTTACACATGAAGTACATTTTCCTTAAGTCTTATAGTTATCTC
TACAGTCTTAGCCGCAGGCTACTCCCTATACTTATTTGGCGCAACACAATGAGGCTATAC
AGTAAAAACTCTCCATAATCTGCAACTATTGACTAGACGTGAATACCTTTTAATAATTCT
ACACTTAACACCAGCAATTTATTTAATCCCAATGGCACAATGACTAATTTAATATATCTG
CGTTAACCTAGTTTAATAAGAATATTAAGTTGTGGTCTTAAAGGTGAGTACTTA--ACTC
GGTTAATCGGTGTTACGAGGCTTAGGTTATGTTGCTACCATAACTGATCAGAGTTCAATT
CTCTGATAATACCATAT-ATGCAGACACTACTTAACTTTATAATTTTATTAACCGCAATA
ATAGTTATCCGCGCCACTTCCCCTTATTTCGGCGCCCTAGCGATAGCAATACTATCCCTT
CTAATTTCAATCACAATATTTCAACTAAACCTCATTTTCCCTGCTATAATTTTAATACTT
ATTTATCTTGGAGGTATACTTGTCGTATTTGTTTATAGTACAGCTTATTCAGCAGATTTA
ATGCCCTTACCAGTAAATATAACCCTCACACTATTCATTGCTATCAGAGGAACAGGCTTC
CTAGCCATTTTTTCCCTCTCCCCCATGGAAAACTTTTGCGAAGCTAACTCATGAATATCT
TTCACAATAAGTTACAATTATTTACTGTTTGATTTATACGAACGGGGTTATATAGCTTTT
AGACTAGCAATCCTTGTACTAACTATCCTATTATTTTCCATCCTAGAAATTATCTCCCAC
CGGCAAGTAGCGATTAAATGATTTTATTTGTCCCACTAATC-AGCGGATCCTTAGAATGG
AAATCTAAAATAATTTTTATACTAGACAAATAGTAACACGTCACTACAACCATAATGACA
AATAATATCAACAGCATTCTTGCAAGATACATCTTAATTAAAGATGTTTGTGCCTGACTA
ACATAATTAGATAATAACCCAGAATTCACCCCAAGACCCTGCGGCATGGCCAATTCTGTC
CACCCCCGGTCCAATCTCTGAGTCTGAAATTTTTCTCCGAGATGAAGTCAAACTCATGGA
ATTACTTTATGCATAATAAAAGGATAATACCCAACTTGAGATATAAATGAAAGATATGCT
GTTCCTACATTATCCTCCTTATGAAGCAATTTTATTACATCTCAAGCTAACACGGCTCCC
ACAAAAGTAACCCCAATAGCCATTAATTTCAATGTATAAGGCAATGACAAAATAACATTA
TATTTAGGGGTCATAAAAGCAACAAATAATACCCCACTTAAGACTCTTCCATAAGCTAAC
CGTTGCAAAGGAGCCACTAAAAACTTATAGGCTTCGTTTAGGGATTGCAAAGGTAGTGTA
CGTGCATAACCCGCTGTTGTATAATAAAGCAGTCGAAGTCTGTAAGCCGCAGTAAAACTA
GTTGCTAATAATAAAAGACTTACAGCCCAACTATTAACATTGCCCATATTAATAGCCTCA
ATGATAGGATCCTTGGAGAAGAAGCCCGCCAAAAAAGGAGTACCAATTAGAGCCGCTCTT
CCGATAAATAAACACGTTCTCGTCACAGGGCTAGCCTTATACAATCCCCCCATTTTCCGT
ACATCTTGCTCATTTTGTAACCCATGAATATAACCCCCTGAACACATAAACAACATAGCT
TTAAAAAAGGCATGCATACAAATGTGAAGAAAAGCTAATTGAGGTACCCCCACACCTACA
GCTGTTACCATCAGACCTAACTGACTTGCTGTAGAAAACGCAACCACTTTTTTTATATCA
TTTTGCGCAAGAGCACATACAGCAGAAAACAACGTTGTTATTCTCCCTAAAACAAAGACC
CCCACTTGTACTCCTTCATGTTCTAGAATTAAAGGACTTATACGAATAAGTAAGAACACC
CCCGCAACAACTATAGTGCTAGAATGAAGTAAAGATGACACCGGTGTGGGCCCCTCTATT
GCCGCAGGAAGTCAAGGATGTAAACCTAACTGCGCAGATTTACCTATAGCCGCTAATACT
GCCCCGGACAAAAAAATAGTACTTACATTCCCCATTACATAAATAGAAGTGAAAGTTCAT
TCTTGATTATTAAGAAAACATCAAAGGAGTATACCAATTAAACCTATATCCCCAATACGA
TTGTAAAAAATAGCCTGTAGCGCAGCAGTATTAGCATCACTCCGAGCATATCACCAACTA
ATTAGTAAATAAGACATTACACCTACCCCCTCTCATCCTACAAGTAATTGAAATAACGTT
TCTGCACTAACCAAAACTAATATAGCAATTAAAAATATTCCCAAATATTTACAAAACAGC
TCTACCCGAGGATCCGTAGACATATAATATAAAGAAAACACTAAAATATTTCACGTTACA
TATAAACCCACAACGAAAAAACAGCACGTATACACATCATAACGATAACTAAAAGTTAGG
CTATATCCGCCTAATTTTAGCCACTCCCACTTTAAAAATAATAGCTCTCTCTCATCAGCA
ACTAAAAAGACTCCCAATAAAAAAAAATTAACATACCACCCCCACTTAATTGCTCCTGCA
ATAAATTCTTTACGCTTACCTAACAGAACCACAGCTAACAAAATTAAGCATAATAAAGAG
ATTCTTCCACATAATTGTAACACCATTCAATTGAAGCACTAC-TTCATTTTTTGGTTCCT
AAAACCAATGTAATAAATATACTAATTGAAT----AAACTAATTTTTGCTTG-ACACCAA
GAATTTAAGCATGAAAAGCTTATGTTATAAATTAACTACAAAAATTAT----GACCGGAC
CTATACGAAAACACCACCCCCTTTTAAAAGTCGTTAACCACTCTCTTATTGATCTCCCTG
TTCCTGCCAATATTTCTATTTGATGAAATTTCGGTTCCTTACTCGGCCTCTGCTTAGTAA
TTCAAATCATAACCGGACTATTCTTAGCTATACATTACACAGCAGACGTCAATTTAGCAT
TTTCTTCTGTAGCTCATATCTGTCGAGACGTAAATTACGGCTGACTCCTGCGAAACTTAC
ATGCAAACGGAGGTTCTTTTATATTTATCTGCTTATACCTCCATCTTGGTCGAGGAATGT
ATTACGGGTCATATTTCTTTCTTGAAACGTGAAATATTGGCGTCATTCTACTAATCATAA
CCATGGCCACAGCTTTTCTAGGATATGTTCTACCGTGAGGACAAATATCCTTTTGAGGTG
CAACTGTAATTACTAATCTCTTTTCTGCCATCCCCTATTTAGGCCCTAGTTTAGTTGAGT
GGTTATGAGGAGGATTTTCCGTAGATAACGCTACTCTTACCCGATTTTTTGCGTTTCATT
TTTTTCTACCTTTCTTAATCTCAGGACTAGCTATTGTACATTTAATATTTCTCCACCAGA
CAGGAGCTAACAACCCAACAGGACTAGTAGGGGATGTAGATAAAGTACCGTTTCACGCTT
ACTTCTCGTACAAAGATGTAGTGGGATTCGTTATTCTTCTAGCTGGACTAATTATAATTG
CCTTATTTTCACCGAACCTTTTAACAGATCCAGAAAATTATATCCCAGCTAACCCACTAG
TCACGCCCGTTCACATCCAACCAGAATGATACTTTCTGTTTGCTTATGCAATTCTCCGAT
CTGTTCCAAATAAATTAGGGGGAGTCGTGGCCCTTGCAATATCCGTTATTATCTTTTTCT
TCTTACCGATACTTCACCTCAGTAACCAAACTAGCCACAACTTCCGCCCATTATCCCAAA
TCTTATTTTGATTTATAGTTATTAACGCTTTATTACTTACCTGACTCGGCGGTCAACCAG
TAGAATATCCCTACATTATACTTGGACAGGTTACCTCTTTCCTTTACTTCTTCACCCTTC
TATTTATAGGCCCCGCCATTGGTTTATTAGAGAATAAGTTATTATTCCGATAAGTTTTAG
TAGCTTAAC------TTAAAGCGCCGGTCTTGTAAGCCGAAGATAGTATAAAT-ATTCTA
AGACTCAGAAAAGGTAAATTACCATCTTAAACTCCCAAAGTTTATGTTTTAATTTTAAAC
TATCTTCTGCAGATTTGATTCTGGTTTCACTTATAAGATTGCCCTTGATGATACATGCTA
ACCGTAGATACTCCAGTGAGAATACATAGTTGAACAGAATGTTTAATATATTGTTCACAT
AAAGAGCATTAGATCTATTATATGCTCCGCTAGCCTCGCGCCACTCCACAACGGTATT--
AGCAGTACTCAGTATTGAATTTAGATGCGAAAGCATGCCCCAGCTAACGGCATCAATACA
TGGCAAATGCTGTGCCAGCCGCCGCGATTACACCTCAAAATGTAAACTTATAAATCACAC
ACCCGTATCTGCCCCCTACTCAA--TGATTACTACTTATGACTTGCGGTCGTATGCACTC
AGAAAGAAGCAATCAAAGAAGTAGCTACGCGAGAAGAAGGCAAAAACCAGGATTAGAGAC
CCTGCTATTCTTCAATAGTTAACATTAGGTTAATATTAATAATGTTTGAAAACCAAAGAT
TTTGGCAGTGACTAAGGCCTATTCAGAGGAATTTGTTTTATGAAATCGATACTCCGCGAA
AATCTTACTCCACCCTTGTATCACAGCTTATATACCGCCGTCGTCAGCTGATATTGAGAA
ATAATAAGCATCAGCAAAAAGACTAATTTCTTCACGTCAGGTCAGGGTGTAGCCTATGGG
GGAGATAGAATGAATTACACTTAATTGCAATTACCGAATTCTA-ACATGTAACGGTTAGC
TAAAGCTGGATTTGATAGTAATTTTATATTATATATGATAAATTGATTATAGCTCTTAGT
TATGCACACACCGCCCGTCATTTTCCTAAAACCATAAAGGAAAAAAGTCGTAACAAGGTA
GGGCATCTGGAAAGATCCCCTGGATA-TGGTACATATAAGTTACTTAGACTATTACCTTG
AAAAGGTAACAGCGGGCTATATACCCTATTACCACGAATTAGAGCTTGGCATAAGCATCT
CTTTTACACAGAGAAGATATTTGGGAATCAGATTAATTCGACTTAACGCT-AATCACTCA
AGCATTATTTACAACAATAAAA--CTTTCACTTATGTAGCTGAGAGCAAATAG---TAAT
AAATGAGTACTGAAAAGGAAACAAATAAATAAATTGAAACAGCAATTAAAAATTTACAGG
TTAATTCTTATTCCTTTTGCATAATGACTTAATTAGTGCCCTTTTAGTAAGGACCACCTA
CTAGCTGCCCCGAAAGTAAACGATCTATTTTAGGCCAAGTATTT--TGACTCCACTAATT
TATGTTGCAATATAATTAGGAGAGCTTAGAATAGAGATGACATGTTAACCGCGTTTACTT
CTAGCTGGTTGCTTGGGAAATGAATATGAGTTCAGTCGGAACAAACAGTTTCGCTAAGAC
AAGCCGGAATGTGCTGGCCTGTTAAAATATAAACAAATA-TACCTAAAATTAAGTTTTAT
-CTTGCCCACCGTAGGCTTAAAAGCAGCCATCGGGTAAGAATAGCGTCAAAGCTTAAATT
TTACTG-CTATTACAATTTTTAGCTCGGTACCAAGCAATCTTTAAATAAGATATCTTCTG
TTAAGACGCGTAGAACT-ATAACACCT-AATACAAGTGTGC-TAGATATTATGCTTAAAC
A-ATTACTATTCAAGTATATTACATAAGTCTGCCTAACATAAGCGTATTATAAAGGTTGT
GACATAAAAGAAAGGAACTCGGCAAATATTAAGCTCGCCTGTTTACCAAAAACATCGCTT
TTAGCTAACTATTAAAAGTCTGATCTGCCCGGTGTAAAATCAACGGCCGCGGTATTTTGA
CTGTGCAAAGGTAGCATAATCACTTGTCCTTTAAATGGGGGAATGTATGAATGATTAGAC
GAGGTTTCAGCTGTCTTTCTCTTAAAA-ATCGAGACTCCACTGTACGTGAAAATGCGAAC
AAATAATTAAAGGACGAGAAGACCCTGTTGAGCTTTCAAGTATAATTAAAAGTACATGTC
AATTT----ATAACAAATAAAACT-AATACTCATAATAAACTT-TTTGGCTGGGGTGGCA
AACAAAGAAATTAAGCTTTGTATA-TTATTGA--CAGCATAAGACCATATAGGTCTACTA
CTATTTATTACAGATCCGCTATAAGCGATTTAAAAACTAAGTTACCACAGGGATAACAGC
GTAATTCTTTTTAAGAGCCCAAATTGACAAAAGAGTTTGCGACCTCGATGTTGGATCAAG
ACCCCTGGTGGTGCAGCCGCTACCCCGGGTTTGCCTGTTCGGCGATTAAAATCTTACGTG
ATCTGAGTTCAGACCGTCGTAAGACAGGTTAGATTCTATCCTTAAGTTGATGTATTCAGT
ACGAAAGGACCAACTACATCTGATTTTAAGTTTATGTTAAATCATAACTAAAATAGCAAA
AAGTATTGCGTGAGGCCTAAGCCCTTTAGTTATAGGTGCAACCCCTATTTTTAGTGATGT
GATGCATTAATGTGATCCACTTATTTCTATACTTCGTGCCTGTTCTTCTAGCAGTAGCCT
TTCTTACACTCACCGAACGGAAGGTCATTGGTTATATTCAACTACGTAAAGGCCCCAATG
TAGTGGGGCCCTATGGGCTTCTTCAGCCCATTGCCGACGGAGTAAAACTCTTTATTAAAG
AACCAATTAAACCCTCTTCATCAGTCCCCCAATTATTTTTCCTGGCGCCTTTTCTGGCAC
TAACCTTAGCCCTTCTCTTATGGGCCCCTATACCAATAGCAGAATCATTTATCGAATTAA
ACTTTGGAGTTCTATTTGTATTAGCAATTTCTAGCTTATCCGTCTATTCATTAATAGCCT
CTGGTTGAGCTTCCAATTCAAAGTATGCACTGCTCGGAGCGCTCCGAGCAGTGGCGCAAA
TAGTATCTTACGAAGTTAGTCTAGGACTTATTATTTTAAGCCTGATTTGCTTAGTAGGCA
ACTTCAATTTAAGTCAATTCTCCATTGCACAAGAAGAAACCGTTTTATTACTTAGTTGTT
GACCACTAGCTATTATATGATTTATTTCTACTGTAGCAGAGACAAATCGATCACCTTTCG
ACCTCACAGAAGGAGAATCTGAGCTAGTATCTGGTTTTAACGTAGAGTATTCGGGTGGAC
CCTTTGCACTATTTTTCTTAGCAGAATATGCTAACATTCTATTTATAAATATACTATCAG
TAGTACTTTTCTTATCTTTCTATTTCACTCTAGCCGATATGTCATTAAAAGCAAGTTTAT
TGGTTGCCTTATATCTCTGATTTCGGGCCTCTTACCCCCGATTCCGGTATGACCAATTAA
TACATCTAGCATGAAAGAGCTTTTTGCCTATAAGCCTGGGCCTGCTTATTCTTAACTTCA
GTATCCCCATAATTTTTTCAGGACTAGGCCCCGGAAGTTGAAAACGTAGTTTATACAAAA
CCTTGCTTTGATAGGGCAAAGAAACAACATATGTTGTCATTTTT----------------
------------------------------------------------------------
------------------------------------------------------------
------------------------------------------------------------
-------AC---------------------------------------------------
--------------------G---------------------------------------
--------------ATAGAGTAAGCTAATTAGGCTATTGGGCCCATACCCCAACAGTGTT
GGTAAATCCATCCTCTACCATGAGAAATATAGACGTCGCA---------------TCAAC
TTTTACGA--GTATATACA-----TCTCAT-ATGAGTCCTTATATTTCCCCTTTATTTAG
ATTAACAATACTCTTCAGCGTCCTGCTCATTCTCTGCTCCACTCACTGAGCGTTCATATG
ACTAGGCCTAGAAGTAGGTACGCTCGCATTTGTCCCATTACTTACTTGATGGCATACAGC
CCCGGAAGTTGAAGCAACAGTTAAATACTTTATCACTCAAGCAACAGCAGCAGCTATGTT
TTTCCTCGGAGGCCTCATCTTAATAAGCAGTGAGTACTCAAGCGGTATTGCTCATTGATT
AGGAAGACTAGGAGAGGTTATTATCCTTCTTTCCGTATTAATAAAATTAGGACTTGCACC
ACTCCACTACTGGGTAGTAGATGTAGTTCAGGGCTTAAATTATCTCCCCGGAATAGTATT
ACTAACTTGACAAAAACTCCCAGGGCTAATTGTACTCACACAACTCTTGTCTAAACTAAA
CAGCTCCATTCTACTTATTCTCGCACCAACAGCCGCCCTTATTGGAGGTCTAGGGGGGCT
AGGACAAACCCAAGTACGGAAACTGTTGGCATTCTCCTCAATCGCCCATCTAGGTTGACT
AACGGTTGGAATTGTTATTAACTCATGATTAGGAATAATATACTTTATATTATATATATT
GATCTCCCTCCCAATTTTCCTTTTATTGCACGTTTCAGGGGGAGTACATCTCAATCAATT
ACGGAGCACTCTGGGGGCCAATCCTATTTTTTCTTTTTCAGTGGGAGCGGGCTTCTTATC
GCTTGCAGGTCTCCCACCTTTTCTGGGTTTCTTTTCGAAATGATTAATCTTAACTCATTC
CGTCGCGCAACTTTTAGTAATTACATCAGCGGTTTTAATCCTGGGCGCATTAATTAGCGC
CTTCTATTATTTACGCATCAGTTATCTCTGCCTAGTAGTTTTAGCACCCCAACAGATTAT
AGTAATAACTAATTGACGCAATATGTCTAAAATTAACTTAATTAGTATTATTTTATTGTC
AAACATAATAGGTTTATTACTAGTCGGGGGTTTAAGCACTTTAACTAAGTAAGTAGTCTC
TACATCTTTGAATTAACAGTCCAACGCTTTAAATA-TTAAGCTATTACTTATAAGGAGTT
AGGTTAATAATAGACCTTTAGCCTTCAAAGCTGAAAGCGGAATGTTTATTCCAGTCCTTA
AAATAAAATCTGAGATAATCACATTGTTTGATTGCAAATCAAATAGTTTATTTAACTTAA
GATTTTATTACAGGCTTTAGAAAGTATAACTTTCTTTCTCCGGGTTGCAACCAGAGCATT
TATAAGCCTAGTAAAAGAAGGATTAGCCTCCATGAGCGGAGCTACAATCCGCTGCTTTAG
ATCAGCCATTTTACTACTAGCCTATTA
