# Supplementary material for: Conveniently Pre-Tagged and Pre-Packaged: Extended Molecular Identification and Metagenomics Using Complete Metazoan Mitochondrial Genomes
Source: PLoS One. 2012 Dec 14;7(12):e51263. doi: 10.1371/journal.pone.0051263 (PMC3522660; doi:10.1371/journal.pone.0051263)
Supplement: File S4 — Sliding window analyses for Sauropsida, Aves, Hemichordata, Coelacanthimorpha, Dipnoi, Chondrichthyes and Cephalochordata. For each family, the folder contains the aligned sequences as well as the sliding window analyses by species pair and for all species pair on a single figure. (ZIP) [file pone.0051263.s004.zip › Cephalocordata/Epigonichthyidae/NC_006464.fst]

>Asymmetron lucayanum mitochondrion, complete genome.    NC_006464
gtgtacataactcgatggttattttctaccaaccacaaggatatcggaacactttattt
tatttttggtgcttgagcagcaatagttggcacagcaatgagccttcttattcgtgcag
aactatcccagccaggatcactattaggagatgatcacttatataatgtaattgttact
gcccatgctttcgtaataattttctttatagttatacctgtaataattggaggctttgg
taactgattagtgccaataatgattggtgcacctgatatagcatttccacgaatgaata
atataagcttttgaatacttccaccctctttctctttacttctcgcttcatctgctgtc
gaagccggagttgggacaggctgaacagtatacccccctttagccggcaacattgccca
cgctggagcatctgtcgatttagctattttttctctccatttagcgggggtctcgtcaa
ttctaggtgctattaatttcatcacgacgattcataatatacgtgcaagcgttgaatga
aatcgtgtacccctattcgtatgatctatttgagtaactgcttatttactacttctctc
actaccagttcttgccggagccattaccatactccttacagatcgaaacatcaatacta
cctttttcgacccgtcaggagggggagatcctatcttatatgaacacttattctggttc
ttcgggcaccctgaagtctacattttaattcttccaggttttggtataatttcacatat
tattattcactatgcaggcaaattacgttctttcggctatctaggaataacttgagcta
tatttactatcgggttgcttggattctgagtatgagcacatcacatatttaccgtagga
atggatgtcgatacacgaagttatttcactgctgcaactatagttattgccgtccccac
aggaattaaagtttttagctgattggctacactagcaggatctaagcagattaaatgag
aaacgcctcttttatgagcattaggattcattttcctatttactgtaggtggattaaca
ggaatcgttttagccaattcttctttagacattgttcttcatgatacttattacgtagt
agcccacttccattacgttctgtctatgggggcagtattttcaattttagggggattaa
catactgatttcccctatttacaggatttacattaaaagagtcattaacaaaaattcac
ttctttgtaatatttgtaggagtcaatttaactttcttcccacaacattttttgggcct
agcgggaataccacggcgatattctgattatccagatgcctacactatttgaaatgtag
tgtcctcccttggctcaattatttctcttggctcagtgattttcttcctatttattatt
tgagaagctttctccgcgcaacgaaaagttatcccagcaagccatacaactcacgctgc
tgaatgactaatgggttgtcccccactattccacacacacgaggaactcccttttatct
ccaaaaagatctaatattaattgttcttcttgcacaaataattaataataaactttaat
gacaggataccaaacccacccatgacacttagttgaacctagcccttgacctcttgtgg
gcggttctgcagcattcactttaactgttggcttagtaatgtgatttcactacaactcc
acccttttattaacattgggtttaattctagtaattataacaataatccaatgatgacg
agacgttgtccgggaggcaacctttcaaggttgccatacgtcttatgtcatcgctgggc
tccgacggggcatagtcttatttatcgtatcagaagtatttttctttttggcattcttt
tgagccttctttcacagtagcctagctccaacagtagaattaggggtcacgtggccccc
aactggcattcaccccttaaacgcttttgctgtaccacttttaaacactgctgttctcc
taagctcaggagttacagtaacatgagcccaccatgctttattagatggaaaccgtaca
gaagcaattcaggcattggcattcacagtgatcttaggcctctactttacggccctaca
agcatgagaatattatgaagcccccttcaccatcgcagatggaatttatggctcaactt
tttttgtggctactggatttcatgggcttcatgttattatcggctctacttttttactt
gtttgcctaattcgtcaaatctcttatcactacacgtcttcccaccattttggttttga
agcagcagcctgatattgacattttgtagacgtagtatgacttttcctctacgtatgta
tttactgatgaggatcctaattactagttagtcatgctaactcttacacaagcagtagg
tattgcctcacttttagttcttttactcctcttagttgggctcaatatccctaactcat
accctgacaatgagaaactatcagcatatgagtgcggcttcgacccattaggaaatgcg
cgccttcctttctccttacgatttttcttagtcgcaattttattcctcctctttgactt
ggaaattgcattaatcctgccctaccccttaagacttgcatatagcccctccgtaacct
ttaatttctggataattacccttctaattattatcttaacatttggtctaatgtacgaa
tggttgaaagggggccttgaatgatcggaatagctattaatcctttggaaacaaaaggt
aatttaaacctttgtctatcggtttcaagccgattgcatattctctgccatatttccta
atgtaagcataagaaatattaggttaaatcaaacttacagcttgtcagactgtagacct
tataaattcataagatatttcgatggcaacgcctgcacaattaggtcttacagacgcag
catcccccgtaatagaggaaataatttactttcatgatcacgttatattagttcttatt
ttaattacttgcttaatttcctacagtataacagtccttataacttcaacataccttta
tcgcttcttaacagatgggcatgtaattgagacagtatgaaccattgttcccgctatca
ttttagtggtagtagcactaccatctttaaaattactttacctcacagacgaattagac
acaccacaattaactattaaaaccgtaggacatcaatgatattgaagttacgagtacac
agattactatgatatcgaatttgattcttatatattacccacagccgatatctctgacg
gtgccgctcgccttctagaagtagacaaccgagtagttttacctgttgatacctcaatc
cgcatgttagtaaccgccgccgacgtcctccactcttggacaattcctgcattaggttt
aaaaatagacgctgtcccaggccgactcaaccagctagccatacaatgtagccgcgtag
gtacattctatggtcaatgttctgaaatttgcggggcaaatcatagctttataccgatt
gttattgaagcagttcccgtagaagtatttgaaacttgatgtgacacaatattagatga
agaatcattaaatagcttaaatacaaagcattaaccttttaagttaatgatgaggtaac
tctttaatgtgtgccacaattgaatccaattccatgaattttcttttttattctcgctt
gaagtgtttttctgttttttagcgtacgaaaattctccgagacttacagtcctattata
aaccaagattatcaacctgcacacgtttcgacaactaaaacaagtgaatttacaatacc
atgataactagtctatttagccaatttgactcgccttgatttatgaatttgcctttagc
cgctctagctcttttaattccttgaaagatttttatttctaaccacgctagttgatcag
gcacacgcaatgcctccctcctgaactgagtattccaaaccctcgcaaatcaagtatga
caacctataagtacttgacgcggaagccaatgagttgttttatttgcaagtctaatatt
aatactaataaccctaaatttaatcggcctattcccctatacctttacccctacaaccc
aactgtccataaacctaggattagctattcccttatggcttggtacggttatttatggg
tttcgtaaccacccaactattgccttagcccacctctgccctgaaggagcccctgcacc
tttaattccaatattagttctcgtcgaaacactaagaattttcatgcgtcccttagcct
taggacttcgacttacagcaaacttaacggccgggcatctcctaatacatcttatttcc
tcagctgcccttagcttatcagcaatttccaaccttttggggggcgtaattttaatttt
actaattttactcacactcctagaaatagcagtagctttaattcagggttacgtatttg
ctattctcgtaacattgtatttagatgaaaatctttaaacagatagtttaaacaaaaat
atttggtttcggcccacaagatatcttactgattctgttttatgttaattactgctcta
attttttccattgccctactaggcctgagtctcgcacaaacccatttactctccacttt
attgtgtttagagataataatactagcgttatacttcggcctcggctacacagccttac
ttataccagactatccagtaatgatcgcccttgttcttcttacctttagtgcatgtgaa
gccagctcaggattagcacttttagttttaatttcccgaagacacggaaatgacctgtt
agcctcttttaacttatcataatgtataatgttatcctagcttatgtaggcctagcatt
tatagtactagtttctaaaaatagaattctttgacgaattagccagctcagttcattaa
ttttgatttttccagttatttcccttacaattatagatttttccgcacccctagttaac
aatgccttaagcgctaactttatggcagttggcctggcaagccttagagcctgattgct
acctttaatacttatagctagacaacagcatgtaaaaatcgagtccatgatttaccaac
gcacattcattttttgccaaacagtattaacaggagctctaattctagctttccttagt
agagacctaattctcttctacatcgcattcgaaatcacccttctcccaacattaatgct
tattacccgctgaggtgcacaaaaagaacgttaccaagcaggaacatactttatgtttt
acaccctggttggctctctccccctacttttctgtatcattggtcagtaccatttcaac
aacaccctttgtttagacacattttattacggcccccttaatacagattacattactaa
tttttggtgacttggctgtatcctagccttcctcgtcaaacttcctctctatgggggtc
acttatggcttccaaaagcacacgtagaggcaccgattgctgggtctatagtcctagct
ggtgttctcctaaaactaggaggctatggtataatacgcatcagttatctttgggaccc
aattaatactctgtccagagaacttattttaggcctaggcctttgaggtataattgggg
ttggtattatctgtctacgacaaacggacctaaaatcattaattgcatactcctccgtg
ggccatatagcactagtggccgccggaatccttagtggctctacatgggggtatgtagg
cgcactaatcctaatattagcacacggaattgtttcatccgccttattctgcctggcca
actgctggtatgaacgcagccacacacgaagactaattggctcacgaggtgctttaata
atattccccttactaaccgctgcctgacttttaagcagattaataaacttagcactccc
cccctcaattaacctttttggagaactcttagcaatagtagcaaccttcacatgaagca
tactctcgctcggccttatagtcatcaccactgtccttgcagcagggtattccctatac
atgttcggcgccacacaatgagggtattctataaaaacattttataatttgaaaacatt
gaccggccgagaatataccttagttcttcttcatctgaccccagcactttacttaatcc
ccacagcacaatgaataatttaatattaatctagtttataagaacattaagttgtggtc
ttaaaggtgagtgcataatactcgattgatcggtgttacaaggcttaagttatgttgct
accataaccgattagagttcaactctctaataataccgcatgattcaagtactttttaa
ctttactattttactagcagcaataatagttatccgcgctaaatccccctacttcagtg
ccctcgcaatagcattgcttgcccttttactctccgttgctatatttcagataaatctt
atttttcctgcaataatcttaatactcatttatctaggtggaatgttagtggtgttcgt
atacagtaccgcatactcagcagatcttattcctctcccaataaatatgacacttacac
tattaattgctacctttggtaccggcctcctcgctactgcctcatcccccttcatagag
aacttgtgtgaaaccagctcttgagccactttcgtaattgattacaattacctattatt
cgatctctatgagcgcggttacttagccttcactttagccattattgtacttactattt
tactattctccatcctagaaattgtgtcgcaacgacaaataacgataaaatggttttac
ttgccccactaaccagcggatttttagagtggaaatctagagtaatttttatactagac
aagtagtaataaatcatcatcattataacaataaagactacaaataatatcccagccaa
atacatcttaattaaagacgtttgcgcttgagtaacataattagacagtaaccctgaat
tcaccccaaccccttgggggagactaaactccgttcacccccgatccaatacttgtatt
tgaagcttttccccagaataaagccacattagaggcagaatcttatgtataatatatgg
ataataccccacctgagaagtaaaagaaatgtacaagtcaacattattctccttatgaa
gcaattttataatatcccaagccatcaccgcccctaccagcgttaccatcactgccatc
agctttaaactgtttggcaaagatagaactaaattgtattttggggttatgactgcaac
aaataccaccccccctaggattcttccataagctaaccgctgtaaaggattaattagaa
acttatatgcctcattcaagggttgtaaagacatcatacgcgtatgtccaggaatagaa
taataaaataaccggaaactatacacagcagtaaaactagtggctagtagcaataaacc
cacggctcaactatttacattgtttaaattaattgcttcaataatggggtctttagaaa
aaaatcctgctaaaaaaggggtgccgattaaagccgctctacctacaaacaagcaagca
ctagtaatagggttggccttatataacccccccattttacgcacatcttgctcattctg
caatccatgaataaagcccccagaacacataaatagtattgccttgaaaaacgcatgta
tacagatatgaagaaaagccagctgaggaactcccacgcccactgccgttaccattaaa
cccaactgtctagctgtagaatatgccaccaccttcttcatatcattttgcgttagcgc
gcacaaagcagaaaatagagttgttaaaccccctaaaacaaagactcccgtttgcacaa
atccattccctaaaattagaggtgaaacccgaataagaagaaatactccagcaactact
attgttctggaatgaagtagagaagaaacgggtgttggtccctctatagctgcgggtaa
ccaagggtgcaaccctaactgagcagactttcctattgcagccaaaacagcccctagca
aaaagattaagcttacatcatctataatataaatagaagtaaaagtccactcctggtta
tgtagaaagcatcaaagcaatattccaattaggcccatgtctccaacgcgattataaaa
gatggcctgcaacgcagcagtgttagcatcattacgggcatatcatcaactaataagta
aataagacattacccctactccctcccaaccaacaagcaactgaaataaagtttctgcg
ctgactagaattagtatagcaatcaaaaatagccccaaatacttacaaaataagtttac
cttagggtccgaagacatatagtataaagaaaacactaggatatttcacgtaacaaata
taccaacagcgaaaaaaaagcaagtatatatatcataccggtaacttaaggtcaagcta
tatctccctaaatttaatcattcccactttatcagaactaactccgtctcatcgctaat
taaaaatactcctagcaaaaaaccattcacatacgcaccatatttgattgcctctgcaa
ccagctcttttcgtcgggaaaataaaacccccgctaacaaaatcaaagacaacatagac
acacttccgcacatttgtagcaccattcaattggagccacactccattttttggttcct
aaaaccaatgtaatttatatactaactgaactgccaaaataatttttgcttgcacacca
agaatttaagcatgaaaagcttacgttataaattaactacaaaaattattatgaccgga
cccttacgaaaacatcatccactatttaaagttgttaaccactcccttattgatctccc
tgtccctagaaatatctctgtctgatgaaattttgggtccctactaggcctatgtttaa
ttagacaaattgtaacaggtctgttcctagctatgcactatacagccgacgtcaatctc
gccttctcctccgtggctcacatttgccgtgatgtgaactatggatggctcctccggaa
tctacacgcaaatggagcgtccttcatatttatctgcctctattttcatatcggccgag
gtatatattatggatcatacttttttaccgaaacctgaaacattggagttattttactt
gtagcaaccatagcaacagcttttctaggttatgttttaccttgaggacaaatatcttt
ttggggtgcaaccgtaattacaaatcttttttctgctatcccttacttaggcccaagtt
tagttgagtggctatgggggggcttctccgttgataatgccacactaactcggtttttt
gccttccacttttttctcccctttgtaattgcaggcttagcaatcgttcatttaatgtt
tttacaccaaacaggggcaaataacccaacaggactagtaggggacatcgataaagttc
cctttcatacctacttctcttacaaggatatcgttggcttcgtagttctccttgcaggc
cttgttataattgcactcttctcccccaatctactaacagatccagaaaattacattcc
ggccaaccccttagtcacacctgttcacatccaacccgaatgatactttttatttgcgt
atgcgattcttcgttccatccctaataaactaggcggtgtcgtagctctcgcaatatcc
atcttagttcttttcttccttcctatgcttcaccttagtcaacaaactagccataactt
tcggcccttatcccaaatattattttgactcacagttatcaatgtcctgttactaactt
gactcgggggccaaccagtagagtacccttatatcacactcggccaagtaagctctttc
ctatacttttttaatattttattcttaatcccaacagtcggattactagaaaataaact
actgttcaaataggttttagtagcttaacacatcacaaaagcattggtcttgtaaacca
aagataataaatatattctaaaactcagaaaaggtaaactaccatcttaaactcccaaa
gcttatgttttacttaaactatcttctgcagatttgattctggtttcacttataggatt
gccgttgatgatacatgctaatcgtactaccctagtgagagtaataaaaatataatcaa
gtttaatacattgtctatataagcagagtatttaacctattctatgctccgtttttacc
actccataccggccttcaagcagtacttaatattaacccagatgcgtaagcatgcctca
gctaacggcataaatatatggcaaataacgtgccagccgccgcggttacaccaaaaatg
taaacttataaattacactaggtgcttattcttgaattaaatcgatcattacctaaaat
ttgtggtcaaatatacttacgaagaaattatcaattacttaagcacacgagacgaaggt
aaaaaccaggattagagaccctgttattcttcagtagttaacactaggctactattaat
atcgtttgaaaaccaaagattttggcagtgattaaagtctattcagaggaatttgtttc
atgaaatcgatactccgcgaccatcttacttccctttgctttcagcttatataccgccg
tcgtcagctgatattgaaaaataatacacatcagcgaaaagatcaattcttcacgtcag
gtcagggtgtagccaatagggaagatggaatgaattacaattaattataattaacggat
tctagtgcgtaatagctagatgaagctggatttgattgtaacttcatatgattatgata
acttgactatagctcttagtcatgcacacaccgcccgtcattttccttaaaaaataaag
gaaagaagtcgtaacaaggtagggcatctggaaagatcccctggaaaatggtacatata
agttaatcagactatcaccttgaaaaggtgccagtgagccttgctctattaccacgaat
tagagcttgacataagcatctcttttacacggagaagatatttggggttcaaattaatt
cgataataatcacttcaagagttattacatgtttatattaaaaccttattttatgtagc
tgcgagcaaacaagaataaccaagtactgaaaaggatatcagaaataagtgaaaagcta
attttaaattttaaggttaacccttatgccttttgcataatgatttaattagaaactac
ctaatagataattagcattagctaccccgaaattaaatgatctactctaggcccagtac
aaactgactcaactagtttatgttgcaatataattaggagagcttagagtagaagtgat
atgctaaccgcatttaattctagctggttacttaagaaatgaatataagttcaggtgta
gcaccttgcgccacccaaacgagtcggaacatgctgattcgtttacttaccaacaaata
tcacctaaaaataagctttaaataactttactgtagacttaaaagcagccaccaactaa
cgatagcgttaaagcttaaatttagttaagagaaagacttttagcttggtattaagtaa
tccttaattgggacatcatctgttaaaatgcgtagattcaactgtattccaatattagt
gtgttaaatattatacctacaatttatgtccaagaaccgaatagacgtctgactgacaa
aagcatatattgggaattattatactagggagaggaactcggcaaataataagctcgcc
tgtttaccaaaaacatcgcttttagatagctattaaaagtcttatctgcccggtgtatt
attaacggccgcggtatcttgactgtgctaaggtagcataatcacttgccctttaaatg
ggggaatgtatgaatgattagacgaagtttaagctgtctttccctttataatcgagatt
tcatcgcttgtgaaaatgcaagcagacactcaaaggacgagaagaccctgttgagtttc
tgagcgtaacaaaagtacatattaactaaataacactagataaaacatagtacctaaag
taaagctctttggctggggtggcacgcaaagaaattaagctttccgtaaatattcttga
agttaaagactccttaggtcaataacccttctaccgacccgctactagcgattcaaaga
ccaaattaccacagggataacagcgttattctttttgagagctcaaattgacaaaagag
tttgcgacctcgatgttggatcaagactcctggtggtgcaaccgttaccacgggtttgc
ctgttcggcgattaaaatcttacgtgatctgagttcagaccgtcgtaagacaggttaga
ttctatccttgatttaatgcattcagtacgaaaggaccaaaggcatttgattttaattt
tatgttaaatcatcactaaaatagcaaaaagtattgcgtaaggcctaagccctttagtt
ataggtgcaacccctatttttagtgatgttatatattagtgtaatccacctatttttat
actttgtacccgtcctccttgcagttgctttcctaacgctaacagaacggaaagttatc
ggttacgttcaattacgtaaaggtcctaacgttgttggcccctacggcttactccagcc
tattgcagacggagtaaaattatttattaaagaaccaattaaaccttcctcttccatcc
cacaattattcttctttgccccaatactcgccttaatcttagctcttctcctatgaatt
cccatccctatggcagatgcattcattgagttaaactttggcgtcttatttgttctagc
aatttctagcctatctgtatactccctcatgggctctggctgagcatccaattcaaaat
atgccttaattggggcacttcgggcagtagcacaaatagtatcctacgaagtaagacta
ggcttgattatcctaagtctaatttgtcttattggtagcttcagtctcaaccaattttt
gactgctcaagaagaaaccttacttctatttagctgttggccgttagctatcatatggt
tcatttccaccgtagcagagactaaccgatccccttttgatcttacagaaggcgagtcc
gaacttgtgtctggctttaatgtcgagtactcagggggccctttcgccctctttttcct
agcagaatatgctaatattttatttataaatatcttatccgtcgtactctttctctcct
tttatctaacactagctgatatagcgttgaaagccagattgttagtcggattttatctc
tgatttcgtgcatcctacccccggttccgatacgaccaattaatacatctggcatggaa
aagcttccttccaataagcttaggtctgttactattaaactttagcttacctgtaattt
tttccgggttgggcccaggaaattaaaaatgtagtttattcaaaaccttgctttgatag
ggcaaaaaagtaacataggttatcatttttaacaataacttcggacacattaaggagtt
aggttaagcagagaccctcagccttcaaagctgatagtggaaatttctattccagtcct
tatgttaaaatctgagataatcacattgtttgattgcaaatcaaatagtttacttaact
taagatttttcaggctttagaagtcgcttcttctccttccgggttgcaaccagaacatt
taaagcctagtaaaagaagaataatccccatcgacggagctacaatccgttgctttaga
tcagccattttactgtaattaaacgatcagtacagcaaatattacacttctcacgagat
agagtaagctaattaggctattgggcccataccccaacagtgttggttaatccatcctc
taccatgaaaaagcaagagttgcactggcattagtagactcaaaatctactgtgttact
tacactatctttcatatgagtccttatatttcccctttatttagatttacaataatcct
tagcctcctggtaattttatgttctactcactgagttttcatgtggttaggcctggaaa
tcggcacattagcatttattccgttactcacttgatgacacggcgccacggaagtagaa
gcaacagtaaaatacttcttaactcaagcagtagcagcggcgattttcttctttggagg
cttagtattactaagtagcgaatccattagcggtgtcgcacaatgattgggaagactag
gtgaaattattattttactttcagtgttaataaaattaggtatagcaccaatccactac
tgagtaattgacgtagtacagggattaaactatatccccgggatagtcctgctaacttg
acaaaaacttccagggttagcagttctctcacagctcctttcagagagtaacagtcata
ttttacttcttctagcacctgcttctgccctcatcggggggctaggaggcctaggtcag
acacaaatacggaaactcttgggattttcctcaatttctcatcttggttgattagtagt
tgggttggttattaactctttactgggagccatgtactttttcttatatattatcatct
cccttccggtctttctttcgctccatatctcagggggagtacatctcaaccaattacgc
aacgccctagcatctaattctatattatctatttcggtgggtgtaggattcctatcttt
agcaggccttcccccttttctgggtttttttattaagtgattagtgctcacccattcta
taacccaatttttattaattgcatctacccttcttattgtgggttcattaattagtgca
ttttattatttacgtattagctatctttgtctagtgattttagcaccccagcaagtcat
agctataaccaactggcgtaacacacctaagattaatttaattagtgttattttattat
taaatatcataggtctattattagtagctgcactaagtacttttactaagtaagtagca
tctacatctttggattaacagtccaacgctttataaattaagctattacttaaatta
