# Supplementary material for: Conveniently Pre-Tagged and Pre-Packaged: Extended Molecular Identification and Metagenomics Using Complete Metazoan Mitochondrial Genomes
Source: PLoS One. 2012 Dec 14;7(12):e51263. doi: 10.1371/journal.pone.0051263 (PMC3522660; doi:10.1371/journal.pone.0051263)
Supplement: File S4 — Sliding window analyses for Sauropsida, Aves, Hemichordata, Coelacanthimorpha, Dipnoi, Chondrichthyes and Cephalochordata. For each family, the folder contains the aligned sequences as well as the sliding window analyses by species pair and for all species pair on a single figure. (ZIP) [file pone.0051263.s004.zip › Cephalocordata/Epigonichthyidae/NC_006465.fst]

>Epigonichthys maldivensis mitochondrion, complete genome.    NC_006465
gtgtacattactcggtgattattttccactaatcataaagatattggtactttgtattt
tgtttttggtgcctgggcagctatggtaggaacagctataagcctattaattcgagctg
aattgtctcagcctggagcattactgggggacgatcatttgaataatgtaattgtaaca
gcacatgcattcgttataattttttttatagttatgcctatcataattgggggttttgg
caattggttagtccctataataatcggggccccagatatagcgtttcctcggataaata
acataagcttttgaatactgcccccatctttttctttattattagcttcatcagctgtc
gaggctggggtaggtactggttgaacggtttacccacctctatcgagtaatattgctca
tgctggtgcgtctgtggatctagctattttttccttacatttagcgggggtttcgtcta
ttttaggggcaattaattttattacgactattcataacatgcgggctagaattgagtga
aatcgcgtgccgttgtttgtctggtccatttgggtgactgcgtatttactgctcttatc
gttgcctgtgctagcaggagcgatcaccatgttgttaactgatcgtaacattaatacaa
ctttcttcgatccctcaggggggggagatcctattttgtatgaacatctgttttggttc
tttgggcacccagaagtttatatcttaattctacctggatttggtataatctctcacat
tattatccactacgcaggtaagttacgatcttttgggtatttaggtataacgtgagcaa
tgtttactattgggttattaggcttctgagtttgagcacaccatatattcacggttggt
atggacgttgatacccgaagttattttacagctgctacaatagtaattgctgtaccaac
tggaattaaagtgtttagctgattagcaacgctatctgggtcaaaacaacttaagtgag
agacacctttgctttgagctctaggttttatctttttatttaccgtgggtggtttaacg
ggaattgtattagcaaattcttcgttagatattgtcctacatgacacatactacgttgt
tgcacactttcattatgtgttatctatgggagcggttttctctattctaggggggttaa
cctactgatttcctttatttacaggctttaccttacaggaaacatgaactaagattcac
ttctttgttatgtttgttggggtaaaccttacctttttccctcaacactttcttgggtt
agcgggtataccacgacggtattctgattatccggatgcttatacgatctgaaacgtag
tgtcgtcattaggttctattatctctttagggtcagtattattcttcctatttatccta
tgggaggctttttcttctcagcggaaagctattcctgctggtcatgtatctcattctgc
tgagtggctgataggttgtccaccattatttcacacacatgaggagttaccctttattt
ctaagaaatactagaaataaaaggtaatctaaacctttgtcttttggtttcaagccaat
tgcatatactctgccatatttccaacaagaaatgttaagttaaattaaactagtaggtt
gtcaggctacagatcttgtgactgcaagacatttcgatggcaacgcctgcgcagttagg
tcttatagatgcagcgtctcctgtgatagaggagataatctattttcatgatcatgtta
tattagttgttattttaatcacctgtttaattttttacagtatagtagttttaatctca
tctaaatatatctaccgcttcttaacggatgggcatgtaattgaaactgtatgaactat
tatccctgcggtcatcctagtggtggtggccctaccgtctttaaagctcctttatttaa
ctgatgagttagatagccctcaattaacaatcaaggctgtcgggcatcagtgatattga
agttatgaatatacagactactatgatattgaatttgactcttatatacaacctgttgg
tgatattactgtaggagatgcacgactgttagaagtagataaccgagtagttctccctg
tcgatacgtctatccgcatgttggttactgctgcggatgtaattcatgcatggacagtg
ccaactttagggttaaagatggatgcggtacccggtcggctaaatcaattagcattgca
gtgcagtcgggtgggcactttttatgggcaatgctctgaaatttgtggtgcaaaccata
gttttatgcctattgtaattgaagcagtcccagttgagatcttcgaagggtggtgtagt
actatattagattcagaatcactaaatagcttaatacaaagcattaatcttttaagtta
atgatgagctcttgctctttagtggatgccacagttaaacccagttccttgggtattta
tgttcttactaggttgatttgtcttatttatttttagtctacatatttatactagtagt
ataacagttttgacagaggaagaaaatgtagtaatctttggggaggccaaagagtattc
ttgaccatggtagtaagtttatttagtcagttcgactcgccctggttattaaatgtgcc
cttaattttactagcaatagtggtaccatgaaaattatttgctggccaatactttgggt
gggcagggacccgcagttcgcttctactaagtgccctaatggaaggcttagtaagccaa
gtatctcaaccgttaagccgaaagggcactaattgggttgtacttttttctgggctgat
actcataattataactttaaatgtggttggtctttttccttatactttcaccccgacga
ctcagttgtctataaatttagggttagcggtgccgctgtggttaggtaccattgtgtac
gggtttcgtacccatcctactgttgctttagctcacctgtgtcctgagggggcgccaaa
tctgctgattcctatgttaattgttgttgaaactctaagcattttaatacgtccgttag
ccttggggctacggttgacagctaacttgactgcggggcacttactaatgcatctaatt
tcttctgcagtgataggtttgatgtctctatctacaattgctagttttgtgactctagt
cttgcttgtttttctcactttattagagatagcagtagctttaattcagggttatgtct
ttgttatcctagttactttatacttagatgaaaatctctaatggcaggatatcaagttc
acccatggcatttagtagagcctagtccctggccaattgtgggggggtcaggagcattt
acattaaccgtaggcttagtaatgtgatttcattataactcgttattattattagcact
tggtttagtgctagtcgttatgaccataatccagtggtggcgggatgttattcgagagg
ctacgtttcaagggagtcacaccagctatgtgatttctgggttgcgacggggcatggtc
ctgtttattatctctgaagtgttttttttcttggcgttcttctgggcattctttcatag
tagcttagcgccaactgtagagctaggagtgacatggcctcccgtgggtgtacacccct
taaatgcgtttgccgttcccttattaaatactgctgtgctattaagttctggtgtaacc
gtgacatgggcgcatcatgcaattatagaaggcaagcggacagaagcgattcaatcatt
ggcgtttaccgtaatattaggattatactttactgggcttcaagcatgagaatattatg
aggctccgtttactatcgcggatggtgtctatgggtccactttttttgtggcaactggg
tttcacgggctacatgtaattattggttcaacatttttactagtttgcttaggacgaca
gattttttatcattatacatcctctcatcactttgggtttgaggcggcggcgtggtatt
gacattttgtggatgtagtgtggcttttcttgtacgtttgtatctactgatgaggttct
taatgttatccttagtttacgtagttggtattgcttttggtttagtgtgtctgttgcta
ctcctggggttgttcctcccgggttataatcctgataatgaaaagttatcgtcttatga
gtgtggcttcgatcctttagggactgctcggttgcctttctccttgcgattcttcttag
tagcaattttatttttattatttgatttagagatcgctttgatccttccttacccttta
gagatactctacggtaaaataattttttttgattattgactagtggttttattagtcat
tgtcctaactttgggtttaatttacgaatggctcaaaggtggattggagtgaactgaat
aagcaggtagtttaagtaaaatatttggtttcggcccagaagataatgcaatgttcctg
gtttgtatgttaactatagtgttagtatttcttatcggactgttggggttagggttaat
acaagtacatcttttatctctattattatgtttagagataatgatagttgcattatacc
taggtttaggtagtatccccatagttgggtataactatcctttaatattcgctctggtc
ttacttacatttagtgcctgtgaggccagctctgggttagccttgttagtccttatttc
tcggagacatggcggagacttactgaagtcttttaatttgtcgtaatgtttaatattat
cctagggtacgttggtttagcaattatagtggtagtttgcaataatgcttttatgtggc
ggctgacacaggtaataagtctcttattagtcttaccagttttaaaattaataagttta
aatatgagattatcatacgttaacacaggattcactagtggtgtttcttctgtggcatt
agtaggcctgagtgcttggttactcccattgataataagagccagacaaaggcatatta
aggtagagtcatttctctaccagcgtgtttttatcttctgtcaagtagttcttaccggc
gcactaattgtatcctttttggctagtgatttacttttgttttatatctcattcgaagc
aacgttattacctacgctaatgttaattactcgttggggggcccaaaaggaacgatatc
aagcagggacctattttatattttacacaatagcggggtcattgccattattggtttgc
ttgattggtcaataccaactaatgggtagaactaatatagatatagagtataccaatat
attaagttatagttattttattaatctttgatggcttggatgtattctcgcgtttttag
tcaaattaccattgtatgggggccacttatgactcccaaaagctcatgtcgaagcgcca
atcgctgggtctatagtgttagctggggtcttactaaaattggggggttatgggataat
tcgtgtcggcggtgtttgaggagctaaggcattaatatctagagagctggtgcttgggt
taggcctatggggagtggttgtgataggagcaatttgtcttcgtcaaacagatataaaa
tctttaattgcttattcttctgtggggcatatggctttagttgtggggggcatcttaac
tagctcagtttgggggtacacgggagctatactcttaataattgcccatgggttagtct
cttcttgtctgttttgtctggctaattgttggtatgaacggtcaggaacccgaaatctg
atgagatcccgagggggagcactgttattccctatattaggagtaatttgactagttat
agggttaataaatttggctttaccgccgtccatcaacttatttggcgaaatgttctcta
tggttgctatttatggttggagagaaaccactgtttgactcatggctctagggggggtc
ttaactgctggttatactctttacttgttcggggcctcgcagtggggacggcaaataga
tgcgcacaagaatttttaccttttaactggccgagagtatttattaataatgctacact
ttgttcctgcattgtatttaatccctggcgtacaaatggtatactaaagttaatctagt
ttattagaatgctaagttgtggtcttagtggtgggctgcattacccgattgactggcac
taaaggttaagaactatgttgctaccatagtttattaaagttcgagtctttgatagcgc
caactcagttagtatatttaattatattggttttaggaaccaaagaatggcagtgtcaa
ctgagtgatggtagaattatgtggtatactgtctcttctttgtttaaccatcttggtgt
tagctttatttactaagtcagaagtcgatattgcaaaggctattaagttgagattttac
acaaacttggtggttatgggagtgatattaatggtcgatgaaagagagatattatttct
aaaatgagagtgaattaaagtcggtaattatagattagtctttagttttcgttacgata
tgtacacatgttgctttttcgttgtagcgctatatgttacatggaatattctggtgttt
tctttatattatatggctacggaccctcgagttaagatattttgcaaatatctcgccat
atttctaatcgccatgctgttgctgacaagtgctgaaagattatttcaattattaatcg
gatgggaaggcgttggaattatatcttatctgttaattagttggtgatatagccgaagt
gatgcgaacacggcggctttacaagcaattttttacaaccgagtaggggatatcggctt
aattattgtactagtatgaagcttatttacattaaccgattggagtttaccagctttgt
accaatcagaaggtttaagcacttttatgttattcggagtagttttagccgcggctggt
aaatccgcccaattaggtttgcacccttggttgcctgcagcaatagaaggaccaacacc
agtatcttctttgcttcattctagtacaatagtcgtagcaggggtatttctattgattc
gttttaactctttaattttagtcaatttctatatccaaggggctgtctttttactagga
agtataactacactgttctctgctttttgtgcacttagccaaaatgatataaagaaggt
tgtagcattctctacagccagccaattagggttaatagttacggccgttggagcagggg
tcccacagttagcgttcttacatatttgtatacatgcttttttcaaagcaatgttgttt
atatgctcaggagggtatattcatgggctacaaaatgagcaagatattcgtaaaatggg
cagactagtacaagctagccctgtggtaagagtctgcctgctcatcggtagatctgcac
tcataggtgctccatttttgagaggatttttctcgaaggaccctattattgaggctatt
aatataagaagcataaatagttgaggaattagtattgttttgattgcaacgatatttac
ggctgggtacagatctcgtttgttttattactctgtggggtcacaaaatcgaataatag
catttcaacctctcaaagaagattataaaacgttaattaaacctttacaacgattaggc
tatgggagaattgttacgggtattgtatttgttagttttgtaagcccgattaccccttc
ggtgttatcattgcctttaaacctaaaggttgcagcaattgcagtcacactagttggtg
gggtagtagcatgagatactattcaactatttcacaaatcctctaaagtaatcgtacct
tatttagggttcggggcacaagtagggtactactcctcccttgtgcattttactgtccc
aagagggtggctcaatttaggggaaacaattcaaataaaagttctagaccgaggttgaa
tcgaacaggcgctgccccaaggtattagatctaattcaaaattattgtcagaattagtt
gggcttacacaaacttctttaattaagatatacgttggtctaattctgttaattttatc
cgttatcttgttagtcttactttatttgtaaaataacccagaaaagctggttggaatgt
ggggagccctgcgtagattacattaaaagaaaagggacaaattatagcctgtccattta
gtataaaaaatattttagacttccaatcttaagatccgttagttagcggaatggacaaa
tcattttatagttgtctgtcgatgtgatactaactccaaaatggaaaataacaaaacgg
ttaggacaatcgtagcgacaataaaagcaccatagcctcgttcatacaggtcgaatagt
atgtacccactagtattgctgtatgactctcagatcttcccctcgcagactgtttctgt
aactcttggtgatatattagtaattaatagtattcctagaaaagccgctactacagtgc
tgcccatattaatagggaggggcagcaggtctgctgcatatgcagttctataaataaag
accacgagtatccctccaagatagattaatattaagatcatggcaggaaatactacatt
tatttgtaaaagcagtagagaggcagttaaagcgaggccagccgtggctagggccccga
agtatggggaagtagcacggataattatcattgctgttataatagtacagaaagttagt
attatttgtaacattaatttttgcttgaatacaagaacttaagcatgaaaaacttatgt
tataaattaactacaaaaataactgatggctgggcctatacgaaagcatcatcctttat
tgaaggtggttaatcattcatttgtggatctacctgtgcctagaaatatttctgtttga
tgaaactttggttcattattaggcttgtgcttggttagtcagatcttaacaggcttatt
tttggccatacattatacagcggacgttaatctagctttttcttctgtggcgcatattt
gtcgtgatgtcaactacgggtgattgttacgaaatttacacgctaatggggcttccttt
atatttatttgtctgtactgccatattggtcgtggcttatactatgggtcttatttcaa
tgtggaggcatgaaatattggtgtagtgcttttaattataacaataggaactgcttttc
tcggttatgtattgccatggggtcagatatcattttggggagcaacggtaatcactaat
ctagcttctgctattccatacttaggccctgaattagtgcagtggttatgaggggggtt
ctctgttgataacgccacattaacgcggttttttgcctttcacttttgtttcccttttc
tgatcgcaggactggcaattgtgcatctgttgttcttacaccaaacaggtgctaacaac
cctacagggttagttggtgatacagacaaggttccttttcacacatatttctcttataa
agacgtagtcgggtttgtcgtgctattcacaggtctagtgatagttgctttattctttc
ctaaccttttgacggatcctgaaaactacattcctgctaacccactagtaacgcctgtt
catatccaaccagaatgatattttctttttgcttatgcaattctccgctctatccctaa
taaattagggggagtagtcgcattggctatgtctatctttgtgttattctttatcccgt
tgttacacataagtcggcagacgagcaataactttcgtccgcttgcacaaattttattc
tgagttattgttattaacgttctccttttaacttggctaggcgggcagccagtggaata
cccgtacatcttcttaggacaagtggcgtcctttttctatttcttcaacctattactct
taattcctattgtcgggctagtggaaaatgagttactctttaagtgttttatgtagctt
aagcgtaaagcatcggtcttgtaaatcgaagataataggtttattctaaaactcagaaa
agataaattatcattttaaactcccaaagcttatgttttagtattaaactatcttctgc
agatttggttctggtttctattataaagctattgttgatgatacatgcaaatcgtgttg
gctagtgaggacacaaatacatagaaatttaaaatttcttgcgcttgtagtatagaacg
attttatacttagtaaaaccactccatataggtaaatagcagtacttaattttggccag
acgcgagagcgtgcgtcagctagtaatattacagtgtggctaatactgtgccagccgcc
gcggttacaccctaacattaatttataatattcagtattgcaaatgacaagtgtataat
acgagtcggggaaaagctgcggtcgaatgcgcttaatctgaagtctcttattgtttatt
tgcacggttaaaggggagaaaccaggattagataccctgttattcctttacagttaatt
tgtggtgagtacagatgttgtctaaaaaccaaagattttggcagtggctaaggcctgct
cagaggaatttgttccgttcatcgacactccgcgaggatcttacttcactttgtattca
gcttatataccgccgtcgtcagttaatactttttaggtttaagaaattaacaaaaagat
gtagttcttaacgtcaggtcagggtgtagctaatagtgaagggtagaatgaattacagt
tatcttaagttaacgaatatcccttagtactggtgattgaagttggatttggtagtaat
gaggcaatagtatggccaattgattaaagctcttagctatgcacacaccgcccgtcatt
ttcctgaaccaataaaggaaagaagtcgtaacaaggtagggtatccggaaggatcccct
ggataatgactatataagttaagcagactattaccttgaaaaggtaccagcaagccgta
gtgttttatggtcgcgagttagagcttgacataagcgtctcttttacacggagaagata
tttgtgattcagattggctcgaaggggataagcagtggtgttgattgataatacaaaac
attatatcttcgtagttgtgtacgagtgggacagcaggtgtactgtaaaggaagtagaa
gtaaatattaaatttaaactaaaggtttaaaggtgaatgctttttccttttgcataatg
atttaactagagttcattaggcgtaatctttgtgtctaactccccgaaattaagcgagc
taccttgggttaagtaatggatggctaaaccagtttatgttgcaatatgattgggaaaa
ttcagggtaggggtgatatgctaaacgcgcttaattatagctggttgcttaagaaatga
atgtaagttcagcctaataatttatatggtggaattagtcggaatatgctgatcaattt
atctgtaaacaaacatttactacaactaaattgtgcaatcctatttgtgggcttaaaag
cagccatcggcttgtgaaagcgttaaagcttcaaatgcacacaaaacgataatttagac
gggtattaagcagtcttagagataaacatttgtctgttaaaatgcgtaggaagtaagct
tactttaatgcatgcgtaaatagagttacacttccttaggtagcgagtgaaaacctaaa
agttattctgactcaagagcattgttatagtcgataagtagaaagtaggaattcggcaa
atcgtgagctcgcctgtttaccaaaaacatcgcctttagtttcatgattaaaggtctgg
tctgcccagtgttgtaattaacggccgcggtattttgactgtgcaaaggtagcataatc
acttgctctttaaatgggagaatgtatgaatgattagacgaggttccaactgtcttctt
tctagactcctagatttcattgtttgtgaaaatgcggacatgctataaaggacgagaag
accctgttgagctttataacatatactgtaagttaattaatgcaataattgttgataaa
actactggatagaggtattttgctggggtggcaaacaaagatattaagctttgttatat
attatcatcctgagactggttgtgtcaagggtgctgctgttgacccgctatgagcgatc
gctagaataagttaccacaggggtaacagcgtaattttctctgagagcccatattgacg
ggaaagtttgcgacctcgatgttggatcaagattccttgtggtgtagcagttacaaagg
gtttgcctgttcggcgattaaaatcttacgtgatctgagttcagaccgtcgtaagacag
gttagattctatccttaagtttatgggcttagtacgaaaggaccggctacatgtgattt
taagtttgtgctaaatcatactaaaatagcaaaatagtattgcaaaaggcctaagccct
ttagttgtaggtgcgattcctatttttagtggtggtaaatttaattcatatcttattat
actttgctcctgtcctattggctgtggcgtttttgactttgacagagcgcaaagtaatt
ggttatgttcagcttcgtaagggtccgaatgtagtaggaccctacgggttgttgcagcc
gttcgcggacgccgtgaaattgtttgttaaggagccaatcaacccttcgttctcaatta
ctagtttattcttctttgctcccattttagccttgagtctggcgttgttactttggaca
ccaatcccggttttagagtcttttatcgagttaaactttgcagttcttttcgttcttgc
aatttctagcttgtctgtatactcgattatagcttctggctgatcttcaaactcaaagt
atgctttgctaggtgctttacgtgcagttgcacaaatagtttcgtatgaagtaagcctt
ggactaatcattttaagattggtgtgccttgtagggagatttagactaattcagttcgt
ttttacgcaggaggggacaatgttgattttaagctgttggccattagcgatcatatggt
ttatttcaaccgtagcagaaacaaaccgatctccttttgaccttacagagggggagtct
gagttagtatctgggttcaacgtagagtattcagggggcccattcgcgttgtttttctt
ggcagagtatgctaatatcttatttataaatatattgaccgttattttgtttttatcct
attatttaagtttgctgagcctagtttcccaagggggagttctaattggtatatatttg
tggtttcgtgcatcgtacccccgatttcgatacgatcaattaatgcatttagcatgaaa
gagattcttgcctttaagcttaggtttgcttctaatgaatttagcattacctttggttt
ttagcggcctgggtggggtaaattaaaaatatagtttaatgaaaacgttgttttgatag
gacaaagatgcatttaatgttatttttacgttagagtaagctaaagaggctattgggcc
cataccccaacagtgttggtcaatccatcctctaccatgaggaagcaagagttgcactg
gcattaatagactcaaaatctagtgtgttacttacactacccctcatatgagtccttat
atttctcctttatttagattggggatatttattagtgttatgctaattttgtgctctag
tcattgaatttttttatgaataggtttagagcttggcacgttagcatttgtccccatac
tggcctgatggcacacctccctggaggttgaagctactgtaaaatactttattgttcaa
gcgttggctgcggctaccttcttctttgggggattaataaatataaatgttgtatacac
gagcgatgtgtcccactggtttggaggggttggagagataattattttactagctgttg
cagtcaagcttggtatagcgcctttccattattgggtggtagatgtcgtacaagggctt
aattatatccctgggttagttcttctaacctggcaaaaattgccggggctagctgtatt
catccagttaggctgcagtaaccctacccttattgcggtattaggatgtttatctgccc
tcgtagggggtctaggaggccttggccaaacacaactgcgtaaactactggcgttttca
tcaattgtgcacttaggttggctagtaacaggtgtaggggtaaactccttattggggat
gacatattttgtgctatatgttagtgtctctttacccatttttttgtttttacacatca
taaacgtcgtacatgtgaatcagctacgatctgggattgtgggtagcccggtggtaaca
gctcttctatcgttaggggtgttgtctttagctgggctacctccatttgttggcttcct
gggaaagtggttagtcttaactgagctagtaagccaaacaatagttctggtgtcagccg
tattaattagcggtacattagttagcctatactactatctacgagttggttacctttgc
ctagctatcataagcccgcaacaagtaatagtgaacacaaggtatcggaaaagattcat
ctttaatattttagctgttctggtgggatttaaccttattgggttagcaacttctagcg
gagtatcgtgttatatctaaataggtagtatctacatctttggattaacagtccaatgc
tttaataaatattaagctactatttactaaggagttaagttaattgagactttcagcct
tcaaagctggcagtgaaggtgtcttcagtccttaaaacctgagacaatcacatttcctg
attgcaaatcaggtagtttgcttaacttaaggttttaggctttcataaagataacttta
caggatttgggttgcaaccaaataaataaaagcctagcaaaagaaacgtttgcttcata
aacggagctacaatccgccgccttagttcggccattttactgaaatta
