# Supplementary material for: Conveniently Pre-Tagged and Pre-Packaged: Extended Molecular Identification and Metagenomics Using Complete Metazoan Mitochondrial Genomes
Source: PLoS One. 2012 Dec 14;7(12):e51263. doi: 10.1371/journal.pone.0051263 (PMC3522660; doi:10.1371/journal.pone.0051263)
Supplement: File S4 — Sliding window analyses for Sauropsida, Aves, Hemichordata, Coelacanthimorpha, Dipnoi, Chondrichthyes and Cephalochordata. For each family, the folder contains the aligned sequences as well as the sliding window analyses by species pair and for all species pair on a single figure. (ZIP) [file pone.0051263.s004.zip › Cephalocordata/Epigonichthyidae/NC_009774.fst]

>Asymmetron inferum mitochondrion, complete genome.    NC_009774
gtgtacataactcgatggttattttctaccaaccacaaagacatcggaacactttattt
tatttttggcgcctgagcagctatagttggcacagcaataagcttattgattcgtgcag
aactctctcaaccaggatccttactaggtgatgatcacctttataatgtaattgttact
gcccatgctttcgtcataattttctttatagtaatacctgtaataatcggaggcttcgg
gaattgactagttccaataataattggcgctcctgatatagcttttccacgtataaaca
atataagtttttggatattacccccatctttttcattattacttgcttcatctgctgtt
gaagcaggagtagggacaggatgaacagtctacccccctttatcaggcaacatcgcgca
tgcaggggcatcagttgatttagccattttttctcttcatttagccggaatttcttcaa
ttttaggtgcaattaatttcattacaaccattcataatatgcgggcaagcatcgaatga
aatcgtgttcccctattcgtatgatctatttgagtaaccgcttatctacttcttctttc
cctaccagtactagcgggagcaattactatacttttaacagaccgaaatattaatacta
cattctttgacccctccggaggaggagacccaattttgtacgaacacttgttttgattc
tttggtcacccagaggtatatattctcattctccctgggtttggaataatttctcacat
cattattcattatgcaggtaaattacgttccttcggttatttaggaataacttgagcca
tatttactatcggattactcggattttgagtatgagcacatcatatattcacagttggt
atagacgttgacacacgaagttatttcaccgctgcaacaatagtgattgctgtacccac
aggaattaaagtttttagctgattagctacactagcagggtcaaaacaactaaaatgag
agacccctttgctttgagcattaggattcattttcctatttaccattggaggactaact
ggtattgtattagccaactcatctttagatattgttcttcacgatacctattatgtagt
tgcacattttcactacgttttgtctatgggagcagtattctctattttaggaggcttaa
cttactgatttccactattcacaggatttacattacaagaatcttgaacgaaaattcac
ttcttcgttatgttcgtaggggttaatttaacatttttcccacagcattttttaggctt
agcaggtctaccccgacgatactccgattacccagatgcttatacagtctgaaatgttg
tatcatccctaggatctatcatctctttaggctcagtaatcttcttcgtatttattatt
tgagaagccttctctgctcaacgaaaagctgtaccagctagtcatacttctcattcagc
tgaatgactaataggatgtcctccattattccatactcacgaagaacttccatttatct
caaaaaaggtttaaaatagtaaaaataaagtaaatattatactataattccttaccata
atgaccggatatcaaactcatccatggcacttagttgagcccagcccttgaccattcgt
aggagggtcagcagcatttactctcacagttggaataattatatgattccactataatt
caacacttcttttaacattgggtttaattctagttgttgttacaataattcaatgatga
cgagacgttgttcgagaagcaacatttcaaggctgtcatacatcttatgtaattgccgg
attacgacgaggaatagttttattcattttatcagaagtattttttttcctagccttct
tttgagcctttttccacagcagcttggctcccacagtagaactgggtgtaacatggcct
ccagttggaattcatcctttaaatgcttttgctgtaccgcttctaaatactgccgtact
tttaagctctggagttacagtaacgtgagcccatcatgccttaatagacggcaatcgaa
cagaatcaattcaagcgttagcattcacagtaatactaggtctttacttttcaggcctg
caagcatgagaatattatgaagcaccttttaccattgcagatggaatttacggatctac
tttcttcgtagctacaggattccacggacttcacgtaattattggctctactttcttac
tagtatgtttaattcgccaaattctctaccactatacctcctctcaccattttggcttc
gaggcagcagcctgatattgacacttcgtagatgtagtatgactatttctctacgtatg
tatttactgatgaggatcttaatgttaactctaacacacattgttggtatcgcttcaat
tttagtctctctactcttactaatcagactaaccttaccaaacttacaccccgacaatg
aaaaattgtcagcctatgaatgtggctttgacccactcggtaatgctcgactccccttc
tcattacggttttttctagtagctattttatttctcctctttgacctcgaaattgccct
tattctaccctaccccttaagacttgcccaaggaacatccgtattcttcaacttctgaa
tagttacactcctaatcattgtcttaactttaggtttaatatatgaatgattaaaaggg
ggcctcgaatgatcagaataaaatttatctgagatatagtgtaagaaacacaatagatt
ttgagtctactaatgccagtgcaactcttgctttctcattaacggaaacaaaaggtaat
ctaaacctctgtccatcggtttcaagccgatcacattctctctgccatatttccagcaa
tatacatcagaaatattaggttatattaaacttacagcctgtcagattgtagatctcat
aattatgagatatttcgatggcaacgcctgcacaattaggactcacagatgcagcatca
cccgtaatagaagaaataatttattttcacgatcacgttatactagttctcatcttaat
tacttgcttaattttctatagtatattaatccttattaactctacatatatttaccggt
ttttaacagacggacacgtaattgaaacagtatgaactgttattcctgcaattatttta
gttgtagtagcattaccctctttaaaattactttacttaacagacgaattggacacacc
tcaattaaccatcaagactgtaggtcaccagtggtactgaagctatgaatataccgatt
attatgatattgaatttgattcctatatattacctacaactgatatttctgatggtgct
gctcgactgttagaggtagacaatcgagtagtcttaccagttgacacatcaatccgcat
actagttaccgccgctgatgtacttcactcttgaacaatccctgcattaggcttaaaaa
tagatgccgtcccaggacgactcaaccaattagctctacaatgcagccgtgttggtact
ttttatggtcaatgctctgaaatttgtggtgccaatcatagttttataccaattgttat
tgaagcagtccctgtagaagtatttgaaacttgatgtgacacaatactagatgaagaat
cattaaatagcttaaatataaagcattaaccttttaagttaatgatgagataactcttt
aatgtgtgccacaattaaatccaatcccctgagtctttttcatagggctagcatgaagt
accttccttctctttggcttatacaaaatttccaaaacttatagccccattatagatag
agacaatcaactaacacaaactcaagaaatacaaacaaatgaatattttataccatgat
aagcagtttatttaaccaatttgactcgccctgatttttagcttgcccactggcccttt
tagctctcttagtaccttgaaaactttttatttatgaacataatagctgaccaggcaca
cgcaatgcttctctcttagactgaacatttcaaagacttgccagacaagtttgacaacc
tataagcatctgacggggtgggcgatgagttgtactctttacaagcttgatattaatat
taataaccctaaatctaatcggattatttccctatacctttactcccacaacccaactc
tcaataaatttaggtttagcaattcctttatgattaggaaccattatctatggctttcg
caatcaccctacaattgccctagcccacttgtgccctgaaggcgcacccgcccctttaa
ttcctatattaattcttgtcgaaaccctaagaattttcatacgccccctggcactcggc
ctacgacttactgcaaacctaaccgccgggcatctattgatgcaccttatttcttcagc
cgtgctaagcctaagagcaatttctaatattttaggtggaacaattctggtcttattgg
ttttacttacactacttgaaatagcagtagcattaattcaaggttacgtcttcgccatt
ttagtgactctctacttagatgaaaatctttaaacagatagtttaaacaaaatatttgg
tttcggcccataagatatccactccgattctgttttatgataaccataacactaatttt
ttgcattgctttattaggtttaggcttagcacaaacacacttattatctgctctgctct
gcttagaaataataatactagccctctattttggcctaggccaaacggctttactaggc
cctgattatcccttaataattgcccttattctcttaactttcagcgcctgtgaagccag
ttcaggtttagcactcttagtattaatttcacgtagtcacggaagtgacttactggcat
ctttcaacctatcgtaatgtataatattatcttagcttatgtaggtttagcacttagcg
tattaatatgtagtaataaaattctctgacgaattagtcaattcagatctctagtatta
atctttccagtagtatccctcacaattatagaatactcttctacttctgtaaacagtgc
ccttagagccgactttatagcagtcggcctagctagcttaagtgcttggctgctcccat
taatactcatagccagccaacaacatgtaaatgcagaaccaataatttatcaacgcgta
tttattttttcccaagcagtattaacgggggccttaattttagcctttttaagcagtga
cttattgctattttatattgcattcgaaattactttattacctacattaatactaatta
cccgctgaggagcccaaaaggaacgttatcaagcagggacatattttatattttatact
ctggtaggttcacttcctttacttatctgtctaattggtcaataccaacatagcgggac
cctttgtctagacattttttatcttaatccacctgaatttaattacaccattaattttt
gatgacttggctgtattattgcctttctcgtaaaactccctttatatggaagtcattta
tgacttcccaaagcacacgtagaagcccctatcgctgggtctatggtactcgctggggt
cttactaaaacttgggggttatggaataatgcgtgtcagccacctttgaggccctataa
acaccctttcaagtgaattcattctagggtttgggctttgaggaataatcagagtaggc
attatttgtctccgtcaaacagacttaaaatcccttatcgcatactcttctgtaggcca
tatagcacttgtcgcagctggtatcctaagtggctccacatggggttacatgggggcat
taattttaatgattgcacatggaattgtatcttcatgcttgttctgcttagctaactgc
tgatatgaacgaggacacacacgaaatttaatcggctcacgaggagcattaataatatt
tcccttactaactaccgcttgacttacaagtagactaataaacctagcactccctccct
caattaacctattcggagaattaatagcaatagtagctacttacacatgaagtacattt
tccttaagtcttatagttatctctacagtcttagccgcaggctactccctatacttatt
tggcgcaacacaatgaggctatacagtaaaaactctccataatctgcaactattgacta
gacgtgaataccttttaataattctacacttaacaccagcaatttatttaatcccaatg
gcacaatgactaatttaatatatctgcgttaacctagtttaataagaatattaagttgt
ggtcttaaaggtgagtacttaactcggttaatcggtgttacgaggcttaggttatgttg
ctaccataactgatcagagttcaattctctgataataccatatatgcagacactactta
actttataattttattaaccgcaataatagttatccgcgccacttccccttatttcggc
gccctagcgatagcaatactatcccttctaatttcaatcacaatatttcaactaaacct
cattttccctgctataattttaatacttatttatcttggaggtatacttgtcgtatttg
tttatagtacagcttattcagcagatttaatgcccttaccagtaaatataaccctcaca
ctattcattgctatcagaggaacaggcttcctagccattttttccctctcccccatgga
aaacttttgcgaagctaactcatgaatatctttcacaataagttacaattatttactgt
ttgatttatacgaacggggttatatagcttttagactagcaatccttgtactaactatc
ctattattttccatcctagaaattatctcccaccggcaagtagcgattaaatgatttta
tttgtcccactaatcagcggatccttagaatggaaatctaaaataatttttatactaga
caaatagtaacacgtcactacaaccataatgacaaataatatcaacagcattcttgcaa
gatacatcttaattaaagatgtttgtgcctgactaacataattagataataacccagaa
ttcaccccaagaccctgcggcatggccaattctgtccacccccggtccaatctctgagt
ctgaaatttttctccgagatgaagtcaaactcatggaattactttatgcataataaaag
gataatacccaacttgagatataaatgaaagatatgctgttcctacattatcctcctta
tgaagcaattttattacatctcaagctaacacggctcccacaaaagtaaccccaatagc
cattaatttcaatgtataaggcaatgacaaaataacattatatttaggggtcataaaag
caacaaataataccccacttaagactcttccataagctaaccgttgcaaaggagccact
aaaaacttataggcttcgtttagggattgcaaaggtagtgtacgtgcataacccgctgt
tgtataataaagcagtcgaagtctgtaagccgcagtaaaactagttgctaataataaaa
gacttacagcccaactattaacattgcccatattaatagcctcaatgataggatccttg
gagaagaagcccgccaaaaaaggagtaccaattagagccgctcttccgataaataaaca
cgttctcgtcacagggctagccttatacaatccccccattttccgtacatcttgctcat
tttgtaacccatgaatataaccccctgaacacataaacaacatagctttaaaaaaggca
tgcatacaaatgtgaagaaaagctaattgaggtacccccacacctacagctgttaccat
cagacctaactgacttgctgtagaaaacgcaaccactttttttatatcattttgcgcaa
gagcacatacagcagaaaacaacgttgttattctccctaaaacaaagacccccacttgt
actccttcatgttctagaattaaaggacttatacgaataagtaagaacacccccgcaac
aactatagtgctagaatgaagtaaagatgacaccggtgtgggcccctctattgccgcag
gaagtcaaggatgtaaacctaactgcgcagatttacctatagccgctaatactgccccg
gacaaaaaaatagtacttacattccccattacataaatagaagtgaaagttcattcttg
attattaagaaaacatcaaaggagtataccaattaaacctatatccccaatacgattgt
aaaaaatagcctgtagcgcagcagtattagcatcactccgagcatatcaccaactaatt
agtaaataagacattacacctaccccctctcatcctacaagtaattgaaataacgtttc
tgcactaaccaaaactaatatagcaattaaaaatattcccaaatatttacaaaacagct
ctacccgaggatccgtagacatataatataaagaaaacactaaaatatttcacgttaca
tataaacccacaacgaaaaaacagcacgtatacacatcataacgataactaaaagttag
gctatatccgcctaattttagccactcccactttaaaaataatagctctctctcatcag
caactaaaaagactcccaataaaaaaaaattaacataccacccccacttaattgctcct
gcaataaattctttacgcttacctaacagaaccacagctaacaaaattaagcataataa
agagattcttccacataattgtaacaccattcaattgaagcactacttcattttttggt
tcctaaaaccaatgtaataaatatactaattgaataaactaatttttgcttgacaccaa
gaatttaagcatgaaaagcttatgttataaattaactacaaaaattatgaccggaccta
tacgaaaacaccacccccttttaaaagtcgttaaccactctcttattgatctccctgtt
cctgccaatatttctatttgatgaaatttcggttccttactcggcctctgcttagtaat
tcaaatcataaccggactattcttagctatacattacacagcagacgtcaatttagcat
tttcttctgtagctcatatctgtcgagacgtaaattacggctgactcctgcgaaactta
catgcaaacggaggttcttttatatttatctgcttatacctccatcttggtcgaggaat
gtattacgggtcatatttctttcttgaaacgtgaaatattggcgtcattctactaatca
taaccatggccacagcttttctaggatatgttctaccgtgaggacaaatatccttttga
ggtgcaactgtaattactaatctcttttctgccatcccctatttaggccctagtttagt
tgagtggttatgaggaggattttccgtagataacgctactcttacccgattttttgcgt
ttcatttttttctacctttcttaatctcaggactagctattgtacatttaatatttctc
caccagacaggagctaacaacccaacaggactagtaggggatgtagataaagtaccgtt
tcacgcttacttctcgtacaaagatgtagtgggattcgttattcttctagctggactaa
ttataattgccttattttcaccgaaccttttaacagatccagaaaattatatcccagct
aacccactagtcacgcccgttcacatccaaccagaatgatactttctgtttgcttatgc
aattctccgatctgttccaaataaattagggggagtcgtggcccttgcaatatccgtta
ttatctttttcttcttaccgatacttcacctcagtaaccaaactagccacaacttccgc
ccattatcccaaatcttattttgatttatagttattaacgctttattacttacctgact
cggcggtcaaccagtagaatatccctacattatacttggacaggttacctctttccttt
acttcttcacccttctatttataggccccgccattggtttattagagaataagttatta
ttccgataagttttagtagcttaacttaaagcgccggtcttgtaagccgaagatagtat
aaatattctaagactcagaaaaggtaaattaccatcttaaactcccaaagtttatgttt
taattttaaactatcttctgcagatttgattctggtttcacttataagattgcccttga
tgatacatgctaaccgtagatactccagtgagaatacatagttgaacagaatgtttaat
atattgttcacataaagagcattagatctattatatgctccgctagcctcgcgccactc
cacaacggtattagcagtactcagtattgaatttagatgcgaaagcatgccccagctaa
cggcatcaatacatggcaaatgctgtgccagccgccgcgattacacctcaaaatgtaaa
cttataaatcacacacccgtatctgccccctactcaatgattactacttatgacttgcg
gtcgtatgcactcagaaagaagcaatcaaagaagtagctacgcgagaagaaggcaaaaa
ccaggattagagaccctgctattcttcaatagttaacattaggttaatattaataatgt
ttgaaaaccaaagattttggcagtgactaaggcctattcagaggaatttgttttatgaa
atcgatactccgcgaaaatcttactccacccttgtatcacagcttatataccgccgtcg
tcagctgatattgagaaataataagcatcagcaaaaagactaatttcttcacgtcaggt
cagggtgtagcctatgggggagatagaatgaattacacttaattgcaattaccgaattc
taacatgtaacggttagctaaagctggatttgatagtaattttatattatatatgataa
attgattatagctcttagttatgcacacaccgcccgtcattttcctaaaaccataaagg
aaaaaagtcgtaacaaggtagggcatctggaaagatcccctggatatggtacatataag
ttacttagactattaccttgaaaaggtaacagcgggctatataccctattaccacgaat
tagagcttggcataagcatctcttttacacagagaagatatttgggaatcagattaatt
cgacttaacgctaatcactcaagcattatttacaacaataaaactttcacttatgtagc
tgagagcaaatagtaataaatgagtactgaaaaggaaacaaataaataaattgaaacag
caattaaaaatttacaggttaattcttattccttttgcataatgacttaattagtgccc
ttttagtaaggaccacctactagctgccccgaaagtaaacgatctattttaggccaagt
attttgactccactaatttatgttgcaatataattaggagagcttagaatagagatgac
atgttaaccgcgtttacttctagctggttgcttgggaaatgaatatgagttcagtcgga
acaaacagtttcgctaagacaagccggaatgtgctggcctgttaaaatataaacaaata
tacctaaaattaagttttatcttgcccaccgtaggcttaaaagcagccatcgggtaaga
atagcgtcaaagcttaaattttactgctattacaatttttagctcggtaccaagcaatc
tttaaataagatatcttctgttaagacgcgtagaactataacacctaatacaagtgtgc
tagatattatgcttaaacaattactattcaagtatattacataagtctgcctaacataa
gcgtattataaaggttgtgacataaaagaaaggaactcggcaaatattaagctcgcctg
tttaccaaaaacatcgcttttagctaactattaaaagtctgatctgcccggtgtaaaat
caacggccgcggtattttgactgtgcaaaggtagcataatcacttgtcctttaaatggg
ggaatgtatgaatgattagacgaggtttcagctgtctttctcttaaaaatcgagactcc
actgtacgtgaaaatgcgaacaaataattaaaggacgagaagaccctgttgagctttca
agtataattaaaagtacatgtcaatttataacaaataaaactaatactcataataaact
ttttggctggggtggcaaacaaagaaattaagctttgtatattattgacagcataagac
catataggtctactactatttattacagatccgctataagcgatttaaaaactaagtta
ccacagggataacagcgtaattctttttaagagcccaaattgacaaaagagtttgcgac
ctcgatgttggatcaagacccctggtggtgcagccgctaccccgggtttgcctgttcgg
cgattaaaatcttacgtgatctgagttcagaccgtcgtaagacaggttagattctatcc
ttaagttgatgtattcagtacgaaaggaccaactacatctgattttaagtttatgttaa
atcataactaaaatagcaaaaagtattgcgtgaggcctaagccctttagttataggtgc
aacccctatttttagtgatgtgatgcattaatgtgatccacttatttctatacttcgtg
cctgttcttctagcagtagcctttcttacactcaccgaacggaaggtcattggttatat
tcaactacgtaaaggccccaatgtagtggggccctatgggcttcttcagcccattgccg
acggagtaaaactctttattaaagaaccaattaaaccctcttcatcagtcccccaatta
tttttcctggcgccttttctggcactaaccttagcccttctcttatgggcccctatacc
aatagcagaatcatttatcgaattaaactttggagttctatttgtattagcaatttcta
gcttatccgtctattcattaatagcctctggttgagcttccaattcaaagtatgcactg
ctcggagcgctccgagcagtggcgcaaatagtatcttacgaagttagtctaggacttat
tattttaagcctgatttgcttagtaggcaacttcaatttaagtcaattctccattgcac
aagaagaaaccgttttattacttagttgttgaccactagctattatatgatttatttct
actgtagcagagacaaatcgatcacctttcgacctcacagaaggagaatctgagctagt
atctggttttaacgtagagtattcgggtggaccctttgcactatttttcttagcagaat
atgctaacattctatttataaatatactatcagtagtacttttcttatctttctatttc
actctagccgatatgtcattaaaagcaagtttattggttgccttatatctctgatttcg
ggcctcttacccccgattccggtatgaccaattaatacatctagcatgaaagagctttt
tgcctataagcctgggcctgcttattcttaacttcagtatccccataattttttcagga
ctaggccccggaagttgaaaacgtagtttatacaaaaccttgctttgatagggcaaaga
aacaacatatgttgtcatttttacgatagagtaagctaattaggctattgggcccatac
cccaacagtgttggtaaatccatcctctaccatgagaaatatagacgtcgcatcaactt
ttacgagtatatacatctcatatgagtccttatatttcccctttatttagattaacaat
actcttcagcgtcctgctcattctctgctccactcactgagcgttcatatgactaggcc
tagaagtaggtacgctcgcatttgtcccattacttacttgatggcatacagccccggaa
gttgaagcaacagttaaatactttatcactcaagcaacagcagcagctatgtttttcct
cggaggcctcatcttaataagcagtgagtactcaagcggtattgctcattgattaggaa
gactaggagaggttattatccttctttccgtattaataaaattaggacttgcaccactc
cactactgggtagtagatgtagttcagggcttaaattatctccccggaatagtattact
aacttgacaaaaactcccagggctaattgtactcacacaactcttgtctaaactaaaca
gctccattctacttattctcgcaccaacagccgcccttattggaggtctaggggggcta
ggacaaacccaagtacggaaactgttggcattctcctcaatcgcccatctaggttgact
aacggttggaattgttattaactcatgattaggaataatatactttatattatatatat
tgatctccctcccaattttccttttattgcacgtttcagggggagtacatctcaatcaa
ttacggagcactctgggggccaatcctattttttctttttcagtgggagcgggcttctt
atcgcttgcaggtctcccaccttttctgggtttcttttcgaaatgattaatcttaactc
attccgtcgcgcaacttttagtaattacatcagcggttttaatcctgggcgcattaatt
agcgccttctattatttacgcatcagttatctctgcctagtagttttagcaccccaaca
gattatagtaataactaattgacgcaatatgtctaaaattaacttaattagtattattt
tattgtcaaacataataggtttattactagtcgggggtttaagcactttaactaagtaa
gtagtctctacatctttgaattaacagtccaacgctttaaatattaagctattacttat
aaggagttaggttaataatagacctttagccttcaaagctgaaagcggaatgtttattc
cagtccttaaaataaaatctgagataatcacattgtttgattgcaaatcaaatagttta
tttaacttaagattttattacaggctttagaaagtataactttctttctccgggttgca
accagagcatttataagcctagtaaaagaaggattagcctccatgagcggagctacaat
ccgctgctttagatcagccattttactactagcctatta
