# Supplementary material for: Conveniently Pre-Tagged and Pre-Packaged: Extended Molecular Identification and Metagenomics Using Complete Metazoan Mitochondrial Genomes
Source: PLoS One. 2012 Dec 14;7(12):e51263. doi: 10.1371/journal.pone.0051263 (PMC3522660; doi:10.1371/journal.pone.0051263)
Supplement: File S4 — Sliding window analyses for Sauropsida, Aves, Hemichordata, Coelacanthimorpha, Dipnoi, Chondrichthyes and Cephalochordata. For each family, the folder contains the aligned sequences as well as the sliding window analyses by species pair and for all species pair on a single figure. (ZIP) [file pone.0051263.s004.zip › Cephalocordata/Epigonichthyidae/NC_009775.fst]

>Asymmetron sp. A TK-2007 mitochondrion, complete genome.    NC_009775
gtgtacataactcgatggttattttctaccaaccacaaagacattggaacgctctattt
tatttttggtgcttgggcagctatagttggtacggccataagcctcttaattcgtgcag
aattatcccaacccgggtcattattaggggacgatcatttatacaatgtaatcgttaca
gcccacgcatttgttatgattttctttatggttatgcctgtaataatcggtggcttcgg
aaattggttagtaccaataatgatcggagcacctgatatagcatttcctcgtataaaca
atataagtttttggatattgcctccgtcattctccttattgcttgcctcttctgctgtt
gaagcaggagtagggacagggtgaacagtctaccctcccctagcaggcaatattgcgca
tgctggtgcgtcagtagacttagctattttttctttacatttagccggaatttcgtcta
tcctaggagcaatcaacttcatcacaaccatccacaatatacgtgcaagcgttgaatga
aatcgcgttccacttttcgtgtggtccatttgagtaactgcttacctattacttctttc
cctaccagttctagcgggagcgatcacaatgcttctgaccgaccgaaatatcaacacca
cattctttgacccttcaggagggggagatcctattctgtatgaacatttgttttgattt
tttgggcatccagaagtttacattttaattcttcctggatttggaataatctcacatat
tattatccattacgcaggtaaattacgttcttttggttatttaggaataacttgagcca
tgtttaccatcggactcttaggattttgggtatgagcccaccatatatttaccgttggg
atagatgttgatacgcgaagttactttactgctgctactatagtaatcgccgtacctac
aggaattaaggtctttagctggttagctacactagcaggttccaagcaaattaaatgag
agacacctttgctctgagcactggggttcatcttcttgttcactattgggggactcaca
ggtattgtgcttgccaattcatccttagatatcgtacttcacgatacttattacgtagt
agcacatttccactatgttctatcaataggagccgtattttctattttaggcggattga
cctattgatttcctttatttactggatttacactaaaagaatctctagctaaaatccac
ttcttcgtaatatttgtaggtgttaatctgacctttttccctcagcacttcctaggcct
agcgggaataccgcgacgatattctgactaccctgatgcctacactgtgtgaaacgtag
tttcatccttgggatctatcatttcgctcggatcagtagttttctttttattcctaatc
tgagaagcatttgctgcccaacgaaaagttatcccagccagtcatacaacacacgccgt
ggagtgactcatgggatgtcctccactattccatactcacgaggaactacctttcatct
ctaagaagatctaattctagttttgaatatgatatttaataaaccttaatgacaggata
tcaaactcacccatggcatttagtcgaaccaagcccttgacctctcgtggggggctcag
cagcatttacccttacagttggactagttatatgatttcactacaattcaatagtcctt
ttagcagtaggcttaattttaatagttataacaataattcaatgatgacgggatgtagt
tcgagaggcaaccttccaaggttgccacacctcctatgttatagccggcttacgacgag
gcatagtgctattcatcttatcagaagttttcttttttctagctttcttttgggctttc
ttccacagcagcctagcacctaccgttgaagtaggagttacttgaccaccagcaggaat
ccaccccttaaatgcctttgctgttcccttacttaacacagccgtactcttgagctcag
gagttacagtcacatgggctcaccatgccttattagatgggaaccgtacagaagcaatt
caagcactaacatttacagtaattttaggcctttattttacgggcctacaggcatgaga
atattatgaagcaccctttactatcgcagacggaatctatgggtctacatttttcgtgg
ctacggggtttcacggccttcacgttatcatcggttctactttcttgcttgtatgttta
atccggcaatacctctaccactacacctcttctcaccactttggctttgaggcagccgc
ttggtattgacacttcgtcgacgtagtatgattatttctttacgtttgtatctattgat
gagggtcctagagataccgtatcaacatgctaagcctcacgcaagcagttggaattgct
tcaattttagtaatcctattacttctaattagcctaaacctccccaactcttacccaga
taatgaaaagctgtcggcctatgaatgcggctttgacccaataggcaatgctcgactac
ctttctccttacgatttttcctagtagccatcttgtttctcctatttgaccttgaaatc
gcccttatcctaccttaccctttagggcttgcatatggcacaacccttttcttcaactt
ttgaataatcactctcttgatcattgttttaaccctagggttaatatacgaatgactta
aaggaggccttgaatgaacagagtagaaataatccggaaacaagaggtaatttaaacct
ctgtctattggtttcaagccaattgcatgttctctgccacatttccaaatcatgctaga
aatattaggttatctcaaacttacagcttgtcagactgtaaatctcattcattatgaga
tatttcgatggcaacgtctgcacaactaggcctcacagatgcagcatcacccgtaatag
aagaaataatttatttccatgaccatgttatattagtacttgttttaattacctgctta
attttctatgctataatagttctcataacctcaacatatatttatcgcttcttgacaga
cggccatcttatcgagactgtatggaccattgtcccagctataattttagtggttgtag
ctttaccttccctgaagctgctttacctaagtgacgaactagacacgccgcaattaact
gttaaaactgtaggacaccaatgatattgaagttatgagtacacagactattacgacat
tgaattcgactcttatatattacctaccactgatattgccgatggcgctgctcgcctcc
tcgaagtggataaccgggtagttttaccggtacacacctcaatccgaatattagttaca
gctgccgatgtactccactcttgaactattcctgcattggggctaaaaatggacgccgt
tccagggcggctaaatcagctagctttacaatgcagtcgggttgggactttctacggtc
aatgttccgaaatttgcggcgctaaccatagctttatgcctatcgttatcgaagcagta
cctgtagaagttttcgaaacatgatgtgacacaatactagatgaagaatcattaaatag
cttaatataaagcgttaaccttttaagttaatgatgagataactctttaatgtgtgcca
caactgaatcctattccctgagttttctttttcctgttagcctgaagtgtctttctttt
ccttagcctatccaagttctctgaaactcaaagccccgttataaatcaagataccctac
cagtacaaactgaaggatcacaaaccaatgaatttcccttaccatggtaaccagcttat
ttagtcaatttgattcgccttgactttttaacttgccactagctgctttggcacttcta
attccatgaaaaatgttcgtttccagccacaatggctggtctgggacacgcagttcatc
cctaactgattgagcttttcagagccttgctagtcaagtctgacagcccatgagaatct
ggcgtggtggacggtgggttgttttatttgcaagcctaatactaatattaataacttta
aatctagttggacttttcccttataccttcactcccactactcaattgtcgataaatct
aggattagcaatccccttatgactaggcactgttatttatggttttcgtaaccacccca
cagtagccctagcccacttatgccctgaaggcgctccagcgcctctaacccctatgtta
gttcttgttgaaaccctaagcatttttatacggcctcttgctctcggcttgcgattaac
tgcaaatttaaccgccgggcatctattaatacacctaatttcttcggcagtcctcaccc
tcacttctatctcctccttactggggggaacagttttaatcttgttagtattgctaaca
ttgttagaaatagcagtagccttaattcagggttacgtatttgctattttagtaacttt
atacctagacgaaaatctttaaacagatagtttacactaaaacatttggtttcggccca
taagacatcactttgattctgttttatgttaattactgctttaattttcctaattgctc
taataggccttagtctcgcacagacacatttgctctctgttctactctgcttagaaata
ataatgctagccctctactttggacttagtttcacggccttattcacctctgactaccc
cttaataattgcgctcattctactcaccttcagtgcctgtgaagccagctcaggcctag
cacttctagttttaatctcccgtagacacggaagtgatctactagcgtcattcaatcta
tcctaatgtatagcattattttcggctatgtaggcttagtattaagtgtattgatttgc
aacagcaaaatcctttggcaggtcagccaattagggtctctgattttaattcctcctgt
agtctccctcacaataatagattttagtgctaatcttgtaaatggcgccataagcgctg
actttatagcagtgggccttgctggtctaagtgcatgacttctccccttgatactctca
gctagccagcaccacgtaaaggctgaatccttaatttaccaacgtacttttatcttttg
ccaagcagcccttacagccgccctcatcttagcttttcttagcagagatttacttttat
tctacattgcctttgaagcaaccctgctgcccactttaatactaatcactcgctgaggg
gcccaaaaagagcgctaccaagcgggcacctattttatgttttatactctagtgggctc
actacctttacttatctgcttactaggccagtatcaacttaatgggacactttgcttgg
acgttttttattataatacccaacagctaaactacattactaatatgtggtggctcgga
tgtattattgcctttctcgttaagcttccactatacggaggacacttgtgactacccaa
agcacacgtcgaagcccctattgctggctctatagtgcttgcaggagtactactgaagc
tcggaggctacggaataatacgaattagctatatctgggggccaatgaatactttatcc
agtgaactaattttaggtctgggtctttgagggataattagcgtgggcatcatctgtct
ccgtcaaacagacttgaaatccctaatcgcctactcttccgtagggcacatggctctag
tagcagcgggagtcctcactggaacgtcatgaggattcgtaggagcattaatactcatg
atcgcccacggtatcgtttcctcatgtctattctgcttggctaattgctggtatgaacg
cggtcacacacgcaaccttattggctcacggggagccttaatgatgtttcccctcttaa
cggccgcgtgacttttaagcagactaataaacctagccctacccccctccattaaccta
tttggggagctgatggcaatagtagctacttacacatgaagtacatggacccttattct
tatagttgtaaccacagttctcgcagcaggttactctttatacatgttcggtgccacac
agtggggacaagcgataaagacaatccacaaccttcaacttctaaccggacgagagtac
atcttgattctacttcacctcacgccagccttatatttaattcccatagttcaatgaat
agcctaatattaatctagtttacaagaatattaagttgtggtcttaaaggtgagtatta
attactcgattaatcggtgttagaaggcttaagttatgttgctaccataaccgattaga
gttcaattctctaataataccgtatgacccaaatattgcttagctttataattctcttg
acctctataatagtaattcgtgctaaatctccctactttggtgccctagcaatagcctt
tctttccttgttgatttctattataatgttccaaataaatctcatcttttctgctatga
ttttagtacttatttacctcgggggtatacttgtagtgttcgtatacagcacggcctat
tccgcagacctgatcccactccctatgaatctaacactaacagtactagtagcccttat
tggtacaactcttatcacactttcccctttatctacaatagagagtttttgtgaaacta
actcatgaacaccttttatggtaaactacaactctctactatttgacctttacgagcga
ggctatctggcttttaccctagcgattctcgtgctcaccatccttctattctctatctt
agaaatcgtatcccaccgacaaatgacaattaaatgattttacttgccccactaactta
gcggatctttagagtggaaatctaaaataatatttatactagacaagtagaagctaatt
ataatcatagcggcaaagaacgccaagagcattctagctaaatacatcttaactagaga
tgtctgtgtttgaacgacataatttgataataacccagaatttgctccaaccccttgtg
gtaggcctaactctgttcaccctcgatctaacccttgtaattgtaacttctcccctata
tgaagccataatcagggaaaaaccttgtgcataatactggggtaataccccacttggga
gatgaatgaagtataacctagatccgcgctatcttccttgtgtaacagcttcattacat
ctcaagctagcaaggcccccaataaagttactgctacagctatcagctttagtctaact
ggtaaagataatacaatgttgtacttaggggttaaaaccgcaacaaacaccaccccccc
taagattcttgcgtaccctaatcgttgtaaaggattcaccaagaacttatatctctcat
ttaacggctgaaagggtgtcacccgagggtgccccatagccccataataaaacaagcga
aagctatatacggcagtaaaacttgtcgccaccaatagtaagcctacccctcagctatt
agcatttctcatattaatggcctcaatgatcggatccttagaaaagaatcctgctagga
agggcgttccaaccaaagcagcactaccaacaaataagcagacactagtaaccggggtc
gcgccagataaccctcctatcttacgtacatcctgttcattttgcaagccatgaatata
gcccccggaacacataaatagcatagccttaaaaaatgcgtgcatgcaaatatgaagaa
aagctaattggggtatcccaacaccaacagccgtcaccatcagcccaagctgactagca
gtagagtaagccactactttcttcatatcattttgcgtgagcgcgcacagtgcggaaaa
cagagtagttaaactccctaagacaaatactcttatttgcactaacccactagttaaaa
ttagaggactcagtcgaataagaagaaacacacctgccacaaccattgtactggaatga
agcaaagacgacacaggcgtaggaccctccatagccgcaggtaaccaggggtgaagccc
taattgtgcagatttacccatcgcagccaatacccccccgaacagaaaaatcaaactga
cgttactcattacataaactgagctaaaagttcattcctggttgtttacaaaacaccac
aacagtatcccaattaaacccatgtccccaatacgattataaaaaatagcctgtaacgc
cgcagtatttgcatctcttcgggcataccaccaactaattaatagataagatattaccc
caacaccctctcacccaactagtaactgaaataatgtttctgctcttaccaaaaccaac
atcgcaatcaggaacatacccaaatatttgcaaaacagcttagcacccgggtctgagct
tatatagtacagagaaaacactaaaatgttccaagtcacatacattcctacggcaaaga
agcagcatgtataaacgtcatatcgataactaaaggttaagctataaccccccaaattc
agtcactcccattttaccataaccaactctctttcgtccgtaaacaggaaaactctgag
caaggcaacattaacgtaagccccaagcttgatcgcctctgcgatagcctctttacggc
gattaaataaggctaccgctagtagaagtaaacatagcatagacatcccaccacatatc
tgtaacatcattcaattgaagctgggccttcactctctggttcctaaaaccagtgtaat
agatatactaattgaacctatacaatttttgcttgacaccaagaactcgagcatgaaaa
gctcacgttataaattaactacaaaaattgttaatgaccggccccctacgaaaacacca
ccccttacttaaagtcgttaatcactcactaattgatctgcccgtccccagcaacattt
ctgtatggtggaactttggatcattgctaggtttatgcttaattagtcaaatcgtgaca
gggctattcctggccatacactatactgccgacgttaatttggcattttcatctgtggc
acatatctgtcgggatgtaaactacggctggctactccgtaacctacatgcaaatggtg
cctcctttatgtttatctgtctatattttcatattggtcgaggcatgtactatggttct
tacttcttctccgaaacgtgaaatattggggttattcttctaatcgccactatagccac
agcttttctaggatatgttttaccttgaggtcagatgtccttctgaggagcgactgtga
ttacaaacctattttcagccattccgtatcttggcccaagccttgtagaatgattatgg
gggggattttctgttgacaatgcaactctcacgcggttttttgcgttccatttttttct
cccctttatcattgcaggactagcaatcgtccacctgatattcctccaccagacgggcg
ccaacaatcccacgggtctagtgggcgatattgacaaagtccccttccacacctacttc
tcctataaagacgtagtgggatttgttattcttctagcgggtcttattataattgccct
tttctccccgaacctgctgactgaccccgaaaactatattcccgctaatcctttagtta
cccctgtccacatccaaccggaatggtacttcctattcgcctacgcaattttacgttcc
atccctaataaattagggggtgttgtggcactagcaatatccattatcgttctcttttt
cttaccgctcctccacctcagccgccagacaagccacaactttcgccctctctctcaaa
tattattctgactcacagtaatcaatgttcttcttcttacctggcttggaggacaacca
gtggagtacccttacattacgcttggccaagtaagctcctttgtatacttttttaacat
cctttttataatccctgccgtcggattaatggaaaataaattgttattcaaataagttt
tagtagcttaaagtactctaaagcattggtcttgtaaaccaaagataatataggttatt
ctaaaactcagaaaaggtaaactaccgtcttaaactcccaaagtttatattttacttta
aactatcttctgcagatttgactctggtttcatttataaagttgctgctgatgatacat
gctaatcgtactgccccagtgaacgccactgaagctattgtatttaatatattagctgc
cccatagatattaaatcggttattatatctctcgcctcgcgccactccacacggtttta
agcagtacttaatattaagctagatgtgtaagcatgccttagctagcagcacagatata
tggcaaataacgtgccagccgccgcggttacaccaaaaatgtaaacttataaatcacac
cccgtgcttacttaattactctggttactgcttatgagttgcggtcgcatgcgctcagg
cataagtcaccagtaagtagccacacgaaaagaagagagagaccaggattagagaccct
gctattcttctatagttaataccaggttattactaataccgtttgaaaaccaaagattt
tggcagtgactaaagtctattcagaggaatttgtttcacgaaatcgatactccgcgaat
atctcacccccttttgtatctcagcttatataccgccgtcgtcagctgatactgaaaag
ttggaaccatcagcaaacagataatcttaacgtcaggtcagggtgtagccaataagggg
gatggaatgaattacaattaatctcaattaacggctcctctaaatgcaataataaggta
aagctggatttgattgtaattatatagaaatatgataaattgattatagctcttagtta
tgcacacaccgcccgtcattttcctgaaaaaataagggaaaaaagtcgtaacaaggtag
ggtgtctggaaagacaccctggaaaatggtacatataagttattgagactattaccttg
aaaaggtaacagtgagccttgctctattaccacgcgttagagcttgacataagcatctc
ttttacacggagaagatatttgggaatcaaattaactcgacaatactattttatctaac
aatactgacgtgaatgaaacatccaaatttcagtagctgagcgcaaaccaatagaataa
ttaagtactgagaaggaacccagaaataaattgaaatactaattaacaacacaaaggta
aaatcttgttccttttgcataatgatttaattagtgcatcctaatagcctatccagggc
ccccgaaattaaatgatctactctaggccaagtatgaatgactttactaatttatgttg
caatataattaggagagcttagagtagatgtgacatgctaatcgcatttagttctagct
ggttactcaagaaatgaatatgagttcaggtgaaatactgatttcactcagatgacccg
gaatatgctggttcatccacttataaacaaataacatctacaaataagtcttactgcat
tctctgtaggcttaaaagcagccatcaggtaacaatagcgttaaagcttagaccctcct
acatggaccaattcttagtcaggtattgagtaatctcaaattaagacattttctgttaa
aatgcgtagatctgacaacaccttaatataagtgtgcataaacgttaaacttacttaca
cttgcgcccaagagtgcataaatgtctgcctaacaagagcatatcataaaggtcactat
tcaagagaaaggaactcggcaaacattaagctcgcctgtttaccaaaaacatcgcttcc
agcaaataattggaagtcttatctgcccggtgtattattaacggctgcggtatcctgac
tgtgctaaggtagcataatcacttgccctttaaatgggggaatgtatgaatgactatac
gaagtttaagctgtctctctcttaaaatatttagatttcaccgcctgtgaaaatgcggg
caagcagctaaaggacgagaagaccctattgagcttgcaagcggaacagaaatgcatat
taattttcacactttataaaataagcattcatgataaaccttttggctggggtggcatg
caaagatattaagctttgtataatcattttaagtgtgagatcttataggtcaaccgctt
ctttaaatggatccgccacgggcgattagaagactaagttaccatagggataacagcgt
aattctttttaagagctcaaattgacaaaagagtttgcgacctcgatgttggatcaaga
ctcctggtggtgcaaccgttacctaaggtttgcctgttcggcgattaaaatcttacgtg
atctgagttcagaccgtcgtaagacaggttagattctatcctttaattgatgcattcag
tacgaaaggaccaaagtcatctgattttaagtttatacttaatcatcactaaaatagca
aaagaattgcgtgaggcctaagccctttagttataggtgcaacccctatttttagtggt
gtgatacattagtttggttcatctattcttatactttgtcccggttctactagcagtag
ccttcctgacactcacagagcgcaaagtaattggctacatccaattgcgcaaaggcccc
aacgttgttgggccatacggactcctccagcctatcgcggatggagtcaaattgtttat
caaagagcccatcaagccttcctcatctatcccccaactatttttctttgccccgatgc
tagccctggcgcttgcgctcttactatggattcccatccccatagcgcatgccttcgtc
gaattaaactttggggtattgtttgttctcgcagtatccagcctctcggtttactccct
tatagcttccggttgagcttctaactcaaaatacgcattaattggggccctccgagcgg
ttgctcaaatagtctcctatgaagtcagcctaggcctcatcatcttaagcataatttgc
cttattggcagcttcaaccttaatcaatttatactagcccaagaagaaatagtactatt
cttctgttgctggccattagcagttatgtggtttatctcgactgtagcggaaactaatc
gatccccttttgatctcacggaaggagaatctgagcttgtatcaggcttcaacgtcgaa
tattctggcggtccctttgccctgttttttttagcagagtacgctaacattttactaat
aaacgtactttcagtcgtgcttttcctgtcatattacctaactttgatagatatggcat
taaaagcaggcctgcttattgggttttacctctggttccgtgcatcttacccccggttt
cgctacgaccaactgatacacttagcatgaaaaagcttcctccccatgagtctcggctt
acttctacttaattttagtctgcctataattttctcaggtataggcccggggttataaa
aatgtagtttacttaaaaccttgctttgatagggcaaagatacaacaaacgttgtcatt
tttacattttctgttgcataaggagttaggttaatattagacctttagccttcaaagct
agcagtggaagaggtcttccagtccttatgataaagttaaaatctgagataatcacatt
gtttgattgcaaatcaaatagtttatttaacttaagattttaataggccttagaaggtt
atcccttctgtttctgggttgcaaccagaggttaaagcctagtaaaagaagaaaaactc
catgggcggagctacaatccgctgcttttgatcagccattttactgctcctatacaaga
tagagtaagctaatcaggctattgggcccataccccaacagtgttggtaaatccatcct
ctaccatgaaaaagcaagagttgcactggcattagtagactcaaaatctacggtgttac
ttacactatttttcattatgagtccttatatttccccattgtttagactatcaatagtc
gtcagtcttttaatcattttaactgctaaccattgaattttcatatggttagggctgga
aattggaacactagcattcgtgcccctacttacttggtgacacaaagcgccagaggtcg
aagcagcggtaaagtactttttaatccaagcagtagcagccgcgatgttctttttcggt
ggactcgcgttaataaatagagagtatatcaatggtgtctcccaatgactaggcaatgc
gggtgaggttatcatcctattcgccgtcctaataaaactgggtcttgcaccagttcatt
attgggtagttgacgtagtacaagggttgaattacattcccggactagtcctactaact
tgacaaaagctcccgggattagtcgtgttaacacaactggcttctgagatgaacgggac
tatccttctaatgctagcccctctatccgctctcgtaggaggattaggcggcttggggc
aagtacaagtacggaagctcttagcattctcatcaatcgctcacctaggctggctaacc
actggattaactgttagtgccctcctcggggctatgtactttctagtatatattatcat
ctcccttccgatctttctttcgctccatatgtcagggggagtacatctcaaccagttgc
gcaacgtcctagcatccaatcctatattatctatttgggtgggagtaggattcctatcc
ttagcaggccttcccccttttctgggtttcttttcgaaatgattagtcttaacttacac
aacaatgcaaatcctgctggtcagttcaattattttaatttcaggggcactagtaagta
tattttattatttacgtattagctacctttgcttagtaattctggcccctcagcaaatt
atagcaataacaaattggcgtaatgtatccaaaattaccttgctcagtattgtcttgct
attaaacattgtgggtttattgattgttagtgccttaagttctataactaagtaagtag
aatctacatctttggattaacagtccaatgctttaagttcttaagctactacttatgat
atcta
