# Supplementary material for: Conveniently Pre-Tagged and Pre-Packaged: Extended Molecular Identification and Metagenomics Using Complete Metazoan Mitochondrial Genomes
Source: PLoS One. 2012 Dec 14;7(12):e51263. doi: 10.1371/journal.pone.0051263 (PMC3522660; doi:10.1371/journal.pone.0051263)
Supplement: File S4 — Sliding window analyses for Sauropsida, Aves, Hemichordata, Coelacanthimorpha, Dipnoi, Chondrichthyes and Cephalochordata. For each family, the folder contains the aligned sequences as well as the sliding window analyses by species pair and for all species pair on a single figure. (ZIP) [file pone.0051263.s004.zip › Chondrichthyes/Chimaeridae/15_150/Chimaera_monstrosa_NC_003136_Chimaera_fulva_NC_014288.csv]

0	0.04
15	0.0466666666666667
30	0.0466666666666667
45	0.0466666666666667
60	0.0533333333333333
75	0.0533333333333333
90	0.0533333333333333
105	0.0733333333333333
120	0.0666666666666667
135	0.0733333333333333
150	0.08
165	0.0866666666666667
180	0.0866666666666667
195	0.0933333333333333
210	0.0933333333333333
225	0.106666666666667
240	0.1
255	0.0866666666666667
270	0.1
285	0.1
300	0.0933333333333333
315	0.0933333333333333
330	0.0866666666666667
345	0.0866666666666667
360	0.0933333333333333
375	0.08
390	0.0733333333333333
405	0.08
420	0.0666666666666667
435	0.0533333333333333
450	0.0733333333333333
465	0.0733333333333333
480	0.08
495	0.08
510	0.08
525	0.0933333333333333
540	0.1
555	0.0933333333333333
570	0.0933333333333333
585	0.1
600	0.08
615	0.0733333333333333
630	0.0733333333333333
645	0.08
660	0.08
675	0.0733333333333333
690	0.0733333333333333
705	0.08
720	0.08
735	0.08
750	0.0866666666666667
765	0.0933333333333333
780	0.0933333333333333
795	0.0866666666666667
810	0.08
825	0.0866666666666667
840	0.0866666666666667
855	0.0733333333333333
870	0.0733333333333333
885	0.0666666666666667
900	0.0733333333333333
915	0.0733333333333333
930	0.0666666666666667
945	0.0666666666666667
960	0.0666666666666667
975	0.0733333333333333
990	0.0733333333333333
1005	0.0866666666666667
1020	0.0933333333333333
1035	0.106666666666667
1050	0.0933333333333333
1065	0.08
1080	0.0866666666666667
1095	0.0866666666666667
1110	0.08
1125	0.0666666666666667
1140	0.08
1155	0.08
1170	0.0733333333333333
1185	0.0666666666666667
1200	0.0666666666666667
1215	0.0866666666666667
1230	0.1
1245	0.1
1260	0.1
1275	0.1
1290	0.08
1305	0.0733333333333333
1320	0.08
1335	0.0733333333333333
1350	0.0733333333333333
1365	0.06
1380	0.0466666666666667
1395	0.04
1410	0.04
1425	0.0333333333333333
1440	0.0333333333333333
1455	0.0266666666666667
1470	0.02
1485	0.0333333333333333
1500	0.04
1515	0.0333333333333333
1530	0.0333333333333333
1545	0.04
1560	0.04
1575	0.0466666666666667
1590	0.0533333333333333
1605	0.0533333333333333
1620	0.0533333333333333
1635	0.0533333333333333
1650	0.0466666666666667
1665	0.0733333333333333
1680	0.0733333333333333
1695	0.0666666666666667
1710	0.0733333333333333
1725	0.08
1740	0.0866666666666667
1755	0.1
1770	0.106666666666667
1785	0.0933333333333333
1800	0.106666666666667
1815	0.0933333333333333
1830	0.0933333333333333
1845	0.0933333333333333
1860	0.0933333333333333
1875	0.0866666666666667
1890	0.0866666666666667
1905	0.0866666666666667
1920	0.0866666666666667
1935	0.0866666666666667
1950	0.08
1965	0.0733333333333333
1980	0.0733333333333333
1995	0.08
2010	0.0866666666666667
2025	0.0866666666666667
2040	0.0866666666666667
2055	0.08
2070	0.08
2085	0.0866666666666667
2100	0.08
2115	0.0866666666666667
2130	0.1
2145	0.1
2160	0.106666666666667
2175	0.106666666666667
2190	0.106666666666667
2205	0.1
2220	0.0933333333333333
2235	0.0933333333333333
2250	0.1
2265	0.0933333333333333
2280	0.08
2295	0.08
2310	0.06
2325	0.0533333333333333
2340	0.0533333333333333
2355	0.0533333333333333
2370	0.0666666666666667
2385	0.0733333333333333
2400	0.06
2415	0.06
2430	0.0733333333333333
2445	0.0733333333333333
2460	0.0866666666666667
2475	0.0866666666666667
2490	0.08
2505	0.0866666666666667
2520	0.0733333333333333
2535	0.0733333333333333
2550	0.0866666666666667
2565	0.0866666666666667
2580	0.0733333333333333
2595	0.0666666666666667
2610	0.08
2625	0.0933333333333333
2640	0.1
2655	0.106666666666667
2670	0.106666666666667
2685	0.0933333333333333
2700	0.0933333333333333
2715	0.1
2730	0.113333333333333
2745	0.14
2760	0.126666666666667
2775	0.12
2790	0.113333333333333
2805	0.113333333333333
2820	0.113333333333333
2835	0.14
2850	0.133333333333333
2865	0.14
2880	0.126666666666667
2895	0.113333333333333
2910	0.113333333333333
2925	0.113333333333333
2940	0.113333333333333
2955	0.1
2970	0.1
2985	0.0866666666666667
3000	0.0866666666666667
3015	0.0666666666666667
3030	0.0666666666666667
3045	0.06
3060	0.06
3075	0.0666666666666667
3090	0.0666666666666667
3105	0.0733333333333333
3120	0.0866666666666667
3135	0.08
3150	0.08
3165	0.08
3180	0.0733333333333333
3195	0.0666666666666667
3210	0.06
3225	0.0466666666666667
3240	0.0466666666666667
3255	0.06
3270	0.06
3285	0.0666666666666667
3300	0.08
3315	0.0866666666666667
3330	0.0866666666666667
3345	0.0866666666666667
3360	0.0933333333333333
3375	0.113333333333333
3390	0.113333333333333
3405	0.106666666666667
3420	0.1
3435	0.113333333333333
3450	0.106666666666667
3465	0.113333333333333
3480	0.126666666666667
3495	0.14
3510	0.133333333333333
3525	0.133333333333333
3540	0.126666666666667
3555	0.12
3570	0.133333333333333
3585	0.12
3600	0.113333333333333
3615	0.12
3630	0.12
3645	0.113333333333333
3660	0.113333333333333
3675	0.126666666666667
3690	0.133333333333333
3705	0.133333333333333
3720	0.113333333333333
3735	0.113333333333333
3750	0.113333333333333
3765	0.113333333333333
3780	0.113333333333333
3795	0.113333333333333
3810	0.106666666666667
3825	0.0933333333333333
3840	0.1
3855	0.0933333333333333
3870	0.0933333333333333
3885	0.0866666666666667
3900	0.0933333333333333
3915	0.08
3930	0.0666666666666667
3945	0.0733333333333333
3960	0.08
3975	0.0666666666666667
3990	0.0533333333333333
4005	0.0666666666666667
4020	0.0933333333333333
4035	0.1
4050	0.106666666666667
4065	0.106666666666667
4080	0.106666666666667
4095	0.0933333333333333
4110	0.106666666666667
4125	0.113333333333333
4140	0.133333333333333
4155	0.126666666666667
4170	0.12
4185	0.106666666666667
4200	0.0933333333333333
4215	0.1
4230	0.106666666666667
4245	0.12
4260	0.106666666666667
4275	0.1
4290	0.113333333333333
4305	0.113333333333333
4320	0.12
4335	0.126666666666667
4350	0.126666666666667
4365	0.113333333333333
4380	0.106666666666667
4395	0.1
4410	0.0933333333333333
4425	0.1
4440	0.0666666666666667
4455	0.0733333333333333
4470	0.0466666666666667
4485	0.04
4500	0.04
4515	0.06
4530	0.0733333333333333
4545	0.0733333333333333
4560	0.0933333333333333
4575	0.0866666666666667
4590	0.1
4605	0.0933333333333333
4620	0.113333333333333
4635	0.113333333333333
4650	0.126666666666667
4665	0.126666666666667
4680	0.126666666666667
4695	0.133333333333333
4710	0.12
4725	0.12
4740	0.12
4755	0.12
4770	0.113333333333333
4785	0.133333333333333
4800	0.126666666666667
4815	0.12
4830	0.126666666666667
4845	0.113333333333333
4860	0.106666666666667
4875	0.106666666666667
4890	0.12
4905	0.12
4920	0.12
4935	0.106666666666667
4950	0.106666666666667
4965	0.1
4980	0.0866666666666667
4995	0.106666666666667
5010	0.12
5025	0.113333333333333
5040	0.0933333333333333
5055	0.0933333333333333
5070	0.0933333333333333
5085	0.0866666666666667
5100	0.0866666666666667
5115	0.0933333333333333
5130	0.1
5145	0.0933333333333333
5160	0.0933333333333333
5175	0.106666666666667
5190	0.126666666666667
5205	0.133333333333333
5220	0.126666666666667
5235	0.133333333333333
5250	0.12
5265	0.113333333333333
5280	0.106666666666667
5295	0.113333333333333
5310	0.113333333333333
5325	0.12
5340	0.1
5355	0.0933333333333333
5370	0.0933333333333333
5385	0.0933333333333333
5400	0.106666666666667
5415	0.106666666666667
5430	0.106666666666667
5445	0.1
5460	0.0933333333333333
5475	0.0933333333333333
5490	0.0933333333333333
5505	0.106666666666667
5520	0.106666666666667
5535	0.106666666666667
5550	0.113333333333333
5565	0.106666666666667
5580	0.106666666666667
5595	0.106666666666667
5610	0.113333333333333
5625	0.106666666666667
5640	0.106666666666667
5655	0.0933333333333333
5670	0.0933333333333333
5685	0.106666666666667
5700	0.1
5715	0.1
5730	0.0933333333333333
5745	0.0933333333333333
5760	0.0933333333333333
5775	0.08
5790	0.08
5805	0.08
5820	0.0933333333333333
5835	0.0733333333333333
5850	0.0733333333333333
5865	0.08
5880	0.1
5895	0.0933333333333333
5910	0.0866666666666667
5925	0.106666666666667
5940	0.1
5955	0.0933333333333333
5970	0.0733333333333333
5985	0.0933333333333333
6000	0.1
6015	0.113333333333333
6030	0.106666666666667
6045	0.126666666666667
6060	0.133333333333333
6075	0.126666666666667
6090	0.146666666666667
6105	0.173333333333333
6120	0.18
6135	0.166666666666667
6150	0.146666666666667
6165	0.133333333333333
6180	0.12
6195	0.0933333333333333
6210	0.08
6225	0.0666666666666667
6240	0.06
6255	0.04
6270	0.04
6285	0.0333333333333333
6300	0.0333333333333333
6315	0.0266666666666667
6330	0.0266666666666667
6345	0.0333333333333333
6360	0.0466666666666667
6375	0.06
6390	0.06
6405	0.06
6420	0.06
6435	0.0666666666666667
6450	0.08
6465	0.1
6480	0.113333333333333
6495	0.12
6510	0.12
6525	0.133333333333333
6540	0.133333333333333
6555	0.126666666666667
6570	0.133333333333333
6585	0.126666666666667
6600	0.113333333333333
6615	0.106666666666667
6630	0.1
6645	0.106666666666667
6660	0.0933333333333333
6675	0.0666666666666667
6690	0.06
6705	0.06
6720	0.0533333333333333
6735	0.06
6750	0.08
6765	0.0733333333333333
6780	0.0666666666666667
6795	0.0733333333333333
6810	0.0866666666666667
6825	0.0866666666666667
6840	0.0933333333333333
6855	0.106666666666667
6870	0.113333333333333
6885	0.12
6900	0.106666666666667
6915	0.113333333333333
6930	0.126666666666667
6945	0.126666666666667
6960	0.133333333333333
6975	0.146666666666667
6990	0.133333333333333
7005	0.133333333333333
7020	0.14
7035	0.14
7050	0.153333333333333
7065	0.14
7080	0.14
7095	0.12
7110	0.106666666666667
7125	0.1
7140	0.1
7155	0.0933333333333333
7170	0.08
7185	0.08
7200	0.0666666666666667
7215	0.0666666666666667
7230	0.06
7245	0.08
7260	0.08
7275	0.1
7290	0.106666666666667
7305	0.106666666666667
7320	0.106666666666667
7335	0.106666666666667
7350	0.12
7365	0.14
7380	0.14
7395	0.12
7410	0.12
7425	0.1
7440	0.113333333333333
7455	0.12
7470	0.12
7485	0.113333333333333
7500	0.0933333333333333
7515	0.0866666666666667
7530	0.08
7545	0.0933333333333333
7560	0.1
7575	0.106666666666667
7590	0.1
7605	0.1
7620	0.106666666666667
7635	0.113333333333333
7650	0.12
7665	0.113333333333333
7680	0.126666666666667
7695	0.113333333333333
7710	0.126666666666667
7725	0.12
7740	0.12
7755	0.12
7770	0.14
7785	0.126666666666667
7800	0.126666666666667
7815	0.14
7830	0.133333333333333
7845	0.14
7860	0.126666666666667
7875	0.133333333333333
7890	0.126666666666667
7905	0.126666666666667
7920	0.106666666666667
7935	0.113333333333333
7950	0.12
7965	0.113333333333333
7980	0.126666666666667
7995	0.113333333333333
8010	0.1
8025	0.0866666666666667
8040	0.0933333333333333
8055	0.0866666666666667
8070	0.08
8085	0.0866666666666667
8100	0.0866666666666667
8115	0.0933333333333333
8130	0.0733333333333333
8145	0.08
8160	0.08
8175	0.0866666666666667
8190	0.08
8205	0.0866666666666667
8220	0.1
8235	0.106666666666667
8250	0.1
8265	0.1
8280	0.113333333333333
8295	0.126666666666667
8310	0.133333333333333
8325	0.133333333333333
8340	0.133333333333333
8355	0.133333333333333
8370	0.133333333333333
8385	0.113333333333333
8400	0.113333333333333
8415	0.106666666666667
8430	0.1
8445	0.08
8460	0.0866666666666667
8475	0.0933333333333333
8490	0.0933333333333333
8505	0.0933333333333333
8520	0.0733333333333333
8535	0.0733333333333333
8550	0.0666666666666667
8565	0.06
8580	0.0533333333333333
8595	0.0666666666666667
8610	0.0666666666666667
8625	0.0533333333333333
8640	0.0466666666666667
8655	0.0333333333333333
8670	0.04
8685	0.04
8700	0.04
8715	0.0333333333333333
8730	0.04
8745	0.0266666666666667
8760	0.0266666666666667
8775	0.0333333333333333
8790	0.0466666666666667
8805	0.0466666666666667
8820	0.0533333333333333
8835	0.0533333333333333
8850	0.06
8865	0.0666666666666667
8880	0.06
8895	0.0733333333333333
8910	0.06
8925	0.06
8940	0.0533333333333333
8955	0.08
8970	0.0733333333333333
8985	0.08
9000	0.08
9015	0.0866666666666667
9030	0.0933333333333333
9045	0.0933333333333333
9060	0.0933333333333333
9075	0.0933333333333333
9090	0.1
9105	0.0733333333333333
9120	0.0733333333333333
9135	0.0666666666666667
9150	0.0666666666666667
9165	0.0666666666666667
9180	0.08
9195	0.08
9210	0.0933333333333333
9225	0.0933333333333333
9240	0.0866666666666667
9255	0.0933333333333333
9270	0.113333333333333
9285	0.126666666666667
9300	0.126666666666667
9315	0.126666666666667
9330	0.106666666666667
9345	0.1
9360	0.1
9375	0.1
9390	0.0933333333333333
9405	0.0866666666666667
9420	0.0866666666666667
9435	0.0866666666666667
9450	0.0933333333333333
9465	0.08
9480	0.08
9495	0.08
9510	0.0866666666666667
9525	0.1
9540	0.1
9555	0.113333333333333
9570	0.0866666666666667
9585	0.08
9600	0.0933333333333333
9615	0.1
9630	0.12
9645	0.126666666666667
9660	0.106666666666667
9675	0.0866666666666667
9690	0.0933333333333333
9705	0.08
9720	0.0866666666666667
9735	0.0933333333333333
9750	0.0733333333333333
9765	0.08
9780	0.0866666666666667
9795	0.08
9810	0.0866666666666667
9825	0.106666666666667
9840	0.126666666666667
9855	0.14
9870	0.133333333333333
9885	0.12
9900	0.113333333333333
9915	0.106666666666667
9930	0.0933333333333333
9945	0.0933333333333333
9960	0.0866666666666667
9975	0.0666666666666667
9990	0.04
10005	0.0266666666666667
10020	0.0266666666666667
10035	0.0266666666666667
10050	0.0266666666666667
10065	0.02
10080	0.00666666666666667
10095	0
10110	0
10125	0
10140	0
10155	0
10170	0.00666666666666667
10185	0.00666666666666667
10200	0.00666666666666667
10215	0.00666666666666667
10230	0.00666666666666667
10245	0.00666666666666667
10260	0.00666666666666667
10275	0.00666666666666667
10290	0.00666666666666667
10305	0.00666666666666667
10320	0
10335	0
10350	0
10365	0
10380	0
10395	0
10410	0
10425	0
10440	0
10455	0
10470	0.0333333333333333
10485	0.0466666666666667
10500	0.0533333333333333
10515	0.0533333333333333
10530	0.0533333333333333
10545	0.0533333333333333
10560	0.0533333333333333
10575	0.0533333333333333
10590	0.0533333333333333
10605	0.0533333333333333
10620	0.02
10635	0.00666666666666667
10650	0
10665	0
10680	0
10695	0
10710	0
10725	0
10740	0
10755	0
10770	0
10785	0
10800	0
10815	0
10830	0.00666666666666667
10845	0.00666666666666667
10860	0.00666666666666667
10875	0.00666666666666667
10890	0.00666666666666667
10905	0.02
10920	0.02
10935	0.02
10950	0.02
10965	0.02
10980	0.0133333333333333
10995	0.0133333333333333
11010	0.0133333333333333
11025	0.0466666666666667
11040	0.0666666666666667
11055	0.0666666666666667
11070	0.0666666666666667
11085	0.0666666666666667
11100	0.08
11115	0.08
11130	0.08
11145	0.08
11160	0.08
11175	0.0466666666666667
11190	0.0266666666666667
11205	0.0133333333333333
11220	0.0133333333333333
11235	0.0133333333333333
11250	0
11265	0
11280	0
11295	0
11310	0.0133333333333333
11325	0.0133333333333333
11340	0.0133333333333333
11355	0.0133333333333333
11370	0.0133333333333333
11385	0.0333333333333333
11400	0.0333333333333333
11415	0.0333333333333333
11430	0.0333333333333333
11445	0.0333333333333333
11460	0.02
11475	0.02
11490	0.02
11505	0.02
11520	0.02
11535	0
11550	0
11565	0
11580	0
11595	0
11610	0
11625	0
11640	0
11655	0
11670	0
11685	0
11700	0
11715	0
11730	0
11745	0
11760	0
11775	0
11790	0
11805	0
11820	0
11835	0
11850	0
11865	0
11880	0
11895	0
11910	0
11925	0
11940	0
11955	0
11970	0
11985	0
12000	0
12015	0
12030	0
12045	0
12060	0
12075	0
12090	0
12105	0
12120	0
12135	0
12150	0
12165	0
12180	0
12195	0
12210	0
12225	0
12240	0
12255	0
12270	0
12285	0
12300	0
12315	0.0266666666666667
12330	0.0266666666666667
12345	0.0466666666666667
12360	0.1
12375	0.1
12390	0.113333333333333
12405	0.113333333333333
12420	0.113333333333333
12435	0.113333333333333
12450	0.113333333333333
12465	0.0933333333333333
12480	0.113333333333333
12495	0.0933333333333333
12510	0.04
12525	0.04
12540	0.0266666666666667
12555	0.0266666666666667
12570	0.0266666666666667
12585	0.0266666666666667
12600	0.0266666666666667
12615	0.02
12630	0
12645	0
12660	0
12675	0
12690	0
12705	0
12720	0
12735	0
12750	0
12765	0
12780	0
12795	0
12810	0
12825	0
12840	0.00666666666666667
12855	0.00666666666666667
12870	0.00666666666666667
12885	0.00666666666666667
12900	0.00666666666666667
12915	0.00666666666666667
12930	0.00666666666666667
12945	0.00666666666666667
12960	0.0133333333333333
12975	0.04
12990	0.08
13005	0.106666666666667
13020	0.12
13035	0.126666666666667
13050	0.133333333333333
13065	0.133333333333333
13080	0.166666666666667
13095	0.193333333333333
13110	0.24
13125	0.246666666666667
13140	0.24
13155	0.22
13170	0.22
13185	0.226666666666667
13200	0.24
13215	0.246666666666667
13230	0.213333333333333
13245	0.206666666666667
13260	0.166666666666667
13275	0.14
13290	0.133333333333333
13305	0.14
13320	0.14
13335	0.146666666666667
13350	0.126666666666667
13365	0.153333333333333
13380	0.16
13395	0.173333333333333
13410	0.166666666666667
13425	0.186666666666667
13440	0.166666666666667
13455	0.166666666666667
13470	0.186666666666667
13485	0.186666666666667
13500	0.2
13515	0.166666666666667
13530	0.173333333333333
13545	0.166666666666667
13560	0.186666666666667
13575	0.173333333333333
13590	0.166666666666667
13605	0.18
13620	0.166666666666667
13635	0.16
13650	0.193333333333333
13665	0.213333333333333
13680	0.206666666666667
13695	0.186666666666667
13710	0.166666666666667
13725	0.186666666666667
13740	0.186666666666667
13755	0.173333333333333
13770	0.2
13785	0.226666666666667
13800	0.22
13815	0.213333333333333
13830	0.213333333333333
13845	0.233333333333333
13860	0.24
13875	0.22
13890	0.226666666666667
13905	0.226666666666667
13920	0.186666666666667
13935	0.186666666666667
13950	0.153333333333333
13965	0.153333333333333
13980	0.18
13995	0.18
14010	0.186666666666667
14025	0.193333333333333
14040	0.22
14055	0.226666666666667
14070	0.22
14085	0.18
14100	0.22
14115	0.233333333333333
14130	0.213333333333333
14145	0.22
14160	0.233333333333333
14175	0.246666666666667
14190	0.233333333333333
14205	0.246666666666667
14220	0.273333333333333
14235	0.273333333333333
14250	0.253333333333333
14265	0.233333333333333
14280	0.22
14295	0.206666666666667
14310	0.173333333333333
14325	0.153333333333333
14340	0.126666666666667
14355	0.106666666666667
14370	0.0933333333333333
14385	0.1
14400	0.08
14415	0.0866666666666667
14430	0.0866666666666667
14445	0.0666666666666667
14460	0.0666666666666667
14475	0.06
14490	0.0733333333333333
14505	0.0666666666666667
14520	0.0533333333333333
14535	0.0466666666666667
14550	0.04
14565	0.04
14580	0.0466666666666667
14595	0.0533333333333333
14610	0.0733333333333333
14625	0.0866666666666667
14640	0.0733333333333333
14655	0.0666666666666667
14670	0.0733333333333333
14685	0.0866666666666667
14700	0.0933333333333333
14715	0.0933333333333333
14730	0.0933333333333333
14745	0.0866666666666667
14760	0.08
14775	0.06
14790	0.06
14805	0.0666666666666667
14820	0.06
14835	0.0466666666666667
14850	0.04
14865	0.0266666666666667
14880	0.0266666666666667
14895	0.0266666666666667
14910	0.0133333333333333
14925	0.0266666666666667
14940	0.0266666666666667
14955	0.02
14970	0.02
14985	0.0333333333333333
15000	0.04
15015	0.04
15030	0.04
15045	0.0466666666666667
15060	0.0733333333333333
15075	0.06
15090	0.08
15105	0.106666666666667
15120	0.106666666666667
15135	0.106666666666667
15150	0.106666666666667
15165	0.113333333333333
15180	0.113333333333333
15195	0.133333333333333
15210	0.106666666666667
15225	0.12
15240	0.12
15255	0.113333333333333
15270	0.12
15285	0.126666666666667
15300	0.146666666666667
15315	0.153333333333333
15330	0.206666666666667
15345	0.22
15360	0.246666666666667
15375	0.273333333333333
15390	0.293333333333333
15405	0.3
15420	0.34
15435	0.38
15450	0.36
15465	0.373333333333333
15480	0.326666666666667
15495	0.293333333333333
15510	0.273333333333333
15525	0.253333333333333
15540	0.233333333333333
15555	0.22
15570	0.2
15585	0.146666666666667
15600	0.146666666666667
15615	0.14
15630	0.14
15645	0.153333333333333
15660	0.173333333333333
15675	0.16
15690	0.14
15705	0.133333333333333
15720	0.113333333333333
15735	0.113333333333333
15750	0.106666666666667
15765	0.113333333333333
15780	0.113333333333333
15795	0.1
15810	0.0866666666666667
15825	0.0866666666666667
15840	0.0866666666666667
15855	0.0866666666666667
15870	0.08
15885	0.08
15900	0.08
15915	0.0666666666666667
15930	0.0533333333333333
15945	0.0533333333333333
15960	0.04
15975	0.0333333333333333
15990	0.04
16005	0.0333333333333333
16020	0.04
16035	0.0333333333333333
16050	0.0333333333333333
16065	0.0266666666666667
16080	0.04
16095	0.0333333333333333
16110	0.0333333333333333
16125	0.04
16140	0.0333333333333333
16155	0.0333333333333333
16170	0.0533333333333333
16185	0.0533333333333333
16200	0.0533333333333333
16215	0.0466666666666667
16230	0.0466666666666667
16245	0.0466666666666667
16260	0.0466666666666667
16275	0.04
16290	0.04
16305	0.04
16320	0.0133333333333333
16335	0.04
16350	0.0466666666666667
16365	0.0466666666666667
16380	0.0333333333333333
16395	0.0333333333333333
16410	0.0333333333333333
16425	0.0333333333333333
16440	0.0333333333333333
16455	0.0333333333333333
16470	0.04
16485	0.0133333333333333
16500	0.00666666666666667
16515	0.02
16530	0.0333333333333333
16545	0.0333333333333333
16560	0.04
16575	0.04
16590	0.04
16605	0.04
16620	0.0333333333333333
16635	0.0333333333333333
16650	0.04
16665	0.0266666666666667
16680	0.0133333333333333
16695	0.0133333333333333
16710	0.00666666666666667
16725	0.00666666666666667
16740	0.02
16755	0.02
16770	0.02
16785	0.02
16800	0.0133333333333333
16815	0.02
16830	0.02
16845	0.02
16860	0.02
16875	0.02
16890	0.00666666666666667
16905	0.0333333333333333
16920	0.0466666666666667
16935	0.06
16950	0.06
16965	0.0533333333333333
16980	0.0666666666666667
16995	0.0666666666666667
17010	0.0733333333333333
17025	0.0733333333333333
17040	0.08
17055	0.06
17070	0.0466666666666667
17085	0.0333333333333333
17100	0.0333333333333333
17115	0.0333333333333333
17130	0.02
17145	0.02
17160	0.0133333333333333
17175	0.0133333333333333
17190	0.00666666666666667
17205	0
17220	0
17235	0
17250	0
17265	0
17280	0
17295	0.0133333333333333
17310	0.0333333333333333
17325	0.0466666666666667
17340	0.0466666666666667
17355	0.0466666666666667
17370	0.0466666666666667
17385	0.0533333333333333
17400	0.0666666666666667
17415	0.08
17430	0.08
17445	0.0666666666666667
17460	0.0533333333333333
17475	0.0466666666666667
17490	0.0533333333333333
17505	0.0533333333333333
17520	0.0533333333333333
17535	0.0466666666666667
17550	0.04
17565	0.0266666666666667
17580	0.0266666666666667
17595	0.0333333333333333
17610	0.0333333333333333
17625	0.0333333333333333
17640	0.0266666666666667
17655	0.0266666666666667
17670	0.0333333333333333
17685	0.0333333333333333
17700	0.0333333333333333
17715	0.0333333333333333
17730	0.0333333333333333
17745	0.0266666666666667
17760	0.02
17775	0.0133333333333333
17790	0.0133333333333333
17805	0.0333333333333333
17820	0.0266666666666667
17835	0.0333333333333333
17850	0.0266666666666667
17865	0.0266666666666667
17880	0.0266666666666667
17895	0.0266666666666667
17910	0.0266666666666667
17925	0.0333333333333333
17940	0.0333333333333333
17955	0.0133333333333333
17970	0.0133333333333333
17985	0.0333333333333333
18000	0.0333333333333333
18015	0.04
18030	0.0466666666666667
18045	0.0533333333333333
18060	0.0666666666666667
18075	0.0666666666666667
18090	0.0666666666666667
18105	0.0733333333333333
18120	0.0933333333333333
18135	0.0733333333333333
18150	0.0733333333333333
18165	0.0733333333333333
18180	0.0733333333333333
18195	0.0733333333333333
18210	0.08
18225	0.0733333333333333
18240	0.0733333333333333
18255	0.0666666666666667
18270	0.0466666666666667
18285	0.04
18300	0.04
18315	0.0333333333333333
18330	0.0266666666666667
18345	0.02
18360	0.00666666666666667
18375	0.00666666666666667
18390	0.00666666666666667
18405	0.00666666666666667
18420	0.02
18435	0.02
18450	0.02
18465	0.0266666666666667
18480	0.0266666666666667
18495	0.0333333333333333
18510	0.0333333333333333
18525	0.0466666666666667
18540	0.0533333333333333
18555	0.0533333333333333
18570	0.04
18585	0.04
18600	0.04
18615	0.0333333333333333
18630	0.04
18645	0.0333333333333333
18660	0.0266666666666667
18675	0.02
18690	0.02
18705	0.0333333333333333
18720	0.0466666666666667
18735	0.0466666666666667
18750	0.0533333333333333
18765	0.0666666666666667
18780	0.0733333333333333
18795	0.0866666666666667
18810	0.1
18825	0.113333333333333
18840	0.106666666666667
18855	0.0933333333333333
18870	0.1
18885	0.113333333333333
18900	0.12
18915	0.126666666666667
18930	0.12
18945	0.12
18960	0.113333333333333
18975	0.113333333333333
18990	0.12
19005	0.12
19020	0.106666666666667
19035	0.1
19050	0.0933333333333333
19065	0.0733333333333333
19080	0.0666666666666667
19095	0.0666666666666667
19110	0.0866666666666667
19125	0.08
19140	0.0933333333333333
19155	0.106666666666667
19170	0.106666666666667
19185	0.12
19200	0.133333333333333
19215	0.146666666666667
19230	0.153333333333333
19245	0.14
19260	0.12
19275	0.106666666666667
19290	0.0933333333333333
19305	0.0866666666666667
19320	0.0866666666666667
19335	0.0666666666666667
19350	0.0466666666666667
19365	0.04
19380	0.0466666666666667
19395	0.0733333333333333
19410	0.08
19425	0.08
19440	0.08
19455	0.0866666666666667
19470	0.08
19485	0.0933333333333333
19500	0.0933333333333333
19515	0.106666666666667
19530	0.1
19545	0.0866666666666667
19560	0.0866666666666667
19575	0.0933333333333333
19590	0.1
19605	0.106666666666667
19620	0.106666666666667
19635	0.113333333333333
19650	0.126666666666667
19665	0.113333333333333
19680	0.106666666666667
19695	0.0933333333333333
19710	0.08
19725	0.08
19740	0.0733333333333333
19755	0.06
19770	0.06
19785	0.0466666666666667
19800	0.0333333333333333
19815	0.0266666666666667
19830	0.0333333333333333
19845	0.0333333333333333
19860	0.04
19875	0.04
19890	0.0333333333333333
19905	0.04
19920	0.04
19935	0.0533333333333333
19950	0.0533333333333333
19965	0.06
19980	0.0533333333333333
19995	0.0666666666666667
20010	0.08
20025	0.08
20040	0.0933333333333333
20055	0.08
20070	0.08
20085	0.06
20100	0.08
20115	0.08
20130	0.106666666666667
20145	0.1
20160	0.0933333333333333
20175	0.0866666666666667
20190	0.08
20205	0.08
20220	0.0866666666666667
20235	0.1
20250	0.0866666666666667
20265	0.0866666666666667
20280	0.0733333333333333
20295	0.1
20310	0.106666666666667
20325	0.106666666666667
20340	0.1
20355	0.113333333333333
20370	0.113333333333333
20385	0.113333333333333
20400	0.126666666666667
20415	0.126666666666667
20430	0.126666666666667
20445	0.0933333333333333
20460	0.0866666666666667
20475	0.0866666666666667
20490	0.0866666666666667
20505	0.08
20520	0.0866666666666667
20535	0.0733333333333333
20550	0.06
20565	0.06
20580	0.0533333333333333
20595	0.0533333333333333
20610	0.0533333333333333
20625	0.0733333333333333
20640	0.08
20655	0.08
20670	0.0666666666666667
20685	0.0733333333333333
20700	0.0733333333333333
20715	0.0666666666666667
20730	0.0666666666666667
20745	0.0666666666666667
20760	0.06
20775	0.0666666666666667
20790	0.0733333333333333
20805	0.0933333333333333
20820	0.106666666666667
20835	0.106666666666667
20850	0.1
20865	0.106666666666667
20880	0.1
20895	0.106666666666667
20910	0.1
20925	0.0933333333333333
20940	0.0866666666666667
20955	0.06
20970	0.0466666666666667
20985	0.0533333333333333
21000	0.06
21015	0.0533333333333333
21030	0.0533333333333333
21045	0.0466666666666667
21060	0.0666666666666667
21075	0.06
21090	0.0533333333333333
21105	0.0733333333333333
21120	0.0866666666666667
21135	0.08
21150	0.08
21165	0.08
21180	0.0866666666666667
21195	0.1
21210	0.0866666666666667
21225	0.0733333333333333
21240	0.0733333333333333
21255	0.0533333333333333
21270	0.0466666666666667
21285	0.04
21300	0.0333333333333333
21315	0.0333333333333333
21330	0.04
21345	0.0266666666666667
21360	0.0266666666666667
21375	0.0333333333333333
