# Supplementary material for: Conveniently Pre-Tagged and Pre-Packaged: Extended Molecular Identification and Metagenomics Using Complete Metazoan Mitochondrial Genomes
Source: PLoS One. 2012 Dec 14;7(12):e51263. doi: 10.1371/journal.pone.0051263 (PMC3522660; doi:10.1371/journal.pone.0051263)
Supplement: File S4 — Sliding window analyses for Sauropsida, Aves, Hemichordata, Coelacanthimorpha, Dipnoi, Chondrichthyes and Cephalochordata. For each family, the folder contains the aligned sequences as well as the sliding window analyses by species pair and for all species pair on a single figure. (ZIP) [file pone.0051263.s004.zip › Chondrichthyes/Chimaeridae/45_450/Chimaera_monstrosa_NC_003136_Chimaera_fulva_NC_014288.csv]

0	0.08
45	0.0866666666666667
90	0.0866666666666667
135	0.0866666666666667
180	0.0977777777777778
225	0.106666666666667
270	0.1
315	0.0911111111111111
360	0.0955555555555556
405	0.0911111111111111
450	0.0866666666666667
495	0.0888888888888889
540	0.0955555555555556
585	0.0911111111111111
630	0.0866666666666667
675	0.0888888888888889
720	0.0977777777777778
765	0.0977777777777778
810	0.0911111111111111
855	0.0955555555555556
900	0.0933333333333333
945	0.1
990	0.0911111111111111
1035	0.0955555555555556
1080	0.0911111111111111
1125	0.0777777777777778
1170	0.0644444444444444
1215	0.0666666666666667
1260	0.0666666666666667
1305	0.0577777777777778
1350	0.06
1395	0.0533333333333333
1440	0.0622222222222222
1485	0.0644444444444444
1530	0.0688888888888889
1575	0.0733333333333333
1620	0.0844444444444444
1665	0.0822222222222222
1710	0.0844444444444444
1755	0.0911111111111111
1800	0.0911111111111111
1845	0.0933333333333333
1890	0.0955555555555556
1935	0.0911111111111111
1980	0.0866666666666667
2025	0.0844444444444444
2070	0.0822222222222222
2115	0.0822222222222222
2160	0.0866666666666667
2205	0.08
2250	0.0822222222222222
2295	0.0733333333333333
2340	0.0777777777777778
2385	0.08
2430	0.0866666666666667
2475	0.1
2520	0.1
2565	0.113333333333333
2610	0.111111111111111
2655	0.113333333333333
2700	0.111111111111111
2745	0.113333333333333
2790	0.106666666666667
2835	0.113333333333333
2880	0.102222222222222
2925	0.0888888888888889
2970	0.0933333333333333
3015	0.0888888888888889
3060	0.0822222222222222
3105	0.0911111111111111
3150	0.1
3195	0.106666666666667
3240	0.104444444444444
3285	0.106666666666667
3330	0.115555555555556
3375	0.131111111111111
3420	0.122222222222222
3465	0.12
3510	0.122222222222222
3555	0.117777777777778
3600	0.108888888888889
3645	0.102222222222222
3690	0.0977777777777778
3735	0.102222222222222
3780	0.1
3825	0.0933333333333333
3870	0.104444444444444
3915	0.0977777777777778
3960	0.1
4005	0.106666666666667
4050	0.113333333333333
4095	0.108888888888889
4140	0.111111111111111
4185	0.0977777777777778
4230	0.1
4275	0.1
4320	0.0977777777777778
4365	0.104444444444444
4410	0.106666666666667
4455	0.0977777777777778
4500	0.1
4545	0.108888888888889
4590	0.113333333333333
4635	0.117777777777778
4680	0.113333333333333
4725	0.113333333333333
4770	0.108888888888889
4815	0.104444444444444
4860	0.106666666666667
4905	0.115555555555556
4950	0.104444444444444
4995	0.104444444444444
5040	0.106666666666667
5085	0.104444444444444
5130	0.104444444444444
5175	0.108888888888889
5220	0.111111111111111
5265	0.111111111111111
5310	0.108888888888889
5355	0.1
5400	0.108888888888889
5445	0.102222222222222
5490	0.0955555555555556
5535	0.0977777777777778
5580	0.102222222222222
5625	0.0977777777777778
5670	0.0866666666666667
5715	0.0977777777777778
5760	0.104444444444444
5805	0.115555555555556
5850	0.106666666666667
5895	0.106666666666667
5940	0.104444444444444
5985	0.1
6030	0.0888888888888889
6075	0.0888888888888889
6120	0.0977777777777778
6165	0.0933333333333333
6210	0.0888888888888889
6255	0.0822222222222222
6300	0.0822222222222222
6345	0.0911111111111111
6390	0.0888888888888889
6435	0.0888888888888889
6480	0.0955555555555556
6525	0.0977777777777778
6570	0.102222222222222
6615	0.0977777777777778
6660	0.104444444444444
6705	0.1
6750	0.113333333333333
6795	0.106666666666667
6840	0.108888888888889
6885	0.113333333333333
6930	0.108888888888889
6975	0.115555555555556
7020	0.108888888888889
7065	0.115555555555556
7110	0.102222222222222
7155	0.106666666666667
7200	0.0955555555555556
7245	0.1
7290	0.108888888888889
7335	0.113333333333333
7380	0.117777777777778
7425	0.111111111111111
7470	0.124444444444444
7515	0.115555555555556
7560	0.122222222222222
7605	0.12
7650	0.124444444444444
7695	0.126666666666667
7740	0.117777777777778
7785	0.113333333333333
7830	0.115555555555556
7875	0.108888888888889
7920	0.102222222222222
7965	0.108888888888889
8010	0.108888888888889
8055	0.106666666666667
8100	0.104444444444444
8145	0.0977777777777778
8190	0.104444444444444
8235	0.1
8280	0.0933333333333333
8325	0.0955555555555556
8370	0.0844444444444444
8415	0.0688888888888889
8460	0.0622222222222222
8505	0.06
8550	0.0577777777777778
8595	0.0577777777777778
8640	0.0511111111111111
8685	0.06
8730	0.0644444444444444
8775	0.0622222222222222
8820	0.0666666666666667
8865	0.0733333333333333
8910	0.0822222222222222
8955	0.0822222222222222
9000	0.0911111111111111
9045	0.0933333333333333
9090	0.0955555555555556
9135	0.0955555555555556
9180	0.0911111111111111
9225	0.1
9270	0.0977777777777778
9315	0.106666666666667
9360	0.104444444444444
9405	0.1
9450	0.0933333333333333
9495	0.1
9540	0.111111111111111
9585	0.102222222222222
9630	0.104444444444444
9675	0.0911111111111111
9720	0.0866666666666667
9765	0.0711111111111111
9810	0.0577777777777778
9855	0.0555555555555556
9900	0.0488888888888889
9945	0.0333333333333333
9990	0.0155555555555556
10035	0.0111111111111111
10080	0.00444444444444444
10125	0.00222222222222222
10170	0.0133333333333333
10215	0.02
10260	0.02
10305	0.02
10350	0.0177777777777778
10395	0.0177777777777778
10440	0.0177777777777778
10485	0.0177777777777778
10530	0.02
10575	0.02
10620	0.0133333333333333
10665	0.00666666666666667
10710	0.00666666666666667
10755	0.0311111111111111
10800	0.0355555555555556
10845	0.0355555555555556
10890	0.0355555555555556
10935	0.0355555555555556
10980	0.0333333333333333
11025	0.0377777777777778
11070	0.0333333333333333
11115	0.04
11160	0.04
11205	0.0155555555555556
11250	0.0111111111111111
11295	0.0111111111111111
11340	0.0111111111111111
11385	0.0111111111111111
11430	0.0111111111111111
11475	0.00666666666666667
11520	0.00666666666666667
11565	0
11610	0
11655	0
11700	0
11745	0
11790	0
11835	0
11880	0
11925	0
11970	0
12015	0.00888888888888889
12060	0.0333333333333333
12105	0.0377777777777778
12150	0.0377777777777778
12195	0.0466666666666667
12240	0.0466666666666667
12285	0.0466666666666667
12330	0.0466666666666667
12375	0.0466666666666667
12420	0.0466666666666667
12465	0.0377777777777778
12510	0.0133333333333333
12555	0.0111111111111111
12600	0.0111111111111111
12645	0.00222222222222222
12690	0.0311111111111111
12735	0.0488888888888889
12780	0.0622222222222222
12825	0.1
12870	0.12
12915	0.133333333333333
12960	0.144444444444444
13005	0.162222222222222
13050	0.173333333333333
13095	0.2
13140	0.186666666666667
13185	0.193333333333333
13230	0.188888888888889
13275	0.173333333333333
13320	0.171111111111111
13365	0.184444444444444
13410	0.18
13455	0.177777777777778
13500	0.208888888888889
13545	0.2
13590	0.197777777777778
13635	0.193333333333333
13680	0.202222222222222
13725	0.204444444444444
13770	0.206666666666667
13815	0.208888888888889
13860	0.231111111111111
13905	0.246666666666667
13950	0.222222222222222
13995	0.213333333333333
14040	0.204444444444444
14085	0.195555555555556
14130	0.184444444444444
14175	0.162222222222222
14220	0.148888888888889
14265	0.124444444444444
14310	0.106666666666667
14355	0.08
14400	0.0733333333333333
14445	0.0711111111111111
14490	0.0711111111111111
14535	0.0622222222222222
14580	0.0577777777777778
14625	0.06
14670	0.0533333333333333
14715	0.0555555555555556
14760	0.06
14805	0.0688888888888889
14850	0.0644444444444444
14895	0.0733333333333333
14940	0.08
14985	0.0933333333333333
15030	0.124444444444444
15075	0.157777777777778
15120	0.195555555555556
15165	0.222222222222222
15210	0.215555555555556
15255	0.217777777777778
15300	0.224444444444444
15345	0.228888888888889
15390	0.228888888888889
15435	0.222222222222222
15480	0.202222222222222
15525	0.175555555555556
15570	0.14
15615	0.113333333333333
15660	0.111111111111111
15705	0.0955555555555556
15750	0.0866666666666667
15795	0.0733333333333333
15840	0.0688888888888889
15885	0.0688888888888889
15930	0.06
15975	0.0488888888888889
16020	0.0466666666666667
16065	0.0511111111111111
16110	0.0444444444444444
16155	0.0422222222222222
16200	0.04
16245	0.0422222222222222
16290	0.04
16335	0.0311111111111111
16380	0.0288888888888889
16425	0.0288888888888889
16470	0.0333333333333333
16515	0.0266666666666667
16560	0.0266666666666667
16605	0.0377777777777778
16650	0.0444444444444444
16695	0.04
16740	0.04
16785	0.0422222222222222
16830	0.04
16875	0.04
16920	0.0355555555555556
16965	0.0311111111111111
17010	0.0422222222222222
17055	0.0355555555555556
17100	0.0333333333333333
17145	0.0333333333333333
17190	0.0355555555555556
17235	0.0333333333333333
17280	0.0355555555555556
17325	0.0422222222222222
17370	0.0444444444444444
17415	0.0488888888888889
17460	0.0377777777777778
17505	0.04
17550	0.0355555555555556
17595	0.0311111111111111
17640	0.0266666666666667
17685	0.0355555555555556
17730	0.0377777777777778
17775	0.0422222222222222
17820	0.0488888888888889
17865	0.0488888888888889
17910	0.06
17955	0.0533333333333333
18000	0.0511111111111111
18045	0.0511111111111111
18090	0.0511111111111111
18135	0.0466666666666667
18180	0.0444444444444444
18225	0.0422222222222222
18270	0.0355555555555556
18315	0.0333333333333333
18360	0.0244444444444444
18405	0.0333333333333333
18450	0.04
18495	0.0533333333333333
18540	0.0622222222222222
18585	0.0688888888888889
18630	0.08
18675	0.0844444444444444
18720	0.0866666666666667
18765	0.0888888888888889
18810	0.1
18855	0.106666666666667
18900	0.115555555555556
18945	0.108888888888889
18990	0.102222222222222
19035	0.0955555555555556
19080	0.0888888888888889
19125	0.0888888888888889
19170	0.0911111111111111
19215	0.0977777777777778
19260	0.0955555555555556
19305	0.0933333333333333
19350	0.0888888888888889
19395	0.0844444444444444
19440	0.0844444444444444
19485	0.0844444444444444
19530	0.08
19575	0.0711111111111111
19620	0.0688888888888889
19665	0.0666666666666667
19710	0.0688888888888889
19755	0.0622222222222222
19800	0.06
19845	0.0711111111111111
19890	0.0733333333333333
19935	0.0755555555555556
19980	0.0844444444444444
20025	0.1
20070	0.102222222222222
20115	0.111111111111111
20160	0.108888888888889
20205	0.104444444444444
20250	0.106666666666667
20295	0.102222222222222
20340	0.111111111111111
20385	0.108888888888889
20430	0.102222222222222
20475	0.0933333333333333
20520	0.104444444444444
20565	0.0911111111111111
20610	0.0844444444444444
20655	0.0911111111111111
20700	0.0866666666666667
20745	0.0777777777777778
20790	0.0755555555555556
20835	0.0844444444444444
20880	0.0844444444444444
20925	0.08
20970	0.0622222222222222
21015	0.06
21060	0.06
21105	0.0555555555555556
21150	0.0555555555555556
21195	0.0577777777777778
21240	0.0555555555555556
21285	0.0577777777777778
21330	0.0622222222222222
21375	0.0688888888888889
