# Supplementary material for: Conveniently Pre-Tagged and Pre-Packaged: Extended Molecular Identification and Metagenomics Using Complete Metazoan Mitochondrial Genomes
Source: PLoS One. 2012 Dec 14;7(12):e51263. doi: 10.1371/journal.pone.0051263 (PMC3522660; doi:10.1371/journal.pone.0051263)
Supplement: File S4 — Sliding window analyses for Sauropsida, Aves, Hemichordata, Coelacanthimorpha, Dipnoi, Chondrichthyes and Cephalochordata. For each family, the folder contains the aligned sequences as well as the sliding window analyses by species pair and for all species pair on a single figure. (ZIP) [file pone.0051263.s004.zip › Chondrichthyes/Chimaeridae/Chimaeridae.fas]

>Chimaera monstrosa mitochondrion, complete genome.    NC_003136
GTGACCATTAATCGATGACTTTTTTCAACAAATCATAAAGATATCGGCACCCTTTACCTC
CTTTTTGGTGCTTGAGCAGGTATAGTAGGCACTGCCCTTAGCCTGTTAATCCGAGCTGAG
CTGAACCAACCCGGCGCCCTAATGGGGGATGATCAAATTTATAATGTTGTTGTTACTGCC
CACGCTTTTGTAATAATTTTCTTCATAGTAATACCAATTATGATCGGAGGTTTTGGAAAC
TGACTCGTGCCCTTAATAATTGGAGCACCCGACATAGCCTTCCCTCGAATAAATAATATA
AGCTTCTGACTTCTTCCCCCCTCCTTCCTTTTACTGCTAGCATCTGCAGGGGTAGAAGCA
GGGGCCGGCACCGGGTGAACTGTTTATCCTCCTCTAGCGGGTAACTTAGCACATGCTGGA
GCATCCGTAGATCTAACCATTTTCTCCCTTCATTTGGCCGGGATTTCTTCAATCCTAGCC
TCCATCAACTTCATTACCACTATTATTAACATAAAACCCCCATCAATTACCCAATATCAA
ACACCCTTATTCGTATGATCTATTTTAATTACTACAGTCCTTCTCCTGTTATCTTTGCCT
GTTTTAGCAGCCGGCATTACAATATTACTCACAGACCGTAACCTAAATACTACTTTCTTT
GATCCGGCAGGAGGGGGAGATCCTATTTTATATCAACATTTATTCTGATTCTTTGGACAC
CCCGAAGTTTATATTCTAATTCTACCCGGATTTGGAATAATCTCTCACATCGTAACTTAT
TATTCAGGTAAAAAGGAGCCTTTTGGATACATAGGTATAGTATGAGCCATAATAGCTATT
GGCCTATTAGGCTTTATTGTATGAGCCCACCACATATTTACCGTAGGGATAGATGTAGAT
ACACGGGCCTACTTTACCTCCGCTACTATGATTATCGCTATCCCTACAGGTGTAAAAGTA
TTTAGTTGACTAGCCACCCTACACGGAGGAACAATTAAATGGGATACTCCAATATTATGG
GCCTTAGGTTTTATCTTTCTTTTTACCGTGGGAGGACTAACAGGAATTGTTCTTGCTAAC
TCTTCACTGGATATCGTACTTCACGACACATATTACGTGGTTGCCCATTTTCACTATGTG
TTATCTATAGGAGCTGTTTTTGCTATTATAGCAGGGTTAGTACATTGATTTCCTCTTTTC
ACTGGTTTTACCCTTCACGAAACTTGATCCAAAATCCATTTTGGTCTAATATTCCTAGGA
GTAAATCTTACATTCTTTCCTCAACATTTCCTTGGACTTGCAGGCATACCACGACGCTAC
TCTGATTACCCCGACGCATATACCCTTTGAAACACTGTTTCTTCTATTGGTTCTCTAATT
TCATTAATAGCTGTTATTCTATTCCTATTTATTCTATGAGAAGCCTTCGCCTCTAAACGT
GTTCTCTCCCATGTTATAATACCTTCAACAAATGTTGAATGACTTCATGGCTGCCCTCCC
CCCCATCACACATTTGAAGAACCAGCCTTCGTCCAAATCCAAACAAACAAGAAAGGAAGG
AATCGAACCCCCGTTTTTTAGTTTCAAGCTAAAAACATAAACCACTCTGTCACTCTCTTA
ATAATACAAGGTACTAGTAAAAATATATTACAATATCTTGTCAAGATATAATCACGAGCT
AATAACCCCGTGTACTTTAAATGGCACACCCCTCCCAATTAGGTTTTCAAGACGCAGCAT
CACCCGTAATAGAAGAACTCTTACATTTCCACGACCACACCCTGATAATTGTATTTTTAA
TCAGCACCCTCATCCTTTACATCATCACAGTGATAGTAACAACTAAACTTACAAACAAAT
TCATCCTAGACTCCCAAGGAATTGAAATCATTTGAACAATCCTCCCTGCTATTATTCTAA
TCTCAATCGCCCTTCCTTCTCTACGCATCCTCTACCTCATAGATGAAATTATCAACCCCC
ACCTCACAATTAAAGCAATTGGACATCAATGATACTGAAGCTATGAATACACTGACTATG
AAAACCTAGAATTTGATTCTTATATAGTTCAAACACAAGACCTAAATCCTGGCCAATTCC
GACTCCTAGAAACAGATCACCGTATAATTATCCCTATAGAGTCCCCTATCCGTATTCTAG
TCTCAGCTGATGATGTCCTACACTCATGGGCTGTTCCCGCCTTAGGGGTAAAAATAGATG
CCGTCCCAGGGCGCCTTAACCAAACAGCCTTCCTTGTAACACGCCCAGGTGTTTATTATG
GTCAATGTTCAGAAATTTGTGGAGCTAACCATAGTTTTATGCCAATCGTAGTAGAAGCTG
TCCCTCTTCAACACTTCGAAAACTGATCTCTCTTGACACTAGAAGAAAACTCACTAAGAA
GCTAAAAGATATTAGCGTTAGCCTTTTAAGCTAAAGATAGGTGACTTCTAACCACCCTTA
ATGAATGCCACAATTAAACCCTAACCCATGATTTCTAATCCTTTTATTTTCATGAATTAT
TTTCTTAACTATCCTTCCTAATAAGATTAATAAACATATCTTCACCAACAAACCAGCAAT
CAACAATCTCCCCTCTCCTAAAACTGATAACTGAAACTGACCATGAACTTAAGCTTTTTT
GATCAATTTATAAGTCCCTCCTTAATAAATATTCCTCTCCTAGTATTAGCTCTCACCCTT
CCTTGACTTCTATTCCCTTCCCTCACAAGCCGATGACTAAACAACCGTGTTATCACCTTA
CAAGCTTGATTTATTGGACAATTTACTAATCAACTTCTCTCACCAATTAACCCTAAAATA
CATAAATGAGCAATAATTTTTTGTTCCTTAATACTCCTACTAATAACATTAAATCTCTTG
GGCTTGTTACCCTATACATTTACACCCACAACACAATTATCTTTAAATTTAGGACTAGCA
GTCCCTCTTTGATTGGCCACAGTTTTAGTAGGATTGATTAATCAACCTACTACATCCCTT
GGTCACCTATTACCAGAAGGCACCCCAACTCTGCTTATTCCTATATTAATCATCATCGAA
ACTATTAGTCTTATAATCCGCCCTATTGCCCTTGCAGTCCGACTAACAGCTAACCTAACA
GCAGGCCATCTCTTAATACAGCTCATCGCCACCGCAGCCTTCGTACTAATAAATACAATG
CCCGTAGTAGCTATTTTAACTTCTCTTATCCTATTCTTACTTACACTTCTTGAAGTTGCT
GTTGCACTTATCCAAGCATACGTTTTCGTTCTTCTTCTAAGCCTCTATCTACAAGAAAAT
ACCTAATGACACACCAAGCACACGCGTATCATATAGTAGATCAAAGCCCTTGACCTCTAA
CAGGAGCAATTGCAGCCTTATTAATAACCTCAGGTTTAGCAACCTGGTTCCATTACAATT
CCTTTATTCTACTCTCCCTGGGACTCCTTTTACTAACTCTGACTGTAATTCAATGATGAC
GAGATGTAATTCGAGAGAGCACTTTCCAAGGACATCACACACCTCCTGTCCAAAAAGGCT
TACGCTGAGGGATAATCCTTTTTATTACCTCTGAAATTTTATTCTTCCTAGGCTTCTTCT
GAGCTTTTTACCACTCAAGCTTGGCCCCAACCCCCGAACTAGGAAACTGCTGACCTCCTA
CAGGTATCTCTCCATTAGACCCATTCGAAGTACCCCTCCTTAACACTGCAATCCTTTTAG
CCTCAGGAGTTACAATCACATGAGCCCACCACAGTCTAATGGAAGGATCCCGAAAAGAAA
TAACGCAAGCCCTCACTTTAACAGTAATTTTAGGAGTGTATTTTACCCTTCTTCAAGCAA
TAGAATATTATGAAGCCCCATTCACAATTTCTGATGGAGTCTATGGTTCAACCTTCTTCG
TCGCTACAGGATTTCACGGACTTCACGTTATTATCGGCACCACCTTCCTTATAGTTTGCC
TAGTACGACAAATCCAATATCACTTCACCTCAATACACCATTTTGGCTTCGAAGCCGCAG
CCTGATATTGACACTTCGTAGATGTTGTATGACTTTTTCTTTATGTATCAATCTATTGAT
GAGGCTCCTAAATCTTTCTAGTATAAAAATTACAAGTGACTTCCAATCATTTAAACTTGG
TTAGAACCCAAGGAAAGATAATGAACTTGATCATTCTAATTTTTACTGTGTGTTTTATGT
TATCTATAATTCTAGCAACTATTGCTTTCTGACTTCCTCAATTTAAACCAGACGGGGAGA
AGCTCTCCCCATATGAGTGTGGTTTTGACCCCCTGGGCTCTGCCCGCCTACCTTTCTCCC
TTCGCTTTTTTTTAGTGGCAATTCTATTCCTTCTATTCGACTTAGAAATTGCCCTCTTAC
TCCCTATTCCCTGAAGTAATCAATTACCCTCCCCAGTATTAACCCTAACTGCTGCCCTAC
TTATTATTATCCTTCTAACTATCGGCCTCATTTACGAATGAATACAAGGAGGACTAGAAT
GAGCAGAAT-GGGTATTTAGTCTAAATAAAGAAAACTGATTTCGACTCAGTAGATCGTGG
CTAAAGCCCACGAATACCTTATGACACCTTTACATTTTACCTTCTCTTCAGCCTTTACAT
TAAGTTTTTTTGGTCTAACAATCCACCGAACATACCTCTTGTCCGCCCTTCTCTGTTTAG
AAGGTATAATATTAACACTATATATTGCCCTAGCCCTTTGATCTGTACAAAACAGCTCCT
CCAACTACCTAATAAGCCCTTTAATTTTACTAGCTTTTTCAGCATGTGAAGCCTGTACAG
GCCTAGCTCTACTGGTTGCCACCACCCGCACTCATGGTAATAATTATTTACAAAACCTGA
ATCTCCTGCAATGTTAAAAATCCTTATCCCCTCCCTCATACTAATACTCTTCACCTGACT
CACCCCGAAAAAAGGATTATGGATAATAACTACCTCTTATGCTTTCCTTATTGCTTCCAT
CTCCTTAATATGATTTAAATGAGATAACGAAACAAGTTGAGCCTTTACTAATAATAATTT
AGGAGTTGACCCTTTGTCTTCCCCCTTAATAATTTTAACCTGTTGACTACTACCTCTAAT
AATAATAGCTAGTCAAAATCACCTGAAAATAGAGCCTATTAACCGTCAACGAATGTTTAT
TACATTACTTATTACCTTACAACTGTCCCTAGTAATAGCCTTTAGCTCTATAGAACTAAT
CCTATTTTATATTATATTTGAAACTACTCTTATTCCAACACTAATCCTTATCACCCGATG
AGGAAACCAAAAAGAACGCCTTAATGCAGGTATCTATTTTTTATTTTATACTCTAACAGG
GTCCCTTCCTCTTCTTATTGCTCTTCTTACAATACAAAATTATGCCAACTCCCTATCTTT
GATTATATTACCTTTCTCCCAAAATCACACTAATGAATGAGCTAATATTTTATGATGAAC
CGCATGTCTTATTGCCTTCCTAGTAAAAATACCCCTATACGGAGTACATCTTTGACTTCC
TAAAGCCCATGTAGAGGCCCCTATTGCCGGCTCCATAATTTTAGCAGCCATCCTTCTAAA
ATTAGGGGGTTATGGAATAATACGTATTATTGTTATCCTGGATCCTCTAACCAAAGATTA
TTCTTATCCTTTTGTTGTTCTATCTATCTGAGGAGTAGTGATAGCAGGTTCTATTTGTCT
ACGTCAAACAGACCTAAAATCCCTGATTGCTTACTCCTCTGTAAGTCATATAGGCCTTGT
AACTGCAGCCATTCTTATCCAAACACCATGAAGCTTTATAGGAGCCATAGTATTAATAAT
TTCACACGGGTTGATCTCATCTGCTCTATTCTGTCTAGCTAATACTAATTATGAACGTAT
TCACAGTCGTACACTTCTTCTAGCCCGAGGACTCCAAACAATCCTCCCATTATTAGCAAC
CTGATGGTTCTTAACCAATTTAGCTAATCTCGCTCTTCCTCCTTCTACTAACCTTGTAGG
GGAATTAATAATCATGACCTCTTTATTTTCTTGATCTGTATGAACTTTAATTTTAACAGG
ACTTGGAACCCTAATCACAGTTTGTTACTCTCTCTACATATTCTTAATAACACAACGAAG
TGCCCCCTCCACTCACTTATCTGCTATCACCCCCACCCACACACGAGAACATTTGATAAT
TACTCTACACCTCATTCCTTCTGCCCTCCTTATTCTAAACCCTAACCTCATCTTGGGATG
AAACTATAGGTGTAGTTTAACTAAGACAATAAATTGTGGTTCTATAAATAAGAGTTAAAA
TCTCTTTACCTATCGAATAAGACTGAGGAGTCACCAAGAACTGCTAATTCTTGAACCCAT
AGTTCAACTCTATGGCTTAATCAACTTCTAAAAGATAATAGTCATCTACTGGTCTTAGGA
ACCAAAAATTCTTGGTGCAACTCCAAGTAGGAGTAATGAACTATATCTTCAACTTAAGCT
ACTTTATAATTTTACTTCTTCTCCTCTACCCTTTAATCCTGCCTCTTTGCCAAAAATTCT
TTGATAAAAATCTAGAAAAACACACCAAATGAGCTATTAAATTAAGCTTCTTTATTAGCT
TAATTCCCCTTACCCTCTTTATCGACCAAGGAATTCAAACTATTATCATAAATATTTCAT
GAATTCACCTACCTTTATTTAATATTAACCTTAGTTTCAAATTCGATATATACTCAATCA
TATTTACATCCGTAGCCCTTTATGTAACATGATCTATTCTAGACTTTACATCCTGATATA
TATACTCCGACCCCAATATCAACCGCTTCTTTAAATACCTCCTTCTCTTCCTAATTACAA
TAATCCTCCTAGTTACTGCCAACAACATATTTCAACTTTTCATTGGTTGAGAAGGAGTTG
GCATTATATCTTTCCTTTTAATCGGCTGATGATATGGCCGAGCGGATGCTAACACAGCTG
CCCTACAAGCAGTGATTTATAATCGTATTGGAGACATCGGCCTTATTCTTAGTATAATTT
GATTAGCTACTAATCTTAACTCCTGAGAGATAAACCAATTTATGGTATTATCTAAAAATC
TAAACCTGACAATTCCTCTCCTGGGTCTAATTCTGGCTGCAACAGGAAAATCCGCCCAAT
TTGGACTCCACCCTTGACTGCCTTCAGCCATAGAAGGACCTACACCCGTTTCAGCGCTAC
TTCATTCAAGCACAATAGTTGTCGCCGGTATTTTCCTATTAGTACGCCTAAATCCACTAT
TTCAAAATAATAAAGAAATCCTCACTGTTTGCCTATGTTTAGGAGCATTAACCACCCTGT
TTACAGCAATTTGTGCTCTTACTCAAAATGATATTAAAAAAATCATTGCCTTTTCTACCT
CTAGTCAATTAGGTTTAATGATAGTAACTATTGGACTTAATCAACCCTACCTAGCTTTTC
TTCATGTTTGCACCCATGCCTTCTTTAAAGCCATGTTATTCTTGTGTTCCGGCTCAATTA
TTCATAGCTTAAACAATGAACAAGACATCCGAAAAATAGGAGGCTTAAATAATATTTTAC
CTTTCACCTCCTCTTGTATGGTATTAGGGAGTCTTGCCCTCACAGGCATGCCTTTTTTAG
CCGGTTTCTTTTCTAAAGACGCAATCATCGAATCCCTTAATACCTCTTACCTAAACGCCT
GGGCCCTTATCCTAACCTTAATCGCAACCTCCTTTACCGCTATTTACAGTCTCCGATTAA
TTTCCTTCACCATAATAGGACACCCCCGTTTTCTCCCTGTTTCCCCTATTAATGAAAACC
ACAAACTACTTAAAAACCCTTTAAAACGCTTAGCCTATGGAAGCATTCTTGCAGGTTTTA
TTATTACCTCAAATATCCCCCACAATAAAAGCATAATTATAACTATACCCCCCCTAATGA
AGCTTATAGCCTTACTAGTTACAATTGTAGGACTTTTACTAGCTTTAGAACTAGCCAACC
TGACAACTAAACAATTCAAAATCCTCCCAAACATAAAAATACACAACTTCTCTAATATAC
TTGGCTACTACCCCCCCATTATTCACCGCTTTTTACCAAAAATAAGTCTAAAATGAGGAC
AAACAATTGCTACACATACAATAGATTTAAACTGATATGAAAAAACAGGACCAAAAATAA
CAGAACTTAACCAAAAAATCATTAAGATTATCCATTCCCCACAAAAAGGAGTAATTAAAA
CCTATTTAACTTTATCCCTACTATCTATTATTACCTTACTTGTATTTTTTAATTTATCCT
TAAACCACTCGTAAAGCCCCCCGACTAAGCCCCCGAATTAGTTCTAATACTACAAAAAGA
GTTAGAAGAAGAACCCATCCCGCCAAAACTAATAGTACTACTCCACTAGAATATATTAAA
GAAGTCCCAATCAGATCTCCCCGCCACAAACTCAAACCATTAAACTCGTCAACTCCTAAT
CAATTTATTATACTTCACCCCCCACAAAAATAAACTGCCGCAACACCCACACCCAGTAAA
TATATAAAAACATTAATTAATACAGACCAATCCAATCAACTCTCAGGGTGAGGCTCAGCT
GTTAAAGCAGCCGAATAGACAAAGACAACCAACATCCCCCCCAAATAAATTAAGAATAAA
ACTAAAGATAAAAAAGAAACACCATGACTAGCTAATAAACCACAACCCACAGCAGCCGAT
ATAACTAACCCAAAAGCAGCAAAATAAGGAGCAGGATTCGATGCCACTGCCACCAGCCCT
ATAATAAAACATATAAGTATTAAAAATACAAAATAAATCATTATTCTTATCTGGACTTCA
ACCAGAACTAATGACCTGAAAAATCACCGTTGTTAATTCAACTATAAAAACTTATGATCC
AAAACCTCCGAAAAACCCACCCCCTCCTAAAAGCCGTAAACAGTGTACTAATTGACCTAC
CTGCCCCTGCCAATATTTCTACATGATGAAATTTCGGCTCTCTCCTGGGCCTTTGTCTCA
TTACACAGATCGTAACAGGCTTATTCCTAGCTATACACTACACCGCAGATATCTCAACAG
CCTTTTCCTCAGTTATCCATATCTGCCGAGATGTAAATTATGGATGACTAATACGTAATA
TTCATGCCAATGGGGCCTCCTTATTTTTTATTTGCCTTTACCTTCATGTAGGACGAGGTA
TTTATTATGGGTCTTATTTATTTAAAGAACTATGAAACGTCGGAGTAGTCCTCCTTATCC
TTGTAATAATAACAGCCTTCGTAGGCTATGTACTGCCATGAGGACAAATATCCTTTTGAG
GTGCTACCGTTATTACTAACCTATTATCTGCTATCCCTTTCATCGGAGACTTATTAGTAC
AATGAATCTGAGGTGGTTTTTCAATTGATAACGCCACCCTGACTCGTTTTTTCGCCTTCC
ACTTTGTACTCCCTTTTATCATTGCAGCTGCCACCATTATCCATATCATCTTCCTACACG
AAACAGGATCAAATAACCCTACAGGTCTCAACTCTGACTCAGACAAAATCTCCTTCCATC
CCTACTTTATCTATAAAGATGCACTAGGCTTCTCCTTTCTCCTCCTTCTATTAATAACCC
TTGCATTATTTACCCCAAACCTCCTAGGAGACCCAGAAAATTTCACCCCCGCTAACCCAC
TAGTTACACCCACCCATATTAAACCAGAATGATACTTCCTATTTGCCTATGCCATCCTCC
GTTCTATCCCCAATAAACTGGGGGGAGTCTTAGCCCTAATATTTTCACTACTCGTTCTCC
TACTTCTTCCCTTCCTCCACACCTCCAAACAACGAACAAACATATTCCGACCAATAACGC
AACTCCTTTTTTGACTAATGGTCTCTAATATACTTGTTCTAACTTGAATTGGGGGACAAC
CTGTAGAAAGCCCTTTCACATTAGTAGGTCAAATCTCCTCTATTCTCTATTTTAGTTTAT
TCCTCCTCATCTTCCCTTTAACAGGGTGGTTAGAAAACAAAATACTCAATTGAAATTGTT
ATAGTAGCTTAAAATAAA-GCACTGGTCTTGTAAACCAAAGACTGAAGGCTGAACCCCTT
CCTAAAACAAC-------------------------------------------------
------------------------------------------------------------
------------------------------------------------------------
-------------------------------------------------------CTTAA
AAC---------------------------------------------------------
------------------------------------------------------------
------------------------------------------------------------
------------------------------------------------------------
-------------------------------------CCAAAAATCGCATTTCCCTTTTC
TTCC-------------CCTGATT------------------------------------
------------------------------------------------------------
------------------------------------------------------------
------------------------------------------------------------
------------------------------------------------------------
-----------------------------------------------------TACTCTA
A-----------------------------------------------------------
---TAAAATTA-------------------------------------------------
---------------------------------------------------------TCC
CAAACTTTTCTCCATAGACCCTCTTTTTTGATAAAAA-----------------------
--------------CACCCAAAAC------------------------------------
------------------------------------------------------------
------------------------------------------------------------
-------------------------------------------CCCTACCTC--------
---------------------------TTCCTC---------------------------
-TATAGAACTTGTTA---------------------------------------------
------------------------------------------------------------
------------------------------------------------------------
------------------------------------------------------------
------------------------------------------------------------
------------------------------------------------------------
-----------------AAATACTTATT--------------------------------
------------------------------------------------------------
------------------------------------------------------------
------------------------------------------------------------
------------------------------------------------------------
------------------------------------------------------------
------------------------------------------------------------
------------------------------------------------------------
------------------------------------------------------------
----------------------------TAAGAAACACATACCTAACCTAAAAAATTCCA
TTTTTAAACCTCCTTTCGAGGAGGGGGGACAACAATTATTGCCCTCACCCCTTAATTCTT
TGTTTC------------------------------------------------------
------------ACACTCTCTTT-------------------------------------
------------------------------------------------------------
------------------------------------------------------------
------------------------------------------------------------
------------------------------------------------------------
------------------------------------------------------------
-----------CCTTATTAGTA--------------------------------------
------------------------------------------------------------
--------------------------TGATTAAAAAATTAAAATTCCAACGGAAAAACCT
GTATTTTTTTAAAACTTATAACCATTACAAAATAAAATCAATAAACCCAGGACTTTTTTA
AAACAATCAAAAATGATTATTTTATGATCAAAAACCCAAAAAAACGCCCTTCCCTTCATC
CCCCTCCCCTTTCCCCCCTAATAGGGCTATCACCCAGGCTTCTCCACACAAACCCCTTTT
TTTTGCCAAAAAAACCGCCAAAAAAACGCCAAAAAACGACCCTTCAAAAAAATCAAAATT
CCTCACCTAAGGCTCCAAGTACGGGGCTTTTTTATGTTTTTTGAAGCGCAATATTTGCGA
AAAACCACCCATGCCCACAAAAAAGAGCCAAAAAAAAGGCCCTCCCAGGCTCTTCCGTAC
CGTACCCCCACAAAAACCTAATAAACACTTACCACTTAGTTGGGGACAGCCTCAAAAATC
CCTCTTCTTTAAACACAACTTCAAGGAAAGACATCAACAATTACCACCTCTTTCCCCCGA
TTTCTATCATGCCCTTTTTCACGTCCTTTCTTCTCAATAACCTAATTAAAAAGTTAAAAA
TCGAGCGAAAAAAACCCCCGAAAAACCCCCAAAAACCCCAAAATTAAAACACAAAAATCA
GGTCCTCTCAAAGGCAAAAAAGAAA----------TCAAAACCAAAAAAATCAAAAAAAC
CCCTTTTTTAACCCTCTCTCCTAGACACCATAACATAGCTCTTATAGTCTCCTCCCGTCT
TTGTCTTAAAAAAAAACACTAAAAATGACCCAAAAAAACCGCCAAAATCGCCAAAAAGGC
CTCACCTAACGCCCAAACCTCAGGGCTCCTCCGCCATTTTTAAAATGCAACACATCTCCC
GTTACAGACAGCCCTTGAAAATGAGACAAAAAAACCGTTTTCCCAGTCTCTTCCACCTGA
TTTTGCGTCACACACTCCGACGATTTAAGTTTAACAGCCCTTTTTTCGCTTTTTTAGCAC
TTTTGCCCTTTTTCCCTTTTCCCTCTATGTATAAAACCGGGGACCTCCTGACTTACCGGA
ACTTTTCCAGCCACAAAAATGTTTTTTGGGCCCCTGCATTTATAAAAGACCTTGTTTTTA
GCCGGGCTCTTCCCTCCCACTTTTTGGGCTCCCCTCTCCCCCTTTCCTATCTTTTTTTTT
TCATTTTCCAAAAGACCACCTAAAACTATCAATCAAATTCGGCACAAAACCCAGGGCACC
CTATTTCAAGGCTTCTAAATAGGGACAGCCTTAAAATTTATCAGAAAAGAAAGAGTTAAA
CTTTCACCCTTGGCCCCCAAAGTCAAGATTATCGTTAAACTATCTTCTGGTCTTCTGCCA
TTCCCCAAAAGTTACTAGATCACATACTATGCTTAATCAGCATTAACCTATCTAATGCAA
AAGAGCATTAGATATGCTTAATCAGCATGACATACATTATCCACATCCTCATTACACCCC
TATTATTAGTCCCCATATTATTATATACCACATATCCCTAACATACCTATATAA-TCAAC
ATACTATGACATACCCCATATCCATTACCCCTATGCTTAATCAGCATTCACCGACTTTCC
CCATTTGATTTATACTCATATTTAGATTTTCCCCAGGAAACATCAATTTCATGATAACCA
AAACCTGGCACTCCCCATACTTGCTTAACATATTGATATTAATCGAGCATATACTTATCC
TTATACCCCCTACAACCTAACATCCATTTATGATCATCCATATACTCGTGAGGGCGGTAA
GAAATAACCAATCCAT-AATATAAGGCTAACGGTAAACGGTTTGTAGGACGGAACTGAAG
ACTCCCCCCAAATTGCTTAAAATTGGCAACTGATTAATGGTGTGAATACATACACTACTT
TGCCGCGTCAAGATTTACTAAAAGGCGGTTGGTATTTTTTTTTTGGGGGATCTTGAAGCT
TGAGTACAAGTACGCTTCGCATCCGCTCTGGCGATCAACAAGCCGAACTCTATTCCTCTG
ATTGCGCACCCCTCGACCTCTCACCCTAACCGACCAAAATTTGGGTATACGACTAGTTTG
AAACCGAATGATACTTTTGCCTGAACACATACAATCGCTATTTAAAATTCCATAGGTTGT
AAAAT-ACATGAGTTTAAAGAAGACATATTACTCCACATTTCTGAAGGGAGCAAGGTTTT
ATGAATGAGTTAGCTTGCATGTCTCTATTTACCGCCGCCGGCAATATTTCGGACATATTT
CTTGATAAAAAGCCCTAAACGAGTAACGCGCCCACGGGTAGGAGCGTTACTGAAAA---A
ACCCTAATTAAATAAAACGCCTACAGGCCGGGGCGTT--------CACCCACGTGCCGG-
--ACGTTACACCTATGTGCCCGAGCGTTAC-----ACCTATGTGCCCGAGCGTTA----C
ACCTATGTGCCCGGGCGTCGC-GCCTACGGGTGTGGGCGG-------CGCGCCTACGGGT
CCGGGCGTCTG-GAAAAATAAAAATTCTCAAAAATAAACGTTTTTTAAGCTAAACCCCCC
TACCCCCTTAAAGACAGGAGTGACAGGACTTTTAAGAATAAACCTGAGTAATTAAAAGAA
ACCTCAGGACATATA-CCTACTGGAAAAATAAAAAT-TCTCAAAAATGATTTTT-GAGAT
TAGACCCCCTACCCCCCTAAAAGCAATACATTCGTATATGTCTCGTCAAACCCCTAAACC
GAGGACCAAATGCCACTTTTTTTTTTTGC---GCGACT-AAAACGCGCACTATACATTGT
ATAACACGCAAAATTTTTTTAAAAACACATGCGTAGTTTATTGAGAATATAGCACTGAAA
ATGCTAAGATGAGAAGTAAAATTCTCCGCGAGTACACAAGGTTTGGTCCTAGCCTCAGTA
TTATTTTCAACTAAACTTACACATGCAAGTTTCCGCACCCCCGTGAGATTGCCCCTACTC
ATCCTTTAAGAAAAAAGGGAGCAGATATCAGGCACGCCTTCGTCAGCCCAAGACATCTTG
CTTAGCCACACCCCCAAGGGACTTCAGCAGTGATTAATATTAAACAATAAACGAAAGTTT
GATCTAGTTAAAGTTAAC-AGAGCCGGTCAACCTCGTGCCAGCCACCGCGGTTATACGAG
CGGCCCAAATTAATAAAACAACGGCGTAAAGAGTGTATAAGAAAAACCTTATCCTAATTA
AAGCTTAAAAAAGTGCTTAACTGTTATACGTACCCGCACCAATGAAAAACAATTACAAAA
GAAACTTTATAAAAACAAGGCCTCTTAAAACACGATAGCTAAAAACCAAACTGGGATTAG
ATACCCCACTATGTTTAGCCCTAAACCTAGGTGCTTAATTACCTAAACACCCGCCAGAGA
ACTACAAGCGCCAGCTTGAAACCCAAAGGACTTGGCGGTGC-TTAGATCCCCCTAGAGGA
GCCTGTTCTAGAACCGATAATCCCCGTTTAACCTCACCACCCCTTGCTCTTTCAGCCTAT
ATACCGCCGTCGCCAGCTTGCCCCATGAGGGAAAAATAGCAAGCACAAAGAATAAATCTC
CAAAACGTCAGGTCGAGGTGTAGCTTACGGGGTGGGAAGAAATGAGCTACATTTTCTATC
AAGACTAACAGATAAATAATGAAATTAAACTTGAAGTTGGATTTAGTAGTAAGATATAAA
TAGTATATTAATCTGAAAATGGCTCTGAGGCGCGCACACACCGCCCGTCACTCTCCTCAA
CAAGATAATTAAATTTATAATAAAAAACTCCTAACAAGAGGAGGCAAGTCGTAACATGGT
AAGCGTACTGGAAAGTGCGCTTGGAATCAAAATGTAGTTAA--AAAGTACAGCACCTCCC
TTACACAGAGGAAATATCCGTGCAAATCGGATCATTTTGAACTTTATAGTTAACCCAACA
TTTCACCCCAAAATATAATTTAAACCCAAATGATTAAATAAAAATTAACCAAAACATTTT
TTATTCTTAGTATAGGCGATAGAAAAGAGAAAACTGGAGTTATAAAATTAGTACCGCAAG
GGAAAACTGAAAGAGTAATGAAATAATTCATTAAAGTGTTTAAAAGCAAAGATTACACCT
CGTACCTTTTGCATCATGGTCTAGCTAGTCAAACCAGACAAAGCGTACTTAAGCCTGCCC
TCCCGAAACTAAATGAGCTACTTCAAGACAGCAAACACGTGCCAACCCTTCTCTGTAGCA
AAAGAGTGGGAAGATCTTCAAGTAGAGGTGATAGACCTACCGAGTTTAGTGATAGCTGGT
TAGTTAGGAAAAGAATTTTAGTTCTACGTTAATTTCTCTTCCCCTCTATTTAAACTATTA
TCACAAAGAACAAGAAGAAATTAATAGCTATTCAAAAGGGGTACAACTCTTTTGAAAAAG
GATACAACCTTAACAAAGTCGGATAAAGATTATATTAAACAAGGAATTTATTCCTGTGGG
CCTAAAAGCAGCCATCTTAACAGAAAGCGTTACAGCTCTAATAAATTATAAACCTATTAT
ACAAATAAACAATCACAATCCCCTTTTTTTACTAACTTATTTTATTTAATAAAAGAGTTT
ATGCTAGAATGAGTAACAAGAAAGAGAATTTATCCTTTT-ACAAGTGTAAGTCAGAAAGA
ACAAATCACTGATAATTAACGACCCCAGACTGAGGGAATTATTTACCCACAGAATAGACG
AGAAAAACAAATAATAAAACATCGTTGACCCTACACAGGAGTAAAATAAGGAAAGATTAA
AAAAGAAGGAAGGAACTCGGCAAACATAAATTCCGCCTGTTTACCAAAAACATCGCCTCC
TGAACCCTAAATTATAGGAGGTCCCGCCTGCCCTGTGACATTAGTTCAACGGCCGCGGTA
TCCTGACCGTGCAAAGGTAGCGTAATCACTTGTCTTTTAAATGAAGACCTGTATGAAAGG
CCTCACGAGATTTTACCTGTCTCCCTTCTTCAATCAGTGAAATTGATCTACCCGTGCAGA
AGCGGGTATGTGAACATAAGACGAGAAGACCCTATGGAGCTTCAAATAAATTATTAATAA
AATGAAATTACAACCCTCAGGGGATAAGAGTTGGACTTAGCATAATAAAATTATTTTTGG
TTGGGGCAACCACGGGGTAAAGCCTAACCCCCGTATCGATTGGGCAAAAATGCCTAAAAA
ATAGAACGACAGTTCTACTTAATAAAATATTTAACGAGTAATGATCCAGAGATATCTGAT
TAATGAACCAAGTTACCCTAGGGATAACAGCGCAATCCTTTCCCAGAGTCCCTATCGACG
AAAGGGTTTACGACCTCGATGTTGGATCAGGACATCCTAATGGTGCAACCGCTATTAAGG
GTTCGTTTGTTCAACGATTAATAGTCCTACGTGATCTGAGTTCAGACCGGAGAAATCCAG
GTCAGTTTCTATCTATGTAGTCATTTTTCCCAGTACGAAAGGACCGGAAAAACAGAGCCT
CTGTTTTAAATAAGCTCTATCTTAACCCTCTGTTACCAACTAAAAAGGATAATAAGAGAC
ACCCCTTTACCCAAAAAAAGGGTATTATTAAGGTGGCAGAGCCAGGCAATTGCAAAAGCC
CTAAACCCTTTATATCAGAGGTTCAAATCCTCTCCTTAATAATGTTACAAACAGTTTTAC
CTATTATTAACGTCTTCATAATAATCATTCCAGTCCTACTAGCCGTTGCCTTTCTTACAC
TCGTTGAACGAAAAGTACTAGGATATATACAACACCGCAAAGGGCCTAATGTTGTAGGCC
CTTATGGTCTTCTTCAACCTCTAGCAGATGGTTTAAAACTATTTATCAAAGAGCCAATCC
GCCCATCAACCTCCTCCTCTTTTATATTTATACTAGCCCCAACTATAGCCCTCACTCTAG
CATTAGTAATATGGATACCTCTCCCCCTACCTTACCCTCTTCTAGATATTAACCTAACAA
TTTTGTTTCTACTCTCCATTTCAAGCCTAACTGTCTATACTATCTTAGCCTCAGGTTGGG
CCTCAAATTCTAAATATGCTCTAATAGGAGCATTACGAGCAGTGGCCCAAACCATTTCTT
ACGAAGTAAGTCTTGGCCTAATTTTACTATGTTTAATCCTTCTCACGGGGGGTTATTCCC
TTTTATCTTTTAGCATCACGCAAGAGAGTATTTGACTTCTAATCCCAGAATGACCCTTAG
CTGCTATATGATATATTTCCACCCTAGTTGAGACTAACCGTGCCCCTTTTGATTTAACCG
AAGGAGAATCAGAACTAGTATCAGGCTTCAATGTTGAATATGCTGGAGGTCCTTTTGCCT
TGCTCTTTCTAGCAGAGTATGCCAACATCCTAATAATAAATACTTTATCAGCCATTCTAT
TCCTAGGAGCCCTACACAACCCACTAATACCAGAATTTACAACCATTAATCTCATACTAA
AAACAACTATCTTATCCCTAATCTTCTTATGAGTACGGGCCTCCTACCCCCGTTTTCGCT
ATGATCAATTAATACACCTAATCTGAAAAAACTTCTTACCCCTATCTCTAGCCCTAATCT
TATGGCATGTATCTCTACCCATTGCCCTAGCAAGCCTTCCCCCCTCTATTTAATATAAGG
CTATGTGCCCGAATTCAAGGACTACTTTGATAGAGTAGACAATAGAGGTTAAAATCCTCT
CATATCCTTAGAAAAATAGGATTCGAACCTACACAAAAGAGATCAAAACTCGTTATGCTT
CCTTTACATTATATTCTAAGCAGAGTCAGCTAATTAAGCTTTTGGGCCCATACCCCAAAC
ACGTTGGTTAAACTCCTTCCTCTACTAATGAACCCTTTAACCTTAACCATGTTTATCCTA
AGCCTAGGACTTGGATCAACAATCACATTTTCAAGCTCCCACTGACTACTTGCCTGAATA
GGCCTAGAAATTAATACCATTGCTATCACCCCTCTAATGATTAAACAACAACACCCCCGA
GCCGTAGAAGCAACAACAAAATACTTCCTCACTCAAGCCACAGCCTCAGCCCTACTTTTA
TTTGCAAGTATTACAAACGCTTGAATAACAGGACAATGAAGTATTCTAGAAATAGAAAAT
AACACCGCAATCACCCTAGTAACCTTAGCCTTAGCCCTAAAATTAGGCCTAGCCCCTATA
CATTTTTGACTCCCAGAAGTGCTCCAAGGACTTGACTTAAAAACAGGCCTTATTTTATCA
ACTTGACAAAAACTAGCCCCCTTCATCCTTTTAGTTCAAATCTCCCCAGCACTTAACCCT
CATATTATAATCACATTAGCTCTTCTATCTACCTTAATTGGGGGTTGAGGGGGATTAAAT
CAAACTCAACTACGAAAAATCCTAGCCTACTCATCGATCGCTCACCTAGGGTGAATAACC
GTTATCCTACATTATTCCCCCAATATCGCCATCCTTAACCTACTAGTATACCTAATTATT
ACTTCCACAATCTTTTTACTCTTTAACCTATTTAACTCAACAACAATCAACTCCATCTCA
ATAATAACAACAAAAAATCCAATTATTGCTCCAATCATAATAATAACACTATTATCCCTA
GGAGGACTTCCACCCCTTACGGGATTCATGCCAAAATGATTAATCCTTCAAGAACTAGTA
TATCAAGTATTATTCCTTATTGCCACAATTATAGCTTTATCCACTCTTCTAAGCCTATTT
TTTTACCTACGTCTAACTTACGCCACAGCCCTAACAATAACCCCTAACACAATAAACATA
ATAACTTCCTGAATAACTAAAAATAACCTAAAATGGACCCTCCCTATCACAATCCCCTTA
GCCACAATAATGCTACCCCTAACCCCCTTATTCTTTTTTACCCTACAATAGAAACTTAAG
TTAAATAAACTAAAAGCCTTCAAAGCTTTTTATAGAAGTTCAACCCTTCTAGTTCCTGTT
AAGATTTACAAGACTTTATCTTATATATTCTGAATGCAACCCAGACACTTTAATTAAGCT
AAAACCTCACTAGGTGAGTAAGCATCGATCTTACAAACTCTTAGTTAACAGCTAAGTATT
CAAACCACCGAACATCCACCTAAATTCCTTCCTCTTCTCCTTCTTAGACTAATATAAAGG
AAAAAGGTATTAAGCCCTGGAAGGTTGTTCCCTCCATTCCCGGAGTTGCAATCCAGTGTG
AATTTCACTACAGGGCTTGGTATGAAGAGGTTTTATCCTCTGTTTATGGATCTACAATCC
ACCGCCTAAACTCAGCCATCTTACCT
>Chimaera fulva mitochondrion, complete genome.    NC_014288
GTGACCATTAATCGATGACTCTTTTCAACAAATCATAAAGATATCGGCACCCTTTACCTC
CTTTTTGGTGCTTGAGCAGGCATAGTGGGGACTGCCCTTAGCCTGTTAATCCGAGCCGAG
CTAAACCAACCCGGCGCCCTAATGGGAGATGACCAAATTTATAATGTTGTTGTTACCGCC
CACGCTTTTGTAATAATTTTCTTCATGGTAATACCAATTATGATTGGGGGCTTTGGAAAC
TGACTAGTACCTTTAATAATTGGAGCACCAGATATAGCTTTCCCCCGAATAAACAACATA
AGTTTTTGACTTCTTCCCCCCTCTTTCCTTTTACTACTAGCATCAGCAGGAGTAGAAGCA
GGAGCCGGCACTGGATGAACCGTTTATCCCCCTCTAGCAGGTAATCTAGCACATGCCGGA
GCATCTGTAGACCTAACCATCTTCTCCCTTCATTTAGCCGGAATCTCTTCAATCCTAGCC
TCCATTAACTTCATTACTACAATTATTAACATAAAACCCCCATCAATTACCCAATATCAA
ACCCCTTTATTCGTATGATCTATTTTAATTACTACAGTCCTTCTCTTACTATCTTTACCT
GTTCTAGCAGCTGGTATTACCATATTACTCACAGACCGTAATCTAAACACTACATTCTTT
GACCCAGCAGGAGGAGGAGACCCTATTTTATACCAACATTTATTCTGATTCTTTGGACAC
CCCGAAGTCTATATTTTAATTCTACCCGGATTTGGAATAATTTCTCACATTGTAACTTAT
TACTCGGGTAAAAAAGAGCCTTTCGGGTATATAGGCATAGTATGAGCCATAATAGCCATT
GGTTTATTAGGCTTTATTGTATGAGCCCACCACATATTTACAGTAGGAATGGATGTAGAC
ACACGTGCCTATTTTACCTCTGCTACTATAATTATTGCTATCCCTACAGGTGTGAAAGTA
TTCAGCTGACTAGCTACCCTGCACGGAGGAACAATTAAATGGGATACTCCAATATTATGG
GCCTTAGGTTTTATCTTCCTATTCACCGTAGGCGGACTTACAGGAATTGTTCTTGCTAAC
TCTTCACTAGATATTGTACTTCATGACACATACTACGTAGTCGCCCACTTTCACTATGTA
TTGTCTATAGGGGCCGTTTTTGCCATTATAGCAGGACTAGTACATTGATTCCCTCTTTTC
ACTGGTTTTACCCTTCACGAAACCTGATCCAAAATTCATTTTGGCCTAATATTCCTAGGA
GTAAATCTCACATTCTTCCCCCAACACTTCCTCGGACTTGCCGGCATACCACGACGCTAC
TCTGACTACCCCGACGCGTATACCCTTTGAAACACCATCTCTTCTATCGGCTCCCTAATC
TCATTAATAGCAGTGATTCTATTCCTATTTATCCTATGAGAAGCCTTCGCCTCTAAACGT
GTCCTCTCCCATGTTATAATACCCTCAACAAATGTTGAATGACTCCATGGCTGCCCCCCT
CCCCACCACACATTTGAAGAACCGGCCTTCGTCCAAATCCAAACAAACAAGAAAGGAAGG
AATCGAACCCCCGTTTTTTAGTTTCAAGCTAAAAACATAAACCACTCTGTCACTCTCTTA
ATAATATAAAGTACTAGTAAAACAA--TTACAATATCTTGTCAAGATATAATCACGAGTT
AA-ACCCCCGTGTATTTTAAATGGCACACCCCTCCCAATTAGGATTCCAAGACGCAGCAT
CACCCGTAATAGAAGAACTCTTACATTTCCACGACCATACCCTAATAATCGTATTTTTAA
TTAGTACCCTAGTCCTCTACATCATCACAGTGATAGTAACAACTAAACTCACAAACAAAT
TCATTCTAGACTCTCAGGGAATCGAAATCATCTGAACAATTCTCCCTGCTATTATCCTAA
TCTCAATCGCCCTTCCCTCCCTACGAATCCTTTACCTTATAGATGAAATTATTAACCCCC
ACCTCACAATTAAAGCAATTGGACACCAATGATACTGAAGCTACGAATATACTGATTATG
AAAATCTAGAGTTTGACTCTTATATAGTTCAAACACAAGACCTAAATCCCGGTCAATTCC
GTCTCCTAGAAACAGATCACCGTATAATCATCCCCATAGAGTCCCCCATCCGTATTTTAG
TATCAGCTGATGATGTCCTCCATTCATGGACTGTGCCCGCCTTAGGAGTAAAAATAGATG
CCGTACCAGGGCGCCTTAATCAAACAGCCTTCCTTGTATCTCGCCCAGGAGTTTACTACG
GCCAATGTTCAGAAATCTGCGGAGCTAATCATAGTTTTATACCAATTGTAGTAGAAGCAG
TCCCTCTTCAACACTTCGAAAACTGATCTCTATTGACACTAGAAGAAAGCTCATTAAGAA
GCTAAAAGATATCAGCATTAGCCTTTTAAGCTAAAAATAGGTGACTTCTAACCACCCTTA
ATGAATGCCACAATTAAACCCTAATCCGTGATTTCTAATCCTTTTATTTTCATGAGCTAT
TTTCTTAACCATTCTTCCTAATAAGATTAATAAACATACCTTCACTAACAAACCAATAAT
CAACAATCTACCCTCTCCTAAAACTAACAACTGAAACTGACCATGAATTTAAGCTTTTTT
GACCAATTTATAAGCCCCTCCTTAATAAATATCCCTCTCCTAGCACTAGCTCTTACCCTC
CCTTGACTTCTCTTCCCTTCCCTTACAAGCCGATGACTAAACAACCGGCTTGTAACCTTA
CAAACCTGATTTATTGGACAATTTACCAGCCAGCTTCTTTCACCAATTAACCCTAAAATA
CATAAATGAGCAATAATCTTTTGCTCCTTAATACTACTACTTATAACTTTAAACCTCCTA
GGACTATTACCTTATACATTTACTCCTACAACACAACTATCTTTAAACTTAGGACTAGCA
ATCCCTCTTTGACTAGCCACAGTTTTAGTAGGAATAATCAACCAACCTACCACATCCCTA
GGCCATCTACTACCAGAAGGTACCCCAACTCCGCTTATCCCTATACTGATCATCATCGAA
ACTATTAGTCTCATAATCCGCCCTGTTGCTCTTGCAGTCCGACTAACAGCTAACCTAACA
GCCGGACATCTCTTAATACAACTCATCGCCACCGCAGCCTTCGTACTAGTAAATACAATA
CCCATAGTAGCTATATTAACTTCCCTTGTCCTACTCTTACTCACACTTCTTGAAGTAGCT
GTTGCACTTATTCAAGCTTACGTATTCGTCCTACTTCTAAGCCTTTATTTACAAGAAAAC
ACCTAATGACACACCAAGCACACGCGTATCATATAGTAGATCAAAGCCCTTGACCGCTAA
CAGGAGCAATTGCAGCCTTATTAATAACATCAGGCCTAGCCACCTGATTTCATTACAATT
CTTTTATTCTACTTTCTATTGGACTCCTTCTACTAACTCTAACTGTAATTCAATGATGAC
GAGATGTAATTCGAGAAAGTACTTTCCAAGGACATCATACGCCCCCTGTCCAAAAAGGAC
TACGATGAGGGATGATCCTTTTTATTACATCGGAAGTTCTATTTTTCCTGGGTTTCTTCT
GAGCCTTTTATCACTCAAGTTTAGCCCCAACTCCTGAACTAGGAAACTGCTGACCCCCTA
CAGGCATCTCCCCCTTAGACCCATTCGAAGTACCCCTCCTCAACACCGCAATTCTCTTAG
CCTCAGGGGTCACAATTACATGAGCCCACCATAGCCTAATAGAAGGCTCTCGAAAAGAAA
TAACACAAGCCCTCTCTTTAACTGTAATTTTAGGTTTATACTTCACACTTCTTCAAGCAA
TAGAGTATTATGAAGCCCCATTCACAATTTCTGATGGAGTTTACGGTTCAACCTTCTTTG
TAGCCACAGGCTTTCACGGACTACATGTTATTATCGGAACCACCTTCCTTATAGTTTGCC
TGATACGTCAAATCCAATACCATTTCACCTCAATACACCATTTTGGCTTCGAAGCCGCAG
CCTGATACTGACACTTCGTAGATGTCGTGTGACTCTTTCTTTATGTATCAATCTATTGAT
GAGGATCCTAAACCTTTCTAGTATAAATATTACAAATGACTTCCAATCATTTAAACTTGG
TTTAAACCCAAGGAAAGGAAATGAATTTAATTATTCTAGTTTTTACTGTATGTTTCATAT
TATCTATAACTCTAACAACTATTGCTTTCTGACTTCCTCAATTTAAACCGGACGGAGAAA
AACTTTCCCCATATGAATGCGGCTTTGACCCCCTAGGCTCTGCCCGTTTGCCTTTCTCCC
TTCGCTTTTTTTTAGTAGCAATTCTATTCCTTCTATTTGATTTAGAAATTGCCCTATTAC
TTCCTATTCCTTGAAGTAACCAATTACCCTCCCCAATATTAACCCTGGCCGCCGCCCTGA
TTATCATTATCCTTCTTACCCTCGGCCTTATTTACGAATGACTACAAGGAGGACTAGAGT
GAGCAGAATAGGGTATTTAGTCTAAA-AAAGAAGACTGATTTCGACTCAGTAGATCGTGA
CTGAAACCCACGAATACCTTATGACACCTTTACACTTTACATTCTCTTCAGCCTTTACAT
TAAGTTTTTTTGGTCTAACAATCCATCGAACCTATCTCTTATCCGCACTTCTTTGTTTAG
AGGGTATAATATTAACATTATACATCGCCCTAGCTCTTTGATCTGTCCAAAACAGTTCCT
CCAACTACTTAATAAGTCCTTTGATTCTACTAGCTTTTTCAGCATGCGAAGCATGTACTG
GCCTAGCTCTCTTAGTAGCTACCACCCGCACACATGGAAATAATTATTTACAAAACCTAA
ATCTCCTACAATGTTAAAAATCCTCCTCCCCTCCTTCATACTAATAACCTTCACCTGACT
TACCCCAAAAAAATGATTATGAATAATATCTACCTCTCACGCTTTCCTTGTTGCCTCTAT
CTCCTTAATATGATTTAAATGAGATAACGAAACAAGCTGAGCCTTTACTAATAACCTCTT
AGGAGTCGACCCTTTATCCTCCCCCTTAATAATCTTAACCTGTTGACTGTTACCTCTAAT
AATAATAGCCAGTCAAAATCACCTTAAAACAGAACCTATCAATCGTCAACGATTATTTAT
TACATTACTTATTACCTTACAACTGTCCTTAGTAATAGCCTTCAGCTCTATAGAGTTAAT
CCTATTTTATATTATATTTGAAGCGACTCTTATCCCAACACTGATTCTTATTACCCGATG
AGGGAATCAAAAAGAGCGCCTTAATGCCGGTATTTACTTTTTATTCTATACCTTAGCAGG
ATCCCTGCCTCTTCTTATTGCACTTCTTACAATACAGAATTATGCCAACTCCCTATCTTT
GATTATATTACCCTTCTCCCAAAACCACACAAATGACTGAGCCAATATTTTATGATGGGC
TGCCTGTCTAATTGCCTTCTTAGTAAAAATACCACTATACGGAGTACATCTTTGACTCCC
CAAAGCCCATGTAGAAGCCCCAATTGCCGGCTCCATGATTTTAGCAGCCATCCTTTTAAA
ATTAGGGGGCTACGGAATAATACGTATCACTATTATCCTAGACCCTCTAACCAAAGACTA
TGCTTACCCTTTTATTGTCCTATCTATCTGAGGAGTAGTAATAGCCGGTTCTATTTGCTT
ACGTCAAACAGACCTAAAATCCCTAATTGCTTATTCCTCCGTAAGCCATATAGGCCTAGT
AACTGCAGCTATCCTTATTCAAACACCATGAAGCTTTATAGGGGCCATAGTATTGATAAT
TTCACACGGATTAGTCTCATCTACCCTATTCTGTCTAGCTAATACTAATTATGAACGTAT
TCATAGTCGTACCCTTCTTCTAGCTCGTGGACTCCAAACAATCCTTCCATTATTAGCAAC
CTGATGATTCTTAACCAATCTAGCCAACCTCGCTCTTCCTCCTTCTACTAATCTCGTAGG
GGAATTAATAATTATAACCTCCTTATTCTCCTGATCTGTATGAACATTAATTTTAACAGG
ATTAGGCACCCTAATCACAGTTTGTTACTCTCTCTACATATTCTTAATAACACAACGAAG
CGCACCCTCCAATCACTTAACCGCTATTACCCCAACTCATACACGAGAACATCTAATAAT
CAGTTTACACCTTATCCCTTCCGCCCTCCTTATCCTAAACCCCAATCTCATTTTAGGATG
AACTTATAGATATAGTTTAACTAAAACAATAAATTGTGGTTTTATAAATAAGAGTTAAAC
TCTCTTTACCTGTCAAATAAGACTGAGGAGTCACCAAGAACTGCTAATTCTTGAACCCAT
AGTTCAACTCTATGGCTTAATTA-CTCCTAAAAGATAATAGACATCTATTGGTCTTAGGA
ACCAAAAATTCTTGGTGCAACTCCAAGTAAGAGTAATGAACTATATCTTCAACTTAAGCT
ACTTTATAATCTTACTTCTCCTCTTCTACCCTTTAATCTTACCTCTTTGCCAGAAAATCT
TTGATAAAAACCTAGAAAAACATACCAAATGAGCTATTAAACTAAGCTTCTTTATCAGTC
TAATCCCTCTCACCCTTTTTATTGACCAAGGAGTCCAAACTATTATCACAAATATCTCAT
GAATCAACCTCCCCTTATTTAATATCAATCTTAGTTTCAAATTCGACATATATTCAATCA
TATTTACATCCGTAGCCCTTTATGTAACATGATCTATCCTAGATTTTACTTCCTGATATA
TAATCTCCGACCCTAATATCAACCGCTTCTTTAAATACCTCCTTCTCTTCCTGATTACAA
TAATCCTCCTAGTTACTGCCAATAACATATTTCAACTTTTCATCGGGTGAGAAGGTGTCG
GCATCATATCTTTCCTTTTAATCGGCTGATGGTATGGGCGAACTGACGCTAATACAGCTG
CCCTACAAGCAGTGATCTATAACCGTATTGGAGATATCGGCTTTATCCTTAGTATAATCT
GATTAGCCACTAACCTTAACTCCTGAGAAATAAATCAATTTATAGCATTATCTAAAGATC
TTGACTTAACAATTCCTCTACTAGGCCTAATCCTAGCTGCAACAGGAAAATCCGCCCAAT
TTGGGCTCCATCCTTGGTTACCTTCAGCCATAGAAGGCCCTACTCCTGTCTCAGCCCTAC
TTCATTCAAGCACAATAGTAGTTGCCGGTATTTTCCTATTAGTCCGCCTAAATCCGCTAT
TTCAAAATAACAAAGAAATCCTCACTGTTTGTCTATGTTTAGGAGCATTAACCACCCTAT
TTACAGCAACCTGTGCACTTACTCAAAATGATATTAAAAAAATCATTGCCTTTTCCACCT
CCAGCCAACTAGGGTTAATAATAGTAACTATCGGCCTTAACCAGCCTTACCTAGCTTTTC
TTCATGTGTGCACCCATGCCTTCTTCAAAGCCATATTATTCTTATGCTCTGGCTCAATCA
TCCACAGCTTAAATAATGAACAAGATATCCGAAAAATAGGAGGATTAAATAATGTTTTAC
CTTTTACCTCCTCTTGTATAATATTAGGAAGCCTTGCCCTCACCGGCATACCTTTTTTAT
CTGGTTTCTTTTCTAAAGACGCAATCATCGAAGCCCTTAATAACTCTTACCTAAACGCCT
GAGCCCTCGTCCTAACCTTAGTTGCAACCTCTTTCACCGCTATTTATAGTCTCCGACTAA
TTACCTTCACAATAATAGGACCCCCCCGCTTTCTCCCTATCTCCCCTATTAATGAAAATC
ACAAACTACTCAAAAACCCTCTTAAACGCTTGGCCTATGGAAGCATCCTAGCAGGATATA
TTATTACCACAAATATTCCCCACAACAAAAACATAATTATAACCATGCCCTTATTAATGA
AGCTTATAGCCTTACTAGTCACAATTGTAGGTCTTTTATTAGCATTAGAAATAGCCAACC
TAACAACAAAACAACTTAAAGTCCTCCCAAATATAAAAACACACAACTTCTCTAACATAC
TTGGATATTACCCCTCAATTATCCACCGCTTTTTACCAAAAATTAATCTGAAATGAGGAC
AAACAGTTGCTACTCATACATTAGACCTATACTGATATGAAAAAACAGGACCAAAAATAA
CAGAACTTAACCAAAAAATCATTAAAATCCTCCACTCCCCACAAAAAGGAATAATTAAAA
CCTACCTAACTTTATCCCTCCTATCAATTATTACCCTCCTTGTCTTTTTTAATTTATCCT
-AAACCACCCGTAAAGCCCCCCGACTAAGACCCCGAATTAATTCTAGTACTACAAAAAGA
GTTAAAAGAAGCACCCACCCCGCTAAAATCAATAACACAACTCCACTAGAGTATATTAAA
GAGGTACCAATCAAATCTCCACGCCATAAACTTAGACCATTAGACTCATCAACTCCTAAT
CAACTTATTATACTTCACCCTCCACAAAAATAACCCGCCGCAACACTCACACCCAGTGCA
TATATAAAAACATTAATCAATACAGACCAATCCAACCAACTTTCAGGATGAGGCTCAGCT
GTTAAAGCAGCCGAATAAACAAAAACAACCAGCATTCCCCCCAAATAAATTAAAAATAAA
ACTAAAGACAGAAAAGAAACACCATGACTAGCTAATAAACCACAACCCACAGCAGCCGAT
ATAACCAACCCAAACGCAGCAAAATAAGGGGCAGGATTAGAAGCCACTGCCACTAACCCT
ATAATAAAACATATAAGTATTAAAAATACAAAATAAATCATTATTCTTATCTGGACTCCA
ACCAGAACTAATGACCTGAAAAATCACCGTTGTTAATTCAACTATAAAAACTTATGACCC
AAAACCTCCGAAAAACTCACCCCGTCCTAAAAGCTGTAAACAGTGTATTAATTGACCTCC
CTGCCCCTGCCAATATCTCCACATGATGAAATTTCGGCTCTCTCCTAGGCCTTTGTCTCA
TTACACAAATCGTAACAGGCTTATTCCTAGCTATACATTATACCGCAGATATCTCAACAG
CCTTTTCCTCCGTTATCCACATCTGCCGAGACGTTAACTACGGATGACTCATACGTAATA
TTCATGCCAACGGGGCCTCTTTATTTTTTATTTGCCTTTATCTCCATGTAGGCCGAGGTA
TTTATTACGGGTCCTATTTATTTAAAGAACTATGAAACGTGGGAGTAATCCTACTTATCC
TTGTAATAATAACAGCCTTCGTAGGATATGTACTGCCATGAGGACAGATATCCTTTTGAG
GGGCTACCGTTATCACTAACCTCTTCTCCGCCATCCCCTTCATCGGAGATCTATTAGTAC
AATGAATCTGAGGAGGGTTTTCAATTGATAACGCCACCCTAACTCGTTTTTTTACTTTTC
ATTTTGTCCTCCCTTTTATTATTGCAGCTACCACCATCATCCACGTCATCTTCCTACACG
AAACAGGATCTAATAACCCCACAGGCCTCAACTCTGATTCAGACAAAATCTCCTTCCATC
CCTACTTTATCTATAAAGACATAATAGGCTTCTCCCTTCTCCTTATCCTATTAATAACTC
TTGCATTATTTACCCCAAACCTCCTAGGAGACCCAGAAAACTTCACCCCTGCTAATCCCC
TAATCACCCCCACCCATATTAAACCAGAATGATATTTCCTATTCGCCTATGCCATCCTCC
GTTCTATCCCTAATAAGCTGGGAGGCGTACTAGCTCTAATATTTTCACTACTAGTACTAT
TACTCCTTCCCTTTCTCCACACCTCCAAACAACGAACAAACATATTCCGACCAATAACAC
AACTCCTTTTTTGATTAATGGTCTCAAATATACTAATTCTAACTTGAATTGGAGGACAAC
CCGTAGAGAGCCCTTTCACACTAATCGGCCAAATCTCCTCAATTATTTATTTTAGTTTAT
TCCTTCTCGTATTCCCTTTAATCGGCTGATTAGAAAATAAACTACTCAATTGAAATTGTT
ATAGTAGCTTAAAATAAAAGCACTGGTCTTGTAAACCAGAGACTGAAAGCTAAACCCCTT
CCTAAAACATCAATTTATAATCAAAAATCACTTTCCTGCCCTCCCCATCCTAACCCTCCT
AATTACACATTTTTCCCAGGCTTCTCCACATAAACCTCTTTTACCCCGGTTTAAAAAAAA
AAAAAAATCTTTTGGGGGTGTTTATTATATAAGTTCAAAAGCTATAGGCCTCTTTATATT
CTTTCCCATAATATTTATGGAAGCCCATGCCCACTAAAAAAGACAAAAATATCCTCTCAA
AACTTTTCCGTGCCAAAACCCCTCAAAATCCTTATTAATAAACACCAACCAAACCTAAAA
ATTCCATTTTTTAACCTCAACTCAGGGAAAAACAACAATTATTGCTTTACCCCTTTAATT
CTTGTTTCATTAAATCTTCTCCTATTTTTCCTTTTTATTCTAACTAAAAACTTAAAGCCC
TTGTAGAAGTTCTCATATTTTTTGATTTTATAATATTACATAATAGGGTCAATAAAACAA
GGACTTTTTTAAAACAACCAAAAATGACCATTTTAGACCAAAAATCCCACTTTCCTTCCC
CCCCTCCTCCTAGCCACCCTAATTATGTGTTCTCCCAGGCCTCTCCACATATTCCCCCTT
TTTCACAAAGTCCCCCCTTCAAAAAATCAAAATTTCGCACCTAAAACTCAAAGCACAGGA
CTTTTTATGGTTTTAAAACACAATATTTACAGAAGGCCCCCAAGCCCACGAAAAAAGACA
AAAAATATCCCTCTCAAGACTTTTCCGTGCCAAAACCCCTCAAAATCCTTATTAATAAAC
ACCAACCTAAACCTAAAAATTCCATTTTTTAACCTCAACCCAGGGAAAAACAACAATTAT
TACCTTATCCTTTTAATTCTTGTTTCATTAAATCTTCTCCTATTTTTCCTCCTTATTCTA
ACTAAAAATTCAAAGCCCTTATAGAAATTCTCATATTTTTTTGATTTTATAACCTTCACA
AAATAGAATCAATAAACCAAGGACTTTTTAAAACAATCAAAAATGACCATTTTATAACAA
AAACTTCAAAAATCACACTTTTCTGCCCCCCCCCCTGGCCCTTCTAATTACGCAATCTCC
CAGGCTTCTCCGCATAAGCCCCCTTTTTTCGCAAAAAAAACCACAAAAAACCCCCCTTCA
AAATCAAAATTTAACACCTAAAGCGCTAAGTACGGGACTTTTTTATGTTTTTGAAACAAA
ATATCTGTGGAAAGCCACTTCAAGCCCACGAAAAAGAGACAAAAATAAACCCTCCCAAAC
TTTTCCGTGTCCACACCCCTCAAAAACCTTATTAATAAACACTGACCAAACCTAAAAATT
CCATTTTTTAACCTCAATTCAAAGGAAAAAACAACAATTATTGCCCTATCCCCTTAACTC
TTTGTTTCCCCAAATCTCCTCCTATTTTTCCTCCTTATTCTAACTAAAAATTCAAAGCTC
TTATAGAAATTCTCATATTTTTTTGATTCTATAACCTTCACAAAATAGAATCAATAAACC
AAGGACTTTTTTAAAACAATCAAAAATGACCATTTTATAACAAAAACTTCAAAAATCACA
CTTTTCTGCCCCCCCCCTCCTGGCCCTTCTAATTACGCAATCTCCCAGGCTTCTCCGCAT
AGGCCCCCTTTTTTCGAAAAAACCCACAAAAAACACCCCTTCAAAATCAAAATTTAACAC
CTAAAGCGCTAAGTACGGGACTTTTTTATGTTTTTTGAAACAAAATATCTGTGGAAAGCC
ACTTCAAGCCCACGAAAAAGAGACAAAAATAAACCCTCCCAAACTTTTCCGTGTCCACAC
CCCTCAAAAACCTTATTAAATACTTATTAATAAACACTGACCAAACCTAAAAAATTCCAT
TTTTTGACCTCAATTCAAGGGAAAAAAACAACAATTATTGCCCTATCCCCTTAATTCTTC
GTTTCCCCAAATCTCCTCCTATCTTTCCTCCTTATTCTAACTAAAAATTCAAAGCCCTTA
TAGAAATTCTCATATTTTTTTTGATTTTATAACCATCACAAAATAGAATCAATAAACCAA
GGACTTTTTTAAAACAATCAAAAATGACCATTTTATAACAAAAACTTCAAAAAATCACAC
TTTTCTGCCCCCCCCCCCTCCTCGTCCTTCTAATTACGCAATCTCCCAGGCTTCTCCGCA
TAGGCCCCCTTTTTTCGAAAAACCCCACAAAAAACACCCCTTCAAAATCAAAATTTAACA
CCTAAAGCGCTAAGTACGGGACTTTTTTATGTTTTTTGAAACAAAATATCTGTGGAAAGC
CACTTCAAGCCCACGAAAAAGAGACAAAAATAAACCCTCCCAAACTTTTCCGTGTCCACA
CCCCTCAAAAACCTTATTAAATACTTATTAATAAACACTGACCAAACCTAAAAAATTCCA
TTTTTTAACCTCAATTCAAGGGAAAAAAACAACAATTATTGCCCTATCCCCTTAATTCTT
TGTTTCCCCAAATCTCCTCCTATCTTTCCTCCTTATTCTAACTAAAAATTCAAAGCCTTT
ATAGAAATTCTCATATTTTTTTTGATTTTATAACCATCACAAAATAGAATCAATAAACCA
AGGACTTTTTTAAAACAATCAAAAATGACCATTTTATAACAAAAACTTCAAAAAATCACA
CTTTTCTGCCCCCCCCCCTCCTCGTCCTTCTAATTACGCAATCTCCCAGGCTTCTCCGCA
TAGGCCCCCTTTTTTCGAAAAAACCCACAAAAAACACCCCTTCAAAATCAAAATTTAACA
CCTAAAGCGCTAAGTACGGGACTTTTTTATGTTTTTTGGAACAAAATATCTGTGGAAAGC
CACTTCGAGCCCACGAAAAAGAGACAAAAATAAACCCTCCCAAACTTTTCCGTGTCCACA
CCCCTCAAAAACCTTATTAATAAACACTGACCAAACCTAAAAATTCCATTTTTTAACCTC
AATTCAAAGGAAAAAAACAACAATTATTGCCCTATCCCCTTAACTCTTTGTTTCCCCAAA
TCTCCTCCTATTTTTTCTCCTTATTCTAACTAAAAATTCAAAGCTCTTATAGAAATTCTC
ATATTTTTTTTGATTTTATAACCTTCACAAAATAGAATCAATAAACCAAGGACTTTTTTA
AAACAATCAAAAATGACCATTTTATAACAAAAACTTCAAAAAATCACACTTTTTTGCCCC
CCCCCCTCCTCGTCCTTCTAATTACGCAATCTCCCAGGCTTCTCCACATAAACCCCCTTT
TTTCGCAAAAAAAACCGCAAAAAAAACCGCAAAAAACGCCCCTTCAAAAAAATCAAAATT
TAGCACCTAAGGCTCTAAGTACGGGACTTTTTTATGTTCTTTGAAACAAAATATTTTCAG
AAAACCATGCATGCCCACGAAAAAGAGACAAAAAAATGACCCTACCAGGCTCTTCCGTAC
CCACACCCCTCAAAAACCTATTAAACACTCAACACTAAATCAGGGACAGCCTCAAAAACC
CCTCCTTTTTTAATACGACTTTAAGGAAAGACAACAACAAATACCACCTCTTCCCTTGAG
TTTATATCCTACCCATTTTCACCTCTTTTCTTCTCAATAACCTAATTAGAAGGTTAAAAA
CCGAGCAGAAAAATCCCCAAAAAACACCCCAAAAAACCCAAATTTAAAACATAAAAATCA
GGCCCTCTTAAGAGCAAAAAAAGGAATTTTCCCTTCCAAAACCCATTTTTTTAAAAAACC
CCGTTTTTAAGCCCTCTCTCCTAAACACCATAACATAGCACTTATAGTCTCCTCCCGACT
AACCCTCAAAAAAAAACACTAAAAATGGCCCAAAAAAAACCCCAAAAAACCCCCAAAAAC
CCCAAAAAACACCTAAAATTCACAGCCTCCACGCCATTTTTTAAGTGCAACACATCTTC-
ACTTCACACAGCCCCTGAAAACAAGACAAAAAAAC-GCTCTCCCAGTCTCTGCCACCGGT
TTTCGCGTAACACACTCCGTCGATTTAAGTTTAATGGCCAAAAT-----------GGCAC
TTTTGCCCCTTTTTCCCTTCTCCTATATACTCAAAAGCTGGGACTTACAAACTTACCGGA
ACTTTTTCTGCCGCACAAAAAAATTTTTGGCCCCTATATTTAGAAAAGACCTTGTTTTTA
GCCGGGCTCTTCCCCCCAGCGTTTTTCAGCCTCCTTGGCCC--------TCTTTTTCCTA
TCTTATAAAAAAAGACCACGTTCTCCTATCTTTCAAAT-CATTACTAAACCCAGGACTTA
CTCACTAAAGGCTCCACTTTAGGGACAGCCTTAAAATT-ATCAGAAAAAAAAGGTTTGAA
CTTTTACCCTTGGCCCCCAAAGTCAAGATTATCATTAAACTACTTTCTGGTCTTCTGCCA
TTCGCCAAAAGTAACTAGATCACATACTATGCTTAATCCACATTAACCTATCTCATACAA
AAGAGCATAAGATATGCTTAATCAGCATTACATACACTATCCCCATCCTCATTACACCC-
TATTATTAGTCCCCATATTATTATATACCACATACCCCTAACATTACTATATAACTCCAC
ATACTATTACATACCCCATATCCATTACCCCTATGCTTAATCAGCATTCACCGACTTTCC
GCATATGATTTATACTCATATTTAGACTTTCCCCAGGGAACATCATTTTCATGATAATTA
AAACCTGTCATACCCCATACTTGCTTAACATATTGATATTAATCGAGCATATATTTATCT
AT-TACCCCCTATAACCTAACATCCATATATGATTATCCA-AGACTCATGAGGGCGGTAA
GAAATAACCAATCCTTGAATATAAGATTAACGGTAAACGGTTTGTAGGACGGAACTGAAG
ACTCCCCTCAAATTGCTTAAAATTGGCAACTGATTAATGGTGTGAATACATACACTACTT
TGCCGCGTCAAGATTTACTAGAAGGCGGTTGGTATTTTTTTTTTGGGGGATCTTGAAGCT
TGAGTGTAAGTACGCTTCGCATCCGCTCTGGCGATCAACAAGCCGAACTCTATTCCTCTG
ATTGCGCTACCCTCGACCTCTCACCCTAGCCGACCAAAATTTGGGTATACGACAAGTTTG
AAATCGAATGATACCATTGCCTGTGCCCATACAATCGCTATTTAAGATTCCATAAATTGT
AGGATCACATGGTTTTAAAGAAGACATATTACTCCTCATTCCTGAAGGGAGCAAGGATTA
ATGAATGAGTTAGTATGCATGTCACTATTTACCCCTATCGGCAATATTTCGGACATATTT
GCTGATAAAAAGCCCTAAATAAATAACGCGCCTACGGGCCGGAGCGTTACTGAATATTAA
ACCCTAGATAGATAACGCGCCTACGAGCCGGAGCGTCACTAAATACAACCATAAATAAAT
TTAAAACGCGCCTACGAGCCGGGGCGTCACTAAATATAAACATAAATAAATTTTAAACGC
ACCTGCGGGCCGGGGCGTTACTAAATATAACCCTAAATAAATTTAAACGCGCCTGCGGGC
CGAGGCGTGAGTGAAAAAATAAAATTCTCAAAAGTAAACGTTTTTTGAGCTAAACCCCCC
TACCCCCTTTACAACAGGAGTATTAGGACTTTTAAAGATAAAC-TGAGTTAATGTAAGAA
ACCTCAGGTCATATAATCTACTGGAAAAATAAAATTCTCAAAAAAATAATTTTTTAAGAG
CAAGCCCCCTACCCACCCCCAAGCATTACATTCGTATGTGTCTCGTCAAACCCCTAAACC
GAGGACCAAATGCTGCTTTTTTTTTTTTCATAGCGAGTGAAAACGCGCACTATACATTGT
ATAACGCGTTAATTTTTTTAAAAAAAACATGCGTAGCTTATTGAAAGTATAGCCCTGAAA
AGGCTAAGATGAGAAGTAAAATT-TCCGCGAGTACACCAGGTTTGGTCCTAGCCTCAGTA
TTATTTTTAACTAAACTTACACATGCAAGTTTCCGCATCCCAGTGAGATTGCCCCTACTA
ATCCTATAAGAAAACAGGGAGCAGATATCAGGCACGCCTTCG-CAGCCCAAGACACCTTG
CTTAGCCACACCCCCAAGGGATTTCAGCAGTGATTAATATTAAATAATAAACGAAAGTTT
GACCTAGTTAAAGTTACCCAGAGCCGGCCAACCTCGTGCCAGCCGCCGCGGTTATACGAA
CGGCCCGAATTAATGAAACAACGGCGTAAAGAGTGTATAAGAAAAACCTTGCCTTACTTA
AAGCT-AAAAAAGTGCTTAACTGTTATACGTACCCGCACCAATGAAAGACAATTATAAAA
GAAACTTTATAAAAACAAGGCCTCTTAAAACACGATAGCTAAAAACCAAACTGGGATTAG
ATACCCCACTATGTTTAGCCCTAAACCTAGATGTTTAACTACCCAAACATCCGCCAGAGA
ACTACAAGCGCCAGCTTGAAACCCAAAGGACTTGGCGGTGCCTTAGATCCCCCTAGAGGA
GCCTGTTCTAGAACCGATAATCCCCGTTTAACCTCACCACCCCTTGCTTTTTCAGCCTAT
ATACCGCCGTCGCCAGCTTGCCCCATGAGGGATAAACAGCAAGCACAAAGAATTAACCTC
CAAAACGTCAGGTCGAGGTGTAGCATACGAGGTGGGAAGAAATGAGCTACATTTTCTATC
AAGACTAACAGATAAATAATGAAATTAAACTTGAAGTTGGATTTAGTAGTAAGATCTAAA
TAGTATATTAATCTGAAAATGGCTCTGAGGCGCGCACACACCGCCCGTCACTCTCCTCAA
CAAGATAATTAAATTTATAATAAAAAGTTCCTAACAAGAGGAGGCAAGTCGTAACATGGT
AAGCGTACTGGAAAGTGCGCTTGGAATCATAATGTAGCTAAGAAAAGTACAGCACCTCCC
TTACACAGAGGAAATATCCGTGCAAATCGGATCATTTTGAACTTTATAGTTAACCCAACC
TCTCTCCCTGAAATATAATC-AAATCCAAATGATTACATGAAAATTAACCAAAACATTTA
TTATTCTTAGTATAGGTGATAGAAAAGAAAAAACTGGAGTTATAAATTTAGTACCGCAAG
GGAAAACTGAAAGAGTAGTGAAATAATTCATTAAAGTATTTAAAAGCAAAGATTACACCT
CGTACCTTTTGCATCATGGTCTAGCTAGTCAAACCAGACAAAGCGTACTTAAGCCTGCCC
TCCCGAAACTAAATGAGCTACTTCAAGACAGCAAACACGTGCCAACCCTTCTCTGTAGCA
AAAGAGTGGGAAGATCTTCAAGTAGAGGTGATAGACCTACCGAGTTTAGTGATAGCTGGT
TAGTTAGGAAAAGAATTTTAGTTCTACGTTAATCTCTCTTCCACTCTCCTTAAACCATTA
TTATAAAGAACAAGAAGAAATTAATAGCTATTCAAAAGGGGTACAACTCTTTTGAAAAAG
GATACAACCTTAATAAAGCCGGATAACGATTATATTAATTAAGGAATTTATTCCTGTGGG
CCTAAAAGCAGCCATCTTGACAGAAAGCGTTATAGCTCTAATAAATTATAAGCCTATTAT
ACAAATAAACAATCACAATCCCCTTTTTTTACTAACTTATTTTATTTAATAAAAGAATTT
ATGCTAGAATGAGTAACAAGAAAGAGAATTTCTCCTTTTTACAAGTGTATGTCAGAAAGA
ACAAATCACTGACAATTAACGACCCCAGACTGAGGGAATTATTTACCCACAGAATAAACG
AGAAAAACAAATAACAAAACATCGTTAACCCTACACAGGAGTAAAATAAGGAAAGATTAA
AAAAGAAGGAAGGAACTCGGCAAACATAAATTCCGCCTGTTTACCAAAAACATCGCCTCC
TGAGACCCAAAT-ATAGGAGGTCCCGCCTGCCCTGTGACATCAGTTCAACGGCCGCGGTA
TCCTGACCGTGCAAAGGTAGCGTAATCACTTGTCTTTTAAATGAAGACCTGTATGAAAGG
CATCACGAGATTTTACCTGTCTCCCTTCTTCAATCAGTGAAATTGATCTACCCGTGCAGA
AGCGGGTATACACACATAAGACGAGAAGACCCTATGGAGCTTTAAATAATTTATTAATAA
AATGAATTTACAACCCCAAGGGGATAAGAAATGGACTTAGCATAATAAAATTATTTTTGG
TTGGGGCAACCATGGGGTACAACCAAACCCCCATATCGATTGGGCAAAAATGCCTAAAAA
AGAGAACGACAGTTCTATTTAATAAAATATTTAACGAGTAACGATCCAGAAGTTTCTGAT
TAATGAACCAAGTTACCCTAGGGATAACAGCGCAATCCTTTCCCAGAGTCCCTATCGACG
AAAGGGTTTACGACCTCGATGTTGGATCAGGACATCCTAATGGTGCAACCGCTATTAAGG
GTTCGTTTGTTCAACGATTAACAGTCCTACGTGATCTGAGTTCAGACCGGAGAAATCCAG
GTCAGTTTCTATCTATGTAGCCTTTTTTCCCAGTACGAAAGGACCGGAAAAACAGAGCCT
CTGTTTTAAATATGCTCTATCTTAACCCTCTGTTACCGACTAAAAAGGATAATAAGAGGC
CCCCTTTTACCCAAAAATAGGGTATTATTAAGGTGGCAGAGCCAGGCAATTGCAAAAGCC
CTAAACCCTTTATACCAGAGGTTCAAATCCTCTCCTTAATAATGTTACAAACAATTTTAC
CTATTATTAACGTCTTCATAATAATCATTCCAGTACTACTAGCCGTTGCCTTTCTCACAC
TTGTCGAACGAAAAGTTTTAGGATATATACAACACCGCAAAGGGCCTAATGTTGTAGGGC
CTTACGGCCTTCTTCAGCCCCTAGCAGATGGCCTAAAACTATTTATCAAAGAACCCATCC
GTCCCTCGACCTCCTCCTCTTTTATATTTATACTAGCCCCAACTATGGCTCTCACCCTAG
CACTAGTAATATGAATACCCCTCCCACTACCCTACCCCATTCTAGATATTAACTTAACAA
TTTTATTTCTACTATCTATTTCAAGCCTAACAGTTTATTCTATCCTAGCATCAGGTTGGG
CCTCAAATTCTAAATATGCCCTAATAGGAGCATTACGAGCAGTAGCCCAAACCATCTCTT
ACGAAGTAAGTCTTGGCCTAATTTTACTATGCCTAATCCTTCTCACAGGCGGATACTCCC
TTTTATCCTTTAGTATTACACAAGAAAGTATCTGACTCCTAATCCCAGAATGACCCCTAG
CTGCAATATGGTACATTTCTACCCTAGCCGAAACTAACCGCGCCCCTTTTGATCTAACCG
AAGGAGAATCAGAACTAGTATCAGGATTCAATGTTGAATATGCTGGAGGACCTTTTGCCC
TGCTCTTCCTAGCAGAATATGCCAACATCCTAATAATAAATACTTTATCAGCCATTCTAT
TCCTAGGCGCCCTACACAACCCCCTAATGCCGGGACTTACCACCATCAATCTTATACTAA
AAACAACTATCTTATCCCTAATTTTCTTATGGGTACGAGCCTCCTACCCCCGTTTTCGCT
ATGACCAACTAATACACCTAATCTGAAAAAACTTCCTCCCCCTCTCTCTTGCCCTAATCT
TATGACATGTGTCTCTCCCTATTGCCCTAGCAAGCCTCCCCCCCTCCTTTTAATATAAGG
GCATGTGCCTGAATTCAAGGACTACTTTGATAGAGTAATAAATAGAGGTTAAAGCCCTCT
CATACCCTTAGAAAAATAGGATTCGAACCTACACAAAAGAGATCAAAACTCGTTATGCTT
CCTTTACATCATATTCTAAGTAGAGTCAGCTAATAAAGCTTTTGGGCCCATACCCCAAAC
ACGTTGGTTAAAGTCCTTCCTCTACTAATGAACCCTTTAACCTTAACCATGTTTATCTTA
AGCCTAGGACTTGGAACAACAATCACATTTTCAAGCTCCCATTGGCTACTTGCCTGAATA
GGGTTAGAAATTAATACCATTGCTATCACCCCCCTAATAATCAAACAACAACACCCCCGA
GCTGTAGAAGCAACAACAAAATACTTCCTAACACAAGCAACAGCCTCCGCATTACTTTTA
TTTGCAAGTATCACAAACGCCTGGATAACAGGACAATGAAGTATTCTAGAAATAGAAAAT
AACACCGCAATCACATTAGTAACTCTAGCCTTAGCTCTAAAATTAGGTCTTGCTCCCATA
CACTTTTGACTCCCAGAGGTTCTCCAAGGACTTGACTTAAAAACAGGCCTTATTTTGTCT
ACTTGACAAAAACTAGCCCCATTCATCCTTTTAATCCAAATCTCCCCAGCACTTAATCCT
CATATTATAATTACGCTAGCCCTTCTATCAACTCTGATCGGAGGATGGGGCGGCTTAAAT
CAAACTCAACTACGAAAAATCCTAGCCTACTCATCAATTGCTCACCTAGGATGAATAACA
ATTATCATACATTACTCACCCAGCATCGCTATCCTTAACCTAATAGTATACTTAATCATT
ACTTCCACAATCTTCCTGCTCTTTAACCTATTTAACTCAACAACAATCAACTCCATCTCA
ACAATAACAACAAAAAACCCAATCATTGCCCCAATCATAATAATGACACTATTATCACTA
GGAGGACTCCCACCTCTTACGGGCTTCATACCAAAATGATTAATCCTTCAAGAATTAATC
TATCAAGAATTACCCCTCATTGCCACAATCATAGCTTTATCGACTCTTCTAAGCCTATTT
TTTTACCTACGTTTAACTTACGCCACTGCCCTAACAATAACCCCTAATACAATAAACATA
ATAACTTCCTGAATAACAAAAAATAACCTAAAATTAATTCTCCCTATCACCATCCCCCTA
ACCACAATAGCCCTACCCCTCACCCCTTTATTCTTTTTTGCCCTACAATAGAAACTTAAG
TTAAACAAACTAAAAGCCTTCAAAGCTTTTTATAGAAGTTCGACTCTTCTAGTTCCTGTT
AAAATTTATGAGACTTTATCTCATATATTCTGAATGCAACCCAGACACTTTAATTAAGCT
AAAATCTCTCTAGGTGAGTAAGCATTGATCTTACAAACTCTTAGTTAACAGCTAAGTATT
CAAACCACCGAACATCCACCTATGATCCTTCCCCTTCTCCTTTTAA----------AAGG
AGAAAAGT-TAAAGCCCTGGAAGGT-ACTCCCTCCATTCCCGAAGTTGCAATCCGGTGTG
AATTTCACTACAGGGCCTGGTATGAAGAGGGATTATCCTCTGTTTATGGATTTACAATCC
ACCGCCTAAACTCAGCCATCTTACCT
