# Supplementary material for: Conveniently Pre-Tagged and Pre-Packaged: Extended Molecular Identification and Metagenomics Using Complete Metazoan Mitochondrial Genomes
Source: PLoS One. 2012 Dec 14;7(12):e51263. doi: 10.1371/journal.pone.0051263 (PMC3522660; doi:10.1371/journal.pone.0051263)
Supplement: File S4 — Sliding window analyses for Sauropsida, Aves, Hemichordata, Coelacanthimorpha, Dipnoi, Chondrichthyes and Cephalochordata. For each family, the folder contains the aligned sequences as well as the sliding window analyses by species pair and for all species pair on a single figure. (ZIP) [file pone.0051263.s004.zip › Chondrichthyes/Chimaeridae/NC_003136.fst]

>Chimaera monstrosa mitochondrion, complete genome.    NC_003136
gtgaccattaatcgatgacttttttcaacaaatcataaagatatcggcaccctttacct
cctttttggtgcttgagcaggtatagtaggcactgcccttagcctgttaatccgagctg
agctgaaccaacccggcgccctaatgggggatgatcaaatttataatgttgttgttact
gcccacgcttttgtaataattttcttcatagtaataccaattatgatcggaggttttgg
aaactgactcgtgcccttaataattggagcacccgacatagccttccctcgaataaata
atataagcttctgacttcttcccccctccttccttttactgctagcatctgcaggggta
gaagcaggggccggcaccgggtgaactgtttatcctcctctagcgggtaacttagcaca
tgctggagcatccgtagatctaaccattttctcccttcatttggccgggatttcttcaa
tcctagcctccatcaacttcattaccactattattaacataaaacccccatcaattacc
caatatcaaacacccttattcgtatgatctattttaattactacagtccttctcctgtt
atctttgcctgttttagcagccggcattacaatattactcacagaccgtaacctaaata
ctactttctttgatccggcaggagggggagatcctattttatatcaacatttattctga
ttctttggacaccccgaagtttatattctaattctacccggatttggaataatctctca
catcgtaacttattattcaggtaaaaaggagccttttggatacataggtatagtatgag
ccataatagctattggcctattaggctttattgtatgagcccaccacatatttaccgta
gggatagatgtagatacacgggcctactttacctccgctactatgattatcgctatccc
tacaggtgtaaaagtatttagttgactagccaccctacacggaggaacaattaaatggg
atactccaatattatgggccttaggttttatctttctttttaccgtgggaggactaaca
ggaattgttcttgctaactcttcactggatatcgtacttcacgacacatattacgtggt
tgcccattttcactatgtgttatctataggagctgtttttgctattatagcagggttag
tacattgatttcctcttttcactggttttacccttcacgaaacttgatccaaaatccat
tttggtctaatattcctaggagtaaatcttacattctttcctcaacatttccttggact
tgcaggcataccacgacgctactctgattaccccgacgcatataccctttgaaacactg
tttcttctattggttctctaatttcattaatagctgttattctattcctatttattcta
tgagaagccttcgcctctaaacgtgttctctcccatgttataataccttcaacaaatgt
tgaatgacttcatggctgccctcccccccatcacacatttgaagaaccagccttcgtcc
aaatccaaacaaacaagaaaggaaggaatcgaacccccgttttttagtttcaagctaaa
aacataaaccactctgtcactctcttaataatacaaggtactagtaaaaatatattaca
atatcttgtcaagatataatcacgagctaataaccccgtgtactttaaatggcacaccc
ctcccaattaggttttcaagacgcagcatcacccgtaatagaagaactcttacatttcc
acgaccacaccctgataattgtatttttaatcagcaccctcatcctttacatcatcaca
gtgatagtaacaactaaacttacaaacaaattcatcctagactcccaaggaattgaaat
catttgaacaatcctccctgctattattctaatctcaatcgcccttccttctctacgca
tcctctacctcatagatgaaattatcaacccccacctcacaattaaagcaattggacat
caatgatactgaagctatgaatacactgactatgaaaacctagaatttgattcttatat
agttcaaacacaagacctaaatcctggccaattccgactcctagaaacagatcaccgta
taattatccctatagagtcccctatccgtattctagtctcagctgatgatgtcctacac
tcatgggctgttcccgccttaggggtaaaaatagatgccgtcccagggcgccttaacca
aacagccttccttgtaacacgcccaggtgtttattatggtcaatgttcagaaatttgtg
gagctaaccatagttttatgccaatcgtagtagaagctgtccctcttcaacacttcgaa
aactgatctctcttgacactagaagaaaactcactaagaagctaaaagatattagcgtt
agccttttaagctaaagataggtgacttctaaccacccttaatgaatgccacaattaaa
ccctaacccatgatttctaatccttttattttcatgaattattttcttaactatccttc
ctaataagattaataaacatatcttcaccaacaaaccagcaatcaacaatctcccctct
cctaaaactgataactgaaactgaccatgaacttaagcttttttgatcaatttataagt
ccctccttaataaatattcctctcctagtattagctctcacccttccttgacttctatt
cccttccctcacaagccgatgactaaacaaccgtgttatcaccttacaagcttgattta
ttggacaatttactaatcaacttctctcaccaattaaccctaaaatacataaatgagca
ataattttttgttccttaatactcctactaataacattaaatctcttgggcttgttacc
ctatacatttacacccacaacacaattatctttaaatttaggactagcagtccctcttt
gattggccacagttttagtaggattgattaatcaacctactacatcccttggtcaccta
ttaccagaaggcaccccaactctgcttattcctatattaatcatcatcgaaactattag
tcttataatccgccctattgcccttgcagtccgactaacagctaacctaacagcaggcc
atctcttaatacagctcatcgccaccgcagccttcgtactaataaatacaatgcccgta
gtagctattttaacttctcttatcctattcttacttacacttcttgaagttgctgttgc
acttatccaagcatacgttttcgttcttcttctaagcctctatctacaagaaaatacct
aatgacacaccaagcacacgcgtatcatatagtagatcaaagcccttgacctctaacag
gagcaattgcagccttattaataacctcaggtttagcaacctggttccattacaattcc
tttattctactctccctgggactccttttactaactctgactgtaattcaatgatgacg
agatgtaattcgagagagcactttccaaggacatcacacacctcctgtccaaaaaggct
tacgctgagggataatcctttttattacctctgaaattttattcttcctaggcttcttc
tgagctttttaccactcaagcttggccccaacccccgaactaggaaactgctgacctcc
tacaggtatctctccattagacccattcgaagtacccctccttaacactgcaatccttt
tagcctcaggagttacaatcacatgagcccaccacagtctaatggaaggatcccgaaaa
gaaataacgcaagccctcactttaacagtaattttaggagtgtattttacccttcttca
agcaatagaatattatgaagccccattcacaatttctgatggagtctatggttcaacct
tcttcgtcgctacaggatttcacggacttcacgttattatcggcaccaccttccttata
gtttgcctagtacgacaaatccaatatcacttcacctcaatacaccattttggcttcga
agccgcagcctgatattgacacttcgtagatgttgtatgactttttctttatgtatcaa
tctattgatgaggctcctaaatctttctagtataaaaattacaagtgacttccaatcat
ttaaacttggttagaacccaaggaaagataatgaacttgatcattctaatttttactgt
gtgttttatgttatctataattctagcaactattgctttctgacttcctcaatttaaac
cagacggggagaagctctccccatatgagtgtggttttgaccccctgggctctgcccgc
ctacctttctcccttcgcttttttttagtggcaattctattccttctattcgacttaga
aattgccctcttactccctattccctgaagtaatcaattaccctccccagtattaaccc
taactgctgccctacttattattatccttctaactatcggcctcatttacgaatgaata
caaggaggactagaatgagcagaatgggtatttagtctaaataaagaaaactgatttcg
actcagtagatcgtggctaaagcccacgaataccttatgacacctttacattttacctt
ctcttcagcctttacattaagtttttttggtctaacaatccaccgaacatacctcttgt
ccgcccttctctgtttagaaggtataatattaacactatatattgccctagccctttga
tctgtacaaaacagctcctccaactacctaataagccctttaattttactagctttttc
agcatgtgaagcctgtacaggcctagctctactggttgccaccacccgcactcatggta
ataattatttacaaaacctgaatctcctgcaatgttaaaaatccttatcccctccctca
tactaatactcttcacctgactcaccccgaaaaaaggattatggataataactacctct
tatgctttccttattgcttccatctccttaatatgatttaaatgagataacgaaacaag
ttgagcctttactaataataatttaggagttgaccctttgtcttcccccttaataattt
taacctgttgactactacctctaataataatagctagtcaaaatcacctgaaaatagag
cctattaaccgtcaacgaatgtttattacattacttattaccttacaactgtccctagt
aatagcctttagctctatagaactaatcctattttatattatatttgaaactactctta
ttccaacactaatccttatcacccgatgaggaaaccaaaaagaacgccttaatgcaggt
atctattttttattttatactctaacagggtcccttcctcttcttattgctcttcttac
aatacaaaattatgccaactccctatctttgattatattacctttctcccaaaatcaca
ctaatgaatgagctaatattttatgatgaaccgcatgtcttattgccttcctagtaaaa
atacccctatacggagtacatctttgacttcctaaagcccatgtagaggcccctattgc
cggctccataattttagcagccatccttctaaaattagggggttatggaataatacgta
ttattgttatcctggatcctctaaccaaagattattcttatccttttgttgttctatct
atctgaggagtagtgatagcaggttctatttgtctacgtcaaacagacctaaaatccct
gattgcttactcctctgtaagtcatataggccttgtaactgcagccattcttatccaaa
caccatgaagctttataggagccatagtattaataatttcacacgggttgatctcatct
gctctattctgtctagctaatactaattatgaacgtattcacagtcgtacacttcttct
agcccgaggactccaaacaatcctcccattattagcaacctgatggttcttaaccaatt
tagctaatctcgctcttcctccttctactaaccttgtaggggaattaataatcatgacc
tctttattttcttgatctgtatgaactttaattttaacaggacttggaaccctaatcac
agtttgttactctctctacatattcttaataacacaacgaagtgccccctccactcact
tatctgctatcacccccacccacacacgagaacatttgataattactctacacctcatt
ccttctgccctccttattctaaaccctaacctcatcttgggatgaaactataggtgtag
tttaactaagacaataaattgtggttctataaataagagttaaaatctctttacctatc
gaataagactgaggagtcaccaagaactgctaattcttgaacccatagttcaactctat
ggcttaatcaacttctaaaagataatagtcatctactggtcttaggaaccaaaaattct
tggtgcaactccaagtaggagtaatgaactatatcttcaacttaagctactttataatt
ttacttcttctcctctaccctttaatcctgcctctttgccaaaaattctttgataaaaa
tctagaaaaacacaccaaatgagctattaaattaagcttctttattagcttaattcccc
ttaccctctttatcgaccaaggaattcaaactattatcataaatatttcatgaattcac
ctacctttatttaatattaaccttagtttcaaattcgatatatactcaatcatatttac
atccgtagccctttatgtaacatgatctattctagactttacatcctgatatatatact
ccgaccccaatatcaaccgcttctttaaatacctccttctcttcctaattacaataatc
ctcctagttactgccaacaacatatttcaacttttcattggttgagaaggagttggcat
tatatctttccttttaatcggctgatgatatggccgagcggatgctaacacagctgccc
tacaagcagtgatttataatcgtattggagacatcggccttattcttagtataatttga
ttagctactaatcttaactcctgagagataaaccaatttatggtattatctaaaaatct
aaacctgacaattcctctcctgggtctaattctggctgcaacaggaaaatccgcccaat
ttggactccacccttgactgccttcagccatagaaggacctacacccgtttcagcgcta
cttcattcaagcacaatagttgtcgccggtattttcctattagtacgcctaaatccact
atttcaaaataataaagaaatcctcactgtttgcctatgtttaggagcattaaccaccc
tgtttacagcaatttgtgctcttactcaaaatgatattaaaaaaatcattgccttttct
acctctagtcaattaggtttaatgatagtaactattggacttaatcaaccctacctagc
ttttcttcatgtttgcacccatgccttctttaaagccatgttattcttgtgttccggct
caattattcatagcttaaacaatgaacaagacatccgaaaaataggaggcttaaataat
attttacctttcacctcctcttgtatggtattagggagtcttgccctcacaggcatgcc
ttttttagccggtttcttttctaaagacgcaatcatcgaatcccttaatacctcttacc
taaacgcctgggcccttatcctaaccttaatcgcaacctcctttaccgctatttacagt
ctccgattaatttccttcaccataataggacacccccgttttctccctgtttcccctat
taatgaaaaccacaaactacttaaaaaccctttaaaacgcttagcctatggaagcattc
ttgcaggttttattattacctcaaatatcccccacaataaaagcataattataactata
ccccccctaatgaagcttatagccttactagttacaattgtaggacttttactagcttt
agaactagccaacctgacaactaaacaattcaaaatcctcccaaacataaaaatacaca
acttctctaatatacttggctactacccccccattattcaccgctttttaccaaaaata
agtctaaaatgaggacaaacaattgctacacatacaatagatttaaactgatatgaaaa
aacaggaccaaaaataacagaacttaaccaaaaaatcattaagattatccattccccac
aaaaaggagtaattaaaacctatttaactttatccctactatctattattaccttactt
gtattttttaatttatccttaaaccactcgtaaagccccccgactaagcccccgaatta
gttctaatactacaaaaagagttagaagaagaacccatcccgccaaaactaatagtact
actccactagaatatattaaagaagtcccaatcagatctccccgccacaaactcaaacc
attaaactcgtcaactcctaatcaatttattatacttcaccccccacaaaaataaactg
ccgcaacacccacacccagtaaatatataaaaacattaattaatacagaccaatccaat
caactctcagggtgaggctcagctgttaaagcagccgaatagacaaagacaaccaacat
cccccccaaataaattaagaataaaactaaagataaaaaagaaacaccatgactagcta
ataaaccacaacccacagcagccgatataactaacccaaaagcagcaaaataaggagca
ggattcgatgccactgccaccagccctataataaaacatataagtattaaaaatacaaa
ataaatcattattcttatctggacttcaaccagaactaatgacctgaaaaatcaccgtt
gttaattcaactataaaaacttatgatccaaaacctccgaaaaacccaccccctcctaa
aagccgtaaacagtgtactaattgacctacctgcccctgccaatatttctacatgatga
aatttcggctctctcctgggcctttgtctcattacacagatcgtaacaggcttattcct
agctatacactacaccgcagatatctcaacagccttttcctcagttatccatatctgcc
gagatgtaaattatggatgactaatacgtaatattcatgccaatggggcctccttattt
tttatttgcctttaccttcatgtaggacgaggtatttattatgggtcttatttatttaa
agaactatgaaacgtcggagtagtcctccttatccttgtaataataacagccttcgtag
gctatgtactgccatgaggacaaatatccttttgaggtgctaccgttattactaaccta
ttatctgctatccctttcatcggagacttattagtacaatgaatctgaggtggtttttc
aattgataacgccaccctgactcgttttttcgccttccactttgtactcccttttatca
ttgcagctgccaccattatccatatcatcttcctacacgaaacaggatcaaataaccct
acaggtctcaactctgactcagacaaaatctccttccatccctactttatctataaaga
tgcactaggcttctcctttctcctccttctattaataacccttgcattatttaccccaa
acctcctaggagacccagaaaatttcacccccgctaacccactagttacacccacccat
attaaaccagaatgatacttcctatttgcctatgccatcctccgttctatccccaataa
actggggggagtcttagccctaatattttcactactcgttctcctacttcttcccttcc
tccacacctccaaacaacgaacaaacatattccgaccaataacgcaactccttttttga
ctaatggtctctaatatacttgttctaacttgaattgggggacaacctgtagaaagccc
tttcacattagtaggtcaaatctcctctattctctattttagtttattcctcctcatct
tccctttaacagggtggttagaaaacaaaatactcaattgaaattgttatagtagctta
aaataaagcactggtcttgtaaaccaaagactgaaggctgaaccccttcctaaaacaac
cttaaaacccaaaaatcgcatttcccttttcttcccctgatttactctaataaaattat
cccaaacttttctccatagaccctcttttttgataaaaacacccaaaacccctacctct
tcctctatagaacttgttaaaatacttatttaagaaacacatacctaacctaaaaaatt
ccatttttaaacctcctttcgaggaggggggacaacaattattgccctcaccccttaat
tctttgtttcacactctctttccttattagtatgattaaaaaattaaaattccaacgga
aaaacctgtatttttttaaaacttataaccattacaaaataaaatcaataaacccagga
cttttttaaaacaatcaaaaatgattattttatgatcaaaaacccaaaaaaacgccctt
cccttcatccccctcccctttcccccctaatagggctatcacccaggcttctccacaca
aaccccttttttttgccaaaaaaaccgccaaaaaaacgccaaaaaacgacccttcaaaa
aaatcaaaattcctcacctaaggctccaagtacggggcttttttatgttttttgaagcg
caatatttgcgaaaaaccacccatgcccacaaaaaagagccaaaaaaaaggccctccca
ggctcttccgtaccgtacccccacaaaaacctaataaacacttaccacttagttgggga
cagcctcaaaaatccctcttctttaaacacaacttcaaggaaagacatcaacaattacc
acctctttcccccgatttctatcatgccctttttcacgtcctttcttctcaataaccta
attaaaaagttaaaaatcgagcgaaaaaaacccccgaaaaacccccaaaaaccccaaaa
ttaaaacacaaaaatcaggtcctctcaaaggcaaaaaagaaatcaaaaccaaaaaaatc
aaaaaaaccccttttttaaccctctctcctagacaccataacatagctcttatagtctc
ctcccgtctttgtcttaaaaaaaaacactaaaaatgacccaaaaaaaccgccaaaatcg
ccaaaaaggcctcacctaacgcccaaacctcagggctcctccgccatttttaaaatgca
acacatctcccgttacagacagcccttgaaaatgagacaaaaaaaccgttttcccagtc
tcttccacctgattttgcgtcacacactccgacgatttaagtttaacagcccttttttc
gcttttttagcacttttgccctttttcccttttccctctatgtataaaaccggggacct
cctgacttaccggaacttttccagccacaaaaatgttttttgggcccctgcatttataa
aagaccttgtttttagccgggctcttccctcccactttttgggctcccctctccccctt
tcctatcttttttttttcattttccaaaagaccacctaaaactatcaatcaaattcggc
acaaaacccagggcaccctatttcaaggcttctaaatagggacagccttaaaatttatc
agaaaagaaagagttaaactttcacccttggcccccaaagtcaagattatcgttaaact
atcttctggtcttctgccattccccaaaagttactagatcacatactatgcttaatcag
cattaacctatctaatgcaaaagagcattagatatgcttaatcagcatgacatacatta
tccacatcctcattacacccctattattagtccccatattattatataccacatatccc
taacatacctatataatcaacatactatgacataccccatatccattacccctatgctt
aatcagcattcaccgactttccccatttgatttatactcatatttagattttccccagg
aaacatcaatttcatgataaccaaaacctggcactccccatacttgcttaacatattga
tattaatcgagcatatacttatccttataccccctacaacctaacatccatttatgatc
atccatatactcgtgagggcggtaagaaataaccaatccataatataaggctaacggta
aacggtttgtaggacggaactgaagactccccccaaattgcttaaaattggcaactgat
taatggtgtgaatacatacactactttgccgcgtcaagatttactaaaaggcggttggt
attttttttttgggggatcttgaagcttgagtacaagtacgcttcgcatccgctctggc
gatcaacaagccgaactctattcctctgattgcgcacccctcgacctctcaccctaacc
gaccaaaatttgggtatacgactagtttgaaaccgaatgatacttttgcctgaacacat
acaatcgctatttaaaattccataggttgtaaaatacatgagtttaaagaagacatatt
actccacatttctgaagggagcaaggttttatgaatgagttagcttgcatgtctctatt
taccgccgccggcaatatttcggacatatttcttgataaaaagccctaaacgagtaacg
cgcccacgggtaggagcgttactgaaaaaaccctaattaaataaaacgcctacaggccg
gggcgttcacccacgtgccggacgttacacctatgtgcccgagcgttacacctatgtgc
ccgagcgttacacctatgtgcccgggcgtcgcgcctacgggtgtgggcggcgcgcctac
gggtccgggcgtctggaaaaataaaaattctcaaaaataaacgttttttaagctaaacc
cccctacccccttaaagacaggagtgacaggacttttaagaataaacctgagtaattaa
aagaaacctcaggacatatacctactggaaaaataaaaattctcaaaaatgatttttga
gattagaccccctacccccctaaaagcaatacattcgtatatgtctcgtcaaaccccta
aaccgaggaccaaatgccactttttttttttgcgcgactaaaacgcgcactatacattg
tataacacgcaaaatttttttaaaaacacatgcgtagtttattgagaatatagcactga
aaatgctaagatgagaagtaaaattctccgcgagtacacaaggtttggtcctagcctca
gtattattttcaactaaacttacacatgcaagtttccgcacccccgtgagattgcccct
actcatcctttaagaaaaaagggagcagatatcaggcacgccttcgtcagcccaagaca
tcttgcttagccacacccccaagggacttcagcagtgattaatattaaacaataaacga
aagtttgatctagttaaagttaacagagccggtcaacctcgtgccagccaccgcggtta
tacgagcggcccaaattaataaaacaacggcgtaaagagtgtataagaaaaaccttatc
ctaattaaagcttaaaaaagtgcttaactgttatacgtacccgcaccaatgaaaaacaa
ttacaaaagaaactttataaaaacaaggcctcttaaaacacgatagctaaaaaccaaac
tgggattagataccccactatgtttagccctaaacctaggtgcttaattacctaaacac
ccgccagagaactacaagcgccagcttgaaacccaaaggacttggcggtgcttagatcc
ccctagaggagcctgttctagaaccgataatccccgtttaacctcaccaccccttgctc
tttcagcctatataccgccgtcgccagcttgccccatgagggaaaaatagcaagcacaa
agaataaatctccaaaacgtcaggtcgaggtgtagcttacggggtgggaagaaatgagc
tacattttctatcaagactaacagataaataatgaaattaaacttgaagttggatttag
tagtaagatataaatagtatattaatctgaaaatggctctgaggcgcgcacacaccgcc
cgtcactctcctcaacaagataattaaatttataataaaaaactcctaacaagaggagg
caagtcgtaacatggtaagcgtactggaaagtgcgcttggaatcaaaatgtagttaaaa
agtacagcacctcccttacacagaggaaatatccgtgcaaatcggatcattttgaactt
tatagttaacccaacatttcaccccaaaatataatttaaacccaaatgattaaataaaa
attaaccaaaacattttttattcttagtataggcgatagaaaagagaaaactggagtta
taaaattagtaccgcaagggaaaactgaaagagtaatgaaataattcattaaagtgttt
aaaagcaaagattacacctcgtaccttttgcatcatggtctagctagtcaaaccagaca
aagcgtacttaagcctgccctcccgaaactaaatgagctacttcaagacagcaaacacg
tgccaacccttctctgtagcaaaagagtgggaagatcttcaagtagaggtgatagacct
accgagtttagtgatagctggttagttaggaaaagaattttagttctacgttaatttct
cttcccctctatttaaactattatcacaaagaacaagaagaaattaatagctattcaaa
aggggtacaactcttttgaaaaaggatacaaccttaacaaagtcggataaagattatat
taaacaaggaatttattcctgtgggcctaaaagcagccatcttaacagaaagcgttaca
gctctaataaattataaacctattatacaaataaacaatcacaatcccctttttttact
aacttattttatttaataaaagagtttatgctagaatgagtaacaagaaagagaattta
tccttttacaagtgtaagtcagaaagaacaaatcactgataattaacgaccccagactg
agggaattatttacccacagaatagacgagaaaaacaaataataaaacatcgttgaccc
tacacaggagtaaaataaggaaagattaaaaaagaaggaaggaactcggcaaacataaa
ttccgcctgtttaccaaaaacatcgcctcctgaaccctaaattataggaggtcccgcct
gccctgtgacattagttcaacggccgcggtatcctgaccgtgcaaaggtagcgtaatca
cttgtcttttaaatgaagacctgtatgaaaggcctcacgagattttacctgtctccctt
cttcaatcagtgaaattgatctacccgtgcagaagcgggtatgtgaacataagacgaga
agaccctatggagcttcaaataaattattaataaaatgaaattacaaccctcaggggat
aagagttggacttagcataataaaattatttttggttggggcaaccacggggtaaagcc
taacccccgtatcgattgggcaaaaatgcctaaaaaatagaacgacagttctacttaat
aaaatatttaacgagtaatgatccagagatatctgattaatgaaccaagttaccctagg
gataacagcgcaatcctttcccagagtccctatcgacgaaagggtttacgacctcgatg
ttggatcaggacatcctaatggtgcaaccgctattaagggttcgtttgttcaacgatta
atagtcctacgtgatctgagttcagaccggagaaatccaggtcagtttctatctatgta
gtcatttttcccagtacgaaaggaccggaaaaacagagcctctgttttaaataagctct
atcttaaccctctgttaccaactaaaaaggataataagagacacccctttacccaaaaa
aagggtattattaaggtggcagagccaggcaattgcaaaagccctaaaccctttatatc
agaggttcaaatcctctccttaataatgttacaaacagttttacctattattaacgtct
tcataataatcattccagtcctactagccgttgcctttcttacactcgttgaacgaaaa
gtactaggatatatacaacaccgcaaagggcctaatgttgtaggcccttatggtcttct
tcaacctctagcagatggtttaaaactatttatcaaagagccaatccgcccatcaacct
cctcctcttttatatttatactagccccaactatagccctcactctagcattagtaata
tggatacctctccccctaccttaccctcttctagatattaacctaacaattttgtttct
actctccatttcaagcctaactgtctatactatcttagcctcaggttgggcctcaaatt
ctaaatatgctctaataggagcattacgagcagtggcccaaaccatttcttacgaagta
agtcttggcctaattttactatgtttaatccttctcacggggggttattcccttttatc
ttttagcatcacgcaagagagtatttgacttctaatcccagaatgacccttagctgcta
tatgatatatttccaccctagttgagactaaccgtgccccttttgatttaaccgaagga
gaatcagaactagtatcaggcttcaatgttgaatatgctggaggtccttttgccttgct
ctttctagcagagtatgccaacatcctaataataaatactttatcagccattctattcc
taggagccctacacaacccactaataccagaatttacaaccattaatctcatactaaaa
acaactatcttatccctaatcttcttatgagtacgggcctcctacccccgttttcgcta
tgatcaattaatacacctaatctgaaaaaacttcttacccctatctctagccctaatct
tatggcatgtatctctacccattgccctagcaagccttcccccctctatttaatataag
gctatgtgcccgaattcaaggactactttgatagagtagacaatagaggttaaaatcct
ctcatatccttagaaaaataggattcgaacctacacaaaagagatcaaaactcgttatg
cttcctttacattatattctaagcagagtcagctaattaagcttttgggcccatacccc
aaacacgttggttaaactccttcctctactaatgaaccctttaaccttaaccatgttta
tcctaagcctaggacttggatcaacaatcacattttcaagctcccactgactacttgcc
tgaataggcctagaaattaataccattgctatcacccctctaatgattaaacaacaaca
cccccgagccgtagaagcaacaacaaaatacttcctcactcaagccacagcctcagccc
tacttttatttgcaagtattacaaacgcttgaataacaggacaatgaagtattctagaa
atagaaaataacaccgcaatcaccctagtaaccttagccttagccctaaaattaggcct
agcccctatacatttttgactcccagaagtgctccaaggacttgacttaaaaacaggcc
ttattttatcaacttgacaaaaactagcccccttcatccttttagttcaaatctcccca
gcacttaaccctcatattataatcacattagctcttctatctaccttaattgggggttg
agggggattaaatcaaactcaactacgaaaaatcctagcctactcatcgatcgctcacc
tagggtgaataaccgttatcctacattattcccccaatatcgccatccttaacctacta
gtatacctaattattacttccacaatctttttactctttaacctatttaactcaacaac
aatcaactccatctcaataataacaacaaaaaatccaattattgctccaatcataataa
taacactattatccctaggaggacttccaccccttacgggattcatgccaaaatgatta
atccttcaagaactagtatatcaagtattattccttattgccacaattatagctttatc
cactcttctaagcctatttttttacctacgtctaacttacgccacagccctaacaataa
cccctaacacaataaacataataacttcctgaataactaaaaataacctaaaatggacc
ctccctatcacaatccccttagccacaataatgctacccctaacccccttattcttttt
taccctacaatagaaacttaagttaaataaactaaaagccttcaaagctttttatagaa
gttcaacccttctagttcctgttaagatttacaagactttatcttatatattctgaatg
caacccagacactttaattaagctaaaacctcactaggtgagtaagcatcgatcttaca
aactcttagttaacagctaagtattcaaaccaccgaacatccacctaaattccttcctc
ttctccttcttagactaatataaaggaaaaaggtattaagccctggaaggttgttccct
ccattcccggagttgcaatccagtgtgaatttcactacagggcttggtatgaagaggtt
ttatcctctgtttatggatctacaatccaccgcctaaactcagccatcttacct
