# Supplementary material for: Conveniently Pre-Tagged and Pre-Packaged: Extended Molecular Identification and Metagenomics Using Complete Metazoan Mitochondrial Genomes
Source: PLoS One. 2012 Dec 14;7(12):e51263. doi: 10.1371/journal.pone.0051263 (PMC3522660; doi:10.1371/journal.pone.0051263)
Supplement: File S4 — Sliding window analyses for Sauropsida, Aves, Hemichordata, Coelacanthimorpha, Dipnoi, Chondrichthyes and Cephalochordata. For each family, the folder contains the aligned sequences as well as the sliding window analyses by species pair and for all species pair on a single figure. (ZIP) [file pone.0051263.s004.zip › Chondrichthyes/Chimaeridae/NC_014288.fst]

>Chimaera fulva mitochondrion, complete genome.    NC_014288
gtgaccattaatcgatgactcttttcaacaaatcataaagatatcggcaccctttacct
cctttttggtgcttgagcaggcatagtggggactgcccttagcctgttaatccgagccg
agctaaaccaacccggcgccctaatgggagatgaccaaatttataatgttgttgttacc
gcccacgcttttgtaataattttcttcatggtaataccaattatgattgggggctttgg
aaactgactagtacctttaataattggagcaccagatatagctttcccccgaataaaca
acataagtttttgacttcttcccccctctttccttttactactagcatcagcaggagta
gaagcaggagccggcactggatgaaccgtttatccccctctagcaggtaatctagcaca
tgccggagcatctgtagacctaaccatcttctcccttcatttagccggaatctcttcaa
tcctagcctccattaacttcattactacaattattaacataaaacccccatcaattacc
caatatcaaacccctttattcgtatgatctattttaattactacagtccttctcttact
atctttacctgttctagcagctggtattaccatattactcacagaccgtaatctaaaca
ctacattctttgacccagcaggaggaggagaccctattttataccaacatttattctga
ttctttggacaccccgaagtctatattttaattctacccggatttggaataatttctca
cattgtaacttattactcgggtaaaaaagagcctttcgggtatataggcatagtatgag
ccataatagccattggtttattaggctttattgtatgagcccaccacatatttacagta
ggaatggatgtagacacacgtgcctattttacctctgctactataattattgctatccc
tacaggtgtgaaagtattcagctgactagctaccctgcacggaggaacaattaaatggg
atactccaatattatgggccttaggttttatcttcctattcaccgtaggcggacttaca
ggaattgttcttgctaactcttcactagatattgtacttcatgacacatactacgtagt
cgcccactttcactatgtattgtctataggggccgtttttgccattatagcaggactag
tacattgattccctcttttcactggttttacccttcacgaaacctgatccaaaattcat
tttggcctaatattcctaggagtaaatctcacattcttcccccaacacttcctcggact
tgccggcataccacgacgctactctgactaccccgacgcgtataccctttgaaacacca
tctcttctatcggctccctaatctcattaatagcagtgattctattcctatttatccta
tgagaagccttcgcctctaaacgtgtcctctcccatgttataataccctcaacaaatgt
tgaatgactccatggctgcccccctccccaccacacatttgaagaaccggccttcgtcc
aaatccaaacaaacaagaaaggaaggaatcgaacccccgttttttagtttcaagctaaa
aacataaaccactctgtcactctcttaataatataaagtactagtaaaacaattacaat
atcttgtcaagatataatcacgagttaaacccccgtgtattttaaatggcacacccctc
ccaattaggattccaagacgcagcatcacccgtaatagaagaactcttacatttccacg
accataccctaataatcgtatttttaattagtaccctagtcctctacatcatcacagtg
atagtaacaactaaactcacaaacaaattcattctagactctcagggaatcgaaatcat
ctgaacaattctccctgctattatcctaatctcaatcgcccttccctccctacgaatcc
tttaccttatagatgaaattattaacccccacctcacaattaaagcaattggacaccaa
tgatactgaagctacgaatatactgattatgaaaatctagagtttgactcttatatagt
tcaaacacaagacctaaatcccggtcaattccgtctcctagaaacagatcaccgtataa
tcatccccatagagtcccccatccgtattttagtatcagctgatgatgtcctccattca
tggactgtgcccgccttaggagtaaaaatagatgccgtaccagggcgccttaatcaaac
agccttccttgtatctcgcccaggagtttactacggccaatgttcagaaatctgcggag
ctaatcatagttttataccaattgtagtagaagcagtccctcttcaacacttcgaaaac
tgatctctattgacactagaagaaagctcattaagaagctaaaagatatcagcattagc
cttttaagctaaaaataggtgacttctaaccacccttaatgaatgccacaattaaaccc
taatccgtgatttctaatccttttattttcatgagctattttcttaaccattcttccta
ataagattaataaacataccttcactaacaaaccaataatcaacaatctaccctctcct
aaaactaacaactgaaactgaccatgaatttaagcttttttgaccaatttataagcccc
tccttaataaatatccctctcctagcactagctcttaccctcccttgacttctcttccc
ttcccttacaagccgatgactaaacaaccggcttgtaaccttacaaacctgatttattg
gacaatttaccagccagcttctttcaccaattaaccctaaaatacataaatgagcaata
atcttttgctccttaatactactacttataactttaaacctcctaggactattacctta
tacatttactcctacaacacaactatctttaaacttaggactagcaatccctctttgac
tagccacagttttagtaggaataatcaaccaacctaccacatccctaggccatctacta
ccagaaggtaccccaactccgcttatccctatactgatcatcatcgaaactattagtct
cataatccgccctgttgctcttgcagtccgactaacagctaacctaacagccggacatc
tcttaatacaactcatcgccaccgcagccttcgtactagtaaatacaatacccatagta
gctatattaacttcccttgtcctactcttactcacacttcttgaagtagctgttgcact
tattcaagcttacgtattcgtcctacttctaagcctttatttacaagaaaacacctaat
gacacaccaagcacacgcgtatcatatagtagatcaaagcccttgaccgctaacaggag
caattgcagccttattaataacatcaggcctagccacctgatttcattacaattctttt
attctactttctattggactccttctactaactctaactgtaattcaatgatgacgaga
tgtaattcgagaaagtactttccaaggacatcatacgccccctgtccaaaaaggactac
gatgagggatgatcctttttattacatcggaagttctatttttcctgggtttcttctga
gccttttatcactcaagtttagccccaactcctgaactaggaaactgctgaccccctac
aggcatctcccccttagacccattcgaagtacccctcctcaacaccgcaattctcttag
cctcaggggtcacaattacatgagcccaccatagcctaatagaaggctctcgaaaagaa
ataacacaagccctctctttaactgtaattttaggtttatacttcacacttcttcaagc
aatagagtattatgaagccccattcacaatttctgatggagtttacggttcaaccttct
ttgtagccacaggctttcacggactacatgttattatcggaaccaccttccttatagtt
tgcctgatacgtcaaatccaataccatttcacctcaatacaccattttggcttcgaagc
cgcagcctgatactgacacttcgtagatgtcgtgtgactctttctttatgtatcaatct
attgatgaggatcctaaacctttctagtataaatattacaaatgacttccaatcattta
aacttggtttaaacccaaggaaaggaaatgaatttaattattctagtttttactgtatg
tttcatattatctataactctaacaactattgctttctgacttcctcaatttaaaccgg
acggagaaaaactttccccatatgaatgcggctttgaccccctaggctctgcccgtttg
cctttctcccttcgcttttttttagtagcaattctattccttctatttgatttagaaat
tgccctattacttcctattccttgaagtaaccaattaccctccccaatattaaccctgg
ccgccgccctgattatcattatccttcttaccctcggccttatttacgaatgactacaa
ggaggactagagtgagcagaatagggtatttagtctaaaaaagaagactgatttcgact
cagtagatcgtgactgaaacccacgaataccttatgacacctttacactttacattctc
ttcagcctttacattaagtttttttggtctaacaatccatcgaacctatctcttatccg
cacttctttgtttagagggtataatattaacattatacatcgccctagctctttgatct
gtccaaaacagttcctccaactacttaataagtcctttgattctactagctttttcagc
atgcgaagcatgtactggcctagctctcttagtagctaccacccgcacacatggaaata
attatttacaaaacctaaatctcctacaatgttaaaaatcctcctcccctccttcatac
taataaccttcacctgacttaccccaaaaaaatgattatgaataatatctacctctcac
gctttccttgttgcctctatctccttaatatgatttaaatgagataacgaaacaagctg
agcctttactaataacctcttaggagtcgaccctttatcctcccccttaataatcttaa
cctgttgactgttacctctaataataatagccagtcaaaatcaccttaaaacagaacct
atcaatcgtcaacgattatttattacattacttattaccttacaactgtccttagtaat
agccttcagctctatagagttaatcctattttatattatatttgaagcgactcttatcc
caacactgattcttattacccgatgagggaatcaaaaagagcgccttaatgccggtatt
tactttttattctataccttagcaggatccctgcctcttcttattgcacttcttacaat
acagaattatgccaactccctatctttgattatattacccttctcccaaaaccacacaa
atgactgagccaatattttatgatgggctgcctgtctaattgccttcttagtaaaaata
ccactatacggagtacatctttgactccccaaagcccatgtagaagccccaattgccgg
ctccatgattttagcagccatccttttaaaattagggggctacggaataatacgtatca
ctattatcctagaccctctaaccaaagactatgcttacccttttattgtcctatctatc
tgaggagtagtaatagccggttctatttgcttacgtcaaacagacctaaaatccctaat
tgcttattcctccgtaagccatataggcctagtaactgcagctatccttattcaaacac
catgaagctttataggggccatagtattgataatttcacacggattagtctcatctacc
ctattctgtctagctaatactaattatgaacgtattcatagtcgtacccttcttctagc
tcgtggactccaaacaatccttccattattagcaacctgatgattcttaaccaatctag
ccaacctcgctcttcctccttctactaatctcgtaggggaattaataattataacctcc
ttattctcctgatctgtatgaacattaattttaacaggattaggcaccctaatcacagt
ttgttactctctctacatattcttaataacacaacgaagcgcaccctccaatcacttaa
ccgctattaccccaactcatacacgagaacatctaataatcagtttacaccttatccct
tccgccctccttatcctaaaccccaatctcattttaggatgaacttatagatatagttt
aactaaaacaataaattgtggttttataaataagagttaaactctctttacctgtcaaa
taagactgaggagtcaccaagaactgctaattcttgaacccatagttcaactctatggc
ttaattactcctaaaagataatagacatctattggtcttaggaaccaaaaattcttggt
gcaactccaagtaagagtaatgaactatatcttcaacttaagctactttataatcttac
ttctcctcttctaccctttaatcttacctctttgccagaaaatctttgataaaaaccta
gaaaaacataccaaatgagctattaaactaagcttctttatcagtctaatccctctcac
cctttttattgaccaaggagtccaaactattatcacaaatatctcatgaatcaacctcc
ccttatttaatatcaatcttagtttcaaattcgacatatattcaatcatatttacatcc
gtagccctttatgtaacatgatctatcctagattttacttcctgatatataatctccga
ccctaatatcaaccgcttctttaaatacctccttctcttcctgattacaataatcctcc
tagttactgccaataacatatttcaacttttcatcgggtgagaaggtgtcggcatcata
tctttccttttaatcggctgatggtatgggcgaactgacgctaatacagctgccctaca
agcagtgatctataaccgtattggagatatcggctttatccttagtataatctgattag
ccactaaccttaactcctgagaaataaatcaatttatagcattatctaaagatcttgac
ttaacaattcctctactaggcctaatcctagctgcaacaggaaaatccgcccaatttgg
gctccatccttggttaccttcagccatagaaggccctactcctgtctcagccctacttc
attcaagcacaatagtagttgccggtattttcctattagtccgcctaaatccgctattt
caaaataacaaagaaatcctcactgtttgtctatgtttaggagcattaaccaccctatt
tacagcaacctgtgcacttactcaaaatgatattaaaaaaatcattgccttttccacct
ccagccaactagggttaataatagtaactatcggccttaaccagccttacctagctttt
cttcatgtgtgcacccatgccttcttcaaagccatattattcttatgctctggctcaat
catccacagcttaaataatgaacaagatatccgaaaaataggaggattaaataatgttt
taccttttacctcctcttgtataatattaggaagccttgccctcaccggcatacctttt
ttatctggtttcttttctaaagacgcaatcatcgaagcccttaataactcttacctaaa
cgcctgagccctcgtcctaaccttagttgcaacctctttcaccgctatttatagtctcc
gactaattaccttcacaataataggacccccccgctttctccctatctcccctattaat
gaaaatcacaaactactcaaaaaccctcttaaacgcttggcctatggaagcatcctagc
aggatatattattaccacaaatattccccacaacaaaaacataattataaccatgccct
tattaatgaagcttatagccttactagtcacaattgtaggtcttttattagcattagaa
atagccaacctaacaacaaaacaacttaaagtcctcccaaatataaaaacacacaactt
ctctaacatacttggatattacccctcaattatccaccgctttttaccaaaaattaatc
tgaaatgaggacaaacagttgctactcatacattagacctatactgatatgaaaaaaca
ggaccaaaaataacagaacttaaccaaaaaatcattaaaatcctccactccccacaaaa
aggaataattaaaacctacctaactttatccctcctatcaattattaccctccttgtct
tttttaatttatcctaaaccacccgtaaagccccccgactaagaccccgaattaattct
agtactacaaaaagagttaaaagaagcacccaccccgctaaaatcaataacacaactcc
actagagtatattaaagaggtaccaatcaaatctccacgccataaacttagaccattag
actcatcaactcctaatcaacttattatacttcaccctccacaaaaataacccgccgca
acactcacacccagtgcatatataaaaacattaatcaatacagaccaatccaaccaact
ttcaggatgaggctcagctgttaaagcagccgaataaacaaaaacaaccagcattcccc
ccaaataaattaaaaataaaactaaagacagaaaagaaacaccatgactagctaataaa
ccacaacccacagcagccgatataaccaacccaaacgcagcaaaataaggggcaggatt
agaagccactgccactaaccctataataaaacatataagtattaaaaatacaaaataaa
tcattattcttatctggactccaaccagaactaatgacctgaaaaatcaccgttgttaa
ttcaactataaaaacttatgacccaaaacctccgaaaaactcaccccgtcctaaaagct
gtaaacagtgtattaattgacctccctgcccctgccaatatctccacatgatgaaattt
cggctctctcctaggcctttgtctcattacacaaatcgtaacaggcttattcctagcta
tacattataccgcagatatctcaacagccttttcctccgttatccacatctgccgagac
gttaactacggatgactcatacgtaatattcatgccaacggggcctctttattttttat
ttgcctttatctccatgtaggccgaggtatttattacgggtcctatttatttaaagaac
tatgaaacgtgggagtaatcctacttatccttgtaataataacagccttcgtaggatat
gtactgccatgaggacagatatccttttgaggggctaccgttatcactaacctcttctc
cgccatccccttcatcggagatctattagtacaatgaatctgaggagggttttcaattg
ataacgccaccctaactcgtttttttacttttcattttgtcctcccttttattattgca
gctaccaccatcatccacgtcatcttcctacacgaaacaggatctaataaccccacagg
cctcaactctgattcagacaaaatctccttccatccctactttatctataaagacataa
taggcttctcccttctccttatcctattaataactcttgcattatttaccccaaacctc
ctaggagacccagaaaacttcacccctgctaatcccctaatcacccccacccatattaa
accagaatgatatttcctattcgcctatgccatcctccgttctatccctaataagctgg
gaggcgtactagctctaatattttcactactagtactattactccttccctttctccac
acctccaaacaacgaacaaacatattccgaccaataacacaactccttttttgattaat
ggtctcaaatatactaattctaacttgaattggaggacaacccgtagagagccctttca
cactaatcggccaaatctcctcaattatttattttagtttattccttctcgtattccct
ttaatcggctgattagaaaataaactactcaattgaaattgttatagtagcttaaaata
aaagcactggtcttgtaaaccagagactgaaagctaaaccccttcctaaaacatcaatt
tataatcaaaaatcactttcctgccctccccatcctaaccctcctaattacacattttt
cccaggcttctccacataaacctcttttaccccggtttaaaaaaaaaaaaaaatctttt
gggggtgtttattatataagttcaaaagctataggcctctttatattctttcccataat
atttatggaagcccatgcccactaaaaaagacaaaaatatcctctcaaaacttttccgt
gccaaaacccctcaaaatccttattaataaacaccaaccaaacctaaaaattccatttt
ttaacctcaactcagggaaaaacaacaattattgctttacccctttaattcttgtttca
ttaaatcttctcctatttttcctttttattctaactaaaaacttaaagcccttgtagaa
gttctcatattttttgattttataatattacataatagggtcaataaaacaaggacttt
tttaaaacaaccaaaaatgaccattttagaccaaaaatcccactttccttccccccctc
ctcctagccaccctaattatgtgttctcccaggcctctccacatattccccctttttca
caaagtccccccttcaaaaaatcaaaatttcgcacctaaaactcaaagcacaggacttt
ttatggttttaaaacacaatatttacagaaggcccccaagcccacgaaaaaagacaaaa
aatatccctctcaagacttttccgtgccaaaacccctcaaaatccttattaataaacac
caacctaaacctaaaaattccattttttaacctcaacccagggaaaaacaacaattatt
accttatccttttaattcttgtttcattaaatcttctcctatttttcctccttattcta
actaaaaattcaaagcccttatagaaattctcatatttttttgattttataaccttcac
aaaatagaatcaataaaccaaggactttttaaaacaatcaaaaatgaccattttataac
aaaaacttcaaaaatcacacttttctgcccccccccctggcccttctaattacgcaatc
tcccaggcttctccgcataagcccccttttttcgcaaaaaaaaccacaaaaaacccccc
ttcaaaatcaaaatttaacacctaaagcgctaagtacgggacttttttatgtttttgaa
acaaaatatctgtggaaagccacttcaagcccacgaaaaagagacaaaaataaaccctc
ccaaacttttccgtgtccacacccctcaaaaaccttattaataaacactgaccaaacct
aaaaattccattttttaacctcaattcaaaggaaaaaacaacaattattgccctatccc
cttaactctttgtttccccaaatctcctcctatttttcctccttattctaactaaaaat
tcaaagctcttatagaaattctcatatttttttgattctataaccttcacaaaatagaa
tcaataaaccaaggacttttttaaaacaatcaaaaatgaccattttataacaaaaactt
caaaaatcacacttttctgccccccccctcctggcccttctaattacgcaatctcccag
gcttctccgcataggcccccttttttcgaaaaaacccacaaaaaacaccccttcaaaat
caaaatttaacacctaaagcgctaagtacgggacttttttatgttttttgaaacaaaat
atctgtggaaagccacttcaagcccacgaaaaagagacaaaaataaaccctcccaaact
tttccgtgtccacacccctcaaaaaccttattaaatacttattaataaacactgaccaa
acctaaaaaattccattttttgacctcaattcaagggaaaaaaacaacaattattgccc
tatccccttaattcttcgtttccccaaatctcctcctatctttcctccttattctaact
aaaaattcaaagcccttatagaaattctcatattttttttgattttataaccatcacaa
aatagaatcaataaaccaaggacttttttaaaacaatcaaaaatgaccattttataaca
aaaacttcaaaaaatcacacttttctgccccccccccctcctcgtccttctaattacgc
aatctcccaggcttctccgcataggcccccttttttcgaaaaaccccacaaaaaacacc
ccttcaaaatcaaaatttaacacctaaagcgctaagtacgggacttttttatgtttttt
gaaacaaaatatctgtggaaagccacttcaagcccacgaaaaagagacaaaaataaacc
ctcccaaacttttccgtgtccacacccctcaaaaaccttattaaatacttattaataaa
cactgaccaaacctaaaaaattccattttttaacctcaattcaagggaaaaaaacaaca
attattgccctatccccttaattctttgtttccccaaatctcctcctatctttcctcct
tattctaactaaaaattcaaagcctttatagaaattctcatattttttttgattttata
accatcacaaaatagaatcaataaaccaaggacttttttaaaacaatcaaaaatgacca
ttttataacaaaaacttcaaaaaatcacacttttctgcccccccccctcctcgtccttc
taattacgcaatctcccaggcttctccgcataggcccccttttttcgaaaaaacccaca
aaaaacaccccttcaaaatcaaaatttaacacctaaagcgctaagtacgggactttttt
atgttttttggaacaaaatatctgtggaaagccacttcgagcccacgaaaaagagacaa
aaataaaccctcccaaacttttccgtgtccacacccctcaaaaaccttattaataaaca
ctgaccaaacctaaaaattccattttttaacctcaattcaaaggaaaaaaacaacaatt
attgccctatccccttaactctttgtttccccaaatctcctcctattttttctccttat
tctaactaaaaattcaaagctcttatagaaattctcatattttttttgattttataacc
ttcacaaaatagaatcaataaaccaaggacttttttaaaacaatcaaaaatgaccattt
tataacaaaaacttcaaaaaatcacacttttttgcccccccccctcctcgtccttctaa
ttacgcaatctcccaggcttctccacataaacccccttttttcgcaaaaaaaaccgcaa
aaaaaaccgcaaaaaacgccccttcaaaaaaatcaaaatttagcacctaaggctctaag
tacgggacttttttatgttctttgaaacaaaatattttcagaaaaccatgcatgcccac
gaaaaagagacaaaaaaatgaccctaccaggctcttccgtacccacacccctcaaaaac
ctattaaacactcaacactaaatcagggacagcctcaaaaacccctccttttttaatac
gactttaaggaaagacaacaacaaataccacctcttcccttgagtttatatcctaccca
ttttcacctcttttcttctcaataacctaattagaaggttaaaaaccgagcagaaaaat
ccccaaaaaacaccccaaaaaacccaaatttaaaacataaaaatcaggccctcttaaga
gcaaaaaaaggaattttcccttccaaaacccatttttttaaaaaaccccgtttttaagc
cctctctcctaaacaccataacatagcacttatagtctcctcccgactaaccctcaaaa
aaaaacactaaaaatggcccaaaaaaaaccccaaaaaacccccaaaaaccccaaaaaac
acctaaaattcacagcctccacgccattttttaagtgcaacacatcttcacttcacaca
gcccctgaaaacaagacaaaaaaacgctctcccagtctctgccaccggttttcgcgtaa
cacactccgtcgatttaagtttaatggccaaaatggcacttttgcccctttttcccttc
tcctatatactcaaaagctgggacttacaaacttaccggaactttttctgccgcacaaa
aaaatttttggcccctatatttagaaaagaccttgtttttagccgggctcttcccccca
gcgtttttcagcctccttggccctctttttcctatcttataaaaaaagaccacgttctc
ctatctttcaaatcattactaaacccaggacttactcactaaaggctccactttaggga
cagccttaaaattatcagaaaaaaaaggtttgaacttttacccttggcccccaaagtca
agattatcattaaactactttctggtcttctgccattcgccaaaagtaactagatcaca
tactatgcttaatccacattaacctatctcatacaaaagagcataagatatgcttaatc
agcattacatacactatccccatcctcattacaccctattattagtccccatattatta
tataccacatacccctaacattactatataactccacatactattacataccccatatc
cattacccctatgcttaatcagcattcaccgactttccgcatatgatttatactcatat
ttagactttccccagggaacatcattttcatgataattaaaacctgtcataccccatac
ttgcttaacatattgatattaatcgagcatatatttatctattaccccctataacctaa
catccatatatgattatccaagactcatgagggcggtaagaaataaccaatccttgaat
ataagattaacggtaaacggtttgtaggacggaactgaagactcccctcaaattgctta
aaattggcaactgattaatggtgtgaatacatacactactttgccgcgtcaagatttac
tagaaggcggttggtattttttttttgggggatcttgaagcttgagtgtaagtacgctt
cgcatccgctctggcgatcaacaagccgaactctattcctctgattgcgctaccctcga
cctctcaccctagccgaccaaaatttgggtatacgacaagtttgaaatcgaatgatacc
attgcctgtgcccatacaatcgctatttaagattccataaattgtaggatcacatggtt
ttaaagaagacatattactcctcattcctgaagggagcaaggattaatgaatgagttag
tatgcatgtcactatttacccctatcggcaatatttcggacatatttgctgataaaaag
ccctaaataaataacgcgcctacgggccggagcgttactgaatattaaaccctagatag
ataacgcgcctacgagccggagcgtcactaaatacaaccataaataaatttaaaacgcg
cctacgagccggggcgtcactaaatataaacataaataaattttaaacgcacctgcggg
ccggggcgttactaaatataaccctaaataaatttaaacgcgcctgcgggccgaggcgt
gagtgaaaaaataaaattctcaaaagtaaacgttttttgagctaaacccccctaccccc
tttacaacaggagtattaggacttttaaagataaactgagttaatgtaagaaacctcag
gtcatataatctactggaaaaataaaattctcaaaaaaataattttttaagagcaagcc
ccctacccacccccaagcattacattcgtatgtgtctcgtcaaacccctaaaccgagga
ccaaatgctgcttttttttttttcatagcgagtgaaaacgcgcactatacattgtataa
cgcgttaatttttttaaaaaaaacatgcgtagcttattgaaagtatagccctgaaaagg
ctaagatgagaagtaaaatttccgcgagtacaccaggtttggtcctagcctcagtatta
tttttaactaaacttacacatgcaagtttccgcatcccagtgagattgcccctactaat
cctataagaaaacagggagcagatatcaggcacgccttcgcagcccaagacaccttgct
tagccacacccccaagggatttcagcagtgattaatattaaataataaacgaaagtttg
acctagttaaagttacccagagccggccaacctcgtgccagccgccgcggttatacgaa
cggcccgaattaatgaaacaacggcgtaaagagtgtataagaaaaaccttgccttactt
aaagctaaaaaagtgcttaactgttatacgtacccgcaccaatgaaagacaattataaa
agaaactttataaaaacaaggcctcttaaaacacgatagctaaaaaccaaactgggatt
agataccccactatgtttagccctaaacctagatgtttaactacccaaacatccgccag
agaactacaagcgccagcttgaaacccaaaggacttggcggtgccttagatccccctag
aggagcctgttctagaaccgataatccccgtttaacctcaccaccccttgctttttcag
cctatataccgccgtcgccagcttgccccatgagggataaacagcaagcacaaagaatt
aacctccaaaacgtcaggtcgaggtgtagcatacgaggtgggaagaaatgagctacatt
ttctatcaagactaacagataaataatgaaattaaacttgaagttggatttagtagtaa
gatctaaatagtatattaatctgaaaatggctctgaggcgcgcacacaccgcccgtcac
tctcctcaacaagataattaaatttataataaaaagttcctaacaagaggaggcaagtc
gtaacatggtaagcgtactggaaagtgcgcttggaatcataatgtagctaagaaaagta
cagcacctcccttacacagaggaaatatccgtgcaaatcggatcattttgaactttata
gttaacccaacctctctccctgaaatataatcaaatccaaatgattacatgaaaattaa
ccaaaacatttattattcttagtataggtgatagaaaagaaaaaactggagttataaat
ttagtaccgcaagggaaaactgaaagagtagtgaaataattcattaaagtatttaaaag
caaagattacacctcgtaccttttgcatcatggtctagctagtcaaaccagacaaagcg
tacttaagcctgccctcccgaaactaaatgagctacttcaagacagcaaacacgtgcca
acccttctctgtagcaaaagagtgggaagatcttcaagtagaggtgatagacctaccga
gtttagtgatagctggttagttaggaaaagaattttagttctacgttaatctctcttcc
actctccttaaaccattattataaagaacaagaagaaattaatagctattcaaaagggg
tacaactcttttgaaaaaggatacaaccttaataaagccggataacgattatattaatt
aaggaatttattcctgtgggcctaaaagcagccatcttgacagaaagcgttatagctct
aataaattataagcctattatacaaataaacaatcacaatcccctttttttactaactt
attttatttaataaaagaatttatgctagaatgagtaacaagaaagagaatttctcctt
tttacaagtgtatgtcagaaagaacaaatcactgacaattaacgaccccagactgaggg
aattatttacccacagaataaacgagaaaaacaaataacaaaacatcgttaaccctaca
caggagtaaaataaggaaagattaaaaaagaaggaaggaactcggcaaacataaattcc
gcctgtttaccaaaaacatcgcctcctgagacccaaatataggaggtcccgcctgccct
gtgacatcagttcaacggccgcggtatcctgaccgtgcaaaggtagcgtaatcacttgt
cttttaaatgaagacctgtatgaaaggcatcacgagattttacctgtctcccttcttca
atcagtgaaattgatctacccgtgcagaagcgggtatacacacataagacgagaagacc
ctatggagctttaaataatttattaataaaatgaatttacaaccccaaggggataagaa
atggacttagcataataaaattatttttggttggggcaaccatggggtacaaccaaacc
cccatatcgattgggcaaaaatgcctaaaaaagagaacgacagttctatttaataaaat
atttaacgagtaacgatccagaagtttctgattaatgaaccaagttaccctagggataa
cagcgcaatcctttcccagagtccctatcgacgaaagggtttacgacctcgatgttgga
tcaggacatcctaatggtgcaaccgctattaagggttcgtttgttcaacgattaacagt
cctacgtgatctgagttcagaccggagaaatccaggtcagtttctatctatgtagcctt
ttttcccagtacgaaaggaccggaaaaacagagcctctgttttaaatatgctctatctt
aaccctctgttaccgactaaaaaggataataagaggcccccttttacccaaaaataggg
tattattaaggtggcagagccaggcaattgcaaaagccctaaaccctttataccagagg
ttcaaatcctctccttaataatgttacaaacaattttacctattattaacgtcttcata
ataatcattccagtactactagccgttgcctttctcacacttgtcgaacgaaaagtttt
aggatatatacaacaccgcaaagggcctaatgttgtagggccttacggccttcttcagc
ccctagcagatggcctaaaactatttatcaaagaacccatccgtccctcgacctcctcc
tcttttatatttatactagccccaactatggctctcaccctagcactagtaatatgaat
acccctcccactaccctaccccattctagatattaacttaacaattttatttctactat
ctatttcaagcctaacagtttattctatcctagcatcaggttgggcctcaaattctaaa
tatgccctaataggagcattacgagcagtagcccaaaccatctcttacgaagtaagtct
tggcctaattttactatgcctaatccttctcacaggcggatactcccttttatccttta
gtattacacaagaaagtatctgactcctaatcccagaatgacccctagctgcaatatgg
tacatttctaccctagccgaaactaaccgcgccccttttgatctaaccgaaggagaatc
agaactagtatcaggattcaatgttgaatatgctggaggaccttttgccctgctcttcc
tagcagaatatgccaacatcctaataataaatactttatcagccattctattcctaggc
gccctacacaaccccctaatgccgggacttaccaccatcaatcttatactaaaaacaac
tatcttatccctaattttcttatgggtacgagcctcctacccccgttttcgctatgacc
aactaatacacctaatctgaaaaaacttcctccccctctctcttgccctaatcttatga
catgtgtctctccctattgccctagcaagcctccccccctccttttaatataagggcat
gtgcctgaattcaaggactactttgatagagtaataaatagaggttaaagccctctcat
acccttagaaaaataggattcgaacctacacaaaagagatcaaaactcgttatgcttcc
tttacatcatattctaagtagagtcagctaataaagcttttgggcccataccccaaaca
cgttggttaaagtccttcctctactaatgaaccctttaaccttaaccatgtttatctta
agcctaggacttggaacaacaatcacattttcaagctcccattggctacttgcctgaat
agggttagaaattaataccattgctatcacccccctaataatcaaacaacaacaccccc
gagctgtagaagcaacaacaaaatacttcctaacacaagcaacagcctccgcattactt
ttatttgcaagtatcacaaacgcctggataacaggacaatgaagtattctagaaataga
aaataacaccgcaatcacattagtaactctagccttagctctaaaattaggtcttgctc
ccatacacttttgactcccagaggttctccaaggacttgacttaaaaacaggccttatt
ttgtctacttgacaaaaactagccccattcatccttttaatccaaatctccccagcact
taatcctcatattataattacgctagcccttctatcaactctgatcggaggatggggcg
gcttaaatcaaactcaactacgaaaaatcctagcctactcatcaattgctcacctagga
tgaataacaattatcatacattactcacccagcatcgctatccttaacctaatagtata
cttaatcattacttccacaatcttcctgctctttaacctatttaactcaacaacaatca
actccatctcaacaataacaacaaaaaacccaatcattgccccaatcataataatgaca
ctattatcactaggaggactcccacctcttacgggcttcataccaaaatgattaatcct
tcaagaattaatctatcaagaattacccctcattgccacaatcatagctttatcgactc
ttctaagcctatttttttacctacgtttaacttacgccactgccctaacaataacccct
aatacaataaacataataacttcctgaataacaaaaaataacctaaaattaattctccc
tatcaccatccccctaaccacaatagccctacccctcacccctttattcttttttgccc
tacaatagaaacttaagttaaacaaactaaaagccttcaaagctttttatagaagttcg
actcttctagttcctgttaaaatttatgagactttatctcatatattctgaatgcaacc
cagacactttaattaagctaaaatctctctaggtgagtaagcattgatcttacaaactc
ttagttaacagctaagtattcaaaccaccgaacatccacctatgatccttccccttctc
cttttaaaaggagaaaagttaaagccctggaaggtactccctccattcccgaagttgca
atccggtgtgaatttcactacagggcctggtatgaagagggattatcctctgtttatgg
atttacaatccaccgcctaaactcagccatcttacct
