# Supplementary material for: Conveniently Pre-Tagged and Pre-Packaged: Extended Molecular Identification and Metagenomics Using Complete Metazoan Mitochondrial Genomes
Source: PLoS One. 2012 Dec 14;7(12):e51263. doi: 10.1371/journal.pone.0051263 (PMC3522660; doi:10.1371/journal.pone.0051263)
Supplement: File S4 — Sliding window analyses for Sauropsida, Aves, Hemichordata, Coelacanthimorpha, Dipnoi, Chondrichthyes and Cephalochordata. For each family, the folder contains the aligned sequences as well as the sliding window analyses by species pair and for all species pair on a single figure. (ZIP) [file pone.0051263.s004.zip › Chondrichthyes/Chimaeridae/NC_014290.fst]

>Hydrolagus lemures mitochondrion, complete genome.    NC_014290
gtgaccattaatcgatgactcttttcaacaaatcataaagatatcggcaccctctatct
cctctttggtgcttgagcgggaatagtaggaactgccctcagtctattaatccgagcgg
aactaaaccaacccggtgcactaatgggagacgaccaaatctataatgttgttgtcact
gcacacgcttttgtgataattttcttcatagtaatacctatcatgattgggggatttgg
aaactgactagtacctctaataattggagcccccgacatggccttcccccgtataaata
atataagtttctgactccttcccccctctttcctactacttctagcctcagcaggggta
gaagcaggtgctggcaccggatggaccgtttaccctcctctagcaggcaatttagcaca
tgccggagcatccgtagacctaaccatcttctccctacacttagctggtatctcttcta
ttctggcctccatcaactttattacaaccattattaatataaaacccccatccattacc
caataccaaacgcctttattcgtgtggtctatcttaatcaccaccatccttctattact
atctttacccgttttagccgccggcattactatactacttacagaccgcaacctaaaca
ccacattctttgaccctgcaggaggaggagaccctatcttataccagcacttattctga
ttctttggacacccagaagtctacatcctaatcctcccaggatttggaataatttccca
tatcgtaacctattattcaggcaaaaaggaacctttcggatatataggaatagtatgag
caatgatagccatcggactgttaggctttattgtgtgagcccaccacatatttacagta
ggcatagacgtagatacccgagcctacttcacctctgctacaataattattgccatccc
taccggcgttaaagtgtttagctgactagccaccctgcatggcggcacaattaaatgag
ataccccaatattatgggccctaggatttatcttcctttttactgttggtggactaaca
ggaatcgttctagctaactcttccctggacattgttctccatgatacatattacgtagt
agcccattttcactatgtcctgtctataggagcagtatttgctatcatggcaggattag
tacactgattccccctttttacaggctttactctacacgaaacatggtccaagatccat
tttggcctaatattcctgggagtaaacctcacattcttccctcaacatttcctaggact
tgctggaataccacgacgatactctgattaccctgacgcatacaccctttgaaatactg
tttcttctatcggttccctaatctccttactagctgtaattctattcctatttatccta
tgagaagccttcgcctccaaacgagtcctttcccatgtcatgataacctctacaaatgt
tgaatgactccatggctgccctcctcctcaccacacatttgaagaaccagcctttgtac
aagtacaagtaaacaagaaaggaaggaatcgaacccccattttttagtttcaagctaaa
aacataaaccactctgccactctcttaataatgtaaagtactagtaaaactattacaat
atcttgtcaaggtataattatgggttaaacccccatgtattttaaatggcacacccatc
ccaattaggctttcaagacgcagcatccccagtaatagaagaactcttacattttcacg
accacaccctaataatcgtgttcctaattagcaccctagtcctctacattattacagta
atagtaacaactaaacttacaaacaaatttattctagattcccaaggaatcgaaattat
ctgaaccatcctacctgctattattttaatctcaattgccctgccctccctgcggattc
tctatctaatagatgaaatcattaacccccacctgacaatcaaagcaatcggccaccaa
tgatactgaagctacgaatatacggactatgaaaatctagaatttgactcttatatggt
acaaacacaagatttaaaccctggccagttccgactattagaaacagaccatcgtataa
ttatccccatagaatcccccatccgcattctagtgacagctgacgatgttctgcactca
tgaactgttcctgccttaggtgttaaaatagatgctgtcccaggacgccttaatcaaac
ggctttccttgtaactcgccctggagtgtattatggacaatgttcagaaatctgcggag
ctaaccatagttttatgccaatcgtagtagaagccgtccctcttcaacacttcgaaaac
tgatctctattaacactagaagaaagctccttaagaagctaaaagatgtaagcattagc
cttttaagctaaagataggcgacttctacccgcccttaaggaatgccacaattaaaccc
caacccatgatttcttatccttttatttacatgaactattttcttaactgttattccta
ataaaattaataaatttgccttcactaacaaaccaacaattagtactctccccactcct
aagactaataactgaaactgaccatgaacctaagcttttttgaccaatttataagcccc
tccttaataaacatccctcttctagccctagccctaactctcccttgactccttctccc
ctccctgactaaccgatgactaaataaccgacttattacactacaaacctgatttatag
gacagtttactaatcaacttctttcccctatcaaccctaaaacacacaaatgagcaata
atcttttgttccttaataattatactcatgactttaaatctactaggtcttctaccata
cacctttacacccacaacccaactatccctaaatctaggattagccttccccctatgat
tggccacagttttaataggtatgattaatcaacctaccatggccctcggccatctttta
ccagaaggaacccccactccccttattcccatacttattatcatcgaaaccatcagcct
gataatccgccctatcgctttagcggtccgacttacagccaacctaacagccggccatc
tattaatacaacttattgctaccgcagcctttgtattaataaacacaatacccataatc
tcattattaacatccctagtactactcctactaacccttcttgaagtagctgttgcgct
tattcaagcatacgttttcgtactccttctaagcctatatatacaagaaaatacctaat
gacacaccaagcacacgcatatcacatagtagatcaaagcccttgaccccttacaggcg
cagttgccgctttattaataacatccggactcgctacctgattccattacaattctttc
atcctgctatcactcggccttctcctactagttttaacaataattcagtgatgacgaga
cgtaattcgagaaagcaccttccaaggacaccacacacccccagtacaaaaaggaatgc
gctgaggaatgatcctttttattacatccgaagtactgtttttcctagggttcttctga
gccttctaccactcaagcctcgcccctacccctgaactaggtaattgctgaccccccac
aggcatccaccctctagaccccttcaacgtacccctacttaataccgccatcctgctag
cctcgggagtaacgatcacatgagcccaccacagtctaatggaaggaacccgaaaagag
ataactcaagccctcactttaacagttatcctaggagtatacttcacccttctccaagc
aatagagtattatgaagcccccttcacaatctcagacggcatctatggttcaaccttct
tcgtcgctacaggctttcacggcctacacgttattatcggaaccacttttctcctagtc
tgcctaatgcgccaaatccaataccatttcacctcaatacaccattttggcttcgaagc
cgcagcctgatattgacacttcgtagatgtcgtatgattgtttctttatgtatcaattt
attgatgaggttcctaaatctttctagtataaatattacaagtgacttccaatcattaa
aacttggtttgaacccaaggaaagataatgaatttaattatcttaatctttactgtatg
ttttaccctatccctaattctagtaactatcgccttttggatacctcaattcaaaccgg
acggggaaaagctatccccttacgagtgcggctttgaccccctgggctctgcccgtcta
ccattctccctacgattcttcttagtagccattctattcctactatttgatttagagat
tgcccttcttctccctatcccttgaagtaaccaactgccctccccaatattaaccctta
ctgctgccctacttattattacccttcttactatcggcctcatttacgaatgaatacaa
ggaggactagaatgagcagaataaggtatttaatctaatataagagtactgatttcgac
tcagtagatcgtggttaagacccacgaatacctcatgacccctttacactttacattct
cttcagccttcacattaagtttttttggcctaacaatccaccgaacctatctgctatcc
gcccttctctgcctagaaggtataatattaacgctatacatcgccctagccctatgatc
cgttcaaaacagctcctccaactacctaataagccccctaattttattagctttttcag
catgtgaagcctgcaccggccttgccctcttagttgctaccacccgcacacacggaaac
aactacctacaaaacctgaacctcctacaatgttaaagatccttattccatctcttata
ctagtcttcttcgcatgacttaccccaaaaaaatgattatgagttacaacaacctctca
cgctttacttattgcatcagcctccctaatatgatttaaatgggacaacgaaacaagct
gggcttttactaataattatttaggagtagaccctttatcttcccccctaataatccta
acctgttgattattgcctctaataattatagctagtcaaaatcacctgaaaatagaacc
tgccaaccgacaacgattatatattacactacttattgtattacaactatccttaatta
tagccttcagctctatagagttaatcttattttatattatatttgaaacaactcttatt
cccacactaattctaattacccgatgaggcaaccaaaaagaacgccttaacgcaggact
atattttctattttacaccttaatagggtccctcccccttctcgtagccctgctaacaa
tacaaagtttcacccactccctatccttaactataataccattctcacaaaatcacaca
aatgactgagctaacattttatggtgagccgcctgtcttattgccttcttagtgaaaat
acccttatacggagttcatctttgactacctaaagcccacgtagaagcaccaattgccg
gatccataatcttggccgccatcctattaaagctcgggggctacggcataatgcgtatt
attattatcctggaccctctgaccaaagactacgcatatccttttatcgttctgtctgt
ctgggggatagtaataaccggctctatctgcctacgccaaacagaccttaaatctctaa
ttgcttactcctccgtgagtcatataggcctagtaactgctgccatcctcatccaaacc
ccatgaagctttataggagcgatagtgttaatgatttcccacggactaatctcatctgc
cctattttgtctagccaatacaaactacgaacgaattcacagtcgcaccctccttctag
cccgaggacttcaaactattctccccttaataacaacctgatgattcctaactaattta
gccaatctcgccctccccccttctactaacctgcttggagaattaataatcatgacttc
cttgttctcttggtcaatatggacactgattctgacaggattcggaacacttatcacag
tatgttactccctctatatatttctaataacacaacgaggctcagcccttaccccctta
acctctattacccctacacacacacgagaacacctaataattacccttcaccttatccc
ttctgccctcattattctcacccctggcctcatcttaggctggacctaataggcgtagt
ttaactaaaacaataaattgtggttttgtaaataagagttaaattctcttcacctatcg
aataagacttggaagaaattaaggactgctaattcttaaacccatagttcaaatctatg
gcttaatcagtttctaaaagataatagacatctattggtcttaggaaccaaaaactctt
ggtgcaaccccaagtagaaataatgaataatatcttcaatttagcctactttataatcc
ttattctcctcttctatcctttgattatacccatttgtcaaaaaacattcgataataat
ctagaaaaacacaccaaatgagccattaaactaagcttctttattagtttgatccccct
ctctctttttattgaccaaggaattcagactatcattactaatatctcatgaattaatc
ttcccctatttaacatcaaccttagcttcaagtttgacacatattcaatcatgtttacc
tccgtgtccctttatgttacatgatctattatagaatttacatcctgatatatagcctc
agaccctaatatcagccgcttcttcaagtacctcctcctcttcttaattacaataatcc
ttttggttacagccaataacatatttcaactcttcattggatgagaaggagtgggcatt
atatcctttctcctaatcagctggtgatacggacgagctgacgctaatacggctgccct
acaagcagtgatctataatcgcattggagacattggccttatacttaacatgatctgat
tagccacaacccttaactcctgagaaataagtcaattcatggtcttatcaaaagatttt
aacttaacaattcccctcctgggcctaatcctggctgcaacaggaaagtccgcccaatt
tggacttcatccctgacttccatcagccatagaaggccccacacctgtgtcagccctac
ttcattcaagcacaatagtagttgcaggcattttcctattagtacgccttaaccccctg
ttccaaaacaataaagaaatcctaactgtttgtttgtgtttaggagcactaacaactct
atttacagcaacctgtgccctcacccaaaatgatattaaaaaaattattgccttttcca
cctctagtcaactaggcctgataatagtaacaatcggactcaatcaaccatacctagcc
ttcctccacatctgtacccacgccttcttcaaagctatactatttctatgttcaggctc
aattatccacagcttaaataacgaacaagatatccgcaaaatagggggcttaaataata
ttatgcccttcacctcttcttgtataatacttggcagtcttgcccttacgggcatacca
tttcttactggcttcttctctaaagacgcaatcatcgaagccattaacacctcttacct
gaactcctgagccctcatcctaaccttaattgcaacctcttttaccgccatctacagct
ttcgactcacaaccttcaccataataggtcacccccgtttttcccctatctcccctatt
aatgaaaatcataaactacttaaaaaccctatcaaacgcttagcctacggaagcatcct
tgcaggctttattattacatcaaacatccctcacaacaaaaatataatcataaccatgc
cccccctaataaaacttatagctctactagttacaattgtaggacttatattagcacta
gaactagctaacctaacaacaaagcaactcaaaatcctcccaaatctaaaaacacacaa
cttctctaacatactaggttattttccctccctcctccaccgctctatcccccaaatta
gcctgaaatgaggacaaacaattgctacacacacgttagatctaacctggtatgaaaaa
gcaggaccaaaattaacagaggtaaaccaaaaaataattaaaatcctgtactccccaca
aaaaggaataattaaaacatatctaaccttatccctcctatcgatcattgccctacttg
tactttttaatttatattaaacaacccgtaacgcccctcgactgagcccccgaattaat
tctaatactacgaacaaagttaaaagaagcactcaccccactaaaactaataaaaaaac
cccactagagtatattaaagaagccccaatcatgtccccccgccacaaactcaaactac
taaactcatcaacccctgatcaatttattatattccaacccccacaaaaatataatgcc
gcaacacttacccctaatacatatacggatacattagctataacagaccaatctcatca
gctttcaggatggggatcagcagttaaagcagccgaatatacaaacacaaccagtattc
cccctaaataaattaaaaataatactaaagataaaaaagaaacaccatgactagccaac
aacccacaacccacagcagcagacacaaccaacccaaacgcagcaaaataaggggcagg
atttgaagccaccgccactaaccccataataaaacatataagtattaaaattacaaaat
aaatcattattcttatctggactttaaccagaactaaagatctgaaaaatcgccgttgt
taattcaactataaaaacttatgacccaaaacctacgaaagacccacccacttctaaaa
gctatgaacaatgtactaattgatcttccagctcctactaatatttcagtgtgatgaaa
tttcggctccctcctaggcctttgtctggttgcacaaatcataaccggtttatttttag
ccatacactacacagccgacatctcaacagccttctcctccgtagtccatatttgccga
gacgtcaactatggatgactcatacacaacctccacgctaatggagcctctttattttt
catttgcctttatctacatgtaggccgaggcatctactatggctcatacctcttcaaag
aattatgaaacgtaggagtagttttatttatccttgtaataataacagcttttgtagga
tatgtcctgccatgaggccaaatatccttttgaggggccactgtaattactaatctatt
atccgctatccctcttgtcgggaatatacttgtacaatgaatctgaggaggtttctcaa
ttgataatgcaaccctaactcgattttttaccttccactttgtccttccatttatcatt
gcagccattactattatccatattatctttcttcacgaaacaggctcaaataaccctac
aggacttaattctgactcagacaaaatttccttccacccctactttatttataaagatg
ccctgggcttctcagtactcctcatcctcttactctctgttgccctattttcccccaac
ctcctgggggacccagaaaacttcacccccgccaaccccctaattacacccccacacat
taaaccagaatgatactttctattcgcctacgccatcctccgctccatccccaacaaac
tagggggagttctagccctaatgttttcactattagtcctactactccttccacttctc
cacacctccaaacaacgaacaaacatattccgaccattaacacaaatcctcttctgact
aatagtatctaatatactcgttttaacctgaattggaggacagcccgtagaaagccctt
ttacattagtgggtcaaatctcctcaattctttatttcagtctattccttcttatcttc
cctttagccggctgactagaaaataaacttttcaactgaaattgttatagtagcttaaa
aaaagcactggtcttgtaaaccagagattgagggataaacccctcctaaaacacccatt
ataacaaaaccttaaaaaagaacaccttataataagccccaattacatagattagcaca
accccaatcctcctcccacttattacaagacccgccggacttttatacataaattcctt
attttaacctttaaaaaaaaaaaaaaatcgtttggtcgacctcctgacctgtcgtacta
gacttttataaacttgaggcctttttttaaccctacaaggaggagtgattaagggtcac
tacaagccccctactccttataccctttattacctttaaccttaaacatcccgacttaa
aagattaacaaaaacaaaatccttaaaaccacacttttaagcctaagttgggtaaacaa
caacttccgccctatccccttatttatttattttacctcctcccacaaacccctgacta
aaactttccccccccccttcacaaaaccatcttttttaatattttttacaaaacaaaaa
caagaaaccaagtacctttttaaaacaacaaaaacccccatttttgaacaaagattaaa
ccttatagaccacacacccccaaaactccctaattacatacttaaccaggatcctccac
ataaatccctttttgaccaaaaaaacgctaaaaataccttttaaataataaaagcttcc
cactaatagcctgcagtacaggacatttttatgattttaagacaatctccacagtagtc
gccctctgctcataaaaacaagacaaaaaaatagccccaccatatttccccctctattt
ccacccgctcccccgaagaccctaatagagttttattagcaaacgacgaaatccatgct
tttttaacacccttttaaggaaagacatcaataaacgtgcctacgacgcctttgttttc
tgtcttaacaccttaccctctccatcccttaatctcctaacttaaaaattcaaccacca
agcaaaaaacctataaaatcacacttttaaacctaaattcgaggaggaaaaacaacaat
tttctccttatcccctttattctttgtcttaccccccaccccacaaaaccctaaataaa
aaatcggaccccttcacaaaaaacgtgtttcttttatttttttgaaaaaaaaccaagaa
attgagcacctttttaaaacaacaaaaaaaccccattttttaataaaaatcacaccttg
tccaccccacacctccgagactccctaattacgcacttaaccaggatcctccacataaa
cccccatttttagccaaaaaaaccgcaaaaaaaacgctaaaaaacacctttttaaaaaa
tcaaaatttctctctaataacacatagtacggggcattttcatgatttttaagggataa
tctccacaatagtcaccctctgctcataaaaacaagacaaaaaaatagccccaccatat
ttcccccttcatttccactctctcccccgaagatcctagtagaattttattagcaaacg
cgtacaaacgacgaaatccatgcttttttaacacccttttaaggaaagacataaataaa
cgtgcctacgacgcctttgttttctgtcttaacaccttaccctctccgtcccttaatct
cctaacttaaaaattcaaccaccaggcaaaaaacctataaaatcacacttttaaaccta
aattcgagaagaaaaaacaacaattttctccctatccccttaattctttgttttgccac
cttccccacaaaaacctaaataaaaaattggaccccttcacaaaaaacgtgtttctttt
atttttttgaaaaaaaatcaagaaattaagcacctttttaaaacaacaaaaaaacccca
tttttgaataaaaattacaccttgtacacctcacacctccgagactccctaattacgca
cttaaccagggtcctccacataaatccccattttcagccaaaaaaaccgcaaaaaaaac
gctaaaaaacacctttttaaaaaatcaaaatttctctctaataacacataatacggggc
attttcatgatttttaagggataatctccacaatagttaccctctgctcataaaaacaa
gacaaaaaaatagccccaccatatttccccctccatttccactctctcccccgaagacc
ctgatagaattttattagcaaacgcgtacaaacgacgaaatccatgcttttttaacacc
cttttaaggaaagacatcaataaacgtgcctacgacgcctttgttttctgtcttaacac
cttaccctctccatcccttaatctcctaacttaaaaattcaaccaccaagcaaaaaacc
tataaaatcacacttttaaacctaaattcgaggagaaaaaacaacaattttctccctat
ccccttaattctttgttttgtcaccttccccacaaaaacctaaataaaaaatcggaccc
cttcacaaaaaacgtgatttttttttattttttttttatgaaaaaaaaaatcaagaaat
tgagtacctttttaaaacaacaaaaaaaacccatttttgaacaaaaatcacaccttgtt
caccatacacctccaagacttcctaattacgcacttgaccaggctcctccacataaacc
cccatttttagccaaaaaaaccgcaaaaaaaaacgctaaaaaacacctttttaaaaaat
caaaatttctctctaataacacatagtacggggcattttcatgatttttaagggataat
ctccacaatagtcaccctctgcccataaaaacaagacaaaaaaatagccccaccatatt
tccccctccatttccactctctcccccgaagaccctaatagaattttattagcaaacgc
gtacaaacgacgaaatccatgcttttttaacacccttttaaggaaagacatcaataaac
gtgcttacaacgcctttgttttctgtcttagcaccttaccctctccatccccttaatct
cctaacttaaaaattcaaccaccaagcaaaaaaccgataaaatcacacttttaaaccta
aattcgaggagaaaaaacaacaattttctccctatcccctcaattctttgctttgccac
cttccccacaaaaacctaaataaaaaatcggaccccttcacaaaaaacgtgattttttt
tttattttttttttgaaaaaaaaaatcaagaaattgagtacctttttaaaacaacaaaa
aaaacccatttttgaacaaaaatcacaccttgtttaccatgcacctccaagacttccta
attacgcacttgaccagggtcctccacataaacccccttttttggccaaaaaacccgca
aaaaaaaacgctaaaaaacaccttttaaaaaaatcaaaatttctcactaatagctcgta
gtacggggcatttttatgttttttgaagcgcaatatttgcgaaaatcaccctctgccct
cgaaaattagacaaaaaaatgggcctcccagtctcttccgtacccacacccccagaaaa
cctaataaacgcttactaccaaaccctcaccagtgtcaaaaattcatctttttttaacc
tgaattcaaggaaagcaacaacaatttttaccctctttccttgacttcttatcttgcct
cttttccctctatctctccctgacctcctaacttagaaaatcaaacatcgcccaaaaaa
cccctcaaaattgccaaaattagtacagaaaaaccaggcctttttttaagcaaaaaaga
gatttttagaaataacgccctaaaaaggcctctctcccgaacaccgtaatagagcactt
atagtctccccccgactaactcaaaaaaaaagcacaaaaaaaatcccaaaaaaaaccgc
aaaaatcgccaaaaaaggctcacctaacgcccaaaccctaggcctccctagccattttt
tgcctgcaaaacatctcccgttcctctcagcccctgaaaacgagacaaaaaaaacccat
ttctagtctctgccacctgaactcgcgcaacacactccgacgatttaagtataaaggcg
aaaatggggttttttcactttttaccccctctccatatacataaaagccgggactacct
gacttaccggaacttttctagccacacaaaaattttttttgccctcataagaggataag
acctcacttttagccagtctcttcccttcgtgtttttttgagcccttcaccccaccctt
ttctaaccttttttaccatttttaacgatgtcccaacccgactgccttataaaagcgct
ccaatatcaggtcatacccttccaaggctcctactttaggacagccttaaaatttatca
gaaaagaaagagttacactttcacccttggcccccaaagtcaagattaccgttaaacta
tcttctgggcttctgccactcgaaaaaagtaactagatcacatactatgtttaatcaac
attaccctatctaatacataacagcatattatatgcttaatcagcatacatctactttc
cccatcatcattacacccctatattagtccccatatttagatataccccatatccctaa
catccctatataggcgtacatactattacataccccatacccattacccctatgcttaa
tcagcattcaccgactttccccatatgatttatactcatatttagactttccacaggaa
actacaaattcgtaataaccaaatcatgacataccccttacttgcttaacatactgata
ttaatcgagcatagtatctatccttttacctcctatacctagcattctacatgactaat
ccaatgactcgtgagggcggtaagaaataaccaatccttgaatataagattaacggtaa
acggtttgtaggacggaactgaagactcccctcaaattgcttaaaattggcaactggtt
aatggtgtgaatacatacactactttattggcgtcaagatttattggaaggcggttagt
atttttttttgggggggatcttgaagcttgatgacaagtacgcttcgcatccgctctgg
cgatcaacacgccttactcaattcctctgagcgcgctaccctcgacctctccggcttta
cctagctaaattttctaccaaataatttctaaacaaaattattttctactaaaatttgg
gtgtgctacctttttgaaccgaataacacttttgctctactatatcaatcgctatttag
gattccataccttgtagagtcacattgaattaagagatacatatcactccgcattattg
aagggagcaaggataatggatgagttaatatacaatcacactatttgttacattagtca
ctttttcgggcataaattttcgaaaaacgaaagtcctaaatttaataacgcggcgcgag
cccgggcgttactataaaaaaaaataaaataaggcgtttctgcagctaaacccccctac
ccccctatgtactgaatattagatcttttgaaaatgaaaactgagttaaaaaatacagg
ttacaggtcattaatgtcattaaaattgaagaatataaaataaattcttataaaaaaag
taaatttttgaaataaaccccccccctacccccctaaaagcaagtcatccggccaggtc
tcgtcaaacccctaaaccgagaaccgaatgccgctttttttttttgagcgagtgaaaac
gcgcgttattacattgtaacacgtttttttttttttttgcatgtgtagcttatcgaaag
catggcactgaaaatgctaatatgtgaagtaaaattcaccgcgagtacacaaggtttgg
tcctagcctcagtattatttttgactaaacttacacatgcaagtttccgcatcccagtg
agatcgcccctactcatcctttaagaaaacagggagcaggtatcaggcgcgcccctatc
agcccaagacaccttgcttagccacgcccccaagggacttcagcagtgattaatattag
ataatgaacgaaagtttgatctagttaaggttattagagccggccaacctcgtgccagc
cgccgcggttatacgagcggcccaaattaatgagataacggcgtaaagagtgtataaga
aaaaccttcccctattaaagataaaatagtgccaaactgttatacgtacccgcaccaat
gaaaaccattacaaaaaactttattaaaacaaggcctcttaaaacacgatagctaaaaa
acaaactgggattagataccccactatgtttagccctaaacctaggtgtttaattaccc
aaacacccgccagagaactacaagcgccagcttaaaacccaaaggacttggcggtgcct
tagacccccctagaggagcctgttctagaaccgataatccacgttcaacctcaccaccc
cttgctctttcagcctatataccgccgtcgccagcctgccccatgagggtcaaacagca
agcacaaagaattaaactccaaaacgtcaggtcgaggtgtagcccatgaggtgggaaga
aatgagctacattttctattaagacaaacagataaataatgaaattaaatttgaagttg
gatttagcagtaagatataaatagtacattaatctgaaaatggctctgaggcgcgcaca
caccgcccgtcactctccttaacaaattaattaaatatataataaaagatccgaataag
aggaggcaagtcgtaacatggtaagcgtactggaaagtgcgcttggaatcaaaatgtag
ttaaaaagtacaacaccccccttacacagaggaaatatccatgcaagtcggatcatttt
gaactttatagttaacccaatacacccgattaattataatacccccacaaaacgatttt
taaaaattaaccaaaacatttattattcttagtataggagatagaaaagaaaaattgga
gttataaatttagtaccgcaagggaaaactgaaagagtaatgaaaaaattaattaaagt
aattaaaagcaaagattacccctcgtaccttttgcatcatggtctagctagtcaaacca
gacaaagcgaacttaagcctgccctcccgaaactaaacgagctacttcaagacagcaaa
cacgtgccaacccttctctgtagcaaaagagtgggaagatcttcaagtagaggggatag
acctaccgagtttagtgatagctggttagttaggaaaagaattttagttctacattaat
ttctctttcactctatttaaactattattataaagaacaagaagaaattaatagctatt
caaaaggggtacaactcttttgaaaaaggatacaaccttaataaagtcggataaagatt
atattaaacaaggaatttattactgtgggcctaaaagcagccatcttaacagaaagcgt
tacagctctaataaattattagcctattatacaaataaatcaatcacaatcccctttta
ttactaacttattttatttaataaaagaatttatgctagaatgagtaacaagaaagaga
atttctccctttacaagtgtaagtcagaaagaacaaatcactgacaattaacgacccca
gactgagggaactatttacccacagaataaacgagaaaaccaaataatagattatcgtt
aaccctacacaggagtaaaataaggaaagattaaaaaagaaggaaggaactcggcaaac
acaaattccgcctgtttaccaaaaacatcgcctcctgacccgtaaatataggaggtccc
gcctgccctgtgatattaatttaacggccgcggtatcctgaccgtgcaaaggtagcgta
atcacctgtcttttaaatgaagacctgtatgaaaggcatcacgagattttacctgtctc
ccttcttcaatcagtgaaattgatctgcccgtgcagaagcgagcatatgtacataagac
gagaagaccctatggagctttaaataatatattaataaatgaatttacaaccctcaggg
gataagaaacggacttagcataataaaattatttttggttggggcaaccacggggtata
acacaacccccgtatcgattgggcaaaatgcctaaaaaatagaacgacagttcttttta
ataaaatatttaacgagtaacgacccagagaaatctgattaatgaaccaagttacccta
gggataacagcgcaatcctttcccagagtccctatcgacgaaagggtttacgacctcga
tgttggatcaggacatcctaatggtgcaaccgctattaagggttcgtttgttcaacgat
taacagtcctacgtgatctgagttcagaccggagaaatccaggtcagtttctatctatg
taaccgtttctcctagtacgaaaggaccggaaaaacagagcctctgttctaaataagct
ctatcttaaccctctgttaaccactaaaaaggataataagaagtacccccctgcccaaa
aaaagggcattattaaggtggcagagccaggcaattgcaaaagccctaagacctttaaa
tcagaggttcaaatcctctccttaataatgttacaaacaattttgactatcattaatat
cttcatgataattatcccagtactactagccgtagcctttctaaccctcattgaacgaa
aagtcctagggtatatacaacaccgcaaagggcctaatattgtaggcccgtacggtctt
ctccagcccctagcagatggtttaaaactatttatcaaagaacctatccgcccctcaac
ctcctcatcctttatatttatactagcccccactatagctctaaccctagcattaatga
tatgaatacccctaccaatgccctaccccctgctaaacattaatctaacaattttattc
cttttatccctttctagtttaacagtttattctattttagccgcaggctgggcctcaaa
ttctaaatatgctctaataggagcattacgagcggttgcccaaaccatctcctacgaag
tgagtctcggcctaatcttactgtgcctaattattcttacaggcagctattcactttta
tcctttagtattacacaagaaagtatttgactcctaatcccagagtgacccttagccgc
aatatgatacatctctactctggctgagaccaaccgcgctccatttgacctcaccgaag
gggagtcagaactagtctcaggcttcaacgttgaatacgcagggggcccctttgccctc
ttattcctagcagagtatgccaacatcctaataataaacactctatccaccatcctatt
cctaggggccctacacaatccccttatcccagaacttaccaccattaatcttatattaa
aaacaactattttgtccttgaccttcttatgagtgcgagcctcttacccccgttttcgc
tatgatcagcttatacacctaatttgaaaaaacttcctacccctgtccctagccctgat
cctatgacatgtctccctacccattgctatagcaagcatccccccctctatttagcatt
aaggatatgtgcccgaatttaaggactactttgatagagcagataatagaggttaaagt
cctctcatttccttagaaaaataggaattgaacctacacaaaagagatcaaaactcgtt
atgcttcctttacattacattctaagtagggtcagctaattaagcttttgggcccatac
cccaaacacgttggttaaaatccttcctctactaatgaatcctttaactctatccctgt
ttatccttagtctaggccttggaacaacaatcaccttctcaagctcccattgattactt
gcctgaataggactagaaatcaacaccattgctatcacccctctaataattaaacaaca
acacccccgcgccgtagaagcaacaacaaaatactttctcacccaagcaacagcctccg
cattacttttatttgcaagtattactaatgcttgaacaaccggtcagtgaagtatttta
gagatagaaaacatgaccgcaattacactagtaactctagccctagccctaaaattagg
ccttgcccccctacacttttgactcccagaagtactacaaggacttgacctaaaaacag
gacttattctgtctacttgacaaaaactagccccattcattattttaatacaaatcgcc
ccagcactcaacccccatattatgattaccctggcccttctctccaccttaatcggagg
atgaggaggactaaatcaaacccaactacgaaaaattctagcctactcatcaatcgccc
atctaggatgaataacaattatcttgcactattcccccaacatcgccatccttaaccta
ctaatatacttaattattacttctacgatcttcctattatttaacctatttaacacaac
tacaatcaactccctctcaactataacaacaaaaaaccccatcatccccccaatcataa
taataacactactatccttagggggcctcccccctctcacaggctttatgccaaaatga
ttaatccttcaagaactagtataccaagaattattcatcattgctacaattatagccct
atctaccctcttaagcctgtttttctacctacgtctgacctacactgccacactaacaa
tagcccctaatacaataaatataataacctcctgagtaacaaaaaataacctaaaacta
cccctccctgtagtcatccccctagccacaatagccctacccttgacccctctgttttt
ttataccctacaatagagatttaagttaaataaactaaaagccttcaaagctttttata
gaagttcgaacctcctagtccctgttaagatctataagactctatctcatatactctga
atgcaacccagacactttaattaagctaagacctccctaggtgcgtaagcatcgatctt
acaaactcttagttaacagctaagtgttcaaaccaccgaacatccacctaaaatatttg
tcactctcctgtttttaaaataaacaataaatactaaagccctagaaggtcctcccttc
attgccggagttgcaatccgatgtgaacttcactataggacttggtatgaaaaggtctt
aacctttgtaaatggatttacaatccaccgcctaaactcagccatcttacct
