# Supplementary material for: Conveniently Pre-Tagged and Pre-Packaged: Extended Molecular Identification and Metagenomics Using Complete Metazoan Mitochondrial Genomes
Source: PLoS One. 2012 Dec 14;7(12):e51263. doi: 10.1371/journal.pone.0051263 (PMC3522660; doi:10.1371/journal.pone.0051263)
Supplement: File S4 — Sliding window analyses for Sauropsida, Aves, Hemichordata, Coelacanthimorpha, Dipnoi, Chondrichthyes and Cephalochordata. For each family, the folder contains the aligned sequences as well as the sliding window analyses by species pair and for all species pair on a single figure. (ZIP) [file pone.0051263.s004.zip › Coelacanthimorpha/Coelacanthidae/15_150/Latimeria_chalumnae_NC_001804_Latimeria_menadoensis_NC_006921.csv]

0	0.0466666666666667
15	0.0533333333333333
30	0.0733333333333333
45	0.06
60	0.06
75	0.06
90	0.06
105	0.06
120	0.0533333333333333
135	0.0533333333333333
150	0.0466666666666667
165	0.0466666666666667
180	0.0333333333333333
195	0.0333333333333333
210	0.0333333333333333
225	0.02
240	0.0266666666666667
255	0.0333333333333333
270	0.0333333333333333
285	0.0533333333333333
300	0.0533333333333333
315	0.0533333333333333
330	0.0466666666666667
345	0.0466666666666667
360	0.0466666666666667
375	0.0466666666666667
390	0.0466666666666667
405	0.04
420	0.04
435	0.02
450	0.02
465	0.0133333333333333
480	0.0133333333333333
495	0.0133333333333333
510	0.0133333333333333
525	0.0133333333333333
540	0.00666666666666667
555	0
570	0.0133333333333333
585	0.0266666666666667
600	0.0266666666666667
615	0.0266666666666667
630	0.0266666666666667
645	0.0466666666666667
660	0.0466666666666667
675	0.0466666666666667
690	0.0533333333333333
705	0.06
720	0.0466666666666667
735	0.0333333333333333
750	0.0333333333333333
765	0.0333333333333333
780	0.0333333333333333
795	0.0133333333333333
810	0.0133333333333333
825	0.0133333333333333
840	0.00666666666666667
855	0
870	0
885	0.00666666666666667
900	0.00666666666666667
915	0.0133333333333333
930	0.0133333333333333
945	0.0133333333333333
960	0.0133333333333333
975	0.02
990	0.02
1005	0.02
1020	0.02
1035	0.02
1050	0.0266666666666667
1065	0.0266666666666667
1080	0.0266666666666667
1095	0.0266666666666667
1110	0.0333333333333333
1125	0.0266666666666667
1140	0.0266666666666667
1155	0.0266666666666667
1170	0.0266666666666667
1185	0.02
1200	0.0133333333333333
1215	0.0133333333333333
1230	0.0266666666666667
1245	0.0266666666666667
1260	0.02
1275	0.0266666666666667
1290	0.0333333333333333
1305	0.0333333333333333
1320	0.0333333333333333
1335	0.0466666666666667
1350	0.0466666666666667
1365	0.04
1380	0.0266666666666667
1395	0.0266666666666667
1410	0.0333333333333333
1425	0.0266666666666667
1440	0.0266666666666667
1455	0.0266666666666667
1470	0.0266666666666667
1485	0.0266666666666667
1500	0.0266666666666667
1515	0.0266666666666667
1530	0.0266666666666667
1545	0.0266666666666667
1560	0.0266666666666667
1575	0.0266666666666667
1590	0.02
1605	0.02
1620	0.02
1635	0.0133333333333333
1650	0.0133333333333333
1665	0.0133333333333333
1680	0.02
1695	0.02
1710	0.0133333333333333
1725	0.02
1740	0.02
1755	0.02
1770	0.02
1785	0.0133333333333333
1800	0.0133333333333333
1815	0.0266666666666667
1830	0.02
1845	0.02
1860	0.02
1875	0.0133333333333333
1890	0.02
1905	0.02
1920	0.02
1935	0.0266666666666667
1950	0.0333333333333333
1965	0.02
1980	0.02
1995	0.0266666666666667
2010	0.0333333333333333
2025	0.0333333333333333
2040	0.0266666666666667
2055	0.0266666666666667
2070	0.0266666666666667
2085	0.02
2100	0.0133333333333333
2115	0.02
2130	0.02
2145	0.0133333333333333
2160	0.0133333333333333
2175	0.02
2190	0.0266666666666667
2205	0.0266666666666667
2220	0.0266666666666667
2235	0.04
2250	0.04
2265	0.0333333333333333
2280	0.04
2295	0.04
2310	0.0333333333333333
2325	0.0266666666666667
2340	0.0333333333333333
2355	0.04
2370	0.0533333333333333
2385	0.04
2400	0.04
2415	0.0466666666666667
2430	0.04
2445	0.04
2460	0.0466666666666667
2475	0.0466666666666667
2490	0.0333333333333333
2505	0.0266666666666667
2520	0.0133333333333333
2535	0.0133333333333333
2550	0.02
2565	0.0266666666666667
2580	0.0333333333333333
2595	0.0333333333333333
2610	0.0266666666666667
2625	0.0266666666666667
2640	0.0333333333333333
2655	0.0333333333333333
2670	0.04
2685	0.04
2700	0.0333333333333333
2715	0.02
2730	0.02
2745	0.02
2760	0.0266666666666667
2775	0.0333333333333333
2790	0.04
2805	0.0533333333333333
2820	0.0533333333333333
2835	0.06
2850	0.0733333333333333
2865	0.0733333333333333
2880	0.0666666666666667
2895	0.0666666666666667
2910	0.0666666666666667
2925	0.06
2940	0.06
2955	0.0466666666666667
2970	0.04
2985	0.0333333333333333
3000	0.02
3015	0.0266666666666667
3030	0.0333333333333333
3045	0.0333333333333333
3060	0.0266666666666667
3075	0.0266666666666667
3090	0.0266666666666667
3105	0.0266666666666667
3120	0.0266666666666667
3135	0.0266666666666667
3150	0.0333333333333333
3165	0.0333333333333333
3180	0.0266666666666667
3195	0.0333333333333333
3210	0.04
3225	0.0466666666666667
3240	0.0333333333333333
3255	0.0333333333333333
3270	0.0533333333333333
3285	0.0666666666666667
3300	0.0666666666666667
3315	0.08
3330	0.08
3345	0.0733333333333333
3360	0.0733333333333333
3375	0.0666666666666667
3390	0.0666666666666667
3405	0.0733333333333333
3420	0.0533333333333333
3435	0.04
3450	0.04
3465	0.0266666666666667
3480	0.0266666666666667
3495	0.0333333333333333
3510	0.0266666666666667
3525	0.0266666666666667
3540	0.0333333333333333
3555	0.0266666666666667
3570	0.04
3585	0.0533333333333333
3600	0.0466666666666667
3615	0.04
3630	0.04
3645	0.04
3660	0.0466666666666667
3675	0.0533333333333333
3690	0.0533333333333333
3705	0.06
3720	0.0466666666666667
3735	0.0333333333333333
3750	0.0333333333333333
3765	0.0333333333333333
3780	0.0333333333333333
3795	0.0266666666666667
3810	0.0266666666666667
3825	0.0266666666666667
3840	0.02
3855	0.0133333333333333
3870	0.0133333333333333
3885	0.0133333333333333
3900	0.02
3915	0.02
3930	0.02
3945	0.02
3960	0.02
3975	0.0133333333333333
3990	0.02
4005	0.02
4020	0.02
4035	0.0333333333333333
4050	0.0333333333333333
4065	0.0333333333333333
4080	0.04
4095	0.04
4110	0.04
4125	0.04
4140	0.04
4155	0.04
4170	0.04
4185	0.0266666666666667
4200	0.02
4215	0.0266666666666667
4230	0.0266666666666667
4245	0.0333333333333333
4260	0.0266666666666667
4275	0.0333333333333333
4290	0.04
4305	0.0466666666666667
4320	0.06
4335	0.06
4350	0.0666666666666667
4365	0.06
4380	0.06
4395	0.0533333333333333
4410	0.0533333333333333
4425	0.0466666666666667
4440	0.0333333333333333
4455	0.0333333333333333
4470	0.02
4485	0.02
4500	0.0266666666666667
4515	0.0266666666666667
4530	0.02
4545	0.0333333333333333
4560	0.0466666666666667
4575	0.0466666666666667
4590	0.0466666666666667
4605	0.0466666666666667
4620	0.0466666666666667
4635	0.0466666666666667
4650	0.0533333333333333
4665	0.0533333333333333
4680	0.0666666666666667
4695	0.06
4710	0.0533333333333333
4725	0.0533333333333333
4740	0.06
4755	0.06
4770	0.06
4785	0.0666666666666667
4800	0.06
4815	0.0666666666666667
4830	0.0533333333333333
4845	0.0533333333333333
4860	0.0533333333333333
4875	0.0533333333333333
4890	0.0466666666666667
4905	0.04
4920	0.0466666666666667
4935	0.04
4950	0.0266666666666667
4965	0.02
4980	0.0266666666666667
4995	0.02
5010	0.02
5025	0.02
5040	0.02
5055	0.02
5070	0.0266666666666667
5085	0.0333333333333333
5100	0.0333333333333333
5115	0.04
5130	0.0333333333333333
5145	0.0333333333333333
5160	0.0333333333333333
5175	0.0333333333333333
5190	0.04
5205	0.04
5220	0.0333333333333333
5235	0.0266666666666667
5250	0.0266666666666667
5265	0.02
5280	0.0333333333333333
5295	0.0466666666666667
5310	0.04
5325	0.04
5340	0.04
5355	0.04
5370	0.0466666666666667
5385	0.0466666666666667
5400	0.0466666666666667
5415	0.0466666666666667
5430	0.04
5445	0.0266666666666667
5460	0.0266666666666667
5475	0.0266666666666667
5490	0.0266666666666667
5505	0.0333333333333333
5520	0.02
5535	0.02
5550	0.02
5565	0.0266666666666667
5580	0.02
5595	0.02
5610	0.0266666666666667
5625	0.0266666666666667
5640	0.02
5655	0.0133333333333333
5670	0.02
5685	0.02
5700	0.02
5715	0.02
5730	0.02
5745	0.0266666666666667
5760	0.0266666666666667
5775	0.0266666666666667
5790	0.0266666666666667
5805	0.0266666666666667
5820	0.0266666666666667
5835	0.0333333333333333
5850	0.04
5865	0.0333333333333333
5880	0.04
5895	0.0333333333333333
5910	0.0266666666666667
5925	0.0266666666666667
5940	0.0266666666666667
5955	0.0266666666666667
5970	0.02
5985	0.0266666666666667
6000	0.02
6015	0.0266666666666667
6030	0.02
6045	0.02
6060	0.02
6075	0.0333333333333333
6090	0.0333333333333333
6105	0.0333333333333333
6120	0.04
6135	0.0266666666666667
6150	0.0266666666666667
6165	0.02
6180	0.0266666666666667
6195	0.04
6210	0.0466666666666667
6225	0.04
6240	0.0533333333333333
6255	0.0533333333333333
6270	0.0466666666666667
6285	0.0466666666666667
6300	0.0466666666666667
6315	0.0533333333333333
6330	0.0466666666666667
6345	0.0333333333333333
6360	0.04
6375	0.0333333333333333
6390	0.02
6405	0.0533333333333333
6420	0.0666666666666667
6435	0.0666666666666667
6450	0.08
6465	0.0733333333333333
6480	0.08
6495	0.08
6510	0.0733333333333333
6525	0.0733333333333333
6540	0.0733333333333333
6555	0.04
6570	0.0266666666666667
6585	0.0333333333333333
6600	0.0266666666666667
6615	0.0333333333333333
6630	0.0266666666666667
6645	0.0266666666666667
6660	0.02
6675	0.02
6690	0.02
6705	0.02
6720	0.0266666666666667
6735	0.02
6750	0.0133333333333333
6765	0.00666666666666667
6780	0.00666666666666667
6795	0.00666666666666667
6810	0.02
6825	0.02
6840	0.02
6855	0.02
6870	0.0266666666666667
6885	0.0333333333333333
6900	0.0333333333333333
6915	0.04
6930	0.04
6945	0.0466666666666667
6960	0.04
6975	0.04
6990	0.06
7005	0.06
7020	0.0466666666666667
7035	0.0466666666666667
7050	0.06
7065	0.06
7080	0.06
7095	0.06
7110	0.06
7125	0.06
7140	0.04
7155	0.0466666666666667
7170	0.0466666666666667
7185	0.04
7200	0.0333333333333333
7215	0.0266666666666667
7230	0.0333333333333333
7245	0.0266666666666667
7260	0.02
7275	0.0266666666666667
7290	0.0266666666666667
7305	0.02
7320	0.02
7335	0.02
7350	0.0266666666666667
7365	0.0266666666666667
7380	0.0266666666666667
7395	0.0333333333333333
7410	0.0333333333333333
7425	0.04
7440	0.04
7455	0.0533333333333333
7470	0.06
7485	0.06
7500	0.0466666666666667
7515	0.0466666666666667
7530	0.04
7545	0.0333333333333333
7560	0.0466666666666667
7575	0.0333333333333333
7590	0.0333333333333333
7605	0.02
7620	0.0133333333333333
7635	0.02
7650	0.0333333333333333
7665	0.0533333333333333
7680	0.0666666666666667
7695	0.0666666666666667
7710	0.0533333333333333
7725	0.0533333333333333
7740	0.0533333333333333
7755	0.0533333333333333
7770	0.0533333333333333
7785	0.0533333333333333
7800	0.04
7815	0.02
7830	0.0133333333333333
7845	0.02
7860	0.02
7875	0.0333333333333333
7890	0.0466666666666667
7905	0.0533333333333333
7920	0.06
7935	0.0533333333333333
7950	0.0533333333333333
7965	0.06
7980	0.0533333333333333
7995	0.0466666666666667
8010	0.0466666666666667
8025	0.04
8040	0.0333333333333333
8055	0.0333333333333333
8070	0.0266666666666667
8085	0.0266666666666667
8100	0.0266666666666667
8115	0.0266666666666667
8130	0.0266666666666667
8145	0.0266666666666667
8160	0.0266666666666667
8175	0.0266666666666667
8190	0.0266666666666667
8205	0.02
8220	0.0333333333333333
8235	0.0333333333333333
8250	0.0333333333333333
8265	0.04
8280	0.0533333333333333
8295	0.0533333333333333
8310	0.06
8325	0.0533333333333333
8340	0.0533333333333333
8355	0.0533333333333333
8370	0.06
8385	0.0733333333333333
8400	0.08
8415	0.0666666666666667
8430	0.0533333333333333
8445	0.0533333333333333
8460	0.0533333333333333
8475	0.06
8490	0.06
8505	0.06
8520	0.0533333333333333
8535	0.0533333333333333
8550	0.0466666666666667
8565	0.0533333333333333
8580	0.0533333333333333
8595	0.0533333333333333
8610	0.0466666666666667
8625	0.04
8640	0.04
8655	0.04
8670	0.0266666666666667
8685	0.02
8700	0.02
8715	0.0133333333333333
8730	0.02
8745	0.0266666666666667
8760	0.0266666666666667
8775	0.0333333333333333
8790	0.0466666666666667
8805	0.0533333333333333
8820	0.0533333333333333
8835	0.0466666666666667
8850	0.0533333333333333
8865	0.06
8880	0.0533333333333333
8895	0.0466666666666667
8910	0.0533333333333333
8925	0.0533333333333333
8940	0.0333333333333333
8955	0.0266666666666667
8970	0.0266666666666667
8985	0.04
9000	0.0333333333333333
9015	0.0266666666666667
9030	0.0266666666666667
9045	0.0266666666666667
9060	0.04
9075	0.0333333333333333
9090	0.04
9105	0.04
9120	0.0466666666666667
9135	0.0466666666666667
9150	0.0466666666666667
9165	0.0533333333333333
9180	0.0533333333333333
9195	0.06
9210	0.04
9225	0.04
9240	0.0333333333333333
9255	0.0333333333333333
9270	0.0466666666666667
9285	0.0333333333333333
9300	0.0333333333333333
9315	0.0333333333333333
9330	0.0333333333333333
9345	0.0266666666666667
9360	0.0266666666666667
9375	0.04
9390	0.0466666666666667
9405	0.0533333333333333
9420	0.0333333333333333
9435	0.04
9450	0.0466666666666667
9465	0.0533333333333333
9480	0.06
9495	0.0666666666666667
9510	0.0733333333333333
9525	0.0666666666666667
9540	0.0666666666666667
9555	0.06
9570	0.0666666666666667
9585	0.06
9600	0.0533333333333333
9615	0.0466666666666667
9630	0.0533333333333333
9645	0.0466666666666667
9660	0.0466666666666667
9675	0.04
9690	0.04
9705	0.0533333333333333
9720	0.0466666666666667
9735	0.0466666666666667
9750	0.0466666666666667
9765	0.0466666666666667
9780	0.04
9795	0.0466666666666667
9810	0.04
9825	0.04
9840	0.0333333333333333
9855	0.0333333333333333
9870	0.0333333333333333
9885	0.04
9900	0.04
9915	0.0466666666666667
9930	0.0466666666666667
9945	0.0466666666666667
9960	0.0533333333333333
9975	0.0533333333333333
9990	0.06
10005	0.0466666666666667
10020	0.0533333333333333
10035	0.0533333333333333
10050	0.0533333333333333
10065	0.06
10080	0.0533333333333333
10095	0.0533333333333333
10110	0.0466666666666667
10125	0.0533333333333333
10140	0.0466666666666667
10155	0.06
10170	0.0533333333333333
10185	0.0466666666666667
10200	0.0533333333333333
10215	0.0333333333333333
10230	0.0466666666666667
10245	0.04
10260	0.0533333333333333
10275	0.0533333333333333
10290	0.06
10305	0.0533333333333333
10320	0.0533333333333333
10335	0.06
10350	0.0533333333333333
10365	0.06
10380	0.0466666666666667
10395	0.0466666666666667
10410	0.0333333333333333
10425	0.0333333333333333
10440	0.04
10455	0.04
10470	0.04
10485	0.0333333333333333
10500	0.0466666666666667
10515	0.04
10530	0.04
10545	0.04
10560	0.04
10575	0.0333333333333333
10590	0.0466666666666667
10605	0.0533333333333333
10620	0.0533333333333333
10635	0.06
10650	0.06
10665	0.08
10680	0.0866666666666667
10695	0.0933333333333333
10710	0.1
10725	0.113333333333333
10740	0.0866666666666667
10755	0.0866666666666667
10770	0.0866666666666667
10785	0.0866666666666667
10800	0.0866666666666667
10815	0.0666666666666667
10830	0.06
10845	0.0533333333333333
10860	0.0466666666666667
10875	0.04
10890	0.0466666666666667
10905	0.0333333333333333
10920	0.0333333333333333
10935	0.0266666666666667
10950	0.0133333333333333
10965	0.02
10980	0.02
10995	0.02
11010	0.0266666666666667
11025	0.02
11040	0.0133333333333333
11055	0.0133333333333333
11070	0.0133333333333333
11085	0.0133333333333333
11100	0.0133333333333333
11115	0.00666666666666667
11130	0.0133333333333333
11145	0.0133333333333333
11160	0.00666666666666667
11175	0.00666666666666667
11190	0.00666666666666667
11205	0.00666666666666667
11220	0.0133333333333333
11235	0.0133333333333333
11250	0.0133333333333333
11265	0.0266666666666667
11280	0.0333333333333333
11295	0.04
11310	0.0466666666666667
11325	0.0466666666666667
11340	0.0466666666666667
11355	0.0466666666666667
11370	0.04
11385	0.0533333333333333
11400	0.0533333333333333
11415	0.04
11430	0.0266666666666667
11445	0.02
11460	0.0133333333333333
11475	0.0133333333333333
11490	0.0266666666666667
11505	0.0266666666666667
11520	0.0266666666666667
11535	0.0133333333333333
11550	0.0133333333333333
11565	0.0133333333333333
11580	0.02
11595	0.02
11610	0.02
11625	0.0266666666666667
11640	0.0133333333333333
11655	0.0133333333333333
11670	0.0133333333333333
11685	0.02
11700	0.0266666666666667
11715	0.0266666666666667
11730	0.02
11745	0.02
11760	0.0266666666666667
11775	0.02
11790	0.02
11805	0.0266666666666667
11820	0.0266666666666667
11835	0.02
11850	0.0133333333333333
11865	0.0133333333333333
11880	0.02
11895	0.02
11910	0.0133333333333333
11925	0.02
11940	0.02
11955	0.0133333333333333
11970	0.0133333333333333
11985	0.0266666666666667
12000	0.0333333333333333
12015	0.06
12030	0.0533333333333333
12045	0.0533333333333333
12060	0.0533333333333333
12075	0.06
12090	0.06
12105	0.06
12120	0.06
12135	0.0533333333333333
12150	0.0466666666666667
12165	0.02
12180	0.02
12195	0.02
12210	0.02
12225	0.00666666666666667
12240	0.00666666666666667
12255	0.0133333333333333
12270	0.02
12285	0.0133333333333333
12300	0.0133333333333333
12315	0.0266666666666667
12330	0.0266666666666667
12345	0.0266666666666667
12360	0.0333333333333333
12375	0.0333333333333333
12390	0.04
12405	0.04
12420	0.0333333333333333
12435	0.0333333333333333
12450	0.04
12465	0.0333333333333333
12480	0.04
12495	0.0466666666666667
12510	0.0466666666666667
12525	0.0466666666666667
12540	0.04
12555	0.04
12570	0.0533333333333333
12585	0.06
12600	0.0533333333333333
12615	0.06
12630	0.0533333333333333
12645	0.0466666666666667
12660	0.0533333333333333
12675	0.0533333333333333
12690	0.0533333333333333
12705	0.0466666666666667
12720	0.0333333333333333
12735	0.0266666666666667
12750	0.0333333333333333
12765	0.02
12780	0.02
12795	0.02
12810	0.00666666666666667
12825	0.0133333333333333
12840	0.0133333333333333
12855	0.0133333333333333
12870	0.02
12885	0.02
12900	0.0133333333333333
12915	0.0133333333333333
12930	0.0133333333333333
12945	0.0133333333333333
12960	0.0133333333333333
12975	0.00666666666666667
12990	0.00666666666666667
13005	0.00666666666666667
13020	0
13035	0
13050	0
13065	0.00666666666666667
13080	0.00666666666666667
13095	0.00666666666666667
13110	0.00666666666666667
13125	0.02
13140	0.02
13155	0.0266666666666667
13170	0.0266666666666667
13185	0.0266666666666667
13200	0.04
13215	0.0333333333333333
13230	0.0333333333333333
13245	0.04
13260	0.04
13275	0.0333333333333333
13290	0.04
13305	0.0333333333333333
13320	0.0333333333333333
13335	0.0333333333333333
13350	0.0266666666666667
13365	0.0266666666666667
13380	0.0266666666666667
13395	0.02
13410	0.02
13425	0.0133333333333333
13440	0.00666666666666667
13455	0.00666666666666667
13470	0.0133333333333333
13485	0.02
13500	0.0133333333333333
13515	0.0133333333333333
13530	0.02
13545	0.02
13560	0.02
13575	0.02
13590	0.0333333333333333
13605	0.0466666666666667
13620	0.0533333333333333
13635	0.0466666666666667
13650	0.0466666666666667
13665	0.0533333333333333
13680	0.0466666666666667
13695	0.0466666666666667
13710	0.0466666666666667
13725	0.0533333333333333
13740	0.0466666666666667
13755	0.0533333333333333
13770	0.0466666666666667
13785	0.0466666666666667
13800	0.0533333333333333
13815	0.0466666666666667
13830	0.0666666666666667
13845	0.0733333333333333
13860	0.0733333333333333
13875	0.0666666666666667
13890	0.0666666666666667
13905	0.0533333333333333
13920	0.0533333333333333
13935	0.0733333333333333
13950	0.0733333333333333
13965	0.08
13980	0.06
13995	0.0533333333333333
14010	0.0533333333333333
14025	0.0666666666666667
14040	0.06
14055	0.06
14070	0.0533333333333333
14085	0.04
14100	0.04
14115	0.04
14130	0.04
14145	0.06
14160	0.0733333333333333
14175	0.06
14190	0.0666666666666667
14205	0.06
14220	0.0666666666666667
14235	0.0733333333333333
14250	0.0666666666666667
14265	0.06
14280	0.06
14295	0.04
14310	0.0266666666666667
14325	0.0266666666666667
14340	0.0266666666666667
14355	0.0333333333333333
14370	0.0266666666666667
14385	0.02
14400	0.02
14415	0.02
14430	0.02
14445	0.02
14460	0.0266666666666667
14475	0.0266666666666667
14490	0.04
14505	0.0333333333333333
14520	0.04
14535	0.04
14550	0.04
14565	0.0466666666666667
14580	0.0466666666666667
14595	0.0533333333333333
14610	0.0533333333333333
14625	0.0533333333333333
14640	0.04
14655	0.04
14670	0.04
14685	0.0333333333333333
14700	0.0333333333333333
14715	0.0266666666666667
14730	0.0266666666666667
14745	0.02
14760	0.0133333333333333
14775	0.0133333333333333
14790	0.0133333333333333
14805	0.0133333333333333
14820	0.00666666666666667
14835	0.00666666666666667
14850	0.00666666666666667
14865	0.00666666666666667
14880	0.00666666666666667
14895	0.00666666666666667
14910	0.0133333333333333
14925	0.02
14940	0.0133333333333333
14955	0.0133333333333333
14970	0.02
14985	0.02
15000	0.02
15015	0.0333333333333333
15030	0.04
15045	0.04
15060	0.04
15075	0.0333333333333333
15090	0.0333333333333333
15105	0.0333333333333333
15120	0.0333333333333333
15135	0.0533333333333333
15150	0.0533333333333333
15165	0.0533333333333333
15180	0.0533333333333333
15195	0.0666666666666667
15210	0.06
15225	0.06
15240	0.06
15255	0.0733333333333333
15270	0.08
15285	0.06
15300	0.0666666666666667
15315	0.0533333333333333
15330	0.0466666666666667
15345	0.0466666666666667
15360	0.0466666666666667
15375	0.0533333333333333
15390	0.0533333333333333
15405	0.04
15420	0.0333333333333333
15435	0.04
15450	0.0533333333333333
15465	0.0533333333333333
15480	0.06
15495	0.06
15510	0.0733333333333333
15525	0.0733333333333333
15540	0.0866666666666667
15555	0.0933333333333333
15570	0.1
15585	0.113333333333333
15600	0.106666666666667
15615	0.113333333333333
15630	0.106666666666667
15645	0.1
15660	0.0933333333333333
15675	0.0933333333333333
15690	0.08
15705	0.0733333333333333
15720	0.06
15735	0.0466666666666667
15750	0.04
15765	0.0466666666666667
15780	0.0533333333333333
15795	0.0466666666666667
15810	0.04
15825	0.04
15840	0.06
15855	0.06
15870	0.06
15885	0.0533333333333333
15900	0.0533333333333333
15915	0.0466666666666667
15930	0.0466666666666667
15945	0.0466666666666667
15960	0.0466666666666667
15975	0.04
15990	0.0266666666666667
16005	0.0333333333333333
16020	0.04
16035	0.04
16050	0.0333333333333333
16065	0.0266666666666667
16080	0.0266666666666667
16095	0.0266666666666667
16110	0.0266666666666667
16125	0.0333333333333333
16140	0.0266666666666667
16155	0.0266666666666667
16170	0.0266666666666667
16185	0.0466666666666667
16200	0.0466666666666667
16215	0.0466666666666667
16230	0.04
16245	0.0466666666666667
16260	0.0466666666666667
16275	0.04
16290	0.04
16305	0.0333333333333333
16320	0.0266666666666667
16335	0.00666666666666667
16350	0.00666666666666667
16365	0.02
16380	0.02
16395	0.0266666666666667
16410	0.0266666666666667
16425	0.0333333333333333
16440	0.04
16455	0.04
