# Supplementary material for: Conveniently Pre-Tagged and Pre-Packaged: Extended Molecular Identification and Metagenomics Using Complete Metazoan Mitochondrial Genomes
Source: PLoS One. 2012 Dec 14;7(12):e51263. doi: 10.1371/journal.pone.0051263 (PMC3522660; doi:10.1371/journal.pone.0051263)
Supplement: File S4 — Sliding window analyses for Sauropsida, Aves, Hemichordata, Coelacanthimorpha, Dipnoi, Chondrichthyes and Cephalochordata. For each family, the folder contains the aligned sequences as well as the sliding window analyses by species pair and for all species pair on a single figure. (ZIP) [file pone.0051263.s004.zip › Coelacanthimorpha/Coelacanthidae/45_450/Latimeria_chalumnae_NC_001804_Latimeria_menadoensis_NC_006921.csv]

0	0.0555555555555556
45	0.0533333333333333
90	0.0511111111111111
135	0.0466666666666667
180	0.0355555555555556
225	0.0311111111111111
270	0.0333333333333333
315	0.0355555555555556
360	0.0377777777777778
405	0.0355555555555556
450	0.0288888888888889
495	0.0266666666666667
540	0.0266666666666667
585	0.0266666666666667
630	0.0266666666666667
675	0.0288888888888889
720	0.0244444444444444
765	0.0266666666666667
810	0.0222222222222222
855	0.0177777777777778
900	0.0177777777777778
945	0.0244444444444444
990	0.0266666666666667
1035	0.0288888888888889
1080	0.0266666666666667
1125	0.0266666666666667
1170	0.0288888888888889
1215	0.0266666666666667
1260	0.0266666666666667
1305	0.0266666666666667
1350	0.0288888888888889
1395	0.0266666666666667
1440	0.0244444444444444
1485	0.02
1530	0.0244444444444444
1575	0.0222222222222222
1620	0.0222222222222222
1665	0.0222222222222222
1710	0.0244444444444444
1755	0.0244444444444444
1800	0.0222222222222222
1845	0.02
1890	0.0244444444444444
1935	0.0288888888888889
1980	0.0266666666666667
2025	0.0266666666666667
2070	0.0355555555555556
2115	0.0333333333333333
2160	0.0311111111111111
2205	0.0311111111111111
2250	0.0333333333333333
2295	0.0377777777777778
2340	0.0333333333333333
2385	0.0311111111111111
2430	0.0311111111111111
2475	0.0377777777777778
2520	0.0377777777777778
2565	0.0422222222222222
2610	0.0422222222222222
2655	0.0488888888888889
2700	0.0466666666666667
2745	0.0444444444444444
2790	0.0466666666666667
2835	0.0444444444444444
2880	0.0466666666666667
2925	0.0466666666666667
2970	0.0422222222222222
3015	0.0488888888888889
3060	0.0488888888888889
3105	0.0466666666666667
3150	0.0488888888888889
3195	0.0488888888888889
3240	0.0466666666666667
3285	0.0555555555555556
3330	0.0533333333333333
3375	0.0533333333333333
3420	0.0511111111111111
3465	0.0377777777777778
3510	0.0377777777777778
3555	0.0355555555555556
3600	0.0355555555555556
3645	0.0311111111111111
3690	0.0333333333333333
3735	0.0288888888888889
3780	0.0333333333333333
3825	0.0288888888888889
3870	0.0288888888888889
3915	0.0311111111111111
3960	0.0355555555555556
4005	0.0422222222222222
4050	0.0466666666666667
4095	0.0488888888888889
4140	0.0444444444444444
4185	0.0422222222222222
4230	0.04
4275	0.0466666666666667
4320	0.0444444444444444
4365	0.0488888888888889
4410	0.0511111111111111
4455	0.0466666666666667
4500	0.0466666666666667
4545	0.0488888888888889
4590	0.0533333333333333
4635	0.0555555555555556
4680	0.0555555555555556
4725	0.0488888888888889
4770	0.0533333333333333
4815	0.0511111111111111
4860	0.0444444444444444
4905	0.0422222222222222
4950	0.0377777777777778
4995	0.0422222222222222
5040	0.04
5085	0.0422222222222222
5130	0.04
5175	0.0377777777777778
5220	0.0377777777777778
5265	0.0355555555555556
5310	0.0355555555555556
5355	0.0333333333333333
5400	0.0355555555555556
5445	0.0311111111111111
5490	0.0311111111111111
5535	0.0288888888888889
5580	0.0311111111111111
5625	0.0311111111111111
5670	0.0266666666666667
5715	0.0311111111111111
5760	0.0288888888888889
5805	0.0333333333333333
5850	0.0311111111111111
5895	0.0355555555555556
5940	0.0422222222222222
5985	0.0377777777777778
6030	0.0355555555555556
6075	0.0422222222222222
6120	0.0555555555555556
6165	0.0533333333333333
6210	0.06
6255	0.0555555555555556
6300	0.0577777777777778
6345	0.0511111111111111
6390	0.0422222222222222
6435	0.0466666666666667
6480	0.0444444444444444
6525	0.0422222222222222
6570	0.0311111111111111
6615	0.0311111111111111
6660	0.0288888888888889
6705	0.0355555555555556
6750	0.04
6795	0.0422222222222222
6840	0.0444444444444444
6885	0.0422222222222222
6930	0.0466666666666667
6975	0.0444444444444444
7020	0.04
7065	0.0422222222222222
7110	0.0422222222222222
7155	0.0444444444444444
7200	0.0377777777777778
7245	0.0333333333333333
7290	0.0377777777777778
7335	0.0377777777777778
7380	0.0488888888888889
7425	0.0466666666666667
7470	0.0466666666666667
7515	0.0422222222222222
7560	0.0444444444444444
7605	0.0488888888888889
7650	0.0488888888888889
7695	0.0533333333333333
7740	0.0511111111111111
7785	0.0511111111111111
7830	0.0377777777777778
7875	0.04
7920	0.0466666666666667
7965	0.0488888888888889
8010	0.0488888888888889
8055	0.0377777777777778
8100	0.0488888888888889
8145	0.0444444444444444
8190	0.0466666666666667
8235	0.0533333333333333
8280	0.0533333333333333
8325	0.0511111111111111
8370	0.0466666666666667
8415	0.0444444444444444
8460	0.0422222222222222
8505	0.0511111111111111
8550	0.04
8595	0.0444444444444444
8640	0.0422222222222222
8685	0.0377777777777778
8730	0.0355555555555556
8775	0.0422222222222222
8820	0.0444444444444444
8865	0.0488888888888889
8910	0.0466666666666667
8955	0.0355555555555556
9000	0.04
9045	0.0377777777777778
9090	0.04
9135	0.04
9180	0.0488888888888889
9225	0.0488888888888889
9270	0.0488888888888889
9315	0.0444444444444444
9360	0.0488888888888889
9405	0.0555555555555556
9450	0.0488888888888889
9495	0.0533333333333333
9540	0.0466666666666667
9585	0.0488888888888889
9630	0.0466666666666667
9675	0.0444444444444444
9720	0.0444444444444444
9765	0.0511111111111111
9810	0.0466666666666667
9855	0.0466666666666667
9900	0.0488888888888889
9945	0.0466666666666667
9990	0.0577777777777778
10035	0.0555555555555556
10080	0.0511111111111111
10125	0.0488888888888889
10170	0.0511111111111111
10215	0.0466666666666667
10260	0.0444444444444444
10305	0.0511111111111111
10350	0.0555555555555556
10395	0.0622222222222222
10440	0.0577777777777778
10485	0.06
10530	0.0622222222222222
10575	0.0644444444444444
10620	0.06
10665	0.0577777777777778
10710	0.06
10755	0.0466666666666667
10800	0.04
10845	0.0311111111111111
10890	0.0244444444444444
10935	0.0222222222222222
10980	0.0266666666666667
11025	0.0266666666666667
11070	0.0244444444444444
11115	0.0288888888888889
11160	0.0266666666666667
11205	0.0311111111111111
11250	0.0311111111111111
11295	0.0311111111111111
11340	0.0333333333333333
11385	0.0311111111111111
11430	0.0244444444444444
11475	0.0222222222222222
11520	0.0244444444444444
11565	0.0177777777777778
11610	0.02
11655	0.0177777777777778
11700	0.0244444444444444
11745	0.0311111111111111
11790	0.0333333333333333
11835	0.0333333333333333
11880	0.0311111111111111
11925	0.0288888888888889
11970	0.0311111111111111
12015	0.0355555555555556
12060	0.0355555555555556
12105	0.0377777777777778
12150	0.0333333333333333
12195	0.0311111111111111
12240	0.0311111111111111
12285	0.0377777777777778
12330	0.0422222222222222
12375	0.0466666666666667
12420	0.0422222222222222
12465	0.0422222222222222
12510	0.04
12555	0.0377777777777778
12600	0.0377777777777778
12645	0.0311111111111111
12690	0.0266666666666667
12735	0.0177777777777778
12780	0.0155555555555556
12825	0.0155555555555556
12870	0.0177777777777778
12915	0.0177777777777778
12960	0.02
13005	0.0222222222222222
13050	0.0222222222222222
13095	0.0222222222222222
13140	0.0222222222222222
13185	0.0266666666666667
13230	0.0266666666666667
13275	0.0222222222222222
13320	0.0333333333333333
13365	0.0311111111111111
13410	0.0288888888888889
13455	0.0355555555555556
13500	0.0377777777777778
13545	0.0488888888888889
13590	0.0511111111111111
13635	0.0577777777777778
13680	0.0622222222222222
13725	0.0666666666666667
13770	0.0555555555555556
13815	0.06
13860	0.0733333333333333
13905	0.0644444444444444
13950	0.0666666666666667
13995	0.0555555555555556
14040	0.0555555555555556
14085	0.0511111111111111
14130	0.0444444444444444
14175	0.0422222222222222
14220	0.0488888888888889
14265	0.0466666666666667
14310	0.0377777777777778
14355	0.0377777777777778
14400	0.0333333333333333
14445	0.0333333333333333
14490	0.0333333333333333
14535	0.0266666666666667
14580	0.0266666666666667
14625	0.0288888888888889
14670	0.0222222222222222
14715	0.0222222222222222
14760	0.0222222222222222
14805	0.02
14850	0.0266666666666667
14895	0.0377777777777778
14940	0.0355555555555556
14985	0.0444444444444444
15030	0.0466666666666667
15075	0.0488888888888889
15120	0.0488888888888889
15165	0.0533333333333333
15210	0.06
15255	0.0688888888888889
15300	0.0755555555555556
15345	0.0688888888888889
15390	0.0733333333333333
15435	0.0666666666666667
15480	0.0733333333333333
15525	0.0711111111111111
15570	0.0755555555555556
15615	0.0711111111111111
15660	0.0622222222222222
15705	0.0577777777777778
15750	0.0444444444444444
15795	0.0422222222222222
15840	0.04
15885	0.0488888888888889
15930	0.04
15975	0.0377777777777778
16020	0.0311111111111111
16065	0.0311111111111111
16110	0.0333333333333333
16155	0.0355555555555556
16200	0.0466666666666667
16245	0.0488888888888889
16290	0.0488888888888889
16335	0.04
16380	0.0444444444444444
16425	0.0488888888888889
