# Supplementary material for: Conveniently Pre-Tagged and Pre-Packaged: Extended Molecular Identification and Metagenomics Using Complete Metazoan Mitochondrial Genomes
Source: PLoS One. 2012 Dec 14;7(12):e51263. doi: 10.1371/journal.pone.0051263 (PMC3522660; doi:10.1371/journal.pone.0051263)
Supplement: File S4 — Sliding window analyses for Sauropsida, Aves, Hemichordata, Coelacanthimorpha, Dipnoi, Chondrichthyes and Cephalochordata. For each family, the folder contains the aligned sequences as well as the sliding window analyses by species pair and for all species pair on a single figure. (ZIP) [file pone.0051263.s004.zip › Coelacanthimorpha/Coelacanthidae/Coelacanthidae.fas]

>Latimeria chalumnae mitochondrion, complete genome.    NC_001804
GTGATAATCACTCGTTGACTATTCTCAACCAACCATAAAGACATTGGTACCCTATACATG
ATCTTCGGTGCCTGAGCTGGAATAGTTGGAACCGCCCTAAGCCTGCTTATTCGAGCTGAA
CTCAGCCAACCTGGGGCTCTCCTGGGCGATGACCAAATTTATAATGTAGTCGTTACAGCA
CATGCATTCGTGATAATCTTCTTTATAGTAATACCGATCATAATCGGCGGGTTTGGCAAC
TGATTAATTCCCCTGATGATTGGGGCACCCGACATAGCATTTCCACGTATAAACAACATA
AGCTTCTGACTACTACCACCCTCACTCCTACTCCTACTAGCATCTTCTGGAGTAGAAGCA
GGAGCAGGCACAGGATGGACAGTATACCCTCCACTAGCGGGCAACCTCGCCCATGCAGGA
GCATCCGTAGATTTAACAATTTTCTCCTTACATCTAGCCGGTGTATCCTCAATCTTAGGG
GCCATCAACTTCATCACAACAGTAATCAACATAAAACCCCCAACAATAACACAGTATCAG
ACACCACTATTTATCTGATCAGTCTTAGTGACCGCCGTACTACTCCTACTCTCGCTACCG
GTGCTAGCTGCCGGAATTACCATACTACTGACAGATCGAAATCTAAACACAACATTCTTT
GACCCTGCTGGAGGAGGAGACCCTATTCTATACCAACACCTATTCTGATTCTTCGGCCAT
CCTGAAGTATACATCCTAATTTTACCAGGATTTGGTATAATCTCACACATTGTGGCCTAC
TACTCTGGAAAGAAAGAACCATTCGGGTATATAGGTATAGTATGAGCTATAATGGCAATT
GGACTTCTAGGCTTCATCGTATGAGCCCATCATATATTTACCGTAGGAATGGATGTTGAC
ACACGAGCATACTTTACATCAGCAACCATAATTATTGCCATCCCAACAGGAGTAAAAGTG
TTCAGCTGACTAGCGACACTTCACGGAGGAGTGACCAAATGAGACACACCCCTGCTATGA
GCACTAGGATTTATCTTTCTTTTTACAGTAGGAGGCCTAACAGGCATCGTACTGGCAAAC
TCATCACTAGACATCATCCTACATGACACTTATTACGTAGTAGCACACTTCCACTATGTC
CTATCAATAGGAGCAGTATTTGCAATCATAGGGGGACTCGTGCACTGATTTCCACTAATA
ACAGGATATACCTTACACAACACATGAACAAAAATCCACTTTGGTGTAATATTCACAGGA
GTAAACCTAACATTTTTCCCACAACACTTCCTCGGACTAGCAGGAATACCACGACGTTAC
TCAGACTATCCAGATGCCTATACTTTATGAAACACAGTATCATCAATTGGCTCTCTAATT
TCACTAATTGCCGTAATCATATTTATATTTATCCTGTGAGAAGCTTTCTCTGCCAAACGA
GAAGTACTAATTGTAGAAATAACAACAACAAATGTAGAATGGCTGCACGGATGCCCACCA
CCACACCACACATATGAAGAACCAGCATTCGTACAAGCTCCTCGATAAAACACTGAGAAA
AGAGGGAATCGAACCCCCGTCAGCTAATTTCAAGACAGCCGCATCACCACTCTGCCATTT
TCTTTATTAAGATTCTAGTAAAACAAATTACACTACCTTGTCAAGATAGAATTATGAGTG
AAAACCTCATGAACCTTGACCAAATGGCACACCCATCACAGTTAGGATTACAAGATGCAG
CTTCTCCCGTTATAGAAGAACTCCTCCACTTTCACGATCATGCACTAATAATTGTATTTT
TAATTAGCACATTAGTATTTTACATTATTCTAGCCATAATAACAACAAAAATAACTGACA
AATATATCTTAGACGCACAAGAAATTGAAATTGTGTGAACACTACTCCCAGCAATCGTCC
TAATCCTAGTTGCCCTACCCTCGCTACGAATCCTATATCTAATTGATGAAGTCGAAAACC
CTCACCTAACAATTAAAGCAATAGGCCACCAATGATACTGAAGCTATGAGTACACGGACT
ATGAAGAACTAAGCTTCGACTCATACATAACACCACTACAAGACCTAAACCCGGGCCAAT
TCCGCTTGCTGGAAACAGACCATCGAATGGTTATCCCAATAGAGTCGCTTATCCGAGTAC
TAATTTCAGCTGAAGACGTACTACACTCATGAGCAGTCCCAGCCCTAGGAGTAAAAATAG
ATGCAGTCCCAGGGCGACTCAACCAAATTACATTCATAATTTCCCGACCAGGACTATATT
ATGGACAATGCTCAGAGATTTGTGGAGCAAACCACAGCTTTATACCCATCGTACTTGAAG
CAATCCCACTAGACCCCTTCGAAGACTGATCTTCATCAATGCTGGAAGAAGCCTCACTGA
GAAGCTAAATAGAAAGCGATAGCCTTTTAAGCTAGAGACTGGTGAAAACAAACCCACCCT
CAGTGCCATGCCACAACTAAACCCCTCCCCCTGACTACTAATCCTGCTATTCTCCTGACT
CATCTTCTTAACTATACTCCCCTCTAAGACACAATTACACACCTTCCCAAACATGCCATC
AACACAAAATATATGCAAACAAGAACCAGAACCATGAACCTGACCATGAGCCTAAACTTC
TTTGACCAATTTATGAGCCCAACACTATTAGGAGTACCACTCATTGCTGTAGCAATAATA
TTCCCATGGACCCTATTACCAACACCAACCAACCGATGACTTAATAACCGAACACTAACA
CTACAAAACTGATTTATCGGCCGCTTCACTAATCAACTACTACAACCATTAAACACTGGA
GGACACAAATGAGCAATAATCTTAA---------------------TATCACTAAACCTC
CTGGGACTTCTACCGTATACATTCACACCAACAACACAACTATCACTAAACATGGGACTT
GCTATTCCATTCTGACTAGCAACAGTATTACTGGGACTGCGTAACCAACCCACTGCCGCG
CTAGGACACCTTCTCCCAGAAGGAACACCAACCCTGCTAATCCCAATCCTAATTATTATT
GAAACAATCAGCCTACTTATCCGCCCCTTCGCCCTAGGAGTACGACTAACAGCCAATCTC
ACAGCAGGCCACCTCCTAATACAATTAATTGCTACCGCCGCCTTCGTACTCCTACCTATA
ATACCAACAGTAGCATTATTAACAACATTAGTCCTATTCCTCCTGACCCTGCTAGAAATT
GCCGTAGCAATAATCCAAGCCTACGTGTTTGTTCTATTACTAAGCCTCTATCTACAAGAA
AATGTCTAATGGCCCACCAAGCACACGCATATCACATAGTTGACCCAAGCCCATGACCCA
TTACAGGGGCCACGGCCGCCCTACTTGTAACCTCAGGCCTAGCAGCGTGATTTCACTTCA
ACTCAATAATCTTAATTTTAATAGGACTAACACTATTGCTACTAACTATGTATCAATGAT
GACGAGATATTATTCGAGAAAGCACATTCCAAGGTCACCACACACTACCTGTACAAAAAA
GCCTACGATATGGTATAATCCTGTTCATTACATCCGAAGTATTCTTCTTCCTAGGGTTCT
TCTGAGCCTTTTACCATTCAAGTCTGGCACCCACTCCTGAACTCGGAGGACTCTGACCTC
CCACTGGAATTACACCCCTAGATCCATTTGAAGTACCACTATTAAACACAGCAGTTCTAC
TAGCCTCGGGAATTACAGTCACATGAGCCCATCACAGCCTAATAGAGGGGCAACGAAAAG
AGGCTATCCAATCACTATTTATCACAGTTCTGTTAGGACTATACTTTACAGCACTGCAAG
CCACAGAATACTACGAATCCCCATTTACAATCGCTGACGGAGCCTATGGCTCAACCTTTT
TTGTAGCAACCGGATTCCACGGTCTACATGTCATTATTGGCTCTACATTCCTAATCGTAT
GCCTAGTACGACAAACACAATACCACTTCACATCAAACCACCACTTTGGCTTTGAAGCAG
CAGCATGATACTGACATTTCGTAGACGTAGTCTGACTATTCTTATACGTATCAATCTACT
GATGAGGCTCATAAACCCCTTTAGTACAAAATAATACAAATGACTTCCAATCATTTAATC
TTGGTTATACCCCAAGAATGGGTAATGAACCTGATTCTAGCGGGCCTACTTATCATAAGC
ATCCTCTCTATAATTTTAGCTATAATCGCATTCTGACTACCAAACATGACCCCTGATACA
GAAAAACTATCTCCCTACGAATGTGGCTTTGATCCTCTAGGATCCGCACGACTCCCATTC
TCCCTACGATTTTTCCTAGTAGCAATCCTATTCCTGCTATTTGACCTAGAAATTGCATTA
TTATTACCCCTACCCTGGGCAGACCAACTAACAAACCCAACACTTGCATTAACCTGGACA
ACAAGCATCATCGCCCTACTAACACTAGGACTAATCCACGAATGAACTCAAGGAGGCCTC
GAATGGGCAGAATAGGTAGTTAGTTTAAAAAAACCACTAATTTCGACTTAGTTAACTGTG
GTGAAACCCCACAACTATCTTCATGACCCCAGTACAACTCAGCTTTAACACTGCATTCAC
ACTAGGCTTAATAGGAGTAACATTCCACCGAGCCCATCTGCTATCAGCATTACTCTGCCT
AGAAGGAATAATATTATCCCTGTATATAGGACTGTCCCTATGACCAATGCAACTAGAATC
AACTACATACATAACCACACCACTACTACTACTCGCCTTCTCAGCCTGTGAGGCTGGAGC
AGGCCTAGCCCTCATAGTAGCAACATCCCGCACACATGGTACGGACCACCTCCAAAACCT
AAACTTACTACAATGCTAAAAGTTTTAATACCAACAATTATGCTTATCTTAACCACATGA
TTAACAAAACCTGCATGACTCTGACCAACAATAACAACCAATAGCCTACTCGTAGCTACC
ATCAGCTTAACCTGACTAAAATGGGACTCAGAGTCAGGATGAAAATCTCTCAACAGCTCA
ATGGCTACCGACCCCCTATCTACACCATTACTAATCCTCACATGCTGGCTTCTACCCCTC
ATAATTCTCGCAAGCCAAAACCACATGTTTATAGAACCACTAAACCGCCAACGATCATTC
ATCTCCCTACTCATCTCCCTACAAACATTCCTAATTATAGCATTTGGTGCCACTGAAATC
ATCCTATTTTACATTATATTTGAAGCAACCCTAATCCCAACACTAATTATTATTACCCGA
TGGGGTAATCAAACAGAGCGACTAAACGCAGGAACATACTTTTTATTTTATACAGTAATA
GGGTCACTACCACTATTAGTTGCACTTTTAATAACACAAAATAACCTTGGTACCCTATCA
ATACCGCTCATCCAACACATATACCAAATAAAACTTCATACACATGGAGACATGATATGA
TGAACAGCCTGCCTATTAGCCTTCTTAGTAAAAATACCACTATACGGAGTCCACCTTTGA
CTCCCAAAAGCCCATGTAGAAGCCCCAATTGCAGGATCAATAGTACTAGCCGCCGTCCTA
CTAAAACTAGGAGGATACGGAATAATACGACTAATCATAATATTAGCTCCAATAACAAAA
ACCCTAGCCTATCCATTCATCATCCTCGCCCTATGAGGAATCATTATAACTGGATCAATC
TGCTTACGACAAACAGACCTAAAATCCCTAATCGCCTACTCATCAGTAGGCCACATAGGA
CTAGTGGCAGCAGGTATCCTAACACAAACACCATGAGGCTTTACAGGAGCTACTGTTCTA
ATAATTGCTCACGGTCTTACATCCTCAGCCCTATTCTGTCTAGCAAACACAAACTATGAA
CGAACCCATAGCCGAACCATGATCCTAGCACGAGGAATGCAAGTTATCCTCCCACTCATG
ACATTCTGATGACTTATAATAAATTTAGCTAACTTAGCCTTACCCCCATCCACTAATCTA
ATAGGAGAACTACTTATTATTACAATAACCTTCAACTGATCAAACTGGACACTAACTATA
ACAGGACTGGGCATACTAATCACAGCTATCTACTCATTACACATGTTCCTCACAACACAA
CGAGGCCTGATAACAAACCACATTATCTCAATTGAACCCTCCCACACCCGAGAACACCTA
CTAATAACAATACATGCCCTCCCAATACTATTGCTAATCCTTAAACCAGAACTGATCTGA
GGCTGATCCTACTGTAAATATAGTTTGAAAAAAACATTAGACTGTGGCTCTAAAAATAAG
AGTTAAATCCTCTTTATTAACCGAGAGGGGCTAGAGCACTACGAACTGCTAATTCTGTAG
TACCATGGTTCAATCCCATGGCCCACTCAGCCCCTAAAGGATAATAGCTCATCCATTGGT
CTTAGGAGCCAAAAACTCTTGGTGCAACTCCAAGTAGCGGCCATGTACACAACATTAATT
TTTAACTCAACACTTATAACCATATTTACCATCCTAACAGCCCCAATCTTAACCACCCTT
AACCCTATCAAACCCAACAAAAAGTGAACAGAATTATGAGTAAAAACCGCCGTACAGCTA
GCCTTCTTCACAAGTCTAATCCCGCTCTTCATCTATCTTGACCAAGGAATCGAGACCATT
ACAACAAACTGACAATGAATAAACACCAACACATTTAACATTAACATCAGCTTTAAATTT
GACCAATACTCAATTGTATTCATCCCAATCGCACTGTATGTCACATGATCAATTCTAGAA
TTCGCCAACTGATACATGCACCAAGACCCAAAAATAAACCAATTTTTCAAATACCTGCTC
CTATTCCTAATCACCATAATAATCTTAGTTACAGCAAACAACATGTTCCAACTATTTATC
GGCTGAGAAGGAGTAGGAATTATATCATTCCTATTAATTGGCTGATGACATGGCCGAGCT
AACGCCAATACCGCAGCCCTACAAGCAGTCATCTACAATCGAGTAGGAGACATTGGGTTA
ACCCTAAGCATGGTCTGATTTGCAATCAACCTAAATACATGAGAAATACAACAAATATTT
ATCATATCCTACAACACCGACATAACCATCCCCCTACTAGGCCTAACTCTGGCAGCAGCA
GGAAAATCAGCCCAATTTGGATTACACCCATGACTACCAGCAGCTATAGAAGGTCCAACA
CCGGTCTCTGCCCTACTACACTCAAGTACCATAGTGGTTGCCGGAATCTTCCTGCTTATC
CGACTACACCCCCTCATAGACAATAATAAACTAATCCTCACTACCTGCCTCTGCCTAGGA
GCACTAACCACCCTATTTACTGCCGCATGCGCACTCACCCAAAACGATATTAAAAAAATT
ATTGCATTTTCAACATCAAGTCAACTAGGACTAATAATGGTAGCAATTGGACTAAATCAA
CCACAACTAGCATTCCTCCACATCTGCACCCACGCTTTCTTTAAAGCAATGCTGTTCCTA
TGCTCCGGATCAATTATTCACAGTCTAAATGATGAACAAGATATCCGAAAAATAGGTGGC
TTACACAACATGCTCCCAACAACAAGCTCCTGTACAATAGTTAGCAGCATAGCCCTAACA
GGAATGCCATTCCTAGCAGGCTTCTTCTCAAAAGACGCAATCATCGAATCACTAAACTCC
TCTCACCTAAACGCCTGAGCCCTAACTACTACACTAATAGCCACATCATTCACCGCAGTC
TATAGCCTCCGAATTATTTACCTTGTAATGATAAACTATCCACGATTTCAAAGCCTGTCC
CCCATCGATGAAAATTATACAAAAACACGTAACCCAATTAAACGACTAGCATGAGGAAGC
GTAATCGCAGGAATAATGATCTTCCTAAACATCCTACCAACTAAATCACAAACAATGACC
ATACCCACCCATATAAAAACAGCCGCAATCATAGTTACAATCCTAGGAGTCCTCACCGCT
ATAGAACTAACAAAACTTACAAGCACACAACTAAAAATCACCCCAAACGTCAACATACAC
AACTCATCCAACATACTAGGATACTTCCCAAACATCATTCACCGACTTCTACCACAAACA
AACTTATATCTAGGACAAAAAATAGCAACACACCTAACAGATCAAACATGATTTGAAAAA
ATCGGGCCAAAAGGAATTTTAGCCCTACAAATCCCTACAACTAAAATAATCAACAACTCG
CAACAAGGACTAATCAAAACATACCTGACCCTATTTTTTCTAACAACAGTTCTATTTACT
ACAATAACCATAATCTAACTGCTCGAAGCGCACCACGGGACAACCCACGAGTAATCTCCA
AAACCACAAACAAAGCCAACAATAACACCCACCCAGTCACCAACAACAAAAATCCCCCAG
AAGAATAAACTATGGGCACACCACTGACATCCCCTGACAAAACTGATATCTCACCAAAAA
CATCCAATGATATTCAATAAAAATCATACCACCACCCATAACAATAATACCCAACAAGTA
AAAAGCCAAACAAATAAACCAAAATATAAAGAAAAACCGACCAACTCCCCCAAGACTCAG
GATAAGGCTCTGCTGCTAAAGCAGCAGAATAAGCAAAAACAACCAATATCCCCCCCAAAT
AAATCAAAAACAGTACTAAGGACAAAAAAGAGCCACCGTACCCAACCAAAAAGCCACAGC
CAACAACTGCAGAAAATACTAACCCAAGAGCAGCAAAATAAGGAGCTGGATTAGACGCAA
CTGCCATCAAACCAACCACGAGTCCCATCAACACAACAAAAACAAAATAAATCATAATTC
TTGCCCGGACTTTAACCAGAACCAATGACTTGAAAAACCACCGTTGTCAATTCAACTACA
AAAACCCATGACAAACATCCGAAAGACACACCCGCTAATTAAAATTATCAACGAAACCAT
CATCGACCTCCCCACACCATCAAACATCTCAATCTGATGAAATTTTGGGTCACTACTAGG
AATTTGTTTAATTACACAAATCGTAACAGGCCTATTCTTAGCAATACACTACACAGCTGA
CATTACAACAGCATTCTCATCAGTAGCCCACATCTGCCGAGATGTAAACTATGGATGACT
AATCCGAAGTACCCATGCCAACGGAGCCTCTCTATTCTTCATCTGCATCTACCTACATGT
AGCACGTGGACTCTACTATGGGTCATACTTACAAAAAGAAACCTGAAACATCGGAGTTAT
CCTCCTCATGCTAGTTATGATTACTGCCTTCGTGGGATATGTCCTCCCCTGAGGCCAAAT
ATCATTCTGAGGGGCAACCGTCATCACAAACCTCCTGTCAGCAGTACCCTATATTGGAGA
TACACTAGTTCAATGAATCTGAGGAGGTTTTTCCGTAGACAACGCCACACTCACGCGATT
CTTTGCCTTCCACTTCCTCCTGCCATTCGTAATCTCAGGAGCCTCGATTATTCACCTGCT
CTTCCTTCATGAGACAGGATCCAACAACCCAACTGGCCTTAACTCTGACGCAGATAAAGT
AACCTTCCACCCGTACTTCTCGTACAAAGACATGTTAGGATTCCTAATTACACTAACAAC
ACTAGCATTCCTAACCCTATTCACTCCAAACCTGTTAGGAGACCCCGAAAACTTCACACC
AGCAAACCCATTAACCACCCCGCCACACATCAAACCAGAATGATACTTCCTATTCGCCTA
TGCAATTCTACGATCCATCCCCAACAAACTAGGAGGAGTTCTAGCTCTAGTCTCCTCTAT
TCTAGTACTACTACTAGTGCCAATCTTACACACCTCAAAACAACGAGGAAACACCTTCCG
CCCAATTACCCAAATACTATTCTGAGCCCTTGTAGCAGACATGCTAATCCTAACCTGAAT
CGGAGGCCAACCAGTAGAATATCCATTCATGACAATCGGACAAATTGCTTCAATCACCTA
CTTCAGCCTATTCCTCATCCTAATCCCAATAACTGGATGACTAGAAAACAAGGCCATAAA
CTGAAACTAGCCTTAGTAGCTTAAACCCAAAGCACCGGCCTTGTAAGCCGGAGATTGAGA
ACTGACCATTCTCCTAAAGCTTTCAGAGAAAAAAGGATCAAACTTTTACCCTTAGCTCCC
AAAGCTAAAATTCTAATTAAACTATTCTCTGTTCCCAAGCTCTGCCCATCCACTCAATAA
CCCCCCTCCTTCTAGTACGTACTATCTCTATGTATATCGAACATTCGTTACTCTCAAGTA
CATTATACATTACATGTTAATTTACCATTAGAACTGTCACACCACATTTAGGGCGAGAAA
CCAGCAATACTTGCATAAATGATTAATTAATTTACGATGTGGTTAGACACTTATTTCTTA
ATCTAAACTTGGCTTTATCCATTACTGGCCACTGGTACTGTGCGATGGAGAATAATAGAA
AGATTTATATGATTATAAATTATCTATTACTGGCATCTGGTTTTGGGTTTAGTGAGGGGA
AGGGCTTTTTAACCCGTAACTCAGTATCACTTTACTATACTGGCCAGCCGTTATTTTTTT
GGGGGGGGGGAACGTGAAGTTAGACAGCACTTAACTTGCGTCAAACGTCGTTTATGATTG
GACTTTTAGTCGACACTCAAGTACTTTTGGATCTATGACAAAGGATAATCAGTTAATGAT
AGATAGACATATAATGAATGATAGATAGACATATAATGAATGATAAATAGACATATAATG
AATGATAGTTAGATATATAG----------------------ATTAATGTAAGAAAGATA
ATTGAACCCATGACAGAGGACATACTTTTAATGATTTCAGGACATAAACACCATGCACAT
CAGATTG-TATCAACTAAACCCCTCCCAACCCCTAAAACCCAGGACTCGCTAAACACATC
AACCCATATATTTTTTCAGT--ATATACATTGTTATACATCAAATAAATAATGTAATGTG
AGTGTAGCTTAATAA-AAAGCATAGCACTGAAGATGCTAAGATGAATTACAAAATATTCC
ACTGACACAAAGGTTTGGTCCCAGCCTTGCTATCAATTTTAACCAGGATTACACATGCAA
GCATCAACTCCCCAGTGAGAATGCCCCTGACTTATCCGTCAAAGATAACAGGGAGTAGGT
ATCAGGCACACAACATTAACGCTAGCCCAAGACACCTTGTCCAGCCACACCCCCAAGGGA
ACTCAGCAGTGATAGACATTGAATAATAAGTGAAAACTTGACTCAGCCATGGTTACAAGG
GCCGGTCAACTCCGTGCCAGCCACCGCGGTTACACGGAAGACCCAAAATGATAACACTAC
CGGCGTAAAGCGTGATTAAAGGACACCCACCATAATGGAGCCACAAATAACTAAAGCTGT
TATACGCACTTAAAAAAATATGCTCATCACACGAAAGTAACTCCAGCACCCAAAGGAACC
CTGAACCCACGAAAGCTAAGAAACAAACTGGGATTAGATACCCCACTATGCTCAGCCCTA
AACACAAACAATTCAAACACACACTGTTCGCCAGGGGAACTACAAGCGCCAGCTTCAAAC
CCAAAGGACTTGGCGGCACTTCAAACCCACCTAGAGGAGCCTGTTCTAAAACTGACAACC
CCCACCTAACCTCACCATCCCTAGCCATTAAACCAGCCTATATACCGCCGTCGCCAGCCC
ACCCTGTGAAGGAAATACAATGGGCAAAAATAAAAAAATTAAAAACGTCAGGTCGAGGTG
TAGCAAATGAGATGGGAAGAAATGGGCTACATTTTCTAAATATAGAATATTACGAAAAAA
TACAGCGAAACCTGTACTTTGAAGGAGGATTTAGCAGTAAAAGGGGAATAGAGAGCCCCT
CTGAAACCGGCCCTGAAATGCGCACACACCGCCCGTCACTCTCCTCACCCAAAATCGGCC
CCATCTTTTAATAAACAAA-AAACCAAGCATACAAGTAGAGGAGGCAAGTCGTAACAAGG
TAAGTGTACCGGAAGGTGCACTTGGACTAATCAAAATGTAGTTTAACAAAACACCTCCCT
TACACTGAGAAGACACCCACGAAAGCGGGTCATTTTGAGCTATATAGCTAGGCCAACAAA
ACCATAACCACTACACCATTAACCAAAAACTTGAACAAACAAAACCTAAACCATTTACCA
TCCAAGTATAGGCGATAGAAAAGACACCAGGCACAATAGTAAAAGTACCGCAAGGGAACG
CTGAAAAAGAAATGAAACAACTCGTAAAAGCAATAAAAACCAAAGACTAACCCTTGTACC
TTTTGCATTATGATCTAGTTAGACCCCACCGGGCAAAATGAATTTAAGTCCAACCCCCCG
AAACTAAGTGAGCTACTTCGAAACAGCCTATGAGGGCAAACCCTTCTCTGTGGCAAAAGA
GTGGGAAGATTTCCAAGTAGAGGCGATAAACCTAACGAGCTTAGTGATAGCTGGTTATTC
GAGAAATGATTTTTAGTTCAGCCCCTCGGCCTCCAAACCCTAACAACATAAAACCAATGT
GAGCCAGAGAGAGTTATTCAAAGGGGGTACAGCCCCTTTGAAAAAGGACACAACCTTCTA
AGACAGGATAAAGACTATATTAACTCAAGGATCAGCTGCCCAAGTGGACCTAAAAGCAGT
CACCTAAAAAAGCGTTAAAGCTTAAGCAGCACTAAACCAACCTATACTAATAAATTTAAC
CTCATTCCACCATCACTATCGAATTATTCTATATGCATAGAAGAATAAATGCTAGAATTA
GTAACAAGAAGGCCATTAAGCCTTCTCTAACTGCATAAGTGTACATCAGATTAGATTAAC
CACTGATAATTAACGACTTCAAAGAGAATACTATGACATAAAACAAGAAAAGCACACACG
CCCACATCGTTAATCCAACACAGGAATGCAACCACGAAAGATTAAAAGAAAGAAAAGGAA
CTCGGCAAACTATAAGCCCCGCCTGTTTACCAAAAACATCGCCTCCCGCCAACAACAGAA
GTATTGGAGGTCCCGCCTGCCCAGTGACAAGATTTAACGGCCGCGGTATCCTGACCGTGC
AAAGGTAGCGAAATCACTTGTCTTTTAAATGAAGACCTGTATGAATGGCACCACGAGGGC
TTAACTGTCTCCTCTTTCCAATCAGTAAAATTGATCTGTCCGTGCAGAAGCGGACTTAAC
TACATTAGACGAGAAGACCCTGTGGAGCTTCAGACACAAAGCCAACTACAAATAAACACT
TAGATAATAAATTGATAAAACCAGTAGCCTAATACTGGCCCTATTGTCTTTGGTTGGGGC
GACCACGGAGAAAAAACAATCCTCCAAGCCGATTGGTACCACCTGTACTAAAACAAAGGG
TAACACCCCAAAGTAATAAAAATTTTATCGGACATGACCCAGGGACTAAACCTGATCAAC
GAACCAAGTTACCCCAGGGATAACAGCGCAATCCTTTCCAAGAGTCCAAATCGACGAAAG
GGTTTACGACCTCGATGTTGGATCAGGACACCCCAATGGTGAAGCCGCTATTAAAGGTTT
GTTTGTTCAACAATTAAAGTCCTACGTGATCTGAGTTCAGACCGGAGAAATCCAGGTCAG
TTTCTATCTATGATGTTAATTCTCCCAGTACGAAAGGACCGGAGAACTTGAGCCAATGCC
ACAAGCACGCTCATCTTCAACCTGATGAAAACAACTAAAACAGATAAAGAAGAACACAAC
CGCTCCCGTAAACAACGGGCAATGCCGGGGTGGCAGAGCCTGGCTAAATGCAAGAGGCCT
AAACTCTCTCTCTCAGAAGTTCAAATCCTCTCCCCAGCTATGACAAAAATTATTACACAC
CTGCTAAACCCACTAGCTGTCATCATTCCAATTTTACTAGCCGTAGCGTTCCTGACACTC
ATCGAACGAAAAGTACTAGGTTATATGCAACTACGAAAGGGTCCTAATATCGTAGGCCCA
TATGGTCTCCTACAACCCCTAGCAGATGGACTAAAACTATTCATTAAGGAGCCAGTACGA
CCTTCTACATCATCCCCGCTACTCTTCATTACCACTCCAATACTAGCACTCACCATAGCA
CTAACTCTATGACTACCACTACCCCTCCCACATCCAATAACAAACCTAAACCTAGGAATA
TTATTTATCCTAGCAATCTCAAGTCTAACAGTATACTCAATTCTAGGCTCCGGCTGAGCA
TCAAACTTAAAATATGCCCTAATTGGGGCCCTCCGAGCAGTCGCACAAACAATCTCCTAT
GAAGTAAGCCTAGGACTTATCCTACTGGCCATAATCATCTTCGCAGGCGGTTTTACACTA
ACAACATTTAATACATCACAGGAAACCATTTGACTTCTAACGCCAGGATGACCACTCGCA
GCAATATGATACATCTCAACCTTAGCAGAAACCAACCGAGCCCCATTTGACCTCACAGAA
GGAGAATCAGAACTTGTATCGGGGTTTAATGTGGAATATGCAGGAGGACCATTTGCACTA
TTCTTTCTAGCAGAATATGCAAATATTCTACTAATAAACACACTATCAACTATTCTATTT
ATAGGAGCCATACACAACCCAATCACACCAGAACTAACCTCAATTAACCTAATGATTAAA
GCCTCCGCACTATCAATACTCTTCCTATGAGTACGAGCCTCATACCCACGATTCCGATAT
GACCAGCTAATACACTTAGTATGAAAAAACTTCTTACCAATCACCCTAGCCATGATCCTA
TGACACACCTCCCTTCCAATTTTTACAGGAAGCTTACCACCACAAACCTAAAGGAAACGT
GCCCGAATAAACAAGGACCACTTTGATAGAGTGGACTATAGGAGTTAAAACCTCCTCGCT
TCCTAGGAAAATAGGACTTGAACCTATACTAAAGAGATCAAAACTCTTGGTGCTACCACT
ACACCATCTCCTAGTAAAGTCAGCTAAAAAAGCTTTCGGGCCCATACCCCGAACATGTTG
GTTAAACCTCCCTCCTTTACTAATGAGCCCTTACGTAACAATAATCCTTATCTCAAGCCT
TGGACTCGGGACAACAATTACATTTACAAGCTCATCCTGACTGATAGCTTGAATAGGTCT
AGAAATTAATACCCTAGCCATCACCCCCCTAATAGTAAAACAACATCACCCTCGGGCAAC
TGAAGCCACAACAAAATATTTTCTTACCCAGGCAACAGCATCAGGACTGCTATTATTCGC
AACCCTTAACAACGCTTGGATAACAGGAGAATGAAACACAATAGAACTATCAAACAATTT
ATCCGCCCCAATAATTACAATAGCCCTCGCACTAAAGATAGGAGTAGCACCAATACACTT
CTGATTACCAGAAGTGCTACAAGGACTCCCCCTACTAACTGGACTTATCCTGTCGACTTG
ACAAAAACTAGCCCCCTTCACCCTACTATATATAACATCACATGAATTAAACACAACAAC
AATAACAATCCTAGGATTGACATCAACAATTATCGGTGGCCTTGGTGGATTAAACCAAAC
TCAACTGCGAAAAGTCCTAGCTTACTCATCAATTGCACACCTCGGATGAATAGTTATCAT
TATCCAATACTCCAAAACACTAGCCCTACTAAACCTACTGCTATATATTACAATAACATC
AACAGCATTTTTAACACTTATGACTCTATCAGCCACAAAAATTAATACCCTATCAACAAA
ATGAGCAACAACCCCTATCGCAACTATAACTGCAATACTAGCTCTACTAGCATTAGGAGG
TCTCCCACCACTAACAGGATTTATACCAAAATGACTAATTTTACAAGAACTTACCAAGCA
AAATTTACCCGCTCTAGCCACACTAATAGCCCTATCAGCCCTATTAAGCCTCTTCTTCTA
CCTACGAATATGCCATACAATAACCCTTACAATCTCACCAAACACAAACAATAACATAAT
TACATGACGAAAGAAACCTGGCCAGAAAGCACTACCCCTAGCCATACTAAGCATCATAAC
CCTCATAGCACTCCCAACAACCCCAACAATAGTAGCCATCATAAACTAATAAGAGACTTA
GGAATAAACCAAGACCAAGAGCCTTCAAAGCCCTCAGCAGGAGTGAAAACCTCCTAGTCT
CTGGATAAGACCTGTAGGATACTACCCCACATATTCTGAATGCAAACCAGACACTTTAAT
TAAGCTAAGGCCTCCACTAGATGGGTAGGCCTCGATCCTACAAAATATTAGTTAACAGCT
AAAAGCCCAAACCGGCGAGCATCCATCCTAACATTCCAAGAAAAAAAGGAATGTTT-GAA
GCCTCAACAAGCACCACTTGTCCCTCCAGGTTTGCAACCTGACATGCTAAA-CACCATGA
GGCTTGGTAAGAGGAGGAATTGAACCTCCCTACACGGGGCTACAACCCGCCGCTAAGAGC
AATCAGCCATCTTACCT
>Latimeria menadoensis mitochondrion, complete genome.    NC_006921
GTGATAATCACTCGTTGACTATTCTCAACCAACCACAAAGATATTGGTACCCTATACATG
ATTTTCGGGGCCTGAGCTGGAATAGTTGGAACCGCTCTAAGCCTACTTATTCGAGCCGAA
CTCAGCCAACCTGGAGCTCTCCTAGGCGACGACCAAATTTACAATGTAATTGTCACAGCA
CATGCATTCGTGATAATCTTCTTTATAGTAATACCAGTCATAATTGGCGGGTTTGGCAAC
TGACTAATTCCCCTGATGATTGGGGCACCAGACATAGCATTTCCACGTATAAACAACATA
AGCTTCTGACTATTACCGCCCTCACTCCTACTCCTACTAGCATCCTCTGGAGTAGAAGCA
GGAGCAGGCACAGGATGAACAGTATACCCTCCGCTAGCGAGCAACCTCGCCCATGCAGGA
GCATCAGTAGACCTAACAATTTTCTCCTTACATCTGGCCGGTGTATCCTCAATCTTAGGG
GCCATCAACTTCATCACAACAGTAATCAACATAAAACCCCCAACAATAACACAATATCAG
ACACCGCTATTTATCTGATCAGTCTTAGTGACCGCCGTACTACTCCTACTCTCGCTACCA
GTGCTAGCTGCCGGAATTACCATACTACTGACAGATCGAAATCTAAACACAACATTCTTT
GACCCTGCTGGAGGAGGAGACCCTATTCTATACCAACACCTATTCTGATTCTTTGGTCAC
CCCGAAGTGTACATCCTAATTTTACCAGGATTTGGTATAATCTCACACATTGTGGCCTAC
TACTCCGGGAAAAAAGAACCATTCGGGTATATAGGTATAGTATGAGCTATAATAGCAATT
GGACTACTAGGCTTCATCGTATGAGCCCATCATATATTTACCGTAGGAATGGATGTTGAC
ACACGAGCATACTTTACATCAGCAACCATAATTATTGCCATCCCAACAGGAGTAAAAGTA
TTCAGCTGACTAGCGACACTTCACGGAGGAGTGACCAAATGAGACACACCCCTGCTATGA
GCACTAGGGTTTATCTTTCTTTTTACAGTAGGAGGCCTAACGGGCATCGTACTGGCAAAC
TCATCACTAGACATCATCCTACATGACACTTATTATGTAGTAGCACACTTCCACTATGTC
CTATCAATAGGAGCAGTATTTGCAATCATGGGTGGACTCGTGCACTGATTTCCATTAATA
ACAGGATACACCTTACACAACACATGAACAAAAATCCACTTTGGTGTAATATTTACAGGA
GTAAACCTAACATTTTTCCCACAACACTTCCTCGGACTAGCAGGTATACCACGACGTTAC
TCAGACTATCCAGATGCCTATACTTTATGAAATACAGTATCATCAATCGGCTCCCTAATT
TCACTAATTGCCGTAATCATATTTATATTTATCCTGTGGGAAGCTTTCTCCGCCAAACGA
GAAGTACTAATTGTAGAAATAACAACAACAAATGTGGAATGACTACACGGATGCCCACCA
CCACACCACACATATGAAGAACCAGCATTCGTACAAGC---TCGATAAAACACCGAGAAA
AGAGGGAATCGAACCCCCATCAGCTAATTTCAAGACAGCCGCATCACCACTCTGCCATTT
TCTTTATTAAGGTCCTAGTAAAACAAATTACACTACCTTGTCAAGATAGAATTATGAGTG
AAAACCTCATGAACCTTAACCAAATGGCACACCCATCACAGTTAGGATTACAAGATGCAG
CTTCTCCCGTTATAGAAGAACTCCTCCACTTTCACGACCATGCACTAATAATTGTATTTT
TAATTAGCACATTAGTACTTTACATTATTTTAGCCATAATAACAACAAAAATAACTGACA
AATATATCCTAGACGCACAAGAAATTGAAATTGTGTGAACACTACTCCCAGCAATCGTCC
TAATCCTAGTTGCCCTACCCTCGCTACGAATTCTATACCTAATTGATGAAGTCGAAAACC
CTCACCTAACAATTAAAGCAATAGGCCACCAATGATACTGAAGCTATGAATACACGGACT
ATGAAGAACTAAGCTTCGACTCATACATAACACCACCACAAGACCTAAACCCGGGCCAGT
TCCGCTTGCTGGAAACAGACCATCGAATGGTTATCCCAATAGAATCGCTCATCCGAGTAC
TAATTTCAGCTGAAGACGTACTACACTCATGAGCAGTCCCAGCCCTAGGAGTAAAAATAG
ATGCAGTCCCAGGGCGACTCAACCAAATTACATTCATAGTTTCCCGACCAGGACTATATT
ATGGACAATGCTCAGAGATCTGTGGAGCAAACCACAGCTTTATGCCAATCGTACTTGAAG
CAATCCCACTAGACCCCTTCGAAGACTGATCTTCATTAATGCTAGAAGAAGCCTCACTGA
GAAGCTAAATAGAAAGCGCTAGCCTTTTAAGCTAGAGACTGGTGAAAACAAACCCACCCT
CAGTGCCATGCCACAATTAAATCCCTCCCCCTGATTACTAATCCTACTATTCTCCTGATT
CATCTTCTTAACTATACTCCCCTCTAAGACACAATTACACACTTTCCCAAACATGCCATC
AACACAAAATATATGTAAACAAGAACCAGAACCATGAACCTGACCATGAGCCTAAACTTC
TTTGACCAATTTATGAGCCCAACACTATTAGGAGTACCACTCATTGCCGTAGCAATAATA
TTCCCATGGATCTTATTACCAACACCGACCAACCGATGACTTAATAACCGAACACTAACA
CTACAAAACTGATTTATCGACCGCTTCACCAATCAACTACTACAACCATTAAACATTGGA
GGACACAAATGAGCAATAATCTTAACCATACTCATAATCTTCTTAATATTACTAAACCTC
CTGGGACTTCTACCATACACATTCACACCAACAACGCAACTATCACTAAACATAGGATTT
GCTGTTCCATTATGACTAGCAACAGTACTACTGGGACTGCGCAACCAACCCACTGCTACG
CTAGGACACCTTCTCCCAGAAGGAACACCAACCCTGCTAATCCCAATCTTAATTATTATC
GAAACAATCAGCCTATTTATCCGCCCCCTAGCCCTAGGAGTACGACTAACAGCCAATCTC
ACAGCAGGCCACCTCCTAATACAATTAATTGCTACCGCCACCTTCGTACTCCTACCCATA
ATACCAACAGTAGCATTATTAACAACATTAGTCCTATTCCTCCTGACCCTACTAGAAGTT
GCCGTAGCAATAATCCAAGCCTACGTGTTTGTTCTATTACTAAGCCTCTACCTACAAGAA
AACGTCTAATGGCCCACCAAGCACACGCATATCATATAGTTGACCCAAGTCCATGACCCA
TTACAGGGGCCACAGCCGCCCTACTTGTAACCTCAGGCCTAGCAGTCTGATTCCACTTCA
ACTCAGTAACCTTAATTTCAATAGGACTAACACTACTACTATTAACTATGTATCAATGAT
GACGAGATATTATTCGAGAAAGTACATTCCAAGGTCACCACACACTACCTGTACAAAAAG
GCCTACGATACGGTATAATCCTGTTCATTACATCCGAAGTATTCTTCTTCCTGGGGTTCT
TCTGAGCCTTTTATCATTCAAGTCTGGCACCCACCCCTGAACTCGGAGGACTCTGACCTC
CCACTGGAATTACACCCCTAGATCCATTCGAAGTACCACTATTAAATACAGCAGTCCTAC
TATCCTCTGGAATTACAGTCACATGAGCCCATCACAGCCTAATACAGGGGCAACGAAAAG
AAGCTATCCAATCACTATTTATTACAGTTCTGCTAGGACTATACTTTACAACACTGCAAG
CCATAGAATACTACGAATCCCCATTTACAATCGCTGACGGAGCCTATGGCTCAACCTTTT
TTGTAGCAACCGGATTCCACGGTCTACATGTCATTATTGGCTCTATATTCCTAATCGTAT
GCCTACTACGACAAACACAATACCACTTCACATCAAACCACCACTTTGGCTTTGAAGCAG
CAGCATGATACTGACACTTCGTAGACGTAGTCTGACTATTCTTATACGTATCAATCTACT
GATGAGGCTCATAAACCCCTTTAGTATAAAATAATACAAATGACTTCCAATCATTTAACC
TTGGTTATACCCCAAGAATGGGTAATGAACCTGATCCTAGCAGGCCTACTTATTATAAGT
ATCCTCTCTATAATTTTAGCTGTAATCGCATTCTGACTACCAAACATGACCCCTGACACA
GAAAAACTATCTCCCTATGAATGTGGCTTTGATCCTCTAGGATCTGCACGACTCCCATTC
TCCCTACGATTTTTCCTAGTAGCAATCCTATTCCTACTATTTGACCTAGAAATTGCACTA
TTATTACCACTACCTTGGGCAGACCAACTAACTAACCCAACACTTGTATTAACCTGAACA
ACGAGCATCATCGCCCTACTGACATTAGGACTAATCCACGAATGAACCCAAGGAGGCCTC
GAATGGGCAGAATAGATAGTTAGTTTAAAAAAACCACTAATTTCGACTTAGTTAACTGTG
GTGAAACCCCACAACTATCTTCATGACCCCAGTACAATTCAGCTTTAACACTGCATTCAC
ACTAGGCTTAATAGGAGTAGCATTTCACCGAGCCCATCTGCTATCAGCATTACTCTGCCT
AGAGGGAATGATATTATCCCTATATGTAGGACTGTCCCTATGACCAATGCAACTAGAATC
AACTACATATATAACCACACCACTACTACTACTCGCCTTCTCAGCTTGTGAAGCCGGAGC
AGGCCTAGCCCTCATAGTGGCAACATCTCGCACACATGGTACAGATCACCTCCAAAACCT
AAACTTACTACAATGCTAAAAATTTTAATACCAACAACTATGCTTATCTTAACCACATGA
TTAACAAAACCCGCATGACTCTGGTCAACAATAACAGCCAATAGCCTACTCGTAGCTACC
ATTAGCTTAACCTGACTAAAATGAGACTCAGAGTCAGGATGAAACTCTCTCAACAGCTCA
ATGGCTACCGACCCTCTATCTACACCACTACTAATCCTCACATGCTGGCTTCTACCCCTT
ATAATTCTCGCAAGCCAAAACCACATGTCTATAGAACCACTAAACCGCCAACGATCGTTC
ATCTCCCTACTCATCTCCCTACAAACATTCCTAATTATAGCATTCAGTGCTACTGAAATC
ATCATATTTTACATTATATTTGAAGCAACCCTAATCCCGACACTAATTATTATTACCCGA
TGGGGTAATCAAACAGAACGACTAAACGCAGGAACATACTTTTTATTTTATACACTAATA
GGGTCACTACCACTATTAATTGCACTTTTAATAACACAAAATAACCTTGGTACCCTATCA
ATACCGCTCATCCAACACCTACACCAAATAAAACTACACACACATGGAGACATGATATGA
TGAACAGCCTGCCTATTAGCCTTCCTAGTAAAAATACCACTATATGGGGTTCACCTTTGA
CTCCCAAAAGCCCATGTAGAAGCCCCAATTGCAGGATCAATAGTACTAGCCGCCGTTCTA
CTAAAACTAGGAGGATACGGAATAATACGACTAATCATAATATTAACTCCAATAACAAAA
ACCCTAGCCTACCCCTTCATCATCCTCGCCCTATGAGGAATCATTATAACTGGATCAATC
TGCCTACGACAAACAGACCTAAAATCCCTAATCGCCTACTCATCAGTAGGCCATATAGGA
CTAGTGGCAGCAGGTATCCTAACACAAACACCATGAGGCTTTACAGGAGCCACTGTTCTA
ATAATTGCTCACGGCCTTACATCCTCAGCCCTATTCTGCCTAGCAAACACAAACTATGAA
CGAACCCACAGCCGAACCATAATCCTAGCACGAGGAATGCAAGTTATCCTCCCACTCATA
ACATTCTGATGACTTATAATAAATCTAGCTAACTTGGCCTTACCCCCATCCACCAATCTA
ATAGGAGAACTACTTATTATTACAACAACCTTCAACTGATCAAACTGGACACTAACTATA
ACAGGACTGGGCATACTAATCACAGCTATCTACTCATTACACATATTCCTCACAACACAA
CGAGGTCTGACAACAAACCACATTATCTCAATTGAACCCTCTCACACCCGAGAACACCTA
CTAATAACAATACATGCCCTCCCAATACTACTGTTAATCCTTAAACCAGAACTGATCTGA
GGCTGATCCTACTGTAAATATAGTTTAAAAAAAACATTAGACTGTGGCTCTAAAAATAAG
AGTTAAATCCTCTTTATTAACCGAGAGAGACTGGAACACTACGAATTGCTAATTCTGTAG
TACCATGGTTCAACCCCATGGCTCACTCGGCCCCTAAAGGATAATAGCTCATCCATTGGT
CTTAGGAGCCAAAAACTCTTGGTGCAACTCCAAGTAGTGGCCATGTACACAACATTAATT
TTTAACTCAACACTAATAACTATATTTATCATCCTAACAGCCCCAATCTTAACCACCCTT
AACCCAATAAAGTTCGACAAAAAGTGAGCAGAATTATGAGTAAAAACTGCCGTACAACTA
GCCTTCTTCACAAGCCTAATCCCACTCTTCATCTATCTTGACCAGGGAATCGAAACCATT
ACAACAAACTGACAATGAATAAACACCAACACATTTAACATTAACATCAGCTTTAAATTT
GACCAATACTCGATTGTATTTATCCCAATCGCACTATATGTCACATGATCAATTCTAGAA
TTCGCCAACTGATACATGCACCAAGACCCAAAAATAAACCAATTTTTCAAATACCTGCTC
CTATTCCTAATCACCATAATAATCCTAGTCACAGCAAACAACATATTCCAACTATTTATC
GGCTGAGAAGGAGTAGGAATTATATCATTCCTATTAATTGGCTGATGACACGGCCGAACT
AACGCCAATACCGCGGCCCTACAAGCAGTCATCTACAATCGAGTAGGAGACATTGGACTA
ACCCTAAGCATGATCTGATTTGCAATCAACCTAAACACATGAGAAATACAACAAATATTT
ATCATATCCAACAACATCGACATAACCATCCCCCTACTAGGCCTAACTTTAGCAGCAACA
GGAAAATCAGCCCAATTTGGATTACACCCATGACTACCGGCAGCCATAGAGGGCCCAACA
CCAGTCTCTGCCCTACTACACTCAAGTACCATAGTGGTCGCCGGAATCTTTCTGCTTATC
CGACTACACCCCCTCATAGACAATAATAAACTAATCCTCACCACCTGCCTCTGCCTAGGA
GCACTAACCACCCTATTCACTGCCGCATGCGCACTCACCCAAAACGACATTAAAAAAATT
ATTGCATTTTCAACATCAAGTCAACTAGGACTAATAATAGTAGCAATTGGACTAAATCAA
CCACAACTAGCATTCCTCCACATCTGCACCCACGCTTTCTTTAAAGCAATACTATTCCTG
TGCTCCGGATCAATTATTCACAGCCTAAATGATGAACAAGACATCCGAAAAATAGGTGGT
TTACATAATATGCTCCCAACAACAAGCTCCTGTACAATAATTGGCAGCATGGCCCTAACA
GGAATGCCATTCCTAGCAGGCTTCTTCTCAAAAGACGCAATCATCGAATCACTAAACTCC
TCTCACCTAAACGCCTGAGCCCTGATTACCACACTAATAGCCACATCATTCACCGCAGTC
TATAGCCTCCGAATTATTTACCTTGTAATGATAAATTATCCACGATTCCAAAGCCTATCC
CCTATCAACGAAAATGATACAAAAACACACAACCCAATTAAACGACTAGCATGAGGAAGC
GTAATCGCAGGAATAATGATCTTCCTAAACATCCTACCAACTAAATCACAAACAATGACC
ATACCCATCCATATAAAAACAGCCGCAATCATAGTTACAATCCTAGGAATCCTCACCGCC
ATAGAGCTAACAAAACTTACAAGCACACAACTAAAAATTATCCCAAACATCAACTTACAT
AACCCATCCAACATACTAGGATATTTCCCAAACATCATTCACCGACTTCTACCACAAACA
AACCTATATCTAGGGCAAAAAATAGCAACACACCTAACAGATCAAACATGATTTGAAAAA
ATTGGGCCAAAAGGAATTCTAGCCCTACAAATCCCTACAACAAAAATAATCAACAACTCG
CAACAAGGACTAATCAAAACATACCTGACCATATTTTTTCTAACAACAGTTCTATTTACT
ACAATAACCATAATCTAACTGCTCGAAGCGCACCACGGGACAATCCACGAGTAACCTCCA
AAACCACAAACAAAGTCAGCAATAACACCCACCCAGTCACCAACAACAAAAATCCCCCAG
AAGAATAAACCAAGGACACACCACTAACATCCCCTGACAAAACTGATACCTCACCAAAAA
CATCCAATGATATTCAATAAAAATCATATCACCACCCATAACAACAGCACCCAACAAATA
AAAAACCAAAAAAATATACCAAAATATAAAGAAAAACCGACCAACTCCCCCAAGACTCAG
GATAAGGCTCTGCTGCCAAAGCAGCAGAATAAGCAAAAACTACCAACATCCCCCCCAAAT
AAATCAAAAACAGTACTAGAGACAAAAAAGAGCCACCATATCCAACCAAAAAGCCACAGC
CGACAACTGCAGAAAATACTAACCCAAGAGCAGCAAAATAAGGAGCTGGATTAGACGCAA
CTGCCATCAAACCAACCACGAGTCCCACCAACACAACAAAAACAAAATAAATCATAATTC
TTGCCTGGACTTTAACCAGAACCAATGACTTGAAAAACCACCGTTGTTAATTCAACTACA
AAAACCAATGACAAACATCCGAAAGACACACCCACTAATTAAAATCATTAACGAAACCGT
CATTGACCTCCCCACACCATCAAACATCTCAATCTGATGAAATTTTGGGTCACTGCTAGG
AATTTGCTTAATTATACAAATCGTAACAGGCCTATTCTTAGCAATGCACTACACAGCTGA
CATCACAACAGCATTCTCATCAGTAGCCCACATCTGCCGAGATGTAAACTATGGATGACT
AATCCGAAACACCCATGCCAACGGAGCCTCTCTATTCTTCATCTGCATCTACCTACATGT
AGCACGTGGACTCTATTATGGATCATATTTACAAAAAGAAACCTGAAACATTGGAGTTAT
CCTCCTCATGCTAGTTATGATTACCGCCTTCGTGGGGTATGTTCTCCCCTGAGGCCAAAT
ATCATTCTGAGGAGCAACCGTCATCACAAACCTCCTATCAGCAGTACCCTATATTGGAGA
TACACTAGTTCAATGAATCTGAGGAGGTTTTTCCGTAGACAACGCTACACTTACACGATT
CTTTGCCTTCCACTTCCTCCTGCCATTCGTAATCTCAGGAACCTCGATTATTCACCTGCT
CTTCCTTCATGAGACAGGATCCAACAACCCAACCGGTCTTAACTCTGACGCAGACAAAGT
AACCTTCCACCCATACTTCTCGTACAAAGACATATTAGGATTCCTAATCACACTAACAAC
ACTAGCATTTCTAGCCCTATTCACCCCAAACCTGCTAGGAGACCCAGAAAACTTCACACC
AGCAAACCCACTAACCACCCCACCACACATCAAACCAGAATGATACTTCCTATTTGCCTA
TGCAATTCTACGATCCATCCCCAACAAACTAGGAGGAGTCCTAGCTCTAGTCTTCTCCAT
TCTAGTACTACTACTAGTGCCAACCTTACACACCTCAAAACAACGAGGAAACATCTTCCG
CCCAATCACCCAAGCACTATTCTGAGCCCTTGTAGCAGACATGCTAATCCTAACCTGAAT
CGGAGGCCAACCGGTAGAGTATCCATTCATGACAATCGGGCAAATTGCTTCAATCACCTA
CTTCAGCCTATTCCTCATCCTAATCCCAATAACTGGATGGCTGGAAAACAAGGCCATAAA
CTGAAACTAGCTTTAGTAGCTTAAACCCAAAGTACCGGTCTTGTAAACCGGAGATTGAGA
ACTAACCATTCTCCTAAAGCTCTCAGAGAAAAAAGGATCAAACTTTTACCATTAGCTCCC
AAAGCTAAAATTCTAATTAAAATATTCTCTGTTCCCAAACTCTGCCCATCCACTCAATAA
CCCCCCCTCTACTAGTACGTACTATCTCTATGTATATCGAGCATTCGTTACTCTCAAGTG
CATTATGCATTACATGTTAATTTACCATTAGAAATGTTACACCACATTTAGGGCGAGAAA
CCAGCAATACTTGCATAAATGGTTAATTAATTTACGATGTGGTTAGACGCTCATTTCTTA
ATCTAAACTTGGCTTTATCTATTACTGGTATCTGGTACTGTGCGATGGAGGATAATAGAA
AGATTTACATGATTATAAATTATCTATTACTGGCATCTGGTTCTGGGTTTAGTGAGGGGA
GGGGCTTTTTAACCCGTAACTCAGTATCACTTTACTATACTGGCCAGCCGTTATTTTTTT
GGGGGGGGAGAACGTGAAGCTAGCCAGCACTTAACTCGCGTCAAACGTCGTTTATGATTG
GACTTTTAGTCGACACTCAAGTACCCTTGGATCTATGACAAAGGATAATCAGTTAATGAT
AGATAGACATATAATGAATGATAGATAGACATATAATGAATGATAGGTAGGCATACAATG
AATGACAGATAGATATATAGTGAATGATAGGTAGACATACAAGTTAATGCAAGAAAGACA
ATTGAATTCATGATAGGGGACATACTTTTAATGGTTTCAGGACATAAACACTATGCACAT
TAAATTGATATCAACTAA-CCCCTCCCAACCCCTAAAACCGAAGACTCGCTAAACACATC
AGCCCATATATTTTTTTAGTGTATATATATTGTTATACATCAAATAAATAATGTAATGTG
AGTGTAGCTTAATATTAAAGCATAGCACTGAAGATGTTAAGATGAATTACAAAACATTCC
ACTGACACAAAGGTTTGGTCCCAGCCTTGCTATCAATTTTAACCAGGATTACACATGCAA
GCATCAACTACCCAGTGAGAATGCCCCTGACTTATCCGTCAAAGATAACAGGGAGCAGGT
ATCAGGCACACAACAT-AACGCTAGCCCAAGACACCTTGTCCAGCCACACCCCCAAGGGA
ACTCAGCAGTGATAGACATTGAATAATAAGTGAAAACTTGACTCAACCATGGTTACAAGG
GCCGGTCAACTCCGTGCCAGCCACCGCGGTTACACGGAAGACCCAAAATGATAACACTAC
CGGCGTAAAGCGTGATTAAAGGACACCCGTCATAATGGAGCCACAAATAACTAAAGCTGT
CATACGCACTTAGAAAAATAGGCTCATCTCACGAAAGTAGCTCCAGCACCTAAAGGAACC
CTGAACCCACGAAAGCTAAGAAACAAACTGGGATTAGATACCCCACTATGCTCAGCCCTA
AACATAAACAATTGTAACACACACTGTTCGCCAGGG-AACTACAAGCGCCAGCTTCAAAC
CCAAAGGACTTGGCGGCACTTCAAACCCACCTAGAGGAGCCTGTTCTAGAACTGATAACC
CCCACCTAACCTCACCATCCCTAGCCATTAAACCAGCCTATATACCGCCGTCGCCAGCCC
ACCCTGTGAAGGAAATATAATGGGCAAAAATAAAAAAATTAAAAACGTCAGGTCGAGGTG
TAGCAAATGGGATGGGAAGAAATGGGCTACATTTTCTAAATATAGAATATTACGAAAAAA
TACAGCGAAACCCGTACTTCGAAGGAGGATTTAGCAGTAAAAGGGGAATAGAGAGCCCCT
CTGAAACCGGCCCTGAAATGTGCACACACCGCCCGTCACTCTCCTCACCCAAAATCGGCC
CCATCTTTTTATAAACAAATAAACCAAGCATACAAGTAGAGGAGGCAAGTCGTAACAAGG
TAAGTGTACCGGAAGGTGCACTTGGATTAATCAAAATGTAGTTTAACAAAACACCTCCCT
TACACCGAGAAGACACCCACGAAAGCGGGTCATTTTGAGCTATATAGCTAGGCCAACAAA
ACCACAACCACTATACCATCAACCAAAAACCCAAACAAGCAAAACCTAAACCATTTACCA
TCCAAGTATAGGCGATAGAAAAGACACCAGGCACAATAATGAAAGTACCGCAAGGGAACG
CTGAAAAAGAAATGAAACAACTCGTAAAAGCAACAAAAACCAAAGACTAACCCTTGTACC
TTTTGCATTATGATCTAGTTAGACCCCACCGGGCAAAATGAATTTAAGTCCAACCCCCCG
AAACTAAGTGAGCTACTTCGAAACAGCCTATAAGGGCAAACCCTTCTCTGTAGCAAAAGA
GTGGGAAGATTTCCAAGTAGAGGCGATAAACCTAACGAACTCAGTGATAGCTGGTTATTC
GAGAAATGATTTTTAGTTCAGCCCCTCAGCCTCCAAACCCTAACAACACAAAACCAATGT
GAACCAGAGAGAGTTATTCAAAGGGGGTACAGCCCCTTTGAAAAAGGATACAACCTTCTA
AGACCGGATAAAGACCATATTAACTCAAGGATCAGCTGCCTAAGTGGGCCTAAAAGCAGC
CACCTAAAAAAGCGTTAAAGCTTAAGCAGCACTCAACCAACCTATAATGATAAATT-AAC
CTCATTCCACCACCACTATCGAATTATTCTATATATATAGAAGAATAAATGCTAGAATTA
GTAACAAGAAGGCCAATAAACCTTCTCTAACTGCATAAGTGTACATCAGATTAGATTAAC
CACTGATAATTAACGACTTCAAAGAGAATACTATGACATAAAACAAGAAAAACACACACA
CCCACATCGTTAATCCAACACAGGAATGCAACCACGAAAGATTAAAAGAAAGAAAAGGAA
CTCGGCAAACCATAAGCCCCGCCTGTTTACCAAAAACATCGCCTCCTGCCAACAACAGAA
GTATTGGAGGTCCCGCCTGCCCAGTGACAAGATTTAACGGCCGCGGTATCCTGACCGTGC
AAAGGTAGCGAAATCACTTGTCTTTTAAATGAAGACCTGTATGAATGGCACCACGAGGGC
TTAACTGTCTCCTCTTTCCAATCAGTAAAATTGATCTGTCCGTGCAGAAGCGGACTTAAC
CACATTAGACGAGAAGACCCTGTGGAGCTTCAGACACAAAGCCAACTACAAATAAACACT
TAGATAACAAGTTGATAAA-CCAGTAGCCTAACACTGGCCCTATTGTCTTTGGTTGGGGC
GACCACGGAGAAAAAGTAATCCTCCAAGCCGATTGGTACCACCTGTACTAAAACAAAGGG
TGACACCCCAAAGTAATAAAAATTTTATCGGACATGACCCAGGAACTGAACCTGATCAAC
GAACCAAGTTACCCCAGGGATAACAGCGCAATCCTTTCCAAGAGTCCGAATCGACGAAAG
GGTTTACGACCTCGATGTTGGATCAGGACACCCCAATGGTGAAGCCGCTATTAAAGGTTT
GTTTGTTCAACAATTAAAGTCCTACGTGATCTGAGTTCAGACCGGAGAGATCCAGGTCAG
TTTCTATCTATGACGTTAATTCTCCCAGTACGAAAGGACCGGAGAACTTGAGCCAATACC
ACAAGCACGCTCATCTTCAACCTGATGAAAACAACTAAAACAGATAAAGAAGAACGTAAC
CACCCCCGTAAACAACGGGTAATGCTGGGGTGGCAGAGCCTGGCTAAATGCAAGAGGCCT
AAACCCTCTCTCTCAGAAGTTCAAATCCTCTCCCCAGCTATGACAAAAATTATTACACAC
CTGCTCAACCCACTAGCCGTCATCATTCCAATTCTATTAGCTGTAGCGTTCCTAACACTC
ATCGAACGAAAAGTACTAGGTTATATACAACTACGAAAGGGTCCAAACATTGTAGGTCCA
TATGGCCTCCTACAACCCCTAGCAGATGGACTAAAACTATTCATTAAAGAGCCAGTACGA
CCTTCAACATCATCCCCGTTACTCTTCATTGCTGCTCCAATACTAGCACTCACCCTAGCA
CTAACCCTATGACTTCCACTACCCCTCCCACATCCAATAACAAACCTAAACCTAGGAATA
TTGTTTATCCTGGCAATCTCAAGTCTAACAGTGTACTCAATTCTAGGCTCCGGCTGAGCA
TCAAACTCAAAATATGCTCTAATTGGGGCCCTCCGAGCAGTTGCACAAACAATCTCCTAT
GAAGTGAGTCTGGGGCTTATCCTACTATCTATAATCATCTTCGCAGGCGGTTTCACACTA
ACAACATTTAATACATCACAGGAAGCCATTTGACTTCTAATACCAGGATGACCACTCGCA
GCAATATGATACATCTCAACCTTAGCAGAAACCAACCGAGCCCCATTTGACCTCACAGAA
GGAGAATCAGAACTTGTATCAGGGTTTAATGTAGAATATGCAGGGGGACCATTTGCACTA
TTCTTCCTAGCAGAATATGCAAATATTCTACTAATAAACACACTATCAACTATTCTATTC
ATAGGAGCCATACACAACCCCATCACACCAGAACTAACCTCAATTAACCTAATAGTCAAA
GCCTCCGCACTATCAATACTATTCCTATGAGTACGAGCCTCGTACCCACGATTCCGATAT
GACCAACTAATACACTTAGTATGAAAAAACTTCCTACCAATCACCCTAGCCCTGATCCTA
TGACACACCTCCCTTCCAATTCTTACAGGAAGCTTACCACCACAAGCCTAAAGGAAACGT
GCCCGAATAAACAAGGACCACTTTGATAGAGTGGACTATAGGAGTTAAAACCTCCTCGCT
TCCTAGGAAAATAGGACTTGAACCTATACTAAAGAGATCAAAACTCTTAGTGCTACCACT
ACACCATCTCCTAGTAAAGTCAGCTAAAAAAGCTTTCGGGCCCATACCCCGAACATGTTG
GTTAAACCTCCCTCCTTTACTAATGAGCCCTTACGTAACAATAATCCTAATCTCAAGCCT
TGGACTTGGGACAACAATTACATTTACAAGCTCATCCTGACTGATAGCTTGAATAGGCCT
AGAAATTAATACCCTAGCCATCACCCCCCTGATAGTCAAACAACATCACCCTCGAGCAAC
TGAAGCCACAACAAAATATTTCCTTACCCAGGCAACAGCATCAGGACTGCTATTATTCGC
AACCCTTAACAACGCTTGAATAACAGGAGAGTGAAATACAATGGAACTATCAAACAATTT
ATCCACCCAAATAATTACGATAGCCCTCGCACTAAAAATAGGAATAGCACCAATACACTT
CTGATTACCAGAAGTGCTACAAGGACTCCCCCTACTAACCGGGCTCATCCTGTCAACTTG
ACAAAAACTAGCCCCATTCACCCTACTATATATAACATCACATGAATTAAACACAACAAC
AATAATGATCCTAGGATTGACATCAACAATTATCGGCGGCCTTGGTGGATTAAACCAAAC
TCAACTGCGAAAAGTCCTAGCCTACTCATCAATTGCACACCTTGGATGAGTAATTATTAT
TATCCAATACTCCAAGACACTAGCCCTACTAAACCTGCTACTATACGTTACAATAACATC
AACAGCATTTCTAACACTTATAACCCTATCAACCACAAAAATTAACACCCTATCAATAAA
GTGAACAAAAACCCCCATCACAACTATAATAGCAATACTAGCTCTACTAGCATTAGGAGG
TCTACCACCACTAACCGGATTTATACCAAAATGACTAATTCTACAAGAACTTACCAAGCA
AAATTTACCCGCTCTAGCCACACTAATAGCCCTATCAACCCTATTAAGCCTATTCTTCTA
CCTACGACTATGCTATACAATAACCCTCACAATCTCACCAAACACAAACAATAACATAAC
TACATGACGAAAAAAAACTGACCAAAAAGCACTACCCCTAGCCATACTAAGCATCATAAC
CCTCATAGCACTCCCAACAACTCCAACAATAATAGCCATCATAAACTAACAAGAGACTTA
GGA-TAAACCA-GACCAAGAGCCTTCAAAGCCCTCAGCAGGAGTGAAAGCCTCCTAGTCT
CTGGACAAGACCTGTAGGACACTACCCCACATATTCTGAATGCAAACCAGACACTTTAAT
TAAGCTAAGGCCTCCGCTAGATGGGTAGGCCTCGATCCTACAAAATATTAGTTAACAGCT
AAAAGCCCAAACCAGCGAGCATCCATC-TAACATTCCAAAAAAAAAAGGAATGTTTTAAA
GCCTTAACAAGTATTACTTGTCCCTCCAGGTTTGCAACCTGACATGCTAAAACACCATGA
GGCTTGGCAAGAGGAGGAATTGAACCTCCCTACACGGGGCTACAACCCGCCGCTAAGAGC
AATCAGCCATCTTACCT
