# Supplementary material for: Conveniently Pre-Tagged and Pre-Packaged: Extended Molecular Identification and Metagenomics Using Complete Metazoan Mitochondrial Genomes
Source: PLoS One. 2012 Dec 14;7(12):e51263. doi: 10.1371/journal.pone.0051263 (PMC3522660; doi:10.1371/journal.pone.0051263)
Supplement: File S4 — Sliding window analyses for Sauropsida, Aves, Hemichordata, Coelacanthimorpha, Dipnoi, Chondrichthyes and Cephalochordata. For each family, the folder contains the aligned sequences as well as the sliding window analyses by species pair and for all species pair on a single figure. (ZIP) [file pone.0051263.s004.zip › Coelacanthimorpha/Coelacanthidae/NC_001804.fst]

>Latimeria chalumnae mitochondrion, complete genome.    NC_001804
gtgataatcactcgttgactattctcaaccaaccataaagacattggtaccctatacat
gatcttcggtgcctgagctggaatagttggaaccgccctaagcctgcttattcgagctg
aactcagccaacctggggctctcctgggcgatgaccaaatttataatgtagtcgttaca
gcacatgcattcgtgataatcttctttatagtaataccgatcataatcggcgggtttgg
caactgattaattcccctgatgattggggcacccgacatagcatttccacgtataaaca
acataagcttctgactactaccaccctcactcctactcctactagcatcttctggagta
gaagcaggagcaggcacaggatggacagtataccctccactagcgggcaacctcgccca
tgcaggagcatccgtagatttaacaattttctccttacatctagccggtgtatcctcaa
tcttaggggccatcaacttcatcacaacagtaatcaacataaaacccccaacaataaca
cagtatcagacaccactatttatctgatcagtcttagtgaccgccgtactactcctact
ctcgctaccggtgctagctgccggaattaccatactactgacagatcgaaatctaaaca
caacattctttgaccctgctggaggaggagaccctattctataccaacacctattctga
ttcttcggccatcctgaagtatacatcctaattttaccaggatttggtataatctcaca
cattgtggcctactactctggaaagaaagaaccattcgggtatataggtatagtatgag
ctataatggcaattggacttctaggcttcatcgtatgagcccatcatatatttaccgta
ggaatggatgttgacacacgagcatactttacatcagcaaccataattattgccatccc
aacaggagtaaaagtgttcagctgactagcgacacttcacggaggagtgaccaaatgag
acacacccctgctatgagcactaggatttatctttctttttacagtaggaggcctaaca
ggcatcgtactggcaaactcatcactagacatcatcctacatgacacttattacgtagt
agcacacttccactatgtcctatcaataggagcagtatttgcaatcatagggggactcg
tgcactgatttccactaataacaggatataccttacacaacacatgaacaaaaatccac
tttggtgtaatattcacaggagtaaacctaacatttttcccacaacacttcctcggact
agcaggaataccacgacgttactcagactatccagatgcctatactttatgaaacacag
tatcatcaattggctctctaatttcactaattgccgtaatcatatttatatttatcctg
tgagaagctttctctgccaaacgagaagtactaattgtagaaataacaacaacaaatgt
agaatggctgcacggatgcccaccaccacaccacacatatgaagaaccagcattcgtac
aagctcctcgataaaacactgagaaaagagggaatcgaacccccgtcagctaatttcaa
gacagccgcatcaccactctgccattttctttattaagattctagtaaaacaaattaca
ctaccttgtcaagatagaattatgagtgaaaacctcatgaaccttgaccaaatggcaca
cccatcacagttaggattacaagatgcagcttctcccgttatagaagaactcctccact
ttcacgatcatgcactaataattgtatttttaattagcacattagtattttacattatt
ctagccataataacaacaaaaataactgacaaatatatcttagacgcacaagaaattga
aattgtgtgaacactactcccagcaatcgtcctaatcctagttgccctaccctcgctac
gaatcctatatctaattgatgaagtcgaaaaccctcacctaacaattaaagcaataggc
caccaatgatactgaagctatgagtacacggactatgaagaactaagcttcgactcata
cataacaccactacaagacctaaacccgggccaattccgcttgctggaaacagaccatc
gaatggttatcccaatagagtcgcttatccgagtactaatttcagctgaagacgtacta
cactcatgagcagtcccagccctaggagtaaaaatagatgcagtcccagggcgactcaa
ccaaattacattcataatttcccgaccaggactatattatggacaatgctcagagattt
gtggagcaaaccacagctttatacccatcgtacttgaagcaatcccactagaccccttc
gaagactgatcttcatcaatgctggaagaagcctcactgagaagctaaatagaaagcga
tagccttttaagctagagactggtgaaaacaaacccaccctcagtgccatgccacaact
aaacccctccccctgactactaatcctgctattctcctgactcatcttcttaactatac
tcccctctaagacacaattacacaccttcccaaacatgccatcaacacaaaatatatgc
aaacaagaaccagaaccatgaacctgaccatgagcctaaacttctttgaccaatttatg
agcccaacactattaggagtaccactcattgctgtagcaataatattcccatggaccct
attaccaacaccaaccaaccgatgacttaataaccgaacactaacactacaaaactgat
ttatcggccgcttcactaatcaactactacaaccattaaacactggaggacacaaatga
gcaataatcttaatatcactaaacctcctgggacttctaccgtatacattcacaccaac
aacacaactatcactaaacatgggacttgctattccattctgactagcaacagtattac
tgggactgcgtaaccaacccactgccgcgctaggacaccttctcccagaaggaacacca
accctgctaatcccaatcctaattattattgaaacaatcagcctacttatccgcccctt
cgccctaggagtacgactaacagccaatctcacagcaggccacctcctaatacaattaa
ttgctaccgccgccttcgtactcctacctataataccaacagtagcattattaacaaca
ttagtcctattcctcctgaccctgctagaaattgccgtagcaataatccaagcctacgt
gtttgttctattactaagcctctatctacaagaaaatgtctaatggcccaccaagcaca
cgcatatcacatagttgacccaagcccatgacccattacaggggccacggccgccctac
ttgtaacctcaggcctagcagcgtgatttcacttcaactcaataatcttaattttaata
ggactaacactattgctactaactatgtatcaatgatgacgagatattattcgagaaag
cacattccaaggtcaccacacactacctgtacaaaaaagcctacgatatggtataatcc
tgttcattacatccgaagtattcttcttcctagggttcttctgagccttttaccattca
agtctggcacccactcctgaactcggaggactctgacctcccactggaattacacccct
agatccatttgaagtaccactattaaacacagcagttctactagcctcgggaattacag
tcacatgagcccatcacagcctaatagaggggcaacgaaaagaggctatccaatcacta
tttatcacagttctgttaggactatactttacagcactgcaagccacagaatactacga
atccccatttacaatcgctgacggagcctatggctcaaccttttttgtagcaaccggat
tccacggtctacatgtcattattggctctacattcctaatcgtatgcctagtacgacaa
acacaataccacttcacatcaaaccaccactttggctttgaagcagcagcatgatactg
acatttcgtagacgtagtctgactattcttatacgtatcaatctactgatgaggctcat
aaacccctttagtacaaaataatacaaatgacttccaatcatttaatcttggttatacc
ccaagaatgggtaatgaacctgattctagcgggcctacttatcataagcatcctctcta
taattttagctataatcgcattctgactaccaaacatgacccctgatacagaaaaacta
tctccctacgaatgtggctttgatcctctaggatccgcacgactcccattctccctacg
atttttcctagtagcaatcctattcctgctatttgacctagaaattgcattattattac
ccctaccctgggcagaccaactaacaaacccaacacttgcattaacctggacaacaagc
atcatcgccctactaacactaggactaatccacgaatgaactcaaggaggcctcgaatg
ggcagaataggtagttagtttaaaaaaaccactaatttcgacttagttaactgtggtga
aaccccacaactatcttcatgaccccagtacaactcagctttaacactgcattcacact
aggcttaataggagtaacattccaccgagcccatctgctatcagcattactctgcctag
aaggaataatattatccctgtatataggactgtccctatgaccaatgcaactagaatca
actacatacataaccacaccactactactactcgccttctcagcctgtgaggctggagc
aggcctagccctcatagtagcaacatcccgcacacatggtacggaccacctccaaaacc
taaacttactacaatgctaaaagttttaataccaacaattatgcttatcttaaccacat
gattaacaaaacctgcatgactctgaccaacaataacaaccaatagcctactcgtagct
accatcagcttaacctgactaaaatgggactcagagtcaggatgaaaatctctcaacag
ctcaatggctaccgaccccctatctacaccattactaatcctcacatgctggcttctac
ccctcataattctcgcaagccaaaaccacatgtttatagaaccactaaaccgccaacga
tcattcatctccctactcatctccctacaaacattcctaattatagcatttggtgccac
tgaaatcatcctattttacattatatttgaagcaaccctaatcccaacactaattatta
ttacccgatggggtaatcaaacagagcgactaaacgcaggaacatactttttattttat
acagtaatagggtcactaccactattagttgcacttttaataacacaaaataaccttgg
taccctatcaataccgctcatccaacacatataccaaataaaacttcatacacatggag
acatgatatgatgaacagcctgcctattagccttcttagtaaaaataccactatacgga
gtccacctttgactcccaaaagcccatgtagaagccccaattgcaggatcaatagtact
agccgccgtcctactaaaactaggaggatacggaataatacgactaatcataatattag
ctccaataacaaaaaccctagcctatccattcatcatcctcgccctatgaggaatcatt
ataactggatcaatctgcttacgacaaacagacctaaaatccctaatcgcctactcatc
agtaggccacataggactagtggcagcaggtatcctaacacaaacaccatgaggcttta
caggagctactgttctaataattgctcacggtcttacatcctcagccctattctgtcta
gcaaacacaaactatgaacgaacccatagccgaaccatgatcctagcacgaggaatgca
agttatcctcccactcatgacattctgatgacttataataaatttagctaacttagcct
tacccccatccactaatctaataggagaactacttattattacaataaccttcaactga
tcaaactggacactaactataacaggactgggcatactaatcacagctatctactcatt
acacatgttcctcacaacacaacgaggcctgataacaaaccacattatctcaattgaac
cctcccacacccgagaacacctactaataacaatacatgccctcccaatactattgcta
atccttaaaccagaactgatctgaggctgatcctactgtaaatatagtttgaaaaaaac
attagactgtggctctaaaaataagagttaaatcctctttattaaccgagaggggctag
agcactacgaactgctaattctgtagtaccatggttcaatcccatggcccactcagccc
ctaaaggataatagctcatccattggtcttaggagccaaaaactcttggtgcaactcca
agtagcggccatgtacacaacattaatttttaactcaacacttataaccatatttacca
tcctaacagccccaatcttaaccacccttaaccctatcaaacccaacaaaaagtgaaca
gaattatgagtaaaaaccgccgtacagctagccttcttcacaagtctaatcccgctctt
catctatcttgaccaaggaatcgagaccattacaacaaactgacaatgaataaacacca
acacatttaacattaacatcagctttaaatttgaccaatactcaattgtattcatccca
atcgcactgtatgtcacatgatcaattctagaattcgccaactgatacatgcaccaaga
cccaaaaataaaccaatttttcaaatacctgctcctattcctaatcaccataataatct
tagttacagcaaacaacatgttccaactatttatcggctgagaaggagtaggaattata
tcattcctattaattggctgatgacatggccgagctaacgccaataccgcagccctaca
agcagtcatctacaatcgagtaggagacattgggttaaccctaagcatggtctgatttg
caatcaacctaaatacatgagaaatacaacaaatatttatcatatcctacaacaccgac
ataaccatccccctactaggcctaactctggcagcagcaggaaaatcagcccaatttgg
attacacccatgactaccagcagctatagaaggtccaacaccggtctctgccctactac
actcaagtaccatagtggttgccggaatcttcctgcttatccgactacaccccctcata
gacaataataaactaatcctcactacctgcctctgcctaggagcactaaccaccctatt
tactgccgcatgcgcactcacccaaaacgatattaaaaaaattattgcattttcaacat
caagtcaactaggactaataatggtagcaattggactaaatcaaccacaactagcattc
ctccacatctgcacccacgctttctttaaagcaatgctgttcctatgctccggatcaat
tattcacagtctaaatgatgaacaagatatccgaaaaataggtggcttacacaacatgc
tcccaacaacaagctcctgtacaatagttagcagcatagccctaacaggaatgccattc
ctagcaggcttcttctcaaaagacgcaatcatcgaatcactaaactcctctcacctaaa
cgcctgagccctaactactacactaatagccacatcattcaccgcagtctatagcctcc
gaattatttaccttgtaatgataaactatccacgatttcaaagcctgtcccccatcgat
gaaaattatacaaaaacacgtaacccaattaaacgactagcatgaggaagcgtaatcgc
aggaataatgatcttcctaaacatcctaccaactaaatcacaaacaatgaccataccca
cccatataaaaacagccgcaatcatagttacaatcctaggagtcctcaccgctatagaa
ctaacaaaacttacaagcacacaactaaaaatcaccccaaacgtcaacatacacaactc
atccaacatactaggatacttcccaaacatcattcaccgacttctaccacaaacaaact
tatatctaggacaaaaaatagcaacacacctaacagatcaaacatgatttgaaaaaatc
gggccaaaaggaattttagccctacaaatccctacaactaaaataatcaacaactcgca
acaaggactaatcaaaacatacctgaccctattttttctaacaacagttctatttacta
caataaccataatctaactgctcgaagcgcaccacgggacaacccacgagtaatctcca
aaaccacaaacaaagccaacaataacacccacccagtcaccaacaacaaaaatccccca
gaagaataaactatgggcacaccactgacatcccctgacaaaactgatatctcaccaaa
aacatccaatgatattcaataaaaatcataccaccacccataacaataatacccaacaa
gtaaaaagccaaacaaataaaccaaaatataaagaaaaaccgaccaactcccccaagac
tcaggataaggctctgctgctaaagcagcagaataagcaaaaacaaccaatatcccccc
caaataaatcaaaaacagtactaaggacaaaaaagagccaccgtacccaaccaaaaagc
cacagccaacaactgcagaaaatactaacccaagagcagcaaaataaggagctggatta
gacgcaactgccatcaaaccaaccacgagtcccatcaacacaacaaaaacaaaataaat
cataattcttgcccggactttaaccagaaccaatgacttgaaaaaccaccgttgtcaat
tcaactacaaaaacccatgacaaacatccgaaagacacacccgctaattaaaattatca
acgaaaccatcatcgacctccccacaccatcaaacatctcaatctgatgaaattttggg
tcactactaggaatttgtttaattacacaaatcgtaacaggcctattcttagcaataca
ctacacagctgacattacaacagcattctcatcagtagcccacatctgccgagatgtaa
actatggatgactaatccgaagtacccatgccaacggagcctctctattcttcatctgc
atctacctacatgtagcacgtggactctactatgggtcatacttacaaaaagaaacctg
aaacatcggagttatcctcctcatgctagttatgattactgccttcgtgggatatgtcc
tcccctgaggccaaatatcattctgaggggcaaccgtcatcacaaacctcctgtcagca
gtaccctatattggagatacactagttcaatgaatctgaggaggtttttccgtagacaa
cgccacactcacgcgattctttgccttccacttcctcctgccattcgtaatctcaggag
cctcgattattcacctgctcttccttcatgagacaggatccaacaacccaactggcctt
aactctgacgcagataaagtaaccttccacccgtacttctcgtacaaagacatgttagg
attcctaattacactaacaacactagcattcctaaccctattcactccaaacctgttag
gagaccccgaaaacttcacaccagcaaacccattaaccaccccgccacacatcaaacca
gaatgatacttcctattcgcctatgcaattctacgatccatccccaacaaactaggagg
agttctagctctagtctcctctattctagtactactactagtgccaatcttacacacct
caaaacaacgaggaaacaccttccgcccaattacccaaatactattctgagcccttgta
gcagacatgctaatcctaacctgaatcggaggccaaccagtagaatatccattcatgac
aatcggacaaattgcttcaatcacctacttcagcctattcctcatcctaatcccaataa
ctggatgactagaaaacaaggccataaactgaaactagccttagtagcttaaacccaaa
gcaccggccttgtaagccggagattgagaactgaccattctcctaaagctttcagagaa
aaaaggatcaaacttttacccttagctcccaaagctaaaattctaattaaactattctc
tgttcccaagctctgcccatccactcaataacccccctccttctagtacgtactatctc
tatgtatatcgaacattcgttactctcaagtacattatacattacatgttaatttacca
ttagaactgtcacaccacatttagggcgagaaaccagcaatacttgcataaatgattaa
ttaatttacgatgtggttagacacttatttcttaatctaaacttggctttatccattac
tggccactggtactgtgcgatggagaataatagaaagatttatatgattataaattatc
tattactggcatctggttttgggtttagtgaggggaagggctttttaacccgtaactca
gtatcactttactatactggccagccgttatttttttggggggggggaacgtgaagtta
gacagcacttaacttgcgtcaaacgtcgtttatgattggacttttagtcgacactcaag
tacttttggatctatgacaaaggataatcagttaatgatagatagacatataatgaatg
atagatagacatataatgaatgataaatagacatataatgaatgatagttagatatata
gattaatgtaagaaagataattgaacccatgacagaggacatacttttaatgatttcag
gacataaacaccatgcacatcagattgtatcaactaaacccctcccaacccctaaaacc
caggactcgctaaacacatcaacccatatattttttcagtatatacattgttatacatc
aaataaataatgtaatgtgagtgtagcttaataaaaagcatagcactgaagatgctaag
atgaattacaaaatattccactgacacaaaggtttggtcccagccttgctatcaatttt
aaccaggattacacatgcaagcatcaactccccagtgagaatgcccctgacttatccgt
caaagataacagggagtaggtatcaggcacacaacattaacgctagcccaagacacctt
gtccagccacacccccaagggaactcagcagtgatagacattgaataataagtgaaaac
ttgactcagccatggttacaagggccggtcaactccgtgccagccaccgcggttacacg
gaagacccaaaatgataacactaccggcgtaaagcgtgattaaaggacacccaccataa
tggagccacaaataactaaagctgttatacgcacttaaaaaaatatgctcatcacacga
aagtaactccagcacccaaaggaaccctgaacccacgaaagctaagaaacaaactggga
ttagataccccactatgctcagccctaaacacaaacaattcaaacacacactgttcgcc
aggggaactacaagcgccagcttcaaacccaaaggacttggcggcacttcaaacccacc
tagaggagcctgttctaaaactgacaacccccacctaacctcaccatccctagccatta
aaccagcctatataccgccgtcgccagcccaccctgtgaaggaaatacaatgggcaaaa
ataaaaaaattaaaaacgtcaggtcgaggtgtagcaaatgagatgggaagaaatgggct
acattttctaaatatagaatattacgaaaaaatacagcgaaacctgtactttgaaggag
gatttagcagtaaaaggggaatagagagcccctctgaaaccggccctgaaatgcgcaca
caccgcccgtcactctcctcacccaaaatcggccccatcttttaataaacaaaaaacca
agcatacaagtagaggaggcaagtcgtaacaaggtaagtgtaccggaaggtgcacttgg
actaatcaaaatgtagtttaacaaaacacctcccttacactgagaagacacccacgaaa
gcgggtcattttgagctatatagctaggccaacaaaaccataaccactacaccattaac
caaaaacttgaacaaacaaaacctaaaccatttaccatccaagtataggcgatagaaaa
gacaccaggcacaatagtaaaagtaccgcaagggaacgctgaaaaagaaatgaaacaac
tcgtaaaagcaataaaaaccaaagactaacccttgtaccttttgcattatgatctagtt
agaccccaccgggcaaaatgaatttaagtccaaccccccgaaactaagtgagctacttc
gaaacagcctatgagggcaaacccttctctgtggcaaaagagtgggaagatttccaagt
agaggcgataaacctaacgagcttagtgatagctggttattcgagaaatgatttttagt
tcagcccctcggcctccaaaccctaacaacataaaaccaatgtgagccagagagagtta
ttcaaagggggtacagcccctttgaaaaaggacacaaccttctaagacaggataaagac
tatattaactcaaggatcagctgcccaagtggacctaaaagcagtcacctaaaaaagcg
ttaaagcttaagcagcactaaaccaacctatactaataaatttaacctcattccaccat
cactatcgaattattctatatgcatagaagaataaatgctagaattagtaacaagaagg
ccattaagccttctctaactgcataagtgtacatcagattagattaaccactgataatt
aacgacttcaaagagaatactatgacataaaacaagaaaagcacacacgcccacatcgt
taatccaacacaggaatgcaaccacgaaagattaaaagaaagaaaaggaactcggcaaa
ctataagccccgcctgtttaccaaaaacatcgcctcccgccaacaacagaagtattgga
ggtcccgcctgcccagtgacaagatttaacggccgcggtatcctgaccgtgcaaaggta
gcgaaatcacttgtcttttaaatgaagacctgtatgaatggcaccacgagggcttaact
gtctcctctttccaatcagtaaaattgatctgtccgtgcagaagcggacttaactacat
tagacgagaagaccctgtggagcttcagacacaaagccaactacaaataaacacttaga
taataaattgataaaaccagtagcctaatactggccctattgtctttggttggggcgac
cacggagaaaaaacaatcctccaagccgattggtaccacctgtactaaaacaaagggta
acaccccaaagtaataaaaattttatcggacatgacccagggactaaacctgatcaacg
aaccaagttaccccagggataacagcgcaatcctttccaagagtccaaatcgacgaaag
ggtttacgacctcgatgttggatcaggacaccccaatggtgaagccgctattaaaggtt
tgtttgttcaacaattaaagtcctacgtgatctgagttcagaccggagaaatccaggtc
agtttctatctatgatgttaattctcccagtacgaaaggaccggagaacttgagccaat
gccacaagcacgctcatcttcaacctgatgaaaacaactaaaacagataaagaagaaca
caaccgctcccgtaaacaacgggcaatgccggggtggcagagcctggctaaatgcaaga
ggcctaaactctctctctcagaagttcaaatcctctccccagctatgacaaaaattatt
acacacctgctaaacccactagctgtcatcattccaattttactagccgtagcgttcct
gacactcatcgaacgaaaagtactaggttatatgcaactacgaaagggtcctaatatcg
taggcccatatggtctcctacaacccctagcagatggactaaaactattcattaaggag
ccagtacgaccttctacatcatccccgctactcttcattaccactccaatactagcact
caccatagcactaactctatgactaccactacccctcccacatccaataacaaacctaa
acctaggaatattatttatcctagcaatctcaagtctaacagtatactcaattctaggc
tccggctgagcatcaaacttaaaatatgccctaattggggccctccgagcagtcgcaca
aacaatctcctatgaagtaagcctaggacttatcctactggccataatcatcttcgcag
gcggttttacactaacaacatttaatacatcacaggaaaccatttgacttctaacgcca
ggatgaccactcgcagcaatatgatacatctcaaccttagcagaaaccaaccgagcccc
atttgacctcacagaaggagaatcagaacttgtatcggggtttaatgtggaatatgcag
gaggaccatttgcactattctttctagcagaatatgcaaatattctactaataaacaca
ctatcaactattctatttataggagccatacacaacccaatcacaccagaactaacctc
aattaacctaatgattaaagcctccgcactatcaatactcttcctatgagtacgagcct
catacccacgattccgatatgaccagctaatacacttagtatgaaaaaacttcttacca
atcaccctagccatgatcctatgacacacctcccttccaatttttacaggaagcttacc
accacaaacctaaaggaaacgtgcccgaataaacaaggaccactttgatagagtggact
ataggagttaaaacctcctcgcttcctaggaaaataggacttgaacctatactaaagag
atcaaaactcttggtgctaccactacaccatctcctagtaaagtcagctaaaaaagctt
tcgggcccataccccgaacatgttggttaaacctccctcctttactaatgagcccttac
gtaacaataatccttatctcaagccttggactcgggacaacaattacatttacaagctc
atcctgactgatagcttgaataggtctagaaattaataccctagccatcacccccctaa
tagtaaaacaacatcaccctcgggcaactgaagccacaacaaaatattttcttacccag
gcaacagcatcaggactgctattattcgcaacccttaacaacgcttggataacaggaga
atgaaacacaatagaactatcaaacaatttatccgccccaataattacaatagccctcg
cactaaagataggagtagcaccaatacacttctgattaccagaagtgctacaaggactc
cccctactaactggacttatcctgtcgacttgacaaaaactagcccccttcaccctact
atatataacatcacatgaattaaacacaacaacaataacaatcctaggattgacatcaa
caattatcggtggccttggtggattaaaccaaactcaactgcgaaaagtcctagcttac
tcatcaattgcacacctcggatgaatagttatcattatccaatactccaaaacactagc
cctactaaacctactgctatatattacaataacatcaacagcatttttaacacttatga
ctctatcagccacaaaaattaataccctatcaacaaaatgagcaacaacccctatcgca
actataactgcaatactagctctactagcattaggaggtctcccaccactaacaggatt
tataccaaaatgactaattttacaagaacttaccaagcaaaatttacccgctctagcca
cactaatagccctatcagccctattaagcctcttcttctacctacgaatatgccataca
ataacccttacaatctcaccaaacacaaacaataacataattacatgacgaaagaaacc
tggccagaaagcactacccctagccatactaagcatcataaccctcatagcactcccaa
caaccccaacaatagtagccatcataaactaataagagacttaggaataaaccaagacc
aagagccttcaaagccctcagcaggagtgaaaacctcctagtctctggataagacctgt
aggatactaccccacatattctgaatgcaaaccagacactttaattaagctaaggcctc
cactagatgggtaggcctcgatcctacaaaatattagttaacagctaaaagcccaaacc
ggcgagcatccatcctaacattccaagaaaaaaaggaatgtttgaagcctcaacaagca
ccacttgtccctccaggtttgcaacctgacatgctaaacaccatgaggcttggtaagag
gaggaattgaacctccctacacggggctacaacccgccgctaagagcaatcagccatct
tacct
