# Supplementary material for: Conveniently Pre-Tagged and Pre-Packaged: Extended Molecular Identification and Metagenomics Using Complete Metazoan Mitochondrial Genomes
Source: PLoS One. 2012 Dec 14;7(12):e51263. doi: 10.1371/journal.pone.0051263 (PMC3522660; doi:10.1371/journal.pone.0051263)
Supplement: File S4 — Sliding window analyses for Sauropsida, Aves, Hemichordata, Coelacanthimorpha, Dipnoi, Chondrichthyes and Cephalochordata. For each family, the folder contains the aligned sequences as well as the sliding window analyses by species pair and for all species pair on a single figure. (ZIP) [file pone.0051263.s004.zip › Coelacanthimorpha/Coelacanthidae/NC_006921.fst]

>Latimeria menadoensis mitochondrion, complete genome.    NC_006921
gtgataatcactcgttgactattctcaaccaaccacaaagatattggtaccctatacat
gattttcggggcctgagctggaatagttggaaccgctctaagcctacttattcgagccg
aactcagccaacctggagctctcctaggcgacgaccaaatttacaatgtaattgtcaca
gcacatgcattcgtgataatcttctttatagtaataccagtcataattggcgggtttgg
caactgactaattcccctgatgattggggcaccagacatagcatttccacgtataaaca
acataagcttctgactattaccgccctcactcctactcctactagcatcctctggagta
gaagcaggagcaggcacaggatgaacagtataccctccgctagcgagcaacctcgccca
tgcaggagcatcagtagacctaacaattttctccttacatctggccggtgtatcctcaa
tcttaggggccatcaacttcatcacaacagtaatcaacataaaacccccaacaataaca
caatatcagacaccgctatttatctgatcagtcttagtgaccgccgtactactcctact
ctcgctaccagtgctagctgccggaattaccatactactgacagatcgaaatctaaaca
caacattctttgaccctgctggaggaggagaccctattctataccaacacctattctga
ttctttggtcaccccgaagtgtacatcctaattttaccaggatttggtataatctcaca
cattgtggcctactactccgggaaaaaagaaccattcgggtatataggtatagtatgag
ctataatagcaattggactactaggcttcatcgtatgagcccatcatatatttaccgta
ggaatggatgttgacacacgagcatactttacatcagcaaccataattattgccatccc
aacaggagtaaaagtattcagctgactagcgacacttcacggaggagtgaccaaatgag
acacacccctgctatgagcactagggtttatctttctttttacagtaggaggcctaacg
ggcatcgtactggcaaactcatcactagacatcatcctacatgacacttattatgtagt
agcacacttccactatgtcctatcaataggagcagtatttgcaatcatgggtggactcg
tgcactgatttccattaataacaggatacaccttacacaacacatgaacaaaaatccac
tttggtgtaatatttacaggagtaaacctaacatttttcccacaacacttcctcggact
agcaggtataccacgacgttactcagactatccagatgcctatactttatgaaatacag
tatcatcaatcggctccctaatttcactaattgccgtaatcatatttatatttatcctg
tgggaagctttctccgccaaacgagaagtactaattgtagaaataacaacaacaaatgt
ggaatgactacacggatgcccaccaccacaccacacatatgaagaaccagcattcgtac
aagctcgataaaacaccgagaaaagagggaatcgaacccccatcagctaatttcaagac
agccgcatcaccactctgccattttctttattaaggtcctagtaaaacaaattacacta
ccttgtcaagatagaattatgagtgaaaacctcatgaaccttaaccaaatggcacaccc
atcacagttaggattacaagatgcagcttctcccgttatagaagaactcctccactttc
acgaccatgcactaataattgtatttttaattagcacattagtactttacattatttta
gccataataacaacaaaaataactgacaaatatatcctagacgcacaagaaattgaaat
tgtgtgaacactactcccagcaatcgtcctaatcctagttgccctaccctcgctacgaa
ttctatacctaattgatgaagtcgaaaaccctcacctaacaattaaagcaataggccac
caatgatactgaagctatgaatacacggactatgaagaactaagcttcgactcatacat
aacaccaccacaagacctaaacccgggccagttccgcttgctggaaacagaccatcgaa
tggttatcccaatagaatcgctcatccgagtactaatttcagctgaagacgtactacac
tcatgagcagtcccagccctaggagtaaaaatagatgcagtcccagggcgactcaacca
aattacattcatagtttcccgaccaggactatattatggacaatgctcagagatctgtg
gagcaaaccacagctttatgccaatcgtacttgaagcaatcccactagaccccttcgaa
gactgatcttcattaatgctagaagaagcctcactgagaagctaaatagaaagcgctag
ccttttaagctagagactggtgaaaacaaacccaccctcagtgccatgccacaattaaa
tccctccccctgattactaatcctactattctcctgattcatcttcttaactatactcc
cctctaagacacaattacacactttcccaaacatgccatcaacacaaaatatatgtaaa
caagaaccagaaccatgaacctgaccatgagcctaaacttctttgaccaatttatgagc
ccaacactattaggagtaccactcattgccgtagcaataatattcccatggatcttatt
accaacaccgaccaaccgatgacttaataaccgaacactaacactacaaaactgattta
tcgaccgcttcaccaatcaactactacaaccattaaacattggaggacacaaatgagca
ataatcttaaccatactcataatcttcttaatattactaaacctcctgggacttctacc
atacacattcacaccaacaacgcaactatcactaaacataggatttgctgttccattat
gactagcaacagtactactgggactgcgcaaccaacccactgctacgctaggacacctt
ctcccagaaggaacaccaaccctgctaatcccaatcttaattattatcgaaacaatcag
cctatttatccgccccctagccctaggagtacgactaacagccaatctcacagcaggcc
acctcctaatacaattaattgctaccgccaccttcgtactcctacccataataccaaca
gtagcattattaacaacattagtcctattcctcctgaccctactagaagttgccgtagc
aataatccaagcctacgtgtttgttctattactaagcctctacctacaagaaaacgtct
aatggcccaccaagcacacgcatatcatatagttgacccaagtccatgacccattacag
gggccacagccgccctacttgtaacctcaggcctagcagtctgattccacttcaactca
gtaaccttaatttcaataggactaacactactactattaactatgtatcaatgatgacg
agatattattcgagaaagtacattccaaggtcaccacacactacctgtacaaaaaggcc
tacgatacggtataatcctgttcattacatccgaagtattcttcttcctggggttcttc
tgagccttttatcattcaagtctggcacccacccctgaactcggaggactctgacctcc
cactggaattacacccctagatccattcgaagtaccactattaaatacagcagtcctac
tatcctctggaattacagtcacatgagcccatcacagcctaatacaggggcaacgaaaa
gaagctatccaatcactatttattacagttctgctaggactatactttacaacactgca
agccatagaatactacgaatccccatttacaatcgctgacggagcctatggctcaacct
tttttgtagcaaccggattccacggtctacatgtcattattggctctatattcctaatc
gtatgcctactacgacaaacacaataccacttcacatcaaaccaccactttggctttga
agcagcagcatgatactgacacttcgtagacgtagtctgactattcttatacgtatcaa
tctactgatgaggctcataaacccctttagtataaaataatacaaatgacttccaatca
tttaaccttggttataccccaagaatgggtaatgaacctgatcctagcaggcctactta
ttataagtatcctctctataattttagctgtaatcgcattctgactaccaaacatgacc
cctgacacagaaaaactatctccctatgaatgtggctttgatcctctaggatctgcacg
actcccattctccctacgatttttcctagtagcaatcctattcctactatttgacctag
aaattgcactattattaccactaccttgggcagaccaactaactaacccaacacttgta
ttaacctgaacaacgagcatcatcgccctactgacattaggactaatccacgaatgaac
ccaaggaggcctcgaatgggcagaatagatagttagtttaaaaaaaccactaatttcga
cttagttaactgtggtgaaaccccacaactatcttcatgaccccagtacaattcagctt
taacactgcattcacactaggcttaataggagtagcatttcaccgagcccatctgctat
cagcattactctgcctagagggaatgatattatccctatatgtaggactgtccctatga
ccaatgcaactagaatcaactacatatataaccacaccactactactactcgccttctc
agcttgtgaagccggagcaggcctagccctcatagtggcaacatctcgcacacatggta
cagatcacctccaaaacctaaacttactacaatgctaaaaattttaataccaacaacta
tgcttatcttaaccacatgattaacaaaacccgcatgactctggtcaacaataacagcc
aatagcctactcgtagctaccattagcttaacctgactaaaatgagactcagagtcagg
atgaaactctctcaacagctcaatggctaccgaccctctatctacaccactactaatcc
tcacatgctggcttctaccccttataattctcgcaagccaaaaccacatgtctatagaa
ccactaaaccgccaacgatcgttcatctccctactcatctccctacaaacattcctaat
tatagcattcagtgctactgaaatcatcatattttacattatatttgaagcaaccctaa
tcccgacactaattattattacccgatggggtaatcaaacagaacgactaaacgcagga
acatactttttattttatacactaatagggtcactaccactattaattgcacttttaat
aacacaaaataaccttggtaccctatcaataccgctcatccaacacctacaccaaataa
aactacacacacatggagacatgatatgatgaacagcctgcctattagccttcctagta
aaaataccactatatggggttcacctttgactcccaaaagcccatgtagaagccccaat
tgcaggatcaatagtactagccgccgttctactaaaactaggaggatacggaataatac
gactaatcataatattaactccaataacaaaaaccctagcctaccccttcatcatcctc
gccctatgaggaatcattataactggatcaatctgcctacgacaaacagacctaaaatc
cctaatcgcctactcatcagtaggccatataggactagtggcagcaggtatcctaacac
aaacaccatgaggctttacaggagccactgttctaataattgctcacggccttacatcc
tcagccctattctgcctagcaaacacaaactatgaacgaacccacagccgaaccataat
cctagcacgaggaatgcaagttatcctcccactcataacattctgatgacttataataa
atctagctaacttggccttacccccatccaccaatctaataggagaactacttattatt
acaacaaccttcaactgatcaaactggacactaactataacaggactgggcatactaat
cacagctatctactcattacacatattcctcacaacacaacgaggtctgacaacaaacc
acattatctcaattgaaccctctcacacccgagaacacctactaataacaatacatgcc
ctcccaatactactgttaatccttaaaccagaactgatctgaggctgatcctactgtaa
atatagtttaaaaaaaacattagactgtggctctaaaaataagagttaaatcctcttta
ttaaccgagagagactggaacactacgaattgctaattctgtagtaccatggttcaacc
ccatggctcactcggcccctaaaggataatagctcatccattggtcttaggagccaaaa
actcttggtgcaactccaagtagtggccatgtacacaacattaatttttaactcaacac
taataactatatttatcatcctaacagccccaatcttaaccacccttaacccaataaag
ttcgacaaaaagtgagcagaattatgagtaaaaactgccgtacaactagccttcttcac
aagcctaatcccactcttcatctatcttgaccagggaatcgaaaccattacaacaaact
gacaatgaataaacaccaacacatttaacattaacatcagctttaaatttgaccaatac
tcgattgtatttatcccaatcgcactatatgtcacatgatcaattctagaattcgccaa
ctgatacatgcaccaagacccaaaaataaaccaatttttcaaatacctgctcctattcc
taatcaccataataatcctagtcacagcaaacaacatattccaactatttatcggctga
gaaggagtaggaattatatcattcctattaattggctgatgacacggccgaactaacgc
caataccgcggccctacaagcagtcatctacaatcgagtaggagacattggactaaccc
taagcatgatctgatttgcaatcaacctaaacacatgagaaatacaacaaatatttatc
atatccaacaacatcgacataaccatccccctactaggcctaactttagcagcaacagg
aaaatcagcccaatttggattacacccatgactaccggcagccatagagggcccaacac
cagtctctgccctactacactcaagtaccatagtggtcgccggaatctttctgcttatc
cgactacaccccctcatagacaataataaactaatcctcaccacctgcctctgcctagg
agcactaaccaccctattcactgccgcatgcgcactcacccaaaacgacattaaaaaaa
ttattgcattttcaacatcaagtcaactaggactaataatagtagcaattggactaaat
caaccacaactagcattcctccacatctgcacccacgctttctttaaagcaatactatt
cctgtgctccggatcaattattcacagcctaaatgatgaacaagacatccgaaaaatag
gtggtttacataatatgctcccaacaacaagctcctgtacaataattggcagcatggcc
ctaacaggaatgccattcctagcaggcttcttctcaaaagacgcaatcatcgaatcact
aaactcctctcacctaaacgcctgagccctgattaccacactaatagccacatcattca
ccgcagtctatagcctccgaattatttaccttgtaatgataaattatccacgattccaa
agcctatcccctatcaacgaaaatgatacaaaaacacacaacccaattaaacgactagc
atgaggaagcgtaatcgcaggaataatgatcttcctaaacatcctaccaactaaatcac
aaacaatgaccatacccatccatataaaaacagccgcaatcatagttacaatcctagga
atcctcaccgccatagagctaacaaaacttacaagcacacaactaaaaattatcccaaa
catcaacttacataacccatccaacatactaggatatttcccaaacatcattcaccgac
ttctaccacaaacaaacctatatctagggcaaaaaatagcaacacacctaacagatcaa
acatgatttgaaaaaattgggccaaaaggaattctagccctacaaatccctacaacaaa
aataatcaacaactcgcaacaaggactaatcaaaacatacctgaccatattttttctaa
caacagttctatttactacaataaccataatctaactgctcgaagcgcaccacgggaca
atccacgagtaacctccaaaaccacaaacaaagtcagcaataacacccacccagtcacc
aacaacaaaaatcccccagaagaataaaccaaggacacaccactaacatcccctgacaa
aactgatacctcaccaaaaacatccaatgatattcaataaaaatcatatcaccacccat
aacaacagcacccaacaaataaaaaaccaaaaaaatataccaaaatataaagaaaaacc
gaccaactcccccaagactcaggataaggctctgctgccaaagcagcagaataagcaaa
aactaccaacatcccccccaaataaatcaaaaacagtactagagacaaaaaagagccac
catatccaaccaaaaagccacagccgacaactgcagaaaatactaacccaagagcagca
aaataaggagctggattagacgcaactgccatcaaaccaaccacgagtcccaccaacac
aacaaaaacaaaataaatcataattcttgcctggactttaaccagaaccaatgacttga
aaaaccaccgttgttaattcaactacaaaaaccaatgacaaacatccgaaagacacacc
cactaattaaaatcattaacgaaaccgtcattgacctccccacaccatcaaacatctca
atctgatgaaattttgggtcactgctaggaatttgcttaattatacaaatcgtaacagg
cctattcttagcaatgcactacacagctgacatcacaacagcattctcatcagtagccc
acatctgccgagatgtaaactatggatgactaatccgaaacacccatgccaacggagcc
tctctattcttcatctgcatctacctacatgtagcacgtggactctattatggatcata
tttacaaaaagaaacctgaaacattggagttatcctcctcatgctagttatgattaccg
ccttcgtggggtatgttctcccctgaggccaaatatcattctgaggagcaaccgtcatc
acaaacctcctatcagcagtaccctatattggagatacactagttcaatgaatctgagg
aggtttttccgtagacaacgctacacttacacgattctttgccttccacttcctcctgc
cattcgtaatctcaggaacctcgattattcacctgctcttccttcatgagacaggatcc
aacaacccaaccggtcttaactctgacgcagacaaagtaaccttccacccatacttctc
gtacaaagacatattaggattcctaatcacactaacaacactagcatttctagccctat
tcaccccaaacctgctaggagacccagaaaacttcacaccagcaaacccactaaccacc
ccaccacacatcaaaccagaatgatacttcctatttgcctatgcaattctacgatccat
ccccaacaaactaggaggagtcctagctctagtcttctccattctagtactactactag
tgccaaccttacacacctcaaaacaacgaggaaacatcttccgcccaatcacccaagca
ctattctgagcccttgtagcagacatgctaatcctaacctgaatcggaggccaaccggt
agagtatccattcatgacaatcgggcaaattgcttcaatcacctacttcagcctattcc
tcatcctaatcccaataactggatggctggaaaacaaggccataaactgaaactagctt
tagtagcttaaacccaaagtaccggtcttgtaaaccggagattgagaactaaccattct
cctaaagctctcagagaaaaaaggatcaaacttttaccattagctcccaaagctaaaat
tctaattaaaatattctctgttcccaaactctgcccatccactcaataaccccccctct
actagtacgtactatctctatgtatatcgagcattcgttactctcaagtgcattatgca
ttacatgttaatttaccattagaaatgttacaccacatttagggcgagaaaccagcaat
acttgcataaatggttaattaatttacgatgtggttagacgctcatttcttaatctaaa
cttggctttatctattactggtatctggtactgtgcgatggaggataatagaaagattt
acatgattataaattatctattactggcatctggttctgggtttagtgaggggaggggc
tttttaacccgtaactcagtatcactttactatactggccagccgttatttttttgggg
ggggagaacgtgaagctagccagcacttaactcgcgtcaaacgtcgtttatgattggac
ttttagtcgacactcaagtacccttggatctatgacaaaggataatcagttaatgatag
atagacatataatgaatgatagatagacatataatgaatgataggtaggcatacaatga
atgacagatagatatatagtgaatgataggtagacatacaagttaatgcaagaaagaca
attgaattcatgataggggacatacttttaatggtttcaggacataaacactatgcaca
ttaaattgatatcaactaacccctcccaacccctaaaaccgaagactcgctaaacacat
cagcccatatatttttttagtgtatatatattgttatacatcaaataaataatgtaatg
tgagtgtagcttaatattaaagcatagcactgaagatgttaagatgaattacaaaacat
tccactgacacaaaggtttggtcccagccttgctatcaattttaaccaggattacacat
gcaagcatcaactacccagtgagaatgcccctgacttatccgtcaaagataacagggag
caggtatcaggcacacaacataacgctagcccaagacaccttgtccagccacaccccca
agggaactcagcagtgatagacattgaataataagtgaaaacttgactcaaccatggtt
acaagggccggtcaactccgtgccagccaccgcggttacacggaagacccaaaatgata
acactaccggcgtaaagcgtgattaaaggacacccgtcataatggagccacaaataact
aaagctgtcatacgcacttagaaaaataggctcatctcacgaaagtagctccagcacct
aaaggaaccctgaacccacgaaagctaagaaacaaactgggattagataccccactatg
ctcagccctaaacataaacaattgtaacacacactgttcgccagggaactacaagcgcc
agcttcaaacccaaaggacttggcggcacttcaaacccacctagaggagcctgttctag
aactgataacccccacctaacctcaccatccctagccattaaaccagcctatataccgc
cgtcgccagcccaccctgtgaaggaaatataatgggcaaaaataaaaaaattaaaaacg
tcaggtcgaggtgtagcaaatgggatgggaagaaatgggctacattttctaaatataga
atattacgaaaaaatacagcgaaacccgtacttcgaaggaggatttagcagtaaaaggg
gaatagagagcccctctgaaaccggccctgaaatgtgcacacaccgcccgtcactctcc
tcacccaaaatcggccccatctttttataaacaaataaaccaagcatacaagtagagga
ggcaagtcgtaacaaggtaagtgtaccggaaggtgcacttggattaatcaaaatgtagt
ttaacaaaacacctcccttacaccgagaagacacccacgaaagcgggtcattttgagct
atatagctaggccaacaaaaccacaaccactataccatcaaccaaaaacccaaacaagc
aaaacctaaaccatttaccatccaagtataggcgatagaaaagacaccaggcacaataa
tgaaagtaccgcaagggaacgctgaaaaagaaatgaaacaactcgtaaaagcaacaaaa
accaaagactaacccttgtaccttttgcattatgatctagttagaccccaccgggcaaa
atgaatttaagtccaaccccccgaaactaagtgagctacttcgaaacagcctataaggg
caaacccttctctgtagcaaaagagtgggaagatttccaagtagaggcgataaacctaa
cgaactcagtgatagctggttattcgagaaatgatttttagttcagcccctcagcctcc
aaaccctaacaacacaaaaccaatgtgaaccagagagagttattcaaagggggtacagc
ccctttgaaaaaggatacaaccttctaagaccggataaagaccatattaactcaaggat
cagctgcctaagtgggcctaaaagcagccacctaaaaaagcgttaaagcttaagcagca
ctcaaccaacctataatgataaattaacctcattccaccaccactatcgaattattcta
tatatatagaagaataaatgctagaattagtaacaagaaggccaataaaccttctctaa
ctgcataagtgtacatcagattagattaaccactgataattaacgacttcaaagagaat
actatgacataaaacaagaaaaacacacacacccacatcgttaatccaacacaggaatg
caaccacgaaagattaaaagaaagaaaaggaactcggcaaaccataagccccgcctgtt
taccaaaaacatcgcctcctgccaacaacagaagtattggaggtcccgcctgcccagtg
acaagatttaacggccgcggtatcctgaccgtgcaaaggtagcgaaatcacttgtcttt
taaatgaagacctgtatgaatggcaccacgagggcttaactgtctcctctttccaatca
gtaaaattgatctgtccgtgcagaagcggacttaaccacattagacgagaagaccctgt
ggagcttcagacacaaagccaactacaaataaacacttagataacaagttgataaacca
gtagcctaacactggccctattgtctttggttggggcgaccacggagaaaaagtaatcc
tccaagccgattggtaccacctgtactaaaacaaagggtgacaccccaaagtaataaaa
attttatcggacatgacccaggaactgaacctgatcaacgaaccaagttaccccaggga
taacagcgcaatcctttccaagagtccgaatcgacgaaagggtttacgacctcgatgtt
ggatcaggacaccccaatggtgaagccgctattaaaggtttgtttgttcaacaattaaa
gtcctacgtgatctgagttcagaccggagagatccaggtcagtttctatctatgacgtt
aattctcccagtacgaaaggaccggagaacttgagccaataccacaagcacgctcatct
tcaacctgatgaaaacaactaaaacagataaagaagaacgtaaccacccccgtaaacaa
cgggtaatgctggggtggcagagcctggctaaatgcaagaggcctaaaccctctctctc
agaagttcaaatcctctccccagctatgacaaaaattattacacacctgctcaacccac
tagccgtcatcattccaattctattagctgtagcgttcctaacactcatcgaacgaaaa
gtactaggttatatacaactacgaaagggtccaaacattgtaggtccatatggcctcct
acaacccctagcagatggactaaaactattcattaaagagccagtacgaccttcaacat
catccccgttactcttcattgctgctccaatactagcactcaccctagcactaacccta
tgacttccactacccctcccacatccaataacaaacctaaacctaggaatattgtttat
cctggcaatctcaagtctaacagtgtactcaattctaggctccggctgagcatcaaact
caaaatatgctctaattggggccctccgagcagttgcacaaacaatctcctatgaagtg
agtctggggcttatcctactatctataatcatcttcgcaggcggtttcacactaacaac
atttaatacatcacaggaagccatttgacttctaataccaggatgaccactcgcagcaa
tatgatacatctcaaccttagcagaaaccaaccgagccccatttgacctcacagaagga
gaatcagaacttgtatcagggtttaatgtagaatatgcagggggaccatttgcactatt
cttcctagcagaatatgcaaatattctactaataaacacactatcaactattctattca
taggagccatacacaaccccatcacaccagaactaacctcaattaacctaatagtcaaa
gcctccgcactatcaatactattcctatgagtacgagcctcgtacccacgattccgata
tgaccaactaatacacttagtatgaaaaaacttcctaccaatcaccctagccctgatcc
tatgacacacctcccttccaattcttacaggaagcttaccaccacaagcctaaaggaaa
cgtgcccgaataaacaaggaccactttgatagagtggactataggagttaaaacctcct
cgcttcctaggaaaataggacttgaacctatactaaagagatcaaaactcttagtgcta
ccactacaccatctcctagtaaagtcagctaaaaaagctttcgggcccataccccgaac
atgttggttaaacctccctcctttactaatgagcccttacgtaacaataatcctaatct
caagccttggacttgggacaacaattacatttacaagctcatcctgactgatagcttga
ataggcctagaaattaataccctagccatcacccccctgatagtcaaacaacatcaccc
tcgagcaactgaagccacaacaaaatatttccttacccaggcaacagcatcaggactgc
tattattcgcaacccttaacaacgcttgaataacaggagagtgaaatacaatggaacta
tcaaacaatttatccacccaaataattacgatagccctcgcactaaaaataggaatagc
accaatacacttctgattaccagaagtgctacaaggactccccctactaaccgggctca
tcctgtcaacttgacaaaaactagccccattcaccctactatatataacatcacatgaa
ttaaacacaacaacaataatgatcctaggattgacatcaacaattatcggcggccttgg
tggattaaaccaaactcaactgcgaaaagtcctagcctactcatcaattgcacaccttg
gatgagtaattattattatccaatactccaagacactagccctactaaacctgctacta
tacgttacaataacatcaacagcatttctaacacttataaccctatcaaccacaaaaat
taacaccctatcaataaagtgaacaaaaacccccatcacaactataatagcaatactag
ctctactagcattaggaggtctaccaccactaaccggatttataccaaaatgactaatt
ctacaagaacttaccaagcaaaatttacccgctctagccacactaatagccctatcaac
cctattaagcctattcttctacctacgactatgctatacaataaccctcacaatctcac
caaacacaaacaataacataactacatgacgaaaaaaaactgaccaaaaagcactaccc
ctagccatactaagcatcataaccctcatagcactcccaacaactccaacaataatagc
catcataaactaacaagagacttaggataaaccagaccaagagccttcaaagccctcag
caggagtgaaagcctcctagtctctggacaagacctgtaggacactaccccacatattc
tgaatgcaaaccagacactttaattaagctaaggcctccgctagatgggtaggcctcga
tcctacaaaatattagttaacagctaaaagcccaaaccagcgagcatccatctaacatt
ccaaaaaaaaaaggaatgttttaaagccttaacaagtattacttgtccctccaggtttg
caacctgacatgctaaaacaccatgaggcttggcaagaggaggaattgaacctccctac
acggggctacaacccgccgctaagagcaatcagccatcttacct
