# Supplementary material for: Conveniently Pre-Tagged and Pre-Packaged: Extended Molecular Identification and Metagenomics Using Complete Metazoan Mitochondrial Genomes
Source: PLoS One. 2012 Dec 14;7(12):e51263. doi: 10.1371/journal.pone.0051263 (PMC3522660; doi:10.1371/journal.pone.0051263)
Supplement: File S4 — Sliding window analyses for Sauropsida, Aves, Hemichordata, Coelacanthimorpha, Dipnoi, Chondrichthyes and Cephalochordata. For each family, the folder contains the aligned sequences as well as the sliding window analyses by species pair and for all species pair on a single figure. (ZIP) [file pone.0051263.s004.zip › Dipnoi/Protopteridae/15_150/Protopterus_aethiopicus_NC_014764_Protopterus_dolloi_NC_001708.csv]

0	0.1
15	0.113333333333333
30	0.106666666666667
45	0.106666666666667
60	0.106666666666667
75	0.12
90	0.106666666666667
105	0.106666666666667
120	0.0866666666666667
135	0.0733333333333333
150	0.06
165	0.0533333333333333
180	0.0666666666666667
195	0.0733333333333333
210	0.08
225	0.0866666666666667
240	0.1
255	0.106666666666667
270	0.12
285	0.113333333333333
300	0.106666666666667
315	0.12
330	0.113333333333333
345	0.106666666666667
360	0.113333333333333
375	0.0933333333333333
390	0.0933333333333333
405	0.1
420	0.0866666666666667
435	0.1
450	0.126666666666667
465	0.113333333333333
480	0.12
495	0.12
510	0.113333333333333
525	0.126666666666667
540	0.113333333333333
555	0.1
570	0.113333333333333
585	0.106666666666667
600	0.106666666666667
615	0.12
630	0.12
645	0.12
660	0.126666666666667
675	0.133333333333333
690	0.146666666666667
705	0.14
720	0.12
735	0.126666666666667
750	0.106666666666667
765	0.1
780	0.1
795	0.106666666666667
810	0.106666666666667
825	0.1
840	0.0866666666666667
855	0.0933333333333333
870	0.106666666666667
885	0.106666666666667
900	0.113333333333333
915	0.106666666666667
930	0.106666666666667
945	0.1
960	0.106666666666667
975	0.1
990	0.113333333333333
1005	0.12
1020	0.113333333333333
1035	0.106666666666667
1050	0.1
1065	0.106666666666667
1080	0.106666666666667
1095	0.113333333333333
1110	0.1
1125	0.1
1140	0.0933333333333333
1155	0.0866666666666667
1170	0.0866666666666667
1185	0.0866666666666667
1200	0.08
1215	0.0733333333333333
1230	0.08
1245	0.08
1260	0.08
1275	0.0733333333333333
1290	0.08
1305	0.08
1320	0.1
1335	0.0933333333333333
1350	0.1
1365	0.106666666666667
1380	0.0933333333333333
1395	0.0933333333333333
1410	0.0866666666666667
1425	0.0866666666666667
1440	0.0933333333333333
1455	0.0866666666666667
1470	0.0666666666666667
1485	0.0733333333333333
1500	0.0733333333333333
1515	0.06
1530	0.0666666666666667
1545	0.06
1560	0.0666666666666667
1575	0.0733333333333333
1590	0.06
1605	0.0733333333333333
1620	0.0733333333333333
1635	0.0666666666666667
1650	0.06
1665	0.08
1680	0.0866666666666667
1695	0.08
1710	0.0733333333333333
1725	0.0866666666666667
1740	0.08
1755	0.08
1770	0.0866666666666667
1785	0.106666666666667
1800	0.12
1815	0.106666666666667
1830	0.0866666666666667
1845	0.0933333333333333
1860	0.106666666666667
1875	0.1
1890	0.106666666666667
1905	0.113333333333333
1920	0.126666666666667
1935	0.126666666666667
1950	0.12
1965	0.12
1980	0.12
1995	0.126666666666667
2010	0.126666666666667
2025	0.113333333333333
2040	0.113333333333333
2055	0.12
2070	0.1
2085	0.0866666666666667
2100	0.08
2115	0.0866666666666667
2130	0.0933333333333333
2145	0.0866666666666667
2160	0.0866666666666667
2175	0.0866666666666667
2190	0.0866666666666667
2205	0.0666666666666667
2220	0.0666666666666667
2235	0.0733333333333333
2250	0.0733333333333333
2265	0.0866666666666667
2280	0.0866666666666667
2295	0.0933333333333333
2310	0.0866666666666667
2325	0.0866666666666667
2340	0.0933333333333333
2355	0.1
2370	0.12
2385	0.126666666666667
2400	0.133333333333333
2415	0.133333333333333
2430	0.146666666666667
2445	0.146666666666667
2460	0.166666666666667
2475	0.166666666666667
2490	0.16
2505	0.146666666666667
2520	0.14
2535	0.153333333333333
2550	0.166666666666667
2565	0.16
2580	0.173333333333333
2595	0.186666666666667
2610	0.173333333333333
2625	0.2
2640	0.206666666666667
2655	0.226666666666667
2670	0.22
2685	0.206666666666667
2700	0.22
2715	0.213333333333333
2730	0.193333333333333
2745	0.173333333333333
2760	0.18
2775	0.186666666666667
2790	0.2
2805	0.18
2820	0.166666666666667
2835	0.16
2850	0.14
2865	0.133333333333333
2880	0.126666666666667
2895	0.133333333333333
2910	0.12
2925	0.113333333333333
2940	0.106666666666667
2955	0.12
2970	0.14
2985	0.146666666666667
3000	0.146666666666667
3015	0.186666666666667
3030	0.186666666666667
3045	0.206666666666667
3060	0.206666666666667
3075	0.2
3090	0.186666666666667
3105	0.186666666666667
3120	0.2
3135	0.18
3150	0.173333333333333
3165	0.126666666666667
3180	0.14
3195	0.12
3210	0.126666666666667
3225	0.113333333333333
3240	0.126666666666667
3255	0.12
3270	0.0866666666666667
3285	0.113333333333333
3300	0.106666666666667
3315	0.126666666666667
3330	0.12
3345	0.133333333333333
3360	0.126666666666667
3375	0.126666666666667
3390	0.113333333333333
3405	0.12
3420	0.133333333333333
3435	0.113333333333333
3450	0.12
3465	0.113333333333333
3480	0.106666666666667
3495	0.0933333333333333
3510	0.1
3525	0.113333333333333
3540	0.133333333333333
3555	0.126666666666667
3570	0.113333333333333
3585	0.106666666666667
3600	0.113333333333333
3615	0.12
3630	0.113333333333333
3645	0.126666666666667
3660	0.133333333333333
3675	0.113333333333333
3690	0.1
3705	0.106666666666667
3720	0.133333333333333
3735	0.14
3750	0.133333333333333
3765	0.113333333333333
3780	0.126666666666667
3795	0.126666666666667
3810	0.113333333333333
3825	0.126666666666667
3840	0.126666666666667
3855	0.12
3870	0.106666666666667
3885	0.113333333333333
3900	0.12
3915	0.14
3930	0.133333333333333
3945	0.12
3960	0.126666666666667
3975	0.113333333333333
3990	0.106666666666667
4005	0.113333333333333
4020	0.1
4035	0.113333333333333
4050	0.126666666666667
4065	0.113333333333333
4080	0.126666666666667
4095	0.126666666666667
4110	0.126666666666667
4125	0.14
4140	0.146666666666667
4155	0.153333333333333
4170	0.166666666666667
4185	0.16
4200	0.16
4215	0.153333333333333
4230	0.153333333333333
4245	0.146666666666667
4260	0.173333333333333
4275	0.18
4290	0.186666666666667
4305	0.173333333333333
4320	0.16
4335	0.16
4350	0.133333333333333
4365	0.14
4380	0.12
4395	0.126666666666667
4410	0.0933333333333333
4425	0.0733333333333333
4440	0.0533333333333333
4455	0.0466666666666667
4470	0.06
4485	0.0533333333333333
4500	0.0666666666666667
4515	0.06
4530	0.0666666666666667
4545	0.06
4560	0.08
4575	0.113333333333333
4590	0.14
4605	0.153333333333333
4620	0.16
4635	0.146666666666667
4650	0.153333333333333
4665	0.166666666666667
4680	0.166666666666667
4695	0.18
4710	0.16
4725	0.133333333333333
4740	0.113333333333333
4755	0.113333333333333
4770	0.133333333333333
4785	0.153333333333333
4800	0.153333333333333
4815	0.153333333333333
4830	0.173333333333333
4845	0.186666666666667
4860	0.186666666666667
4875	0.206666666666667
4890	0.226666666666667
4905	0.233333333333333
4920	0.213333333333333
4935	0.193333333333333
4950	0.186666666666667
4965	0.186666666666667
4980	0.18
4995	0.173333333333333
5010	0.18
5025	0.166666666666667
5040	0.146666666666667
5055	0.14
5070	0.12
5085	0.133333333333333
5100	0.14
5115	0.133333333333333
5130	0.133333333333333
5145	0.106666666666667
5160	0.1
5175	0.1
5190	0.106666666666667
5205	0.106666666666667
5220	0.106666666666667
5235	0.1
5250	0.1
5265	0.0933333333333333
5280	0.113333333333333
5295	0.133333333333333
5310	0.133333333333333
5325	0.133333333333333
5340	0.12
5355	0.12
5370	0.126666666666667
5385	0.12
5400	0.113333333333333
5415	0.113333333333333
5430	0.08
5445	0.08
5460	0.1
5475	0.113333333333333
5490	0.126666666666667
5505	0.133333333333333
5520	0.126666666666667
5535	0.14
5550	0.14
5565	0.153333333333333
5580	0.173333333333333
5595	0.16
5610	0.14
5625	0.126666666666667
5640	0.12
5655	0.113333333333333
5670	0.126666666666667
5685	0.133333333333333
5700	0.133333333333333
5715	0.12
5730	0.106666666666667
5745	0.106666666666667
5760	0.1
5775	0.1
5790	0.113333333333333
5805	0.113333333333333
5820	0.12
5835	0.1
5850	0.1
5865	0.106666666666667
5880	0.113333333333333
5895	0.113333333333333
5910	0.14
5925	0.133333333333333
5940	0.126666666666667
5955	0.133333333333333
5970	0.12
5985	0.146666666666667
6000	0.146666666666667
6015	0.153333333333333
6030	0.153333333333333
6045	0.153333333333333
6060	0.153333333333333
6075	0.173333333333333
6090	0.166666666666667
6105	0.153333333333333
6120	0.153333333333333
6135	0.133333333333333
6150	0.126666666666667
6165	0.113333333333333
6180	0.106666666666667
6195	0.1
6210	0.0866666666666667
6225	0.0666666666666667
6240	0.0666666666666667
6255	0.0666666666666667
6270	0.06
6285	0.0533333333333333
6300	0.0533333333333333
6315	0.0666666666666667
6330	0.0866666666666667
6345	0.106666666666667
6360	0.12
6375	0.14
6390	0.153333333333333
6405	0.166666666666667
6420	0.186666666666667
6435	0.186666666666667
6450	0.2
6465	0.206666666666667
6480	0.193333333333333
6495	0.193333333333333
6510	0.186666666666667
6525	0.173333333333333
6540	0.153333333333333
6555	0.14
6570	0.133333333333333
6585	0.146666666666667
6600	0.133333333333333
6615	0.12
6630	0.12
6645	0.106666666666667
6660	0.113333333333333
6675	0.126666666666667
6690	0.126666666666667
6705	0.126666666666667
6720	0.113333333333333
6735	0.113333333333333
6750	0.113333333333333
6765	0.106666666666667
6780	0.1
6795	0.1
6810	0.0866666666666667
6825	0.0666666666666667
6840	0.0733333333333333
6855	0.0866666666666667
6870	0.106666666666667
6885	0.106666666666667
6900	0.113333333333333
6915	0.126666666666667
6930	0.146666666666667
6945	0.173333333333333
6960	0.193333333333333
6975	0.2
6990	0.22
7005	0.206666666666667
7020	0.206666666666667
7035	0.206666666666667
7050	0.2
7065	0.213333333333333
7080	0.2
7095	0.186666666666667
7110	0.166666666666667
7125	0.166666666666667
7140	0.16
7155	0.18
7170	0.166666666666667
7185	0.173333333333333
7200	0.18
7215	0.166666666666667
7230	0.153333333333333
7245	0.146666666666667
7260	0.133333333333333
7275	0.126666666666667
7290	0.12
7305	0.1
7320	0.1
7335	0.0866666666666667
7350	0.0933333333333333
7365	0.1
7380	0.1
7395	0.0933333333333333
7410	0.106666666666667
7425	0.106666666666667
7440	0.1
7455	0.113333333333333
7470	0.113333333333333
7485	0.126666666666667
7500	0.126666666666667
7515	0.113333333333333
7530	0.126666666666667
7545	0.12
7560	0.133333333333333
7575	0.133333333333333
7590	0.133333333333333
7605	0.113333333333333
7620	0.113333333333333
7635	0.12
7650	0.12
7665	0.12
7680	0.12
7695	0.133333333333333
7710	0.126666666666667
7725	0.146666666666667
7740	0.166666666666667
7755	0.186666666666667
7770	0.206666666666667
7785	0.193333333333333
7800	0.193333333333333
7815	0.213333333333333
7830	0.206666666666667
7845	0.2
7860	0.206666666666667
7875	0.206666666666667
7890	0.2
7905	0.2
7920	0.186666666666667
7935	0.193333333333333
7950	0.186666666666667
7965	0.18
7980	0.18
7995	0.186666666666667
8010	0.18
8025	0.18
8040	0.173333333333333
8055	0.153333333333333
8070	0.146666666666667
8085	0.133333333333333
8100	0.126666666666667
8115	0.106666666666667
8130	0.106666666666667
8145	0.106666666666667
8160	0.113333333333333
8175	0.12
8190	0.126666666666667
8205	0.14
8220	0.146666666666667
8235	0.166666666666667
8250	0.173333333333333
8265	0.193333333333333
8280	0.213333333333333
8295	0.233333333333333
8310	0.213333333333333
8325	0.22
8340	0.233333333333333
8355	0.26
8370	0.28
8385	0.286666666666667
8400	0.293333333333333
8415	0.293333333333333
8430	0.273333333333333
8445	0.24
8460	0.253333333333333
8475	0.226666666666667
8490	0.22
8505	0.193333333333333
8520	0.16
8535	0.133333333333333
8550	0.133333333333333
8565	0.12
8580	0.12
8595	0.133333333333333
8610	0.133333333333333
8625	0.14
8640	0.12
8655	0.12
8670	0.126666666666667
8685	0.126666666666667
8700	0.106666666666667
8715	0.106666666666667
8730	0.113333333333333
8745	0.12
8760	0.113333333333333
8775	0.113333333333333
8790	0.126666666666667
8805	0.126666666666667
8820	0.126666666666667
8835	0.146666666666667
8850	0.173333333333333
8865	0.18
8880	0.18
8895	0.18
8910	0.186666666666667
8925	0.186666666666667
8940	0.18
8955	0.18
8970	0.18
8985	0.166666666666667
9000	0.146666666666667
9015	0.14
9030	0.126666666666667
9045	0.12
9060	0.113333333333333
9075	0.113333333333333
9090	0.1
9105	0.106666666666667
9120	0.12
9135	0.12
9150	0.12
9165	0.133333333333333
9180	0.146666666666667
9195	0.16
9210	0.153333333333333
9225	0.16
9240	0.18
9255	0.173333333333333
9270	0.16
9285	0.16
9300	0.166666666666667
9315	0.18
9330	0.166666666666667
9345	0.146666666666667
9360	0.166666666666667
9375	0.146666666666667
9390	0.146666666666667
9405	0.153333333333333
9420	0.18
9435	0.193333333333333
9450	0.193333333333333
9465	0.18
9480	0.186666666666667
9495	0.206666666666667
9510	0.193333333333333
9525	0.206666666666667
9540	0.193333333333333
9555	0.18
9570	0.153333333333333
9585	0.126666666666667
9600	0.113333333333333
9615	0.1
9630	0.113333333333333
9645	0.0933333333333333
9660	0.0933333333333333
9675	0.0933333333333333
9690	0.106666666666667
9705	0.1
9720	0.106666666666667
9735	0.106666666666667
9750	0.12
9765	0.126666666666667
9780	0.1
9795	0.106666666666667
9810	0.0933333333333333
9825	0.0866666666666667
9840	0.0666666666666667
9855	0.08
9870	0.0733333333333333
9885	0.08
9900	0.0666666666666667
9915	0.0533333333333333
9930	0.0533333333333333
9945	0.0533333333333333
9960	0.0666666666666667
9975	0.0533333333333333
9990	0.0533333333333333
10005	0.0533333333333333
10020	0.0666666666666667
10035	0.0866666666666667
10050	0.113333333333333
10065	0.12
10080	0.12
10095	0.133333333333333
10110	0.14
10125	0.16
10140	0.186666666666667
10155	0.173333333333333
10170	0.153333333333333
10185	0.14
10200	0.14
10215	0.146666666666667
10230	0.146666666666667
10245	0.133333333333333
10260	0.113333333333333
10275	0.113333333333333
10290	0.0866666666666667
10305	0.126666666666667
10320	0.173333333333333
10335	0.2
10350	0.2
10365	0.193333333333333
10380	0.213333333333333
10395	0.213333333333333
10410	0.24
10425	0.22
10440	0.22
10455	0.18
10470	0.146666666666667
10485	0.133333333333333
10500	0.113333333333333
10515	0.106666666666667
10530	0.0866666666666667
10545	0.0733333333333333
10560	0.0466666666666667
10575	0.0466666666666667
10590	0.0466666666666667
10605	0.0466666666666667
10620	0.0333333333333333
10635	0.00666666666666667
10650	0
10665	0
10680	0
10695	0
10710	0
10725	0
10740	0
10755	0
10770	0
10785	0
10800	0
10815	0
10830	0
10845	0
10860	0
10875	0
10890	0
10905	0
10920	0
10935	0
10950	0
10965	0
10980	0
10995	0
11010	0
11025	0
11040	0
11055	0
11070	0
11085	0
11100	0
11115	0
11130	0
11145	0
11160	0
11175	0
11190	0
11205	0
11220	0
11235	0
11250	0.0133333333333333
11265	0.0133333333333333
11280	0.02
11295	0.0333333333333333
11310	0.0466666666666667
11325	0.0533333333333333
11340	0.0533333333333333
11355	0.08
11370	0.08
11385	0.0933333333333333
11400	0.0866666666666667
11415	0.0866666666666667
11430	0.0866666666666667
11445	0.08
11460	0.0733333333333333
11475	0.0933333333333333
11490	0.0933333333333333
11505	0.0666666666666667
11520	0.0733333333333333
11535	0.06
11550	0.0533333333333333
11565	0.06
11580	0.06
11595	0.0666666666666667
11610	0.0733333333333333
11625	0.0466666666666667
11640	0.0533333333333333
11655	0.0533333333333333
11670	0.0666666666666667
11685	0.0666666666666667
11700	0.08
11715	0.0733333333333333
11730	0.0733333333333333
11745	0.0666666666666667
11760	0.06
11775	0.06
11790	0.0533333333333333
11805	0.0533333333333333
11820	0.0333333333333333
11835	0.0333333333333333
11850	0.0266666666666667
11865	0.0266666666666667
11880	0.02
11895	0.0266666666666667
11910	0.0266666666666667
11925	0.0333333333333333
11940	0.0333333333333333
11955	0.0333333333333333
11970	0.0333333333333333
11985	0.0466666666666667
12000	0.04
12015	0.0533333333333333
12030	0.0533333333333333
12045	0.0466666666666667
12060	0.04
12075	0.0333333333333333
12090	0.0333333333333333
12105	0.0333333333333333
12120	0.0466666666666667
12135	0.0533333333333333
12150	0.0533333333333333
12165	0.04
12180	0.04
12195	0.04
12210	0.0733333333333333
12225	0.0733333333333333
12240	0.08
12255	0.08
12270	0.0733333333333333
12285	0.0733333333333333
12300	0.08
12315	0.113333333333333
12330	0.133333333333333
12345	0.133333333333333
12360	0.1
12375	0.12
12390	0.12
12405	0.126666666666667
12420	0.126666666666667
12435	0.113333333333333
12450	0.113333333333333
12465	0.08
12480	0.0666666666666667
12495	0.0666666666666667
12510	0.0733333333333333
12525	0.0533333333333333
12540	0.0466666666666667
12555	0.0466666666666667
12570	0.04
12585	0.0333333333333333
12600	0.0266666666666667
12615	0.0266666666666667
12630	0.0333333333333333
12645	0.0266666666666667
12660	0.02
12675	0.06
12690	0.0866666666666667
12705	0.0866666666666667
12720	0.0866666666666667
12735	0.0933333333333333
12750	0.1
12765	0.126666666666667
12780	0.126666666666667
12795	0.14
12810	0.14
12825	0.1
12840	0.106666666666667
12855	0.106666666666667
12870	0.113333333333333
12885	0.113333333333333
12900	0.12
12915	0.1
12930	0.0866666666666667
12945	0.0733333333333333
12960	0.0866666666666667
12975	0.106666666666667
12990	0.0733333333333333
13005	0.0866666666666667
13020	0.1
13035	0.1
13050	0.0933333333333333
13065	0.0866666666666667
13080	0.0933333333333333
13095	0.12
13110	0.113333333333333
13125	0.0933333333333333
13140	0.0933333333333333
13155	0.08
13170	0.06
13185	0.0533333333333333
13200	0.0466666666666667
13215	0.0466666666666667
13230	0.04
13245	0.0133333333333333
13260	0.00666666666666667
13275	0.02
13290	0.0333333333333333
13305	0.0266666666666667
13320	0.0333333333333333
13335	0.0533333333333333
13350	0.0533333333333333
13365	0.0533333333333333
13380	0.0666666666666667
13395	0.0933333333333333
13410	0.12
13425	0.113333333333333
13440	0.1
13455	0.1
13470	0.113333333333333
13485	0.106666666666667
13500	0.126666666666667
13515	0.126666666666667
13530	0.12
13545	0.0933333333333333
13560	0.0666666666666667
13575	0.06
13590	0.06
13605	0.0666666666666667
13620	0.0466666666666667
13635	0.0466666666666667
13650	0.0333333333333333
13665	0.0333333333333333
13680	0.0266666666666667
13695	0.0266666666666667
13710	0.0266666666666667
13725	0.0266666666666667
13740	0.0266666666666667
13755	0.02
13770	0.0266666666666667
13785	0.02
13800	0.02
13815	0.0333333333333333
13830	0.04
13845	0.06
13860	0.06
13875	0.0666666666666667
13890	0.0733333333333333
13905	0.0733333333333333
13920	0.0733333333333333
13935	0.08
13950	0.113333333333333
13965	0.12
13980	0.133333333333333
13995	0.14
14010	0.16
14025	0.16
14040	0.166666666666667
14055	0.186666666666667
14070	0.2
14085	0.2
14100	0.173333333333333
14115	0.153333333333333
14130	0.146666666666667
14145	0.133333333333333
14160	0.126666666666667
14175	0.133333333333333
14190	0.146666666666667
14205	0.133333333333333
14220	0.126666666666667
14235	0.146666666666667
14250	0.146666666666667
14265	0.153333333333333
14280	0.146666666666667
14295	0.14
14310	0.133333333333333
14325	0.146666666666667
14340	0.146666666666667
14355	0.153333333333333
14370	0.153333333333333
14385	0.12
14400	0.113333333333333
14415	0.133333333333333
14430	0.133333333333333
14445	0.166666666666667
14460	0.173333333333333
14475	0.166666666666667
14490	0.153333333333333
14505	0.16
14520	0.146666666666667
14535	0.153333333333333
14550	0.153333333333333
14565	0.146666666666667
14580	0.153333333333333
14595	0.12
14610	0.133333333333333
14625	0.126666666666667
14640	0.113333333333333
14655	0.106666666666667
14670	0.113333333333333
14685	0.133333333333333
14700	0.173333333333333
14715	0.166666666666667
14730	0.18
14745	0.193333333333333
14760	0.18
14775	0.173333333333333
14790	0.186666666666667
14805	0.18
14820	0.206666666666667
14835	0.206666666666667
14850	0.18
14865	0.193333333333333
14880	0.193333333333333
14895	0.18
14910	0.166666666666667
14925	0.173333333333333
14940	0.166666666666667
14955	0.18
14970	0.146666666666667
14985	0.14
15000	0.133333333333333
15015	0.106666666666667
15030	0.0866666666666667
15045	0.08
15060	0.1
15075	0.0866666666666667
15090	0.08
15105	0.0666666666666667
15120	0.0733333333333333
15135	0.08
15150	0.08
15165	0.0933333333333333
15180	0.0933333333333333
15195	0.106666666666667
15210	0.1
15225	0.106666666666667
15240	0.113333333333333
15255	0.12
15270	0.113333333333333
15285	0.0933333333333333
15300	0.0933333333333333
15315	0.08
15330	0.0933333333333333
15345	0.1
15360	0.106666666666667
15375	0.126666666666667
15390	0.126666666666667
15405	0.133333333333333
15420	0.153333333333333
15435	0.16
15450	0.166666666666667
15465	0.193333333333333
15480	0.193333333333333
15495	0.18
15510	0.18
15525	0.166666666666667
15540	0.186666666666667
15555	0.186666666666667
15570	0.18
15585	0.193333333333333
15600	0.2
15615	0.186666666666667
15630	0.193333333333333
15645	0.193333333333333
15660	0.18
15675	0.173333333333333
15690	0.16
15705	0.153333333333333
15720	0.146666666666667
15735	0.14
15750	0.126666666666667
15765	0.14
15780	0.14
15795	0.153333333333333
15810	0.153333333333333
15825	0.16
15840	0.146666666666667
15855	0.153333333333333
15870	0.166666666666667
15885	0.153333333333333
15900	0.153333333333333
15915	0.14
15930	0.126666666666667
15945	0.133333333333333
15960	0.14
15975	0.14
15990	0.16
16005	0.16
16020	0.16
16035	0.173333333333333
16050	0.173333333333333
16065	0.186666666666667
16080	0.213333333333333
16095	0.2
16110	0.2
16125	0.22
16140	0.233333333333333
16155	0.213333333333333
16170	0.206666666666667
16185	0.186666666666667
16200	0.186666666666667
16215	0.16
16230	0.126666666666667
16245	0.113333333333333
16260	0.106666666666667
16275	0.0733333333333333
16290	0.0466666666666667
16305	0.0533333333333333
16320	0.04
16335	0.04
16350	0.0333333333333333
16365	0.0333333333333333
16380	0.0266666666666667
16395	0.0266666666666667
16410	0.02
16425	0.02
16440	0.02
16455	0.0266666666666667
16470	0.0333333333333333
16485	0.04
16500	0.0333333333333333
16515	0.04
16530	0.04
16545	0.04
16560	0.0466666666666667
16575	0.0533333333333333
16590	0.0466666666666667
16605	0.0333333333333333
16620	0.04
16635	0.04
16650	0.0666666666666667
16665	0.08
