# Supplementary material for: Conveniently Pre-Tagged and Pre-Packaged: Extended Molecular Identification and Metagenomics Using Complete Metazoan Mitochondrial Genomes
Source: PLoS One. 2012 Dec 14;7(12):e51263. doi: 10.1371/journal.pone.0051263 (PMC3522660; doi:10.1371/journal.pone.0051263)
Supplement: File S4 — Sliding window analyses for Sauropsida, Aves, Hemichordata, Coelacanthimorpha, Dipnoi, Chondrichthyes and Cephalochordata. For each family, the folder contains the aligned sequences as well as the sliding window analyses by species pair and for all species pair on a single figure. (ZIP) [file pone.0051263.s004.zip › Dipnoi/Protopteridae/45_450/Protopterus_aethiopicus_NC_014764_Protopterus_dolloi_NC_001708.csv]

0	0.1
45	0.111111111111111
90	0.115555555555556
135	0.113333333333333
180	0.115555555555556
225	0.115555555555556
270	0.117777777777778
315	0.126666666666667
360	0.131111111111111
405	0.126666666666667
450	0.131111111111111
495	0.131111111111111
540	0.131111111111111
585	0.128888888888889
630	0.128888888888889
675	0.133333333333333
720	0.14
765	0.131111111111111
810	0.128888888888889
855	0.126666666666667
900	0.12
945	0.117777777777778
990	0.113333333333333
1035	0.111111111111111
1080	0.106666666666667
1125	0.1
1170	0.0933333333333333
1215	0.0888888888888889
1260	0.0844444444444444
1305	0.0866666666666667
1350	0.0844444444444444
1395	0.0888888888888889
1440	0.0888888888888889
1485	0.0933333333333333
1530	0.0911111111111111
1575	0.0955555555555556
1620	0.104444444444444
1665	0.113333333333333
1710	0.115555555555556
1755	0.117777777777778
1800	0.122222222222222
1845	0.115555555555556
1890	0.117777777777778
1935	0.111111111111111
1980	0.113333333333333
2025	0.108888888888889
2070	0.108888888888889
2115	0.113333333333333
2160	0.122222222222222
2205	0.111111111111111
2250	0.128888888888889
2295	0.144444444444444
2340	0.153333333333333
2385	0.162222222222222
2430	0.171111111111111
2475	0.184444444444444
2520	0.175555555555556
2565	0.168888888888889
2610	0.157777777777778
2655	0.175555555555556
2700	0.168888888888889
2745	0.171111111111111
2790	0.164444444444444
2835	0.162222222222222
2880	0.151111111111111
2925	0.142222222222222
2970	0.142222222222222
3015	0.146666666666667
3060	0.153333333333333
3105	0.142222222222222
3150	0.133333333333333
3195	0.117777777777778
3240	0.126666666666667
3285	0.113333333333333
3330	0.117777777777778
3375	0.122222222222222
3420	0.131111111111111
3465	0.12
3510	0.12
3555	0.122222222222222
3600	0.126666666666667
3645	0.126666666666667
3690	0.113333333333333
3735	0.126666666666667
3780	0.131111111111111
3825	0.128888888888889
3870	0.126666666666667
3915	0.14
3960	0.146666666666667
4005	0.151111111111111
4050	0.146666666666667
4095	0.14
4140	0.135555555555556
4185	0.128888888888889
4230	0.117777777777778
4275	0.128888888888889
4320	0.133333333333333
4365	0.128888888888889
4410	0.12
4455	0.115555555555556
4500	0.133333333333333
4545	0.153333333333333
4590	0.171111111111111
4635	0.175555555555556
4680	0.184444444444444
4725	0.177777777777778
4770	0.164444444444444
4815	0.164444444444444
4860	0.16
4905	0.162222222222222
4950	0.144444444444444
4995	0.142222222222222
5040	0.128888888888889
5085	0.122222222222222
5130	0.113333333333333
5175	0.12
5220	0.126666666666667
5265	0.126666666666667
5310	0.131111111111111
5355	0.128888888888889
5400	0.135555555555556
5445	0.117777777777778
5490	0.122222222222222
5535	0.126666666666667
5580	0.135555555555556
5625	0.126666666666667
5670	0.126666666666667
5715	0.133333333333333
5760	0.137777777777778
5805	0.14
5850	0.131111111111111
5895	0.131111111111111
5940	0.128888888888889
5985	0.12
6030	0.122222222222222
6075	0.133333333333333
6120	0.142222222222222
6165	0.135555555555556
6210	0.137777777777778
6255	0.133333333333333
6300	0.14
6345	0.144444444444444
6390	0.157777777777778
6435	0.162222222222222
6480	0.151111111111111
6525	0.135555555555556
6570	0.131111111111111
6615	0.133333333333333
6660	0.148888888888889
6705	0.155555555555556
6750	0.155555555555556
6795	0.168888888888889
6840	0.162222222222222
6885	0.177777777777778
6930	0.182222222222222
6975	0.177777777777778
7020	0.171111111111111
7065	0.171111111111111
7110	0.148888888888889
7155	0.144444444444444
7200	0.151111111111111
7245	0.137777777777778
7290	0.137777777777778
7335	0.126666666666667
7380	0.133333333333333
7425	0.146666666666667
7470	0.16
7515	0.168888888888889
7560	0.171111111111111
7605	0.182222222222222
7650	0.182222222222222
7695	0.188888888888889
7740	0.195555555555556
7785	0.191111111111111
7830	0.184444444444444
7875	0.188888888888889
7920	0.18
7965	0.175555555555556
8010	0.186666666666667
8055	0.202222222222222
8100	0.211111111111111
8145	0.204444444444444
8190	0.206666666666667
8235	0.206666666666667
8280	0.208888888888889
8325	0.202222222222222
8370	0.195555555555556
8415	0.18
8460	0.171111111111111
8505	0.151111111111111
8550	0.142222222222222
8595	0.148888888888889
8640	0.142222222222222
8685	0.146666666666667
8730	0.14
8775	0.137777777777778
8820	0.142222222222222
8865	0.151111111111111
8910	0.151111111111111
8955	0.153333333333333
9000	0.144444444444444
9045	0.142222222222222
9090	0.142222222222222
9135	0.157777777777778
9180	0.166666666666667
9225	0.171111111111111
9270	0.164444444444444
9315	0.153333333333333
9360	0.151111111111111
9405	0.144444444444444
9450	0.142222222222222
9495	0.137777777777778
9540	0.126666666666667
9585	0.111111111111111
9630	0.0955555555555556
9675	0.0844444444444444
9720	0.0888888888888889
9765	0.106666666666667
9810	0.106666666666667
9855	0.108888888888889
9900	0.113333333333333
9945	0.111111111111111
9990	0.113333333333333
10035	0.144444444444444
10080	0.162222222222222
10125	0.166666666666667
10170	0.16
10215	0.153333333333333
10260	0.137777777777778
10305	0.122222222222222
10350	0.108888888888889
10395	0.1
10440	0.0911111111111111
10485	0.0488888888888889
10530	0.0311111111111111
10575	0.0177777777777778
10620	0.0133333333333333
10665	0
10710	0
10755	0
10800	0
10845	0
10890	0
10935	0
10980	0.00666666666666667
11025	0.0177777777777778
11070	0.0266666666666667
11115	0.0333333333333333
11160	0.04
11205	0.0488888888888889
11250	0.0533333333333333
11295	0.0644444444444444
11340	0.0711111111111111
11385	0.0777777777777778
11430	0.0777777777777778
11475	0.0711111111111111
11520	0.0622222222222222
11565	0.0577777777777778
11610	0.06
11655	0.0533333333333333
11700	0.0533333333333333
11745	0.0488888888888889
11790	0.0422222222222222
11835	0.0466666666666667
11880	0.04
11925	0.0488888888888889
11970	0.0533333333333333
12015	0.0711111111111111
12060	0.0711111111111111
12105	0.08
12150	0.0844444444444444
12195	0.0822222222222222
12240	0.0844444444444444
12285	0.0755555555555556
12330	0.08
12375	0.0822222222222222
12420	0.0888888888888889
12465	0.0822222222222222
12510	0.0822222222222222
12555	0.0844444444444444
12600	0.0844444444444444
12645	0.0822222222222222
12690	0.0911111111111111
12735	0.104444444444444
12780	0.104444444444444
12825	0.1
12870	0.0911111111111111
12915	0.0777777777777778
12960	0.0688888888888889
13005	0.0644444444444444
13050	0.0644444444444444
13095	0.0755555555555556
13140	0.0755555555555556
13185	0.0711111111111111
13230	0.0755555555555556
13275	0.0644444444444444
13320	0.0644444444444444
13365	0.0711111111111111
13410	0.0711111111111111
13455	0.0622222222222222
13500	0.06
13545	0.06
13590	0.0533333333333333
13635	0.0488888888888889
13680	0.0666666666666667
13725	0.0866666666666667
13770	0.102222222222222
13815	0.106666666666667
13860	0.12
13905	0.135555555555556
13950	0.151111111111111
13995	0.144444444444444
14040	0.16
14085	0.162222222222222
14130	0.148888888888889
14175	0.153333333333333
14220	0.148888888888889
14265	0.148888888888889
14310	0.151111111111111
14355	0.144444444444444
14400	0.148888888888889
14445	0.164444444444444
14490	0.155555555555556
14535	0.168888888888889
14580	0.18
14625	0.162222222222222
14670	0.16
14715	0.16
14760	0.153333333333333
14805	0.146666666666667
14850	0.135555555555556
14895	0.124444444444444
14940	0.122222222222222
14985	0.106666666666667
15030	0.0933333333333333
15075	0.111111111111111
15120	0.115555555555556
15165	0.124444444444444
15210	0.131111111111111
15255	0.148888888888889
15300	0.155555555555556
15345	0.16
15390	0.16
15435	0.168888888888889
15480	0.18
15525	0.168888888888889
15570	0.166666666666667
15615	0.16
15660	0.162222222222222
15705	0.16
15750	0.157777777777778
15795	0.171111111111111
15840	0.191111111111111
15885	0.18
15930	0.164444444444444
15975	0.153333333333333
16020	0.146666666666667
16065	0.137777777777778
16110	0.12
16155	0.108888888888889
16200	0.0955555555555556
16245	0.0688888888888889
16290	0.0444444444444444
16335	0.0466666666666667
16380	0.0577777777777778
16425	0.0688888888888889
16470	0.0711111111111111
16515	0.0733333333333333
16560	0.0822222222222222
16605	0.0866666666666667
16650	0.0955555555555556
