# Supplementary material for: Conveniently Pre-Tagged and Pre-Packaged: Extended Molecular Identification and Metagenomics Using Complete Metazoan Mitochondrial Genomes
Source: PLoS One. 2012 Dec 14;7(12):e51263. doi: 10.1371/journal.pone.0051263 (PMC3522660; doi:10.1371/journal.pone.0051263)
Supplement: File S4 — Sliding window analyses for Sauropsida, Aves, Hemichordata, Coelacanthimorpha, Dipnoi, Chondrichthyes and Cephalochordata. For each family, the folder contains the aligned sequences as well as the sliding window analyses by species pair and for all species pair on a single figure. (ZIP) [file pone.0051263.s004.zip › Dipnoi/Protopteridae/NC_001708.fst]

>Protopterus dolloi mitochondrion, complete genome.    NC_001708
gtgactttaacacgttgacttttttcaacaaaccataaagatatcggcaccctctacat
agtcttcggtgcctgggccgggatggttgggactgccctaagcctcctcatccgggccg
aattgagtcagcctggagccctgctcggggatgaccaagtctataatgttcttgttacc
gcccacgctttcgttataatcttttttatagtgatgcctatcataatcggcggctttgg
aaactgacttatccccctcataattggggccccagacatagccttcccgcgaataaata
acataagtttttgacttctccccccctcattcttacttctactggcaggctccggggta
gaagctggggccggtaccggttggaccgtatatcccccccttgctagtaatctagccca
tgccggggcttcagtagacttaacaattttttctctccacctagctggggtttcttcaa
ttctcggttcaatcaattttatcacaacaattattaatataaaaccccctgcagcctct
caataccaaacccccctatttatctgatctgtaataattacaacagttcttttggttct
ctccctcccagttcttgctgccggcatcaccatactactaacagatcgaaatctaaaca
caacgttctttgacccagcaggtggaggagaccccattttataccaacatcttttctga
ttttttggtcacccagaagtctatattctcatcctgcccggatttgggataatttctca
catcgtcggcttttactctggaaaaaaggagcccttcggctatataggaatagtctgag
cgataatggcaattggtcttttaggctttattgtatgggcccatcatatgtttactgta
ggtatagacgttgatacacgagcctacttcacatccgccactataattattgccatccc
aaccggcgtaaaagtttttagctgactagctacacttcacggaggggcaatcaaatggg
agaccccacttttatgggccctcggctttatctttttgttcacagtggggggacttact
gggattgttcttgctaactcctcactagatattatattacatgacacatattatgtagt
tgcccatttccattatgtcctctcaataggcgcagtctttgctattatgggcggattaa
tacactggtttccactaataactggatacacattacacgacacctgaacaaaaatccac
tttggggtaatgttcctaggagtaaacttaaccttcttcccacaacatttccttggtct
cgccggcatgcctcgccgatactccgactacccagatgcatacaccctatgaaataccc
tctcctcagtgggttcactaatttctctcgtagccgtgattcttctattatttattatt
tgagaagcatttgcctccaaacgagaagtaaactccattgagttgatctacacaaacgt
tgaatgaatacacggctgtcctccgccataccacacatttgaagagcccgcctttgttc
aaattcaacgttagcccacgagaaagaagggaattgaacccctataagttagtttcaag
ccaaccacataaccactctgccactttcttatgagatattagtaaaaacaatacattgc
cttgtcaaggcaaaattgtgagtgaaactctcacatatcttgctatggcccacccatca
caactaggtttacaagacgccgcttcccccgtgatagaagaactgattcatttccacga
ccacgccctaataattgtatttttaatcagcaccttggtcctttacattatcgtggcga
tagtgtcaacaaaatttacaaataaatttatcctggactcccaagaaattgaaattgtg
tgaacaattttaccagctgtaattttgattatgatcgccctaccgtcccttcgaattct
atatcttatagacgaaatcaacgacccccatctaacagtaaaagcagtcggccatcaat
gatattgaagttacgaatactcagattatgaaacactcaacttcgattcgtatatgacc
ccaacacaagatcttacccccggacaatttcgactcttagaaacagactaccgcatagt
agtacccatagagtccccaattcgagtcctaattacagcagatgacgtaattcactcct
gagctgtccccgcccttgggattaaaatagatgctgtcccaggtcgattaaaccaagca
tcatttattactgcccgcccaggaatattttatgggcaatgctcagaaatttggggcgc
aaatcacagcttcataccaattgttgtagaagccgctccactccaacacttcgaaaatt
gatcttcattaatactagaaaaagcctcactatgaagctaagtttcagcatcagccttt
taagctggagattggtgtttacactcacccttagtgacatgccacaattaaacccaggc
ccctgatttaatattttattaatttcttggctaacatttttactaattttactcccaaa
aattctttcccacaaaactaacaactgcccgaccccccaaagccaagataaactatttc
tgcctccctgaaactgaccatgactctaagcttttttgatcaatttttaagccccacta
ttctaggaattcccctgatttttttatctcttattttaccctgactcctctacccaacc
gcgcccaaccgctgattgactagccgtctcctaacactacaaaactgacttattcttcg
aacagctgctcaactaatagccccaattaaccagcaaggacaaaaatgggccgtgatcc
ttacatcactaatactcttccttatctctattaacctcttaggacttctcccctatacc
ttcacgcccacaacccaactatcgataaacatgggctggggtgtaccaatatgacttgc
aacagttttaattgggctacgcaatcaaccaaccacatctattgggcaccttctcccag
agggcaccccaaatctactaattcccgcactcgttgtaattgaaacaattagtttgttt
attcgcccccttgctctgggtgttcgactaaccgcaaatttaactggaggacacctact
gatacaacttatcgctacagctgccttctttggggcctcagtaataccaacaattgctc
tattaccctacacaatcctcttcctacttacaattctagaattagccggcgcaataatc
caagcatatgtttgtgctctattactaactctatatttacaagaaaacatttatggccc
accaagcacacgcctctcatataggagacccaagcccatggcccctaactggagcaaca
gccgctcttctaataacatccggccttgccatttgattccactatcatactgttatctt
attaacaattggcctaattcttacacttctcacaatatatcaatgatgacgagatgttg
ttcgagaggggacttttcaaggtcatcacacagcccccgtacaaaaaggactacgctac
ggaataattttattcattacatccgaagtcctattcttttttggctttttttgagcatt
ctaccactctagtttagcccccaccccagaactaggggggtgctgaccaccaacaggta
ttgttccactagacccatttgaagttccactactaaatactgcagttcttctagcctcc
ggggttacagtaacatgggctcatcacagcttaatagaaggaaaccgcaaagaaacaac
tcaagccttaatttttaccgtcttactcggcctctattttacagcccttcaagccatgg
aatattatgaggcccccttcacgattgctgacagtgtctacggcgccaccttttttgta
gccaccggctttcatggactccatgttattattggttccacattccttctaatttgtct
tctgcgacaagcacaatatcactttacctcgaaccaccacttcgggtttgaagcctccg
cctggtactgacatttcgttgatgtcgtatggctgtgtctctatgtttcaatctattga
tgaggctcatgcttttcaagtattaattagtacaagtgacttccaatcatttagacttg
gtgaaaatccaaggaaaggcaaatgaatcttttaattgtcataattatctccaccgccc
tcccaattattcttatactgcttggattttgactaccaaaccttaacccagacaatgaa
aaagtttctccttacgaatgtggctttgatccattaggctcagcccgtctacctttttc
actaaaattttttttagtcgctatcttatttttactgtttgatctagaaattgccatcc
ttctaccacttccctgggcccttcaatatgataccccaaccactgcctttctaattgca
ctcttgattttaattttactaacactaggcctcatttatgaatgacttcaaggaggact
agagtgggcagaatgggtaattaatctaaaaaagataattgatttcgactcaataaatt
gtggttaaattccacaattgccctatgaccccaacacttttttctattgtttctgcatt
ttactccagtctaataggcctcgcccttaatcgatcacacctaattcttgcccttttat
gcctggagggagcaatactttcagtctttcttatactctccatgtgatcagccttccaa
ggaccctactcaatcgcaggcaccccattaattttactcgccttagctgcctgtgaagc
aggcacgggcctggcactgatagtcgccacagcacgaactcatgggaccgaccatctaa
aaagcttaaatcttctacaatgctaaaaattttaattccaacaatcatactgattccca
caacctgactaatttccctgcccctcctctgaaccatgcccctaatttataccacacta
atcgcctgcgctagcctgtcttttctgaaatggaactcaatctctggctggtcatttat
taatctctatataacaattgactcaatttccgcccctcttctagttttatcttgttgac
ttctcccacttataattttagctagccaaaaccacatgctacatgaacccctccaacgc
cagcgagtatacttaattctcttaataattttacaaacttttttactcttaacatttat
ggcctcagaacttattatattttatgtgatatttgaagctaccctgatccccaccctaa
ttattattactcgctgagggaatcaagcagagcgcctccaagccggaacatacttttta
ttctatactctcgcaggctctctcccacttcttatcgctcttcttctaattaacaaaaa
tataataacctcatcaattgttctactaaactttttttctacagacttttcatcaaatt
cctatgcctcaaccctctgatgggctgcctctctctttgcatttctagttaaaataccc
ctctacggagttcacttatgacttcctaaagcccatgtagaagccccaattgctggctc
catagtcctggctgcaattcttctaaaacttggagggtacggaatattgcggataatcc
cgattctccccccactagccaaaccattaatttacccatttattatcctagccctctgg
ggcatcattataaccggaataatctgcttacgccaatctgatttaaaatcgctaatcgc
ttactcttccgtaagccacataggcttagtaatttcaggaattcttattcaaaccccat
gaggccttactggggcaatcacacttataattgcccacggactcacctcatccctcctg
ttctgccttgctaacacaaattacgaacgtacccacagtcgaactatacttttagcccg
aggaatacaaactattcttcccctctttggtctatgatgacttctagcaaatcttacta
atcttgctcttcccccatctattaaccttataggagaactacctattattatagcaaca
tttaattgggcaggactaaccattctactaacaggtatcggcaccttaatcacagcaac
ctactccctgtatatgtatataatgacccagcacggccaaatttccccccaaacaacca
taatagagcctgcccacacacgagagcatcttcttatttccctacatcttatcccctcc
tttctcttgattataaaaccggaactgatctgaggctgattctgctgcaaatatagttt
aacaaaaacattaggttgtggacctaaaaacaggggttaaagtccccttattcgccgag
gggggtcggggacattaaggcctgctaagccctacctccacagttcaactccgtggccc
actcagcttttaaaggaaaaaagttatccactggccttaggagccacttctcttggtgc
aactccaagtaaaagctatgacccaacaatcagtaatattgtcctcatccctattaatt
ttttttatcctcctagcccccctggcactggccctagtcccctcactaattacccccca
ttggcataaattttacgcaaaatctgccgtaaaactcgccttttttattagtctccttc
ctctctttctttttatagaccaaggcatcgaaattgtctcaacaaattaccaatgaata
gctattaattcatttaccttcaacattgcattcaaattcgattttttatcaattacttt
tatgtccatcgccctatttgtaacctggtctattcttgactttgcagcctggtatatac
atgaagatccttacatcaaccaatttttcaaatatcttctactgtttttaacagcaata
atagtattaacatcagcaaataacctatttcaactatttatcggatgggagggagttgg
aattatatcattcttacttattggctggtgatacgggcgagccgatgctaacaccgccg
cccttcaagcagtactttataaccgaattggagacattggtctaattctcgcaatttcc
tgattcaccacaaattttaatacccttgacattcaacaactatttatccttaatactaa
tgaatcctcgattatccctctactcggcctaattttagcagcaacaggcaagtcagcac
aattcgggcttcacccctggctccctgcagctatagaaggcccaaccccagtttccgcc
ctattacactcaagcacgatagtcgtagcaggtatttttctgctcctgcgtcttcaccc
actactccaaaataacgaaaccgccctaacactttgtcttcttctgggtgcaattacca
ctgtatttacagccacatgtgccttaacacaaaacgacatcaaaaagattgtggcattt
tcaacatccagccaactaggcctaataatagttacaatcggactaaaccaacccctcct
agcctttctacacatctgtacacatgctttttttaaagcaatactctttttatgctctg
gctcaattatccataatttaaataatgaacaagatatccgaaaaatgggaggacttaat
atagccctcccaataacaacatcctgcctcctcattggaagtcttgccctctcaggagg
cccatttcttggcggattcttttccaaggacgcaatcattgaggcaataaactcatcct
tcctaaacgcctgagcccttacttggactttaatcgccacctcctttaccgctgcctac
agtctccgcattattttttacgtctcaataaattttccacgatacccagccctgacccc
aattttagaggcccaacaagcttccacccctattatacgtcttgccattggaagtgtag
ttgcaggtttcctgttaattctcaatatccctccgccccccccacaagttataactatg
cccacctccgccaaactagccgccatcggggttactattgttgggctctttacagcagc
agaactatctaacatcactaataaacaactcaaaacttttccatatcttactccttata
acttttcaaacatattggcatattttcaatccaccacacaccgactgttcccaacgcta
aacctaaaatgagcccaacttctagccacccatttaattgatgttatttgactcgaaaa
atcaggagccaaatcaagcataaaaatcaacacaacattctcaaccttcatcaccaact
cccaacaaggaataatcaaaacctaccttacactattttttatgtctaccgccactttc
cttatatttcttctactcaataggacgtattgcccctcgaacccccccacgagttactt
caagtactacaaataatgctaataataacgaccaccccaccagcacaagaataaaacca
ccacatcagtatattccgcccactccactaagttcccctaaaatcgtaccccccaaaaa
agatgcactatcaaatacatcccatccccccaccacagctcacccaattccaacaccag
cccctaaaagtagtaagctgtataacaagaccgatcagtcttcccacccccctgggtaa
ggctctgcagctaaagccgcagagtacccaaaaacaactaatatccccccaagatagat
taaaaataagatcaacgataggaaagagtttcctaatcaaattaaaattccacatccaa
tccctgccccaaaaactaaccccaacgctgcaaaatagggtgccggatttgatgctacc
ccaattaaactcactaagaaccccaccaaaagggtaaaaaaaataaaactcataattcc
cgcccggacttcaaccaagactaataactcgaaaaactaccgttgtaattcaactacag
gaactaatggcaacaaatatccgaaaaactcacccgctccttaaaatcgtaaacaactc
cctaattgacctgccaaccccatcaaacatttcagcatgatgaaacttcggctcacttc
ttggattctgccttattactcaaattctcacaggattattcttagctatacactacact
gctgacacctcaacagccttctcatctatcgcacacatcgcccgcgacgtaaactatgg
ctggctcctgcgcaacattcacgcaaacggagcatccatattttttatttgcatctaca
tccacattggtcgtggaatttattacggatccttcctatatacagagacctgaaatatc
ggagtagttctttttcttttaactataataactgcattcgtaggctacgttctcccgtg
aggtcaaatatccttctggggtgccacagtcatcactaatctcctctcagccgtcccat
acctaggagataccctagttcaatggatttggggcggattttctgtagacaacgccacc
ctcacccgattcttcgcttttcacttccttctccccttcatcatctctgcaataaccgc
cgcacactttttattcctccacgaaacaggctcaaataacccaacaggattaaactcta
acctagacaaaatctcgttccacccgtattttactataaaagaccttttagggttccta
atacttgcttcttttctctgcctattagccctattttctcctaatcttctaggggaccc
agaaaattttaccccggctaatccacttgtcaccccaacccacatcaagccagagtgat
acttcctctttgcatatgcaattctgcgctccatcccaaataaacttggaggcgtacta
gcacttatagcgtcgatccttattctttttatcattccgtttcttcaccgagcaaaaca
acgcactatatcataccgacccctttctcaattcatattttggctgctaacagcagata
tacttattctcacatgaatcggcggtcagcctgtagaacacccatttattctaattggc
caaattgcttcagctacctattttcttctctttctactactcttccccctcatcacctc
acttgagaacaaacttctctataaatactgctatggtagcttaatataaagcatcggcc
ttgtaagccggagaatggaggctaacgcccctccccatcgcccctcagaaagaagagaa
tttaactcccaccgccggctcccaaagctgatgttcttttttaaactaccttctggtat
tgcataactggtatgtaggcaatctgcctatatatccgttgtgcattttttaatctcca
caggagtactaactatgtatatcgtacattaacctcttgtccactactgtactaaccat
gtatgatcatacattcactgcaatagtactagctatgtatatcgtacataactctctct
tccgccactatactatcatctatattcgtgcatcctttgcagcctccattaatcctgat
actatctatccgtgactaggtatataactcacgtccaatgtacgctacactgagtaaac
caacattactttgaaggacgatactttgcattcttcttagacactgatcacttggttaa
tactcattcttatcttatctactgatctggttgattgattacgttagatggcacatgac
cctccgaactgtggtttctgactaccctattttaaaccaaatctatggtcatcttaatc
ccagatctggtcagttttcactttttccaaggcctctggctaatgctttagtcgttaga
tggcccatggcatggacataactgtggtgtcatactactggtttttcttttttcggggg
agaaattgaagctactcaacacacggatgtacaccccattactgttgattggactgtcg
ttccataatattttcattgtaatatcgtttaccttcaactgattgatcggttatatctc
tggaatctggcacatattatcaattcttaagtacatattattatcatatttcacagtga
acataatgtaagtgacatattattaagactatagatattaatttaatgtaaactttcat
ttcaccttgaagatgaaaattggactagcaaaaaaaatcactaaaaaattggggttagt
ccgagagtttgggttaatcgcgaaacgacgacgaagtgatacagaatttctaataacgg
cttttggtcacaaacccccctacccccctttaccgaaaaacactcgtaaacccccgaaa
ccgagcctccgctaaagagaatttttaaccgtaataaattgcaaaatgttccaaaattt
ttttctgaccccaattaattggtattaatgcgtaacacatgtatacaactgtgtcccct
agagtctatgtcctggattgagaacatcctagacatactaaacgacctaaaattaggtg
gccgatgtagcttaagcaaagcatagcactgaaaatgctaagacaggcttaatacgcct
cacccgcacacaggtttggtcctggccttaatgtcagctttaactaaacttatacactg
ccaagtccccgcgccccagtgaaaatgccctcacacgccagtaggtgtagaggagctgg
catcaggcccacactaagtagcccaagacgccttgcaacgccacaccccaagggacaca
gcagtaattaaaattggactataagtgtaaacttgatccagccatggttaaataaagtt
ggccaacctcgtgccagccgccgcggttacacgaggaacttaagttgatgcctccggcg
tataggatgattaagaggaacttttactaaaatcaaatattggccctgctgttatacgc
gctcgccaactagaaactcaaaatttttaactaacagtacatctgaactcatgaaagtc
aggaaacaaactaggattagataccctactatgcctgaccctaaactatgacaagtcta
actacataacttgcccgccaggaactacaagcccaagcttaaaacccaaaggacttggc
ggtgcctcacacccacctagaggagcctgttctagaaccgataatccacgttttaccca
accttccctagcatttcagcctatataccgccgtcgccagccaaccccctgagggtaga
ctagttggcagaatagataacatctagcacgtcaggtcgaggtgtagcacatgagaagg
aagaaatgggctacattttctagtagaaaacacggacaatcccatgaaactgggattct
aagctggatttagtagtaagagaaaataagaatatttttctgaagccggccatgaggcg
cgcacacaccgcccgtcactctcctcaacaatcgtaaacgataaataattaatttagat
aaaaaagaggaggcaagtcgtaacatggtaagtgtaccggaaggtgtacttggtttcaa
aatgtggcttaattagcaaagcaccccccttacactgaggacacacccgtgcaaatcgg
gtcattttgaactaaatggtaagcctgtcattttttaacatgtaaattttatataacac
acactctgtaagtaaaccatttatacttctagtattggagaaagaaagaaattcaagcg
cataaaagtaccgcaagggaaaactgaaaaactagtgaaaaattaagttttaaaaagca
aagactaacacttgtaccttttgcatcatggtctagctagtcatgaagggcagaaagaa
ttttagtcccacccccgaaactaggcgagctactccgagacagccaaacgggccaactc
gtccatgtggcaaaatggtgagaagagctccgagtagcggtgaaaagccaaacgagcct
agagatagctggttgcgcgagaaacgaatcttagttctaccctaaatttttcacgggct
acagccttaaaccccgtaattaaatttagaggctactcaaaggggggacagcccctttg
tgaaaggacacaacctcaacaaacggataatgattaatctacaaggtaaaatttaagtg
ggcctaaaagcagccaccaacaaagaaagcgtatagctcccccataactttatccatca
attcaattaaacaatcataatccatcttacgtatcgagctgacttatatcattataagt
gcaaaaatgctagaatgagtaacaagaaaatacaattttctcctcacataggtgttagt
cagaacagattacctactgacaattactgataatgaacacaatgtattaacctgtcata
agcaagaaaaccctacactgatatatcataaattctacactgaagtgtgcttggaaaaa
ttaagggggggagaaggaattcggcaactatggcctcgcctgtttaccaaaaacatcgc
ctcctgccaaatataggaggtactgcctgccctgtgactctgtttaactggccgcggta
ttttgaccgtgcgaaggtagcgtaatcacttgtctcttaattagggacctgtatgaatg
gcaacacgagggtccaactgtctcctcccccagattagtgaaattgatctatccgttca
aaagcggatattttttcataagacgagaagaccctgtggagcttaaagttctaatatta
aacatgagcgtaaatatatactttaagttttgtaatattaaatactttcggttggggcg
accacggagtataaaaaaccctccgcaatacaattctattttaagaaggacacttctca
aactagaatatctagcacaattgacccagtctaactgagcaatgaaccaagttacccca
gggataacagcgcaatcccctttaagagtccccatcgacgagggggtttacgacctcga
tgttggatcagggtatcctggtggtgcagccgctaccaagggtttgtttgttcaacaat
taatatcctacgtgatctgagttcagaccggagcaatccaggtcagtttctatctatga
cttcttttttctagtacgaaaggactgaaaaaggggggcctatataaaaatatgcccca
cccactactactgaatttatataaagtagccaagtgggaaaccccccacacgggagaaa
accacactgttggagtggcagagatcggtaagtgcagaaggcctaagaccttcatttcg
ggggctcaaatccccccttcaactatgaaccccctccccacaattactaactccctaat
atatattgttccaattcttctagccgtagcatttctcactcttgttgaacggaaaatta
ttgggtatatacaacaccgcaaaggcccaaacgtagtcggaccctacgggcttcttcat
ccaattgccgacggagtaaaactttttattaaagagccagtacgccccactgcctcctc
aacaacactatttattctagccccaactctcgcactaactctcgcacttttaatttgaa
cccccctccctataccatttcctatggccaacgtcaatttaaccctactctttatcata
gctgtctccagcctctccgtttattcaattttaacatcgggctgagcctccaactcaaa
atacgccttgatcggggcccttcgagcaatcgcacaaactatttcctacgaagtaagtc
ttggccttatcttattagcagcaatcatttttataggcaatttttctatattaaccttt
tcaactggacaagaagcaatctgacttattatccccgcctgacccctcgcaacaatatg
gtacgtgtctaccttagccgaaacaaatcgctcaccctttgacctaactgagggggagt
cagaattagcctcaggctttaatgtagaatacgccggaggcccccttgcctcattttat
cttgcagaatatgctaatattatactgataaacactatttccgtaattatttttttagg
ggattcattaaatttattactgccagaaataataacttctctcctaatgtttaaaacaa
cggccctttccctagtatttttatgagttcgagcatcatacccccgatttcgctatgat
caattaatacacctaatttgaaaaaatttcttacccctgactctatccctcattatttt
gcacatctctgctcctttggcttttacaggactcccccctcaattttaggaaatatgcc
tgaagttaaaggaccactttgatagggtggatcttgggggttaaccccccctatttcct
agaagggcaggcatcgaacctccgccaaagagatcaaaactctatgtgctaccactaca
ccaccttctagtaaagtcagctcaacaagctttcgggcccataccccgaaaatgttggt
taaattccttcctttactaatgagcccgactatcttatctgtcctgattataagccttg
gtcttggcaccacagtaacatttataagctccaactgattattagcctgaatcggacta
gaaattaatacaatatcaattattccgcttatatcccaacagcaccacccacgagccac
agaagcagcaacaaaatactttcttgcccaagccgctgcctcaattataattttattct
ccagcatgattaatgcatgggtcgcgggagaatgaaatattactaatttgttatcccca
acctccgccactctaattacactggcactggctattaaaattggtttagccccaataca
tttttgactcccagaagtcttgcaaggagtgacccttataacaggggcaattcttgtaa
cttgacaaaaacttgcaccatttatcttactctaccaaatttctgatacggttaaccca
acacttcttcttgtactggctctatccacactaacaggtggctgatctggactgaatca
aacgcagctacgaaagatcttagcttattcctccatcgcccatatggggtgaataacca
tgattttaccctttgccccaaatcttgcactactcaacttaataatctatattaccctg
acccttccactattctttacacttaatatctgttcatccacctccatcccatcactcgc
cctcaactgaacaaaatcccccctactcatgacaatactactaattacactactctcat
tagggggacttcccccattaacaggctttatgccaaaatgattaattctgcaagaatta
acaaataatgacctatacatttttgctactgccgccgcactttccgccctactcagcct
ctatttttatcttcgtttatgctacacaacctcactcacaacttccccaaataccctaa
ataataatcactggcgccccaatgctggaacctaccaaattttatccataatcttgatt
tttgcaacagccctcctcccacttacacctggccttattatgtagataggaacttaggc
taatttaaaccaaaagccttcaaagctttaaataaaagtgagaatcttttagttcctgt
aaaacctgtgggactctaccccacatcttatgaatgcaactcaaatactttaattaagc
taaggctttctagatgaaagggcctcgatcccttgaactcttagttaacagctaagcgc
ctaaacttgcgggcattcacctacttccgccgtgcctgtggcgcggcagaagccacggc
ggaagtaaattcgcatctccggatttgcaatccggcgtgataacaccccatggcttggt
agacggaggtatttctcccccctttgggggactacagtccgccgcctcattctcggcca
ccctacct
