# Supplementary material for: Conveniently Pre-Tagged and Pre-Packaged: Extended Molecular Identification and Metagenomics Using Complete Metazoan Mitochondrial Genomes
Source: PLoS One. 2012 Dec 14;7(12):e51263. doi: 10.1371/journal.pone.0051263 (PMC3522660; doi:10.1371/journal.pone.0051263)
Supplement: File S4 — Sliding window analyses for Sauropsida, Aves, Hemichordata, Coelacanthimorpha, Dipnoi, Chondrichthyes and Cephalochordata. For each family, the folder contains the aligned sequences as well as the sliding window analyses by species pair and for all species pair on a single figure. (ZIP) [file pone.0051263.s004.zip › Dipnoi/Protopteridae/NC_014764.fst]

>Protopterus aethiopicus mitochondrion, complete genome.    NC_014764
gtgactttaacacgttgactcttttcaacaaaccacaaagatatcggcaccctctacat
ggtcttcggtgcctgggccggaatagttggaactgccctaagtctcctaattcgagcag
aactaagtcagcccggagctctactaggggacgaccaaatttataatgttcttgttacc
gcccacgccttcgttataatcttttttatagttatgccgattataatcggcggctttgg
aaattgactcatccccctcataattggggcgccagatatagccttcccacgaataaaca
acataagtttttggcttctccccccatcatttttacttctgctagcaggctccggcgta
gaagccggggcaggaactggttgaaccgtatacccccctcttgctagcaacctcgctca
tgctggggcttcagtagacttaacaattttttctctccacttggctggagtctcttcaa
ttctgggctcaattaattttatcactacagttattaacataaaaccccctgcagcctcc
cagtaccaaacgcccctcttcatctgatccgtaataatcactacagtccttttactcct
ctcacttccagttcttgctgctggcattaccatacttctcacagatcgaaatttaaaca
caacattctttgaccccgcaggcggaggagaccccattttataccaacatctcttctga
ttcttcggccacccagaagtttatattcttattctaccaggattcggaataatctccca
catcgtcgctttctactctggaaagaaagaacctttcggctatatgggtatagtttgag
caataatagcaattggtcttttaggcttcattgtatgggcccaccacatatttactgtt
ggtatagatgttgacacacgagcatattttacatctgccaccataatcatcgccatccc
aacaggtgtaaaagtttttagttgattagccacacttcacggaggggcaatcaaatgag
aaactccacttctatgggcactgggctttatctttttatttacagtcggggggcttact
ggaattgtactcgctaattcctcgctagatatcatgctacatgatacatactatgtagt
tgcccacttccactatgttctctcaatgggggccgtctttgctatcatggggggattaa
tacactggtttcctctaataacggggtacacattacacagcacctgaacaaaaattcac
ttcggagtaatgttcctgggagttaacttaaccttcttcccacagcattttcttggtct
agccggcatacctcgccgatactctgactacccagatgcatacaccctatggaatacac
tctcctcagtcggctcacttatttccctcgtagctgtgattcttctactatttattatt
tgagaagcattcgcctcaaaacgagaagtagactccattgaactaatttacacaaacgt
tgaatgaatgcacggctgtcccccaccccaccacacatttgaagagccggcctttgtgc
aaattcagcgctagccacacgagaaagaagggaattgaacccccgtaagttggtttcaa
gccaaccacatagccactctgccactttcttataagatattagtaaaaataatacattg
ccttgtcaaggcaaaattgtgagtgggattctcacatatcttgattatggcccacccat
cacaattaggtttacaagacgctgcttctccagtaatagaagaactgatccatttccac
gaccacgccctaataattgtatttttaatcagcaccttagttttatatattattgtagc
catagtgtcaacaaaatttacaaataaatttattttagactcccaagaaattgaaattg
tatgaacaatcctaccagctgttattttaattataattgcactaccctcccttcgaatc
ttgtaccttatagacgaaatcaacgacccccacctaacagttaaagcagttggacatca
atgatactgaagctacgagtactcagactatgaagcactcagctttgattcatacataa
tccccacacaagacctctcccccggacaattccgccttttagaaacagactaccgcata
gtagtaccgatagaatccccgatccgagtcttaattacagcagatgacgtaattcactc
ctgggcagtacctgctctcggaattaaaatagacgccgtccccggtcgattaaaccaag
catcatttattaccgctcgcccaggaatgttttatggacaatgctcagagatctgcggt
gcaaatcacagcttcataccaatcgttgtagaagccgtcccgctccaacacttcgaaag
ttgatcttcatcaatgctagaaaaagcctcactatgaagctaaataccagcgtcagcct
tttaagctgaagattggtgctcacacccacccttagtgacatgccacaattaaaccccg
gcccctgacttattattttattaatctcttgattaacactcttattaattctgctccca
aaaattctttcacacaagaatagtaacccccccaccccacaaaaccaggataaactatt
cttggccccctgaaactgaccatgactctaagcttttttgaccaatttttaagccccac
catcttaggaattcctctaattatactatctcttattctcccatgacttttatacccaa
cttcaccaaatcgctgactgtctaaccgccttctaacactagaaaattgatttatcttt
cgaacaaccgctcaacttatagtcccaatcaaccagcaagggcataaatgagccgcaat
cctcacatccttaatgattctccttatctctattaaccttttagggcttctcccctata
cttttacacccaccacccagttgtcaataaatatggggtttgctgtaccaatatgactt
gcaacagttttaattgggctacgtaatcagccaactacatctatcgggcaccttctccc
ggaggncaccccaaatctattaatccccgccctcgttgtaatcgaaacaattagcctat
tcattcgccccctcgcccttggcgttcgcctaaccgcaaacttaaccgcaggccaccta
ctaatgcaactcattgctacagctgtttttttcctagcctcagtcataccaacaatcgc
gctactgacctacacagtcctctttttacttacaatcctagaattagccgtcgcaataa
ttcaagcgtatgtctttgttttgttactaactctatatttacaagaaaatatttatggc
ccaccaagcacatgcctttcacatagttgacccaagcccatggcctctaaccggagcaa
ccgccgctcttcttataacatctggtctcgccatttgattccactatcatactgttatt
ttactaacagtcggcctaattcttacacttctcaccatgtaccaatgatggcgggatgt
agtccgagaaggaacttttcaaggacatcacacagccccagtacaaaaaggattacgct
acggaataatcttgtttattacatctgaagtactattcttttttggcttcttttgagca
ttttaccactccagtctagcccccacccccgaactggggggatgctgacccccaacagg
aattaccccactagacccgtttgaggtcccgctactaaataccgcagttcttctagcct
ccggggttacagtaacatgggcccaccacagcctaatggaaggcaatcgcaaagaaaca
actcaagccttagcccttaccgtcttgcttggtctctattttacagcccttcaggccat
agaatattacgaggccccatttacaatcgccgacagtgtttacggcgccaccttttttg
tggccaccggctttcatggacttcatgttattatcggctctacatttctcctaatttgt
cttctacgacaggcccaatatcactttacatcaaaccaccactttgggtttgaagcctc
tgcctgatactgacattttgtcgatgtcgtatgactatttctttacgtttcaatctact
gatgaggctcatgtttttctagtattaactagtacaaatgacttccaatcatttagact
tggtgaaagcccaaggaaaaacaaatgaatcttttaattattatagcaatctccacaat
tctcccaattattcttatactacttgggttctgacttccaacccttaacccagataatg
aaaaagtctccccctatgaatgtggctttgacccactaggctctgcccgtctgcccttc
tccctaaaattttttctagtcgccattctgttcctactctttgatctagaaattgccat
ccttcttccattaccatgggcccttcaatctactgctccaatcattacctttctaactg
cactactaattttaattttactaacactgggcctcatttatgaatgactccaagggggc
ttagagtgggcagaatgggcaattaatctaaaaaagataattgatttcggctcagtaaa
ttgtggttaaactccacaattgccctatgaccccaacacttttttctattgtttctgca
ttttactctagcctaataggccttgctcttaaccgatcacacttgattcttgccctttt
atgcctggaaggagcaatactttcagtctttttaataatttcaatatgaccggcttttc
atgggccccactcagttggaggcactcccttaattctgctcgccttggctgcctgtgaa
gcaggcacaggactagcactaatagttgcaacagcacgaactcatggaactgaccacct
aaaagccctaaatcttctacaatgttaaaaattttaattccaacaattatattaattcc
cgcaacctgacgcatcccccaacctctcctttgacccatgcccctaacctacactatac
taatcgccggctccagcctgcttttattaaaatgagactcaatctctggctgatcattt
actaattcttacataatagttgattcaatctcctccccccttttagttttgtcctgttg
acttctcccacttataatcttagccagccaaaatcacatactacatgagccacttcaac
gtcaacgaatgtacttgattctcttgataactctacaaacttttttacttttaacattc
atggcctcagagcttattatattttatgttatgtttgaagctaccttaattcccaccct
gattattattactcgctggggaaatcaggcagagcgcctccaagccggaacatattttt
tattttacactctcgcaggctccctccctcttctcatcgcccttcttctaattaacaaa
aatataacaacctcatcaattatcttactaaactttttttctacaagcctcccatcaac
cccctatgcaccaactctctgatgggccgcctctctttttgcgtttctagttaaaatac
ccctctatggagtccacttatgactccctaaagcccatgtagaagccccaattgctggg
tctatagtcctggctgcaattctcctaaaacttgggggatacggaatgttacggatact
tccaattttaccccccctgaccaaacccctaatttatccatttatcattttagccctct
ggggcattattataactggaatgatttgcttacgccaatctgacctaaaatccttaatc
gcctattcctccgtaagccacataggcttagttatttcaggaatccttatccaaactcc
atgaggccttactggagcaataatactcataattgcccatggacttacttcatccctcc
tattctgtcttgctaacacaaattatgaacgaacccacagtcgaaccatacttctagcc
cgaggaatacagactattctacccctctttgccctctgatgacttctagcaagccttac
taacctcgcccttcccccatctattaatcttatgggagaattacttattattatagcga
cattcaattgaacatgactaaccatttttttaacaggtgttggcaccttaattacagca
acctattccctctacatatatataataacccaacacggccaagtttctaaccaaacccc
catagtagaacctgcgcacacacgagaacaccttcttattttactacatctaatcccct
ccctcctattaattacaaagccagaactaatttgaggctgattctactgcaaatatagt
ttaacaaaaacactaggttgtggtcctaaaaacaggggttaaaatccccttattcgccg
agaggggtcgaggacactaaggcctgctaagccctactttcacagttcaactctgtggc
ccacttagcttttaaaggaaaaaagtcatccactggccttaggagccacttctcttggt
gcaaatccaagtaaaagctatgaccccccaatcaacgatactatcctcatctctactaa
tcttttttattcttctttctccactagcactaactctcatcccctcattaactcccccc
cactgatgtaaatttcacgcaaaatctgccgtaaaactcgctttctttgttagcctatt
tcctcttttactttttacggaccaaggtgtcgaagttgtttcaactaattgacaatgaa
taaccattaattcatttacctttaacattgccttcaagtttgatttcttatcaattacc
tttatatcaaccgccctatttgtaacctggtccattcttgattttgcaatctggtacat
acatgaagatccccacattaatcagttctttaagtacctcctactgtttttaacagcaa
taatagtgttaacatcagcaaataacctattccaactgtttatcggctgggagggagtt
ggaattatatcattcttactcatcggctggtgatacggccgagccgacgcaaacacagc
cgccctacaagcagtactttataatcgagttggtgacatcggcttaattcttacaattt
cctggttcgccacaaatttaaacaccctcgatattcaacaattatttattcttgcccca
aatcagacttcaattgtcccactgtttggcttaatcttagcagcagcaggtaaatcggc
acaattcggacttcacccgtgactcccagcagccatagaaggtccaactccagtttccg
ccctccttcattcaagcaccatagttgtggctggcattttccttcttcttcgtcttcat
ccacttatccaaaataacgagcacgccctaacactctgcctcctgctaggtgcaactac
caccatattcacagctacctgcgctttaacacaaaatgacattaaaaagattgtagcat
tttcaacatctagccaattaggcctaataatagttacaattggactaaatcaacccatt
ctagcctttttacacatctgcacacatgccttttttaaagcaatactatttctgtgctc
tggttcaatcatccataacctaaacaatgaacaagacatccgaaaaatagggggactta
gtaaagccctcccaattacaacatcctgcctccttattggcagcctagccctctcagga
gccccattcctcgccggatttttctctaaagacgcgattattgaagcaataaatacatc
ctttctgaacgcctgagcccttactttaactctactcgccacctcttttaccgccgcct
acagcctccgcattattttttacgtctcaataaactttccacgacactcgaccctagca
ccaatttcagaggccccacaagcttctacccccatcacacggcttgcacttggaagtgt
aattacaggattcttattgattcttaatattcctcccacacccccccaaattatgacta
taccaaccccagccaaactagcagctattggagtcactattatcggactctttgtggca
atagaactatctaacatcactagtaaacaacttaaaattatcccccatcttagccccta
tcgcttttcaaatatactagcatactttcaatcaaccacccaccggctacttccaacgc
tcaccctaaaatgggcccaatttttagcaacccatttaattgataccctttgactagaa
aaatcaggccctaaatccaccatcaaagttaacacagcactctcaaccttcatcaccaa
ctcgcaacagggaataatcaaaacctacctcacactattttttatatccaccgccactt
tcctaatatttttcctactcaatagaacgtatagctcctcgtgctcccccgcgggtcac
ctccagcactacaaacaacgctagtaacaacgaccaccccgctagcacaagaatagtac
ccccgcatcagtatattgccccaactccaccaagctcccccaaaactattccccctgga
aaagagaaactatcgaatacatctcactcttcaaccacaaccagcccaataccaacccc
cccgctcagaagcaacaaactatacaataaaactgaccaatcttctcacccgccaggat
aaggctccgcagctaaggctgcagagtacccaaaaacaactaacatcccacccaagtaa
attaaaaataggactaatgacaggaaagaatttcctaaccaaattaaaattccacatcc
aatccccgccccaaacactaatcctaacgctgcaaaatatggcgccggattcgatgcta
ccccgactaaacttgctaaaaaccccaccaatatgataaaaaaaagaaaactcataatt
cccaccaggacttcaaccaagactagtaacttgaaaaactaccgttgtaattcaactac
aggaattaatggcaaccaacattcgaaaaacccacccgctcatcaaaatcgtaaacgcc
tccttaattgatctacccaccccctcaaatatctcagtatgatgaaacttcggttcact
tcttggactttgtctaatcgcccaaattcttacaggactattcttggccatacattata
ctgctgataccacaactgccttttcgtcaatcgcacatattgcccgtgacgtaaattat
ggttgactcctacgcaacattcatgcaaacggagcatcaatattctttatttgcatcta
tatccacattgctcgtggaatttactacggatccttcttatatacagaaacctgaaaca
tcggggtgatcctttttcttttaactataataactgcattcgtggggtatgtcctccca
tggggtcaaatatccttttgaggggccacagtcatcaccaacctcctttcagccgtccc
ctatttagggaacaccctagtccaatgaatttggggcgggttctctgttgataacgcca
ctcttactcgattctttgcctttcacttcctgctcccctttatcatttctgcaataacc
gctgtacacttcttgttcttacatgaaacaggctcaaacaacccaacagggttaaattc
gaacctggataaaatctcattccacccctattttaccacaaaagacctcataggatttt
taatactcatttttcttctctccctcctagtcctattctctcccaaccttctaggagat
ccagacaattttacccccgcaaacccccttgtcaccccgactcatattaagccagaatg
atactttctctttgcatatgcaattctacgttccatcccaaataaacttggaggcgtac
tagcacttatagcgtcgatctttattctttttatcattccagcccttcaccgagcaaag
caacgaactataacataccggccattttctcagctcatattctggctgctaacagcaga
tatactaattcttacatgaatcggcggtcagcctgtagaacatccgttcattctcattg
gccaaattgcttcagctgcctacttccttctctttctactactcttccccctcatctct
tcatttgagaacaaacttctttatagatactgctatggtagcttaacacaaagcaccgg
ccttgtaagccggagaatggaggctaacgcccctccccatcgcccctcagaaaggagag
agtttaactcccgccgtcggctcccaaagctgatgttcttttttaaactaccttctgga
cttgcataactggtatacagccaaactgactgtatgtcagttatacatgtttaatctcc
acaagagtactaactatgtataatcgggcatttaactcatgtccactagagtactatct
atgtataatcgagcattaatctcatctccactagagtactatctatgcttaattgtgca
tttcctttgtatagcgccacatctctctagaagcccctactttgcgtgttttaaagaaa
gctgattctttggttaatactcatacttatcttaactgttaatctggttgaataattaa
tctagatggcccatgaccctccgaactgtggtttctgactaccctattttaaacccaaa
tctatggacatatcatcctaggactgatcagtcttcactttttcgccgatgtagcttaa
gcaaagcatagcactgaaaatgctaagacaggccttaattcgcctcaccagcacaacag
gtttggtcctagccttaatgtcaactttgactaaacttatacatgcaagtccccgcacc
ccagtgaaaatgccctcacacgtcaacaggcgtagaggagctggcatcaggcacacact
cagtagcccaaaacgccttgcaacgccacacccccaagggatacagcagtaattaaaat
tggattataagtgtaaacttgacccagttatagtcaataaagttggccaacctcgtgcc
agccgccgcggttacacgagggacttaagttgatgcctacggcgtataggatgattaag
agaaacttttactaaaattaaatactggccccgctgtcatacgcactcgccagctagaa
actcaaaatttttaactaacaagtgtatctgaactcatgaaagctagaaaacaaactag
gattagataccctactatgcctagccctaaactatgacaagtctaattacataacttgt
ccgccagggaactacaagcccaggcttaaaacccaaaggacttggcggtgcctcacacc
cacctagaggagcctgttctagaaccgataatccacgttttacccaaccttccctggca
tttcagcctatataccgccgtcgccagccaaccccctgagggctaactagttggcaaaa
tagataacatctaacacgtcaggtcgaggtgtagcacatgagaaggaagaaatgggcta
cattttctgatagaaaacacggacaatcccatgaaattgagattctaagctggatttag
tagtaagaaaaaataagaatatttttctgaagccggccatgaggcgcgcacacaccgcc
cgtcactctcctcaacaatcgtaaataataaataatcagtttagacaaaaaagaggagg
caagtcgtaacatggtaagtgtaccggaaggtgtacttggttccaaaatgtagctaagt
cagaaaagcaccccccttacaccgaggacacacccgtgcaaatcgggtccattttgaac
taaatcgcaagcctcttattttttaacatataaattttatataatattttctctataag
kaaatcatttgtacttctagtattggagaaagaaaggaaatcccggcgcataaaagtac
cgtaagggaaagctgaaaaactaatgaaaaattaagtactaaaaagcaaagattaatac
ttgtaccttttgcatcatggtctagctagtcattaagggcaaaaagaattttagtccaa
cccccgaaactaggcgagctactccgagacagccaaacgggccaactcatccatgtggc
aaaatggtgagaagagctccgagtagcggtgaaaagccaaacgagcctagagatagctg
gttactcgagaaacgaatcttagttctaccctaaatttttcatgcgttattaacttaaa
gctcataattaagtctagaggctactcaaaggggggacagcccctttgagaaaggacac
aacctcaacaaatggataatgacctatattgaaggcaaaatttaagtgggcttaaaggc
agccaccaacaaagaaagcgttatagctccccccataatttacccatcgattcaattaa
ataatcatagtccatcttacgtatcgagttgacttatattagtataagtacaaaaatgc
tagaatgagtaacaagaaaatacaattttctccccacataagtgttagtcagaacagac
cgcctactgacaattactgatagtgagcataatgtaataacctgctataaacaagaaaa
ccctacactaatatatcataaattctacactgaagtgtgcctggaaaaattaaaaggat
gagaaggaactcggcaactatgggcctcgcctgtttaccaaaaacatcgcctcctgcca
aacataggaggtactgcctgccctgtgactctgtttaacggccgcggtattttgaccgt
gcgaaggtagcgtaatcacttgtctcttaattagggacctgtatgaatggcaacacgag
ggcccgactgtctcctctaccagattagtgaaattgatctgtccgttcaaaagcggaca
ttttcccataagacgagaagaccctgtggagcttaaagttctggtattaaacataaatg
taaataaatactttaagtccaataatatcaaatactttcggttggggcgaccacggagt
ataaaaaaccctccgcaatgtaatcctattttaagaaaaacaactcttaaactagaata
tctagcacaattgacccagataactgagcaatgaaccaagttaccccagggataacagc
gcaatccccttcaagagtccccatcgacaagggggtttacgacctcgatgttggatcag
gatgtcctggtggtgcagccgctgccaagggtttgtttgttcaacaattaatatcctac
gtgatctgagttcagaccggagcaatccaggtcagtttctatctatgacttcttttttc
tagtacgaaaggactgaaaaatgggggcctatataaaaatacgccccacccaccactac
tgaaatcatataaaggtagccaagtggggaacttctccacgggagaaaaccacactgtt
ggagtggcagagattggtaagtgcagaagacctaagaccttcatttcgagggctcaaat
ccctcctccaactatgagcctcttttctacaattgttaactcactaatatacatcattc
caatcctcctggctgtagcattcctaacccttattgaacggaaagttattggatacata
caacaccgtaagggaccaaatgtagttggtccctacggacttcttcagcctatcgccga
cggaataaaactttttattaaagaaccagtacgtcccgctacctcctcaacaactttat
ttattttagccccaactattgccctagcccttgcacttttaatttgagccccactccca
ataccattttccataactaacattaatttaaccctcctctttattatagctgtctccag
tctctccgtttattcaatcttaacatcaggctgagcctctaattcaaagtatgctttaa
ttggggcgcttcgagcagttgcacaaaccatttcatacgaagtaagtcttggccttatt
ttattagcagcaattctctttatggggaatttttctatactcgctttttcagtgggcca
agaaacaatctgacttattttttccacctggcccctggcagtaatatggtatgtctcta
ccttagccgaaacaaatcgctccccctttgacctgactgagggggaatcagagttggtc
tcaggatttaatgtagaatatgccggaggcccatttgccctattttttcttgcagagta
tgctaatattatactaataaacacaatttccgtaattattttcttagggagcacattaa
acccgctgctcccagaaataacaacttccaccttaataattaaaacagcagccctctcc
ctaatatttctatgagtccgagcatcatacccacgattccgctatgaccaattaataca
cctcacttgaaaagccttcttgcctctcaccttatctattattattttacacatttcta
ttcctttaactctttcaggactccccccccaattttaggaaatatgcctgaagtaaaag
ggccactttgatagagtggaccatggggattaatcccccctatttcctagaagaacagg
cattgaacctgcgctaaagagatcaaaactctatgtgcttccactacaccaccttctag
taaagtcagctaataaagctttcgggcccataccccgaaaaatgttggttaaactcctt
cctttactaatgagcccaactattttgtccgtcctaattataagtcttggccttggcac
taccgtaacctttataagctccaactgactgttagcctgagttggactagaaattaata
caatatcgattattccacttatatcccaacatcaccatccacgagccacagaagcagca
acaaagtactttctcgcacaagccgctgcctcaattataatcctattctccagtctaat
caatgcatgaacagcaggagaatgaaacattactaacctattaaccccaacctccgcca
ctttgattgcactcgcactagccattaaaattggattggcccccatacacttctgactg
ccagaagttctacaaggactcaccctaataacaggggcaatcctcacaacttgacaaaa
actcgcaccattcattttgttataccaaatttctgacactattaatccaacacttctcc
ttttactcggcctcctatcaacccttataggcggctgatccggactaaaccaaacacat
ctacgaaaaatcttagcttattcttccatcgcccatatagggtgaataactataatttt
accattcgccccaaatcttgcactacttaacctagcaatttatattaccctaacccttc
ccctatttcttacgctaaacacttgttcatctgccaccatctcatctctcgccctcaat
tgaacaaagtcccccccactcatgacaatactactgattattctactctcactaggagg
actccccccactaacaggctttgtaccaaaatgactaattttacaagaactaacaaata
acggcctatatatttcggccactgtcgccgcactctctgccctacttagcctatacttt
taccttcgtctatgttacacgacttccctcacaaccgccccaaatgtgctaaataataa
ccactgacgccccaacacctgaatataccaagccctaccaataatcttaattttcgcaa
cagcactccttcccttaacacccacccttctcgtgtaaataggaacttaggctaaccta
aaccaaaagccttcaaagctttaaacaaaagtgaaaatcttttagttcctgtaaaacct
gcgggactctaccccacatcttatgaatgcaactcaaacactttaattaagctaaggct
ttctagatgagagggccttgatccctcgaactcttagttaacagctaagcgcctaaact
tacgggcattcatctacttccgccgtgcctgtggcagcggcagaagccacggcggaagt
aaattcgcatctccggatttgcaatccggcatgataacaccccatggcctggtagacag
gggtatttctcccctctttgcgggactacagtccgccgcctcattctcggccactctac
ct
