# Supplementary material for: Conveniently Pre-Tagged and Pre-Packaged: Extended Molecular Identification and Metagenomics Using Complete Metazoan Mitochondrial Genomes
Source: PLoS One. 2012 Dec 14;7(12):e51263. doi: 10.1371/journal.pone.0051263 (PMC3522660; doi:10.1371/journal.pone.0051263)
Supplement: File S4 — Sliding window analyses for Sauropsida, Aves, Hemichordata, Coelacanthimorpha, Dipnoi, Chondrichthyes and Cephalochordata. For each family, the folder contains the aligned sequences as well as the sliding window analyses by species pair and for all species pair on a single figure. (ZIP) [file pone.0051263.s004.zip › Dipnoi/Protopteridae/Protopteridae.fas]

>Protopterus aethiopicus mitochondrion, complete genome.    NC_014764
GTGACTTTAACACGTTGACTCTTTTCAACAAACCACAAAGATATCGGCACCCTCTACATG
GTCTTCGGTGCCTGGGCCGGAATAGTTGGAACTGCCCTAAGTCTCCTAATTCGAGCAGAA
CTAAGTCAGCCCGGAGCTCTACTAGGGGACGACCAAATTTATAATGTTCTTGTTACCGCC
CACGCCTTCGTTATAATCTTTTTTATAGTTATGCCGATTATAATCGGCGGCTTTGGAAAT
TGACTCATCCCCCTCATAATTGGGGCGCCAGATATAGCCTTCCCACGAATAAACAACATA
AGTTTTTGGCTTCTCCCCCCATCATTTTTACTTCTGCTAGCAGGCTCCGGCGTAGAAGCC
GGGGCAGGAACTGGTTGAACCGTATACCCCCCTCTTGCTAGCAACCTCGCTCATGCTGGG
GCTTCAGTAGACTTAACAATTTTTTCTCTCCACTTGGCTGGAGTCTCTTCAATTCTGGGC
TCAATTAATTTTATCACTACAGTTATTAACATAAAACCCCCTGCAGCCTCCCAGTACCAA
ACGCCCCTCTTCATCTGATCCGTAATAATCACTACAGTCCTTTTACTCCTCTCACTTCCA
GTTCTTGCTGCTGGCATTACCATACTTCTCACAGATCGAAATTTAAACACAACATTCTTT
GACCCCGCAGGCGGAGGAGACCCCATTTTATACCAACATCTCTTCTGATTCTTCGGCCAC
CCAGAAGTTTATATTCTTATTCTACCAGGATTCGGAATAATCTCCCACATCGTCGCTTTC
TACTCTGGAAAGAAAGAACCTTTCGGCTATATGGGTATAGTTTGAGCAATAATAGCAATT
GGTCTTTTAGGCTTCATTGTATGGGCCCACCACATATTTACTGTTGGTATAGATGTTGAC
ACACGAGCATATTTTACATCTGCCACCATAATCATCGCCATCCCAACAGGTGTAAAAGTT
TTTAGTTGATTAGCCACACTTCACGGAGGGGCAATCAAATGAGAAACTCCACTTCTATGG
GCACTGGGCTTTATCTTTTTATTTACAGTCGGGGGGCTTACTGGAATTGTACTCGCTAAT
TCCTCGCTAGATATCATGCTACATGATACATACTATGTAGTTGCCCACTTCCACTATGTT
CTCTCAATGGGGGCCGTCTTTGCTATCATGGGGGGATTAATACACTGGTTTCCTCTAATA
ACGGGGTACACATTACACAGCACCTGAACAAAAATTCACTTCGGAGTAATGTTCCTGGGA
GTTAACTTAACCTTCTTCCCACAGCATTTTCTTGGTCTAGCCGGCATACCTCGCCGATAC
TCTGACTACCCAGATGCATACACCCTATGGAATACACTCTCCTCAGTCGGCTCACTTATT
TCCCTCGTAGCTGTGATTCTTCTACTATTTATTATTTGAGAAGCATTCGCCTCAAAACGA
GAAGTAGACTCCATTGAACTAATTTACACAAACGTTGAATGAATGCACGGCTGTCCCCCA
CCCCACCACACATTTGAAGAGCCGGCCTTTGTGCAAATTCAGCGCTAGCCACACGAGAAA
GAAGGGAATTGAACCCCCGTAAGTTGGTTTCAAGCCAACCACATAGCCACTCTGCCACTT
TCTTATAAGATATTAGTAAAAATAATACATTGCCTTGTCAAGGCAAAATTGTGAGTGGGA
TTCTCACATATCTTGATTATGGCCCACCCATCACAATTAGGTTTACAAGACGCTGCTTCT
CCAGTAATAGAAGAACTGATCCATTTCCACGACCACGCCCTAATAATTGTATTTTTAATC
AGCACCTTAGTTTTATATATTATTGTAGCCATAGTGTCAACAAAATTTACAAATAAATTT
ATTTTAGACTCCCAAGAAATTGAAATTGTATGAACAATCCTACCAGCTGTTATTTTAATT
ATAATTGCACTACCCTCCCTTCGAATCTTGTACCTTATAGACGAAATCAACGACCCCCAC
CTAACAGTTAAAGCAGTTGGACATCAATGATACTGAAGCTACGAGTACTCAGACTATGAA
GCACTCAGCTTTGATTCATACATAATCCCCACACAAGACCTCTCCCCCGGACAATTCCGC
CTTTTAGAAACAGACTACCGCATAGTAGTACCGATAGAATCCCCGATCCGAGTCTTAATT
ACAGCAGATGACGTAATTCACTCCTGGGCAGTACCTGCTCTCGGAATTAAAATAGACGCC
GTCCCCGGTCGATTAAACCAAGCATCATTTATTACCGCTCGCCCAGGAATGTTTTATGGA
CAATGCTCAGAGATCTGCGGTGCAAATCACAGCTTCATACCAATCGTTGTAGAAGCCGTC
CCGCTCCAACACTTCGAAAGTTGATCTTCATCAATGCTAGAAAAAGCCTCACTATGAAGC
TAAATACCAGCGTCAGCCTTTTAAGCTGAAGATTGGTGCTCACACCCACCCTTAGTGACA
TGCCACAATTAAACCCCGGCCCCTGACTTATTATTTTATTAATCTCTTGATTAACACTCT
TATTAATTCTGCTCCCAAAAATTCTTTCACACAAGAATAGTAACCCCCCCACCCCACAAA
ACCAGGATAAACTATTCTTGGCCCCCTGAAACTGACCATGACTCTAAGCTTTTTTGACCA
ATTTTTAAGCCCCACCATCTTAGGAATTCCTCTAATTATACTATCTCTTATTCTCCCATG
ACTTTTATACCCAACTTCACCAAATCGCTGACTGTCTAACCGCCTTCTAACACTAGAAAA
TTGATTTATCTTTCGAACAACCGCTCAACTTATAGTCCCAATCAACCAGCAAGGGCATAA
ATGAGCCGCAATCCTCACATCCTTAATGATTCTCCTTATCTCTATTAACCTTTTAGGGCT
TCTCCCCTATACTTTTACACCCACCACCCAGTTGTCAATAAATATGGGGTTTGCTGTACC
AATATGACTTGCAACAGTTTTAATTGGGCTACGTAATCAGCCAACTACATCTATCGGGCA
CCTTCTCCCGGAGGNCACCCCAAATCTATTAATCCCCGCCCTCGTTGTAATCGAAACAAT
TAGCCTATTCATTCGCCCCCTCGCCCTTGGCGTTCGCCTAACCGCAAACTTAACCGCAGG
CCACCTACTAATGCAACTCATTGCTACAGCTGTTTTTTTCCTAGCCTCAGTCATACCAAC
AATCGCGCTACTGACCTACACAGTCCTCTTTTTACTTACAATCCTAGAATTAGCCGTCGC
AATAATTCAAGCGTATGTCTTTGTTTTGTTACTAACTCTATATTTACAAGAAAATATTTA
TGGCCCACCAAGCACATGCCTTTCACATAGTTGACCCAAGCCCATGGCCTCTAACCGGAG
CAACCGCCGCTCTTCTTATAACATCTGGTCTCGCCATTTGATTCCACTATCATACTGTTA
TTTTACTAACAGTCGGCCTAATTCTTACACTTCTCACCATGTACCAATGATGGCGGGATG
TAGTCCGAGAAGGAACTTTTCAAGGACATCACACAGCCCCAGTACAAAAAGGATTACGCT
ACGGAATAATCTTGTTTATTACATCTGAAGTACTATTCTTTTTTGGCTTCTTTTGAGCAT
TTTACCACTCCAGTCTAGCCCCCACCCCCGAACTGGGGGGATGCTGACCCCCAACAGGAA
TTACCCCACTAGACCCGTTTGAGGTCCCGCTACTAAATACCGCAGTTCTTCTAGCCTCCG
GGGTTACAGTAACATGGGCCCACCACAGCCTAATGGAAGGCAATCGCAAAGAAACAACTC
AAGCCTTAGCCCTTACCGTCTTGCTTGGTCTCTATTTTACAGCCCTTCAGGCCATAGAAT
ATTACGAGGCCCCATTTACAATCGCCGACAGTGTTTACGGCGCCACCTTTTTTGTGGCCA
CCGGCTTTCATGGACTTCATGTTATTATCGGCTCTACATTTCTCCTAATTTGTCTTCTAC
GACAGGCCCAATATCACTTTACATCAAACCACCACTTTGGGTTTGAAGCCTCTGCCTGAT
ACTGACATTTTGTCGATGTCGTATGACTATTTCTTTACGTTTCAATCTACTGATGAGGCT
CATGTTTTTCTAGTATTAACTAGTACAAATGACTTCCAATCATTTAGACTTGGTGAAAGC
CCAAGGAAAAACAAATGAATCTTTTAATTATTATAGCAATCTCCACAATTCTCCCAATTA
TTCTTATACTACTTGGGTTCTGACTTCCAACCCTTAACCCAGATAATGAAAAAGTCTCCC
CCTATGAATGTGGCTTTGACCCACTAGGCTCTGCCCGTCTGCCCTTCTCCCTAAAATTTT
TTCTAGTCGCCATTCTGTTCCTACTCTTTGATCTAGAAATTGCCATCCTTCTTCCATTAC
CATGGGCCCTTCAATCTACTGCTCCAATCATTACCTTTCTAACTGCACTACTAATTTTAA
TTTTACTAACACTGGGCCTCATTTATGAATGACTCCAAGGGGGCTTAGAGTGGGCAGAAT
GGGCAATTAATCTAAAAAAGATAATTGATTTCGGCTCAGTAAATTGTGGTTAAACTCCAC
AATTGCCCTATGACCCCAACACTTTTTTCTATTGTTTCTGCATTTTACTCTAGCCTAATA
GGCCTTGCTCTTAACCGATCACACTTGATTCTTGCCCTTTTATGCCTGGAAGGAGCAATA
CTTTCAGTCTTTTTAATAATTTCAATATGACCGGCTTTTCATGGGCCCCACTCAGTTGGA
GGCACTCCCTTAATTCTGCTCGCCTTGGCTGCCTGTGAAGCAGGCACAGGACTAGCACTA
ATAGTTGCAACAGCACGAACTCATGGAACTGACCACCTAAAAGCCCTAAATCTTCTACAA
TGTTAAAAATTTTAATTCCAACAATTATATTAATTCCCGCAACCTGACGCATCCCCCAAC
CTCTCCTTTGACCCATGCCCCTAACCTACACTATACTAATCGCCGGCTCCAGCCTGCTTT
TATTAAAATGAGACTCAATCTCTGGCTGATCATTTACTAATTCTTACATAATAGTTGATT
CAATCTCCTCCCCCCTTTTAGTTTTGTCCTGTTGACTTCTCCCACTTATAATCTTAGCCA
GCCAAAATCACATACTACATGAGCCACTTCAACGTCAACGAATGTACTTGATTCTCTTGA
TAACTCTACAAACTTTTTTACTTTTAACATTCATGGCCTCAGAGCTTATTATATTTTATG
TTATGTTTGAAGCTACCTTAATTCCCACCCTGATTATTATTACTCGCTGGGGAAATCAGG
CAGAGCGCCTCCAAGCCGGAACATATTTTTTATTTTACACTCTCGCAGGCTCCCTCCCTC
TTCTCATCGCCCTTCTTCTAATTAACAAAAATATAACAACCTCATCAATTATCTTACTAA
ACTTTTTTTCTACAAGCCTCCCATCAACCCCCTATGCACCAACTCTCTGATGGGCCGCCT
CTCTTTTTGCGTTTCTAGTTAAAATACCCCTCTATGGAGTCCACTTATGACTCCCTAAAG
CCCATGTAGAAGCCCCAATTGCTGGGTCTATAGTCCTGGCTGCAATTCTCCTAAAACTTG
GGGGATACGGAATGTTACGGATACTTCCAATTTTACCCCCCCTGACCAAACCCCTAATTT
ATCCATTTATCATTTTAGCCCTCTGGGGCATTATTATAACTGGAATGATTTGCTTACGCC
AATCTGACCTAAAATCCTTAATCGCCTATTCCTCCGTAAGCCACATAGGCTTAGTTATTT
CAGGAATCCTTATCCAAACTCCATGAGGCCTTACTGGAGCAATAATACTCATAATTGCCC
ATGGACTTACTTCATCCCTCCTATTCTGTCTTGCTAACACAAATTATGAACGAACCCACA
GTCGAACCATACTTCTAGCCCGAGGAATACAGACTATTCTACCCCTCTTTGCCCTCTGAT
GACTTCTAGCAAGCCTTACTAACCTCGCCCTTCCCCCATCTATTAATCTTATGGGAGAAT
TACTTATTATTATAGCGACATTCAATTGAACATGACTAACCATTTTTTTAACAGGTGTTG
GCACCTTAATTACAGCAACCTATTCCCTCTACATATATATAATAACCCAACACGGCCAAG
TTTCTAACCAAACCCCCATAGTAGAACCTGCGCACACACGAGAACACCTTCTTATTTTAC
TACATCTAATCCCCTCCCTCCTATTAATTACAAAGCCAGAACTAATTTGAGGCTGATTCT
ACTGCAAATATAGTTTAACAAAAACACTAGGTTGTGGTCCTAAAAACAGGGGTTAAAATC
CCCTTATTCGCCGAGAGGGGTCGAGGACACTAAGGCCTGCTAAGCCCTACTTTCACAGTT
CAACTCTGTGGCCCACTTAGCTTTTAAAGGAAAAAAGTCATCCACTGGCCTTAGGAGCCA
CTTCTCTTGGTGCAAATCCAAGTAAAAGCTATGACCCCCCAATCAACGATACTATCCTCA
TCTCTACTAATCTTTTTTATTCTTCTTTCTCCACTAGCACTAACTCTCATCCCCTCATTA
ACTCCCCCCCACTGATGTAAATTTCACGCAAAATCTGCCGTAAAACTCGCTTTCTTTGTT
AGCCTATTTCCTCTTTTACTTTTTACGGACCAAGGTGTCGAAGTTGTTTCAACTAATTGA
CAATGAATAACCATTAATTCATTTACCTTTAACATTGCCTTCAAGTTTGATTTCTTATCA
ATTACCTTTATATCAACCGCCCTATTTGTAACCTGGTCCATTCTTGATTTTGCAATCTGG
TACATACATGAAGATCCCCACATTAATCAGTTCTTTAAGTACCTCCTACTGTTTTTAACA
GCAATAATAGTGTTAACATCAGCAAATAACCTATTCCAACTGTTTATCGGCTGGGAGGGA
GTTGGAATTATATCATTCTTACTCATCGGCTGGTGATACGGCCGAGCCGACGCAAACACA
GCCGCCCTACAAGCAGTACTTTATAATCGAGTTGGTGACATCGGCTTAATTCTTACAATT
TCCTGGTTCGCCACAAATTTAAACACCCTCGATATTCAACAATTATTTATTCTTGCCCCA
AATCAGACTTCAATTGTCCCACTGTTTGGCTTAATCTTAGCAGCAGCAGGTAAATCGGCA
CAATTCGGACTTCACCCGTGACTCCCAGCAGCCATAGAAGGTCCAACTCCAGTTTCCGCC
CTCCTTCATTCAAGCACCATAGTTGTGGCTGGCATTTTCCTTCTTCTTCGTCTTCATCCA
CTTATCCAAAATAACGAGCACGCCCTAACACTCTGCCTCCTGCTAGGTGCAACTACCACC
ATATTCACAGCTACCTGCGCTTTAACACAAAATGACATTAAAAAGATTGTAGCATTTTCA
ACATCTAGCCAATTAGGCCTAATAATAGTTACAATTGGACTAAATCAACCCATTCTAGCC
TTTTTACACATCTGCACACATGCCTTTTTTAAAGCAATACTATTTCTGTGCTCTGGTTCA
ATCATCCATAACCTAAACAATGAACAAGACATCCGAAAAATAGGGGGACTTAGTAAAGCC
CTCCCAATTACAACATCCTGCCTCCTTATTGGCAGCCTAGCCCTCTCAGGAGCCCCATTC
CTCGCCGGATTTTTCTCTAAAGACGCGATTATTGAAGCAATAAATACATCCTTTCTGAAC
GCCTGAGCCCTTACTTTAACTCTACTCGCCACCTCTTTTACCGCCGCCTACAGCCTCCGC
ATTATTTTTTACGTCTCAATAAACTTTCCACGACACTCGACCCTAGCACCAATTTCAGAG
GCCCCACAAGCTTCTACCCCCATCACACGGCTTGCACTTGGAAGTGTAATTACAGGATTC
TTATTGATTCTTAATATTCCTCCCACACCCCCCCAAATTATGACTATACCAACCCCAGCC
AAACTAGCAGCTATTGGAGTCACTATTATCGGACTCTTTGTGGCAATAGAACTATCTAAC
ATCACTAGTAAACAACTTAAAATTATCCCCCATCTTAGCCCCTATCGCTTTTCAAATATA
CTAGCATACTTTCAATCAACCACCCACCGGCTACTTCCAACGCTCACCCTAAAATGGGCC
CAATTTTTAGCAACCCATTTAATTGATACCCTTTGACTAGAAAAATCAGGCCCTAAATCC
ACCATCAAAGTTAACACAGCACTCTCAACCTTCATCACCAACTCGCAACAGGGAATAATC
AAAACCTACCTCACACTATTTTTTATATCCACCGCCACTTTCCTAATATTTTTCCTACTC
AATAGAACGTATAGCTCCTCGTGCTCCCCCGCGGGTCACCTCCAGCACTACAAACAACGC
TAGTAACAACGACCACCCCGCTAGCACAAGAATAGTACCCCCGCATCAGTATATTGCCCC
AACTCCACCAAGCTCCCCCAAAACTATTCCCCCTGGAAAAGAGAAACTATCGAATACATC
TCACTCTTCAACCACAACCAGCCCAATACCAACCCCCCCGCTCAGAAGCAACAAACTATA
CAATAAAACTGACCAATCTTCTCACCCGCCAGGATAAGGCTCCGCAGCTAAGGCTGCAGA
GTACCCAAAAACAACTAACATCCCACCCAAGTAAATTAAAAATAGGACTAATGACAGGAA
AGAATTTCCTAACCAAATTAAAATTCCACATCCAATCCCCGCCCCAAACACTAATCCTAA
CGCTGCAAAATATGGCGCCGGATTCGATGCTACCCCGACTAAACTTGCTAAAAACCCCAC
CAATATGATAAAAAAAAGAAAACTCATAATTCCCACCAGGACTTCAACCAAGACTAGTAA
CTTGAAAAACTACCGTTGTAATTCAACTACAGGAATTAATGGCAACCAACATTCGAAAAA
CCCACCCGCTCATCAAAATCGTAAACGCCTCCTTAATTGATCTACCCACCCCCTCAAATA
TCTCAGTATGATGAAACTTCGGTTCACTTCTTGGACTTTGTCTAATCGCCCAAATTCTTA
CAGGACTATTCTTGGCCATACATTATACTGCTGATACCACAACTGCCTTTTCGTCAATCG
CACATATTGCCCGTGACGTAAATTATGGTTGACTCCTACGCAACATTCATGCAAACGGAG
CATCAATATTCTTTATTTGCATCTATATCCACATTGCTCGTGGAATTTACTACGGATCCT
TCTTATATACAGAAACCTGAAACATCGGGGTGATCCTTTTTCTTTTAACTATAATAACTG
CATTCGTGGGGTATGTCCTCCCATGGGGTCAAATATCCTTTTGAGGGGCCACAGTCATCA
CCAACCTCCTTTCAGCCGTCCCCTATTTAGGGAACACCCTAGTCCAATGAATTTGGGGCG
GGTTCTCTGTTGATAACGCCACTCTTACTCGATTCTTTGCCTTTCACTTCCTGCTCCCCT
TTATCATTTCTGCAATAACCGCTGTACACTTCTTGTTCTTACATGAAACAGGCTCAAACA
ACCCAACAGGGTTAAATTCGAACCTGGATAAAATCTCATTCCACCCCTATTTTACCACAA
AAGACCTCATAGGATTTTTAATACTCATTTTTCTTCTCTCCCTCCTAGTCCTATTCTCTC
CCAACCTTCTAGGAGATCCAGACAATTTTACCCCCGCAAACCCCCTTGTCACCCCGACTC
ATATTAAGCCAGAATGATACTTTCTCTTTGCATATGCAATTCTACGTTCCATCCCAAATA
AACTTGGAGGCGTACTAGCACTTATAGCGTCGATCTTTATTCTTTTTATCATTCCAGCCC
TTCACCGAGCAAAGCAACGAACTATAACATACCGGCCATTTTCTCAGCTCATATTCTGGC
TGCTAACAGCAGATATACTAATTCTTACATGAATCGGCGGTCAGCCTGTAGAACATCCGT
TCATTCTCATTGGCCAAATTGCTTCAGCTGCCTACTTCCTTCTCTTTCTACTACTCTTCC
CCCTCATCTCTTCATTTGAGAACAAACTTCTTTATAGATACTGCTATGGTAGCTTAACAC
AAAGCACCGGCCTTGTAAGCCGGAGAATGGAGGCTAACGCCCCTCCCCATCGCCCCTCAG
AAAGGAGAGAGTTTAACTCCCGCCGTCGGCTCCCAAAGCTGATGTTCTTTTTTAAACTAC
CTTCTGGACTTGCATAACTGGTATACAGCCAAACTGACTGTATGTCAGTTATACATGTTT
-AATCTCCACAAGAGTACTAACTATGTATAATCGGGCATTTAACTCATGTCCACTAGAGT
ACTATCTATGTATAATCGAGCATTAA----------------------------------
---TCTCATCT-CCACTAGAGTACTATCTATGCT-----------------------TAA
TTGTG-------------------------------CATTTCCTTTGTA-----------
-TAGCGCCACATCTCTCTAGAAGCCCCTACTTTGCGTGTTTTAAAGAAAGCTGATTCTTT
GGTTAATACTCATACTTATCTTAACTGTTAATCTGGTTGAATAATTAATCTAGATGGCCC
ATGACCCTCCGAACTGTGGTTTCTGACTACCCTATTTTAAACCCAAATCTATGGACATAT
CA-TCCTAGGACTGATCAGTCTTCACTTTTTC----------------------------
------------------------------------------------------------
------------------------------------------------------------
------------------------------------------------------------
------------------------------------------------------------
------------------------------------------------------------
------------------------------------------------------------
------------------------------------------------------------
------------------------------------------------------------
------------------------------------------------------------
------------------------------------------------------------
-----------------------------------------------------GCCGATG
TAGCTTAAGCAAAGCATAGCACTGAAAATGCTAAGACAGGCCTTAATTCGCCTCACCAGC
ACAACAGGTTTGGTCCTAGCCTTAATGTCAACTTTGACTAAACTTATACATG--CAAGTC
CCCGCACCCCAGTGAAAATGCCCTCACACGTCAACAGGCGTAGAGGAGCTGGCATCAGGC
ACACACTCAGTAGCCCAAAACGCCTTGCAACGCCACACCCCCAAGGGATACAGCAGTAAT
TAAAATTGGATTATAAGTGTAAACTTGACCCAGTTATAGTCAA-TAAAGTTGGCCAACCT
CGTGCCAGCCGCCGCGGTTACACGAGGGACTTAAGTTGATGCCTACGGCGTATAGGATGA
TTAAGAGAAACTTTTACTAAAATTAAATACTGGCCCCGCTGTCATACGCACTCGCCAGCT
AGAAACTCAAAATTTTTAACTAACAAGTGTATCTGAACTCATGAAAGCTAGAAAACAAAC
TAGGATTAGATACCCTACTATGCCTAGCCCTAAACTATGACAAGTCTAATTACATAACTT
GTCCGCCAGGGAACTACAAGCCCAGGCTTAAAACCCAAAGGACTTGGCGGTGCCTCACAC
CCACCTAGAGGAGCCTGTTCTAGAACCGATAATCCACGTTTTACCCAACCTTCCCTGGCA
TTTCAGCCTATATACCGCCGTCGCCAGCCAACCCCCTGAGGGCTAACTAGTTGGCAAAAT
AGATAACATCTAACACGTCAGGTCGAGGTGTAGCACATGAGAAGGAAGAAATGGGCTACA
TTTTCTGATAGAAAACACGGACAATCCCATGAAATTGAGATTCTAAGCTGGATTTAGTAG
TAAGAAAAAATAAGAATATTTTTCTGAAGCCGGCCATGAGGCGCGCACACACCGCCCGTC
ACTCTCCTCAACAATCGTAAATAATAAATAATCAGTTTAGACAAAAAAGAGGAGGCAAGT
CGTAACATGGTAAGTGTACCGGAAGGTGTACTTGGTTCCAAAATGTAGCTAAGTCAGAAA
AGCACCCCCCTTACACCGAGGACACACCCGTGCAAATCGGGTCCATTTTGAACTAAATCG
CAAGCCTCTTATTTTTTAACATATAAATTTTATATAATATTTTCTCTATAAGKAAATCAT
TTGTACTTCTAGTATTGGAGAAAGAAAGGAAATCCCGGCGCATAAAAGTACCGTAAGGGA
AAGCTGAAAAACTAATGAAAAATTAAGTACTAAAAAGCAAAGATTAATACTTGTACCTTT
TGCATCATGGTCTAGCTAGTCATTAAGGGCAAAAAGAATTTTAGTCCAACCCCCGAAACT
AGGCGAGCTACTCCGAGACAGCCAAACGGGCCAACTCATCCATGTGGCAAAATGGTGAGA
AGAGCTCCGAGTAGCGGTGAAAAGCCAAACGAGCCTAGAGATAGCTGGTTACTCGAGAAA
CGAATCTTAGTTCTACCCTAAATTTTTCATGCGTTATTAACTTAAAGCTCATAATTAAGT
CTAGAGGCTACTCAAAGGGGGGACAGCCCCTTTGAGAAAGGACACAACCTCAACAAATGG
ATAATGACCTATATTGAAGGCAAAATTTAAGTGGGCTTAAAGGCAGCCACCAACAAAGAA
AGCGTTATAGCTCCCCCCATAATTTACCCATCGATTCAATTAAATAATCATAGTCCATCT
TACGTATCGAGTTGACTTATATTAGTATAAGTACAAAAATGCTAGAATGAGTAACAAGAA
AATACAATTTTCTCCCCACATAAGTGTTAGTCAGAACAGACCGCCTACTGACAATTACTG
ATAGTGAGCATAATGTAATAACCTGCTATAAACAAGAAAACCCTACACTAATATATCATA
AATTCTACACTGAAGTGTGCCTGGAAAAATTAAAAGGATGAGAAGGAACTCGGCAACTAT
GGGCCTCGCCTGTTTACCAAAAACATCGCCTCCTGCCAAACATAGGAGGTACTGCCTGCC
CTGTGACTCTGTTTAAC-GGCCGCGGTATTTTGACCGTGCGAAGGTAGCGTAATCACTTG
TCTCTTAATTAGGGACCTGTATGAATGGCAACACGAGGGCCCGACTGTCTCCTCTACCAG
ATTAGTGAAATTGATCTGTCCGTTCAAAAGCGGACATTTTCCCATAAGACGAGAAGACCC
TGTGGAGCTTAAAGTTCTGGTATTAAACATAAATGTAAATAAATACTTTAAGTCCAATAA
TATCAAATACTTTCGGTTGGGGCGACCACGGAGTATAAAAAACCCTCCGCAATGTAATCC
TATTTTAAGAAAAACAACTCTTAAACTAGAATATCTAGCACAATTGACCCAGA-TAACTG
AGCAATGAACCAAGTTACCCCAGGGATAACAGCGCAATCCCCTTCAAGAGTCCCCATCGA
CAAGGGGGTTTACGACCTCGATGTTGGATCAGGATGTCCTGGTGGTGCAGCCGCTGCCAA
GGGTTTGTTTGTTCAACAATTAATATCCTACGTGATCTGAGTTCAGACCGGAGCAATCCA
GGTCAGTTTCTATCTATGACTTCTTTTTTCTAGTACGAAAGGACTGAAAAATGGGGGCCT
ATATAAAAATACGCCCCACCCACCACTACTGAAATCATATAAAGGTAGCCAAGTGGGGAA
CTTCTC-CACGGGAGAAAACCACACTGTTGGAGTGGCAGAGATTGGTAAGTGCAGAAGAC
CTAAGACCTTCATTTCGAGGGCTCAAATCCCTCCTCCAACTATGAGCCTCTTTTCTACAA
TTGTTAACTCACTAATATACATCATTCCAATCCTCCTGGCTGTAGCATTCCTAACCCTTA
TTGAACGGAAAGTTATTGGATACATACAACACCGTAAGGGACCAAATGTAGTTGGTCCCT
ACGGACTTCTTCAGCCTATCGCCGACGGAATAAAACTTTTTATTAAAGAACCAGTACGTC
CCGCTACCTCCTCAACAACTTTATTTATTTTAGCCCCAACTATTGCCCTAGCCCTTGCAC
TTTTAATTTGAGCCCCACTCCCAATACCATTTTCCATAACTAACATTAATTTAACCCTCC
TCTTTATTATAGCTGTCTCCAGTCTCTCCGTTTATTCAATCTTAACATCAGGCTGAGCCT
CTAATTCAAAGTATGCTTTAATTGGGGCGCTTCGAGCAGTTGCACAAACCATTTCATACG
AAGTAAGTCTTGGCCTTATTTTATTAGCAGCAATTCTCTTTATGGGGAATTTTTCTATAC
TCGCTTTTTCAGTGGGCCAAGAAACAATCTGACTTATTTTTTCCACCTGGCCCCTGGCAG
TAATATGGTATGTCTCTACCTTAGCCGAAACAAATCGCTCCCCCTTTGACCTGACTGAGG
GGGAATCAGAGTTGGTCTCAGGATTTAATGTAGAATATGCCGGAGGCCCATTTGCCCTAT
TTTTTCTTGCAGAGTATGCTAATATTATACTAATAAACACAATTTCCGTAATTATTTTCT
TAGGGAGCACATTAAACCCGCTGCTCCCAGAAATAACAACTTCCACCTTAATAATTAAAA
CAGCAGCCCTCTCCCTAATATTTCTATGAGTCCGAGCATCATACCCACGATTCCGCTATG
ACCAATTAATACACCTCACTTGAAAAGCCTTCTTGCCTCTCACCTTATCTATTATTATTT
TACACATTTCTATTCCTTTAACTCTTTCAGGACTCCCCCCCCAATTTTAGGAAATATGCC
TGAAGTAAAAGGGCCACTTTGATAGAGTGGACCATGGGGATTAATCCCCCCTATTTCCTA
GAAGAACAGGCATTGAACCTGCGCTAAAGAGATCAAAACTCTATGTGCTTCCACTACACC
ACCTTCTAGTAAAGTCAGCTAATAAAGCTTTCGGGCCCATACCCCGAAAAATGTTGGTTA
AACTCCTTCCTTTACTAATGAGCCCAACTATTTTGTCCGTCCTAATTATAAGTCTTGGCC
TTGGCACTACCGTAACCTTTATAAGCTCCAACTGACTGTTAGCCTGAGTTGGACTAGAAA
TTAATACAATATCGATTATTCCACTTATATCCCAACATCACCATCCACGAGCCACAGAAG
CAGCAACAAAGTACTTTCTCGCACAAGCCGCTGCCTCAATTATAATCCTATTCTCCAGTC
TAATCAATGCATGAACAGCAGGAGAATGAAACATTACTAACCTATTAACCCCAACCTCCG
CCACTTTGATTGCACTCGCACTAGCCATTAAAATTGGATTGGCCCCCATACACTTCTGAC
TGCCAGAAGTTCTACAAGGACTCACCCTAATAACAGGGGCAATCCTCACAACTTGACAAA
AACTCGCACCATTCATTTTGTTATACCAAATTTCTGACACTATTAATCCAACACTTCTCC
TTTTACTCGGCCTCCTATCAACCCTTATAGGCGGCTGATCCGGACTAAACCAAACACATC
TACGAAAAATCTTAGCTTATTCTTCCATCGCCCATATAGGGTGAATAACTATAATTTTAC
CATTCGCCCCAAATCTTGCACTACTTAACCTAGCAATTTATATTACCCTAACCCTTCCCC
TATTTCTTACGCTAAACACTTGTTCATCTGCCACCATCTCATCTCTCGCCCTCAATTGAA
CAAAGTCCCCCCCACTCATGACAATACTACTGATTATTCTACTCTCACTAGGAGGACTCC
CCCCACTAACAGGCTTTGTACCAAAATGACTAATTTTACAAGAACTAACAAATAACGGCC
TATATATTTCGGCCACTGTCGCCGCACTCTCTGCCCTACTTAGCCTATACTTTTACCTTC
GTCTATGTTACACGACTTCCCTCACAACCGCCCCAAATGTGCTAAATAATAACCACTGAC
GCCCCAACACCTGAATATACCAAGCCCTACCAATAATCTTAATTTTCGCAACAGCACTCC
TTCCCTTAACACCCACCCTTCTCGTGTAAATAGGAACTTAGGCTAACCTAAACCAAAAGC
CTTCAAAGCTTTAAACAAAAGTGAAAATCTTTTAGTTCCTGTAAAACCTGCGGGACTCTA
CCCCACATCTTATGAATGCAACTCAAACACTTTAATTAAGCTAAGGCTTTCTAGATGAGA
GGGCCTTGATCCCTCGAACTCTTAGTTAACAGCTAAGCGCCTAAACTTACGGGCATTCAT
CTACTTCCGCCGTGCCTGTGGCAGCGGCAGAAGCCACGGCGGAAGTAAATTCGCATCTCC
GGATTTGCAATCCGGCATGATAACACCCCATGGCCTGGTAGACAGGGGTATTTCTCCCCT
CTTTGCGGGACTACAGTCCGCCGCCTCATTCTCGGCCACTCTACCT
>Protopterus dolloi mitochondrion, complete genome.    NC_001708
GTGACTTTAACACGTTGACTTTTTTCAACAAACCATAAAGATATCGGCACCCTCTACATA
GTCTTCGGTGCCTGGGCCGGGATGGTTGGGACTGCCCTAAGCCTCCTCATCCGGGCCGAA
TTGAGTCAGCCTGGAGCCCTGCTCGGGGATGACCAAGTCTATAATGTTCTTGTTACCGCC
CACGCTTTCGTTATAATCTTTTTTATAGTGATGCCTATCATAATCGGCGGCTTTGGAAAC
TGACTTATCCCCCTCATAATTGGGGCCCCAGACATAGCCTTCCCGCGAATAAATAACATA
AGTTTTTGACTTCTCCCCCCCTCATTCTTACTTCTACTGGCAGGCTCCGGGGTAGAAGCT
GGGGCCGGTACCGGTTGGACCGTATATCCCCCCCTTGCTAGTAATCTAGCCCATGCCGGG
GCTTCAGTAGACTTAACAATTTTTTCTCTCCACCTAGCTGGGGTTTCTTCAATTCTCGGT
TCAATCAATTTTATCACAACAATTATTAATATAAAACCCCCTGCAGCCTCTCAATACCAA
ACCCCCCTATTTATCTGATCTGTAATAATTACAACAGTTCTTTTGGTTCTCTCCCTCCCA
GTTCTTGCTGCCGGCATCACCATACTACTAACAGATCGAAATCTAAACACAACGTTCTTT
GACCCAGCAGGTGGAGGAGACCCCATTTTATACCAACATCTTTTCTGATTTTTTGGTCAC
CCAGAAGTCTATATTCTCATCCTGCCCGGATTTGGGATAATTTCTCACATCGTCGGCTTT
TACTCTGGAAAAAAGGAGCCCTTCGGCTATATAGGAATAGTCTGAGCGATAATGGCAATT
GGTCTTTTAGGCTTTATTGTATGGGCCCATCATATGTTTACTGTAGGTATAGACGTTGAT
ACACGAGCCTACTTCACATCCGCCACTATAATTATTGCCATCCCAACCGGCGTAAAAGTT
TTTAGCTGACTAGCTACACTTCACGGAGGGGCAATCAAATGGGAGACCCCACTTTTATGG
GCCCTCGGCTTTATCTTTTTGTTCACAGTGGGGGGACTTACTGGGATTGTTCTTGCTAAC
TCCTCACTAGATATTATATTACATGACACATATTATGTAGTTGCCCATTTCCATTATGTC
CTCTCAATAGGCGCAGTCTTTGCTATTATGGGCGGATTAATACACTGGTTTCCACTAATA
ACTGGATACACATTACACGACACCTGAACAAAAATCCACTTTGGGGTAATGTTCCTAGGA
GTAAACTTAACCTTCTTCCCACAACATTTCCTTGGTCTCGCCGGCATGCCTCGCCGATAC
TCCGACTACCCAGATGCATACACCCTATGAAATACCCTCTCCTCAGTGGGTTCACTAATT
TCTCTCGTAGCCGTGATTCTTCTATTATTTATTATTTGAGAAGCATTTGCCTCCAAACGA
GAAGTAAACTCCATTGAGTTGATCTACACAAACGTTGAATGAATACACGGCTGTCCTCCG
CCATACCACACATTTGAAGAGCCCGCCTTTGTTCAAATTCAACGTTAGCC-CACGAGAAA
GAAGGGAATTGAACCCCTATAAGTTAGTTTCAAGCCAACCACATAACCACTCTGCCACTT
TCTTATGAGATATTAGTAAAAACAATACATTGCCTTGTCAAGGCAAAATTGTGAGTGAAA
CTCTCACATATCTTG-CTATGGCCCACCCATCACAACTAGGTTTACAAGACGCCGCTTCC
CCCGTGATAGAAGAACTGATTCATTTCCACGACCACGCCCTAATAATTGTATTTTTAATC
AGCACCTTGGTCCTTTACATTATCGTGGCGATAGTGTCAACAAAATTTACAAATAAATTT
ATCCTGGACTCCCAAGAAATTGAAATTGTGTGAACAATTTTACCAGCTGTAATTTTGATT
ATGATCGCCCTACCGTCCCTTCGAATTCTATATCTTATAGACGAAATCAACGACCCCCAT
CTAACAGTAAAAGCAGTCGGCCATCAATGATATTGAAGTTACGAATACTCAGATTATGAA
ACACTCAACTTCGATTCGTATATGACCCCAACACAAGATCTTACCCCCGGACAATTTCGA
CTCTTAGAAACAGACTACCGCATAGTAGTACCCATAGAGTCCCCAATTCGAGTCCTAATT
ACAGCAGATGACGTAATTCACTCCTGAGCTGTCCCCGCCCTTGGGATTAAAATAGATGCT
GTCCCAGGTCGATTAAACCAAGCATCATTTATTACTGCCCGCCCAGGAATATTTTATGGG
CAATGCTCAGAAATTTGGGGCGCAAATCACAGCTTCATACCAATTGTTGTAGAAGCCGCT
CCACTCCAACACTTCGAAAATTGATCTTCATTAATACTAGAAAAAGCCTCACTATGAAGC
TAAGTTTCAGCATCAGCCTTTTAAGCTGGAGATTGGTGTTTACACTCACCCTTAGTGACA
TGCCACAATTAAACCCAGGCCCCTGATTTAATATTTTATTAATTTCTTGGCTAACATTTT
TACTAATTTTACTCCCAAAAATTCTTTCCCACAAAACTAACAACTGCCCGACCCCCCAAA
GCCAAGATAAACTATTTCTGCCTCCCTGAAACTGACCATGACTCTAAGCTTTTTTGATCA
ATTTTTAAGCCCCACTATTCTAGGAATTCCCCTGATTTTTTTATCTCTTATTTTACCCTG
ACTCCTCTACCCAACCGCGCCCAACCGCTGATTGACTAGCCGTCTCCTAACACTACAAAA
CTGACTTATTCTTCGAACAGCTGCTCAACTAATAGCCCCAATTAACCAGCAAGGACAAAA
ATGGGCCGTGATCCTTACATCACTAATACTCTTCCTTATCTCTATTAACCTCTTAGGACT
TCTCCCCTATACCTTCACGCCCACAACCCAACTATCGATAAACATGGGCTGGGGTGTACC
AATATGACTTGCAACAGTTTTAATTGGGCTACGCAATCAACCAACCACATCTATTGGGCA
CCTTCTCCCAGAGGGCACCCCAAATCTACTAATTCCCGCACTCGTTGTAATTGAAACAAT
TAGTTTGTTTATTCGCCCCCTTGCTCTGGGTGTTCGACTAACCGCAAATTTAACTGGAGG
ACACCTACTGATACAACTTATCGCTACAGCTGCCTTCTTTGGGGCCTCAGTAATACCAAC
AATTGCTCTATTACCCTACACAATCCTCTTCCTACTTACAATTCTAGAATTAGCCGGCGC
AATAATCCAAGCATATGTTTGTGCTCTATTACTAACTCTATATTTACAAGAAAACATTTA
TGGCCCACCAAGCACACGCCTCTCATATAGGAGACCCAAGCCCATGGCCCCTAACTGGAG
CAACAGCCGCTCTTCTAATAACATCCGGCCTTGCCATTTGATTCCACTATCATACTGTTA
TCTTATTAACAATTGGCCTAATTCTTACACTTCTCACAATATATCAATGATGACGAGATG
TTGTTCGAGAGGGGACTTTTCAAGGTCATCACACAGCCCCCGTACAAAAAGGACTACGCT
ACGGAATAATTTTATTCATTACATCCGAAGTCCTATTCTTTTTTGGCTTTTTTTGAGCAT
TCTACCACTCTAGTTTAGCCCCCACCCCAGAACTAGGGGGGTGCTGACCACCAACAGGTA
TTGTTCCACTAGACCCATTTGAAGTTCCACTACTAAATACTGCAGTTCTTCTAGCCTCCG
GGGTTACAGTAACATGGGCTCATCACAGCTTAATAGAAGGAAACCGCAAAGAAACAACTC
AAGCCTTAATTTTTACCGTCTTACTCGGCCTCTATTTTACAGCCCTTCAAGCCATGGAAT
ATTATGAGGCCCCCTTCACGATTGCTGACAGTGTCTACGGCGCCACCTTTTTTGTAGCCA
CCGGCTTTCATGGACTCCATGTTATTATTGGTTCCACATTCCTTCTAATTTGTCTTCTGC
GACAAGCACAATATCACTTTACCTCGAACCACCACTTCGGGTTTGAAGCCTCCGCCTGGT
ACTGACATTTCGTTGATGTCGTATGGCTGTGTCTCTATGTTTCAATCTATTGATGAGGCT
CATGCTTTTCAAGTATTAATTAGTACAAGTGACTTCCAATCATTTAGACTTGGTGAAAAT
CCAAGGAAAGGCAAATGAATCTTTTAATTGTCATAATTATCTCCACCGCCCTCCCAATTA
TTCTTATACTGCTTGGATTTTGACTACCAAACCTTAACCCAGACAATGAAAAAGTTTCTC
CTTACGAATGTGGCTTTGATCCATTAGGCTCAGCCCGTCTACCTTTTTCACTAAAATTTT
TTTTAGTCGCTATCTTATTTTTACTGTTTGATCTAGAAATTGCCATCCTTCTACCACTTC
CCTGGGCCCTTCAATATGATACCCCAACCACTGCCTTTCTAATTGCACTCTTGATTTTAA
TTTTACTAACACTAGGCCTCATTTATGAATGACTTCAAGGAGGACTAGAGTGGGCAGAAT
GGGTAATTAATCTAAAAAAGATAATTGATTTCGACTCAATAAATTGTGGTTAAATTCCAC
AATTGCCCTATGACCCCAACACTTTTTTCTATTGTTTCTGCATTTTACTCCAGTCTAATA
GGCCTCGCCCTTAATCGATCACACCTAATTCTTGCCCTTTTATGCCTGGAGGGAGCAATA
CTTTCAGTCTTTCTTATACTCTCCATGTGATCAGCCTTCCAAGGACCCTACTCAATCGCA
GGCACCCCATTAATTTTACTCGCCTTAGCTGCCTGTGAAGCAGGCACGGGCCTGGCACTG
ATAGTCGCCACAGCACGAACTCATGGGACCGACCATCTAAAAAGCTTAAATCTTCTACAA
TGCTAAAAATTTTAATTCCAACAATCATACTGATTCCCACAACCTGACTAATTTCCCTGC
CCCTCCTCTGAACCATGCCCCTAATTTATACCACACTAATCGCCTGCGCTAGCCTGTCTT
TTCTGAAATGGAACTCAATCTCTGGCTGGTCATTTATTAATCTCTATATAACAATTGACT
CAATTTCCGCCCCTCTTCTAGTTTTATCTTGTTGACTTCTCCCACTTATAATTTTAGCTA
GCCAAAACCACATGCTACATGAACCCCTCCAACGCCAGCGAGTATACTTAATTCTCTTAA
TAATTTTACAAACTTTTTTACTCTTAACATTTATGGCCTCAGAACTTATTATATTTTATG
TGATATTTGAAGCTACCCTGATCCCCACCCTAATTATTATTACTCGCTGAGGGAATCAAG
CAGAGCGCCTCCAAGCCGGAACATACTTTTTATTCTATACTCTCGCAGGCTCTCTCCCAC
TTCTTATCGCTCTTCTTCTAATTAACAAAAATATAATAACCTCATCAATTGTTCTACTAA
ACTTTTTTTCTACAGACTTTTCATCAAATTCCTATGCCTCAACCCTCTGATGGGCTGCCT
CTCTCTTTGCATTTCTAGTTAAAATACCCCTCTACGGAGTTCACTTATGACTTCCTAAAG
CCCATGTAGAAGCCCCAATTGCTGGCTCCATAGTCCTGGCTGCAATTCTTCTAAAACTTG
GAGGGTACGGAATATTGCGGATAATCCCGATTCTCCCCCCACTAGCCAAACCATTAATTT
ACCCATTTATTATCCTAGCCCTCTGGGGCATCATTATAACCGGAATAATCTGCTTACGCC
AATCTGATTTAAAATCGCTAATCGCTTACTCTTCCGTAAGCCACATAGGCTTAGTAATTT
CAGGAATTCTTATTCAAACCCCATGAGGCCTTACTGGGGCAATCACACTTATAATTGCCC
ACGGACTCACCTCATCCCTCCTGTTCTGCCTTGCTAACACAAATTACGAACGTACCCACA
GTCGAACTATACTTTTAGCCCGAGGAATACAAACTATTCTTCCCCTCTTTGGTCTATGAT
GACTTCTAGCAAATCTTACTAATCTTGCTCTTCCCCCATCTATTAACCTTATAGGAGAAC
TACCTATTATTATAGCAACATTTAATTGGGCAGGACTAACCATTCTACTAACAGGTATCG
GCACCTTAATCACAGCAACCTACTCCCTGTATATGTATATAATGACCCAGCACGGCCAAA
TTTCCCCCCAAACAACCATAATAGAGCCTGCCCACACACGAGAGCATCTTCTTATTTCCC
TACATCTTATCCCCTCCTTTCTCTTGATTATAAAACCGGAACTGATCTGAGGCTGATTCT
GCTGCAAATATAGTTTAACAAAAACATTAGGTTGTGGACCTAAAAACAGGGGTTAAAGTC
CCCTTATTCGCCGAGGGGGGTCGGGGACATTAAGGCCTGCTAAGCCCTACCTCCACAGTT
CAACTCCGTGGCCCACTCAGCTTTTAAAGGAAAAAAGTTATCCACTGGCCTTAGGAGCCA
CTTCTCTTGGTGCAACTCCAAGTAAAAGCTATGACCCAACAATCAGTAATATTGTCCTCA
TCCCTATTAATTTTTTTTATCCTCCTAGCCCCCCTGGCACTGGCCCTAGTCCCCTCACTA
ATTACCCCCCATTGGCATAAATTTTACGCAAAATCTGCCGTAAAACTCGCCTTTTTTATT
AGTCTCCTTCCTCTCTTTCTTTTTATAGACCAAGGCATCGAAATTGTCTCAACAAATTAC
CAATGAATAGCTATTAATTCATTTACCTTCAACATTGCATTCAAATTCGATTTTTTATCA
ATTACTTTTATGTCCATCGCCCTATTTGTAACCTGGTCTATTCTTGACTTTGCAGCCTGG
TATATACATGAAGATCCTTACATCAACCAATTTTTCAAATATCTTCTACTGTTTTTAACA
GCAATAATAGTATTAACATCAGCAAATAACCTATTTCAACTATTTATCGGATGGGAGGGA
GTTGGAATTATATCATTCTTACTTATTGGCTGGTGATACGGGCGAGCCGATGCTAACACC
GCCGCCCTTCAAGCAGTACTTTATAACCGAATTGGAGACATTGGTCTAATTCTCGCAATT
TCCTGATTCACCACAAATTTTAATACCCTTGACATTCAACAACTATTTATCCTTAATACT
AATGAATCCTCGATTATCCCTCTACTCGGCCTAATTTTAGCAGCAACAGGCAAGTCAGCA
CAATTCGGGCTTCACCCCTGGCTCCCTGCAGCTATAGAAGGCCCAACCCCAGTTTCCGCC
CTATTACACTCAAGCACGATAGTCGTAGCAGGTATTTTTCTGCTCCTGCGTCTTCACCCA
CTACTCCAAAATAACGAAACCGCCCTAACACTTTGTCTTCTTCTGGGTGCAATTACCACT
GTATTTACAGCCACATGTGCCTTAACACAAAACGACATCAAAAAGATTGTGGCATTTTCA
ACATCCAGCCAACTAGGCCTAATAATAGTTACAATCGGACTAAACCAACCCCTCCTAGCC
TTTCTACACATCTGTACACATGCTTTTTTTAAAGCAATACTCTTTTTATGCTCTGGCTCA
ATTATCCATAATTTAAATAATGAACAAGATATCCGAAAAATGGGAGGACTTAATATAGCC
CTCCCAATAACAACATCCTGCCTCCTCATTGGAAGTCTTGCCCTCTCAGGAGGCCCATTT
CTTGGCGGATTCTTTTCCAAGGACGCAATCATTGAGGCAATAAACTCATCCTTCCTAAAC
GCCTGAGCCCTTACTTGGACTTTAATCGCCACCTCCTTTACCGCTGCCTACAGTCTCCGC
ATTATTTTTTACGTCTCAATAAATTTTCCACGATACCCAGCCCTGACCCCAATTTTAGAG
GCCCAACAAGCTTCCACCCCTATTATACGTCTTGCCATTGGAAGTGTAGTTGCAGGTTTC
CTGTTAATTCTCAATATCCCTCCGCCCCCCCCACAAGTTATAACTATGCCCACCTCCGCC
AAACTAGCCGCCATCGGGGTTACTATTGTTGGGCTCTTTACAGCAGCAGAACTATCTAAC
ATCACTAATAAACAACTCAAAACTTTTCCATATCTTACTCCTTATAACTTTTCAAACATA
TTGGCATATTTTCAATCCACCACACACCGACTGTTCCCAACGCTAAACCTAAAATGAGCC
CAACTTCTAGCCACCCATTTAATTGATGTTATTTGACTCGAAAAATCAGGAGCCAAATCA
AGCATAAAAATCAACACAACATTCTCAACCTTCATCACCAACTCCCAACAAGGAATAATC
AAAACCTACCTTACACTATTTTTTATGTCTACCGCCACTTTCCTTATATTTCTTCTACTC
AATAGGACGTATTGCCCCTCGAACCCCCCCACGAGTTACTTCAAGTACTACAAATAATGC
TAATAATAACGACCACCCCACCAGCACAAGAATAAAACCACCACATCAGTATATTCCGCC
CACTCCACTAAGTTCCCCTAAAATCGTACCCCCCAAAAAAGATGCACTATCAAATACATC
CCATCCCCCCACCACAGCTCACCCAATTCCAACACCAGCCCCTAAAAGTAGTAAGCTGTA
TAACAAGACCGATCAGTCTTCCCACCCCCCTGGGTAAGGCTCTGCAGCTAAAGCCGCAGA
GTACCCAAAAACAACTAATATCCCCCCAAGATAGATTAAAAATAAGATCAACGATAGGAA
AGAGTTTCCTAATCAAATTAAAATTCCACATCCAATCCCTGCCCCAAAAACTAACCCCAA
CGCTGCAAAATAGGGTGCCGGATTTGATGCTACCCCAATTAAACTCACTAAGAACCCCAC
CAAAAGGGTAAAAAAAATAAAACTCATAATTCCCGCCCGGACTTCAACCAAGACTAATAA
CTCGAAAAACTACCGTTGTAATTCAACTACAGGAACTAATGGCAACAAATATCCGAAAAA
CTCACCCGCTCCTTAAAATCGTAAACAACTCCCTAATTGACCTGCCAACCCCATCAAACA
TTTCAGCATGATGAAACTTCGGCTCACTTCTTGGATTCTGCCTTATTACTCAAATTCTCA
CAGGATTATTCTTAGCTATACACTACACTGCTGACACCTCAACAGCCTTCTCATCTATCG
CACACATCGCCCGCGACGTAAACTATGGCTGGCTCCTGCGCAACATTCACGCAAACGGAG
CATCCATATTTTTTATTTGCATCTACATCCACATTGGTCGTGGAATTTATTACGGATCCT
TCCTATATACAGAGACCTGAAATATCGGAGTAGTTCTTTTTCTTTTAACTATAATAACTG
CATTCGTAGGCTACGTTCTCCCGTGAGGTCAAATATCCTTCTGGGGTGCCACAGTCATCA
CTAATCTCCTCTCAGCCGTCCCATACCTAGGAGATACCCTAGTTCAATGGATTTGGGGCG
GATTTTCTGTAGACAACGCCACCCTCACCCGATTCTTCGCTTTTCACTTCCTTCTCCCCT
TCATCATCTCTGCAATAACCGCCGCACACTTTTTATTCCTCCACGAAACAGGCTCAAATA
ACCCAACAGGATTAAACTCTAACCTAGACAAAATCTCGTTCCACCCGTATTTTACTATAA
AAGACCTTTTAGGGTTCCTAATACTTGCTTCTTTTCTCTGCCTATTAGCCCTATTTTCTC
CTAATCTTCTAGGGGACCCAGAAAATTTTACCCCGGCTAATCCACTTGTCACCCCAACCC
ACATCAAGCCAGAGTGATACTTCCTCTTTGCATATGCAATTCTGCGCTCCATCCCAAATA
AACTTGGAGGCGTACTAGCACTTATAGCGTCGATCCTTATTCTTTTTATCATTCCGTTTC
TTCACCGAGCAAAACAACGCACTATATCATACCGACCCCTTTCTCAATTCATATTTTGGC
TGCTAACAGCAGATATACTTATTCTCACATGAATCGGCGGTCAGCCTGTAGAACACCCAT
TTATTCTAATTGGCCAAATTGCTTCAGCTACCTATTTTCTTCTCTTTCTACTACTCTTCC
CCCTCATCACCTCACTTGAGAACAAACTTCTCTATAAATACTGCTATGGTAGCTTAATAT
AAAGCATCGGCCTTGTAAGCCGGAGAATGGAGGCTAACGCCCCTCCCCATCGCCCCTCAG
AAAGAAGAGAATTTAACTCCCACCGCCGGCTCCCAAAGCTGATGTTCTTTTTTAAACTAC
CTTCTGGTATTGCATAACTGGTATGTAGGCAATCTGCCTATATATCCGTTGTGCATTTTT
TAATCTCCACAGGAGTACTAACTATGTATA-TCGTACATTAACCTCTTGTCCACTACTGT
ACTAACCATGTATGATCATACATTCACTGCAATAGTACTAGCTATGTATATCGTACATAA
CTCTCTCTTCCGCCACTATACTATCATCTATATTCGTGCATCCTTTGCAGCCTCCATTAA
TCCTGATACTATCTATCCGTGACTAGGTATATAACTCACGTCCAATGTACGCTACACTGA
GTAAACCAACATTACTTTGAAGGACGATACTTTGCATTCTTCTTAGACA-CTGATCACTT
GGTTAATACTCATTCTTATCTTATCTACTGATCTGGTTGATTGATTACGTTAGATGGCAC
ATGACCCTCCGAACTGTGGTTTCTGACTACCCTATTTTAAACC-AAATCTATGGTCATCT
TAATCCCAGATCTGGTCAGTTTTCACTTTTTCCAAGGCCTCTGGCTAATGCTTTAGTCGT
TAGATGGCCCATGGCATGGACATAACTGTGGTGTCATACTACTGGTTTTTCTTTTTTCGG
GGGAGAAATTGAAGCTACTCAACACACGGATGTACACCCCATTACTGTTGATTGGACTGT
CGTTCCATAATATTTTCATTGTAATATCGTTTACCTTCAACTGATTGATCGGTTATATCT
CTGGAATCTGGCACATATTATCAATTCTTAAGTACATATTATTATCATATTTCACAGTGA
ACATAATGTAAGTGACATATTATTAAGACTATAGATATTAATTTAATGTAAACTTTCATT
TCACCTTGAAGATGAAAATTGGACTAGCAAAAAAAATCACTAAAAAATTGGGGTTAGTCC
GAGAGTTTGGGTTAATCGCGAAACGACGACGAAGTGATACAGAATTTCTAATAACGGCTT
TTGGTCACAAACCCCCCTACCCCCCTTTACCGAAAAACACTCGTAAACCCCCGAAACCGA
GCCTCCGCTAAAGAGAATTTTTAACCGTAATAAATTGCAAAATGTTCCAAAATTTTTTTC
TGACCCCAATTAATTGGTATTAATGCGTAACACATGTATACAACTGTGTCCCCTAGAGTC
TATGTCCTGGATTGAGAACATCCTAGACATACTAAACGACCTAAAATTAGGTGGCCGATG
TAGCTTAAGCAAAGCATAGCACTGAAAATGCTAAGACAGGC-TTAATACGCCTCACCCGC
ACA-CAGGTTTGGTCCTGGCCTTAATGTCAGCTTTAACTAAACTTATACACTGCCAAGTC
CCCGCGCCCCAGTGAAAATGCCCTCACACGCCAGTAGGTGTAGAGGAGCTGGCATCAGGC
CCACACTAAGTAGCCCAAGACGCCTTGCAACGCCACACCCC-AAGGGACACAGCAGTAAT
TAAAATTGGACTATAAGTGTAAACTTGATCCAGCCATGGTTAAATAAAGTTGGCCAACCT
CGTGCCAGCCGCCGCGGTTACACGAGGAACTTAAGTTGATGCCTCCGGCGTATAGGATGA
TTAAGAGGAACTTTTACTAAAATCAAATATTGGCCCTGCTGTTATACGCGCTCGCCAACT
AGAAACTCAAAATTTTTAACTAACA-GTACATCTGAACTCATGAAAGTCAGGAAACAAAC
TAGGATTAGATACCCTACTATGCCTGACCCTAAACTATGACAAGTCTAACTACATAACTT
GCCCGCCAGG-AACTACAAGCCCAAGCTTAAAACCCAAAGGACTTGGCGGTGCCTCACAC
CCACCTAGAGGAGCCTGTTCTAGAACCGATAATCCACGTTTTACCCAACCTTCCCTAGCA
TTTCAGCCTATATACCGCCGTCGCCAGCCAACCCCCTGAGGGTAGACTAGTTGGCAGAAT
AGATAACATCTAGCACGTCAGGTCGAGGTGTAGCACATGAGAAGGAAGAAATGGGCTACA
TTTTCTAGTAGAAAACACGGACAATCCCATGAAACTGGGATTCTAAGCTGGATTTAGTAG
TAAGAGAAAATAAGAATATTTTTCTGAAGCCGGCCATGAGGCGCGCACACACCGCCCGTC
ACTCTCCTCAACAATCGTAAACGATAAATAATTAATTTAGATAAAAAAGAGGAGGCAAGT
CGTAACATGGTAAGTGTACCGGAAGGTGTACTTGGTTTCAAAATGTGGCTTAATTAGCAA
AGCACCCCCCTTACACTGAGGACACACCCGTGCAAATCGGGTC-ATTTTGAACTAAATGG
TAAGCCTGTCATTTTTTAACATGTAAATTTTATATAACACACACTCTGTAAGTAAACCAT
TTATACTTCTAGTATTGGAGAAAGAAAG-AAATTCAAGCGCATAAAAGTACCGCAAGGGA
AAACTGAAAAACTAGTGAAAAATTAAGTTTTAAAAAGCAAAGACTAACACTTGTACCTTT
TGCATCATGGTCTAGCTAGTCATGAAGGGCAGAAAGAATTTTAGTCCCACCCCCGAAACT
AGGCGAGCTACTCCGAGACAGCCAAACGGGCCAACTCGTCCATGTGGCAAAATGGTGAGA
AGAGCTCCGAGTAGCGGTGAAAAGCCAAACGAGCCTAGAGATAGCTGGTTGCGCGAGAAA
CGAATCTTAGTTCTACCCTAAATTTTTCACGGGCTACAGCCTTAAACCCCGTAATTAAAT
TTAGAGGCTACTCAAAGGGGGGACAGCCCCTTTGTGAAAGGACACAACCTCAACAAACGG
ATAATGATTAATCTACAAGGTAAAATTTAAGTGGGCCTAAAAGCAGCCACCAACAAAGAA
AGCGT-ATAGCTCCCCCATAACTTTATCCATCAATTCAATTAAACAATCATAATCCATCT
TACGTATCGAGCTGACTTATATCATTATAAGTGCAAAAATGCTAGAATGAGTAACAAGAA
AATACAATTTTCTCCTCACATAGGTGTTAGTCAGAACAGATTACCTACTGACAATTACTG
ATAATGAACACAATGTATTAACCTGTCATAAGCAAGAAAACCCTACACTGATATATCATA
AATTCTACACTGAAGTGTGCTTGGAAAAATTAAGGGGGGGAGAAGGAATTCGGCAACTAT
GG-CCTCGCCTGTTTACCAAAAACATCGCCTCCTGCCAAATATAGGAGGTACTGCCTGCC
CTGTGACTCTGTTTAACTGGCCGCGGTATTTTGACCGTGCGAAGGTAGCGTAATCACTTG
TCTCTTAATTAGGGACCTGTATGAATGGCAACACGAGGGTCCAACTGTCTCCTCCCCCAG
ATTAGTGAAATTGATCTATCCGTTCAAAAGCGGATATTTTTTCATAAGACGAGAAGACCC
TGTGGAGCTTAAAGTTCTAATATTAAACATGAGCGTAAATATATACTTTAAGTTTTGTAA
TATTAAATACTTTCGGTTGGGGCGACCACGGAGTATAAAAAACCCTCCGCAATACAATTC
TATTTTAAGAAGGACACTTCTCAAACTAGAATATCTAGCACAATTGACCCAGTCTAACTG
AGCAATGAACCAAGTTACCCCAGGGATAACAGCGCAATCCCCTTTAAGAGTCCCCATCGA
CGAGGGGGTTTACGACCTCGATGTTGGATCAGGGTATCCTGGTGGTGCAGCCGCTACCAA
GGGTTTGTTTGTTCAACAATTAATATCCTACGTGATCTGAGTTCAGACCGGAGCAATCCA
GGTCAGTTTCTATCTATGACTTCTTTTTTCTAGTACGAAAGGACTGAAAAAGGGGGGCCT
ATATAAAAATATGCCCCACCCACTACTACTGAATTTATATAAAG-TAGCCAAGTGGGAAA
CCCCCCACACGGGAGAAAACCACACTGTTGGAGTGGCAGAGATCGGTAAGTGCAGAAGGC
CTAAGACCTTCATTTCGGGGGCTCAAATCCCCCCTTCAACTATGAACCCCCTCCCCACAA
TTACTAACTCCCTAATATATATTGTTCCAATTCTTCTAGCCGTAGCATTTCTCACTCTTG
TTGAACGGAAAATTATTGGGTATATACAACACCGCAAAGGCCCAAACGTAGTCGGACCCT
ACGGGCTTCTTCATCCAATTGCCGACGGAGTAAAACTTTTTATTAAAGAGCCAGTACGCC
CCACTGCCTCCTCAACAACACTATTTATTCTAGCCCCAACTCTCGCACTAACTCTCGCAC
TTTTAATTTGAACCCCCCTCCCTATACCATTTCCTATGGCCAACGTCAATTTAACCCTAC
TCTTTATCATAGCTGTCTCCAGCCTCTCCGTTTATTCAATTTTAACATCGGGCTGAGCCT
CCAACTCAAAATACGCCTTGATCGGGGCCCTTCGAGCAATCGCACAAACTATTTCCTACG
AAGTAAGTCTTGGCCTTATCTTATTAGCAGCAATCATTTTTATAGGCAATTTTTCTATAT
TAACCTTTTCAACTGGACAAGAAGCAATCTGACTTATTATCCCCGCCTGACCCCTCGCAA
CAATATGGTACGTGTCTACCTTAGCCGAAACAAATCGCTCACCCTTTGACCTAACTGAGG
GGGAGTCAGAATTAGCCTCAGGCTTTAATGTAGAATACGCCGGAGGCCCCCTTGCCTCAT
TTTATCTTGCAGAATATGCTAATATTATACTGATAAACACTATTTCCGTAATTATTTTTT
TAGGGGATTCATTAAATTTATTACTGCCAGAAATAATAACTTCTCTCCTAATGTTTAAAA
CAACGGCCCTTTCCCTAGTATTTTTATGAGTTCGAGCATCATACCCCCGATTTCGCTATG
ATCAATTAATACACCTAATTTGAAAAAATTTCTTACCCCTGACTCTATCCCTCATTATTT
TGCACATCTCTGCTCCTTTGGCTTTTACAGGACTCCCCCCTCAATTTTAGGAAATATGCC
TGAAGTTAAAGGACCACTTTGATAGGGTGGATCTTGGGGGTTAACCCCCCCTATTTCCTA
GAAGGGCAGGCATCGAACCTCCGCCAAAGAGATCAAAACTCTATGTGCTACCACTACACC
ACCTTCTAGTAAAGTCAGCTCAACAAGCTTTCGGGCCCATACCCCGAAAA-TGTTGGTTA
AATTCCTTCCTTTACTAATGAGCCCGACTATCTTATCTGTCCTGATTATAAGCCTTGGTC
TTGGCACCACAGTAACATTTATAAGCTCCAACTGATTATTAGCCTGAATCGGACTAGAAA
TTAATACAATATCAATTATTCCGCTTATATCCCAACAGCACCACCCACGAGCCACAGAAG
CAGCAACAAAATACTTTCTTGCCCAAGCCGCTGCCTCAATTATAATTTTATTCTCCAGCA
TGATTAATGCATGGGTCGCGGGAGAATGAAATATTACTAATTTGTTATCCCCAACCTCCG
CCACTCTAATTACACTGGCACTGGCTATTAAAATTGGTTTAGCCCCAATACATTTTTGAC
TCCCAGAAGTCTTGCAAGGAGTGACCCTTATAACAGGGGCAATTCTTGTAACTTGACAAA
AACTTGCACCATTTATCTTACTCTACCAAATTTCTGATACGGTTAACCCAACACTTCTTC
TTGTACTGG---CTCTATCCACACTAACAGGTGGCTGATCTGGACTGAATCAAACGCAGC
TACGAAAGATCTTAGCTTATTCCTCCATCGCCCATATGGGGTGAATAACCATGATTTTAC
CCTTTGCCCCAAATCTTGCACTACTCAACTTAATAATCTATATTACCCTGACCCTTCCAC
TATTCTTTACACTTAATATCTGTTCATCCACCTCCATCCCATCACTCGCCCTCAACTGAA
CAAAATCCCCCCTACTCATGACAATACTACTAATTACACTACTCTCATTAGGGGGACTTC
CCCCATTAACAGGCTTTATGCCAAAATGATTAATTCTGCAAGAATTAACAAATAATGACC
TATACATTTTTGCTACTGCCGCCGCACTTTCCGCCCTACTCAGCCTCTATTTTTATCTTC
GTTTATGCTACACAACCTCACTCACAACTTCCCCAAATACCCTAAATAATAATCACTGGC
GCCCCAATGCTGGAACCTACCAAATTTTATCCATAATCTTGATTTTTGCAACAGCCCTCC
TCCCACTTACACCTGGCCTTATTATGTAGATAGGAACTTAGGCTAATTTAAACCAAAAGC
CTTCAAAGCTTTAAATAAAAGTGAGAATCTTTTAGTTCCTGTAAAACCTGTGGGACTCTA
CCCCACATCTTATGAATGCAACTCAAATACTTTAATTAAGCTAAGGCTTTCTAGATGAAA
GGGCCTCGATCCCTTGAACTCTTAGTTAACAGCTAAGCGCCTAAACTTGCGGGCATTCAC
CTACTTCCGCCGTGCCTGTGGC-GCGGCAGAAGCCACGGCGGAAGTAAATTCGCATCTCC
GGATTTGCAATCCGGCGTGATAACACCCCATGGCTTGGTAGACGGAGGTATTTCTCCCCC
CTTTGGGGGACTACAGTCCGCCGCCTCATTCTCGGCCACCCTACCT
