# Supplementary material for: Conveniently Pre-Tagged and Pre-Packaged: Extended Molecular Identification and Metagenomics Using Complete Metazoan Mitochondrial Genomes
Source: PLoS One. 2012 Dec 14;7(12):e51263. doi: 10.1371/journal.pone.0051263 (PMC3522660; doi:10.1371/journal.pone.0051263)
Supplement: File S4 — Sliding window analyses for Sauropsida, Aves, Hemichordata, Coelacanthimorpha, Dipnoi, Chondrichthyes and Cephalochordata. For each family, the folder contains the aligned sequences as well as the sliding window analyses by species pair and for all species pair on a single figure. (ZIP) [file pone.0051263.s004.zip › Hemichordata/Ptychoderidae/15_150/Balanoglossus_clavigerus_NC_013877_Balanoglossus_carnosus_NC_001887.csv]

0	0.113333333333333
15	0.126666666666667
30	0.126666666666667
45	0.133333333333333
60	0.16
75	0.173333333333333
90	0.186666666666667
105	0.186666666666667
120	0.166666666666667
135	0.166666666666667
150	0.18
165	0.193333333333333
180	0.186666666666667
195	0.193333333333333
210	0.186666666666667
225	0.186666666666667
240	0.18
255	0.173333333333333
270	0.186666666666667
285	0.2
300	0.213333333333333
315	0.2
330	0.22
345	0.226666666666667
360	0.226666666666667
375	0.226666666666667
390	0.233333333333333
405	0.24
420	0.22
435	0.213333333333333
450	0.18
465	0.186666666666667
480	0.186666666666667
495	0.16
510	0.173333333333333
525	0.173333333333333
540	0.173333333333333
555	0.16
570	0.166666666666667
585	0.16
600	0.16
615	0.153333333333333
630	0.146666666666667
645	0.153333333333333
660	0.14
675	0.146666666666667
690	0.146666666666667
705	0.166666666666667
720	0.173333333333333
735	0.166666666666667
750	0.18
765	0.18
780	0.173333333333333
795	0.193333333333333
810	0.193333333333333
825	0.18
840	0.18
855	0.173333333333333
870	0.173333333333333
885	0.2
900	0.2
915	0.193333333333333
930	0.2
945	0.193333333333333
960	0.213333333333333
975	0.22
990	0.226666666666667
1005	0.24
1020	0.246666666666667
1035	0.24
1050	0.226666666666667
1065	0.24
1080	0.226666666666667
1095	0.226666666666667
1110	0.213333333333333
1125	0.213333333333333
1140	0.193333333333333
1155	0.2
1170	0.193333333333333
1185	0.173333333333333
1200	0.186666666666667
1215	0.18
1230	0.18
1245	0.173333333333333
1260	0.153333333333333
1275	0.146666666666667
1290	0.173333333333333
1305	0.14
1320	0.14
1335	0.146666666666667
1350	0.14
1365	0.153333333333333
1380	0.146666666666667
1395	0.146666666666667
1410	0.173333333333333
1425	0.18
1440	0.166666666666667
1455	0.173333333333333
1470	0.16
1485	0.146666666666667
1500	0.133333333333333
1515	0.106666666666667
1530	0.133333333333333
1545	0.16
1560	0.153333333333333
1575	0.14
1590	0.133333333333333
1605	0.126666666666667
1620	0.133333333333333
1635	0.153333333333333
1650	0.173333333333333
1665	0.173333333333333
1680	0.146666666666667
1695	0.106666666666667
1710	0.0933333333333333
1725	0.113333333333333
1740	0.126666666666667
1755	0.146666666666667
1770	0.14
1785	0.126666666666667
1800	0.133333333333333
1815	0.16
1830	0.166666666666667
1845	0.18
1860	0.18
1875	0.173333333333333
1890	0.186666666666667
1905	0.186666666666667
1920	0.2
1935	0.213333333333333
1950	0.213333333333333
1965	0.193333333333333
1980	0.2
1995	0.206666666666667
2010	0.213333333333333
2025	0.206666666666667
2040	0.18
2055	0.186666666666667
2070	0.18
2085	0.186666666666667
2100	0.18
2115	0.186666666666667
2130	0.186666666666667
2145	0.186666666666667
2160	0.173333333333333
2175	0.186666666666667
2190	0.2
2205	0.193333333333333
2220	0.193333333333333
2235	0.18
2250	0.18
2265	0.18
2280	0.18
2295	0.186666666666667
2310	0.186666666666667
2325	0.16
2340	0.14
2355	0.14
2370	0.126666666666667
2385	0.126666666666667
2400	0.12
2415	0.113333333333333
2430	0.0933333333333333
2445	0.0933333333333333
2460	0.106666666666667
2475	0.133333333333333
2490	0.166666666666667
2505	0.166666666666667
2520	0.18
2535	0.2
2550	0.206666666666667
2565	0.2
2580	0.213333333333333
2595	0.2
2610	0.226666666666667
2625	0.22
2640	0.206666666666667
2655	0.213333333333333
2670	0.22
2685	0.22
2700	0.206666666666667
2715	0.253333333333333
2730	0.253333333333333
2745	0.253333333333333
2760	0.246666666666667
2775	0.246666666666667
2790	0.24
2805	0.246666666666667
2820	0.233333333333333
2835	0.213333333333333
2850	0.22
2865	0.2
2880	0.213333333333333
2895	0.24
2910	0.226666666666667
2925	0.24
2940	0.266666666666667
2955	0.253333333333333
2970	0.266666666666667
2985	0.273333333333333
3000	0.286666666666667
3015	0.28
3030	0.266666666666667
3045	0.246666666666667
3060	0.246666666666667
3075	0.24
3090	0.213333333333333
3105	0.233333333333333
3120	0.226666666666667
3135	0.246666666666667
3150	0.253333333333333
3165	0.266666666666667
3180	0.273333333333333
3195	0.28
3210	0.273333333333333
3225	0.266666666666667
3240	0.26
3255	0.22
3270	0.213333333333333
3285	0.193333333333333
3300	0.186666666666667
3315	0.186666666666667
3330	0.186666666666667
3345	0.173333333333333
3360	0.166666666666667
3375	0.16
3390	0.173333333333333
3405	0.18
3420	0.18
3435	0.186666666666667
3450	0.166666666666667
3465	0.16
3480	0.153333333333333
3495	0.146666666666667
3510	0.166666666666667
3525	0.173333333333333
3540	0.16
3555	0.173333333333333
3570	0.186666666666667
3585	0.166666666666667
3600	0.18
3615	0.166666666666667
3630	0.166666666666667
3645	0.186666666666667
3660	0.166666666666667
3675	0.16
3690	0.16
3705	0.166666666666667
3720	0.18
3735	0.213333333333333
3750	0.213333333333333
3765	0.226666666666667
3780	0.246666666666667
3795	0.246666666666667
3810	0.266666666666667
3825	0.286666666666667
3840	0.286666666666667
3855	0.28
3870	0.26
3885	0.233333333333333
3900	0.22
3915	0.213333333333333
3930	0.186666666666667
3945	0.173333333333333
3960	0.153333333333333
3975	0.12
3990	0.126666666666667
4005	0.12
4020	0.113333333333333
4035	0.1
4050	0.0933333333333333
4065	0.0733333333333333
4080	0.0733333333333333
4095	0.06
4110	0.0466666666666667
4125	0.0866666666666667
4140	0.0866666666666667
4155	0.0866666666666667
4170	0.1
4185	0.113333333333333
4200	0.126666666666667
4215	0.126666666666667
4230	0.133333333333333
4245	0.146666666666667
4260	0.16
4275	0.146666666666667
4290	0.14
4305	0.146666666666667
4320	0.153333333333333
4335	0.16
4350	0.153333333333333
4365	0.173333333333333
4380	0.166666666666667
4395	0.173333333333333
4410	0.193333333333333
4425	0.173333333333333
4440	0.166666666666667
4455	0.16
4470	0.153333333333333
4485	0.133333333333333
4500	0.14
4515	0.146666666666667
4530	0.14
4545	0.133333333333333
4560	0.12
4575	0.133333333333333
4590	0.146666666666667
4605	0.146666666666667
4620	0.14
4635	0.166666666666667
4650	0.166666666666667
4665	0.146666666666667
4680	0.166666666666667
4695	0.173333333333333
4710	0.166666666666667
4725	0.166666666666667
4740	0.166666666666667
4755	0.173333333333333
4770	0.166666666666667
4785	0.153333333333333
4800	0.16
4815	0.18
4830	0.16
4845	0.14
4860	0.126666666666667
4875	0.106666666666667
4890	0.0866666666666667
4905	0.0666666666666667
4920	0.0733333333333333
4935	0.0866666666666667
4950	0.1
4965	0.113333333333333
4980	0.146666666666667
4995	0.16
5010	0.2
5025	0.213333333333333
5040	0.246666666666667
5055	0.286666666666667
5070	0.293333333333333
5085	0.28
5100	0.266666666666667
5115	0.26
5130	0.246666666666667
5145	0.253333333333333
5160	0.233333333333333
5175	0.246666666666667
5190	0.24
5205	0.22
5220	0.22
5235	0.24
5250	0.24
5265	0.22
5280	0.226666666666667
5295	0.233333333333333
5310	0.233333333333333
5325	0.226666666666667
5340	0.206666666666667
5355	0.206666666666667
5370	0.206666666666667
5385	0.206666666666667
5400	0.213333333333333
5415	0.246666666666667
5430	0.26
5445	0.26
5460	0.28
5475	0.273333333333333
5490	0.293333333333333
5505	0.286666666666667
5520	0.273333333333333
5535	0.266666666666667
5550	0.246666666666667
5565	0.206666666666667
5580	0.186666666666667
5595	0.173333333333333
5610	0.16
5625	0.173333333333333
5640	0.166666666666667
5655	0.18
5670	0.186666666666667
5685	0.18
5700	0.206666666666667
5715	0.22
5730	0.22
5745	0.226666666666667
5760	0.206666666666667
5775	0.206666666666667
5790	0.2
5805	0.193333333333333
5820	0.22
5835	0.233333333333333
5850	0.226666666666667
5865	0.226666666666667
5880	0.226666666666667
5895	0.22
5910	0.226666666666667
5925	0.206666666666667
5940	0.22
5955	0.206666666666667
5970	0.193333333333333
5985	0.16
6000	0.166666666666667
6015	0.166666666666667
6030	0.166666666666667
6045	0.16
6060	0.166666666666667
6075	0.173333333333333
6090	0.18
6105	0.193333333333333
6120	0.186666666666667
6135	0.213333333333333
6150	0.2
6165	0.2
6180	0.2
6195	0.206666666666667
6210	0.22
6225	0.24
6240	0.226666666666667
6255	0.226666666666667
6270	0.22
6285	0.213333333333333
6300	0.213333333333333
6315	0.206666666666667
6330	0.186666666666667
6345	0.18
6360	0.166666666666667
6375	0.133333333333333
6390	0.113333333333333
6405	0.1
6420	0.0933333333333333
6435	0.0933333333333333
6450	0.0933333333333333
6465	0.1
6480	0.126666666666667
6495	0.16
6510	0.18
6525	0.22
6540	0.266666666666667
6555	0.326666666666667
6570	0.373333333333333
6585	0.4
6600	0.42
6615	0.453333333333333
6630	0.46
6645	0.453333333333333
6660	0.44
6675	0.426666666666667
6690	0.406666666666667
6705	0.346666666666667
6720	0.32
6735	0.293333333333333
6750	0.286666666666667
6765	0.253333333333333
6780	0.24
6795	0.24
6810	0.226666666666667
6825	0.22
6840	0.2
6855	0.2
6870	0.2
6885	0.2
6900	0.193333333333333
6915	0.186666666666667
6930	0.193333333333333
6945	0.186666666666667
6960	0.186666666666667
6975	0.186666666666667
6990	0.193333333333333
7005	0.2
7020	0.193333333333333
7035	0.186666666666667
7050	0.193333333333333
7065	0.2
7080	0.186666666666667
7095	0.18
7110	0.173333333333333
7125	0.166666666666667
7140	0.186666666666667
7155	0.226666666666667
7170	0.226666666666667
7185	0.226666666666667
7200	0.206666666666667
7215	0.206666666666667
7230	0.206666666666667
7245	0.2
7260	0.206666666666667
7275	0.206666666666667
7290	0.186666666666667
7305	0.153333333333333
7320	0.16
7335	0.166666666666667
7350	0.206666666666667
7365	0.206666666666667
7380	0.206666666666667
7395	0.206666666666667
7410	0.226666666666667
7425	0.213333333333333
7440	0.213333333333333
7455	0.206666666666667
7470	0.2
7485	0.206666666666667
7500	0.166666666666667
7515	0.153333333333333
7530	0.16
7545	0.153333333333333
7560	0.146666666666667
7575	0.18
7590	0.166666666666667
7605	0.166666666666667
7620	0.166666666666667
7635	0.166666666666667
7650	0.186666666666667
7665	0.193333333333333
7680	0.186666666666667
7695	0.2
7710	0.193333333333333
7725	0.186666666666667
7740	0.213333333333333
7755	0.213333333333333
7770	0.22
7785	0.206666666666667
7800	0.193333333333333
7815	0.2
7830	0.2
7845	0.206666666666667
7860	0.2
7875	0.22
7890	0.193333333333333
7905	0.186666666666667
7920	0.18
7935	0.193333333333333
7950	0.213333333333333
7965	0.213333333333333
7980	0.22
7995	0.206666666666667
8010	0.213333333333333
8025	0.193333333333333
8040	0.226666666666667
8055	0.26
8070	0.273333333333333
8085	0.273333333333333
8100	0.273333333333333
8115	0.28
8130	0.28
8145	0.3
8160	0.306666666666667
8175	0.306666666666667
8190	0.286666666666667
8205	0.26
8220	0.24
8235	0.24
8250	0.213333333333333
8265	0.24
8280	0.246666666666667
8295	0.213333333333333
8310	0.213333333333333
8325	0.2
8340	0.206666666666667
8355	0.253333333333333
8370	0.24
8385	0.226666666666667
8400	0.22
8415	0.193333333333333
8430	0.166666666666667
8445	0.193333333333333
8460	0.18
8475	0.186666666666667
8490	0.2
8505	0.18
8520	0.2
8535	0.206666666666667
8550	0.22
8565	0.213333333333333
8580	0.226666666666667
8595	0.22
8610	0.226666666666667
8625	0.233333333333333
8640	0.22
8655	0.186666666666667
8670	0.18
8685	0.18
8700	0.186666666666667
8715	0.18
8730	0.2
8745	0.193333333333333
8760	0.193333333333333
8775	0.166666666666667
8790	0.16
8805	0.166666666666667
8820	0.173333333333333
8835	0.18
8850	0.173333333333333
8865	0.186666666666667
8880	0.166666666666667
8895	0.173333333333333
8910	0.173333333333333
8925	0.186666666666667
8940	0.206666666666667
8955	0.2
8970	0.186666666666667
8985	0.186666666666667
9000	0.193333333333333
9015	0.193333333333333
9030	0.206666666666667
9045	0.193333333333333
9060	0.2
9075	0.226666666666667
9090	0.233333333333333
9105	0.246666666666667
9120	0.266666666666667
9135	0.266666666666667
9150	0.253333333333333
9165	0.24
9180	0.246666666666667
9195	0.273333333333333
9210	0.266666666666667
9225	0.233333333333333
9240	0.226666666666667
9255	0.24
9270	0.24
9285	0.226666666666667
9300	0.246666666666667
9315	0.246666666666667
9330	0.246666666666667
9345	0.24
9360	0.246666666666667
9375	0.253333333333333
9390	0.226666666666667
9405	0.193333333333333
9420	0.193333333333333
9435	0.2
9450	0.186666666666667
9465	0.2
9480	0.193333333333333
9495	0.18
9510	0.166666666666667
9525	0.153333333333333
9540	0.16
9555	0.173333333333333
9570	0.16
9585	0.146666666666667
9600	0.14
9615	0.12
9630	0.113333333333333
9645	0.106666666666667
9660	0.106666666666667
9675	0.16
9690	0.153333333333333
9705	0.146666666666667
9720	0.153333333333333
9735	0.173333333333333
9750	0.22
9765	0.213333333333333
9780	0.213333333333333
9795	0.226666666666667
9810	0.22
9825	0.186666666666667
9840	0.186666666666667
9855	0.2
9870	0.206666666666667
9885	0.22
9900	0.16
9915	0.16
9930	0.146666666666667
9945	0.153333333333333
9960	0.166666666666667
9975	0.146666666666667
9990	0.16
10005	0.16
10020	0.14
10035	0.126666666666667
10050	0.153333333333333
10065	0.18
10080	0.193333333333333
10095	0.2
10110	0.206666666666667
10125	0.226666666666667
10140	0.233333333333333
10155	0.246666666666667
10170	0.273333333333333
10185	0.266666666666667
10200	0.253333333333333
10215	0.246666666666667
10230	0.246666666666667
10245	0.233333333333333
10260	0.22
10275	0.226666666666667
10290	0.22
10305	0.2
10320	0.186666666666667
10335	0.206666666666667
10350	0.233333333333333
10365	0.246666666666667
10380	0.24
10395	0.226666666666667
10410	0.22
10425	0.206666666666667
10440	0.186666666666667
10455	0.193333333333333
10470	0.22
10485	0.206666666666667
10500	0.186666666666667
10515	0.193333333333333
10530	0.186666666666667
10545	0.193333333333333
10560	0.193333333333333
10575	0.186666666666667
10590	0.186666666666667
10605	0.166666666666667
10620	0.14
10635	0.126666666666667
10650	0.14
10665	0.126666666666667
10680	0.146666666666667
10695	0.14
10710	0.146666666666667
10725	0.166666666666667
10740	0.166666666666667
10755	0.166666666666667
10770	0.146666666666667
10785	0.146666666666667
10800	0.12
10815	0.113333333333333
10830	0.1
10845	0.1
10860	0.0933333333333333
10875	0.1
10890	0.106666666666667
10905	0.113333333333333
10920	0.126666666666667
10935	0.12
10950	0.133333333333333
10965	0.113333333333333
10980	0.106666666666667
10995	0.1
11010	0.1
11025	0.0666666666666667
11040	0.06
11055	0.06
11070	0.0533333333333333
11085	0.0533333333333333
11100	0.0333333333333333
11115	0.0333333333333333
11130	0.0333333333333333
11145	0.0466666666666667
11160	0.04
11175	0.06
11190	0.06
11205	0.08
11220	0.1
11235	0.133333333333333
11250	0.133333333333333
11265	0.153333333333333
11280	0.153333333333333
11295	0.14
11310	0.14
11325	0.153333333333333
11340	0.2
11355	0.18
11370	0.153333333333333
11385	0.113333333333333
11400	0.113333333333333
11415	0.106666666666667
11430	0.113333333333333
11445	0.113333333333333
11460	0.126666666666667
11475	0.12
11490	0.126666666666667
11505	0.173333333333333
11520	0.22
11535	0.253333333333333
11550	0.28
11565	0.28
11580	0.3
11595	0.313333333333333
11610	0.3
11625	0.3
11640	0.253333333333333
11655	0.213333333333333
11670	0.173333333333333
11685	0.146666666666667
11700	0.146666666666667
11715	0.146666666666667
11730	0.126666666666667
11745	0.12
11760	0.12
11775	0.0933333333333333
11790	0.113333333333333
11805	0.1
11820	0.113333333333333
11835	0.12
11850	0.106666666666667
11865	0.106666666666667
11880	0.106666666666667
11895	0.113333333333333
11910	0.126666666666667
11925	0.146666666666667
11940	0.126666666666667
11955	0.166666666666667
11970	0.153333333333333
11985	0.16
12000	0.146666666666667
12015	0.18
12030	0.193333333333333
12045	0.206666666666667
12060	0.226666666666667
12075	0.253333333333333
12090	0.246666666666667
12105	0.233333333333333
12120	0.24
12135	0.233333333333333
12150	0.26
12165	0.226666666666667
12180	0.233333333333333
12195	0.22
12210	0.213333333333333
12225	0.166666666666667
12240	0.173333333333333
12255	0.146666666666667
12270	0.133333333333333
12285	0.14
12300	0.113333333333333
12315	0.106666666666667
12330	0.0733333333333333
12345	0.08
12360	0.0533333333333333
12375	0.0533333333333333
12390	0.0533333333333333
12405	0.0533333333333333
12420	0.0533333333333333
12435	0.0466666666666667
12450	0.0466666666666667
12465	0.0533333333333333
12480	0.06
12495	0.0533333333333333
12510	0.08
12525	0.1
12540	0.133333333333333
12555	0.153333333333333
12570	0.18
12585	0.206666666666667
12600	0.206666666666667
12615	0.2
12630	0.193333333333333
12645	0.206666666666667
12660	0.2
12675	0.193333333333333
12690	0.173333333333333
12705	0.16
12720	0.133333333333333
12735	0.0933333333333333
12750	0.0933333333333333
12765	0.0866666666666667
12780	0.0866666666666667
12795	0.06
12810	0.04
12825	0.0266666666666667
12840	0.00666666666666667
12855	0
12870	0
12885	0
12900	0.00666666666666667
12915	0.0133333333333333
12930	0.02
12945	0.0266666666666667
12960	0.0333333333333333
12975	0.0533333333333333
12990	0.06
13005	0.06
13020	0.06
13035	0.06
13050	0.0533333333333333
13065	0.06
13080	0.06
13095	0.06
13110	0.0733333333333333
13125	0.0866666666666667
13140	0.1
13155	0.12
13170	0.146666666666667
13185	0.173333333333333
13200	0.186666666666667
13215	0.186666666666667
13230	0.193333333333333
13245	0.206666666666667
13260	0.2
13275	0.173333333333333
13290	0.16
13305	0.16
13320	0.14
13335	0.126666666666667
13350	0.14
13365	0.153333333333333
13380	0.186666666666667
13395	0.186666666666667
13410	0.193333333333333
13425	0.2
13440	0.206666666666667
13455	0.206666666666667
13470	0.22
13485	0.226666666666667
13500	0.213333333333333
13515	0.206666666666667
13530	0.186666666666667
13545	0.186666666666667
13560	0.173333333333333
13575	0.186666666666667
13590	0.213333333333333
13605	0.213333333333333
13620	0.213333333333333
13635	0.233333333333333
13650	0.233333333333333
13665	0.233333333333333
13680	0.226666666666667
13695	0.22
13710	0.233333333333333
13725	0.206666666666667
13740	0.186666666666667
13755	0.186666666666667
13770	0.193333333333333
13785	0.16
13800	0.166666666666667
13815	0.173333333333333
13830	0.173333333333333
13845	0.173333333333333
13860	0.173333333333333
13875	0.193333333333333
13890	0.206666666666667
13905	0.2
13920	0.193333333333333
13935	0.193333333333333
13950	0.206666666666667
13965	0.2
13980	0.2
13995	0.206666666666667
14010	0.186666666666667
14025	0.186666666666667
14040	0.186666666666667
14055	0.22
14070	0.226666666666667
14085	0.233333333333333
14100	0.22
14115	0.2
14130	0.2
14145	0.186666666666667
14160	0.193333333333333
14175	0.173333333333333
14190	0.153333333333333
14205	0.106666666666667
14220	0.0933333333333333
14235	0.08
14250	0.06
14265	0.06
14280	0.04
14295	0.0333333333333333
14310	0.0266666666666667
14325	0.0466666666666667
14340	0.0466666666666667
14355	0.0533333333333333
14370	0.0733333333333333
14385	0.0866666666666667
14400	0.0933333333333333
14415	0.113333333333333
14430	0.12
14445	0.153333333333333
14460	0.173333333333333
14475	0.173333333333333
14490	0.18
14505	0.186666666666667
14520	0.166666666666667
14535	0.193333333333333
14550	0.193333333333333
14565	0.2
14580	0.22
14595	0.213333333333333
14610	0.213333333333333
14625	0.22
14640	0.226666666666667
14655	0.233333333333333
14670	0.253333333333333
14685	0.22
14700	0.226666666666667
14715	0.213333333333333
14730	0.2
14745	0.2
14760	0.2
14775	0.213333333333333
14790	0.206666666666667
14805	0.22
14820	0.2
14835	0.213333333333333
14850	0.226666666666667
14865	0.22
14880	0.226666666666667
14895	0.233333333333333
14910	0.226666666666667
14925	0.226666666666667
14940	0.226666666666667
14955	0.22
14970	0.226666666666667
14985	0.233333333333333
15000	0.226666666666667
15015	0.233333333333333
15030	0.226666666666667
15045	0.2
15060	0.213333333333333
15075	0.206666666666667
15090	0.2
15105	0.186666666666667
15120	0.166666666666667
15135	0.166666666666667
15150	0.186666666666667
15165	0.18
15180	0.18
15195	0.2
15210	0.2
15225	0.18
15240	0.18
15255	0.193333333333333
15270	0.233333333333333
15285	0.253333333333333
15300	0.26
15315	0.293333333333333
15330	0.32
15345	0.306666666666667
15360	0.293333333333333
15375	0.286666666666667
15390	0.273333333333333
15405	0.246666666666667
15420	0.206666666666667
15435	0.166666666666667
15450	0.126666666666667
15465	0.0866666666666667
15480	0.06
15495	0.0466666666666667
15510	0.06
15525	0.0666666666666667
15540	0.0666666666666667
15555	0.08
15570	0.1
15585	0.106666666666667
15600	0.106666666666667
15615	0.14
15630	0.14
15645	0.153333333333333
15660	0.133333333333333
15675	0.12
15690	0.12
15705	0.126666666666667
15720	0.113333333333333
15735	0.1
15750	0.1
15765	0.0733333333333333
15780	0.0733333333333333
15795	0.0933333333333333
15810	0.1
