# Supplementary material for: Conveniently Pre-Tagged and Pre-Packaged: Extended Molecular Identification and Metagenomics Using Complete Metazoan Mitochondrial Genomes
Source: PLoS One. 2012 Dec 14;7(12):e51263. doi: 10.1371/journal.pone.0051263 (PMC3522660; doi:10.1371/journal.pone.0051263)
Supplement: File S4 — Sliding window analyses for Sauropsida, Aves, Hemichordata, Coelacanthimorpha, Dipnoi, Chondrichthyes and Cephalochordata. For each family, the folder contains the aligned sequences as well as the sliding window analyses by species pair and for all species pair on a single figure. (ZIP) [file pone.0051263.s004.zip › Hemichordata/Ptychoderidae/45_450/Balanoglossus_clavigerus_NC_013877_Balanoglossus_carnosus_NC_001887.csv]

0	0.171111111111111
45	0.184444444444444
90	0.2
135	0.193333333333333
180	0.197777777777778
225	0.195555555555556
270	0.191111111111111
315	0.18
360	0.18
405	0.188888888888889
450	0.173333333333333
495	0.168888888888889
540	0.166666666666667
585	0.175555555555556
630	0.173333333333333
675	0.182222222222222
720	0.197777777777778
765	0.204444444444444
810	0.206666666666667
855	0.204444444444444
900	0.204444444444444
945	0.197777777777778
990	0.197777777777778
1035	0.186666666666667
1080	0.184444444444444
1125	0.18
1170	0.164444444444444
1215	0.146666666666667
1260	0.162222222222222
1305	0.151111111111111
1350	0.155555555555556
1395	0.144444444444444
1440	0.148888888888889
1485	0.148888888888889
1530	0.155555555555556
1575	0.148888888888889
1620	0.164444444444444
1665	0.182222222222222
1710	0.166666666666667
1755	0.177777777777778
1800	0.177777777777778
1845	0.193333333333333
1890	0.191111111111111
1935	0.195555555555556
1980	0.191111111111111
2025	0.186666666666667
2070	0.168888888888889
2115	0.162222222222222
2160	0.157777777777778
2205	0.168888888888889
2250	0.175555555555556
2295	0.166666666666667
2340	0.177777777777778
2385	0.188888888888889
2430	0.193333333333333
2475	0.206666666666667
2520	0.222222222222222
2565	0.228888888888889
2610	0.244444444444444
2655	0.246666666666667
2700	0.242222222222222
2745	0.251111111111111
2790	0.244444444444444
2835	0.251111111111111
2880	0.257777777777778
2925	0.255555555555556
2970	0.237777777777778
3015	0.246666666666667
3060	0.231111111111111
3105	0.213333333333333
3150	0.204444444444444
3195	0.202222222222222
3240	0.2
3285	0.182222222222222
3330	0.168888888888889
3375	0.164444444444444
3420	0.182222222222222
3465	0.184444444444444
3510	0.2
3555	0.206666666666667
3600	0.206666666666667
3645	0.204444444444444
3690	0.193333333333333
3735	0.184444444444444
3780	0.171111111111111
3825	0.168888888888889
3870	0.164444444444444
3915	0.146666666666667
3960	0.131111111111111
4005	0.131111111111111
4050	0.137777777777778
4095	0.144444444444444
4140	0.153333333333333
4185	0.157777777777778
4230	0.168888888888889
4275	0.175555555555556
4320	0.175555555555556
4365	0.184444444444444
4410	0.191111111111111
4455	0.193333333333333
4500	0.186666666666667
4545	0.175555555555556
4590	0.155555555555556
4635	0.157777777777778
4680	0.18
4725	0.18
4770	0.193333333333333
4815	0.197777777777778
4860	0.195555555555556
4905	0.195555555555556
4950	0.206666666666667
4995	0.222222222222222
5040	0.237777777777778
5085	0.248888888888889
5130	0.253333333333333
5175	0.257777777777778
5220	0.24
5265	0.228888888888889
5310	0.228888888888889
5355	0.231111111111111
5400	0.228888888888889
5445	0.224444444444444
5490	0.224444444444444
5535	0.231111111111111
5580	0.213333333333333
5625	0.197777777777778
5670	0.202222222222222
5715	0.206666666666667
5760	0.202222222222222
5805	0.197777777777778
5850	0.197777777777778
5895	0.195555555555556
5940	0.208888888888889
5985	0.195555555555556
6030	0.184444444444444
6075	0.182222222222222
6120	0.166666666666667
6165	0.171111111111111
6210	0.193333333333333
6255	0.224444444444444
6300	0.253333333333333
6345	0.277777777777778
6390	0.277777777777778
6435	0.277777777777778
6480	0.293333333333333
6525	0.311111111111111
6570	0.322222222222222
6615	0.324444444444444
6660	0.313333333333333
6705	0.28
6750	0.251111111111111
6795	0.231111111111111
6840	0.224444444444444
6885	0.24
6930	0.231111111111111
6975	0.22
7020	0.228888888888889
7065	0.24
7110	0.237777777777778
7155	0.226666666666667
7200	0.226666666666667
7245	0.215555555555556
7290	0.215555555555556
7335	0.202222222222222
7380	0.206666666666667
7425	0.215555555555556
7470	0.215555555555556
7515	0.202222222222222
7560	0.2
7605	0.213333333333333
7650	0.222222222222222
7695	0.228888888888889
7740	0.237777777777778
7785	0.253333333333333
7830	0.262222222222222
7875	0.266666666666667
7920	0.26
7965	0.273333333333333
8010	0.268888888888889
8055	0.282222222222222
8100	0.257777777777778
8145	0.257777777777778
8190	0.248888888888889
8235	0.24
8280	0.226666666666667
8325	0.22
8370	0.215555555555556
8415	0.2
8460	0.204444444444444
8505	0.177777777777778
8550	0.195555555555556
8595	0.197777777777778
8640	0.2
8685	0.186666666666667
8730	0.195555555555556
8775	0.2
8820	0.215555555555556
8865	0.213333333333333
8910	0.22
8955	0.237777777777778
9000	0.237777777777778
9045	0.242222222222222
9090	0.235555555555556
9135	0.237777777777778
9180	0.235555555555556
9225	0.22
9270	0.204444444444444
9315	0.195555555555556
9360	0.18
9405	0.177777777777778
9450	0.191111111111111
9495	0.182222222222222
9540	0.177777777777778
9585	0.191111111111111
9630	0.168888888888889
9675	0.173333333333333
9720	0.177777777777778
9765	0.195555555555556
9810	0.208888888888889
9855	0.213333333333333
9900	0.197777777777778
9945	0.202222222222222
9990	0.208888888888889
10035	0.204444444444444
10080	0.231111111111111
10125	0.224444444444444
10170	0.231111111111111
10215	0.235555555555556
10260	0.217777777777778
10305	0.191111111111111
10350	0.193333333333333
10395	0.195555555555556
10440	0.188888888888889
10485	0.171111111111111
10530	0.157777777777778
10575	0.166666666666667
10620	0.151111111111111
10665	0.131111111111111
10710	0.126666666666667
10755	0.128888888888889
10800	0.108888888888889
10845	0.0933333333333333
10890	0.0866666666666667
10935	0.113333333333333
10980	0.106666666666667
11025	0.1
11070	0.108888888888889
11115	0.102222222222222
11160	0.106666666666667
11205	0.148888888888889
11250	0.18
11295	0.193333333333333
11340	0.197777777777778
11385	0.173333333333333
11430	0.182222222222222
11475	0.175555555555556
11520	0.173333333333333
11565	0.182222222222222
11610	0.186666666666667
11655	0.164444444444444
11700	0.137777777777778
11745	0.151111111111111
11790	0.168888888888889
11835	0.18
11880	0.188888888888889
11925	0.197777777777778
11970	0.184444444444444
12015	0.18
12060	0.173333333333333
12105	0.151111111111111
12150	0.146666666666667
12195	0.124444444444444
12240	0.124444444444444
12285	0.133333333333333
12330	0.111111111111111
12375	0.12
12420	0.128888888888889
12465	0.12
12510	0.113333333333333
12555	0.111111111111111
12600	0.108888888888889
12645	0.104444444444444
12690	0.0866666666666667
12735	0.0577777777777778
12780	0.06
12825	0.0577777777777778
12870	0.0733333333333333
12915	0.0911111111111111
12960	0.106666666666667
13005	0.117777777777778
13050	0.131111111111111
13095	0.157777777777778
13140	0.162222222222222
13185	0.182222222222222
13230	0.195555555555556
13275	0.193333333333333
13320	0.195555555555556
13365	0.202222222222222
13410	0.204444444444444
13455	0.206666666666667
13500	0.208888888888889
13545	0.195555555555556
13590	0.204444444444444
13635	0.197777777777778
13680	0.202222222222222
13725	0.197777777777778
13770	0.204444444444444
13815	0.191111111111111
13860	0.184444444444444
13905	0.175555555555556
13950	0.162222222222222
13995	0.142222222222222
14040	0.128888888888889
14085	0.135555555555556
14130	0.124444444444444
14175	0.137777777777778
14220	0.122222222222222
14265	0.137777777777778
14310	0.153333333333333
14355	0.175555555555556
14400	0.193333333333333
14445	0.213333333333333
14490	0.231111111111111
14535	0.235555555555556
14580	0.244444444444444
14625	0.251111111111111
14670	0.255555555555556
14715	0.251111111111111
14760	0.244444444444444
14805	0.242222222222222
14850	0.246666666666667
14895	0.244444444444444
14940	0.233333333333333
14985	0.246666666666667
15030	0.271111111111111
15075	0.251111111111111
15120	0.226666666666667
15165	0.208888888888889
15210	0.202222222222222
15255	0.186666666666667
15300	0.173333333333333
15345	0.177777777777778
15390	0.162222222222222
15435	0.135555555555556
15480	0.0933333333333333
15525	0.1
15570	0.115555555555556
15615	0.131111111111111
15660	0.133333333333333
15705	0.146666666666667
15750	0.151111111111111
15795	0.142222222222222
