# Supplementary material for: Conveniently Pre-Tagged and Pre-Packaged: Extended Molecular Identification and Metagenomics Using Complete Metazoan Mitochondrial Genomes
Source: PLoS One. 2012 Dec 14;7(12):e51263. doi: 10.1371/journal.pone.0051263 (PMC3522660; doi:10.1371/journal.pone.0051263)
Supplement: File S4 — Sliding window analyses for Sauropsida, Aves, Hemichordata, Coelacanthimorpha, Dipnoi, Chondrichthyes and Cephalochordata. For each family, the folder contains the aligned sequences as well as the sliding window analyses by species pair and for all species pair on a single figure. (ZIP) [file pone.0051263.s004.zip › Hemichordata/Ptychoderidae/NC_001887.fst]

>Balanoglossus carnosus mitochondrion, complete genome.    NC_001887
ctgaacctaagtcgatgattattctctactaaccataaggacattggaaccctttattt
ccttctaggagcctgggccggaatgatcggaaccggcctcagtattcttatccgggcag
aacttgctcaaccaggccctctcctaggagacgatcaaatttacaacgttatcgtcact
gcacacgcgttcgtcatgatctttttcatggtcatgccaattatgataggcggtttcgg
aaactgacttcttcctctaatgctaggagcaccagacatggcgttcccccgcttaaaca
atatgagcttctgactccttcccccttccttccttcttctcctatcctccgcaggagta
gaaagaggtgtcggaacaggatgaactgtttatccacccctcgctgggaacatggccca
cgcaggaggctctgttgacctagccattttttcactacaccttgcaggtatctcctcta
ttctaggcgcgatcaacttcatgactaccgtcataaacatgcgagccccaggggtccga
tttgaccgactcccactatttgtttggtcagtcttcatcacagttatcctcctccttct
ctccctaccagtcctagccggagcaatcactatgcttctgacagaccgtaatctaaaca
cctcattctttgacccagcaggaggaggggaccccattctataccagcacctcttctga
ttcttcggtcaccctgaggtttacattcttatcctcccagcctttggaatgatctctca
tgtcatagccttctactcaggaaagaaggaaccattcggctatcttggtatggtttatg
caatgatagcaataggaatcctagggttcctagtttgggctcaccatatgtttactgtc
ggcatggacgtggacactcgcgcttacttcaccgctgccaccatggtcattgccgtccc
aactgggatcaagatttttagttgactggccactctccacgggtccgctctccaatgag
aagcccctcttctttgagctctagggtttgttttcctattcactgttgggggtcttacg
gggatagtcctctccaactcttcccttgacgtcgtcatgcatgacacatactacgtagt
cgcccacttccactacgtcttatcaatgggggcagtatttggaatcttcgccggcttta
ttcactggttccccctgtttaccgggctaactcttcaccccgtctgaaccaagttccac
ttttgaacaatgttcctaggagtcaacctaacattcttcccccaacacttcctcggact
ggcaggaatgccacgacgttactctgattaccccgacgcctacaccacctgaaacgttc
tttcatccgtagggtcaattgtctcacttgcatcagttattatcttcctggccattctc
tgagaagcattcacagctcgtcgactaacccaccgtccagccttccttcctacatcggc
cgaatggcaccacgagcttcctcctgcccaccacacatacgacgaactccctatagttt
ttcaacatacgagttccgagggataggaagaattgaacttccgtcaaactagtttcaag
ccagccacataacctttctgtcatatcccctcacctttttcccatcttaccctaaataa
caaccgcattccaagaggttagttaaatgataaccctggcctgtcagaccagcattgtt
ggttgaaccccagcaccccttggcatcgacgccgtggccacctgagcacaacttggatt
tcaagacgccgcttctcccatcatggaagaactaatttattttcatgaccatgcattag
tcatcctcaccctagtaaccatcatagtattctacggcctaatttcgctaatcactaac
tcattcaccaatcgcttcctcctggaaggccaagaaatcgaaacaatctgaacaattat
cccagccattattcttatttttctagctctcccgtctctccgtctgttatacctaatgg
acgaaattaacgatccccacttgacgatcaaggcaataggacaccaatgatactggagc
tacgaatacacggactatcaagacctcgaatttgattcctacatggttcccactcaaga
cctaacccctggccaaccccggctcctagaggtagataaccgactagttgctccaaccc
acagtcccgtccgagtcctggtcacctccgcagacgtcctccactcctgggccatccca
gctctgggcctaaagatggacgccgttcctggtcgactaaatcaactcacattctttgc
accccgatcaggagtattctacggtcaatgttcagagatctgcggggctaatcatagct
tcatgccaatcgtccttgaatcggtccccctcccctacttcgaaaactgagtctcctca
ctagttgaataaccctaagaagctaattcggatgaagcattagactcttaatctaaagt
ttggtagttaccacctatccttagggagtgccccaactaaacccagacttctgagccct
taattttgtaaccgtttgacttcttctggcaatagccttagcgaccacaacctcgttac
aactccctctccaaccctcaccctcctcactccaacaccataccctttcaaccccacaa
tgactatgaacctaagcctatttgaccaatttgaccccccaattcttcttatccccatg
atctccttggcactcatagccgccccctcctgaattacactacttcaatctcctaactg
actggcctcccgaatttacttcgcctgacaatcgctagttacgcaacttcctcctgtta
tcctccgggccgccggagcaggaagcgctccatgagcagcacccattttttccttattt
gttgtactcctatcccttaaccttatgggccttatccctcactcattcactccaacaag
ccacctctctctaactctcagcctagcacttcccttatggctgggtgttaccatcctgg
gcttccgcagtgactttaacaaccgtttgagtcaccttgttccacaaggaacaccccca
ctccttatccccctactagtatgaattgaggctctaagccttctggcccaacccattgc
acttgccctacgactagctgcaaacctcaccgccgggcaccttctgatttacctcctat
ccgccgcgagatggctcctcacgccaatgatgcccatcataggttcactgacggcaatc
gttcttgttcttttatttatcctcgagatcgccgtggcctgcatccaagcatatgtctt
cgtggccctcgcctctttctacctacaacagaacctctaatgacccaacaacaccctta
ccacattgttgaccaaagcccatgacccctggctggggccactggcgcgttactcacaa
cagttggactcgtcctctgattccacttcaacaatttcattttaatgaccctaggcctt
attctcattcttatcacaatgtaccagtgatgacgagatgtcgcacgagaatcaaccta
ccaaggatgccacactgtcccagtcggagttggtcttcgagaaggaatgatccttttta
taacctcggaggtcctatttttcttcgcatttttttgagcattcttccacagcagccta
gcccctaccgtagaacttggtgcatgctgaccacccacaggcattgaacctatcaatcc
attccacgttccccttctcaacaccgcagttcttctagcctctggggttacagtaacat
gagctcaccacagactcctggctgctaatcgagccgaagctactcaagcactagctctt
acagtgaccctcggcctctactttacagccctccagctatttgagtacggccaagcccc
cttcactctagccgacgcggcctacggctcaactttcttcgtcgcaaccggatttcacg
gcctccacgttataattggatcatctttcctaacagtctgcctcctccgacaaatccga
ttccacttctccaacaaccatcactttggatttgaggccgcagcttgatactgacactt
tgtagacgtcgtatggcttttccttttcgtctccatctactgatgaggatcctaaccac
cccactagtataaccgtacagctggcttccaaccatcaagtcccaaattaacacttggg
gtggggtaatgaactcattcctgatatatctacttatcgctataactctctcctttatt
ttatccatagtaggacaccgactccccactcgaaatatggatcaagaaaagctctcacc
atacgaatgcgggtttgacccgcaagcctcggctcgcctcccattctccctgcggttct
ttcttgtggccatcctcttcctcctttttgatcttgagatcgcccttctccttcctttc
ccggccgctttatcagcacgagaccctcaacttagttttaccctagctttccttattct
actaattctaaccattggactaatctacgagtgaatggaaggagggctagaatgagcag
agtaacaagaggatagtctaacacaagacatttgatttcggctcaaaagattttggtat
cgatcccaaccctctttatgttaaccccacttctcctaaccgcgctaaacttctcatta
gggtgcctcggactaatcctaaaccgggctcacttgctctccgctctcctatgtctaga
acttctccttgtctctttgttctcaggcctggctctatgatcttccgccactaccaacc
cttctttctcctccacagtcatgattctcctggccctatccgcctgcgaggctagcgct
ggcctgggattgctcgtctctatctctcgaacccatggctcagaccttgttcgatcctt
aaacctccttcaacgctaaacaatgacaaccatcacactattttctcttgctatactca
tcgcctcccttaccaccccccgccaatacctctgggcaaaccttttagcccaatcctct
ctcctcgctcttctctccctcaccctcttacccaaccacacctcaagtagctggcacaa
cctcaccttcgccaccgccacagactccctttccacccccctaatcgtcttgtccattt
gacttctcccactatccctccttgccagctggcgccaccttcagcaagaacctttccca
cgacaacgaatttacgcggcacttctctgctccctcaccctcattctcatcgtcacctt
ctcggcactagacctcctactcttttacatagcctttgaggccactctcatccccactc
taatagttatcacgcgatgagggtatcaacctgaacgccttcaagctggaacttacttc
ctgttctacactctattcggttcactcccactccttatcgccctattctcaatctacac
ctcaacagcctcagtcagaatcccactaacgatcctatcttcggacctagcccaattct
caatcaactccctaacactttgatgcgttgcctcaattattgccttcttggcaaagctg
cccatctacggtacccacctctggctccccaaggcacacgtcgaagcccccatagcggg
gtcaatgattctggccgccatcctccttaagctgggaggctacggtttagtacgtttta
gtgaaatcttctcttacccaaccaacgcatccaccactcctataatgatcatctgcata
tgaggggccctagctactagactcatctgcgttcgacaaaccgacatgaaggcactaat
tgcctactcctcggttggtcacatgagtctagtcgctgccggcacgttctctcaaacca
cctggggaatccatgggagacttatcctaatgattgcccacggtctagtctcatctgcc
ctcttctgcctcgccaacctttcctacgaacgaacccacactcgcacactagcactcaa
ccgaggcctcaagctcttaatgcccctctccacaacatggtgactcctcacagccgccg
ctaacctgggcttaccccccctccccaacctctttggtgagctctttattattaatacc
cttatctcctgaagccccctaactctccttacaactggcttaatggtcatattcagcgc
agtctactccctctatttgttccaatcctcccagcactcttcccagcctcaatatctga
agaagatccaaccctctttctcactcgaacatctcaacatgacacttcacctcaccccc
cttctcctcctcacccttaagccagagctgatctgtatccaatggcacgcataagttaa
cgaaacttctagtctgtggcactaaaaacagcggttagactccgcttgcgcgcccgaga
atcatgggacttgcaatgaaactgctaatttctatttgcttgcggctcgactccgtaag
actctcgatgactcttcccctctcgacaatcatatcgtcttgcttttccacagtgctaa
tcttactagtgttagccattttatccccctcttcctcccgcgttttgccgctccaggca
cctcaacttggccacacctcacctctcatcggggcacaacttaagtttaccaaccgttt
cttatccattatccaccagacctctcccaccactacttcgctcgtcaagtggtcgttca
tcgtcagattaatcccctccctcatcatcttgcccacccacctctcagccagagctcta
gagtggacttggctatctatcgactcgttctcattgcacattaactttcgatacgacat
ctactccatcctatttacctcagtggcactttacataacctggtcaatccttgaattct
cacagtactatatgtcatcagaccccaacgttaacacattttctcgactactcacaatt
ttcctcatggctatgatcttattaatctcggccaacaacttattccagcttttgattgg
atgagaaggagtaggattcctttcatttctccttatcggctggtgattcacgcgagccg
aggccaacacagccgccctccaggccatcatctataaccgcgcaggagacattggaatt
cttcttgcagcagggtacatgatcatttcccactccacctgaacgatcgacgcactctt
cagacaccccaacccctcgcatcttttagtcaaccctttcctctgggggtgtctcatcg
cagcagtaggaaagtccgctcaattcggcctccatccctgactccctgctgcaatggag
ggccctactccagtctcagcgctactccacagttccaccatggtggtcgcaggggtctt
cctactaattcgagtgtcacccctccttccctacagcgggaccttccagcaagccaccc
ttataatcggatccctaactgctctattcgctgcctcttgtgcaatcctccaacacgac
ataaagaagatcgtagctttctccaccaccagtcaactaggcctgatggcctacgccgt
cggcctaaacctccccctcctcgcattcttccacatctgcacacatggcttcttcaagg
cgatgctgtttttgtgctcgggctcaacaattcatgacacctcaaacgagcaagacttg
cgaaagatgggcggtcttgcccatgccgtccccactaccgcagcttgcctctccctagg
cagcctagccctatttggcaccccgttcctagccggcttctactcaaaggatttaattc
tagagtcagcctcagcctccttcacaggcctaattacactaggctttgcaatgttagcc
accgcactaactgcagtttacagagctcggattatcacttccacattctctcaagcggg
tactcttaacccaattaaccccatctccgaggaactcaactccctaacaaaccccctaa
agcggctagcagctgggactaccatagcaggctgggccctattacccctattattgcca
gcacactctataagccccacccccctatgactaaagacggcagcactcacggtaaccct
tatcgggctcataacagccgccaacctctcgaccgtcataaactcacccaccgcgcaag
cccacacatccctgctcggctccatccggtcattcctgaccagcttctgacacttccct
gagaccatccacctcctacagtcaaactcatgactaagcacaggccaaactcttaccac
ccgaatatttgaccgaggctggggagaacaagtcggtgcacaagggctgggctccatca
acagcctgatgagcacacaaatccaagctactcaatcaggcctcataaagcaatatata
gcagtggcaattctctcccttctcctcattgcactaatagctctaacgctcaactaatg
acaggacccatacgaaagaaccaccccctcatctccatagcaaacggtgctctagtcga
cctcccctccccaagcaacttgtctgcatgatggaacttcggatctcttctaggccttt
gtcttataacccagatcctcacaggtctatttctggccatgcactacacggccgacatc
tctctcgcattctcatccgtcgctcacatctgccgagatgtaaactacggatggctcct
tcgaaacatccacgcaaacggtgcttccttcttcttcatttgtatctacctccacatcg
ggcgaggactttattatggctcttacgtcaaccaagaaacctgaaacataggggtcctt
ctccttctggccaccatggcaacagccttcttcgggtatgtcctcccatggggccaaat
gtcattctggggagccaccgtcatcaccaacctcttttcggcaatcccctacgtaggcc
cagatatcgtccagtggctctgagggggcttctctgtaagaaacgctaccctcacacgg
ttttttactttccattttgtcctccccttcatcatcgccgccctctctatgcttcacct
cctgttcctccaccagaccggatctaacaatcctacagggcttaattccaacatcgata
aggtggtctttcacacctacttttcatacaaggacgtattcggattcatcgccctcctt
ttcgggcttctattcatcgccttgttcctccccaccgccctcggtgaccccgaaaactt
cgtgcccgccaaccccctagtaacccccgtccacattcagcctgaatggtatttcttgt
tcgcctacgccattctacgctccatccccaacaagttagggggagtaatagcactgttc
gcatccatagtcatactattcgcagtaccaatccttcattcagcccatcatcaaactat
agccttccggcccctcgcacaggtcgtcttctgggctctcatagccgataccctcctcc
tcacctgaataggagggcaaccagttgaagacccctacatcattctaggccaactcagc
tctgccatctacttcctttgctttctcgtcctcatccccacagcaggcatcctagaaaa
tcgactaaacttgaaccccctctgcttttgtagttgaaccacaaccgcagcttttcagc
ctgccagtccgggttaaactcccggcaaaagcgccccgaaagcttacctgtctaagctc
tggtcttgtaaaccagcgacgaagggttagactccctttcgaggctgacccttcgcatt
ggcattcctaacttgcaaggctgttaattcagcttttgttagcaacttttcacgcctac
ccctgaggcacactgaaataaaaagccctctatggggtatatatatactactatagggt
cccccccccttgtccaccctacctatatgcaagcatcccccatctattcaacccccacc
aataccttttatttatcttttttacatcaacctccctatcattagccagacctccccac
aaatggctcccgtgctcctcaaacgctttcaaagggaaaggactcgaacccatgtcgcc
cgcccccaaagcgggaatcttagccgctaaacgaccctctggactacaccgcacgaagc
gctccactcgtcaacccgcgaaccagataaagaacaaccagcagacaggcaaacaaacc
aaagcctccaaccagcaaccctaccaagaacggcccatacaagctagacactcccacca
gacttctctcttcaacgaccccaacttcacaaactcacccgcctccttcgaacacaaaa
tagggcaccagaccaccaaaaataactaccaacggcaacgccttacttcaccccacatc
cggataacgatccgaggccaacgctgcagagtatgcaaacaccacaagcatccctccaa
gatacatcaagaacaggatcagccccaaaaaaacaccaccgctcattattaaaaacccg
ctaaaccccaccacagcgccaacaacacccaacgcactaaaataagggctacgacttat
aaaaacaagaatccctcctcccacggtgagaaatgagagaactatcgtcactatttacc
tttttaagcgtgtttcattcaacactagtcgaggtagcttaaagcagagcgtggcactg
aaaatgcccaggtaggcgttaaactcccctccttgacagccaatttgatcctagttgcc
taactagctctctcactccattacatgcaagtaccgtgcaccaactggttcaacctcaa
caaaaagcagtaaataactttaagcaataggcgtcagcctgacttaggaatagagaaga
acaccggcaaatctcgtgccagcagccgcggttatacgagaagtataagctaactacgc
cggcgtaaatgtggttaaacttagtcttacaaataaatgcttttcttgctgtttgcacg
cccctaaaagccagaaatttgtacctccacgtccaaccacaaaagctagaaaataaacc
gggattagataccccgctatatctagccgtcaccatcttactttttcaaagccagagaa
ctatatacaaagtacaaaactcaaaggatttggcggtatcttaaacctaactagaggag
cctgccttttaaaccgataacccgcgttacacctcaccaactcttgcttttcccgcctg
tataccatcgtcgtcagcctactttgtgaaaacacatcagcaggcaaaacggacttgcc
aatacgtcagatcaaggtgcagctaatgagttagggaacggttggctacactccttcca
gggacgaattattacttgcaacagttatatgaagcaggatttagccgtagttaaagaaa
gtacactttaacgaagaaagctctgagatgcgtacacatcgcccgtcacttcccccacc
aaagctactagtccataataattaccaaaatagagggggaaaaagtcgtaacatagtag
gcgtactggaaagtgcgcctggcccaccgaagagtagccaaacagttaaggcctcttac
ttacactaagactactgcctgtgcaagtcaggcctcttcgttccaatagatcgtttatt
tatttaccctcttgttatttcgaaacatccaccacccttaatcccctgaaagtaaaggc
gattgaacccagtaaaactgcaagtaccgtaagggaactatgaaaaagcgatgaaatag
atgttaagaactaaaaagaagcgattaacccgcgtaccttttgcatcatggtttagcaa
accaacagataaagccatcttttcccgaagtcagacgagctattcctttccagaggtta
aaagttaacgctcttcgtcccattactgtcgcaatagtaaaggcagagaaatgaataga
ggtgaaatgccaaccgcgtctgccgatagctggttacagtcgaaacaagtagaagcttt
gcacgccctcgggcgatgttaggatttaagggacaagctttaaattccagacagaaaca
actgctaatcttaataaggtcaataaccacttaatttttcaatcgtaggcctagaagca
gccaccgataaaaatgcgttacagcttatgaattaaccgacaaaaataattgccttccc
aacctaattcccattagactgctatctttccctaaagaaaactactgctaaaactagta
atttctcttcgattcttgtctatccggctcctaacccaggaaaggaaatttttaagtct
caagaactcctaaaaccgaaatcttctaccgttgagccaactcaggcgaagaaaatccc
taaaataaagagaaggaactcggcaaatcaggtctcgcctgtttaccaaaaacatcgcc
ccccgaatatccaaacatggggggtactgcctgcccagtgaattaatttaaacggccgc
ggtatcctgaccgtgcgaaggtagcacaatcactagccctctaaataagggccggtatg
aatggcaacacgaaggcctaactgtctcctctttaactaacgaaacttctctagccgtg
caaaagcggctattaaagcgctagacgagaagaccctatcgagcttcagggataagaga
ccgaccaaaaactagaccaactgaactaatggcccgccagctctctgactcatacatct
agttttgctcttactctccttttccttttggttggggcaaccacggagaatatccaccc
tccgagccaaactaattttaaatgacatcacgtcataagcataacccttatggttcatg
atccggaccttccgaacaacgaacaaagttaccgtagggataacagcgtaatccctcct
aagagcccgcattgccggaggggtttgcgacctcgatgttggatcggggaatcctgatg
gtgcagccgctatcaagggttggtctgttcgaccattaaaaccccacgtgatctgagtt
cagaccggcgagagccaggtcggcttctatctacgcaatttgctaccctaagtacgaaa
ggacaagggtagccgagccaataggccccctacgctcgaccccaacctgtgaattcaac
taaccgctaggatggcagagtggttaatgcaagggacttaggatccctcccccggaggt
tcgattccccctcccagctgttactgtggcagagtggttaatgcagaaggcctaagccc
ttcccgccatgggttcaattcccatcagtaactatgtcctgaatcctcattattataca
cgccttaatactcatagtcccagttcttctagcagtagcgttcattacccttggggaac
gaaagataatagggtatatgcaactccgcaagggccccaatgtagtaggaccctacggc
ttacttcaacctattgcagacggagtaaagctgtttattaaggagccagtaaagccaac
tacggccaaccctcaactctttattttatgcccaatcttagccttagctatcgccttgg
tcctgtgaacccctatccccctgccatttcaattttcctctataaacctttcaattatt
cttatccttgccctgtccagactagcagtatactcaatacttggttcaggttgatcgtc
gaactctaagtatgcacttatcggctcgatccgagccgtggcccaaaccatctcatatg
aagtaagccttggcttaatcgtcctatgtgtggttatattagccggaagattcaacctg
tctacgattgtagacagacaagacttctcgtggtttatacttacttgcacacccatagc
atttatctgatacgtctccaccttagcagaaacaaaccgaacaccttttgacctcacag
aaggagaatccgaactagtttcagggtttaatgttgaatacgctggcggcccattcgcc
cttttttttctcgcagaatactcgaacattatatttatgaatgtcctctctaccgtcct
atttctagggggaggaggcccctccattctattctcctgggcacaaactccaataattg
ccctgaaggcaacatttttatcccttctcttcttatgagtccgagcatcataccctcgc
ttccgctacgaccaactaatgcacctcgcctgaaagagctatttacctctggccctcgg
ccttttaattcttctggccgccatcccacttgccctcaactcactagcgccttactaga
aaggcaagaattgaacttgccctaagggaatcaaaaccccttgtgcttccactacacca
ctttctagagtttgtccctgggcgttataggactctggccgataaccagactatcgaag
gttaaactccttccaaactccggcaaaatcagctaaaataagctagcgggctcattccc
cgaaaatggcgggctaaattcccccttttgctaatgaaccctatcgttttttccctcct
ctctctcacagttatagcagggacactcctcgttcttacagcatcaaactgatttttta
tttggctgggactagaaatcaacaccctagccttccttcctttattaatctcaacccat
caccctcgtgccacagaggctaccacaaagtactttctcattcaggcactagcctcagc
cctcctgctattcggaggcctcctccaagcatctcaatttaactcatgaaataccgaca
ctcaacttctgcctgccacaactattctcctcattgccgcagtaacacttaagatggcc
attgcaccctgtcatggctgacttccagacgtcttacagggcctccctttccgaatcgg
acttatcctttcaacttggcaaaagatcgccccgttctccatccttcttttactcccga
cccaaccaacatgagttttcttcacactaggccttctctcagtcataatagggggctga
ggtggcctcaaccaaactcatattcgaaagctccttgcttactcatccatagcccatct
tggatgaatcatcactatttaccctctctcctcacaaattagaaccctcactcttgtac
tttactttttcttaaccggcacactattccttgcactccactttctcaacacaccaagc
cttgccgacttaggcaacatagttaatctagccccctggcttacaactcttaccttatt
cactacactttcactaggcggcctccctccccttacagggttcttaagcaagtgactaa
ttcttcaagaactctccctcaacaccaacctggtaatagcaactacacttattatggcc
agccttattagccttttcttttatctccgcatcacttatatcatactcctcacactctc
ccctcaacacactacaatctctttgacatgacgaaccgcccagagagcaagactggcta
atatcctgttggccgctcttctaactattagaattgccgggctcgcactacccccatcc
tggctacctttatttttctaaatgggcaggcctcgatcccgcatctttttggttaacag
ccaaatgctttccaccaagctcccatttaggggtttacgttaattagacacctagcctt
caaagctagcagtagaagtgcaaatcttttaacccctgtaggctctgagaattaaaccc
aagatcttctatatgcaaaacagacattttatcattaaactaagcccacaagtctcagc
gccgatcaaggcacatcctagaatttgcaattctttattttctttaaactatgagacca
ctgataacggaaggactcgaacccccataaaatggatttacaatccaacgcttaactct
cggccacattatcc
