# Supplementary material for: Conveniently Pre-Tagged and Pre-Packaged: Extended Molecular Identification and Metagenomics Using Complete Metazoan Mitochondrial Genomes
Source: PLoS One. 2012 Dec 14;7(12):e51263. doi: 10.1371/journal.pone.0051263 (PMC3522660; doi:10.1371/journal.pone.0051263)
Supplement: File S4 — Sliding window analyses for Sauropsida, Aves, Hemichordata, Coelacanthimorpha, Dipnoi, Chondrichthyes and Cephalochordata. For each family, the folder contains the aligned sequences as well as the sliding window analyses by species pair and for all species pair on a single figure. (ZIP) [file pone.0051263.s004.zip › Hemichordata/Ptychoderidae/NC_013877.fst]

>Balanoglossus clavigerus mitochondrion, complete genome.    NC_013877
atggatttacaatccaacgcctgactttcagccacactatccctgaacctaagtcgatg
attattctctacgaaccataaggacatcggtaccctttattttctcttgggggcctgag
ctgggatgatcggaaccggcctaagtattttgatccgagcagaactagcccaacctggc
ccacttctaggagacgaccaaatctataatgttattgtcacagcccacgcatttgtaat
gatcttctttatggtcatgcccataatgataggcggatttggaaactgactactccccc
tcatgttaggtgcccccgacatggcattccctcgcctcaataatatgagcttctggcta
ctccctccatcctttcttcttcttctctcctccgccggagtagaaagaggagtaggtac
tggatgaacagtataccccccactagccagaaatatggctcacgctggaggatcagtgg
atcttgcaatcttctccctacaccttgccggaatttcctctatcctcggggctataaac
tttatgactacagtaataaacatgcgagccccaggagttcgatttgatcgcctccccct
atttgtttgatctgtcttcattacggtaattcttcttcttctctccctaccagtactcg
caggtgccatcacaatgctcctcacggaccgaaacctaaacacctcattctttgatcca
gcagggggaggggacccaattctctaccaacacctcttctggttctttggtcaccccga
agtatatattcttatcctcccggccttcggaattatctcccacgtcatcgctttttatt
ctggtaagaaggaaccatttggttacctcggaatggtttacgcaatgatagcaattggg
gttctagggttcctagtttgagctcatcatatgttcaccgtaggaatggatgttgatac
ccgagcttatttcacagctgccacaatggttattgccgttcctaccgggatcaagatct
ttagctgattggctaccctacatggatcctccctacagtgagaagcccctcttctttgg
gccctcgggttcgtcttcctcttcacagtaggaggcttaaccggaatcgtcctatcaaa
ctcctctctagacgtggtacttcacgacacatattacgtcgttgcacactttcactatg
tactgtcaatgggggcagtatttggtatatttgccggatttatacactgatttcccctg
ttcacaggccttactctacacccaatatgaaccaagttccacttctgaaccatgtttat
tggtgtcaacatcactttcttccctcaacacttcctaggactagcaggtatgccccgtc
gttactccgactaccccgacgcctacacaacatgaaacgttctatcatccgtagggtca
attatttccctcgcctcagtcgttatcttcctggccatcctttgagaggcattcacggc
tcgccgactaactcaccgcccagcctttctcccgacctcagccgaatggcaccacgagc
ttcccccagcgcatcatacgtatgatgagctccccatagttttccaacataccggctcc
gagggataggaagaatcgaacttccttcaaactagtttcaagccagccacataaccttt
ctgtcatatccccacgacctttttccaaaccccacgccgaacaataaccaataaggggt
tagttaaaccataaccctggcttgtcagaccagcattgccggttgaaccccggtacccc
ttggcgctatgtagtggccacctgagcacaacttggatttcaagacgccgcctctccca
tcatggaagaactaatttacttccacgaccacgctctagttattctgacgctagtaact
attattgtattctacggtctaatttcgctaattactaactccttcacaaaccggtttct
tctagaaggacaagaagtcgaaacgatttgaacaattattccagccatcatccttattt
tcttagccctcccatcccttcggcttctctatctcatggacgaaatcaatgacccccac
cttactatcaaggctattggccatcaatgatactgaagctacgaatacacagattacca
agaccttgagttcgattcttatatggtccccactcaagatctagtccctgggcaaccac
gacttctagaagtcgacaaccgcctagttgcacccacccatagccctgtccgagttctt
gtaacctccgcggacgttcttcactcctgagccattccagccctaggcctaaagatgga
tgcagtgcccggacgactcaaccaagttacattcttcgccccacgatcaggtgtattct
atgggcaatgttcagaaatctgcggagccaaccatagtttcatgcctatagtcctagaa
tcagtccctctactatacttcgaaaactgagtttcctcactagttgaataaccttaaga
agctaatttgggtaagcgttagactcttaatctaaagtttggtaactaccacctaccct
taaggagtgccccaattaaacccagacttctgagccctcaatttcatcaccgtctgact
acttgttgccatcgccctcgcaacaaccgcatctctacaacttcccctcccaccctcat
caagcgctccgcacccccaccacacattttcaacaccccaatgactatgaacctaagcc
tttttgatcaattcgacccccctattttgttagtgccaatgatttcgttggccctaata
acagcgccctcttgaataaccttactcctatcccctaactgactcagctcgcgcctcta
cttcgcctgacaaatcctgtctacccaactcccccctgttatcctccgagctgccggac
ctaagagcgccccctgagccgctcccatttttgcgctatttttaattcttctttccgtt
aatcttatgggcctaatccctcactcctttaccccaacaagccacctatcactcacctt
aagcctggccctaccactttgactcggagtaactatactaggctttcgaagcaacttca
gtgcccgactaagtcatcttctcccacaaggaacacccccagcactaattccactacta
gtctggattgaagcccttagccttttagcccaacccatagcactcgccctacggctcgc
ggctaaccttacagcaggccacctcctcatctacctgctctccgcagctagctgaatct
tgacaccaatgatgccagttgtgggtgtactaacctcaattgtcctagtgctacttttt
atacttgagatagccgtagcatgcattcaggcctacgtattcgtagccctcacctcctt
ttacctccaacaaaacctctaatgacccaacaacacccttaccacatcgtcgaccagag
cccttgacctcttacaggggctacaggagcattattcaccactgttggccttgtcctct
gatttcacttcaacaacatcattttaatgacgttaggccttaccgttattcttattaca
atgtaccaatgatgacgagatgtagcccgagaggcaacctgccaaggatgccacaccat
ccctgtaggagtaggtctccgagaaggaatgatcctcttcatcacatcagaagttcttt
tcttcttcgcattcttctgagcattttttcacagtagcctagccccaacagttgaactt
ggtgcctgctgacccccaacagggattgaaccaatcaaccccttccacgttcctctgct
taacacggccgttctcctagcctccggggtaaccgtaacatgagcacaccacagcctac
ttgccgccaatcgagcagaggcaatccaagccctgacattaacagttacccttggtctg
tatttcacagcactacaattattcgaatacatacaagccccttttaccttggcagacgc
agcttatggttccaccttcttcgtcgctacaggattccacggactacacgttataatcg
gatcatcattcctgatagtctgccttctccggcaaatacgatttcacttctccaataac
caccattttggatttgaggcagcagcatgatactgacactttgtagacgtcgtttgact
attcctgttcgtctctatctactgatgaggctcctaaccccactagtataaccgtacag
ctggcttccaaccatcaagtcctaaattaacacttggggtggggtaatgaactcattcc
ttatttacttaaccatagctgtggctctctccttcattttatctattgttggtcaccgg
ctccccacccgaaacatggaccaagagaagctatcaccatacgaatgtggctttgaccc
acaagcctcagcccgccttccattctctctccggtttttcctagttgccatcctgttcc
tactctttgacctagaaatcgcacttttactccctttcccagctgcattgtcagcacga
gatccccaactgagcttcactctagcattccttatcctcctaatcttaacagtaggcct
tatttatgaatgaatggaaggtggcctagaatgagccgagtaacaagaagttagtctaa
ggaaagacatttgatttcggctcaaaagatcttggtgcaaccccaaacttctttaatgt
taaccccacttcacttaaccgcattaaacttcgcacttggttgccttggcctcgtcctt
aaccgagcgcacctcctctccgccctcctttgcctagaactacttctcgtttccttgtt
ttcagggctcgccctatgatcttctgccaccgcaaacccctcattttcctctacggtta
tgattctgctagcactatcagcatgtgaagcaagcgccggactcggcttactcgtctcg
atctctcgaacccacggatcagaccttgtccgatcccttaacttactacaaagataaag
ttaagtctttaacccctatgatcaccttcaccatcaacctgactatccaatccctcaca
aatccaacacccccgacaaactaaacaaatgactacaatcacactatttgccttagcta
tcctcatttccgcactaataaccccacaacgattcctatggcctaaccttatggcccaa
tcgtccattctatctctcctttccctcaccctactaactaatcaccattccacttcctg
gcataacctaacattcgcgaccgctacagactccctctcaacccctttaattatcctat
caatctgactgctccccctctccctcttagccagacgacgccaccttcagcaagaaccc
caaccccgtcaacggatctactccgcactcctctgctctctcactctaatactaataat
taccttctccgcccttgacctactactgttttacgtggcattcgaggcaacccttatac
caactttaataatcatcactcgatggggctaccaacctgaacgcctccaagcaggcact
tatttccttttttacacactatttgcatccctccctctcctcatagcactcctaacact
ttataattccctagcttcaattagcatcccccttaccattctctctgcacaactaaccc
aattttcaattaattccctatccctctgatgtgttgcctcaataattgccttcctagcc
aagctaccaatctacggcacccacctctggctcccaaaggctcatgtagaagccccaat
agcgggatcaatgatacttgcggctattctactcaagcttggaggctatggattgattc
gatttaccgaaattttctcctacccaaccaacacatcaacaacgcccctcatgatttta
tgcgtatgaggagccctagtcacaagactaatatgcattcgacaaacagacatgaaggc
tcttatcgcttactcctcagttggtcatatgagccttgtcgccgctggtgtattctcac
aaacctgttgaggcatccacggaagcattatactgatgattgcgcacggcctagtttcc
tcagcactcttctgcctggccaacctctcctacgaacgaacacacactcgaacgttagc
cctcaatcgaggcctcaagttactaatgccactctccacaacatggtgattaatcactg
cggcggcaaaccttggcctaccacctctccctaacctatttggtgagctattcattata
aatgcccttctctcctggagccctatcaccctactcaccactgggttaatggttgtatt
cagtgccgtctataccctttatctcctccaatcctcacagcactcctctcagccccaat
accttaagaaggtccacccctcattttccttagaacacttaaacatgtccctccacctc
actccgttaatccttctcacccttaagccagaactcatctgccttcaatggcccgtata
agttaaagaaactcttagtctgtggcactaaaaacagcggttaaactccgcttacgagc
ccgagaaccatgggatgcaatgaaactgctaatttctatctgcttgcggctcgactccg
taagattctcgatgacattacccctatcaacgatcatctcatcctgcttctccgcagta
ctcgtcttactaatactcggaatcctctcacctacttactcgcgagccattcctatccc
ccaggctcaaactacctcctctcaacacaccttaggagggtggttgaagatcactaact
ccttcctaatctcctcctcccacacctcgccctctgccacagcatttatcaagtgggcc
ttcgtcatcagactagtcccatcacttattattctccccacccacctctcagcaagaac
cctagaatgaacttgactttcgatcgatgcattctccctccacatcaacttccgctatg
acatattctctattcttttcacatccatcgctcttttcataacatgatcaattctagaa
ttctcccagtactacatgtcaacagacccctacgtaaatatattctctcgattcctaac
gatctttttaatggcaatgatcttgctaatctcagcaaataacctgttccaactcctca
tcggatgagagggggtaggattcttgtccttcctgctcatcggctgatgattcactcgg
gctgaagctaatacagccgctctccaggcaatcatttacaaccgaataggggatattgg
tatcctccttgcagctggctacatgatgatcacccactcaacctgaacaatagacgcac
tatttagccactcggacctccatggccttcttgttaacccctttctatgagggtgcctc
atagcagccgttggaaagtccgcccaatttggtctacatccatggctcccagccgcaat
ggaaggcccaacgccagtctcggcactacttcacagctcaaccatggtcgtagctggtg
ttttcctcctcatacgcgtctctcctcttctaccctatagacaaacagctcaacaagca
accctcgtaatcggctccataacggcactattcgccgcttcatgtgccattacccaaca
cgacataaagaagattgttgctttctcaaccacaagtcaacttggcctcatgacttacg
cagtagggttaaacctaccactcctcgctttcttccacatctgcacccacgggttcttc
aaggcaatgctattcctctgctccggttcagctatacacaacacctcaaacgagcaaga
cctccgaaagatgggcgggctcgccaatacagttcccaccaccgctgcttgtttaacac
tcggtagcctagccttatttggcacaccttttctagcaggattttactccaaggaccta
atcttagaatccgcctcctcatcctttacaggcttaatcacactcctccttgcaatgct
agccactgccctaaccgctgtatacagcgcccggattatccttgccgcattctcccaag
ctggaacactcaacaccataaacccaatctccgaagagcaaacaacactaacaaacccc
cttaagcgcctagcagcaggtacaacaatagcaggttgggcactcctccctctcctcct
accagctcactcaatcagcccgactcccctgtgactgaagacggccgcccttaccgtca
ccctaattggactaatagccgctaccaatctagccgccactattaattcgcccgccacc
caaatctccacctcccttcttaacccgatccgcaccttcctaacagggttctgacattt
tccagagacaatgcaccttgcacaatctggctcatgactccacacgggccaaacactta
ctacccgtatattcgatcgaggatgaggggaacaagttggagcccaaggattaggcacc
atcaacaattccttaagcctgcaagtccaggccacccaatcaggcctcataaagcaata
catcgccatagccattctctcactactattaattgcactgataatgatcttattcaact
aatgacaggacctatacgaaagaatcacccccttatctccatcgcaaatggggcactag
tcgacctcccctctccaagtaacctatccgcatgatgaaacttcggctcgctcctaggc
ttgtgcctaatcgtgcaagtactaacaggcctattcctcgccatgcattacacagctga
tatctcccttgcattctcctccgtctcccacatctcccgagacgtaaattacggctgac
ttctccgaaacatacacgcgaatggcgcctcccttttcttcatatgcatctacctccac
atcggccgaggtctttactacggatcttacgtaaatcaggaaacatgaaacatcggagt
catcctactactcgcaaccatggcaaccgcttttttcggctacgtcctcccatggggcc
aaatgtccttctggggcgccacagttatcaccaacctattttcagctatcccctatctc
gggactgatatagtccaatgactttgaggaggattctcagtaagcaacgccaccctcac
ccgcttctttacattccacttcgtcctcccattcgttatcatggctctctctatgctcc
acctcctcttcctccaccagacaggatccaataaccccaccgggctcaactctaacgtg
gacaaggtcgtattccacacatacttttcctacaaggatgtctttggcttcgcaatcct
cgtcttcgccctattagtcatagccctattcttccccacagcactaggtgatcctgaga
actacgtccccgcaaaccccttagttacacccgtccacatccaaccagagtgatacttc
ctatttgcatatgccatccttcgctctatccccaacaagcttggtggagtggttgctct
cgccgcatcaatcgttgtcctattcgccgtaccaatcctccactcggcacaccaccaaa
ccatcgccttccgaccactcacccaagctgtcttctggattctaatagctaatacactc
ctccttacatgacttggagggcaaccagttgaagacccctacatcatcctcgggcagct
cagctcagcagtctactttctatgcttcctcgcattcatccctatggccggcctcctag
aaaatcgacttaatctaacccccctctgcttttgtagttgaaccacaactacagctttt
cagactgccagtctgggttaaacccccagcaaaagtgccccgaaagcttacttgtccaa
gcgctggtcttgtaaaccagtgataaagggttaaactccctttcgaggctgtacctatt
taccattcgcattggcaaagcttattagaccaggcccaaaacgcagacaatacgtctcc
gctatggggtatatagtatactactaggggacccccccctcccgtctaccctacctaca
tgcgagcatcccccaaggattaaaccccaccacatatgttttttgcacaccccacatca
ccatttgccagtatcagaaaaaagggactcgaacccatgctacccgcccccaaagcggg
aattctagccactaaactaccttctgatctacaccgcacgaagcgccccactagttaat
ccacgcacaagatatagcacaacaagtaaacacgcaaaaagaccaaatccccccaccaa
taatccaaccagaaaaggcccgtagaggctagacaccccaaccaaactgacctcttcca
ccaaatttacttctcaaccgccgccgcccccttcgaccacaaaataaggcaccaatccc
ccaaaaataattaccaaaggaatagcctttcttcacccaacatcaggataacggtccga
agctaaagctgccgaataggcaaacacaactagcatcccccccaaatacatcagaaata
gaatcaaaccaataaatacrctcccactcagcaccaaaaacccactaaacccaaccaca
gccccaacaacacccaacgcactgaaataaggacttcgacttataaaaacaagaatccc
tccccctactactaagaatgataatgcaatagtcactagacgctctttttaaggatggc
caaaccaacactagttgaggtagcttaaagcagagcacggcactgaaaatgcctaggta
ggtgttaaactcccctccttgacagccaatttgatcctagttgcctagttagctttccc
actctatcacatgcaagtaacttacaaaaattggttactcctccaaatttgcagtgaat
aactttaagccatgggcgccagcccgacttaggaacagggagaaacaccggcaaatctc
gtgccagcagccgcggttatacgagaagtgttagctaactactccggcgtaaatgtggc
caaactaacccttacaaacaaatgctcttcccgctgtttgcacgcccctaaaaaccaga
agtttgtatttagatgcctaaccacaaaagctaaaaaataaaccgggattagatacccc
attatatttagccgtcaccattttacttattttaagccagagaactaaatacaaagtac
gaaactcaaaggatttggcggtatcttatacctaactagaggagcctgccttttaaacc
gatagcccgcgtgacaccttaccaacccttgctttccccgcctgtataccatcgtcgtc
agcctactttgtgaaaacacaacagcaggcaaaacggacttgccaggacgtcagatcaa
ggtgcagctcatgggtttgggaacggttggctacactcctcaattagcgacagattgtg
gcttgcaatagccacacgaagaaggatttagccgtagtaaaagatagcacacttttacg
aagaaagctctgagatgcgtacacatcgcccgtcacttcccccactttaacaattaatt
tttaaccactacccaaatagagggggaaaaagtcgtaacatagtaggcgtactggaaag
tgcgcctggcccaccaaagtgtagccaaatagtcaaggcctcttacttacactaagact
actatctgtgcaaatcagatctctttgctccaaacaccagcctccccattctctcaatt
ttaaacaagacacatctaccagccaccaccctctagaagtaaaggtgattgaacctaga
aacccactatcagtaccgtaagggaaaaatgaaaaagcgatgaaacagacataaagaac
taaaaagaagtgataaactcacgtaccttttgcattatggtttagcaaacaaacagata
aaactatctctccccgaagttaaacgagctattccattccaggggttaaatatttaacg
cccttcgtcccattactgtcgcaatagtaaagaccgagaacggaatagaggtgaaatgc
caaccgcgtttaacgatagctggttacggccgaaacaagcaggagctttgcatgcccta
gcaatgttaggattttagggataagcttaaaatccaagacagaaacaactgctaattaa
aataaggtcaataacaattaattcctcttaaccgtaggcttagaagcagccaacaatta
aaatgcgttacagcttataaaacaaaaatttaaaaataactgccaccacaacctaattt
attttaggccgttatttctttttagaaaataacactgctaaaactagtaactcctcttc
aatccctgaccatccggctcctaacctcggaaggaaattttttagttctaagaactcct
aagccagaaaatcccaaccgttgacccaacccaggcgaagaatctaaccaaaaataaag
agaaggaactcggcaaataaggtctcgcctgtttaccaaaaacatcgccccccgaagcc
caaatatggggggtactgcctgcccagtgaataaatttaaacggccgcggtaccctaac
cgtgcaaaggtagcacaatcactagccctctaaataaggtccggtatgaatggcaacac
gaaggcctgactgtctcctctttaacaaatgaaacttctctagccgtgcaaaagcggcc
ataaaagcgccagacgagaagaccctatcgagctttaagggtaagggaacgactaaaaa
ctaggctagctgaatttatggtttaccaattacccacacccctagctttgctctttgtc
ccttggcccttttggttggggcaaccacggagaacaaccaccctccgagccaaatttct
ttcaaatgacagcacgtctttaataaaacccttatggcacatgatccggtctatccgaa
caacaaacaaagttaccgtagggataacagcgtaatccctcctaagagcccgcattgcc
ggaggggtttgcgacctcgatgttggatcggggaatcctgatggtgcagccgctatcaa
gggttggtctgttcgaccattaaaaccccacgtgatctgagttcagaccggcgagagcc
aggtcggcttctatctacgcattttgttgccctaagtacgaaaggacaagggtaaccga
gccaataggcctcctacgctcgacaccaacttatgatttcaactaatcgctaggatggc
agagtggtttaatgcaagggacttaggatccctcccccggaggttcgattccccctccc
agctgttgttgtggcagagcggttaatgcagaagacctaagcccttccctccgagggtt
caactccctccaacaactatgacatgactctttattataatccactctctaatactaat
cgtaccagtcctcttagcagtagcatttattaccctcggcgaacgaaagatcattgggt
atatgcagcttcgaaagggcccaactgtagtagggccctacggcttacttcaaccaatt
gcagacggagttaagttatttattaaggagcccgttaagccaacaacggcaagccccca
actatttattgtttgtcctgtacttgcactcgccatagccctggtcctctgaaccccca
tgccactaccattccaattttcctctattaacctctctattatccttattcttgcactc
tccagcctagccgtttactctatacttggctcaggatgatcctccaactcaaagtatgc
tttaataggctctatacgagcagtggcccaaacaatctcttacgaagttagtttaggac
ttatagtactttgtgtagttatccttgccggaagctttaatctaacagcaattgtagaa
agtcaagacttctcctgatttatcctgacgtgcacgcccatagcctttatctggtatgt
gtccaccctagcagaaacaaaccgaacaccttttgatttaacggaaggggaatcagagt
tagtatcaggctttaatgtagaatacgctggtgggccatttgcgctctttttccttgcc
gaatattctaacattattttcatgaatgtcctttcaaccatcctattcctaggaggggg
tgggccatccttcttgttctcatgggcacaaacaccaattatagccctaaaggcaacat
tcctgtccctcctattcctgtgagttcgagcctcatacccccgatttcgttacgatcaa
ctaatgcacctcgcctgaaagagttatcttccactagccttagggctacttatattcct
cgcagctatccccctagcccttaactcgctagccccgtattagaaaggcaagaattgaa
cttacccctagggaatcaaaacccctcgtgcttcccctacaccactttctagagtttgt
ccctgagcgctataggactctggccgataaccagacattcgaaggttaaactccttcca
aactccggcaaaatcagctaaaataagctagcgggctcattccccgaaaatggcgggct
aaattcccccttttgctaatgagtcctattgtttttaccctcctctcccttacagttgt
agcagggacatgccttgtcttaacagcatccaattgattctttatttggctaggcttag
aaattaacaccctagcgttcctcccccttcttatctcaacacaccacccccgagctaca
gaagcaaccactaagtattttttgatccaagcactagcatcagcccttctactatttgg
cgcactaattcaagcatcgcaatttaacacatgaagtgtcaacgttcaactccttcctg
tcccagcaattctcctaacagccgcaatcgcactaaagatggcaatagccccatgccat
agatgactccccgatgttcttcaagggctccccttccgaattggtcttgtcctttcaac
atgacaaaagatagcccccttctctatcctccttcttcttcctgcccaacccacttgaa
tattctttgttcttggtattctatcagtcgcagtaggaggttgaggaggcctaaaccag
acacacgttcgaaagttactggcctactcctccatagcccacctaggctgaattattac
agtatatcccctatcaccacaaattagtactttaaccctcatcctatactttatcatta
cagggacccttttcattgcactccattacctcaacaccaccagactggctgacctagga
aacatagttaacctggccccctgactaacaacccttacattattcaccacgctctctct
tggtgggctacccccattaacaggatttttaagaaagtggcttattctccaagaactct
cccttaatacaaacttagtcgttgctacaattctcattatggccagcttaattagtcta
ttcttttatctacgtgttacctacattatattactcaccctatcccctcaacacactac
catttcgctgacctgacggtccgcccagacaaaccaactaacaaacctgccactagcag
ccttaattactgtaagaacactagggttgttgctgcccccctcctggctccccctattt
ttctaaacgggcgggcctcgatcccgcatctttttggttaacagccaaatgctttccac
caagctcccatttaggggtttaggttaaatagacacctagccttcaaagctagcagcaa
aagtgcaaatcttttaacccctgtagactctgggagttgaacccaaggtcctctatatg
caaaacagacattttttcactaaactaagtccacaagccccagcaccgattaaggcaca
tcttagaatttgcaattctccgctttacttaaactataggaccgttgataacggaagga
ctcgcacccccataaa
