# Supplementary material for: Conveniently Pre-Tagged and Pre-Packaged: Extended Molecular Identification and Metagenomics Using Complete Metazoan Mitochondrial Genomes
Source: PLoS One. 2012 Dec 14;7(12):e51263. doi: 10.1371/journal.pone.0051263 (PMC3522660; doi:10.1371/journal.pone.0051263)
Supplement: File S4 — Sliding window analyses for Sauropsida, Aves, Hemichordata, Coelacanthimorpha, Dipnoi, Chondrichthyes and Cephalochordata. For each family, the folder contains the aligned sequences as well as the sliding window analyses by species pair and for all species pair on a single figure. (ZIP) [file pone.0051263.s004.zip › Hemichordata/Ptychoderidae/Ptychoderidae.fas]

>Balanoglossus clavigerus mitochondrion, complete genome.    NC_013877
ATGGATTTACAATCCAACGCCTGACTTTCAGCCACACTATCC-CTGAACCTAAGTCGATG
ATTATTCTCTACGAACCATAAGGACATCGGTACCCTTTATTTTCTCTTGGGGGCCTGAGC
TGGGATGATCGGAACCGGCCTAAGTATTTTGATCCGAGCAGAACTAGCCCAACCTGGCCC
ACTTCTAGGAGACGACCAAATCTATAATGTTATTGTCACAGCCCACGCATTTGTAATGAT
CTTCTTTATGGTCATGCCCATAATGATAGGCGGATTTGGAAACTGACTACTCCCCCTCAT
GTTAGGTGCCCCCGACATGGCATTCCCTCGCCTCAATAATATGAGCTTCTGGCTACTCCC
TCCATCCTTTCTTCTTCTTCTCTCCTCCGCCGGAGTAGAAAGAGGAGTAGGTACTGGATG
AACAGTATACCCCCCACTAGCCAGAAATATGGCTCACGCTGGAGGATCAGTGGATCTTGC
AATCTTCTCCCTACACCTTGCCGGAATTTCCTCTATCCTCGGGGCTATAAACTTTATGAC
TACAGTAATAAACATGCGAGCCCCAGGAGTTCGATTTGATCGCCTCCCCCTATTTGTTTG
ATCTGTCTTCATTACGGTAATTCTTCTTCTTCTCTCCCTACCAGTACTCGCAGGTGCCAT
CACAATGCTCCTCACGGACCGAAACCTAAACACCTCATTCTTTGATCCAGCAGGGGGAGG
GGACCCAATTCTCTACCAACACCTCTTCTGGTTCTTTGGTCACCCCGAAGTATATATTCT
TATCCTCCCGGCCTTCGGAATTATCTCCCACGTCATCGCTTTTTATTCTGGTAAGAAGGA
ACCATTTGGTTACCTCGGAATGGTTTACGCAATGATAGCAATTGGGGTTCTAGGGTTCCT
AGTTTGAGCTCATCATATGTTCACCGTAGGAATGGATGTTGATACCCGAGCTTATTTCAC
AGCTGCCACAATGGTTATTGCCGTTCCTACCGGGATCAAGATCTTTAGCTGATTGGCTAC
CCTACATGGATCCTCCCTACAGTGAGAAGCCCCTCTTCTTTGGGCCCTCGGGTTCGTCTT
CCTCTTCACAGTAGGAGGCTTAACCGGAATCGTCCTATCAAACTCCTCTCTAGACGTGGT
ACTTCACGACACATATTACGTCGTTGCACACTTTCACTATGTACTGTCAATGGGGGCAGT
ATTTGGTATATTTGCCGGATTTATACACTGATTTCCCCTGTTCACAGGCCTTACTCTACA
CCCAATATGAACCAAGTTCCACTTCTGAACCATGTTTATTGGTGTCAACATCACTTTCTT
CCCTCAACACTTCCTAGGACTAGCAGGTATGCCCCGTCGTTACTCCGACTACCCCGACGC
CTACACAACATGAAACGTTCTATCATCCGTAGGGTCAATTATTTCCCTCGCCTCAGTCGT
TATCTTCCTGGCCATCCTTTGAGAGGCATTCACGGCTCGCCGACTAACTCACCGCCCAGC
CTTTCTCCCGACCTCAGCCGAATGGCACCACGAGCTTCCCCCAGCGCATCATACGTATGA
TGAGCTCCCCATAGTTTTCCAACATACCGGCTCCGAGGGATAGGAAGAATCGAACTTCCT
TCAAACTAGTTTCAAGCCAGCCACATAACCTTTCTGTCATATCCCCACGACCTTTTTCCA
AACCCCACGCCGAACAATAACCAA----TAAGGGGTTAGTTAAACCATAACCCTGGCTTG
TCAGACCAGCATTGCCGGTTGAACCCCGGTACCCCTTGGCGCT-ATGTAGTGGCCACCTG
AGCACAACTTGGATTTCAAGACGCCGCCTCTCCCATCATGGAAGAACTAATTTACTTCCA
CGACCACGCTCTAGTTATTCTGACGCTAGTAACTATTATTGTATTCTACGGTCTAATTTC
GCTAATTACTAACTCCTTCACAAACCGGTTTCTTCTAGAAGGACAAGAAGTCGAAACGAT
TTGAACAATTATTCCAGCCATCATCCTTATTTTCTTAGCCCTCCCATCCCTTCGGCTTCT
CTATCTCATGGACGAAATCAATGACCCCCACCTTACTATCAAGGCTATTGGCCATCAATG
ATACTGAAGCTACGAATACACAGATTACCAAGACCTTGAGTTCGATTCTTATATGGTCCC
CACTCAAGATCTAGTCCCTGGGCAACCACGACTTCTAGAAGTCGACAACCGCCTAGTTGC
ACCCACCCATAGCCCTGTCCGAGTTCTTGTAACCTCCGCGGACGTTCTTCACTCCTGAGC
CATTCCAGCCCTAGGCCTAAAGATGGATGCAGTGCCCGGACGACTCAACCAAGTTACATT
CTTCGCCCCACGATCAGGTGTATTCTATGGGCAATGTTCAGAAATCTGCGGAGCCAACCA
TAGTTTCATGCCTATAGTCCTAGAATCAGTCCCTCTACTATACTTCGAAAACTGAGTTTC
CTCACTAGTTGAATAACCTTAAGAAGCTAATTTGGGT-AAGCGTTAGACTCTTAATCTAA
AGTTTGGTAACTACCACCTACCCTTAAGGAGTGCCCCAATTAAACCCAGACTTCTGAGCC
CTCAATTTCATCACCGTCTGACTACTTGTTGCCATCGCCCTCGCAACAACCGCATCTCTA
CAACTTCCCCTCCCACCCTCATCAAGCGCTCCGCACCCCCACCACACATTTTCAACACCC
CAATGACTATGAACCTAAGCCTTTTTGATCAATTCGACCCCCCTATTTTGTTAGTGCCAA
TGATTTCGTTGGCCCTAATAACAGCGCCCTCTTGAATAACCTTACTCCTATCCCCTAACT
GACTCAGCTCGCGCCTCTACTTCGCCTGACAAATCCTGTCTACCCAACTCCCCCCTGTTA
TCCTCCGAGCTGCCGGACCTAAGAGCGCCCCCTGAGCCGCTCCCATTTTTGCGCTATTTT
TAATTCTTCTTTCCGTTAATCTTATGGGCCTAATCCCTCACTCCTTTACCCCAACAAGCC
ACCTATCACTCACCTTAAGCCTGGCCCTACCACTTTGACTCGGAGTAACTATACTAGGCT
TTCGAAGCAACTTCAGTGCCCGACTAAGTCATCTTCTCCCACAAGGAACACCCCCAGCAC
TAATTCCACTACTAGTCTGGATTGAAGCCCTTAGCCTTTTAGCCCAACCCATAGCACTCG
CCCTACGGCTCGCGGCTAACCTTACAGCAGGCCACCTCCTCATCTACCTGCTCTCCGCAG
CTAGCTGAATCTTGACACCAATGATGCCAGTTGTGGGTGTACTAACCTCAATTGTCCTAG
TGCTACTTTTTATACTTGAGATAGCCGTAGCATGCATTCAGGCCTACGTATTCGTAGCCC
TCACCTCCTTTTACCTCCAACAAAACCTCTAATGACCCAACAACACCCTTACCACATCGT
CGACCAGAGCCCTTGACCTCTTACAGGGGCTACAGGAGCATTATTCACCACTGTTGGCCT
TGTCCTCTGATTTCACTTCAACAACATCATTTTAATGACGTTAGGCCTTACCGTTATTCT
TATTACAATGTACCAATGATGACGAGATGTAGCCCGAGAGGCAACCTGCCAAGGATGCCA
CACCATCCCTGTAGGAGTAGGTCTCCGAGAAGGAATGATCCTCTTCATCACATCAGAAGT
TCTTTTCTTCTTCGCATTCTTCTGAGCATTTTTTCACAGTAGCCTAGCCCCAACAGTTGA
ACTTGGTGCCTGCTGACCCCCAACAGGGATTGAACCAATCAACCCCTTCCACGTTCCTCT
GCTTAACACGGCCGTTCTCCTAGCCTCCGGGGTAACCGTAACATGAGCACACCACAGCCT
ACTTGCCGCCAATCGAGCAGAGGCAATCCAAGCCCTGACATTAACAGTTACCCTTGGTCT
GTATTTCACAGCACTACAATTATTCGAATACATACAAGCCCCTTTTACCTTGGCAGACGC
AGCTTATGGTTCCACCTTCTTCGTCGCTACAGGATTCCACGGACTACACGTTATAATCGG
ATCATCATTCCTGATAGTCTGCCTTCTCCGGCAAATACGATTTCACTTCTCCAATAACCA
CCATTTTGGATTTGAGGCAGCAGCATGATACTGACACTTTGTAGACGTCGTTTGACTATT
CCTGTTCGTCTCTATCTACTGATGAGGCTCCTAACC---CCACTAGTATAACCGTACAGC
TGGCTTCCAACCATCAAGTCCTAAATTAACACTTGGGGTGGGGTAATGAACTCATTCCTT
ATTTACTTAACCATAGCTGTGGCTCTCTCCTTCATTTTATCTATTGTTGGTCACCGGCTC
CCCACCCGAAACATGGACCAAGAGAAGCTATCACCATACGAATGTGGCTTTGACCCACAA
GCCTCAGCCCGCCTTCCATTCTCTCTCCGGTTTTTCCTAGTTGCCATCCTGTTCCTACTC
TTTGACCTAGAAATCGCACTTTTACTCCCTTTCCCAGCTGCATTGTCAGCACGAGATCCC
CAACTGAGCTTCACTCTAGCATTCCTTATCCTCCTAATCTTAACAGTAGGCCTTATTTAT
GAATGAATGGAAGGTGGCCTAGAATGAGCCGAGTAACAAGAAGTTAGTCTAAGGAAAGAC
ATTTGATTTCGGCTCAAAAGATCTTGGTG-CAACCCCAAACTTCTTTAATGTTAACCCCA
CTTCACTTAACCGCATTAAACTTCGCACTTGGTTGCCTTGGCCTCGTCCTTAACCGAGCG
CACCTCCTCTCCGCCCTCCTTTGCCTAGAACTACTTCTCGTTTCCTTGTTTTCAGGGCTC
GCCCTATGATCTTCTGCCACCGCAAACCCCTCATTTTCCTCTACGGTTATGATTCTGCTA
GCACTATCAGCATGTGAAGCAAGCGCCGGACTCGGCTTACTCGTCTCGATCTCTCGAACC
CACGGATCAGACCTTGTCCGATCCCTTAACTTACTACAAAGATAAAGTTAAGTCTTTAAC
CCCTATGATCACCTTCACCATCAACCTGACTATCCAATCCCTCACAAATCCAACACCCCC
GACAAACTAAACAAATGACTACAATCACACTATTTGCCTTAGCTATCCTCATTTCCGCAC
TAATAACCCCACAACGATTCCTATGGCCTAACCTTATGGCCCAATCGTCCATTCTATCTC
TCCTTTCCCTCACCCTACTAACTAATCACCATTCCACTTCCTGGCATAACCTAACATTCG
CGACCGCTACAGACTCCCTCTCAACCCCTTTAATTATCCTATCAATCTGACTGCTCCCCC
TCTCCCTCTTAGCCAGACGACGCCACCTTCAGCAAGAACCCCAACCCCGTCAACGGATCT
ACTCCGCACTCCTCTGCTCTCTCACTCTAATACTAATAATTACCTTCTCCGCCCTTGACC
TACTACTGTTTTACGTGGCATTCGAGGCAACCCTTATACCAACTTTAATAATCATCACTC
GATGGGGCTACCAACCTGAACGCCTCCAAGCAGGCACTTATTTCCTTTTTTACACACTAT
TTGCATCCCTCCCTCTCCTCATAGCACTCCTAACACTTTATAATTCCCTAGCTTCAATTA
GCATCCCCCTTACCATTCTCTCTGCACAACTAACCCAATTTTCAATTAATTCCCTATCCC
TCTGATGTGTTGCCTCAATAATTGCCTTCCTAGCCAAGCTACCAATCTACGGCACCCACC
TCTGGCTCCCAAAGGCTCATGTAGAAGCCCCAATAGCGGGATCAATGATACTTGCGGCTA
TTCTACTCAAGCTTGGAGGCTATGGATTGATTCGATTTACCGAAATTTTCTCCTACCCAA
CCAACACATCAACAACGCCCCTCATGATTTTATGCGTATGAGGAGCCCTAGTCACAAGAC
TAATATGCATTCGACAAACAGACATGAAGGCTCTTATCGCTTACTCCTCAGTTGGTCATA
TGAGCCTTGTCGCCGCTGGTGTATTCTCACAAACCTGTTGAGGCATCCACGGAAGCATTA
TACTGATGATTGCGCACGGCCTAGTTTCCTCAGCACTCTTCTGCCTGGCCAACCTCTCCT
ACGAACGAACACACACTCGAACGTTAGCCCTCAATCGAGGCCTCAAGTTACTAATGCCAC
TCTCCACAACATGGTGATTAATCACTGCGGCGGCAAACCTTGGCCTACCACCTCTCCCTA
ACCTATTTGGTGAGCTATTCATTATAAATGCCCTTCTCTCCTGGAGCCCTATCACCCTAC
TCACCACTGGGTTAATGGTTGTATTCAGTGCCGTCTATACCCTTTATCTCCTCCAATCCT
CACAGCACTCCTCTCAGCCCCAATACCTTAAGAAGGTCCACCCCTCATTTTCCTTAGAAC
ACTTAAACATGTCCCTCCACCTCACTCCGTTAATCCTTCTCACCCTTAAGCCAGAACTCA
TCTGCCTTCAATGGCCCGTATAAGTTAAAGAAACTCTTAGTCTGTGGCACTAAAAACAGC
GGTTAAACTCCGCTTACGAGCCCGAGAACCATGGGA--TGCAATGAAACTGCTAATTTCT
ATCTGCTTGCGGCTCGACTCCGTAAGATTCTCGATGACATTACCCCTATCAACGATCATC
TCATCCTGCTTCTCCGCAGTACTCGTCTTACTAATACTCGGAATCCTCTCACCTACTTAC
TCGCGAGCCATTCCTATCCCCCAGGCTCAAACTACCTCCTCTCAACACACCTTAGGAGGG
TGGTTGAAGATCACTAACTCCTTCCTAATCTCCTCCTCCCACACCTCGCCCTCTGCCACA
GCATTTATCAAGTGGGCCTTCGTCATCAGACTAGTCCCATCACTTATTATTCTCCCCACC
CACCTCTCAGCAAGAACCCTAGAATGAACTTGACTTTCGATCGATGCATTCTCCCTCCAC
ATCAACTTCCGCTATGACATATTCTCTATTCTTTTCACATCCATCGCTCTTTTCATAACA
TGATCAATTCTAGAATTCTCCCAGTACTACATGTCAACAGACCCCTACGTAAATATATTC
TCTCGATTCCTAACGATCTTTTTAATGGCAATGATCTTGCTAATCTCAGCAAATAACCTG
TTCCAACTCCTCATCGGATGAGAGGGGGTAGGATTCTTGTCCTTCCTGCTCATCGGCTGA
TGATTCACTCGGGCTGAAGCTAATACAGCCGCTCTCCAGGCAATCATTTACAACCGAATA
GGGGATATTGGTATCCTCCTTGCAGCTGGCTACATGATGATCACCCACTCAACCTGAACA
ATAGACGCACTATTTAGCCACTCGGACCTCCATGGCCTTCTTGTTAACCCCTTTCTATGA
GGGTGCCTCATAGCAGCCGTTGGAAAGTCCGCCCAATTTGGTCTACATCCATGGCTCCCA
GCCGCAATGGAAGGCCCAACGCCAGTCTCGGCACTACTTCACAGCTCAACCATGGTCGTA
GCTGGTGTTTTCCTCCTCATACGCGTCTCTCCTCTTCTACCCTATAGACAAACAGCTCAA
CAAGCAACCCTCGTAATCGGCTCCATAACGGCACTATTCGCCGCTTCATGTGCCATTACC
CAACACGACATAAAGAAGATTGTTGCTTTCTCAACCACAAGTCAACTTGGCCTCATGACT
TACGCAGTAGGGTTAAACCTACCACTCCTCGCTTTCTTCCACATCTGCACCCACGGGTTC
TTCAAGGCAATGCTATTCCTCTGCTCCGGTTCAGCTATACACAACACCTCAAACGAGCAA
GACCTCCGAAAGATGGGCGGGCTCGCCAATACAGTTCCCACCACCGCTGCTTGTTTAACA
CTCGGTAGCCTAGCCTTATTTGGCACACCTTTTCTAGCAGGATTTTACTCCAAGGACCTA
ATCTTAGAATCCGCCTCCTCATCCTTTACAGGCTTAATCACACTCCTCCTTGCAATGCTA
GCCACTGCCCTAACCGCTGTATACAGCGCCCGGATTATCCTTGCCGCATTCTCCCAAGCT
GGAACACTCAACACCATAAACCCAATCTCCGAAGAGCAAACAACACTAACAAACCCCCTT
AAGCGCCTAGCAGCAGGTACAACAATAGCAGGTTGGGCACTCCTCCCTCTCCTCCTACCA
GCTCACTCAATCAGCCCGACTCCCCTGTGACTGAAGACGGCCGCCCTTACCGTCACCCTA
ATTGGACTAATAGCCGCTACCAATCTAGCCGCCACTATTAATTCGCCCGCCACCCAAATC
TCCACCTCCCTTCTTAACCCGATCCGCACCTTCCTAACAGGGTTCTGACATTTTCCAGAG
ACAATGCACCTTGCACAATCTGGCTCATGACTCCACACGGGCCAAACACTTACTACCCGT
ATATTCGATCGAGGATGAGGGGAACAAGTTGGAGCCCAAGGATTAGGCACCATCAACAAT
TCCTTAAGCCTGCAAGTCCAGGCCACCCAATCAGGCCTCATAAAGCAATACATCGCCATA
GCCATTCTCTCACTACTATTAATTGCACTGATAATGATCTTATTCAACTAATGACAGGAC
CTATACGAAAGAATCACCCCCTTATCTCCATCGCAAATGGGGCACTAGTCGACCTCCCCT
CTCCAAGTAACCTATCCGCATGATGAAACTTCGGCTCGCTCCTAGGCTTGTGCCTAATCG
TGCAAGTACTAACAGGCCTATTCCTCGCCATGCATTACACAGCTGATATCTCCCTTGCAT
TCTCCTCCGTCTCCCACATCTCCCGAGACGTAAATTACGGCTGACTTCTCCGAAACATAC
ACGCGAATGGCGCCTCCCTTTTCTTCATATGCATCTACCTCCACATCGGCCGAGGTCTTT
ACTACGGATCTTACGTAAATCAGGAAACATGAAACATCGGAGTCATCCTACTACTCGCAA
CCATGGCAACCGCTTTTTTCGGCTACGTCCTCCCATGGGGCCAAATGTCCTTCTGGGGCG
CCACAGTTATCACCAACCTATTTTCAGCTATCCCCTATCTCGGGACTGATATAGTCCAAT
GACTTTGAGGAGGATTCTCAGTAAGCAACGCCACCCTCACCCGCTTCTTTACATTCCACT
TCGTCCTCCCATTCGTTATCATGGCTCTCTCTATGCTCCACCTCCTCTTCCTCCACCAGA
CAGGATCCAATAACCCCACCGGGCTCAACTCTAACGTGGACAAGGTCGTATTCCACACAT
ACTTTTCCTACAAGGATGTCTTTGGCTTCGCAATCCTCGTCTTCGCCCTATTAGTCATAG
CCCTATTCTTCCCCACAGCACTAGGTGATCCTGAGAACTACGTCCCCGCAAACCCCTTAG
TTACACCCGTCCACATCCAACCAGAGTGATACTTCCTATTTGCATATGCCATCCTTCGCT
CTATCCCCAACAAGCTTGGTGGAGTGGTTGCTCTCGCCGCATCAATCGTTGTCCTATTCG
CCGTACCAATCCTCCACTCGGCACACCACCAAACCATCGCCTTCCGACCACTCACCCAAG
CTGTCTTCTGGATTCTAATAGCTAATACACTCCTCCTTACATGACTTGGAGGGCAACCAG
TTGAAGACCCCTACATCATCCTCGGGCAGCTCAGCTCAGCAGTCTACTTTCTATGCTTCC
TCGCATTCATCCCTATGGCCGGCCTCCTAGAAAATCGACTTAATCTAACCCCCCTCTGCT
TTTGTAGTTGAACCACAACTACAGCTTTTCAGACTGCCAGTCTGGGTTAAACCCCCAGCA
AAAGTGCCCCGAAAGCTTACTTGTCCAAGCGCTGGTCTTGTAAACCAGTGATAAAGGGTT
AAACTCCCTTTCGAGGCTGTACCT----ATTTACCATTCGCATTGGCAAAGCT-------
-------TATTAG-----------ACCAGGCCCAAA---ACGCAGACAATACGTCTCCGC
TATGGGGTATATAGTATACTACTAGGGGACCCCCCCCTCCCGTCTACCCTACCTACATGC
GAGCATCCCCCAAGGATTAAACCCC-ACCA--------CATATGTTTTTTGCACACC--C
CACATCACCATTTGCCAG------------------------------------TATCAG
AAAAAAGGGACTCGAACCCATGCTACCCGCCCCCAAAGCGGGAATTCTAGCCACTAAACT
ACCTTCTGATCTACACCGCACGAAGCGCCCCACTAGTTAATCCACGCACAAGATATAGCA
CAACAAGTAAACACGCAAAAAGACCAAATCCCCCCACCAATAATCCAACCAGAAAAGGCC
CGTAGAGGCTAGACACCCCAACCAAACTGACCTCTTCCACCAAATTTACTTCTCAACCGC
CGCCGCCCCCTTCGACCACAAAATAAGGCACCAATCCCCCAAAAATAATTACCAAAGGAA
TAGCCTTTCTTCACCCAACATCAGGATAACGGTCCGAAGCTAAAGCTGCCGAATAGGCAA
ACACAACTAGCATCCCCCCCAAATACATCAGAAATAGAATCAAACCAATAAATACRCTCC
CACTCAGCACCAAAAACCCACTAAACCCAACCACAGCCCCAACAACACCCAACGCACTGA
AATAAGGACTTCGACTTATAAAAACAAGAATCCCTCCCCCTACTACTAAGAATGATAATG
CAATAGTCACTAGACGCTCTTTTTAAGGATGGCCAAACCAACACTAGTTGAGGTAGCTTA
AAGCAGAGCACGGCACTGAAAATGCCTAGGTAGGTGTTAAACTCCCCTCCTTGACAGCCA
ATTTGATCCTAGTTGCCTAGTTAGCTTTCCCACTCTATCACATGCAAGTAACTTACAAAA
ATTGGTTACTCCTCCA-AATTTGCAGTGAATAACTTTAAGCCATGGGCGCCAGCCCGACT
TAGGAACAGGGAGAAACACCGGCAAATCTCGTGCCAGCAGCCGCGGTTATACGAGAAGTG
TTAGCTAACTACTCCGGCGTAAATGTGGCCAAACTAACCCTTACAAACAAATGCTCTTCC
CGCTGTTTGCACGCCCCTAAAAACCAGAAGTTTGTATTTAGATGCCTAACCACAAAAGCT
AAAAAATAAACCGGGATTAGATACCCCATTATATTTAGCCGTCACCATTTTACTTATTTT
AAGCCAGAGAACTAAATACAAAGTACGAAACTCAAAGGATTTGGCGGTATCTTATACCTA
ACTAGAGGAGCCTGCCTTTTAAACCGATAGCCCGCGTGACACCTTACCAACCCTTGCTTT
CCCCGCCTGTATACCATCGTCGTCAGCCTACTTTGTGAAAACACAACAGCAGGCAAAACG
GACTTGCCAGGACGTCAGATCAAGGTGCAGCTCATGGGTTTGGGAACGGTTGGCTACACT
CCTCAATTAGCGACAGATTGTGGCTTGCAATAGCCACACGAAGAAGGATTTAGCCGTAGT
AAAAGATAGCACACTTTTACGAAGAAAGCTCTGAGATGCGTACACATCGCCCGTCACTTC
CCCCACTTTAACAATTAATTTTTAACCACTACCCAAATAGAGGGGGAAAAAGTCGTAACA
TAGTAGGCGTACTGGAAAGTGCGCCTGGCCCACCAAAGTGTAGCCAAATAGTCAAGGCCT
CTTACTTACACTAAGACTACTATCTGTGCAAATCAGATCTCTTTGCTCCAAACACCAGCC
TCCCCATTCTCTCAATTTTAAACAAGACACATCTACCAGCCACCACCCTCTAGAAGTAAA
GGTGATTGAACCTAGAAACCCACTATCAGTACCGTAAGGGAAAAATGAAAAAGCGATGAA
ACAGACATAAAGAACTAAAAAGAAGTGATAAACTCACGTACCTTTTGCATTATGGTTTAG
CAAACAAACAGATAAAACTATCTCTCCCCGAAGTTAAACGAGCTATTCCATTCCAGGGGT
TAAATATTTAACGCCCTTCGTCCCATTACTGTCGCAATAGTAAAGACCGAGAACGGAATA
GAGGTGAAATGCCAACCGCGTTTAACGATAGCTGGTTACGGCCGAAACAAGCAGGAGCTT
TGCATGCCCT--AGCAATGTTAGGATTTTAGGGATAAGCTTAAAATCCAAGACAGAAACA
ACTGCTAATTAAAATAAGGTCAATAACAATTAATTCCTCTTAACCGTAGGCTTAGAAGCA
GCCAACAATTAAAATGCGTTACAGCTTATAAAACAAAAATTTAAAAATAACTGCCACCAC
AACCTAATTTATTTTAGGCCGTTATTTCTTTTTAGAAAATAACACTGCTAAAACTAGTAA
CTCCTCTTCAATCCCTGACCATCCGGCTCCTAACCTCGGAA-GGAAATTTTTTAGTTCTA
AGAACTCCTAAGCCAGAAAATCCCAACCGTTGACCCAACCCAGGCGAAGAATCTAACCAA
AAATAAAGAGAAGGAACTCGGCAAATAAGGTCTCGCCTGTTTACCAAAAACATCGCCCCC
CGAA-GCCCAAATATGGGGGGTACTGCCTGCCCAGTGAATAAATTTAAACGGCCGCGGTA
CCCTAACCGTGCAAAGGTAGCACAATCACTAGCCCTCTAAATAAGGTCCGGTATGAATGG
CAACACGAAGGCCTGACTGTCTCCTCTTTAACAAATGAAACTTCTCTAGCCGTGCAAAAG
CGGCCATAAAAGCGCCAGACGAGAAGACCCTATCGAGCTTTAAGGGTAAGGGAACGACTA
AAAACTAGGCTAGCTGAATTTATGGTTTACCAATT-----ACCCACACCCCTAGCTTTGC
TCTTTGTCCCTTGGCCCTTTTGGTTGGGGCAACCACGGAGAACAACCACCCTCCGAGCCA
AATTTCTTTCAAATGACAGCACGTCTTTAATAAAACCCTTATGGCACATGATCCGGTCTA
TCCGAACAACAAACAAAGTTACCGTAGGGATAACAGCGTAATCCCTCCTAAGAGCCCGCA
TTGCCGGAGGGGTTTGCGACCTCGATGTTGGATCGGGGAATCCTGATGGTGCAGCCGCTA
TCAAGGGTTGGTCTGTTCGACCATTAAAACCCCACGTGATCTGAGTTCAGACCGGCGAGA
GCCAGGTCGGCTTCTATCTACGCATTTTGTTGCCCTAAGTACGAAAGGACAAGGGTAACC
GAGCCAATAGGCCTCCTACGCTCGACACCAACTTATGATTTCAACTAATCGCTAGGATGG
CAGAGTGGTTTAATGCAAGGGACTTAGGATCCCTCCCCCGGAGGTTCGATTCCCCCTCCC
AGCTGTTGTTGTGGCAGAGCGGTTAATGCAGAAGACCTAAGCCCTTCCCTCCGAGGGTTC
AACTCCCTCCAACAACTATGACATGACTCTTTATTATAATCCACTCTCTAATACTAATCG
TACCAGTCCTCTTAGCAGTAGCATTTATTACCCTCGGCGAACGAAAGATCATTGGGTATA
TGCAGCTTCGAAAGGGCCCAACTGTAGTAGGGCCCTACGGCTTACTTCAACCAATTGCAG
ACGGAGTTAAGTTATTTATTAAGGAGCCCGTTAAGCCAACAACGGCAAGCCCCCAACTAT
TTATTGTTTGTCCTGTACTTGCACTCGCCATAGCCCTGGTCCTCTGAACCCCCATGCCAC
TACCATTCCAATTTTCCTCTATTAACCTCTCTATTATCCTTATTCTTGCACTCTCCAGCC
TAGCCGTTTACTCTATACTTGGCTCAGGATGATCCTCCAACTCAAAGTATGCTTTAATAG
GCTCTATACGAGCAGTGGCCCAAACAATCTCTTACGAAGTTAGTTTAGGACTTATAGTAC
TTTGTGTAGTTATCCTTGCCGGAAGCTTTAATCTAACAGCAATTGTAGAAAGTCAAGACT
TCTCCTGATTTATCCTGACGTGCACGCCCATAGCCTTTATCTGGTATGTGTCCACCCTAG
CAGAAACAAACCGAACACCTTTTGATTTAACGGAAGGGGAATCAGAGTTAGTATCAGGCT
TTAATGTAGAATACGCTGGTGGGCCATTTGCGCTCTTTTTCCTTGCCGAATATTCTAACA
TTATTTTCATGAATGTCCTTTCAACCATCCTATTCCTAGGAGGGGGTGGGCCATCCTTCT
TGTTCTCATGGGCACAAACACCAATTATAGCCCTAAAGGCAACATTCCTGTCCCTCCTAT
TCCTGTGAGTTCGAGCCTCATACCCCCGATTTCGTTACGATCAACTAATGCACCTCGCCT
GAAAGAGTTATCTTCCACTAGCCTTAGGGCTACTTATATTCCTCGCAGCTATCCCCCTAG
CCCTTAACTCGCTAGCCCCGTATTAGAAAGGCAAGAATTGAACTTACCCCTAGGGAATCA
AAACCCCTCGTGCTTCCCCTACACCACTTTCTAGAGTTTGTCCCTGAGCGCTATAGGACT
CTGGCCGATAACCAGACATTCGAAGGTTAAACTCCTTCCAAACTCCGGCAAAATCAGCTA
AAATAAGCTAGCGGGCTCATTCCCCGAAAATGGCGGGCTAAATTCCCCCTTTTGCTAATG
AGTCCTATTGTTTTTACCCTCCTCTCCCTTACAGTTGTAGCAGGGACATGCCTTGTCTTA
ACAGCATCCAATTGATTCTTTATTTGGCTAGGCTTAGAAATTAACACCCTAGCGTTCCTC
CCCCTTCTTATCTCAACACACCACCCCCGAGCTACAGAAGCAACCACTAAGTATTTTTTG
ATCCAAGCACTAGCATCAGCCCTTCTACTATTTGGCGCACTAATTCAAGCATCGCAATTT
AACACATGAAGTGTCAACGTTCAACTCCTTCCTGTCCCAGCAATTCTCCTAACAGCCGCA
ATCGCACTAAAGATGGCAATAGCCCCATGCCATAGATGACTCCCCGATGTTCTTCAAGGG
CTCCCCTTCCGAATTGGTCTTGTCCTTTCAACATGACAAAAGATAGCCCCCTTCTCTATC
CTCCTTCTTCTTCCTGCCCAACCCACTTGAATATTCTTTGTTCTTGGTATTCTATCAGTC
GCAGTAGGAGGTTGAGGAGGCCTAAACCAGACACACGTTCGAAAGTTACTGGCCTACTCC
TCCATAGCCCACCTAGGCTGAATTATTACAGTATATCCCCTATCACCACAAATTAGTACT
TTAACCCTCATCCTATACTTTATCATTACAGGGACCCTTTTCATTGCACTCCATTACCTC
AACACCACCAGACTGGCTGACCTAGGAAACATAGTTAACCTGGCCCCCTGACTAACAACC
CTTACATTATTCACCACGCTCTCTCTTGGTGGGCTACCCCCATTAACAGGATTTTTAAGA
AAGTGGCTTATTCTCCAAGAACTCTCCCTTAATACAAACTTAGTCGTTGCTACAATTCTC
ATTATGGCCAGCTTAATTAGTCTATTCTTTTATCTACGTGTTACCTACATTATATTACTC
ACCCTATCCCCTCAACACACTACCATTTCGCTGACCTGACGGTCCGCCCAGACAAACCAA
CTAACAAACCTGCCACTAGCAGCCTTAATTACTGTAAGAACACTAGGGTTGTTGCTGCCC
CCCTCCTGGCTCCCCCTATTTTTCTAAACGGGCGGGCCTCGATCCCGCATCTTTTTGGTT
AACAGCCAAATGCTTTCCACCAAGCTCCCATTTAGGGGTTTAGGTTAAATAGACACCTAG
CCTTCAAAGCTAGCAGCAAAAGTGCAAATCTTTTAACCCCTGTAGACTCTGGGAGTTGAA
CCCAAGGTCCTCTATATGCAAAACAGACATTTTTTCACTAAACTAAGTCCACAAGCCCCA
GCACCGATTAAGGCACATCTTAGAATTTGCAATTCTCCGCTTTACTTAAACTATAGGACC
GTTGATAACGGAAGGACTCGCACCCCCATAAA
>Balanoglossus carnosus mitochondrion, complete genome.    NC_001887
-TGGATTTACAATCCAACGCTTAACTCTCGGCCACATTATCCACTGAACCTAAGTCGATG
ATTATTCTCTACTAACCATAAGGACATTGGAACCCTTTATTTCCTTCTAGGAGCCTGGGC
CGGAATGATCGGAACCGGCCTCAGTATTCTTATCCGGGCAGAACTTGCTCAACCAGGCCC
TCTCCTAGGAGACGATCAAATTTACAACGTTATCGTCACTGCACACGCGTTCGTCATGAT
CTTTTTCATGGTCATGCCAATTATGATAGGCGGTTTCGGAAACTGACTTCTTCCTCTAAT
GCTAGGAGCACCAGACATGGCGTTCCCCCGCTTAAACAATATGAGCTTCTGACTCCTTCC
CCCTTCCTTCCTTCTTCTCCTATCCTCCGCAGGAGTAGAAAGAGGTGTCGGAACAGGATG
AACTGTTTATCCACCCCTCGCTGGGAACATGGCCCACGCAGGAGGCTCTGTTGACCTAGC
CATTTTTTCACTACACCTTGCAGGTATCTCCTCTATTCTAGGCGCGATCAACTTCATGAC
TACCGTCATAAACATGCGAGCCCCAGGGGTCCGATTTGACCGACTCCCACTATTTGTTTG
GTCAGTCTTCATCACAGTTATCCTCCTCCTTCTCTCCCTACCAGTCCTAGCCGGAGCAAT
CACTATGCTTCTGACAGACCGTAATCTAAACACCTCATTCTTTGACCCAGCAGGAGGAGG
GGACCCCATTCTATACCAGCACCTCTTCTGATTCTTCGGTCACCCTGAGGTTTACATTCT
TATCCTCCCAGCCTTTGGAATGATCTCTCATGTCATAGCCTTCTACTCAGGAAAGAAGGA
ACCATTCGGCTATCTTGGTATGGTTTATGCAATGATAGCAATAGGAATCCTAGGGTTCCT
AGTTTGGGCTCACCATATGTTTACTGTCGGCATGGACGTGGACACTCGCGCTTACTTCAC
CGCTGCCACCATGGTCATTGCCGTCCCAACTGGGATCAAGATTTTTAGTTGACTGGCCAC
TCTCCACGGGTCCGCTCTCCAATGAGAAGCCCCTCTTCTTTGAGCTCTAGGGTTTGTTTT
CCTATTCACTGTTGGGGGTCTTACGGGGATAGTCCTCTCCAACTCTTCCCTTGACGTCGT
CATGCATGACACATACTACGTAGTCGCCCACTTCCACTACGTCTTATCAATGGGGGCAGT
ATTTGGAATCTTCGCCGGCTTTATTCACTGGTTCCCCCTGTTTACCGGGCTAACTCTTCA
CCCCGTCTGAACCAAGTTCCACTTTTGAACAATGTTCCTAGGAGTCAACCTAACATTCTT
CCCCCAACACTTCCTCGGACTGGCAGGAATGCCACGACGTTACTCTGATTACCCCGACGC
CTACACCACCTGAAACGTTCTTTCATCCGTAGGGTCAATTGTCTCACTTGCATCAGTTAT
TATCTTCCTGGCCATTCTCTGAGAAGCATTCACAGCTCGTCGACTAACCCACCGTCCAGC
CTTCCTTCCTACATCGGCCGAATGGCACCACGAGCTTCCTCCTGCCCACCACACATACGA
CGAACTCCCTATAGTTTTTCAACATACGAGTTCCGAGGGATAGGAAGAATTGAACTTCCG
TCAAACTAGTTTCAAGCCAGCCACATAACCTTTCTGTCATATCCCCTCACCTTTTTCCC-
-ATCTTACCCTAAATAACAACCGCATTCCAAGAGGTTAGTTAAATGATAACCCTGGCCTG
TCAGACCAGCATTGTTGGTTGAACCCCAGCACCCCTTGGCATCGACGCCGTGGCCACCTG
AGCACAACTTGGATTTCAAGACGCCGCTTCTCCCATCATGGAAGAACTAATTTATTTTCA
TGACCATGCATTAGTCATCCTCACCCTAGTAACCATCATAGTATTCTACGGCCTAATTTC
GCTAATCACTAACTCATTCACCAATCGCTTCCTCCTGGAAGGCCAAGAAATCGAAACAAT
CTGAACAATTATCCCAGCCATTATTCTTATTTTTCTAGCTCTCCCGTCTCTCCGTCTGTT
ATACCTAATGGACGAAATTAACGATCCCCACTTGACGATCAAGGCAATAGGACACCAATG
ATACTGGAGCTACGAATACACGGACTATCAAGACCTCGAATTTGATTCCTACATGGTTCC
CACTCAAGACCTAACCCCTGGCCAACCCCGGCTCCTAGAGGTAGATAACCGACTAGTTGC
TCCAACCCACAGTCCCGTCCGAGTCCTGGTCACCTCCGCAGACGTCCTCCACTCCTGGGC
CATCCCAGCTCTGGGCCTAAAGATGGACGCCGTTCCTGGTCGACTAAATCAACTCACATT
CTTTGCACCCCGATCAGGAGTATTCTACGGTCAATGTTCAGAGATCTGCGGGGCTAATCA
TAGCTTCATGCCAATCGTCCTTGAATCGGTCCCCCTCCCCTACTTCGAAAACTGAGTCTC
CTCACTAGTTGAATAACCCTAAGAAGCTAATTCGGATGAAGCATTAGACTCTTAATCTAA
AGTTTGGTAGTTACCACCTATCCTTAGGGAGTGCCCCAACTAAACCCAGACTTCTGAGCC
CTTAATTTTGTAACCGTTTGACTTCTTCTGGCAATAGCCTTAGCGACCACAACCTCGTTA
CAACTCCCTCTCCAACCCTCACC---CTCCTCACTCCAACACCATACCCTTTCAACCCCA
CAATGACTATGAACCTAAGCCTATTTGACCAATTTGACCCCCCAATTCTTCTTATCCCCA
TGATCTCCTTGGCACTCATAGCCGCCCCCTCCTGAATTACACTACTTCAATCTCCTAACT
GACTGGCCTCCCGAATTTACTTCGCCTGACAATCGCTAGTTACGCAACTTCCTCCTGTTA
TCCTCCGGGCCGCCGGAGCAGGAAGCGCTCCATGAGCAGCACCCATTTTTTCCTTATTTG
TTGTACTCCTATCCCTTAACCTTATGGGCCTTATCCCTCACTCATTCACTCCAACAAGCC
ACCTCTCTCTAACTCTCAGCCTAGCACTTCCCTTATGGCTGGGTGTTACCATCCTGGGCT
TCCGCAGTGACTTTAACAACCGTTTGAGTCACCTTGTTCCACAAGGAACACCCCCACTCC
TTATCCCCCTACTAGTATGAATTGAGGCTCTAAGCCTTCTGGCCCAACCCATTGCACTTG
CCCTACGACTAGCTGCAAACCTCACCGCCGGGCACCTTCTGATTTACCTCCTATCCGCCG
CGAGATGGCTCCTCACGCCAATGATGCCCATCATAGGTTCACTGACGGCAATCGTTCTTG
TTCTTTTATTTATCCTCGAGATCGCCGTGGCCTGCATCCAAGCATATGTCTTCGTGGCCC
TCGCCTCTTTCTACCTACAACAGAACCTCTAATGACCCAACAACACCCTTACCACATTGT
TGACCAAAGCCCATGACCCCTGGCTGGGGCCACTGGCGCGTTACTCACAACAGTTGGACT
CGTCCTCTGATTCCACTTCAACAATTTCATTTTAATGACCCTAGGCCTTATTCTCATTCT
TATCACAATGTACCAGTGATGACGAGATGTCGCACGAGAATCAACCTACCAAGGATGCCA
CACTGTCCCAGTCGGAGTTGGTCTTCGAGAAGGAATGATCCTTTTTATAACCTCGGAGGT
CCTATTTTTCTTCGCATTTTTTTGAGCATTCTTCCACAGCAGCCTAGCCCCTACCGTAGA
ACTTGGTGCATGCTGACCACCCACAGGCATTGAACCTATCAATCCATTCCACGTTCCCCT
TCTCAACACCGCAGTTCTTCTAGCCTCTGGGGTTACAGTAACATGAGCTCACCACAGACT
CCTGGCTGCTAATCGAGCCGAAGCTACTCAAGCACTAGCTCTTACAGTGACCCTCGGCCT
CTACTTTACAGCCCTCCAGCTATTTGAGTACGGCCAAGCCCCCTTCACTCTAGCCGACGC
GGCCTACGGCTCAACTTTCTTCGTCGCAACCGGATTTCACGGCCTCCACGTTATAATTGG
ATCATCTTTCCTAACAGTCTGCCTCCTCCGACAAATCCGATTCCACTTCTCCAACAACCA
TCACTTTGGATTTGAGGCCGCAGCTTGATACTGACACTTTGTAGACGTCGTATGGCTTTT
CCTTTTCGTCTCCATCTACTGATGAGGATCCTAACCACCCCACTAGTATAACCGTACAGC
TGGCTTCCAACCATCAAGTCCCAAATTAACACTTGGGGTGGGGTAATGAACTCATTCCTG
ATATATCTACTTATCGCTATAACTCTCTCCTTTATTTTATCCATAGTAGGACACCGACTC
CCCACTCGAAATATGGATCAAGAAAAGCTCTCACCATACGAATGCGGGTTTGACCCGCAA
GCCTCGGCTCGCCTCCCATTCTCCCTGCGGTTCTTTCTTGTGGCCATCCTCTTCCTCCTT
TTTGATCTTGAGATCGCCCTTCTCCTTCCTTTCCCGGCCGCTTTATCAGCACGAGACCCT
CAACTTAGTTTTACCCTAGCTTTCCTTATTCTACTAATTCTAACCATTGGACTAATCTAC
GAGTGAATGGAAGGAGGGCTAGAATGAGCAGAGTAACAAGAGGATAGTCTAACACAAGAC
ATTTGATTTCGGCTCAAAAGATTTTGGTATCGATCCCAACCCTCTTTA-TGTTAACCCCA
CTTCTCCTAACCGCGCTAAACTTCTCATTAGGGTGCCTCGGACTAATCCTAAACCGGGCT
CACTTGCTCTCCGCTCTCCTATGTCTAGAACTTCTCCTTGTCTCTTTGTTCTCAGGCCTG
GCTCTATGATCTTCCGCCACTACCAACCCTTCTTTCTCCTCCACAGTCATGATTCTCCTG
GCCCTATCCGCCTGCGAGGCTAGCGCTGGCCTGGGATTGCTCGTCTCTATCTCTCGAACC
CATGGCTCAGACCTTGTTCGATCCTTAAACCTCCTTCAACG-------------------
------------------------------------------------------------
------CTAAACAA-TGACAACCATCACACTATTTTCTCTTGCTATACTCATCGCCTCCC
TTACCACCCCCCGCCAATACCTCTGGGCAAACCTTTTAGCCCAATCCTCTCTCCTCGCTC
TTCTCTCCCTCACCCTCTTACCCAACCACACCTCAAGTAGCTGGCACAACCTCACCTTCG
CCACCGCCACAGACTCCCTTTCCACCCCCCTAATCGTCTTGTCCATTTGACTTCTCCCAC
TATCCCTCCTTGCCAGCTGGCGCCACCTTCAGCAAGAACCTTTCCCACGACAACGAATTT
ACGCGGCACTTCTCTGCTCCCTCACCCTCATTCTCATCGTCACCTTCTCGGCACTAGACC
TCCTACTCTTTTACATAGCCTTTGAGGCCACTCTCATCCCCACTCTAATAGTTATCACGC
GATGAGGGTATCAACCTGAACGCCTTCAAGCTGGAACTTACTTCCTGTTCTACACTCTAT
TCGGTTCACTCCCACTCCTTATCGCCCTATTCTCAATCTACACCTCAACAGCCTCAGTCA
GAATCCCACTAACGATCCTATCTTCGGACCTAGCCCAATTCTCAATCAACTCCCTAACAC
TTTGATGCGTTGCCTCAATTATTGCCTTCTTGGCAAAGCTGCCCATCTACGGTACCCACC
TCTGGCTCCCCAAGGCACACGTCGAAGCCCCCATAGCGGGGTCAATGATTCTGGCCGCCA
TCCTCCTTAAGCTGGGAGGCTACGGTTTAGTACGTTTTAGTGAAATCTTCTCTTACCCAA
CCAACGCATCCACCACTCCTATAATGATCATCTGCATATGAGGGGCCCTAGCTACTAGAC
TCATCTGCGTTCGACAAACCGACATGAAGGCACTAATTGCCTACTCCTCGGTTGGTCACA
TGAGTCTAGTCGCTGCCGGCACGTTCTCTCAAACCACCTGGGGAATCCATGGGAGACTTA
TCCTAATGATTGCCCACGGTCTAGTCTCATCTGCCCTCTTCTGCCTCGCCAACCTTTCCT
ACGAACGAACCCACACTCGCACACTAGCACTCAACCGAGGCCTCAAGCTCTTAATGCCCC
TCTCCACAACATGGTGACTCCTCACAGCCGCCGCTAACCTGGGCTTACCCCCCCTCCCCA
ACCTCTTTGGTGAGCTCTTTATTATTAATACCCTTATCTCCTGAAGCCCCCTAACTCTCC
TTACAACTGGCTTAATGGTCATATTCAGCGCAGTCTACTCCCTCTATTTGTTCCAATCCT
CCCAGCACTCTTCCCAGCCTCAATATCTGAAGAAGATCCAACCCTCTTTCTCACTCGAAC
ATCTCAACATGACACTTCACCTCACCCCCCTTCTCCTCCTCACCCTTAAGCCAGAGCTGA
TCTGTATCCAATGGCACGCATAAGTTAACGAAACTTCTAGTCTGTGGCACTAAAAACAGC
GGTTAGACTCCGCTTGCGCGCCCGAGAATCATGGGACTTGCAATGAAACTGCTAATTTCT
ATTTGCTTGCGGCTCGACTCCGTAAGACTCTCGATGACTCTTCCCCTCTCGACAATCATA
TCGTCTTGCTTTTCCACAGTGCTAATCTTACTAGTGTTAGCCATTTTATCCCCCTCTTCC
TCCCGCGTTTTGCCGCTCCAGGCACCTCAACTTGGCCACACCTCACCTCTCATCGGGGCA
CAACTTAAGTTTACCAACCGTTTCTTATCCATTATCCACCAGACCTCTCCCACCACTACT
TCGCTCGTCAAGTGGTCGTTCATCGTCAGATTAATCCCCTCCCTCATCATCTTGCCCACC
CACCTCTCAGCCAGAGCTCTAGAGTGGACTTGGCTATCTATCGACTCGTTCTCATTGCAC
ATTAACTTTCGATACGACATCTACTCCATCCTATTTACCTCAGTGGCACTTTACATAACC
TGGTCAATCCTTGAATTCTCACAGTACTATATGTCATCAGACCCCAACGTTAACACATTT
TCTCGACTACTCACAATTTTCCTCATGGCTATGATCTTATTAATCTCGGCCAACAACTTA
TTCCAGCTTTTGATTGGATGAGAAGGAGTAGGATTCCTTTCATTTCTCCTTATCGGCTGG
TGATTCACGCGAGCCGAGGCCAACACAGCCGCCCTCCAGGCCATCATCTATAACCGCGCA
GGAGACATTGGAATTCTTCTTGCAGCAGGGTACATGATCATTTCCCACTCCACCTGAACG
ATCGACGCACTCTTCAGACACCCCAACCCCTCGCATCTTTTAGTCAACCCTTTCCTCTGG
GGGTGTCTCATCGCAGCAGTAGGAAAGTCCGCTCAATTCGGCCTCCATCCCTGACTCCCT
GCTGCAATGGAGGGCCCTACTCCAGTCTCAGCGCTACTCCACAGTTCCACCATGGTGGTC
GCAGGGGTCTTCCTACTAATTCGAGTGTCACCCCTCCTTCCCTACAGCGGGACCTTCCAG
CAAGCCACCCTTATAATCGGATCCCTAACTGCTCTATTCGCTGCCTCTTGTGCAATCCTC
CAACACGACATAAAGAAGATCGTAGCTTTCTCCACCACCAGTCAACTAGGCCTGATGGCC
TACGCCGTCGGCCTAAACCTCCCCCTCCTCGCATTCTTCCACATCTGCACACATGGCTTC
TTCAAGGCGATGCTGTTTTTGTGCTCGGGCTCAACAATTCATGACACCTCAAACGAGCAA
GACTTGCGAAAGATGGGCGGTCTTGCCCATGCCGTCCCCACTACCGCAGCTTGCCTCTCC
CTAGGCAGCCTAGCCCTATTTGGCACCCCGTTCCTAGCCGGCTTCTACTCAAAGGATTTA
ATTCTAGAGTCAGCCTCAGCCTCCTTCACAGGCCTAATTACACTAGGCTTTGCAATGTTA
GCCACCGCACTAACTGCAGTTTACAGAGCTCGGATTATCACTTCCACATTCTCTCAAGCG
GGTACTCTTAACCCAATTAACCCCATCTCCGAGGAACTCAACTCCCTAACAAACCCCCTA
AAGCGGCTAGCAGCTGGGACTACCATAGCAGGCTGGGCCCTATTACCCCTATTATTGCCA
GCACACTCTATAAGCCCCACCCCCCTATGACTAAAGACGGCAGCACTCACGGTAACCCTT
ATCGGGCTCATAACAGCCGCCAACCTCTCGACCGTCATAAACTCACCCACCGCGCAAGCC
CACACATCCCTGCTCGGCTCCATCCGGTCATTCCTGACCAGCTTCTGACACTTCCCTGAG
ACCATCCACCTCCTACAGTCAAACTCATGACTAAGCACAGGCCAAACTCTTACCACCCGA
ATATTTGACCGAGGCTGGGGAGAACAAGTCGGTGCACAAGGGCTGGGCTCCATCAACAGC
CTGATGAGCACACAAATCCAAGCTACTCAATCAGGCCTCATAAAGCAATATATAGCAGTG
GCAATTCTCTCCCTTCTCCTCATTGCACTAATAGCTCTAACGCTCAACTAATGACAGGAC
CCATACGAAAGAACCACCCCCTCATCTCCATAGCAAACGGTGCTCTAGTCGACCTCCCCT
CCCCAAGCAACTTGTCTGCATGATGGAACTTCGGATCTCTTCTAGGCCTTTGTCTTATAA
CCCAGATCCTCACAGGTCTATTTCTGGCCATGCACTACACGGCCGACATCTCTCTCGCAT
TCTCATCCGTCGCTCACATCTGCCGAGATGTAAACTACGGATGGCTCCTTCGAAACATCC
ACGCAAACGGTGCTTCCTTCTTCTTCATTTGTATCTACCTCCACATCGGGCGAGGACTTT
ATTATGGCTCTTACGTCAACCAAGAAACCTGAAACATAGGGGTCCTTCTCCTTCTGGCCA
CCATGGCAACAGCCTTCTTCGGGTATGTCCTCCCATGGGGCCAAATGTCATTCTGGGGAG
CCACCGTCATCACCAACCTCTTTTCGGCAATCCCCTACGTAGGCCCAGATATCGTCCAGT
GGCTCTGAGGGGGCTTCTCTGTAAGAAACGCTACCCTCACACGGTTTTTTACTTTCCATT
TTGTCCTCCCCTTCATCATCGCCGCCCTCTCTATGCTTCACCTCCTGTTCCTCCACCAGA
CCGGATCTAACAATCCTACAGGGCTTAATTCCAACATCGATAAGGTGGTCTTTCACACCT
ACTTTTCATACAAGGACGTATTCGGATTCATCGCCCTCCTTTTCGGGCTTCTATTCATCG
CCTTGTTCCTCCCCACCGCCCTCGGTGACCCCGAAAACTTCGTGCCCGCCAACCCCCTAG
TAACCCCCGTCCACATTCAGCCTGAATGGTATTTCTTGTTCGCCTACGCCATTCTACGCT
CCATCCCCAACAAGTTAGGGGGAGTAATAGCACTGTTCGCATCCATAGTCATACTATTCG
CAGTACCAATCCTTCATTCAGCCCATCATCAAACTATAGCCTTCCGGCCCCTCGCACAGG
TCGTCTTCTGGGCTCTCATAGCCGATACCCTCCTCCTCACCTGAATAGGAGGGCAACCAG
TTGAAGACCCCTACATCATTCTAGGCCAACTCAGCTCTGCCATCTACTTCCTTTGCTTTC
TCGTCCTCATCCCCACAGCAGGCATCCTAGAAAATCGACTAAACTTGAACCCCCTCTGCT
TTTGTAGTTGAACCACAACCGCAGCTTTTCAGCCTGCCAGTCCGGGTTAAACTCCCGGCA
AAAGCGCCCCGAAAGCTTACCTGTCTAAGCTCTGGTCTTGTAAACCAGCGACGAAGGGTT
AGACTCCCTTTCGAGGCTGACCCTTCGCATTGGCATTCCTAACTTGCAAGGCTGTTAATT
CAGCTTTTGTTAGCAACTTTTCACGCCTACCCCTGAGGCACACTGAAATAAAAAGCCCTC
TATGGGGTATATA-TATACTACTATAGGGTCCCCCCCCCTTGTCCACCCTACCTATATGC
AAGCATCCCCCATCTATTCAACCCCCACCAATACCTTTTATTTATCTTTTTTACATCAAC
CTCCCTATCATTAGCCAGACCTCCCCACAAATGGCTCCCGTGCTCCTCAAACGCTTTCAA
AGGGAAAGGACTCGAACCCATGTCGCCCGCCCCCAAAGCGGGAATCTTAGCCGCTAAACG
ACCCTCTGGACTACACCGCACGAAGCGCTCCACTCGTCAACCCGCGAACCAGATAAAGAA
CAACCAGCAGACAGGCAAACAAACCAAAGCCTCCAACCAGCAACCCTACCAAGAACGGCC
CATACAAGCTAGACACTCCCACCAGACTTCTCTCTTCAACGACCCCAACTTCACAAACTC
ACCCGCCTCCTTCGAACACAAAATAGGGCACCAGACCACCAAAAATAACTACCAACGGCA
ACGCCTTACTTCACCCCACATCCGGATAACGATCCGAGGCCAACGCTGCAGAGTATGCAA
ACACCACAAGCATCCCTCCAAGATACATCAAGAACAGGATCAGCCCCAAAAAAACACCAC
CGCTCATTATTAAAAACCCGCTAAACCCCACCACAGCGCCAACAACACCCAACGCACTAA
AATAAGGGCTACGACTTATAAAAACAAGAATCCCTCCTCCCACGGTGAGAAATGAGAGAA
CTATCGTCACTATTTAC-CTTTTTAAGCGTGTTTCATTCAACACTAGTCGAGGTAGCTTA
AAGCAGAGCGTGGCACTGAAAATGCCCAGGTAGGCGTTAAACTCCCCTCCTTGACAGCCA
ATTTGATCCTAGTTGCCTAACTAGCTCTCTCACTCCATTACATGCAAGTACCGTGCACCA
ACTGGTTCAACCTCAACAAAAAGCAGTAAATAACTTTAAGCAATAGGCGTCAGCCTGACT
TAGGAATAGAGAAGAACACCGGCAAATCTCGTGCCAGCAGCCGCGGTTATACGAGAAGTA
TAAGCTAACTACGCCGGCGTAAATGTGGTTAAACTTAGTCTTACAAATAAATGCTTTTCT
TGCTGTTTGCACGCCCCTAAAAGCCAGAAATTTGTACCTCCACGTCCAACCACAAAAGCT
AGAAAATAAACCGGGATTAGATACCCCGCTATATCTAGCCGTCACCATCTTACTTTTTCA
AAGCCAGAGAACTATATACAAAGTACAAAACTCAAAGGATTTGGCGGTATCTTAAACCTA
ACTAGAGGAGCCTGCCTTTTAAACCGATAACCCGCGTTACACCTCACCAACTCTTGCTTT
TCCCGCCTGTATACCATCGTCGTCAGCCTACTTTGTGAAAACACATCAGCAGGCAAAACG
GACTTGCCAATACGTCAGATCAAGGTGCAGCTAATGAGTTAGGGAACGGTTGGCTACACT
CCTT--CCAGGGACGAATTATTACTTGCAACAGTTATATGAAGCAGGATTTAGCCGTAGT
TAAAGAAAGTACACTTTAACGAAGAAAGCTCTGAGATGCGTACACATCGCCCGTCACTTC
CCCCACCAAAGCTACTAGTCCATAATAATTACCAAAATAGAGGGGGAAAAAGTCGTAACA
TAGTAGGCGTACTGGAAAGTGCGCCTGGCCCACCGAAGAGTAGCCAAACAGTTAAGGCCT
CTTACTTACACTAAGACTACTGCCTGTGCAAGTCAGGCCTCTTCGTTCCAATAGATCGTT
TATTTATTTACCCTCTTGTTATTTCGAAACATCCACCACCCTTAATCCCCTGAAAGTAAA
GGCGATTGAACCCAGTAAA--ACTGCAAGTACCGTAAGGGAACTATGAAAAAGCGATGAA
ATAGATGTTAAGAACTAAAAAGAAGCGATTAACCCGCGTACCTTTTGCATCATGGTTTAG
CAAACCAACAGATAAAGCCATCTTTTCCCGAAGTCAGACGAGCTATTCCTTTCCAGAGGT
TAAA-AGTTAACGCTCTTCGTCCCATTACTGTCGCAATAGTAAAGGCAGAGAAATGAATA
GAGGTGAAATGCCAACCGCGTCTGCCGATAGCTGGTTACAGTCGAAACAAGTAGAAGCTT
TGCACGCCCTCGGGCGATGTTAGGATTTAAGGGACAAGCTTTAAATTCCAGACAGAAACA
ACTGCTAATCTTAATAAGGTCAATAACCACTTAATTTT-TCAATCGTAGGCCTAGAAGCA
GCCACCGATAAAAATGCGTTACAGCTTATGAATTAACCGAC-AAAAATAATTGCCTTCCC
AACCTAATTCCCATTAGACTGCTATCTTTCCCTAAAGAAAACTACTGCTAAAACTAGTAA
TTTCTCTTCGATTCTTGTCTATCCGGCTCCTAACCCAGGAAAGGAAATTTTTAAGTCTCA
AGAACTCCTAAAACCGAAATCTTCTACCGTTGAGCCAACTCAGGCGAAGAAAATC-CCTA
AAATAAAGAGAAGGAACTCGGCAAATCAGGTCTCGCCTGTTTACCAAAAACATCGCCCCC
CGAATATCCAAACATGGGGGGTACTGCCTGCCCAGTGAATTAATTTAAACGGCCGCGGTA
TCCTGACCGTGCGAAGGTAGCACAATCACTAGCCCTCTAAATAAGGGCCGGTATGAATGG
CAACACGAAGGCCTAACTGTCTCCTCTTTAACTAACGAAACTTCTCTAGCCGTGCAAAAG
CGGCTATTAAAGCGCTAGACGAGAAGACCCTATCGAGCTTCAGGGATAAGAGACCGACCA
AAAACTAGACCAACTGAACTAATGGCCCGCCAGCTCTCTGACTCATACATCTAGTTTTGC
TCTTACTCTCCTTTTCCTTTTGGTTGGGGCAACCACGGAGAATATCCACCCTCCGAGCCA
AACTAATTTTAAATGACATCACGTCATAAGCATAACCCTTATGGTTCATGATCCGGACCT
TCCGAACAACGAACAAAGTTACCGTAGGGATAACAGCGTAATCCCTCCTAAGAGCCCGCA
TTGCCGGAGGGGTTTGCGACCTCGATGTTGGATCGGGGAATCCTGATGGTGCAGCCGCTA
TCAAGGGTTGGTCTGTTCGACCATTAAAACCCCACGTGATCTGAGTTCAGACCGGCGAGA
GCCAGGTCGGCTTCTATCTACGCAATTTGCTACCCTAAGTACGAAAGGACAAGGGTAGCC
GAGCCAATAGGCCCCCTACGCTCGACCCCAACCTGTGAATTCAACTAACCGCTAGGATGG
CAGAGTGGTT-AATGCAAGGGACTTAGGATCCCTCCCCCGGAGGTTCGATTCCCCCTCCC
AGCTGTTACTGTGGCAGAGTGGTTAATGCAGAAGGCCTAAGCCCTTCCCGCCATGGGTTC
AATTCCCATCAGTAACTATGTCCTGAATCCTCATTATTATACACGCCTTAATACTCATAG
TCCCAGTTCTTCTAGCAGTAGCGTTCATTACCCTTGGGGAACGAAAGATAATAGGGTATA
TGCAACTCCGCAAGGGCCCCAATGTAGTAGGACCCTACGGCTTACTTCAACCTATTGCAG
ACGGAGTAAAGCTGTTTATTAAGGAGCCAGTAAAGCCAACTACGGCCAACCCTCAACTCT
TTATTTTATGCCCAATCTTAGCCTTAGCTATCGCCTTGGTCCTGTGAACCCCTATCCCCC
TGCCATTTCAATTTTCCTCTATAAACCTTTCAATTATTCTTATCCTTGCCCTGTCCAGAC
TAGCAGTATACTCAATACTTGGTTCAGGTTGATCGTCGAACTCTAAGTATGCACTTATCG
GCTCGATCCGAGCCGTGGCCCAAACCATCTCATATGAAGTAAGCCTTGGCTTAATCGTCC
TATGTGTGGTTATATTAGCCGGAAGATTCAACCTGTCTACGATTGTAGACAGACAAGACT
TCTCGTGGTTTATACTTACTTGCACACCCATAGCATTTATCTGATACGTCTCCACCTTAG
CAGAAACAAACCGAACACCTTTTGACCTCACAGAAGGAGAATCCGAACTAGTTTCAGGGT
TTAATGTTGAATACGCTGGCGGCCCATTCGCCCTTTTTTTTCTCGCAGAATACTCGAACA
TTATATTTATGAATGTCCTCTCTACCGTCCTATTTCTAGGGGGAGGAGGCCCCTCCATTC
TATTCTCCTGGGCACAAACTCCAATAATTGCCCTGAAGGCAACATTTTTATCCCTTCTCT
TCTTATGAGTCCGAGCATCATACCCTCGCTTCCGCTACGACCAACTAATGCACCTCGCCT
GAAAGAGCTATTTACCTCTGGCCCTCGGCCTTTTAATTCTTCTGGCCGCCATCCCACTTG
CCCTCAACTCACTAGCGCCTTACTAGAAAGGCAAGAATTGAACTTGCCCTAAGGGAATCA
AAACCCCTTGTGCTTCCACTACACCACTTTCTAGAGTTTGTCCCTGGGCGTTATAGGACT
CTGGCCGATAACCAGACTATCGAAGGTTAAACTCCTTCCAAACTCCGGCAAAATCAGCTA
AAATAAGCTAGCGGGCTCATTCCCCGAAAATGGCGGGCTAAATTCCCCCTTTTGCTAATG
AACCCTATCGTTTTTTCCCTCCTCTCTCTCACAGTTATAGCAGGGACACTCCTCGTTCTT
ACAGCATCAAACTGATTTTTTATTTGGCTGGGACTAGAAATCAACACCCTAGCCTTCCTT
CCTTTATTAATCTCAACCCATCACCCTCGTGCCACAGAGGCTACCACAAAGTACTTTCTC
ATTCAGGCACTAGCCTCAGCCCTCCTGCTATTCGGAGGCCTCCTCCAAGCATCTCAATTT
AACTCATGAAATACCGACACTCAACTTCTGCCTGCCACAACTATTCTCCTCATTGCCGCA
GTAACACTTAAGATGGCCATTGCACCCTGTCATGGCTGACTTCCAGACGTCTTACAGGGC
CTCCCTTTCCGAATCGGACTTATCCTTTCAACTTGGCAAAAGATCGCCCCGTTCTCCATC
CTTCTTTTACTCCCGACCCAACCAACATGAGTTTTCTTCACACTAGGCCTTCTCTCAGTC
ATAATAGGGGGCTGAGGTGGCCTCAACCAAACTCATATTCGAAAGCTCCTTGCTTACTCA
TCCATAGCCCATCTTGGATGAATCATCACTATTTACCCTCTCTCCTCACAAATTAGAACC
CTCACTCTTGTACTTTACTTTTTCTTAACCGGCACACTATTCCTTGCACTCCACTTTCTC
AACACACCAAGCCTTGCCGACTTAGGCAACATAGTTAATCTAGCCCCCTGGCTTACAACT
CTTACCTTATTCACTACACTTTCACTAGGCGGCCTCCCTCCCCTTACAGGGTTCTTAAGC
AAGTGACTAATTCTTCAAGAACTCTCCCTCAACACCAACCTGGTAATAGCAACTACACTT
ATTATGGCCAGCCTTATTAGCCTTTTCTTTTATCTCCGCATCACTTATATCATACTCCTC
ACACTCTCCCCTCAACACACTACAATCTCTTTGACATGACGAACCGCCCAGAGAGCAAGA
CTGGCTAATATCCTGTTGGCCGCTCTTCTAACTATTAGAATTGCCGGGCTCGCACTACCC
CCATCCTGGCTACCTTTATTTTTCTAAATGGGCAGGCCTCGATCCCGCATCTTTTTGGTT
AACAGCCAAATGCTTTCCACCAAGCTCCCATTTAGGGGTTTACGTTAATTAGACACCTAG
CCTTCAAAGCTAGCAGTAGAAGTGCAAATCTTTTAACCCCTGTAGGCTCTGAGAATTAAA
CCCAAGATCTTCTATATGCAAAACAGACATTTTATCATTAAACTAAGCCCACAAGTCTCA
GCGCCGATCAAGGCACATCCTAGAATTTGCAATTCTTTATTTTCTTTAAACTATGAGACC
ACTGATAACGGAAGGACTCGAACCCCCATAAA
