# Supplementary material for: Conveniently Pre-Tagged and Pre-Packaged: Extended Molecular Identification and Metagenomics Using Complete Metazoan Mitochondrial Genomes
Source: PLoS One. 2012 Dec 14;7(12):e51263. doi: 10.1371/journal.pone.0051263 (PMC3522660; doi:10.1371/journal.pone.0051263)
Supplement: File S4 — Sliding window analyses for Sauropsida, Aves, Hemichordata, Coelacanthimorpha, Dipnoi, Chondrichthyes and Cephalochordata. For each family, the folder contains the aligned sequences as well as the sliding window analyses by species pair and for all species pair on a single figure. (ZIP) [file pone.0051263.s004.zip › Sauropsida & Aves/Accipitridae/15_150/Nisaetus_nipalensis_NC_007598_Nisaetus_alboniger_NC_007599.csv]

0	0.0266666666666667
15	0.02
30	0.0266666666666667
45	0.0266666666666667
60	0.0266666666666667
75	0.0266666666666667
90	0.0133333333333333
105	0.00666666666666667
120	0.00666666666666667
135	0.00666666666666667
150	0.00666666666666667
165	0.00666666666666667
180	0.00666666666666667
195	0.00666666666666667
210	0.00666666666666667
225	0.0133333333333333
240	0.0133333333333333
255	0.0266666666666667
270	0.0266666666666667
285	0.0266666666666667
300	0.0266666666666667
315	0.0333333333333333
330	0.0266666666666667
345	0.0333333333333333
360	0.0333333333333333
375	0.0266666666666667
390	0.0333333333333333
405	0.0266666666666667
420	0.0333333333333333
435	0.0333333333333333
450	0.0333333333333333
465	0.0266666666666667
480	0.04
495	0.04
510	0.04
525	0.0466666666666667
540	0.0466666666666667
555	0.04
570	0.0466666666666667
585	0.0466666666666667
600	0.0466666666666667
615	0.0533333333333333
630	0.0466666666666667
645	0.0466666666666667
660	0.0466666666666667
675	0.04
690	0.0333333333333333
705	0.0333333333333333
720	0.02
735	0.0266666666666667
750	0.0333333333333333
765	0.0266666666666667
780	0.02
795	0.0133333333333333
810	0.02
825	0.02
840	0.0266666666666667
855	0.04
870	0.04
885	0.04
900	0.0333333333333333
915	0.0333333333333333
930	0.0333333333333333
945	0.0333333333333333
960	0.0333333333333333
975	0.0333333333333333
990	0.0266666666666667
1005	0.0133333333333333
1020	0.02
1035	0.0133333333333333
1050	0.02
1065	0.02
1080	0.0266666666666667
1095	0.0266666666666667
1110	0.0266666666666667
1125	0.0266666666666667
1140	0.0266666666666667
1155	0.0266666666666667
1170	0.0266666666666667
1185	0.0266666666666667
1200	0.02
1215	0.0266666666666667
1230	0.02
1245	0.02
1260	0.0133333333333333
1275	0.0133333333333333
1290	0.0133333333333333
1305	0.0133333333333333
1320	0.00666666666666667
1335	0.00666666666666667
1350	0.00666666666666667
1365	0
1380	0
1395	0
1410	0
1425	0
1440	0
1455	0
1470	0
1485	0
1500	0
1515	0
1530	0
1545	0
1560	0
1575	0
1590	0
1605	0
1620	0
1635	0.00666666666666667
1650	0.00666666666666667
1665	0.0133333333333333
1680	0.0133333333333333
1695	0.0133333333333333
1710	0.0133333333333333
1725	0.0133333333333333
1740	0.0133333333333333
1755	0.0133333333333333
1770	0.0133333333333333
1785	0.00666666666666667
1800	0.00666666666666667
1815	0.00666666666666667
1830	0.02
1845	0.0266666666666667
1860	0.0266666666666667
1875	0.0266666666666667
1890	0.0266666666666667
1905	0.0266666666666667
1920	0.0266666666666667
1935	0.0266666666666667
1950	0.0266666666666667
1965	0.02
1980	0.00666666666666667
1995	0
2010	0.00666666666666667
2025	0.00666666666666667
2040	0.00666666666666667
2055	0.00666666666666667
2070	0.00666666666666667
2085	0.00666666666666667
2100	0.02
2115	0.02
2130	0.02
2145	0.02
2160	0.02
2175	0.02
2190	0.02
2205	0.0266666666666667
2220	0.0266666666666667
2235	0.0266666666666667
2250	0.0133333333333333
2265	0.0133333333333333
2280	0.02
2295	0.02
2310	0.0133333333333333
2325	0.0133333333333333
2340	0.02
2355	0.0133333333333333
2370	0.0133333333333333
2385	0.0133333333333333
2400	0.02
2415	0.02
2430	0.02
2445	0.0333333333333333
2460	0.0333333333333333
2475	0.04
2490	0.0333333333333333
2505	0.0466666666666667
2520	0.0466666666666667
2535	0.0466666666666667
2550	0.0466666666666667
2565	0.0466666666666667
2580	0.0466666666666667
2595	0.0333333333333333
2610	0.0466666666666667
2625	0.04
2640	0.04
2655	0.0266666666666667
2670	0.0266666666666667
2685	0.0333333333333333
2700	0.0333333333333333
2715	0.04
2730	0.0533333333333333
2745	0.0533333333333333
2760	0.0466666666666667
2775	0.0466666666666667
2790	0.0466666666666667
2805	0.0533333333333333
2820	0.06
2835	0.0533333333333333
2850	0.0466666666666667
2865	0.04
2880	0.0333333333333333
2895	0.04
2910	0.0333333333333333
2925	0.04
2940	0.04
2955	0.0333333333333333
2970	0.0333333333333333
2985	0.04
3000	0.04
3015	0.04
3030	0.0466666666666667
3045	0.0466666666666667
3060	0.0666666666666667
3075	0.06
3090	0.0666666666666667
3105	0.0666666666666667
3120	0.06
3135	0.0533333333333333
3150	0.0533333333333333
3165	0.0533333333333333
3180	0.0333333333333333
3195	0.0266666666666667
3210	0.00666666666666667
3225	0.0133333333333333
3240	0.0133333333333333
3255	0.0133333333333333
3270	0.0133333333333333
3285	0.0133333333333333
3300	0.0133333333333333
3315	0.0133333333333333
3330	0.0133333333333333
3345	0.0133333333333333
3360	0.0133333333333333
3375	0.00666666666666667
3390	0
3405	0
3420	0
3435	0.00666666666666667
3450	0.00666666666666667
3465	0.00666666666666667
3480	0.0133333333333333
3495	0.0266666666666667
3510	0.0333333333333333
3525	0.04
3540	0.04
3555	0.04
3570	0.0466666666666667
3585	0.04
3600	0.0466666666666667
3615	0.0466666666666667
3630	0.04
3645	0.0333333333333333
3660	0.0266666666666667
3675	0.0266666666666667
3690	0.0266666666666667
3705	0.0333333333333333
3720	0.0266666666666667
3735	0.0266666666666667
3750	0.0266666666666667
3765	0.0266666666666667
3780	0.0266666666666667
3795	0.02
3810	0.0266666666666667
3825	0.0266666666666667
3840	0.0266666666666667
3855	0.02
3870	0.02
3885	0.02
3900	0.0133333333333333
3915	0.0133333333333333
3930	0.0133333333333333
3945	0.0133333333333333
3960	0.00666666666666667
3975	0
3990	0.00666666666666667
4005	0.00666666666666667
4020	0.0133333333333333
4035	0.0133333333333333
4050	0.02
4065	0.02
4080	0.0266666666666667
4095	0.0266666666666667
4110	0.0333333333333333
4125	0.0466666666666667
4140	0.0466666666666667
4155	0.0466666666666667
4170	0.0466666666666667
4185	0.0466666666666667
4200	0.04
4215	0.0466666666666667
4230	0.0466666666666667
4245	0.0533333333333333
4260	0.06
4275	0.0533333333333333
4290	0.06
4305	0.0733333333333333
4320	0.08
4335	0.08
4350	0.0933333333333333
4365	0.0866666666666667
4380	0.08
4395	0.08
4410	0.0666666666666667
4425	0.06
4440	0.0466666666666667
4455	0.0466666666666667
4470	0.04
4485	0.04
4500	0.0266666666666667
4515	0.0266666666666667
4530	0.0333333333333333
4545	0.0266666666666667
4560	0.0333333333333333
4575	0.0333333333333333
4590	0.0333333333333333
4605	0.0266666666666667
4620	0.0266666666666667
4635	0.0266666666666667
4650	0.04
4665	0.0466666666666667
4680	0.0466666666666667
4695	0.0466666666666667
4710	0.04
4725	0.0466666666666667
4740	0.0466666666666667
4755	0.0466666666666667
4770	0.04
4785	0.0466666666666667
4800	0.04
4815	0.0333333333333333
4830	0.0333333333333333
4845	0.0333333333333333
4860	0.0333333333333333
4875	0.0266666666666667
4890	0.0266666666666667
4905	0.02
4920	0.02
4935	0.0266666666666667
4950	0.02
4965	0.02
4980	0.02
4995	0.02
5010	0.0266666666666667
5025	0.0266666666666667
5040	0.0333333333333333
5055	0.0466666666666667
5070	0.0533333333333333
5085	0.04
5100	0.04
5115	0.04
5130	0.04
5145	0.04
5160	0.04
5175	0.04
5190	0.04
5205	0.0266666666666667
5220	0.02
5235	0.0266666666666667
5250	0.0266666666666667
5265	0.04
5280	0.0333333333333333
5295	0.0333333333333333
5310	0.0333333333333333
5325	0.0333333333333333
5340	0.0266666666666667
5355	0.0266666666666667
5370	0.0266666666666667
5385	0.0266666666666667
5400	0.0266666666666667
5415	0.02
5430	0.02
5445	0.02
5460	0.0133333333333333
5475	0.0133333333333333
5490	0.0133333333333333
5505	0.0133333333333333
5520	0.0266666666666667
5535	0.0266666666666667
5550	0.0266666666666667
5565	0.02
5580	0.0266666666666667
5595	0.0266666666666667
5610	0.0333333333333333
5625	0.0333333333333333
5640	0.0333333333333333
5655	0.0333333333333333
5670	0.02
5685	0.0133333333333333
5700	0.0133333333333333
5715	0.02
5730	0.0133333333333333
5745	0.0133333333333333
5760	0.00666666666666667
5775	0.00666666666666667
5790	0.00666666666666667
5805	0.00666666666666667
5820	0.00666666666666667
5835	0.00666666666666667
5850	0.0133333333333333
5865	0.02
5880	0.02
5895	0.0266666666666667
5910	0.0266666666666667
5925	0.0266666666666667
5940	0.0266666666666667
5955	0.0266666666666667
5970	0.0266666666666667
5985	0.0266666666666667
6000	0.02
6015	0.00666666666666667
6030	0.00666666666666667
6045	0
6060	0
6075	0
6090	0
6105	0
6120	0
6135	0
6150	0
6165	0.00666666666666667
6180	0.00666666666666667
6195	0.00666666666666667
6210	0.00666666666666667
6225	0.00666666666666667
6240	0.00666666666666667
6255	0.0133333333333333
6270	0.02
6285	0.0266666666666667
6300	0.0266666666666667
6315	0.02
6330	0.02
6345	0.0266666666666667
6360	0.0266666666666667
6375	0.0266666666666667
6390	0.04
6405	0.0333333333333333
6420	0.0266666666666667
6435	0.02
6450	0.02
6465	0.02
6480	0.0266666666666667
6495	0.02
6510	0.0266666666666667
6525	0.0266666666666667
6540	0.02
6555	0.02
6570	0.0266666666666667
6585	0.0333333333333333
6600	0.0333333333333333
6615	0.0333333333333333
6630	0.0333333333333333
6645	0.0333333333333333
6660	0.0266666666666667
6675	0.0266666666666667
6690	0.02
6705	0.0266666666666667
6720	0.02
6735	0.0133333333333333
6750	0.0133333333333333
6765	0.02
6780	0.02
6795	0.02
6810	0.02
6825	0.02
6840	0.02
6855	0.0133333333333333
6870	0.0133333333333333
6885	0.0133333333333333
6900	0.0133333333333333
6915	0.0133333333333333
6930	0.0133333333333333
6945	0.02
6960	0.0266666666666667
6975	0.04
6990	0.04
7005	0.04
7020	0.0466666666666667
7035	0.0466666666666667
7050	0.0533333333333333
7065	0.0466666666666667
7080	0.04
7095	0.0333333333333333
7110	0.0266666666666667
7125	0.0133333333333333
7140	0.0133333333333333
7155	0.02
7170	0.02
7185	0.02
7200	0.0133333333333333
7215	0.0133333333333333
7230	0.0133333333333333
7245	0.0133333333333333
7260	0.0133333333333333
7275	0.0133333333333333
7290	0.0133333333333333
7305	0.00666666666666667
7320	0.00666666666666667
7335	0.0133333333333333
7350	0.0133333333333333
7365	0.0133333333333333
7380	0.0133333333333333
7395	0.0133333333333333
7410	0.0133333333333333
7425	0.0133333333333333
7440	0.0133333333333333
7455	0.0133333333333333
7470	0.0133333333333333
7485	0.00666666666666667
7500	0.00666666666666667
7515	0.00666666666666667
7530	0.00666666666666667
7545	0.02
7560	0.02
7575	0.0266666666666667
7590	0.04
7605	0.0466666666666667
7620	0.0533333333333333
7635	0.0533333333333333
7650	0.0533333333333333
7665	0.0533333333333333
7680	0.06
7695	0.0466666666666667
7710	0.0533333333333333
7725	0.0533333333333333
7740	0.0466666666666667
7755	0.04
7770	0.0333333333333333
7785	0.04
7800	0.04
7815	0.04
7830	0.0466666666666667
7845	0.0466666666666667
7860	0.0466666666666667
7875	0.04
7890	0.0333333333333333
7905	0.04
7920	0.0466666666666667
7935	0.04
7950	0.04
7965	0.0466666666666667
7980	0.0333333333333333
7995	0.04
8010	0.0333333333333333
8025	0.0333333333333333
8040	0.0466666666666667
8055	0.04
8070	0.0333333333333333
8085	0.0333333333333333
8100	0.0333333333333333
8115	0.0266666666666667
8130	0.0333333333333333
8145	0.0266666666666667
8160	0.0266666666666667
8175	0.0266666666666667
8190	0.0266666666666667
8205	0.0266666666666667
8220	0.0266666666666667
8235	0.0333333333333333
8250	0.04
8265	0.04
8280	0.0533333333333333
8295	0.0533333333333333
8310	0.0533333333333333
8325	0.06
8340	0.0533333333333333
8355	0.0533333333333333
8370	0.0466666666666667
8385	0.04
8400	0.0333333333333333
8415	0.0333333333333333
8430	0.02
8445	0.02
8460	0.0266666666666667
8475	0.0266666666666667
8490	0.02
8505	0.02
8520	0.02
8535	0.02
8550	0.02
8565	0.0266666666666667
8580	0.02
8595	0.02
8610	0.02
8625	0.0133333333333333
8640	0.0133333333333333
8655	0.0133333333333333
8670	0.0133333333333333
8685	0.0266666666666667
8700	0.0266666666666667
8715	0.02
8730	0.02
8745	0.0266666666666667
8760	0.02
8775	0.0266666666666667
8790	0.0266666666666667
8805	0.0333333333333333
8820	0.04
8835	0.04
8850	0.04
8865	0.0466666666666667
8880	0.0466666666666667
8895	0.0466666666666667
8910	0.0466666666666667
8925	0.04
8940	0.0466666666666667
8955	0.04
8970	0.0333333333333333
8985	0.02
9000	0.0266666666666667
9015	0.02
9030	0.02
9045	0.0133333333333333
9060	0.02
9075	0.0266666666666667
9090	0.02
9105	0.02
9120	0.02
9135	0.02
9150	0.02
9165	0.02
9180	0.0266666666666667
9195	0.0333333333333333
9210	0.0266666666666667
9225	0.0266666666666667
9240	0.0266666666666667
9255	0.04
9270	0.04
9285	0.04
9300	0.0333333333333333
9315	0.0333333333333333
9330	0.0333333333333333
9345	0.0266666666666667
9360	0.0266666666666667
9375	0.02
9390	0.02
9405	0.0133333333333333
9420	0.0133333333333333
9435	0.0133333333333333
9450	0.0266666666666667
9465	0.04
9480	0.04
9495	0.04
9510	0.04
9525	0.04
9540	0.04
9555	0.0466666666666667
9570	0.06
9585	0.08
9600	0.0733333333333333
9615	0.06
9630	0.0533333333333333
9645	0.0666666666666667
9660	0.08
9675	0.08
9690	0.08
9705	0.0666666666666667
9720	0.0533333333333333
9735	0.0333333333333333
9750	0.0266666666666667
9765	0.0333333333333333
9780	0.0333333333333333
9795	0.0266666666666667
9810	0.02
9825	0.02
9840	0.0266666666666667
9855	0.0333333333333333
9870	0.0333333333333333
9885	0.0333333333333333
9900	0.0333333333333333
9915	0.0333333333333333
9930	0.0333333333333333
9945	0.0266666666666667
9960	0.02
9975	0.02
9990	0.0133333333333333
10005	0.00666666666666667
10020	0.00666666666666667
10035	0.00666666666666667
10050	0.00666666666666667
10065	0
10080	0
10095	0
10110	0
10125	0
10140	0
10155	0
10170	0
10185	0
10200	0
10215	0
10230	0
10245	0
10260	0
10275	0
10290	0
10305	0
10320	0
10335	0
10350	0
10365	0
10380	0.00666666666666667
10395	0.00666666666666667
10410	0.00666666666666667
10425	0.00666666666666667
10440	0.0133333333333333
10455	0.0133333333333333
10470	0.0133333333333333
10485	0.0133333333333333
10500	0.02
10515	0.02
10530	0.0133333333333333
10545	0.0133333333333333
10560	0.0133333333333333
10575	0.0133333333333333
10590	0.00666666666666667
10605	0.00666666666666667
10620	0.0133333333333333
10635	0.0133333333333333
10650	0.00666666666666667
10665	0.00666666666666667
10680	0.0133333333333333
10695	0.0266666666666667
10710	0.0266666666666667
10725	0.0266666666666667
10740	0.0333333333333333
10755	0.0333333333333333
10770	0.0333333333333333
10785	0.04
10800	0.0466666666666667
10815	0.0533333333333333
10830	0.0466666666666667
10845	0.0333333333333333
10860	0.0333333333333333
10875	0.04
10890	0.04
10905	0.04
10920	0.0466666666666667
10935	0.04
10950	0.0333333333333333
10965	0.0266666666666667
10980	0.0266666666666667
10995	0.0266666666666667
11010	0.04
11025	0.04
11040	0.04
11055	0.0466666666666667
11070	0.0333333333333333
11085	0.04
11100	0.0466666666666667
11115	0.0533333333333333
11130	0.0533333333333333
11145	0.0533333333333333
11160	0.04
11175	0.0333333333333333
11190	0.04
11205	0.0333333333333333
11220	0.04
11235	0.0333333333333333
11250	0.0266666666666667
11265	0.02
11280	0.02
11295	0.02
11310	0.02
11325	0.02
11340	0.0133333333333333
11355	0.02
11370	0.0133333333333333
11385	0.0133333333333333
11400	0.02
11415	0.0266666666666667
11430	0.0266666666666667
11445	0.0266666666666667
11460	0.0333333333333333
11475	0.0333333333333333
11490	0.04
11505	0.0333333333333333
11520	0.04
11535	0.04
11550	0.04
11565	0.0333333333333333
11580	0.04
11595	0.0466666666666667
11610	0.0466666666666667
11625	0.0466666666666667
11640	0.0533333333333333
11655	0.0533333333333333
11670	0.0533333333333333
11685	0.0533333333333333
11700	0.0466666666666667
11715	0.0533333333333333
11730	0.0533333333333333
11745	0.0466666666666667
11760	0.0466666666666667
11775	0.0533333333333333
11790	0.0333333333333333
11805	0.04
11820	0.04
11835	0.04
11850	0.0466666666666667
11865	0.0466666666666667
11880	0.04
11895	0.0466666666666667
11910	0.0466666666666667
11925	0.04
11940	0.0466666666666667
11955	0.0466666666666667
11970	0.04
11985	0.0466666666666667
12000	0.0466666666666667
12015	0.04
12030	0.0466666666666667
12045	0.0466666666666667
12060	0.04
12075	0.0466666666666667
12090	0.0466666666666667
12105	0.04
12120	0.04
12135	0.04
12150	0.0333333333333333
12165	0.0333333333333333
12180	0.04
12195	0.0333333333333333
12210	0.0333333333333333
12225	0.04
12240	0.0333333333333333
12255	0.0333333333333333
12270	0.0333333333333333
12285	0.0266666666666667
12300	0.0266666666666667
12315	0.0266666666666667
12330	0.0133333333333333
12345	0.0133333333333333
12360	0.0133333333333333
12375	0
12390	0
12405	0
12420	0
12435	0
12450	0
12465	0
12480	0
12495	0
12510	0
12525	0
12540	0
12555	0
12570	0
12585	0
12600	0
12615	0
12630	0
12645	0
12660	0
12675	0
12690	0
12705	0
12720	0
12735	0
12750	0.00666666666666667
12765	0.00666666666666667
12780	0.00666666666666667
12795	0.0133333333333333
12810	0.02
12825	0.02
12840	0.0333333333333333
12855	0.0333333333333333
12870	0.04
12885	0.0466666666666667
12900	0.04
12915	0.0466666666666667
12930	0.0466666666666667
12945	0.04
12960	0.0333333333333333
12975	0.0333333333333333
12990	0.02
13005	0.02
13020	0.0133333333333333
13035	0.00666666666666667
13050	0.00666666666666667
13065	0
13080	0
13095	0
13110	0.00666666666666667
13125	0.00666666666666667
13140	0.0133333333333333
13155	0.0133333333333333
13170	0.0133333333333333
13185	0.0133333333333333
13200	0.0133333333333333
13215	0.02
13230	0.02
13245	0.0266666666666667
13260	0.02
13275	0.02
13290	0.0133333333333333
13305	0.02
13320	0.02
13335	0.02
13350	0.0266666666666667
13365	0.02
13380	0.02
13395	0.0133333333333333
13410	0.0266666666666667
13425	0.0266666666666667
13440	0.0333333333333333
13455	0.0266666666666667
13470	0.0266666666666667
13485	0.0266666666666667
13500	0.02
13515	0.02
13530	0.02
13545	0.02
13560	0.00666666666666667
13575	0.00666666666666667
13590	0
13605	0.00666666666666667
13620	0.00666666666666667
13635	0.00666666666666667
13650	0.00666666666666667
13665	0.0133333333333333
13680	0.0133333333333333
13695	0.02
13710	0.02
13725	0.02
13740	0.0333333333333333
13755	0.0266666666666667
13770	0.0266666666666667
13785	0.0266666666666667
13800	0.0266666666666667
13815	0.0266666666666667
13830	0.0333333333333333
13845	0.0266666666666667
13860	0.0266666666666667
13875	0.0266666666666667
13890	0.0133333333333333
13905	0.0133333333333333
13920	0.02
13935	0.02
13950	0.02
13965	0.0266666666666667
13980	0.02
13995	0.02
14010	0.02
14025	0.02
14040	0.02
14055	0.02
14070	0.0133333333333333
14085	0.0266666666666667
14100	0.0266666666666667
14115	0.02
14130	0.02
14145	0.0266666666666667
14160	0.0266666666666667
14175	0.0333333333333333
14190	0.0333333333333333
14205	0.0333333333333333
14220	0.0333333333333333
14235	0.02
14250	0.02
14265	0.0133333333333333
14280	0.0133333333333333
14295	0.0133333333333333
14310	0.0133333333333333
14325	0.00666666666666667
14340	0.00666666666666667
14355	0.00666666666666667
14370	0.00666666666666667
14385	0.00666666666666667
14400	0.00666666666666667
14415	0.00666666666666667
14430	0.00666666666666667
14445	0
14460	0
14475	0
14490	0
14505	0
14520	0
14535	0
14550	0
14565	0
14580	0
14595	0
14610	0
14625	0.0133333333333333
14640	0.0133333333333333
14655	0.0133333333333333
14670	0.02
14685	0.02
14700	0.0266666666666667
14715	0.0266666666666667
14730	0.0266666666666667
14745	0.0266666666666667
14760	0.0266666666666667
14775	0.0133333333333333
14790	0.0133333333333333
14805	0.0133333333333333
14820	0.00666666666666667
14835	0.0133333333333333
14850	0.00666666666666667
14865	0.00666666666666667
14880	0.00666666666666667
14895	0.0133333333333333
14910	0.0133333333333333
14925	0.0133333333333333
14940	0.0133333333333333
14955	0.0133333333333333
14970	0.0133333333333333
14985	0.00666666666666667
15000	0.00666666666666667
15015	0.00666666666666667
15030	0.00666666666666667
15045	0
15060	0
15075	0
15090	0.00666666666666667
15105	0.0133333333333333
15120	0.02
15135	0.02
15150	0.02
15165	0.02
15180	0.02
15195	0.02
15210	0.02
15225	0.02
15240	0.02
15255	0.02
15270	0.02
15285	0.02
15300	0.02
15315	0.02
15330	0.02
15345	0.02
15360	0.02
15375	0.0266666666666667
15390	0.02
15405	0.02
15420	0.0133333333333333
15435	0.0133333333333333
15450	0.0133333333333333
15465	0.0133333333333333
15480	0.0133333333333333
15495	0.02
15510	0.0266666666666667
15525	0.02
15540	0.0266666666666667
15555	0.02
15570	0.0333333333333333
15585	0.0333333333333333
15600	0.0333333333333333
15615	0.0333333333333333
15630	0.0333333333333333
15645	0.0266666666666667
15660	0.02
15675	0.02
15690	0.02
15705	0.02
15720	0.00666666666666667
15735	0.00666666666666667
15750	0.0133333333333333
15765	0.02
15780	0.02
15795	0.02
15810	0.0333333333333333
15825	0.0333333333333333
15840	0.0266666666666667
15855	0.0266666666666667
15870	0.0266666666666667
15885	0.0266666666666667
15900	0.02
15915	0.0133333333333333
15930	0.02
15945	0.0266666666666667
15960	0.0133333333333333
15975	0.0133333333333333
15990	0.0133333333333333
16005	0.02
16020	0.02
16035	0.02
16050	0.02
16065	0.02
16080	0.02
16095	0.0133333333333333
16110	0.02
16125	0.02
16140	0.02
16155	0.02
16170	0.02
16185	0.02
16200	0.02
16215	0.02
16230	0.0133333333333333
16245	0.0133333333333333
16260	0.00666666666666667
16275	0.00666666666666667
16290	0.00666666666666667
16305	0.00666666666666667
16320	0.00666666666666667
16335	0.00666666666666667
16350	0.00666666666666667
16365	0.00666666666666667
16380	0.00666666666666667
16395	0.00666666666666667
16410	0.00666666666666667
16425	0.00666666666666667
16440	0.00666666666666667
16455	0
16470	0.00666666666666667
16485	0.00666666666666667
16500	0.0133333333333333
16515	0.0133333333333333
16530	0.0133333333333333
16545	0.0266666666666667
16560	0.0266666666666667
16575	0.0266666666666667
16590	0.0266666666666667
16605	0.0266666666666667
16620	0.02
16635	0.02
16650	0.02
16665	0.02
16680	0.0266666666666667
16695	0.0133333333333333
16710	0.02
16725	0.02
16740	0.02
16755	0.02
16770	0.0333333333333333
16785	0.0333333333333333
16800	0.04
16815	0.04
16830	0.04
16845	0.0466666666666667
16860	0.04
16875	0.0466666666666667
16890	0.0466666666666667
16905	0.0466666666666667
16920	0.04
16935	0.0466666666666667
16950	0.0466666666666667
16965	0.0533333333333333
16980	0.0466666666666667
16995	0.04
17010	0.04
17025	0.0333333333333333
17040	0.0333333333333333
17055	0.0333333333333333
17070	0.0266666666666667
17085	0.0266666666666667
17100	0.02
17115	0.0133333333333333
17130	0.02
17145	0.02
17160	0.02
17175	0.02
17190	0.02
17205	0.02
17220	0.0266666666666667
17235	0.02
17250	0.0133333333333333
17265	0.02
17280	0.02
17295	0.04
17310	0.04
17325	0.04
17340	0.04
17355	0.04
17370	0.0333333333333333
17385	0.0333333333333333
17400	0.0466666666666667
17415	0.0533333333333333
17430	0.0466666666666667
17445	0.0266666666666667
17460	0.0333333333333333
17475	0.0333333333333333
17490	0.0333333333333333
17505	0.04
17520	0.04
17535	0.04
17550	0.0266666666666667
17565	0.0133333333333333
17580	0.0133333333333333
17595	0.0133333333333333
17610	0.00666666666666667
17625	0.00666666666666667
17640	0.00666666666666667
17655	0.0133333333333333
17670	0.0133333333333333
17685	0.0133333333333333
17700	0.0133333333333333
17715	0.02
17730	0.02
17745	0.02
17760	0.02
17775	0.0266666666666667
17790	0.0266666666666667
17805	0.0133333333333333
17820	0.0133333333333333
17835	0.0133333333333333
17850	0.0133333333333333
17865	0.0133333333333333
17880	0.0133333333333333
17895	0.0133333333333333
17910	0.0133333333333333
17925	0.00666666666666667
17940	0.02
17955	0.0266666666666667
17970	0.0266666666666667
17985	0.0266666666666667
