# Supplementary material for: Conveniently Pre-Tagged and Pre-Packaged: Extended Molecular Identification and Metagenomics Using Complete Metazoan Mitochondrial Genomes
Source: PLoS One. 2012 Dec 14;7(12):e51263. doi: 10.1371/journal.pone.0051263 (PMC3522660; doi:10.1371/journal.pone.0051263)
Supplement: File S4 — Sliding window analyses for Sauropsida, Aves, Hemichordata, Coelacanthimorpha, Dipnoi, Chondrichthyes and Cephalochordata. For each family, the folder contains the aligned sequences as well as the sliding window analyses by species pair and for all species pair on a single figure. (ZIP) [file pone.0051263.s004.zip › Sauropsida & Aves/Accipitridae/45_450/Nisaetus_nipalensis_NC_007598_Nisaetus_alboniger_NC_007599.csv]

0	0.0222222222222222
45	0.0244444444444444
90	0.0244444444444444
135	0.0266666666666667
180	0.0288888888888889
225	0.0333333333333333
270	0.04
315	0.0422222222222222
360	0.0444444444444444
405	0.0355555555555556
450	0.04
495	0.0355555555555556
540	0.0355555555555556
585	0.0377777777777778
630	0.0355555555555556
675	0.0333333333333333
720	0.0311111111111111
765	0.0311111111111111
810	0.0311111111111111
855	0.0311111111111111
900	0.0288888888888889
945	0.0311111111111111
990	0.0266666666666667
1035	0.02
1080	0.0177777777777778
1125	0.0155555555555556
1170	0.0111111111111111
1215	0.00888888888888889
1260	0.00444444444444444
1305	0.00666666666666667
1350	0.00666666666666667
1395	0.00666666666666667
1440	0.00666666666666667
1485	0.00666666666666667
1530	0.0133333333333333
1575	0.0177777777777778
1620	0.0177777777777778
1665	0.0177777777777778
1710	0.02
1755	0.0177777777777778
1800	0.02
1845	0.0177777777777778
1890	0.0222222222222222
1935	0.0244444444444444
1980	0.02
2025	0.0155555555555556
2070	0.02
2115	0.0222222222222222
2160	0.0266666666666667
2205	0.0333333333333333
2250	0.0311111111111111
2295	0.0333333333333333
2340	0.0333333333333333
2385	0.0333333333333333
2430	0.0422222222222222
2475	0.0444444444444444
2520	0.0444444444444444
2565	0.0422222222222222
2610	0.0422222222222222
2655	0.0377777777777778
2700	0.04
2745	0.0466666666666667
2790	0.0511111111111111
2835	0.0488888888888889
2880	0.0377777777777778
2925	0.0377777777777778
2970	0.0355555555555556
3015	0.0355555555555556
3060	0.0288888888888889
3105	0.0266666666666667
3150	0.0244444444444444
3195	0.0222222222222222
3240	0.0177777777777778
3285	0.02
3330	0.0222222222222222
3375	0.0244444444444444
3420	0.0244444444444444
3465	0.0266666666666667
3510	0.0288888888888889
3555	0.0311111111111111
3600	0.0288888888888889
3645	0.0222222222222222
3690	0.02
3735	0.02
3780	0.0222222222222222
3825	0.0244444444444444
3870	0.0266666666666667
3915	0.0266666666666667
3960	0.0333333333333333
4005	0.0422222222222222
4050	0.0511111111111111
4095	0.0533333333333333
4140	0.0511111111111111
4185	0.0555555555555556
4230	0.0533333333333333
4275	0.0488888888888889
4320	0.0488888888888889
4365	0.0533333333333333
4410	0.0466666666666667
4455	0.04
4500	0.0377777777777778
4545	0.0377777777777778
4590	0.0377777777777778
4635	0.0355555555555556
4680	0.0355555555555556
4725	0.0377777777777778
4770	0.0422222222222222
4815	0.0377777777777778
4860	0.04
4905	0.0377777777777778
4950	0.0333333333333333
4995	0.0355555555555556
5040	0.0377777777777778
5085	0.0355555555555556
5130	0.0355555555555556
5175	0.0333333333333333
5220	0.0288888888888889
5265	0.0288888888888889
5310	0.0288888888888889
5355	0.0266666666666667
5400	0.0244444444444444
5445	0.0244444444444444
5490	0.0244444444444444
5535	0.0244444444444444
5580	0.0288888888888889
5625	0.0288888888888889
5670	0.0244444444444444
5715	0.0222222222222222
5760	0.0177777777777778
5805	0.0177777777777778
5850	0.0177777777777778
5895	0.0155555555555556
5940	0.0133333333333333
5985	0.0177777777777778
6030	0.0111111111111111
6075	0.0133333333333333
6120	0.0177777777777778
6165	0.0177777777777778
6210	0.0222222222222222
6255	0.0244444444444444
6300	0.0288888888888889
6345	0.0288888888888889
6390	0.0288888888888889
6435	0.0244444444444444
6480	0.0288888888888889
6525	0.0244444444444444
6570	0.02
6615	0.0222222222222222
6660	0.0244444444444444
6705	0.0266666666666667
6750	0.0266666666666667
6795	0.0244444444444444
6840	0.0244444444444444
6885	0.0266666666666667
6930	0.0222222222222222
6975	0.0222222222222222
7020	0.0244444444444444
7065	0.0244444444444444
7110	0.02
7155	0.0155555555555556
7200	0.0133333333333333
7245	0.0177777777777778
7290	0.0244444444444444
7335	0.0266666666666667
7380	0.0288888888888889
7425	0.0333333333333333
7470	0.0355555555555556
7515	0.0355555555555556
7560	0.04
7605	0.0422222222222222
7650	0.0444444444444444
7695	0.0444444444444444
7740	0.0422222222222222
7785	0.0377777777777778
7830	0.0377777777777778
7875	0.0333333333333333
7920	0.0355555555555556
7965	0.0377777777777778
8010	0.04
8055	0.0422222222222222
8100	0.0377777777777778
8145	0.0355555555555556
8190	0.0377777777777778
8235	0.0377777777777778
8280	0.0377777777777778
8325	0.04
8370	0.0333333333333333
8415	0.0333333333333333
8460	0.0266666666666667
8505	0.0266666666666667
8550	0.0333333333333333
8595	0.0355555555555556
8640	0.0311111111111111
8685	0.0288888888888889
8730	0.0311111111111111
8775	0.0355555555555556
8820	0.0377777777777778
8865	0.0355555555555556
8910	0.0377777777777778
8955	0.04
9000	0.0333333333333333
9045	0.0311111111111111
9090	0.0288888888888889
9135	0.0311111111111111
9180	0.0377777777777778
9225	0.0333333333333333
9270	0.04
9315	0.0466666666666667
9360	0.0533333333333333
9405	0.0466666666666667
9450	0.0466666666666667
9495	0.0488888888888889
9540	0.0533333333333333
9585	0.0533333333333333
9630	0.0444444444444444
9675	0.0422222222222222
9720	0.0333333333333333
9765	0.0244444444444444
9810	0.0133333333333333
9855	0.0133333333333333
9900	0.0133333333333333
9945	0.00888888888888889
9990	0.00444444444444444
10035	0.00222222222222222
10080	0.00222222222222222
10125	0.00222222222222222
10170	0.00444444444444444
10215	0.00666666666666667
10260	0.00666666666666667
10305	0.00666666666666667
10350	0.00888888888888889
10395	0.0155555555555556
10440	0.0177777777777778
10485	0.0222222222222222
10530	0.0244444444444444
10575	0.0288888888888889
10620	0.0333333333333333
10665	0.0311111111111111
10710	0.0355555555555556
10755	0.0422222222222222
10800	0.0444444444444444
10845	0.04
10890	0.0422222222222222
10935	0.04
10980	0.0355555555555556
11025	0.0311111111111111
11070	0.0288888888888889
11115	0.0333333333333333
11160	0.0311111111111111
11205	0.0288888888888889
11250	0.0288888888888889
11295	0.0311111111111111
11340	0.0355555555555556
11385	0.0377777777777778
11430	0.0422222222222222
11475	0.0466666666666667
11520	0.0466666666666667
11565	0.0466666666666667
11610	0.0488888888888889
11655	0.0488888888888889
11700	0.0488888888888889
11745	0.0488888888888889
11790	0.0444444444444444
11835	0.0444444444444444
11880	0.0444444444444444
11925	0.0444444444444444
11970	0.04
12015	0.0355555555555556
12060	0.0311111111111111
12105	0.0266666666666667
12150	0.0222222222222222
12195	0.0177777777777778
12240	0.0133333333333333
12285	0.00888888888888889
12330	0.00444444444444444
12375	0
12420	0
12465	0.00222222222222222
12510	0.00666666666666667
12555	0.0111111111111111
12600	0.0177777777777778
12645	0.02
12690	0.02
12735	0.02
12780	0.02
12825	0.0222222222222222
12870	0.0244444444444444
12915	0.0266666666666667
12960	0.0244444444444444
13005	0.0222222222222222
13050	0.0177777777777778
13095	0.0155555555555556
13140	0.0222222222222222
13185	0.0222222222222222
13230	0.0222222222222222
13275	0.02
13320	0.02
13365	0.0177777777777778
13410	0.0177777777777778
13455	0.02
13500	0.0177777777777778
13545	0.0222222222222222
13590	0.0155555555555556
13635	0.0177777777777778
13680	0.0222222222222222
13725	0.0222222222222222
13770	0.02
13815	0.0244444444444444
13860	0.0244444444444444
13905	0.0222222222222222
13950	0.0222222222222222
13995	0.02
14040	0.02
14085	0.0177777777777778
14130	0.0133333333333333
14175	0.0133333333333333
14220	0.0133333333333333
14265	0.00666666666666667
14310	0.00444444444444444
14355	0.00666666666666667
14400	0.0111111111111111
14445	0.00888888888888889
14490	0.00888888888888889
14535	0.0111111111111111
14580	0.0111111111111111
14625	0.0133333333333333
14670	0.0133333333333333
14715	0.0133333333333333
14760	0.0155555555555556
14805	0.0155555555555556
14850	0.0155555555555556
14895	0.0155555555555556
14940	0.0177777777777778
14985	0.02
15030	0.0222222222222222
15075	0.0222222222222222
15120	0.0244444444444444
15165	0.0244444444444444
15210	0.0266666666666667
15255	0.0244444444444444
15300	0.0244444444444444
15345	0.0266666666666667
15390	0.0266666666666667
15435	0.0222222222222222
15480	0.0244444444444444
15525	0.0266666666666667
15570	0.0244444444444444
15615	0.0244444444444444
15660	0.0244444444444444
15705	0.0244444444444444
15750	0.02
15795	0.02
15840	0.02
15885	0.0222222222222222
15930	0.0177777777777778
15975	0.0133333333333333
16020	0.0155555555555556
16065	0.0155555555555556
16110	0.0111111111111111
16155	0.00888888888888889
16200	0.0133333333333333
16245	0.0155555555555556
16290	0.0133333333333333
16335	0.0111111111111111
16380	0.0155555555555556
16425	0.0177777777777778
16470	0.02
16515	0.0244444444444444
16560	0.0288888888888889
16605	0.0311111111111111
16650	0.0355555555555556
16695	0.0333333333333333
16740	0.0333333333333333
16785	0.0355555555555556
16830	0.0355555555555556
16875	0.0333333333333333
16920	0.0311111111111111
16965	0.0288888888888889
17010	0.0333333333333333
17055	0.0311111111111111
17100	0.0266666666666667
17145	0.0288888888888889
17190	0.0311111111111111
17235	0.0311111111111111
17280	0.0266666666666667
17325	0.0266666666666667
17370	0.0288888888888889
17415	0.0288888888888889
17460	0.02
17505	0.0222222222222222
17550	0.0177777777777778
17595	0.0155555555555556
17640	0.0177777777777778
17685	0.0177777777777778
17730	0.02
17775	0.02
17820	0.0155555555555556
17865	0.0133333333333333
17910	0.0155555555555556
17955	0.0222222222222222
