# Supplementary material for: Conveniently Pre-Tagged and Pre-Packaged: Extended Molecular Identification and Metagenomics Using Complete Metazoan Mitochondrial Genomes
Source: PLoS One. 2012 Dec 14;7(12):e51263. doi: 10.1371/journal.pone.0051263 (PMC3522660; doi:10.1371/journal.pone.0051263)
Supplement: File S4 — Sliding window analyses for Sauropsida, Aves, Hemichordata, Coelacanthimorpha, Dipnoi, Chondrichthyes and Cephalochordata. For each family, the folder contains the aligned sequences as well as the sliding window analyses by species pair and for all species pair on a single figure. (ZIP) [file pone.0051263.s004.zip › Sauropsida & Aves/Accipitridae/Accipitridae.fas]

>Nisaetus nipalensis mitochondrion, complete genome.    NC_007598
GTGACACTTATCAATCGATGACTATTCTCAACCAACCACAAAGACATCGGCACTCTATAC
CTAATCTTTGGCGCCTGGGCTGGCATAGTTGGTACCGCCCTTAGCCTACTTATCCGCGCA
GAACTCGGCCAACCGGGTACCCTCCTGGGCGATGACCAAATCTACAATGTAGTCGTCACT
GCCCATGCTTTCGTAATAATCTTCTTCATAGTCATACCAATCATAATCGGAGGCTTTGGA
AACTGACTTGTCCCACTCATAATCGGCGCCCCTGACATAGCCTTCCCACGCATAAACAAC
ATAAGCTTCTGACTACTCCCCCCATCCTTCCTCCTCCTACTAGCCTCTTCAACAGTAGAA
GCCGGGGCTGGCACCGGATGAACAGTCTACCCTCCACTAGCTAGCAACATAGCCCATGCT
GGCGCCTCAGTAGACTTGGCCATCTTTTCTCTACACCTAGCAGGAATCTCATCCATCTTA
GGGGCAATCAACTTCATCACAACCGCTATTAACATAAAACCTCCAGCCCTCTCTCAGTAC
CAAACGCCCCTATTCGTCTGATCTGTACTCATCACCGCTGTCCTACTACTACTCTCACTC
CCCGTCCTAGCTGCCGGCATTACTATATTACTCACAGACCGAAACCTCAACACAACATTC
TTCGACCCCGCCGGCGGCGGTGACCCGGTCCTGTACCAACACCTCTTTTGATTCTTCGGT
CACCCTGAAGTCTACATCCTAATTCTACCAGGCTTTGGAATCATCTCTCACGTAGTGACA
TACTACGCAGGCAAAAAAGAACCATTCGGCTACATAGGAATAGTCTGAGCCATACTATCT
ATCGGATTCCTGGGTTTCATCGTATGAGCCCACCATATATTTACAGTAGGTATAGACGTA
GACACCCGAGCATACTTCACGTCCGCCACTATAATCATCGCCATCCCAACTGGTATTAAA
GTATTCAGCTGACTAGCAACACTGCATGGAGGGACTATCAAGTGGGACCCTCCCATACTA
TGAGCCCTGGGCTTCATCTTCCTTTTTACTATTGGAGGTCTAACAGGAATCGTCTTGGCA
AACTCCTCGCTAGACATTGCCCTACACGACACATACTACGTAGTTGCCCACTTCCACTAC
GTTCTCTCAATAGGAGCCGTCTTCGCCATCCTAGCAGGATTCACCCACTGATTCCCCCTA
CTAACAGGATTTACCCTACACCCTACATGAGCCAAAGCACATTTCGGAGTTATATTCACA
GGAGTAAACCTCACCTTCTTCCCACAGCATTTCCTAGGCCTTGCCGGAATGCCCCGACGA
TACTCAGACTATCCAGACGCCTACACCCTATGAAACACCATATCCTCCATCGGCTCACTA
ATCTCAATAACAGCCGTAATTATACTAATATTCATCATCTGAGAAGCTTTCGCCTCAAAA
CGAAAAGTCTCACAACTAAGCTTAACTACAACCAACGTTGAATGAATCCACGGCTGCCCA
CCCCCATACCACACCTTCGAAGAACCAGCCTTCGTCCAAGTACAAGAAAGGAAGGAATCG
AACCCTCGTACACTGGTTTCAAGCCAGCCGCATCTAACCACCTATGCTTCTTTCTTCCCA
TGGAGTGTTAGTAAAATAATTACTTAATCTTGTCAAGATTAAATCACAGATGAAAACCCT
GTACACCCCATCATGGCCAACCACTCGCAATTTGGATTCCAAGACGCCTCATCACCCATT
ATAGAAGAACTCGTTGAATTCCACGACCACGCTCTAATAGTTGCGCTAGCTATCTGCAGC
CTAGTCCTATATCTCCTAGCACTCATACTAATAGAAAAACTATCCTCAAACACTGTAGAC
GCCCAAGAAATCGAACTAATCTGAACAATCCTACCAGCCATCGTCCTCATCATACTCGCC
CTCCCATCCCTGCAAATCCTATACATAATAGACGAAATCAACGAACCAGACCTCACACTA
AAAGCCATCGGCCACCAATGGTACTGAACTTACGAGTACACAGACTTTAAAGATTTAACA
TTCGACTCCTACATAATCCCAACAACAGACCTCCCACCAGGACACTTCCGACTACTCGAA
GTCGACCACCGCGTAGTCATTCCAATAGAATCCCCCATCCGCATTATCGTCACAGCCAAC
GATGTCCTGCACGCCTGAGCAATCCCCGCTCTAGGCGTAAAAACTGATGCAATCCCAGGA
CGACTAAACCAAACATCATTCATCACAACCCGACCCGGCGTCTTCTACGGCCAATGTTCA
GAAATCTGCGGGGCTAATCATAGCTACATGCCAATCGTAGTAGAATCAACCCCCCTAACC
CACTTCGAACGCTGATCATCACTCATATCCTCCTAATCATTAAGAAGCTATGCAACAGCA
CTAGCCTTTTAAGCTAGAGAAAGAGGACCTCCACCCCTCCTTAATGATATGCCACAACTC
AACCCAGCCCCATGACTCCTTGTCATACTATCATCATGACTAATCTTCACATTAATCATC
CAACCCAAACTCCTACCCTTCACCCCTACTAATGCTCCGTCCAATAAACCCACTACAGCT
ACCACCCCCTCCCCCTGGAACTGACCATGATCTTAAGCTTCTTCGACCAATTCACAAGCC
CCTGCCTCCTAGGCATCCCACTCATCCTAATTTCAATACTATTCCCCACCCTACTACTTC
CCTCTCCAACTAACCGATGAATCACCAACCGTCTCTCCACACTCCAATTATGGTTCATCC
ACCTAACCACAAAACAACTAATACTCCCCCTAAATAAAGGAGGACATAAATGAGCTCTAA
TCTTAGTATCACTAATAATACTCCTACTTACAACCAACTTATTGGGGCTGCTACCATACA
CATTCACCCCAACCACTCAGCTATCCATAAACATAGCCCTTGCCTTCCCCCTCTGACTGG
CCACCCTCCTTACGGGCCTGCGAAACCAACCCACAACATCCCTAGGCCACCTCCTGCCCG
AAGGCACCCCAACCCCGCTAATCCCTGCCCTAATCCTGATCGAGACTACCAGCCTACTCA
TTCGCCCTCTAGCCCTAGGCGTTCGCCTAACAGCAAACCTAACAGCAGGCCACCTACTTA
TTCAACTTATCTCCACCGCCTCTACCGTCCTACTCCCAATCCTTCCAACAGTATCCATCC
TAACCACTCTAATCCTGTTACTACTGACTATTCTAGAAATTGCAGTAGCCATAATCCAAG
CCTACGTCTTCGTCCTACTCCTAAGCCTATACCTACAAGAAAACATCTAATGGCCCACCA
AGCACACTCCTACCACATAGTAGACCCCAGCCCCTGACCCATCTTCGGTGCCGCAGCCGC
TTTACTCACTACATCCGGGCTCATCATATGATTCCACTATAACTCCTCCCAACTCCTATC
CATAGGTATTCTCTCCATACTTCTAGTCATACTACAATGATGACGAGACATTGTACGGGA
AAGCACATTCCAAGGCCACCACACTCCTACTGTCCAAAAAGGCTTACGATACGGAATAAT
CCTATTCATCACATCTGAAGCATTCTTCTTCCTCGGTTTCTTCTGAGCATTCTTCCACTC
CAGCCTAGCCCCCACTCCAGAACTAGGCGGACAGTGACCCCCGGCAGGAATTAACCCCCT
TAACCCCCTAGAAGTCCCCCTACTAAACACAGCAATCCTCCTCGCTTCGGGCGTCACCGT
AACATGAACGCACCACAGCATCATGGAAGGTAACCGAAAACAAGCAATCCACGCACTCAC
CCTAACCATCCTCCTTGGCTTCTACTTCACAGCACTACAGGCGATAGAGTACTACGATGC
CCCATTTTCAATCGCCGACAGCGTATACGGCTCAACCTTCTTCGTCGCCACAGGCTTCCA
TGGACTCCACGTAATCATCGGATCCTCCTTTCTATCCGTCTGCCTCCTGCGCCTAATTAA
CTTCCACTTCACATCCAATCATCACTTCGGATTCGAAGCAGCTGCCTGATACTGACACTT
CGTTGACGTTATCTGACTATTCCTCTACATAACCATCTACTGATGAGGATCCTGCTCTTC
TAGTATACTAATTACAATTGACTTCCAATCTATAAAATCTGGTGTAACCCCAGAGAAGAG
CAATCAACATAATCACCTTCATATTAGCCCTAACCCTCACCCTAAGCACCCTCCTAATCA
CATTAAACCTCTGACTTGCCCAAACAAGCCCAGACGCAGAAAAACTATCTCCATACGAGT
GCGGCTTCGATCCTCTGGGATCTGCTCGTCTACCATTCTCAATCCGATTCTTCCTAGTAG
CCATCTTATTCCTACTATTCGACCTAGAAATTGCACTCTTACTCCCCCTACCATGGGCCA
TCCAACTCCACCACCCCATCACCACTTTAGCCTGAGCCTCCATTATCATCTCCCTCCTCA
CTCTAGGACTGGTCTATGAGTGACTCCAAGGAGGCCTAGAATGAGCTGAATAGGCACCAC
AGAGAAGTAGTCTAACCAAGACAGTTGATTTCGGCTCAACAAATCATAGATCAACCCTAT
GCCTCTCTCCATGTCACTCCTCCACCTAAGCTTCTATTCCTCCTTCACCCTAAGCTGCTT
AGGACTAGCCTTCCACCGAACCCACCTAATCTCCGCCCTATTATGCTTAGAAAGCATAAT
ACTCTCCATATATGTTGCCCTGTCAATCTGACCCACCGAGACCCAAACAACATCCACCAC
CCTAACTCCAATCCTCATACTAACATTCTCAGCCTGCGAAGCAGGCGCCGGCCTGGCCAT
ACTAGTTGCCTCCACACGAACCCACGGGTCCGATCACCTACACAACCTAAACCTCCTACA
ATGCTAAAAATCCTCCTCCCAACAATCATACTTCTACCCACAGCCCTTCTATCCTCTCAA
AAATCCCTATGGACAAACACCACTACCCACAGCCTCCTAATCGCCACTATTAGCCTTCAC
TGATTACTTCCCACATACTATCCACACAAAAACCTCACCCAGTGGACAAGCACCGACCAA
ATCTCATCCCCTCTACTAGTCCTATCCTGCTGATTACTTCCACTCATAATCCTAGCAAGC
CAAAACCACCTACAACATGAACCACCAACCCGCAAACGAATCTTCATCACCATGCTAATC
ACAGTACAACCCCTCCTCCTCTTAGCATTCTCCGCTACTGAACTAATACTATTCTACATC
ACATTTGAAGCAACCCTAATCCCTACCCTAATCTTAATTACACGCTGAGGAAGCCAACCA
GAACGCCTAAGCGCAGGCATTTACCTACTATTCTACACCCTCATCAGCTCCCTGCCCCTA
TTAGTCACAATCCTCTATCTCCACACACACATTGGCACCTTACACCTCACAATACTCAAA
CTATCCCACCCCTCACTCACCACCTCCTGAACTGACCTCCTACTAAGCTCAGCTCTACTA
ATAGCATTCATAGTAAAAGCACCCCTCTATGGCCTCCATCTATGACTACCTAAAGCCCAT
GTAGAGGCTCCAATCGCAGGATCAATACTACTCGCTGCCCTACTCCTAAAACTAGGGGGC
TATGGCATCATACGTCTCACCCTCCTAATCTACCCCTTCCCACCCCACCTGCACTACCCC
TTCCTCACCCTAGCCCTCTGAGGTGCACTAATAACTAGCTCAATCTGCCTACGCCAGACC
GACCTAAAATCCCTCATCGCTTACTCCTCCGTTAGCCACATAGGCCTGGTCATTGCTGCA
AGCATTCTCCAAACCCACTGATCATTCTCAGGGGCAATAATCCTAATAATCTCCCACGGA
CTTACCTCCTCAATACTATTTTGCCTAGCAAATACAGCCTACGAACGCACCCACAGCCGG
ACCCTCCTTCTAACACGAGGCCTACAACCCCTCCTACCCCTTATAGCCACCTGATGACTT
CTAGCCAACCTCACAAACATGGCCCTACCCCCAACCACAAACCTGATAGCAGAATTGACC
ATCATGACCGCATTATTCAACTGATCTGCCCTCACTATCATCCTAACAGGCACCGCAACC
TTACTAACCGCCTCATACACCCTATTCATACTATTAACAACCCAACGAGGTACACTACCA
ACCCATATCACCTCACTACAAAACTCAAGCACACGAGAACATCTCCTAATAACCCTTCAC
ATCACACCCCTACTCCTCCTAATCCTCAAACCAGAGATAATCTCAGGAATACCCTTATGC
AAGTATAGTTTCAACCCAAACATTAGACCGTGACTCTAAAAATAGAAGTTAAACCCTTCT
TACCTGCCGAGGGGAAGTTCAACTAGCAAGAACTGCTAATTCATGCATCTGAGTCTAAAA
CCTCAGTCCCCTCAACTTTTAAAGGATAACAGTAATCCACTGGTCTTAGGAACCATCTAT
CTTGGTGCAAGTCCAAGTAAAAGTAATGGAAACAACATTACTCCTCAACACCTCTATACT
CCTCACACTAGCCATTATCCTCACACCCCTCCTCCTCTCACTCCACTCAACCTTCCACTC
AATCCCCCCCACCACCATCACACTCACCATCAAAACAGCCTTCCTAACTAGCCTAGTACC
AATATCCATCTTCATATACTCGGGGTCAGAAAGCATCATCTCCCACTGGGAATGAAAATT
CATCACAAACTTTAAAATCCCACTCAGCCTTAAAATTGACCAATACTCCATAATATTCTT
TCCCATCGCACTGTTCGTAACCTGATCCATCCTCCAATTCACACTATGATATATAACATC
CGAACCACACATCACAAAATTCTTCTTCTTCCTCTTAATATTCTTAATCGCCATACTCAC
ACTAACAATCGCCAACAACATATTCCTCCTATTCATCGGCTGAGAGGGGGTTGGAATCAT
ATCCTTCCTACTAATCGGCTGATGGCAAGGCCGAACAGAAGCCAACACAGCCGCACTCCA
AGCAGTACTCTACAACCGAATCGGAGATATCGGCCTCATTCTAAGCATAGCATACCTAGC
CACAACAACAAACACCTGAGAAATCCAACAAGCCTTCTCCCCCGACCAAACCCCAACCCT
CCCCTTACTAGGGTTCATCCTAGCAGCTACGGGAAAATCAGCCCAATTTGGCCTCCACCC
CTGACTACCCGCTGCCATGGAAGGCCCAACCCCAGTCTCCGCCCTACTCCATTCTAGCAC
CATAGTAGTAGCTGGAATCTTCCTACTCATCCGTATCCACCCCATGCTTTCCACCAACCA
AACTGCTCTCACCTTATGCCTCTGCTTAGGAGCACTATCCACACTATTCGCCGCTACCTG
TGCCCTAACACAAAATGACATCAAAAAAATCATTGCCTTCTCCACATCCAGTCAACTCGG
ACTAATAATAGTCACCATTGGACTAAACCTCCCACAACTAGCCTTCTTCCACATTTCAAC
ACACGCCTTCTTCAAAGCTATGCTATTCCTCTGCTCAGGGTCAATCATCCACGCCCTCAA
TGGAGAACAAGACATTCGAAAAATAGGAAACCTCCAAAAAATACTCCCAACAACCACTGC
CTGTCTAACCATTGGAAACCTAGCCCTAATAGGAACCCCATTTTTAGCAGGATTCTACTC
AAAAGATTTAATCATCGAAAGCCTTAATACCTCTTACCTAAATGCCTGAGCCCTACTTCT
AACACTCTTGGCAACATCATTTACAGCAACATACAGCCTGCGTATAACCTTACTAGTCCA
AACAAGCTTCCCCCGCATACCCTCCACTACCCCCATAAATGAAAACACCCCAACACTCAT
TAACCCAATCACCCGACTTGCCCTAGGTAGCATCACAGCTGGCCTACTCATTACATCCTA
CATCCCCCCTACAAAAACACCACCAATAACTATGCCCACACTCACAAAAACCACTGCAAT
CATCATTACAGCCCTAGGCATCCTCCTAGCCCTAGAACTCTCAAACATAGCCCACACCCT
AACCCAACCAAAACAAACTACACCCCTAAACTTCTCTTCCACACTAGGCTACTTTAACCC
CCTAACACACCGTCCTAGCTCCCTAGTCCTACTACACAGCGGACAAAAAATTGCCTCCCA
CCTAATCGACCTGTCCTGATACAAAAAAATAGGCCCTGAAGGAATCGCTGACCTCCAACT
TACAGCAACCAAAACCTCAACCCCCCTCCACACCGGACTAGTCAAAACCTACCTAGGAAC
CTTCGCCCTATCAACGCTCATCATCCTCCTATCAATACACTAACCCACGAACCAATGGCC
CCCAACCCCCGAAAATCCCACCCCCTACTAAAAATAATCAACAACTCCTTAATCGACCTC
CCCACCCCCTCAAACATCTCCACCTGATGAAACTTTGGGTCCCTGCTAGGAATTTGCCTA
CTCACACAAATCCTAACTGGTCTCCTACTGGCCATGCACTACACCGCAGACACCACTCTA
GCCTTCTCATCCGTCGCTCACACATGCCGAAACGTACAGTACGGCTGACTAATCCGGAAC
CTACATGCCAACGGAGCATCCTTTTTCTTCATCTGCATTTACTTACACATCGGCCGGGGA
CTCTATTACGGTTCATACCTGTACAAAGAAACTTGAAACACAGGGATTATCCTCCTACTC
ACCCTCATAGCAACTGCCTTCGTAGGCTATGTCCTCCCATGAGGACAAATATCCTTCTGA
GGGGCTACGGTCATCACCAACCTCTTCTCCGCTATCCCGTACATCGGACAAACCCTTGTA
GAGTGGGCCTGAGGAGGTTTCTCCGTAGATAACCCCACCCTCACCCGATTCTTCGCCTTA
CACTTCTTACTTCCATTCCTAATCGCAGGCCTTACCTTAATCCATCTCACCTTCCTACAC
GAATCTGGATCAAACAACCCCCTAGGAATTATCTCAAACTGCGACAAAATCCCATTCCAC
CCTTATTTCTCCTTAAAAGATATTCTGGGATTCGCACTAATACTACTCCCACTAACAACC
CTAGCCCTATTCTCACCCAACCTGCTAGGTGATCCAGAAAACTTCACCCCAGCAAACCCC
CTAGTTACACCCCCTCACATCAAACCGGAATGATACTTCCTATTTGCATACGCCATCCTA
CGCTCCATCCCAAATAAACTGGGGGGTGTACTAGCCCTAGCCGCTTCCGTACTGATCCTA
TTCCTCATCCCCCTTCTCCATAAGTCCAAACAACGTACAATAACCTTTCGACCCCTCTCT
CAACTCCTATTCTGAACCCTAATTGCCAACCTCCTCATCCTCACATGAATCGGCAGCCAA
CCAGTAGAACACCCCTTCATCGTCATTGGCCAGCTAGCCTCCCTCACCTACTTCTCCACT
CTTCTAATTCTCTTCCCCCTAGTTGCAGCCTTCGAAAATAAAATGCTCAACCACTAAATA
CTCTAATAGTTTATAAAAAACATTGGTCTTGTAAACCAAAGACTGAAGACTGCCCCCTTC
TTAGAGTTACCC-GCCCGAAAGGGCCATTATTGCCAAATTTTATTTAAAA-CTCCCCTAG
AACGTTAATACAGGCGGCTCCCCCCCC--TCCCCCCCGTATGTACTATTGTACATCAAAC
TATCTGCCCCATATCATGCACCATCCTTATGTATACATATTAATTAATGTACTGTGTCCA
TATATATGTAATACGGGCATATATCTCTTTGGGTCATTTCTACTTCAAGTACGGGTTTCA
CTTCATGGATTCCTAGATTATCTCTGCTCTCCCCTCGGGCTAAGCCCATGCTGGAGCTGG
GTTATCGTATAAACCTTGGTACTCCCTACGGATGATTCTTGGGGACAAACTGTTCATGGT
AGCAGGTCATAACTTGCAATCCTCTCTCGTCGGACCGGTAGCTGTCGGACCAGGTTATTT
ATTAATCGGGCTCCTCACGAGAAATCAGCAACCTTACGGTGGTAGTAATATCCTACGTTA
CTAGCTTCAGGACCATTCTTCCCCCCTACACCCCTAGCACTACTTGCACTTTTGCGCCTC
TGGTTCCTATGTCAAGGCCATGACTCGGTTAATCCTACGACTTTGCTCTTTACGAATACA
TCTGGTTGGCTATTGATCACCATTTGGCCTCTTAATCGCGGCATCCGGGTGGTTCTCTAC
TGTTGGTTCCCTTTTTTTTTTAGGGGTAACTTCACAGGTGGCCCTCATATATGCATCGCG
GCGCATACAATCTAAGACGTGAGCCCTCCTGGCCCTCGGCCAGTCCTCGATCTCAAGAGT
TGATTAATGAGACGGTTTCAAGTATCCGGGGAATCATTTTGACACTGTGCACTGGTCAGG
AGCATCTGGTTATGGCGTGTCCACAGACCCTACTCATGGTGCTATTTAGTCAATGCTTGT
GGGACATGATTTTCTATTTTTCCTTTCCTCTAACTTTCTAAGTATCACTAGGCGTTTCTA
ACTAAAACGCTAATCGCGTTTTTTCACGAATTTTTTTCACATTTTTTCATATTTTTTCAC
ATTTTTTTCATTCGTCAAAAGCACTGGAGTTCCATTAATAAAACAAACTATTTCATTCAT
CATTTTATTCTTGTTATTCGTCATATTTTTCCACAAAATTAACCCAAACAACCACTAAAA
ATCCATTAATAACTATTTCACCAACAAACTTCAGAAAAAAAGGGCTCAAACCTCTATCAC
CAGCTCCCAAAGCTGGTATTTTACATTAAACTATTCTCTGATAT-CCCCACCCCTAAACT
GCCCGAATCGCCCCACGAGATAGCCCTCGTACAAGCTCTAACACAACAAACAACGTCAAC
AACAAGCCCCATCCCGCTGTCAAAAACATTCCCGCGCCCCACGAATAAAACATAGCAACT
CCACTAAAATCCAACCGAGCTACAAAGGCACCCCCCTCATCAACTGTAACCGCCCCAACC
TTTCAGCACTCAACCCCACTAACAACTACCCCGACAACAAGCACCAAAACCATCCCCACC
CCATACCCCAAAACCCGTCAATCCCCCCACGCCTCCGGAAAAGGATCGGCCGCTAAACAC
ACCGAATAGACAAAAACTACTAACATCCCACCCAAATACACCATAAACAACACTAAAGCT
ACAAACGGCACCCCCAAACTTACCAACCACCCACATCCCACAACAGACCCCAACACCAAC
CCAACCACCCCATAATAAGGCGACGGATTAGAGGCAACTGCTAACCCCCCTAAAACAAAC
CCTGCCCCCAAAAGAAGAACAAAATAAGCCATTATGATTTCTGTTTGGCTTCTCTCCAAA
ATCTACGACCTGAAAAATCGTCGTTGTAAACTTCAACTACAGAAACCCAACAACCATCCC
-------------------AGCC-------------------------------------
------------------------------------------------------------
--------------CCCACAACCCCTCTC--TCAGCGAGCACCCACAAAACATGGTTTTT
TCCACTTTTTCCCCTCTAAAAATCACCAAACACTTCAACCAAAACATCAACCATGTCTTT
CATATATCTTATTCAAATTTTTCACTTTCACATTTTTTTATTCACTAAAAGTACTGGAGT
CTCATTAATTATTTCAGATCACATATCACACATTTTATATGTGTGTACATTAAACACACT
AAAATATTAAGGTGACCCCCCTATTAAACACGTCAAACATAACACCACCATACACCAGAC
CCCAAACAACAACCACACACAGGCTTAGCCAACAATATAATGAATGATAAGTTCTATAAG
CCGTCAATCAATAACCAACAATATAATGAATGATAAGTTCTATAAGCCGTCAATCAATAA
CCAACAATATAATGAATGATAAGTTCTATAAGCCGTCAATCAATAACCAACAATATAATG
AATGATAAGTTCTATAAGCCGTCAATCAATAACCAACAATATAATGAATGATAAGTTCTA
TAAGCCGTCAATCAATAACCAACAATATAATGAATGATAAGTTCTATAAGCCGTCAATCA
ATAACCAACAATATAATGAATGATAAGTTCTATAAGCCGTCAATCAATAACCAACAATAT
AATGAATGATAAGTTCTATAAGCCGTCAATCAATAACCAACAATATAATGAATGATAAGT
TCTATAAGCCGTCAATCAATAACCAACAATATAATGAATGATAAGTTCTATAAGCCGTCA
ATCAATAACCAACAATATAATGAATGATAAGTTCTATAAGCCGTCAATCAATAACCAACA
ATATAATGAATGATAAGTTCTATAAGCCGTCAATCAATAACCAACAATATAATGAATGAT
AAGTTCTATAAGCCGTCAATCAATAACCAACAATATAATGAATGA---------------
------------------------------------------------------------
------------------------------------------------------------
-------------------------------------------------GCAACTTCACA
CGTCCCAGTAGCTTACAACAAAGCATGGCACTGAAGATGCCAAGACGGTTACTATTCATG
ACCCGCGGACAAAAGACTTAGTCCTAACCTTACTATTAACTCGTGCTAAATATATACATG
CAAGTATCTGCGCCCCAGTGTAAATGCCCTTGATCCCTTACTAAGATGACAGGAGCAGGC
ATCAGGCACACCCACTTCGCCGTAGCCCAAGACGCCTTGCTCAGCCACACCCCCACGGGC
ACTCAGCAGTAATTAACATTAAGCAATAAGTGCAAACTTGACTTAGTTATGGCACCCTAG
GGTTGGTAAATCTTGTGCCAGCCACCGCGGTCATACAAGAAACCCAAGCTAATAGTTATC
CGGCGTAAAGAGCGGGTGCTCGCTATCTAAGCAACTAGGATTGAACCGCGACTGAGCTGT
CATAAGCCCAAGACCTGTTTAAAGACACCCCCAAAGCGATCCCAACGCCCATGACCCACT
AAACCCCGCGAAAGCCAGGGCACAAACTGGGATTAGATACCCCACTATGCCTGGCCCTAA
ATCTTAATACTTCCCCCACTAAAGTATTCGCCCGAGTACTACGAGCACAAACGCTTAAAA
CTCTAAGGACTTGGCGGTGCCCCATACCCACCTAGAGGAGCCTGTTCTGTAATCGATAAC
CCACGCTACACCCCACCGCTCCTAGCCTGGACAGCCTACATACCGCCGTCGCCAGCTCAC
CTCCCCTGAGAGACCGACAGTGAGCCCAATAGCCCCACTCGCTAAAAAGACAGGTCAAGG
TATAGCCCACGGAGTGGAAGAAATGGGCTACATTTTCTAAGATAGAAAACCCACGGAAGG
GGGCATGAAACAGCCCCTGGAAGGCGGATTTAGCAGTAAAATGGGACAAGAGAGCCCTAT
TTAAGCCGGCCCTGAGGCACGTACATACCGCCCGTCACCCTCCTCGCAGGCCATACCTTA
CTCATAATTAAGAACCCAAGCAGCTGAAGATGAGGTAAGTCGTAACAAGGTAAGTGTACC
GGAAGGTGCACTTAGCATACCAGGGTGTAGCTATAACGCAAAGCACTCAGCTTACACCTG
AGAGATACCTACCACCCCC-TAGGTCACCCTGAAGCCAAACTCTAGCCCACCCACACCTC
AGCAAGTCAAAACTTACTCTTACTCACAAACTAAAACATTCTCTTAACTTAGTATAGGCG
ATAGAAAAGTATTCTCCGGCGCGATAGAGATCCGTACCGTAAGGGAAAGATGAAATAGCA
GTGAAACCCCGAGCAACATACAGCAAAGATAAACCCTTGTACCTTTTGCATCATGATTTA
GCAAGAATAACCAAGCAGAACGAATTTGAGCTTGCCCCCCCGAAACCTAAGCGAGCTACC
TATGGGCAGCTGCCTTCGAGCGAACCCGTCTCTGTTGCAAAAGAGTGGGACGACCTATTG
GTAGTGGTGAAAAGCCAATCGAGCTGGGTGATAGCTGGTTGCCTGTGAAACGAATCTAAG
TTCCCCCTTAGTTCTCCTCCACGGACCCTTAACCAACCCCCACGTAGTGAACTAAGAATA
ACTTAAAGGAGGTACAGCTCCTTTAAAAAAGAATACAGTCTCTCATAGCGGATAACATAA
CTTTCCCCCCCCCCCTCCTCCCGTAGGCCTTCGAGCAGCCATCAACAAAGAGTGCGTCAA
AGCTCCCTTCTCCTAAAAATACGAAAACAACACGACTCCCTCTCCACTAACGGGCCAACC
TATCACAATAGGAGAATTAATGCTAGAATGAGTAACTAGGGCTACCCCCTCTTAAGCGCA
AGCTTACATCCCCCCCATTATTAACAGCGTCTGACTAATATTCTAATCTCAACAAGCAGC
ACATTTAAACTACTCTGTTAACCCAACCCAGGAGCGCCCACTAGAAAGACTCAAATCTGC
AAAAGGAACTAGGCAACCCCAAGACCCGACTGTTTACCAAAAACATAGCCCTCAGCAAAC
CAAGTATTGAGGGTGATGCCTGCCCAGTGACCCTCAGTTCAACGGCCGCGGTATCCTAAC
CGTGCGAAGGTAGCGCAATCAATTGTCCCATAAATTGGGACTTGTATGAATGGCTAAACG
AGGCCTTAACTGTCTCTTGCAGATAGTCCGTGAAATTGATCTTCCTGTGCAAAAGCAGGG
ATAAGCACATAAGACGAGAAGACCCTGTGGAACTTAAAAATCAGCAACCACCACACATAA
CTACGCACCTACTAGGCCCACAGCCAAAATCAAGTTCTGGTCTGCATTTTTCGGTTGGGG
CGACCTTGGAGAAAAGAAAAACCTCCAAAAATAAGACCACACCTCTTAACCAAGAGCAAC
ACCTCAACGTACTAACAGTAACCAGACCCAATAGTAATTGATCAATGGACCAAGCTACCC
CAGGGATAACAGCGCAATCCCTCCCAAGAGCCCCTATCGACGGAGGGGCTTACGACCTCG
ATGTTGGATCAGGACATCCTAATGGTGCAGTCGCTATTAAGGGTTCGTTTGTTCAACGAT
TAACAGTCCTACGTGATCTGAGTTCAGACCGGAGCAATCCAGGTCGGTTTCTATCTATGT
ACCACTTTCCCCAGTACGAAAGGACCGGAAAAGTAAGGCCAATACCACAGGCATGCCTTC
TCCCCAAATAATGACCCCAACTAAACTATAAAGGGAACCCCCATTACCCCTCAAGCCCTA
GAAAAGGGCCGCTAGCGTGGCAGAGCCCGGTAAATGCAAAAGGCTTAAGCCCTTTACCCA
GAGGTTCAAGTCCTCTCCCTAGCCTTACCTACAATGACCCGGCCTTCTACCTTAACCCAC
CTTGCCATAGCCCTGTCCTATGCAATCCCGATCCTAATTGCCGTAGCCTTCCTAACTCTA
GTAGAACGAAAAATCCTAAGCTACATACAAGCTCGTAAAGGCCCAAATATTGTGGGGCCC
TTCGGACTGCTACAGCCCGTAGCCGACGGCGTTAAACTATTCATCAAAGAGCCCATCCGC
CCCTCCACCTCTTCTCCCCTTCTCTTTACCATAACACCCATGCTAGCCCTCCTTCTAGCA
CTAACCATTTGAATTCCTCTCCCCCTCCCCTTTCCTCTCGCAGACCTAAATCTGGGGCTA
CTGTTCCTGCTGGCCATGTCAAGCCTAGCAGTCTACTCAATCCTATGGTCTGGGTGAGCC
TCAAACTCAAAATATGCATTAATTGGGGCCCTTCGGGCAGTAGCACAGACCATCTCTTAC
GAAGTCACACTCGCCATCATTCTTCTATCCGTGATTCTCCTAAGTGGTAACTACACCCTG
CACACGCTCACTACTACTCAAGAACCCCTCTACCTCATCTTCTCCTCCTGACCTCTCACA
ATAATGTGATATATCTCCACACTAGCCGAAACAAACCGAGCTCCCTTCGACCTTACAGAG
GGAGAATCCGAATTAGTCTCAGGCTTCAACGTAGAATACGCTGCAGGACCATTTGCCCTA
TTCTTCCTTGCTGAGTACGCAAACATTATACTAATAAACACACTGACTACAATCCTATTC
CTAAACCCCAGCTCACTTAATCTACCCCCACAGCTATTCACGATCACCCTAGCAGCAAAA
GTCCTACTCCTCTCCTCTGGATTCCTATGGATTCGCGCCTCCTACCCGCGCTTCCGCTAC
GACCAACTCATGCACCTCCTCTGAAAAAACTTCCTACCCTTAACACTAGCGCTATGCCTC
TGGCACATTAGCATACCAACCTGCTACGCAGGGTACCTCCTTGCTTAAGGAAATGTGCCT
GAACGCAAAGGGTCACTATGATAAAGTGAACATAGAGGTATACTAACCCTCTCATTTCCT
AAGACCTTGAGCTCTAGAAAAGCAGGAATCGAACCTACACAGAAGAGATCAAAACCCTTC
ATACTTCCTTTATATTATTTCCTAGCAGGGTCAGCTAACAAAGCTATCGGGCCCATACCC
CGAAAATGATGGTTCAACTCCTTCCTCTGCTAATGAACCCCCACACAAAACTACTCTCCT
CCCTAAGCCTAATCCTAGGTACAACTATCACAATCTCAAGCACCCACTGAATAATGGCCT
GAACCGGACTAGAACTCAACACCCTTGCCATCATCCCATTCATTTCAAAATCCCACCACC
CCCGAGCCATCGAGGCCACAATCAAATATTTCCTAGTACAGGCAACAGCCTCTACCCTTC
TCCTATTCTCAAGCATGACAAACGCATGATCTACTGGCCAATGAGATATTACCCAGCTAA
CCCATCCCACCTCTTCCCTATTACTAACAGTGGCAATTGCAATAAAACTGGGACTAGTCC
CCTTCCACTTCTGATTCCCAGAAGTACTACAAGGCTCATCCCTACCTACCGCCCTACTCC
TCTCTACGATAATAAAACTCCCCCCAACCATCCTCCTCTTCCTGACTTCCCACTCACTCA
ACCCAACACTACTAACCACCATGGCCATCACCTCCGTAGCCCTTGGAGGATGAATGGGCC
TAAACCAAACACAACTCCGAAAACTCCTGGCCTTTTCATCCATCGCCCACCTGGGATGAA
TAGCCGCAATCATCATCTACGACCCTAAACTTGCCCTGCTAACCTTCTACCTATACGTCC
TACTAACTACCACTGTATTCCTCACCCTCAACTCGACCAAAACTCTAAAACTGACAACAC
TAATAACATCATGAACAAAATCCCCCCCACTAAACGCAACTCTCATACTAGTCCTACTCT
CCCTAGCAGGACTCCCCCCGCTAACAGGCTTCCTACCCAAATGACTCGTCATCCAAGAAC
TGACTAAGCAAGAAATAACTTCAACAGCCACAATCATTGCTACCCTCTCCCTCCTAGGAT
TATTCTTTTACCTCCGACTCGCATACCACTCAACAATCACACTCCCACCCAACTCTATGA
ACTACATAAAACAATGGCACACCACTAAGCCAACAAATACTGCAACTGCCATCCTCGCCA
CCCTATCAATACTAACCTTGCCACTCTCTCCTCTAATCCTAACTACTACCTAGAAACTTA
GGATAACCATTAAACCGAAGGCCTTCAAAGCCTTAAACAAGAGTTAAACCCTCTTAGTTT
CTGCTAAGACCCGCAGGACACTACCCTGCATCCCCTGAATGCAACTCAGATACTTTAATT
AAGCCAGGGCCTTAACCTAGATAGATGGGCCTTGATCCCACGAAACCCTAGTTAACAGCT
AGGTGCCCCAACCAGCGAGCTTCTACCTACTAGACCCTGGCACGTCCTTAACGTACATCA
ATGAGTTTGCAACTCACCATGAATTTCACCACAGGGTCGATAAGAAGGGGAATCAAACCC
CTGTAAAAAGGACTACAGCCTAACGCTTAAACACTCAGCCATCTTACCT
>Nisaetus alboniger mitochondrion, complete genome.    NC_007599
GTGACACTCATCAATCGATGACTATTCTCAACCAACCACAAAGACATCGGCACTCTATAC
CTAATCTTTGGCGCCTGAGCTGGCATAGCTGGCACCGCCCTTAGCCTACTTATCCGCGCA
GAACTCGGCCAACCGGGTACCCTCCTGGGCGATGACCAAATCTACAACGTAGTCGTCACT
GCCCATGCTTTCGTAATAATCTTCTTCATAGTCATACCAATCATAATCGGAGGCTTTGGA
AACTGACTTGTCCCACTCATAATCGGCGCCCCTGACATAGCCTTCCCACGCATAAACAAC
ATAAGCTTCTGACTACTTCCCCCATCCTTCCTCCTCCTACTAGCCTCTTCAACAGTAGAA
GCCGGAGCTGGCACCGGATGAACAGTCTATCCCCCACTAGCTGGCAACATAGCCCATGCT
GGCGCCTCAGTAGACTTGGCCATCTTTTCTCTACATCTAGCAGGAATCTCATCCATCTTA
GGGGCAATTAACTTCATCACAACCGCTATCAACATAAAACCTCCAGCCCTCTCTCAATAC
CAAACACCCCTATTCGTCTGGTCTGTACTCATCACCGCTGTCCTACTACTACTCTCACTC
CCCGTCCTAGCTGCCGGCATTACTATGCTACTCACAGACCGTAACCTCAACACAACATTC
TTCGACCCCGCGGGCGGCGGTGACCCAGTCCTGTACCAACACCTCTTCTGGTTCTTCGGA
CACCCTGAAGTCTACATCCTAATTCTACCAGGCTTTGGAATTATCTCCCACGTAGTGACA
TACTATGCAGGCAAAAAAGAACCATTCGGCTACATAGGAATAGTCTGAGCCATACTATCT
ATCGGATTCCTGGGTTTCATCGTATGAGCCCACCATATATTCACAGTAGGTATAGATGTA
GACACCCGAGCATACTTCACGTCCGCCACTATAATCATCGCCATCCCAACTGGCATTAAA
GTATTCAGCTGACTAGCAACACTGCACGGAGGGACTATTAAATGGGACCCTCCCATACTA
TGAGCCCTAGGCTTCATCTTCCTTTTTACCATTGGAGGTCTAACAGGAATCGTCTTGGCA
AACTCCTCGCTAGACATTGCCTTACACGACACATACTACGTAGTTGCCCACTTCCACTAC
GTTCTCTCAATAGGGGCCGTCTTCGCTATCCTAGCAGGATTCACCCACTGATTCCCTCTA
CTAACAGGATTTACCCTACACCCCACATGAGCCAAAGCACATTTCGGAGTCATATTCACA
GGAGTAAACCTCACCTTCTTCCCACAGCATTTCCTAGGCCTTGCCGGAATACCCCGACGA
TACTCAGACTATCCAGACGCCTACACCCTATGAAATACCATATCCTCCATCGGCTCACTA
ATCTCAATAACAGCCGTAATTATACTAATATTCATCATCTGAGAAGCTTTCGCCTCAAAA
CGAAAAGTCTCACAACTAAGCTTAACTACAACCAACGTTGAATGAATCCACGGCTGCCCA
CCCCCATACCACACCTTCGAAGAACCAGCCTTCGTCCAAGTACAAGAAAGGAAGGAATCG
AACCCTCGTACACTGGTTTCAAGCCAGCCGCATCTAACCACCTATGCTTCTTTCTTCCCA
TGGAGTGTTAGTAAAATAATTACTTAATCTTGTCAAGATTAAATCACAGATGAAAACCCT
GTACACCCCATCATGGCCAACCACTCGCAATTTGGATTCCAAGATGCCTCATCACCCATT
ATAGAAGAACTCGTTGAATTCCACGACCACGCTCTAATAGTCGCGCTAGCTATCTGCAGC
CTAGTCTTATATCTCCTAGCACTCATACTAATAGAAAAACTATCCTCAAACACTGTAGAC
GCCCAAGAAATCGAACTAATCTGAACAATCCTACCAGCCATCGTCCTCATCATACTCGCC
CTCCCATCCCTGCAAATCCTATACATAATAGATGAAATCAACGAACCAGATCTCACATTA
AAGGCCATCGGCCACCAATGGTACTGAACCTACGAGTACACAGACTTTAAAGATTTAACA
TTCGACTCCTACATAATCCCAACAACAGACCTCCCACCAGGACACTTCCGACTACTCGAA
GTCGACCACCGCGTAGTCATTCCAATAGAATCCCCCATCCGCATTATCGTTACAGCCAAC
GATGTCCTGCACGCCTGAGCAATCCCCGCTCTAGGCGTAAAAACTGATGCAATCCCAGGA
CGACTAAACCAAACATCATTCGTCACGACCCGACCCGGCGTCTTCTACGGCCAATGTTCA
GAAATCTGCGGGGCTAACCATAGCTACATACCAATCGTAGTAGAATCAACCCCCCTAACC
CATTTCGAACGCTGATCATCACTCATATCCTCCTAATCATTAAGAAGCTATGCAACAGCA
CTAGCCTTTTAAGCTAGAGAGAGAGGACCCCCACCCCTCCTTAATGATATGCCACAACTC
AACCCAGCCCCATGACTCCTTATCATACTGTCATCATGACTAATCTTCACATTAATCATC
CAACCCAAACTCCTACCCTTCACCTCTACTAATGCTCCGTCCAATAAACCCACTGCAGCT
ATTACCCCCTCCCCCTGGAACTGACCATGATCTTAAACTTCTTCGACCAATTCACAAGCC
CCTGCCTCCTGGGTATCCCACTCATCCTAATTTCAATACTATTCCCCACCCTACTACTCC
CCTCTCCAACTAACCGATGGATCACCAACCGTCTCTCCACACTCCAACTATGATTCATCC
ACCTAACCACAAAACAACTAATACTCCCCCTAAATAAAGGAGGACATAAATGAGCTCTAA
TCTTAGCATCACTAATAATACTCCTTCTTACAATCAACTTATTGGGACTACTGCCATACA
CATTCACCCCAACCACTCAGCTATCTATAAACATAGCCCTTGCCTTCCCCCTCTGACTGG
CCACCCTCCTTACAGGCCTACGAAACCAACCCACAACATCCCTAGGCCACCTCCTGCCCG
AAGGCACCCCAACCCCACTAATCCCCGCCCTGATCCTGATCGAGACTACCAGCCTACTCA
TTCGCCCCCTAGCCCTAGGCGTTCGCCTAACAGCAAACCTAACAGCAGGCCACCTACTCA
TTCAACTTATCTCTACCGCCTCTACCGTCCTACTCCCAATCCTTCCAACAGTGTCCGCCC
TAACCACTTTAATCCTGTTACTGCTAACCATTCTAGAAATTGCAGTAGCCATGATCCAAG
CCTACGTCTTCGTCCTACTCCTAAGCCTATACCTACAAGAAAACATCTAATGGCCCACCA
AGCACACTCCTACCACATAGTAGACCCCAGCCCCTGACCCATCTTCGGTGCCGCAGCCGC
TTTACTCACCACATCCGGACTCATCATATGATTCCACTATAACTCCTCCCAACTCCTATC
CATAGGTATTCTCTCCATACTTCTAGTCATACTACAATGATGACGAGACATTGTACGGGA
AAGCACATTCCAAGGCCACCACACTCCTACTGTCCAAAAAGGCTTACGATACGGAATAAT
CCTATTCATCACATCTGAAGCATTCTTCTTCCTCGGCTTCTTCTGAGCATTCTTCCACTC
CAGCCTAGCCCCCACCCCAGAACTAGGCGGACAGTGACCCCCAACAGGAATTAGCCCCCT
TAACCCCCTAGAGGTCCCCCTACTAAACACAGCAATCCTCCTCGCTTCAGGCGTCACCGT
AACATGAACGCACCACAGCATCATAGAAGGTAACCGAAAACAAGCAATCCACGCACTCAC
CCTAACTATCCTCCTTGGCTTCTACTTCACAGCACTACAAGCGATAGAGTACTACGATGC
ACCATTTTCAATCGCCGACAGCGTATACGGCTCAACCTTCTTCGTCGCCACGGGCTTCCA
TGGACTCCACGTAATCATCGGATCCTCCTTTCTATCCGTCTGCCTCCTACGCCTAATTAA
CTTCCATTTCACATCCAATCATCACTTCGGATTCGAAGCAGCTGCCTGATACTGACACTT
CGTTGACGTTATCTGACTATTCCTCTACATAACCATCTACTGATGAGGATCCTGCTCTTC
TAGTATACTAATTACAATTGACTTCCAATCTATAAAATCTGGTGTAACCCCAGAGAGGAG
CAATCAACATAATCACCTTCATGTTAGCCCTAACCCTCACCCTAAGCACTCTCCTAATCA
CATTAAACCTCTGACTTGCCCAAATAAGCCCAGACGCAGAAAAACTATCTCCATACGAAT
GTGGCTTCGACCCTCTAGGATCTGCTCGTCTACCATTCTCAATCCGATTCTTCCTCGTAG
CCATCTTATTCCTACTATTCGACCTAGAAATCGCACTCTTACTCCCCCTACCATGAGCCA
TCCAACTCCACTACCCCACCATCACTTTAACCTGAGCCTCCACTATCATTTCTCTCCTCA
CTCTAGGACTAATCTATGAATGACTTCAAGGAGGCCTAGAATGAGCCGAATAGGCACCGC
AGAGAAGTAGTCTAACCAAGACAGTTGATTTCGACTCAACAAATCATAGATCAACCCTAT
GCCTCTCTCCATGTCACTCCTCCACCTAAGCTTCTACTCTTCCTTCGCCCTAAGCTGCTT
AGGACTAGCCTTCCACCGAACCCACCTAATCTCCGCCCTATTATGCCTAGAAAGCATAAT
ACTCTCCATATATGTTGCCCTATCAATCTGACCCACCGAGACCCAAACAACATCCACCAC
CCTAACTCCGATCCTTATACTAACATTCTCAGCCTGCGAAGCAGGCGCGGCCCTGGCCAT
ACTAGTTGCCTCTACACGAACCCACGGATCCGATCACCTACACAACCTAAACCTCCTACA
ATGCTAAAAATCTTCCTCCCAACAATCATACTTCTGCCCACAGCCCTTCTATCCTCTCAA
AAATCTCTATGGACGAACACCACCACCCACAGCCTCCTAATCGCCACTATTAGCCTCCAC
TGATTACTTCCCACATACTATCCACACAAAAACCTCACCCAGTGGACAAGCACCGACCAA
ATCTCATCCCCTCTACTAGTCCTATCCTGCTGATTACTCCCGCTCATAATCCTAGCAAGC
CAAAACCACCTACAACACGAACCACCAACACGCAAACGAATCTTCATCACCACGCTAATT
ACAGTACAACCCCTCCTCCTCCTAGCATTCTCCGCCACCGAACTAATACTATTCTACGTC
ACATTTGAAGCAACTCTAATCCCTACCCTAATCTTAATTACACGCTGGGGAAGCCAACCA
GAACGCCTAAGCGCAGGCATTTATCTACTATTCTACACCCTCATCAGCTCCCTACCCCTA
TTAGTCACAATCCTCTATCTCCACACACACATTGGCACCCTACACCTCACAATACTCAAA
TTATCCCACCCCACACTCACCACCTCCTGAACTGACCTCCTACTAAGCTTAGCTCTACTA
ATAGCATTCATAGTAAAAGCACCCCTCTATGGCCTCCATCTATGACTACCTAAAGCCCAT
GTAGAGGCCCCAATCGCAGGATCAATACTACTCGCTGCCCTGCTCCTAAAACTAGGGGGC
TATGGCATCATACGCCTCACCCTCCTAATCTACCCCTTCCCACCCCACCTGCACTACCCC
TTCCTCACCCTAGCCCTTTGAGGCGCACTAATAACCAGCTCAATCTGCCTACGCCAGACC
GACCTAAAATCCCTCATCGCCTACTCCTCCGTTAGCCACATAGGCCTAGTCATTGCTGCA
AGCATTCTCCAAACCCACTGATCATTCTCAGGGGCAATAATCCTAATAATCTCCCACGGA
CTTACCTCCTCAATACTATTTTGCCTAGCAAATACAACCTACGAGCGCACCCACAGCCGG
ACCCTCCTTCTAACACGAGGCCTACAACCCCTCCTACCCCTTATGGCCACCTGATGACTT
CTAGCCAACCTCACAAACATGGCCCTACCTCCAACCACAAACCTGATAGCAGAACTGACC
ATCATAACCGCACTATTCAACTGATCTGCCCTCACCATCATCCTAACAGGCACCGCAACC
TTACTAACCGCCTCATACACCCTATTCATACTATTAACAACCCAACGAGGTACACTACCA
ACCCATATCACCTCACTACAAAACTCAAGCACACGAGAACATCTCCTAATAACCCTTCAC
ATCACACCCCTACTCCTCCTAATCCTCAAACCAGAGATAATCTCAGGAATACCCTTATGC
AAGTATAGTTTCAACCCAAACATTAGACCGTGACTCTAAAAATAGAAGTTAAACCCTTCT
TACCTGCCGAGGAGAAGTTCAACTAGCAAGAACTGCTAATTCATGCATCTGAGTCTAAAA
CCTCAGTCCCCTCAACTTTTAAAGGATAACAGTAATCCGCTGGTCTTAGGAACCATCCAT
CTTGGTGCAAATCCAAGTAAAAGTAATGGAAACAACATTACTCCTCAACACCTCTATACT
TCTCACACTAGCCATTATCCTCACACCCCGCCTCCTCTCACTCCGCTCAACCACCCACTC
AATCCCCCCCACCACCATCACACTCACCATCAAAACAGCCTTCCTAACTAGCCTAGTACC
AATATCCATCTTCATATACTCAGGGTCAGAAAGCATCATCTCCCACTGAGAATGAAAATT
CATCACAAACTTTAAAATCCCGCTCAGCCTTAAAATTGACCAATACTCCATCATATTCTT
TCCCATCGCACTATTCGTAACCTGATCCATCCTCCAATTCACACTATGATACATAACATC
CGAACCACACATCACAAAATTCTTCTTCTTCCTCTTAATATTCTTAATCGCCATACTCAC
GCTAACAATCGCCAACAACATATTCCTCCTATTCATCGGCTGAGAGGGGGTTGGAATCAT
ATCCTTTCTACTAATCGGCTGATGACAAGGCCGAACAGAAGCCAACACAGCCGCACTCCA
AGCAGTACTCTACAACCGAATCGGAGATATCGGCCTCATTCTAAGCATAGCATACCTAGC
CACAACAACAAACACCTGAGAAATCCAACAAGCCTTCTCCCCTGACCAAACTCCAACCCT
CCCCTTACTAGGATTTATCCTAGCAGCTACAGGAAAATCTGCCCAATTTGGCCTCCACCC
CTGACTACCCGCTGCCATAGAAGGCCCAACCCCAGTCTCCGCCCTACTCCATTCCAGCAC
CATAGTAGTAGCTGGAATCTTCCTACTCATCCGTATCCACCCCATGCTTTCCACCAACCA
AACTGCTCTCACCTTATGCCTCTGCTTAGGGGCACTATCCACACTATTCGCTGCTACCTG
TGCCCTAACACAAAATGACATCAAAAAAATCATTGCCTTCTCCACATCCAGTCAACTCGG
ACTAATAATAGTCACCATTGGACTAAACCTCCCACAACTAGCCTTCTTCCACATTTCAAC
ACACGCCTTCTTCAAAGCCATGCTATTCCTCTGCTCAGGATCAATCATCCACGCCCTCAA
TGGAGAACAAGACATTCGAAAAATAGGAAGCCTCCAAAAAATACTCCCAACAACCACTGC
CTGTCTAACCATTGGAAACCTAGCCCTAATAGGAACCCCATTTTTAGCAGGGTTCTACTC
AAAAGATTTAATCATCGAAAGCCTTAATACCTCTTACCTAAATGCCTGAGCCCTACTTCT
AACACTCCTAGCAACATCATTTACAGCAACATACAGCCTACGTATGACCCTACTAGTCCA
AACAAACTTCCCCCGCATACCCTCCGCCACCCCCATAAATGAAAACACCCCAACACTCAT
TAACCCAATCACCCGACTTGCCCTGGGTAGCATCACAGCTGGCCTACTCATTTCATCCTA
CATCCCCCCCACAAAAACACCGCCAATAACTATGCCCACACTCACAAAAACCACCGCAAT
TATCATTACAGCCCTAGGCATCCTCCTAGCCCTAGAACTCTCAAACATGACCCACACCCT
AACCCAACCAAAACAAACTACGCCCCTAAACTTCTCTTCCACACTAGGCTACTTTAACCC
TCTAACACACCGTCCCAGCTCCCTAGCCCTACTACACAGCGGACAAAAAATTGCCTCCCA
CCTAATCGACCTATCCTGATACAAAAAAATAGGCCCTGAAGGAGTCGCTGACCTCCAACT
TACAGCAACCAAAACCTCAACACTCCTCCACACCGGACTAGTCAAAACCTACTTAGGAAC
CTTCGCCCTATCAACGCTCATCATCCTCCTATCAATACACTAACC-ACAAACCAATGGCC
CCCAACCCCCGAAAATCCCACCCCCTACTAAAAATAATCAACAACTCTCTAATCGACCTC
CCCACCCCCTCAAACATCTCCGCCTGATGAAACTTTGGATCCCTGCTAGGAATCTGCCTA
CTCACACAAATCCTGACCGGCCTGCTACTAGCCATGCACTACACCGCAGACACCACTCTA
GCCTTCTCGTCCGTCGCCCACACATGCCGAAACGTACAGTACGGTTGACTAATCCGGAAC
CTACATGCCAACGGAGCATCCTTTTTCTTCATCTGCATTTACTTACACATCGGCCGAGGA
CTCTATTACGGTTCATACCTATACAAAGAAACCTGAAACACAGGAATTATCCTCCTACTC
ACCCTCATAGCAACCGCCTTCGTAGGCTATGTCCTCCCATGAGGGCAAATATCCTTCTGA
GGGGCTACAGTCATCACCAACCTCTTCTCCGCTATCCCGTACATCGGACAAACCCTCGTA
GAGTGGGCCTGAGGAGGTTTCTCCGTAGATAACCCCACCCTCACCCGATTCTTCGCCTTA
CATTTCTTACTCCCATTCCTAATCGCAGGCCTTACCTTAATCCATCTCACCTTCCTACAC
GAATCTGGGTCAAACAACCCCCTAGGAATTATCTCAAACTGTGACAAAATCCCATTCCAC
CCTTACTTCTCCTTAAAAGATATCCTGGGATTCGCACTGATATTACTCCCACTAACAACC
CTGGCCCTATTCTCACCCAACCTGCTAGGTGACCCAGAAAACTTCACCCCAGCAAACCCC
CTAGTTACACCCCCTCACATCAAACCAGAATGATACTTCCTATTTGCATACGCCATCCTA
CGCTCCATCCCAAACAAACTGGGAGGTGTACTAGCCCTAGCCGCCTCCGTACTGATCCTA
TTCCTCATCCCCCTTCTCCATAAATCCAAGCAACGCACAATAACCTTTCGACCCCTCTCC
CAACTCCTATTCTGAACCCTAATTGCCAACCTCCTCATCCTCACATGGATCGGCAGCCAA
CCAGTAGAACACCCCTTCATCATCATTGGCCAACTAGCCTCCCTCACCTACTTCTCCACT
CTCCTAATTCTCTTCCCCCTAGTTGCAGCCCTCGAAAACAAAATGCTCAACCACTAAATA
CTCTAATAGTTTATAAAAAACATTGGTCTTGTAAACCAAAGACTGAAGGCTGCCCCCTTC
TTAGAGTTACCCCGCCCGAAAGGGCCATTATTGCCAAATTTTATTTAAAAACTCCCCTAG
GACGTTAATACAGGCGGCTCCCCCCCCCCTCCCCCCCGTATGTACTATTGTACATTGAAC
TATTTACCCCATATCATGCACTATCCTTATGTATACATATTAATGAATGTACTGTGTCCA
TATATATGTAATACGGGCATATATCTCTTTGGGTCATTTTTGCTTCAGGTACAGGTTTCA
CTTTATGGATTCTCAGATTGTCTCTGCTCTCCCCTCGGGCTAAGCCCATGCTGGAGCTGG
GTTATCGTATAAGATCTGGTACTCCATACGGATGATTCTTGGGGACAAACTGTTCATGGT
AGCAGGTCATAACTTGCAATCCTCTCTCGTCGGACCGGTAGCTGTCGGACCAGGTTATTT
ATTGATCGGGCTCCTCACGAGAAATCAGCAACCTTACGGTGGTGGTAAGATCCTACGTTA
CTAGCTTCAGGACCATTCTTTCCCCCTACACCCCTAACACTACTTGCACTTTTGCGCCTC
TGGTTCCTATGTCAAGGCCATGACTCGGTTGATCCTACGACTTTGCTCTTTACGAATACA
TCTGGTTGGCTATTGATCACCATTTGGCCTCTTAATCGCGGCATCCGGGTGGTTCTCTAC
TGTTGGTTCCCTTTTTTTTTTAGGGGTAACTTCACAGGTGGCCCTCATATATGCATCGCG
GCGCATACAATCTAAGACGTGAGCCCTCCTGGCCCTCGGCCAGTCCTCGATCTCAAGAGT
TGATTAATGAGACGGTTTCAAGTATCCGGGGAATCATTTTGACACTGTGCACTGGTCAGG
AGCATCTGGTTATGGCGTGTCCACAGACCCTACTCATGGTGCTATTTAGTCAATGCTTGT
GGGACATGATTTTCTATTTTTCCTTTCCTCTAACTTTCTAAGTATCACTAGGCGTTTCTA
ACTAAAACGCTAATCGCGTTTTTTCACGAATTTTTTTCACATTTTTTCATATTTTTTCAC
ATTTTTTTCATTCGTCAAAAGCACTGAAGTTCCATTAATAAAACAAACTATTTCATTCAT
CATTTTATTCTTGTCATTCATCATATTTTTCCACAAAATTAACCCAAACAACCACTAAAA
ATCCATTAATAACTATTTCATCAACAAACTTCAGAAAAAAAGGGCTCAAACCTCTATCAC
CAGCTCCCAAAGCTGGTATTTTACATTAAACTATTCTCTGATATTCCCCACCCCTAAACT
GCCCGAATCGCCCCACGAGATAACCCTCGTACAAGCTCTAACACAACAAACAACGTCAAC
AACAAGCCCCATCCCGCCGTCAAAAACATTCCCACCCCCCACGAATAAAACATAGCAACT
CCACTAAAATCCAACCGAGCTACAAAGACACCCCCCTCATCAACTGTAACCACCCCAACC
TTTCAACACTCAACCCCACTGACAACTACCCCCACAACAAGCACCAAAACCATCCCCACC
CCATACCCCAAAACCCGTCAATCCCCCCATGCCTCTGGAAAAGGATCGGCCGCCAAACAC
ACCGAATAGACAAAAACCACTAGCATCCCACCCAAATACACCATAAACAACACTAAAGCT
ACAAACGGCACCCCCAAACTTACCAACCACCCACATCCCACAACAGATCCCAACACTAAC
CCAACCACCCCGTAATAGGGCGACGGATTAGAAGCAACTGCTAACCCCCCTAAAACAAAC
CCTGCCCCCAGAAGAAGAACAAAATAGGCCATTATAATTTCTGTTTGGCTTCTCTCCAAA
ATCTACGACCTGAAAAATCGTCGTTGTAAACTTCAACTACAGAAACCCAACACCCCTCCC
CCCTACACCTCTGACCCTCAGCTAGTCCCTCAATCTCGAGTCGACCAATAGAACGGTTTC
AAGTATCCGAAGAGTCACCTTGACACCACACACCAACCAAGAACATCCAACCATGACGTA
TCAACAGGGCCCTACCCACAACCCTTCTCACTCAGTGAGCACCCACAAAACATGGTTTTT
-CCACTTTTTCCC-TCTAAAAATCATCAAACACTTCAGCCAAAACATCAACCATGTCTTT
CATATATCTTATTCAAATTCTTCACTTTCACATTTTTTTATTCACCAAAAGCACTGGAGT
CTCATTAATTATTTAAGATCACACATCACACATTTTATATGTGTGCACAT-AAACACACT
AAAATATTAAGGTGACCCCCCTACTAAACACGTTAAACATAACACCACCATTCACCAGAC
CCCAAACAACAACCACACACAAACTTAACCAACAATATAATGAATGATACGTTCTATAAA
CCGTCAATCAATAACCAACAATATAATGAATGATACGTTCTATAAACCGTCAATCAATAA
CCAACAATATAATGAATGATACGTTCTATAAACCGTCAATCAATAACCAACAATATAATG
AATGATACGTTCTATAAACCGTCAATCAATAACCAACAATATAATGAATGATACGTTCTA
TAAACCGTCAATCAATAACCAACAATATAATGAATGATACGTTCTATAAACCGTCAATCA
ATAACCAACAATATAATGAATGATACGTTCTATAAACCGTCAATCAATAACCAACAATAT
AATGAATGATACGTTCTATAAACCGTCAATCAATAACCAACAATATAATGAATGATACGT
TCTATAAACCGTCAATCAATAACCAACAATATAATGAATGATACGTTCTATAAACCGTCA
ATCAATAACCAACAATATAATGAATGATACGTTCTATAAACCGTCAATCAATAACCAACA
ATATAATGAATGATACGTTCTATAAACCGTCAATCAATAACCAACAATATAATGAATGAT
ACGTTCTATAAACCGTCAATCAATAACCAACAATATAATGAATGATACGTTCTATAAACC
GTCAATCAATAACCAACAATATAATGAATGATACGTTCTATAAACCGTCAATCAATAACC
AACAATATAATGAATGATACGTTCTATAAACCGTCAATCAATAACCAACAATATAATGAA
TGATACGTTCTATAAACCGTCAATCAATAACCAACAATATAATGAATGAGCAACTTCACA
CGTCCCAGTAGCTTACAACAAAGCATGGCACTGAAGATGCCAAGACGGTTACTATTCATG
ACCCGCGGACAAAAGACTTAGTCCTAACCTTACTATTAACTCGTGCTAAATATATACATG
CAAGTATCTGCGCCCCAGTGTAAATGCCCTTGATCCCTTACTAAGATGACAGGAGCAGGC
ATCAGGCACACCCACTTCGCCGTAGCCCAAGACGCCTTGCTCAGCCACACCCCCACGGGC
ACTCAGCAGTAATTAACATTAAGCAATAAGTGCAAACTTGACTTAGTTATGGCACCCCAG
GGTTGGTAAATCTTGTGCCAGCCACCGCGGTCATACAAGAGACCCAAGTTAATAGTTATC
CGGCGTAAAGAGCGGGCGCCCGCTATCTAAGCAACTAGGATTGAACCACGACTGAGCTGT
CATAAGCCTAAGACGTGTTTAAAGACACCCCCAAGGCGATCCCAACGCCCATGACCCACT
AAACCCCGCGAAAGCCAGGGCACAAACTGGGATTAGATACCCCACTATGCCTGGCCCTAA
ATCTTAATACTTCCCCCACTAAAGTATTCGCCCGAGTACTACGAGCACAAACGCTTAAAA
CTCTAAGGACTTGGCGGTGCCCCATACCCACCTAGAGGAGCCTGTTCTATAATCGATAAC
CCACGCTACACCCCACCACTCCTAGCCTGGACAGCCTACATACCGCCGTCGCCAGCTCAC
CTCCCCTGAGAGACTGACAGTGAGCCCAATAGCTCCACTCGCTAAAAAGACAGGTCAAGG
TATAGCCCATGGAGTGGAAGAAATGGGCTACATTTTCTAAGATAGAAAACCCACGGAAGG
GGGCGTGAAACAGCCCCTGGAAGGCGGATTTAGCAGTAAAATGGGACAAGAAAGCCCTAT
TTAAGCCGGCCCTGAGGCACGTACATACCGCCCGTCACCCTCCTCGCAGGCTATAACTTA
CTCATAATTAAGAACCCGAGCAGCTGAAGATGAGGTAAGTCGTAACAAGGTAAGTGTACC
GGAAGGTGCACTTAGCATACCAGGGTGTAGCTATAACGCAAAGCACTCAGCTTACACCTG
AGAGATACCTACCACCCCCCTAGGTCACCCTGAAGCCAAACTCTAGCCCACCCACACCTC
AGCAAGCCAAAACTTACTCTTACTCACAAACTAAAACATTCTCTTAACTTAGTATAGGCG
ATAGAAAAGTTTTCTCCGGCGCGATAGAGATCTGTACCGTAAGGGAAAGATGAAATAGCA
GTGAAACCCCGAGCAGCACACAGCAAAGATAAACCCTTGTACCTTTTGCATCATGATTTA
GCAAGAATAACCAAGCAGAACGAATTTGAGCTTGCCCTCCCGAAACCCAAGCGAGCTACC
TATGGGCAGCTGCCCTCGAGCGAACCCGTCTCTGTTGCAAAAGAGTGGGACGACCTATTG
GTAGTGGTGAAAAGCCAACCGAGCTGGGTGATAGCTGGTTGCCTGTGAAACGAATCTAAG
TTCTCTCTTAGTTCTCCTCCACGGACCCTTAACCAACCCCCACGTAGTGAACTAAGAATA
ACTTAAAGGAGGTACAGCTCCTTTAAAAAAGAATACAGTCTCTCATAGCGGATAACATAA
CTTTTTCCCCC-------TCCCGTAGGCCTTCGAGCAGCCATCGACAAAGAGTGCGTCAA
AGCTCCCTTCCCCTAAAAATACGAAAACAACACGACTCCCTCCCCACTAACGGGCCAACC
TATCACAATAGGAGAATTAATGCTAGAATGAGTAACTAGGGCTACCCCCTCTTAAGCGCA
AGCTTACATCCCCCC-ATTATTAACAGCGTCTGACTAATACTCTAATCTCAACAAGCAGC
ACATTTAAACTACTCTGTTAACCCAACCCAGGAGCGCCCACTAGAAAGACTCAAATCTGC
AAAAGGAACTAGGCAACCCCAAGACCCGACTGTTTACCAAAAACATAGCCCTCAGCAAAC
CAAGTATTGAGGGTGATGCCTGCCCAGTGACCCTCAGTTCAACGGCCGCGGTATCCTAAC
CGTGCGAAGGTAGCGCAATCAATTGTCCCATAAATTGGGACTTGTATGAATGGCTAAACG
AGGCCTTAACTGTCTCTTGCAGATAGTCCGTGAAATTGATCTTCCTGTGCAAAAGCAGGG
ATGAACACATAAGACGAGAAGACCCTGTGGAACTTAAAAATCAGCAACCACCACGCATAA
CTACGCACCTACTAGGCCCACAACCAAAATCAAGTTCTGGTCTGCATTTTTCGGTTGGGG
CGACCTTGGAGAAAAGAAAAACCTCCAAAAATAAGACCACACCTCTTAACCAAGAGCAAC
ACCTCAACGTACTAACAGTAACCAGACCCAATAGTAATTGACCAATGGACCAAGCTACCC
CAGGGATAACAGCGCAATCCCTCCCAAGAGCTCCTATCGACGGAGGGGCTTACGACCTCG
ATGTTGGATCAGGACATCCTAATGGTGCAGTCGCTATTAAGGGTTCGTTTGTTCAACGAT
TAACAGTCCTACGTGATCTGAGTTCAGACCGGAGCAATCCAGGTCGGTTTCTATCTATGC
ACCACTTTCCCCAGTACGAAAGGACCGGAAAAGTAAGGCCAATACCACAGGCACGCCTTC
TCCCGAAATAATGACTCCAACTAAACTATAAAGGGAACCCCCATCACCCCTCAAGCCCTA
GAAAAGGGCCGCTAGCGTGGCAGAGCCCGGTAAATGCAAAAGGCTTAAGCCCTTTACCCA
GAGGTTCAAGTCCTCTCTCTAGCCTTACCTACAATGACCCGACCTTCTACCCTAACCCAC
CTTGCCATAGCCCTATCCTATGCAATCCCAATCCTAATTGCCGTAGCCTTCCTAACTCTA
GTAGAACGAAAAATCCTAAGCTACATACAAGCTCGAAAAGGCCCAAATATTGTGGGGCCC
TTCGGACTACTACAGCCCGTAGCCGACGGCGTTAAACTATTCATCAAAGAGCCCATCCGC
CCCTCCACCTCTTCTCCCCTTCTCTTTACCATAACACCTATGCTAGCTCTCCTTCTAGCA
CTAACCATTTGAATTCCTCTCCCTCTCCCCTTTCCTCTCGCAGACCTAAATCTGGGATTA
CTGTTCCTGCTGGCCATGTCAAGCCTAGCAGTCTACTCAATCCTGTGGTCTGGGTGAGCC
TCAAACTCAAAATACGCATTAATTGGGGCCCTTCGGGCAGTAGCACAAACCATCTCTTAC
GAAGTCACACTCGCCATCATTCTTCTATCCGTGATTCTCCTAAGTGGCAACTACACCCTG
CACACGCTCGCTACTACTCAAGAACCCCTCTACCTCATCTTCTCCTCCTGACCCCTCGCA
ATAATGTGATATATCTCCACACTAGCCGAAACAAACCGAGCTCCCTTCGACCTTACAGAG
GGAGAATCCGAATTAGTCTCAGGCTTCAACGTAGAATACGCTGCAGGGCCATTTGCCCTA
TTCTTCCTTGCCGAGTACGCAAACATTATACTAATAAACACACTGACTACAATCCTATTC
TTAAACCCCAGCTCACTTAATCTACCCCCACAGCTATTCACGATCACCCTAGCAGCAAAA
GTCCTACTCCTCTCCTCTGGGTTCCTATGGATTCGCGCCTCCTACCCACGCTTCCGCTAC
GACCAACTCATGCACCTCCTCTGAAAAAACTTCCTGCCCTTAACACTAGCGCTATGCCTC
TGGCACATTAGCATACCAACCTGCTACGCAGGGTACCTCCTTGCTTAAGGAAATGTGCCT
GAACGCAAAGGGTCACTATGATAAAGTGAACATAGAGGTATACTAACCCTCTCATTTCCT
AAGACCTCGAGCTCTAGAAAAGCAGGAATCGAACCTACACAGAAGAGATCAAAACCCTTC
ATACTTCCTTTATATTATTTCCTAGCAGGGTCAGCTAACAAAGCTATCGGGCCCATACCC
CGAAAATGATGGTTCAACTCCTTCCTCTGCTAATGAACCCCCACACAAAATTACTCTCCT
CCCTAAGCCTAATCCTAGGTACAACCATCACAATCTCAAGCACCCACTGAATAATGGCCT
GAACTGGGCTAGAACTCAACACCCTTGCCATCATCCCATTCATTTCAAAATCCCACCACC
CCCGAGCCATCGAGGCCACAATCAAATATTTCCTAGTACAGGCAACAGCCTCCACCCTTC
TCCTATTCTCAAGCATAACAAACGCATGATCTACTGGCCAATGAGATATTACCCAACTAA
CCCATCCCACCTCTTCCCTATTACTAACAGTGGCAATTGCAATAAAATTGGGACTAGTAC
CCTTCCACTTCTGATTTCCAGAAGTACTGCAAGGCTCATCCCTACCTACCGCCCTGCTCC
TCTCTACAATAATAAAACTCCCCCCAACCACCCTCCTCTTCCTGACTTCCCACTCACTCA
ACCCAACACTACTAACCGCCATGGCCATCACCTCCGTAGCCCTCGGGGGATGAATAGGCC
TAAACCAAACGCAACTCCGAAAACTCCTGGCCTTTTCATCCATCGCCCACCTGGGATGAA
TAGCCGCAATCATCATCTACGACCCTAAACTTGCCCTGCTAACCTTCTACCTATACGTCC
TACTAACTACCACCGTATTCCTCGCCCTCAACTCGACCAAAACTCTAAAACTAACAACAC
TAATAACATCATGAACAAAATCCCCCCCACTAAACGCAACTCTCATACTAGTCCTACTCT
CCCTAGCAGGACTCCCCCCACTAACAGGCTTCCTACCCAAATGACTCGTCATCCAAGAAC
TAACTAAGCAAGAAATAACTTCGACAGCCACAGCCATTGCCACCCTCTCCCTCCTAGGAT
TATTCTTTTACCTCCGACTCGCATACCACTCAACAATCACACTCCCACCCAACTCTATGA
ACTACATAAAACAATGGCGTACCACTAAGCCAACAAATACCACAACTGCCATCCTCGCCA
CCCTATCAATACTAACCTTGCCACTCTCCCCTCTAATCCTAACTACTACCTAGAAACTTA
GGATAACCACTAAACCGAAGGCCTTCAAAGCCTTAAACAAGAGTTAAACCCTCTTAGTTT
CTGCTAAGACCCGCAGGACACTACCCTGCATCCCCTGAATGCAACTCAGATACTTTAATT
AAGCCAGGGCCTTAACCTAGATAGATGGGCCTTGATCCCATAAAACCCTAGTTAACAGCT
AGGTGCCCCAACCAGCGAGCTTCTACCTACCAGACCCTGGCACGTCCTTAACGTACATCA
ATGAGTTTGCAACTCACCATGAATTTCACCACAGGATCGATAAGAAGGGGAATCAAACCC
CTGTAAAAAGGACTACAGCCTAACGCTTAAACACTCAGCCATCTTACCT
