# Supplementary material for: Conveniently Pre-Tagged and Pre-Packaged: Extended Molecular Identification and Metagenomics Using Complete Metazoan Mitochondrial Genomes
Source: PLoS One. 2012 Dec 14;7(12):e51263. doi: 10.1371/journal.pone.0051263 (PMC3522660; doi:10.1371/journal.pone.0051263)
Supplement: File S4 — Sliding window analyses for Sauropsida, Aves, Hemichordata, Coelacanthimorpha, Dipnoi, Chondrichthyes and Cephalochordata. For each family, the folder contains the aligned sequences as well as the sliding window analyses by species pair and for all species pair on a single figure. (ZIP) [file pone.0051263.s004.zip › Sauropsida & Aves/Accipitridae/NC_003128.fst]

>Buteo buteo mitochondrion, complete genome.    NC_003128
gtgacatttatcaatcgatgattattctcaaccaatcacaaagacatcggcaccctata
cctaatcttcggtgcctgagccggtatagtcggcaccgccctcagcctacttattcgtg
cagaactcggccaaccaggcacactcctaggtgacgaccagatctacaacgtaatcgtt
accgcacatgccttcgtaataattttctttatagttataccaattatgatcggaggctt
cggaaactgacttgttccactcataatcggcgcccccgatatagccttcccacgcataa
acaacataagcttctgactacttcctccatcctttctcctcctcctagcctcctcaaca
gtagaagcaggagccggcactggatgaactgtctatcccccactagctggcaacatagc
ccatgccggagcttcagtagacctagccatcttctccctccacttagccggagtctcgt
ccattctaggagcaatcaactttatcacaaccgccatcaacataaagcccccagccctc
tcccagtaccaaacacccctattcgtatgatctgtcctcattaccgctgtccttctact
actctcactcccagtcctagccgccggcattaccatactacttacagaccgaaacctaa
acacaacattctttgaccccgccggcggaggtgatcctatcctataccaacatctcttt
tgattcttcggacacccagaagtttacatcctaatcctacccggcttcggaattatctc
ccacgtagtaacatactatgcaggcaaaaaagaaccattcggttacataggaatagtat
gagccatactatcaatcggattcctagggttcatcgtatgagctcatcacatatttaca
gtagggatagacgtggacacccgagcatacttcacatctgctactataatcattgctat
cccaactggtattaaagtcttcagctgactagcaacgctccacggaggaactatcaaat
gagaccctccaatattatgagcccttggcttcatcttcctctttaccatcggaggccta
acaggaatcgtcctagctaactcctcactagacatcgctctacacgacgcatactatgt
agttgcccacttccactacgtcctctcaataggagctgtctttgccattctagcaggat
tcacccactgattccctctattaactggattcaccctccaccccacatgagctaaagcc
cacttcggggttatattcacaggagtaaatctaactttcttcccacaacacttcctagg
cctcgccggaatacctcgacgatattccgactacccagacgcctataccctatgaaaca
ccctatcctctatcggctcactaatctcaataacagccgtaatcatactaatattcatc
atctgagaagcctttgcctcaaaacgaaaaatcctacaaccagaactaaccacaaccaa
tgtcgaatgaatccacggctgcccacctccataccacacctttgaagaaccagcctttg
ttcaagtacaagaaaggaaggaatcgaaccctcgtacactggtttcaagccagccgcat
ctaaccacctatgcttctttcttccatggagtgttagtaaaacaattacataaccttgt
cagagttaaattacaggtgaaagccctgcacaccccaccatggccaacccctcccaact
cggcttccaagacgcctcatcccccatcatagaagaactcgttgaattccacgaccacg
ccctaatagtcgcactagcaatctgcagcctagtcctgtatctcctagcacttatacta
atagaaaaactatcctcaaataccgtagatgcccaagaaatcgaactaatctgaacaat
cctaccagcaattgtcctcatcatactagctcttccatccctacaaatcctgtacatga
tagatgaaatcaacgagccagacctcacactaaaagccatcggccaccaatgatactga
acctacgaatatacagacttcaaggacctaacattcgactcttacataatcccaacaac
ggaccttccactaggacactttcgactactagaagttgaccaccgcgtaatcatcccaa
tagagtctcccattcgcattattgtcacagctaacgacgtactccatgcctgagcaatc
cccgcactaggcgtaaaaactgatgcaatcccaggacgactaaaccaaacatcattcat
taccactcgacctggaattttctacggtcaatgttcagaaatctgcggagccaaccaca
gctacataccaatcgtagtagaatcaacccccttaacccacttcgaacactgatcttca
ctcatatcttcctaatcattaagaagctatgcaacagcactagccttttaagctagaga
aagaggacctccccctccttaatgatatgcctcagctcaacccaacaccatggtttctc
atcatagcactatcatgattaaccttcacaataattatccaacccaaactcctaccctt
tattcccactaatactccctctaccaaacccactacaatcacccacaccccctcctgaa
actgaccatgaacttaagcttcttcgaccaatttacaagcccacatctcctaggtatcc
cacttatcctaatctcaacactattccccaccctactactcccctcccccactaaccga
tgaatcactaaccgcctctccaccctccaactatgatttattcatctaaccacaaaaca
actaatactgcccttaaataaaggaggacataaatgagctttaattctaacatcattaa
tactgctactacttataatcaacttactaggtctcctaccatacacatttacccctact
acccaactatcaataaacatagccctcgccttccccctctgactggccacccttctcac
aggactgcgaaatcaacctacaatatccttaggtcatctcctacccgaaggaaccccaa
caccactaatccccgctttaatcctaatcgaaaccgtcagcctacttatccgaccccta
gccctaggtgtccgcctcacagctaacctaacagcaggacatcttctaatccaacttat
ctccactgccaccactgcactactcccaattctcccaacagtatccgccctaactgcac
taatcctactactactaactatcctagaaatcgcagtagccataatccaagcctacgtc
ttcgtcctcctcctaagcctatacctacaagaaaacatctaatggcccaccaagcacac
tcctaccacatagtagaccccagcccctgacctatcttcggcgcagcagctgccctact
cactacctcagggctcatcacatgattccactacaactcctcccaactcctatccctag
gcctcctcgctatactccttgttatactacaatgatgacgagacattgtacgagaaagc
actttccaaggccaccacaccccaaccgtccaaaaaggactgcgatacggaataatcct
attcattacatccgaagcattcttctttcttggcttcttctgagcattcttccactcca
gcctagctcccactccagaactaggtggacaatgacccccaacaggaatcaaccccctt
aatcctctagaagtacccctactaaacacagcaatcctcctcgcctcaggtgttaccgt
aacatgagcacaccacagcatcatagagcgcaatcgaaaacaagcaatccacgcactca
ccctaactattctcctaggcttctacttcacagcactacaagcaatagaatactacgag
gcaccattctcaatcgccgatggcgtatacggctcaactttctttgtcgccacagactt
ccacggactacacgtgatcattggatcctccttcctatccgtctgcctcctacgcctaa
tcaacttccacttcacatccaaccatcacttcggattcgaagcagccgcctgatactgg
cacttcgtagacgttatctgattattcctctacataaccatttactgatgaggatcttg
ctcttctagtatactaattacaattgacttccaatctatagaatctggtgcaaccccag
agaagagtaatcaacataatcaccttcatactcacactatcccttaccctaagcgccat
cctaatcacattaaacctctgactcgcccaaacaaacccagactcagaaaaactatcgc
catacgaatgcggctttgaccctctaggatctgcccgactaccattctcaatccgattc
ttcctcgtagccatcctattcctactattcgatttagaaatcgcactcctactcccact
accatgagccacccaacttcaatcacccaccaccactctaatctgagcctccatcatca
tctcccttctcacattaggactaatctacgaatgactccaaggaggcctagaatgagct
gaataaacccagaaaggtagtctaacccaagacagttgatttcggctcaacaaatcata
gatcaaccctatgcctctcttcatgtcactccttcacctaagcttctattcctctttca
ccctaagttgcctaggcctagccttccaccgcacccacctaatctccgctctactatgt
ctagagagcataatactctccatatatatcgctctatcaatctgacctattgagaccca
aataacatccattgccctaacccccgtattcatgctaacattttcagcctgcgaagcag
gcactggcctagccatactagttgcctccacacgtacccacggatccgaccacctacat
aacctaaacctcctacaatgctaaaaatcctcctcccaacaatcatactcctccccaca
gccctcctatctccccaaaaactcctatgaaccaacaccaccacccacagcctcttaat
tgctgctatcagcctccactgactactccccacatactacccccataaaaaccttaccc
aatgaataagtacggaccaaatctcatcctccctactagtcctatcctgctgactacta
ccacttataatcctagcaagccaaaaccacctacagcacgaaccactaatccgcaaacg
aaccttcatcactaccttaattaccgtacaacctcttctcctcctagcattctcagcta
ccgaactaatactattctacatcacattcgaagcaaccctaatccccaccctaatccta
atcacacgctgaggaagccaaccagaacgcctaagcgcaggcatctatctactattcta
cacccttatcagctccctaccgctactagttacaatcttatacctccacacacacatcg
gcaccctccatctcacaatactcaaactatctcaccccacactcaccacttcttgaact
gatctcctactaagcttggccctactaatagcattcatagtaaaagctcccctatacgg
tctccacctatgactacccaaagcccacgtagaagccccaatcgcaggatccatactac
ttgctgccctactcctaaaactaggaggctatggcatcatacgtctaaccctcctaatc
ggtcctctcccatcacaccttcattaccccttcctcactctagccctttgaggagcatt
aataaccagctcaatctgcttacgccaaactgacctaaagtctctcatcgcctgctcct
ccgtaagccacataggcctagtcattgccgcaagtattctccaaacccactgatctttc
tcaggagcaataatcctaataatctcccacggcctcacctcctcaatactattctgcct
agcaaatacaacttacgaacgcactcacagccgaatcctcctcttaacacgaggcctac
aacccctcctaccacttatagctacctgatgactactagccaacctcacaaacatagcc
ctaccaccaaccacaaacctaatggcagaactaaccatcataattgcactattcaactg
atccgccctcaccatcatcctaacagggattgcaaccctactaaccgcctcatacaccc
tattcatactcctaataacccaacgaggcacactacctacccacatcacttcactacaa
aattcaagcacacgagaacacctcttaataaccctccacatcacccccttactcctttt
aattctcaaaccagaaataatctcagggatccccctatgcagatatagtttcaacccaa
acattagactgtgatcctaaaaatagaagttaaacccttcttatctgccgaggggaagt
tcaaccagcaagaactgctaattcctgcatctgagcctaaaacctcagtccccttaact
tttaaaggataacagcaatccactggtcttaggaaccatccatcttggtgcaaatccaa
gtaaaagtagtggaagcaaccctactccttaacaccttcatactcctcacactactaat
tatcctcacaccactcctcctcccactacttccagcccccacctcactctccccaacta
ccattacacacaccattaaaactgcctttctaactagcctagtaccaatattcctcttc
atatgctcaggatcagaaagcatcacctcccactgagaatggaaattcatcacaaactt
taaaatccccctcagcttcaaaatcgatcagtactccataatattctttccaatcgccc
tattcgtaacatgatccatccttcaattcgcctcatgatacatatcatcagaaccacat
atcacaaaattcttcttattcctcctaatattcctaatcgcaatactcaccctaacaat
cgccaacaacatattcctcctattcatcggctgagaaggagtcggaatcatgtccttcc
tactaatcggctgatgacaaggccgtgcagaagccaacacagctgcactccaagccgta
ctctacaaccgaatcggagacatcggccttatcctaagcatagcatatctagcctcaac
aataaacacctgagaaatccagcaaaccctctcccccaatcaagccccaaccctccccc
tattaggcctcatcctagcagctacaggaaaatccgcccaatttggccttcacccatga
ctgcccgctgccatagaaggcccaaccccagtctccgccctactccactctagcactat
agtagtagccggaatcttcttactcatccgcacccaccctatactctccactaaccaaa
ctgccctcaccctatgcctctgcctaggagcactatccacactatttgccgccacctgt
gccctaacacaaaacgacatcaagaaaatcattgccttctccacatccagccagctcgg
actaataatagtcactattggcttaaaccttccccaactagctttcctccacatctcaa
cacacgctttcttcaaagccatactattcctttgctcagggtcaatcatccacgccctc
aacggagaacaggacattcgaaagataggaagtatccagaaaacactcccaacaactac
cacctgcctaaccatcggaaacctagccttaataggaacaccattcctggcaggattct
actcaaaagacccaatcatcgagagcctaaacacctcttacctaaacgcctgagccctc
ctcctaacactcctagcaacagcattcacagcaacatacagcctacgcataactctact
agtccaaacaggatttccccgcatatccacaatcaccccaataaacgaaaacaccccaa
cactcatcaatccaatcacccgacttgccctaggtagcattacagccggcctactcatt
acatcctatattccccctacaaaaacacccccaataaccatgcccacccttacaaaaac
cgccgcaattatcgtcacaatcctaggcattatcctagccctagaactctcaaacataa
cacataccctgacccaaccaaaacaaaccatatacctaaacttctcctccatgctcgga
tactttaaccccctaacacaccgcttcagctccctaacccttctaaacagcggacaaaa
aatcgcctcccacctaatcgacctatcctggtacaaaaaaataggccctgaaggacttg
ccaacctccaactcacagcaaccaaaatctcaacccctctccacaccggactactcaaa
acctacctaggaaccttcgccctatcaatcttcatcatcctcctgtcaacacactaacc
cccccccccttcaatggcccccaacccccgaaaatcccatcccctcctcaaaataatca
acaactccctaatcgacctccccaccccctcaaacatctccatctgatgaaatttcgga
tccctcctagggatctgcttactaacacaaatcataaccggcctcctactagcaacaca
ttacaccgccgacactaccctagccttctcgtctgtagcccacacatgccgaaacgtac
agtacggctgactgatccgcaacttacatgccaatggagcatccttcttcttcatttgc
atctacctacacatcggtcgaggactatactatggctcctacctatacaaagaaacttg
aaacacagggattatcctactactcaccctcatagcaactgccttcgtaggctacgtac
tcccatgaggccaaatatccttctgaggagctacagtcatcaccaacctattctcagcc
atcccttacatcggacaaaccattgtagaatgagcctgaggaggattctccgtagacaa
ccctaccctcacccgattcttcgccctacatttcctactcccattcctaatcgcaggcc
tcaccttaatccatcttaccttcctccacgaatccggctcaaacaaccccctaggtatc
atctcaaactgtgataaaatcccattccacccctacttttccctaaaagacatcctagg
cttcatactaatactactcccactaacaactttagccctattctcacccaacctgctag
gagacccagaaaacttcaccccagcaaaccccctaaccactcccccacacatcaaacca
gaatgatacttcctattcgcatacgctattctacgctcaatccctaacaaattaggagg
agtattagctctagccgcctccgtcctaattctattcctaatcccctttctccacaagt
ccaaacaacgcacaataaccttccgacccatctcccaacttctgttctgaaccctagtt
gccaacctcctcattctcacatgaatcggcagccaaccagtagaacacccattcatcat
cattggccaactagcttccctcacctacttcctcatcctcctagcccttttccccctaa
ctggagctctagaaaacaaactcctcaaccactaaatactctaatagtttataaaaaac
attggtcttgtaaaccaaaaactgaaggcctacccccttcttagagttcccggcccgca
agggccattattgccaaatttcaactaagaaccaccctaactaccccccccccttcccc
cccctatgtattattgtacattaacttatattccacatatcatgaactattatgggtaa
tacatattaatgcatgtactatattcatatatatgtaatacgggcatacatctatctag
cacatttctacattcagggttatgttgcacttcatgcactcctagactatttcccactt
catgcactcctagactatttccggtcctcgggctaagcacatgccgaaggtgaagtctc
tgtacatggactggttttcctcacggatattctctgcggatcagtgcgactgcagctat
cgttccccagattcttgtgtgatctcttcctttatatatgcccttccatttatgcttgt
cccctgaccaagacggtctaggttatctcttagtcggtcggtcccagaagtacctggct
acccggtgcatatgggagtcctacattcccagcttcaggatcattctttccccctaaac
ccctagcactacttgctcttttgtgcctctggttcctacttcagggccataacttggtt
aatcccgtggtcttgctcttcagagatactaagctatttcaggtactacttggccgctt
gaatcggatcactctagtggtttttctctattggttcccttttttttctgggtaacctc
acaggtggccctcacatatgtgttcatgcgcgggtggtctaagacgtgtgcccaatggt
cctcggacgggttggtggatctcaggagttacttaatgatatggttggcgtgcgattca
gatagttatctggcattgatgcactggtcaggagcatttggccctcgggctggttctca
atctcagggaatgcttaatgatacggtggaggtactatagagtagttgtctgagcatct
agatggacttatcagagcatttggtttggtgtgtccacagactcccttataagctgcta
tttagtgaatgcttgctggacatattaccttattcctctattttccttttattctctaa
gtaacactaggcgttttcatctaatatacaaatcgtgttcgtttaacaaacttttacaa
aatttttacaaaatttttacaaaatttttataaatttatcatgaatttatcatgaattt
atcatgaatttatcatgaatttatcatgaatttatcatgaatttatcatgaatttatca
tgaatttatcatgaatttatcatgaatttatcatgaatttatcatgaatttatcatgaa
ttttatatatgattttatacatttttttatgaatttttcatgaattttacctacttctt
tgcattttttttcatcaacggcgctggagttccattaataaattaacttttttatcatc
atattttattattatttatcatcatattttatcattatttatcatcatattttatcatt
atttatcatcatattttatcattatttatcatcatattttatcattatttatcatcata
ttttattattatttatcttcatattttactatcatttatcactatatcttaccatttac
cattcaccacaaaaccaactcaaacaactcctaacgttccattaataacacacacacca
gcctaaacctcagaaaaagaggacttaaacctccatcaccaactcccaaagctggcatt
ttacattaaactactctctgactcccctaaaccgcccgaatcgccccacaagacaaccc
acgcacaagctccagtacaacaaataacgtcaacaacaaccctcacccggccgccaaga
acatccctgccccccacgaataaaacatggcaacaccactaaaatccaaccgatccaca
aaagtacctccattatctacagtaaccaccccaatcttccagcactcaaccccaccaac
aaccacccccacaacaagcaccagaaccatccctgctccataccctaaaactcgtcaat
cccctcaagtctccggaaaaggatccgctgctaagcagactgaataaacaaaaaccact
aacattccacctaaatacaccataaacaacactaaagccacaaacggtactcctagact
taccaaccacccacaccctacaacagaccccaacaccaacccaactaccccataataag
gcgacgggttagatgccaccgccaaaccccctaaaacaaaccccatccccagaagaagg
acaaaataagccattataatttctgcttggcttctctccaaaacctacgacctgaaaga
tcgccgttgtaaacttcaactacagaaacctagcaaaaccatctatatcacccaccagc
aatcctaaagcaaccatacaattaaaacacactacacaatcactccactacattccacc
aagtcctacctacccattttcccctacccacaaacaacatccaaccacctttaaacact
gcacataatcatacctttcacaaattttatccatgctttttcacatttcatctaccaaa
caccactggagttccattaattatttcaaacaatttatcatatttatatacataaactg
cacagatcacacaaaatattaatgcaacccccctaccaaaccatgtaaccaaacaacca
taaacaaacaaccagcaatactaccaaagccctaaacaagtaactaatactctaagcaa
tgaacaatactaccaaagccctaaacaagtaactaatactctaagcaatgagcaatact
accaaagccctaaacaagtaactaatactctaagcaatgagcaatactaccaaagccct
aaacaagtaactaatactctaagcaatgagcaatactaccaaagccctaaacaagtaac
taatactctaagcaatgagcaatactaccaaagccctaaacaagtaactaatactctaa
gcaatgagcaatactaccaaagccctaaacaagtaactaatactctaagcaatgagcaa
tactaccaaagccctaaacaagtaactaatactctaagcaatgagcaatactaccaaag
ccctaaacaagtaactaatactctaagcaatgagcaatactaccaaagccctaaacaag
taactaatactctaagcaatgagcaatactaccaaagccctaaacaagtaactaatact
ctaagcaatgagcaatactaccaaagccctaaacaagtaactaatactctaagcaatga
gcaatactaccaaagccctaaacaagtaactaatactctaagcaatgagcaatactacc
aaagccctaaacaagtaactaatactctaagcaatgagcaatactaccaaagccctaaa
caagtaactaatactctaagcaatgagcaatactaccaaagccctaaacaagtaactaa
tactctaagcaatgagcaatactaccaaagccctaaacaagtaactaatactctaagca
atgagcaatactaccaaagccctaaacaagtaactaatactctaagcaatgagcaatac
taccaaagccctaaacaagtaactaatactctaagcaatgagcaatactaccaaagccc
taaacaagtaactaatactctaagcaatgagcaatactaccaaagccctaaacaagtaa
ctaatactctaagcaatgagcaatactaccaaagccctaaacaagtaactaatactcta
agcaatgagcaatactaccaaagccctaaacaagtaactaatactctaagcaatgagca
atactacgagtcccagtagcttacaataaagcatggcactgaagatgccaagatggtta
ctacacataacccacggacaaaagacttagtcctaaccttgctgttaactcttgctaaa
catatacatgcaagtatccgcgccccagtgtaaatgcccttaatttcttactaagataa
taggagctggtatcaggcacacccacctagctgtagcccaagacaccttgctctgccac
acccccacgggcactcagcagtaattaacattaagcaataagtgtaaacttgacttagt
tatagcatacctcagggttggtaaatcttgtgccagccgccgcggtcatacaagagacc
caagctaacagcatccggcgtaaagagcgggtacatactatctaggcaactaggattaa
atcgcaactgagctgtcataagcccaagatacgcctaaagccatccccaagacgaccct
agcgcccacgattgactaacccccgcgaaagccagggctcaaactgggattagataccc
cactatgcctggccctaaatcctgatacttatcttaccaaagtatccgcccgagaacta
cgagcacaaacgcttaaaactctaaggacttggcggtgccccaaacccacctagaggag
cctgttctataatcgataacccacgctacaccctaccactccttgccccaacagcctac
ataccgccgtctccagctcacctcttctgagagcttaatagtgagcccaatagcccctc
ccgctaaaaacacaggtcaaggtatagcttatggagtggcagaaatgggctacattttc
tagaatagaaaatcaattacgaaaaggggtgtgaaataacccctggaaggcggatttag
cagtaaactgggacaataaagccctatttaagttggccctgaggcacgtacataccgcc
cgtcaccctcctcgcaggctatacccccacataactaataacccactatgccaaagatg
aggtaagtcgtaacaaggtaagtgtaccggaaggtgcacttagcataccggggcgtagc
tataatataaagcattcagcctacacctgaaagataccttccactcctaggtcgccctg
aagccagactctagcctaaccacaccactcacctaccaactaaaaattacctttcctca
caaactaaaacattctcttagcttagtataggcgatagaaaagctccctagcgcgatag
agacctgtaccgtaagggaaagatgaaatagcaatgaaacctcaagcagcatacagcaa
agataaacccttgtacctcttgcatcatggtttagcaagaataaccaagcgaaatggac
ttaagcttgccctcccgaaacccaagcgagctacttgtaggcagctacccctgagcgaa
cccgtctctgttgcaaaagagtgggatgacctactagtagaggtgaaaagccaaccgag
ccgggtgatagctggttgcctgtaaaacgaatctaagttcacccttaatttctctccaa
ggactctaatcaacccccacgtagcgaattaagagtaatctaaaggaggtacagctcct
ttaaagaagaatacagcctcccacagcggataatacaaatcacctccccagcctgtagg
cctttaagcagccaccaacaaagagtgcgtcaaagctcctcccaaaaaaatataaaaac
aacatgactccctccctactaacaggctaacctattacaataggagaataaatgctaaa
atgagtaactagggccacccctctcaagcgcaaacttacatcactacattattaccaga
acttaattaatactacaacctaaacaagcccgccccgacattaaaaccgccctgttacc
ccaactcaggagcgcccactagaaagactaaaatctgtaaaaggaactaggcaaaccta
agacccgactgtttaccaaaaacatagccttcagcagcccaagtattgaaggtgatgcc
tgcccagtgacctctagttcaacggccgcggtatcctaaccgtgcgaaggtagcgcaat
caattgtcccataaatcgagacttgtatgaatggctaaacgaggccttaactgtctctt
acagatagtcagtgaaattgatctccctgtacaaaagcaggaatacacacataagacga
gaagaccctatggagcttaaaaattaagcggccactatacataaatacacacctacaag
gcccacagctacaaacccaattgctggccaccatttttcggttggggcgaccttggaga
aaagaaaaacctccaaaaataagaccatacctcttaaccaagagcaacccctcaacgta
ctaatagtaaccagatccaatagaaattgaccaatggaccaagctaccccagggataac
agcgcaatctctcctgagagcccttatcgacggagaggtttacgacctcgatgttggat
caggacatcctaatggtgcagccgctattaagggttcgtttgttcaacgattaatagtc
ctacgtgatctgagttcagaccggagcaatccaggtcggtttctatctatgtgacactt
tccttagtacgaaaggaccgggaaagtaaggccaataccacaagcacgccttctcctca
aataatgaccccaactaaattataaaaggaacctccatataaaccccaaaccctagaaa
agggtcgctagcgtggcagagcccggcaaatgcaaaaggcttaagccctttacccagag
gttcaagtcctctccctagccccacctccaatgaccaacctttctaccctaacttacct
tgctataaccttatcctacgcaatcccaatcctaattgctgtggcattcctcacactag
tagaacgcaaagtcttaagctatatacaagcccgaaaagggccaaacatcgtagggccc
tttggtctactacaacccgtagccgatggcgtaaaactattcatcaaagaaccaatccg
cccatctacctcctcccctctcctcttcactataacacctatactagccctcctcctag
cactaaccatttgaattccccttcccctacccttctccctcgccgacctgaatctcgga
ctactcttccttctagccatgtcaagcctaggagtatactcaatcctatggtccggatg
agcttccaactcaaaatacgcactaattggagctctccgggcagtagcacagactatct
cctacgaagtcacactagctatcatccttctatctgtaatcctcctaagcggcaactat
accctgcacacacttactactacccaagagcccctctacctcatcttctcctcctgacc
cctcataataatgtgatacatttctaccctggctgaaacaaaccgagcccccttcgacc
tcacagaaggagagtccgaactagtctcaggtttcaacgtagagtacgccgcaggacca
ttcgccctattcttcctagccgagtacgcaaacattatattaataaacacactaaccac
aattctattcctaaacccaagctcattaaacctccccccacaactattcacaataaccc
tggcagcaaaaattctacttctctcctctggcttcctatgaatccgcgcctcctaccca
cgcttccgctacgaccagctcatacacctcctctgaaaaaacttcctccctttaacact
agcattatgcctctgacacattagcataccaacctcttacgcaggagtacccccttgct
taaggaaatgtgcctgaatgcaaagggtcactatgataaagtgaacatagaggtacact
aaccctctcatttcctaagagcctagaccttagaaaagtaggaatcgaacctacacaga
agagatcaaaaccctccatacttcctttatattattttctagcagggtcagctaacaaa
gctatcgggcccataccccgaaaatgatggttcgactccttcctctgctaatgaaccct
cacacaaaactaatctccgccctaagtctaatcctaggcacaaccactacaatctcaag
cacccactgaataatagcctgaaccggactagaactcagcaccctcgctatcatcccat
tcatttcaaaatctcaccaccctcgagccatcgaagccacaatcaagtatttcctagta
caagcaacagcctccacactcctcctattctcaagcataacaaacgcatgatcttcagg
ccaatgagacatcacccaactaacccaccctacctcctccctactcctaacagtagcaa
ttgcaataaaacttggactagtgccttttcacttctgattcccagaagtactacaaggc
tcgtccctaatcaccgccttattcctttctacaataatgaaatttcccccaatcaccct
cctcctcctgactacccactcactcaacccgacactgctaactgccctggccattgctt
ccgtagcccttggaggatgaataggcctgaaccaaacacaactccgaaaacttctagcc
ttctcatccattgcccacttaggatgaataaccgcagtaattatctacaaccctaaact
tgccctcctaactttctacttatacgtcctaacaacaaccaccgtattcctcgctctca
attcaaccaaaaccctaaaattaacaacactaatgacatcctgaacaaaatcccctaca
ctaaacgcaaccctcatactagtcctactctccctagcaggtctcccaccactaacagg
cttcctacccaaatgattaattatccaagaactaaccaaacaagaaatagccacaacag
ctacaatcctcgctatcctctccctcctaggattattcttctacctccgcctcgcatat
cactcaacaatcacactacctcccaactctacaaaccacataaaacactgacacttcac
caaaccaacaaacaccacagccgccatccttgctaccctatccacgctaatccttccac
tctcccccctaatcctagcagccgcctagaaacttaggataaccaccaaaccgaaggcc
ttcaaagccttaaataagagttaaaccctcttagtttctgctaagatccgcaggatact
accctgcatcctctgaatgcaacccagacactttaattaagctaggaccttacctagat
agatgggccttgatcccataaaactctagttaacagctagatgctccaaccagcaagct
tctacctaacagaccctggcacattcttaatgcgcatcaatgagcttgcaactcaacat
gaacttcaccacagggccgataagaagaggaattaaacccctgtaaaaaggactacagc
ctaacgcttaaacactcagccatcttacct
