# Supplementary material for: Conveniently Pre-Tagged and Pre-Packaged: Extended Molecular Identification and Metagenomics Using Complete Metazoan Mitochondrial Genomes
Source: PLoS One. 2012 Dec 14;7(12):e51263. doi: 10.1371/journal.pone.0051263 (PMC3522660; doi:10.1371/journal.pone.0051263)
Supplement: File S4 — Sliding window analyses for Sauropsida, Aves, Hemichordata, Coelacanthimorpha, Dipnoi, Chondrichthyes and Cephalochordata. For each family, the folder contains the aligned sequences as well as the sliding window analyses by species pair and for all species pair on a single figure. (ZIP) [file pone.0051263.s004.zip › Sauropsida & Aves/Accipitridae/NC_007598.fst]

>Nisaetus nipalensis mitochondrion, complete genome.    NC_007598
gtgacacttatcaatcgatgactattctcaaccaaccacaaagacatcggcactctata
cctaatctttggcgcctgggctggcatagttggtaccgcccttagcctacttatccgcg
cagaactcggccaaccgggtaccctcctgggcgatgaccaaatctacaatgtagtcgtc
actgcccatgctttcgtaataatcttcttcatagtcataccaatcataatcggaggctt
tggaaactgacttgtcccactcataatcggcgcccctgacatagccttcccacgcataa
acaacataagcttctgactactccccccatccttcctcctcctactagcctcttcaaca
gtagaagccggggctggcaccggatgaacagtctaccctccactagctagcaacatagc
ccatgctggcgcctcagtagacttggccatcttttctctacacctagcaggaatctcat
ccatcttaggggcaatcaacttcatcacaaccgctattaacataaaacctccagccctc
tctcagtaccaaacgcccctattcgtctgatctgtactcatcaccgctgtcctactact
actctcactccccgtcctagctgccggcattactatattactcacagaccgaaacctca
acacaacattcttcgaccccgccggcggcggtgacccggtcctgtaccaacacctcttt
tgattcttcggtcaccctgaagtctacatcctaattctaccaggctttggaatcatctc
tcacgtagtgacatactacgcaggcaaaaaagaaccattcggctacataggaatagtct
gagccatactatctatcggattcctgggtttcatcgtatgagcccaccatatatttaca
gtaggtatagacgtagacacccgagcatacttcacgtccgccactataatcatcgccat
cccaactggtattaaagtattcagctgactagcaacactgcatggagggactatcaagt
gggaccctcccatactatgagccctgggcttcatcttcctttttactattggaggtcta
acaggaatcgtcttggcaaactcctcgctagacattgccctacacgacacatactacgt
agttgcccacttccactacgttctctcaataggagccgtcttcgccatcctagcaggat
tcacccactgattccccctactaacaggatttaccctacaccctacatgagccaaagca
catttcggagttatattcacaggagtaaacctcaccttcttcccacagcatttcctagg
ccttgccggaatgccccgacgatactcagactatccagacgcctacaccctatgaaaca
ccatatcctccatcggctcactaatctcaataacagccgtaattatactaatattcatc
atctgagaagctttcgcctcaaaacgaaaagtctcacaactaagcttaactacaaccaa
cgttgaatgaatccacggctgcccacccccataccacaccttcgaagaaccagccttcg
tccaagtacaagaaaggaaggaatcgaaccctcgtacactggtttcaagccagccgcat
ctaaccacctatgcttctttcttcccatggagtgttagtaaaataattacttaatcttg
tcaagattaaatcacagatgaaaaccctgtacaccccatcatggccaaccactcgcaat
ttggattccaagacgcctcatcacccattatagaagaactcgttgaattccacgaccac
gctctaatagttgcgctagctatctgcagcctagtcctatatctcctagcactcatact
aatagaaaaactatcctcaaacactgtagacgcccaagaaatcgaactaatctgaacaa
tcctaccagccatcgtcctcatcatactcgccctcccatccctgcaaatcctatacata
atagacgaaatcaacgaaccagacctcacactaaaagccatcggccaccaatggtactg
aacttacgagtacacagactttaaagatttaacattcgactcctacataatcccaacaa
cagacctcccaccaggacacttccgactactcgaagtcgaccaccgcgtagtcattcca
atagaatcccccatccgcattatcgtcacagccaacgatgtcctgcacgcctgagcaat
ccccgctctaggcgtaaaaactgatgcaatcccaggacgactaaaccaaacatcattca
tcacaacccgacccggcgtcttctacggccaatgttcagaaatctgcggggctaatcat
agctacatgccaatcgtagtagaatcaacccccctaacccacttcgaacgctgatcatc
actcatatcctcctaatcattaagaagctatgcaacagcactagccttttaagctagag
aaagaggacctccacccctccttaatgatatgccacaactcaacccagccccatgactc
cttgtcatactatcatcatgactaatcttcacattaatcatccaacccaaactcctacc
cttcacccctactaatgctccgtccaataaacccactacagctaccaccccctccccct
ggaactgaccatgatcttaagcttcttcgaccaattcacaagcccctgcctcctaggca
tcccactcatcctaatttcaatactattccccaccctactacttccctctccaactaac
cgatgaatcaccaaccgtctctccacactccaattatggttcatccacctaaccacaaa
acaactaatactccccctaaataaaggaggacataaatgagctctaatcttagtatcac
taataatactcctacttacaaccaacttattggggctgctaccatacacattcacccca
accactcagctatccataaacatagcccttgccttccccctctgactggccaccctcct
tacgggcctgcgaaaccaacccacaacatccctaggccacctcctgcccgaaggcaccc
caaccccgctaatccctgccctaatcctgatcgagactaccagcctactcattcgccct
ctagccctaggcgttcgcctaacagcaaacctaacagcaggccacctacttattcaact
tatctccaccgcctctaccgtcctactcccaatccttccaacagtatccatcctaacca
ctctaatcctgttactactgactattctagaaattgcagtagccataatccaagcctac
gtcttcgtcctactcctaagcctatacctacaagaaaacatctaatggcccaccaagca
cactcctaccacatagtagaccccagcccctgacccatcttcggtgccgcagccgcttt
actcactacatccgggctcatcatatgattccactataactcctcccaactcctatcca
taggtattctctccatacttctagtcatactacaatgatgacgagacattgtacgggaa
agcacattccaaggccaccacactcctactgtccaaaaaggcttacgatacggaataat
cctattcatcacatctgaagcattcttcttcctcggtttcttctgagcattcttccact
ccagcctagcccccactccagaactaggcggacagtgacccccggcaggaattaacccc
cttaaccccctagaagtccccctactaaacacagcaatcctcctcgcttcgggcgtcac
cgtaacatgaacgcaccacagcatcatggaaggtaaccgaaaacaagcaatccacgcac
tcaccctaaccatcctccttggcttctacttcacagcactacaggcgatagagtactac
gatgccccattttcaatcgccgacagcgtatacggctcaaccttcttcgtcgccacagg
cttccatggactccacgtaatcatcggatcctcctttctatccgtctgcctcctgcgcc
taattaacttccacttcacatccaatcatcacttcggattcgaagcagctgcctgatac
tgacacttcgttgacgttatctgactattcctctacataaccatctactgatgaggatc
ctgctcttctagtatactaattacaattgacttccaatctataaaatctggtgtaaccc
cagagaagagcaatcaacataatcaccttcatattagccctaaccctcaccctaagcac
cctcctaatcacattaaacctctgacttgcccaaacaagcccagacgcagaaaaactat
ctccatacgagtgcggcttcgatcctctgggatctgctcgtctaccattctcaatccga
ttcttcctagtagccatcttattcctactattcgacctagaaattgcactcttactccc
cctaccatgggccatccaactccaccaccccatcaccactttagcctgagcctccatta
tcatctccctcctcactctaggactggtctatgagtgactccaaggaggcctagaatga
gctgaataggcaccacagagaagtagtctaaccaagacagttgatttcggctcaacaaa
tcatagatcaaccctatgcctctctccatgtcactcctccacctaagcttctattcctc
cttcaccctaagctgcttaggactagccttccaccgaacccacctaatctccgccctat
tatgcttagaaagcataatactctccatatatgttgccctgtcaatctgacccaccgag
acccaaacaacatccaccaccctaactccaatcctcatactaacattctcagcctgcga
agcaggcgccggcctggccatactagttgcctccacacgaacccacgggtccgatcacc
tacacaacctaaacctcctacaatgctaaaaatcctcctcccaacaatcatacttctac
ccacagcccttctatcctctcaaaaatccctatggacaaacaccactacccacagcctc
ctaatcgccactattagccttcactgattacttcccacatactatccacacaaaaacct
cacccagtggacaagcaccgaccaaatctcatcccctctactagtcctatcctgctgat
tacttccactcataatcctagcaagccaaaaccacctacaacatgaaccaccaacccgc
aaacgaatcttcatcaccatgctaatcacagtacaacccctcctcctcttagcattctc
cgctactgaactaatactattctacatcacatttgaagcaaccctaatccctaccctaa
tcttaattacacgctgaggaagccaaccagaacgcctaagcgcaggcatttacctacta
ttctacaccctcatcagctccctgcccctattagtcacaatcctctatctccacacaca
cattggcaccttacacctcacaatactcaaactatcccacccctcactcaccacctcct
gaactgacctcctactaagctcagctctactaatagcattcatagtaaaagcacccctc
tatggcctccatctatgactacctaaagcccatgtagaggctccaatcgcaggatcaat
actactcgctgccctactcctaaaactagggggctatggcatcatacgtctcaccctcc
taatctaccccttcccaccccacctgcactaccccttcctcaccctagccctctgaggt
gcactaataactagctcaatctgcctacgccagaccgacctaaaatccctcatcgctta
ctcctccgttagccacataggcctggtcattgctgcaagcattctccaaacccactgat
cattctcaggggcaataatcctaataatctcccacggacttacctcctcaatactattt
tgcctagcaaatacagcctacgaacgcacccacagccggaccctccttctaacacgagg
cctacaacccctcctaccccttatagccacctgatgacttctagccaacctcacaaaca
tggccctacccccaaccacaaacctgatagcagaattgaccatcatgaccgcattattc
aactgatctgccctcactatcatcctaacaggcaccgcaaccttactaaccgcctcata
caccctattcatactattaacaacccaacgaggtacactaccaacccatatcacctcac
tacaaaactcaagcacacgagaacatctcctaataacccttcacatcacacccctactc
ctcctaatcctcaaaccagagataatctcaggaatacccttatgcaagtatagtttcaa
cccaaacattagaccgtgactctaaaaatagaagttaaacccttcttacctgccgaggg
gaagttcaactagcaagaactgctaattcatgcatctgagtctaaaacctcagtcccct
caacttttaaaggataacagtaatccactggtcttaggaaccatctatcttggtgcaag
tccaagtaaaagtaatggaaacaacattactcctcaacacctctatactcctcacacta
gccattatcctcacacccctcctcctctcactccactcaaccttccactcaatcccccc
caccaccatcacactcaccatcaaaacagccttcctaactagcctagtaccaatatcca
tcttcatatactcggggtcagaaagcatcatctcccactgggaatgaaaattcatcaca
aactttaaaatcccactcagccttaaaattgaccaatactccataatattctttcccat
cgcactgttcgtaacctgatccatcctccaattcacactatgatatataacatccgaac
cacacatcacaaaattcttcttcttcctcttaatattcttaatcgccatactcacacta
acaatcgccaacaacatattcctcctattcatcggctgagagggggttggaatcatatc
cttcctactaatcggctgatggcaaggccgaacagaagccaacacagccgcactccaag
cagtactctacaaccgaatcggagatatcggcctcattctaagcatagcatacctagcc
acaacaacaaacacctgagaaatccaacaagccttctcccccgaccaaaccccaaccct
ccccttactagggttcatcctagcagctacgggaaaatcagcccaatttggcctccacc
cctgactacccgctgccatggaaggcccaaccccagtctccgccctactccattctagc
accatagtagtagctggaatcttcctactcatccgtatccaccccatgctttccaccaa
ccaaactgctctcaccttatgcctctgcttaggagcactatccacactattcgccgcta
cctgtgccctaacacaaaatgacatcaaaaaaatcattgccttctccacatccagtcaa
ctcggactaataatagtcaccattggactaaacctcccacaactagccttcttccacat
ttcaacacacgccttcttcaaagctatgctattcctctgctcagggtcaatcatccacg
ccctcaatggagaacaagacattcgaaaaataggaaacctccaaaaaatactcccaaca
accactgcctgtctaaccattggaaacctagccctaataggaaccccatttttagcagg
attctactcaaaagatttaatcatcgaaagccttaatacctcttacctaaatgcctgag
ccctacttctaacactcttggcaacatcatttacagcaacatacagcctgcgtataacc
ttactagtccaaacaagcttcccccgcataccctccactacccccataaatgaaaacac
cccaacactcattaacccaatcacccgacttgccctaggtagcatcacagctggcctac
tcattacatcctacatcccccctacaaaaacaccaccaataactatgcccacactcaca
aaaaccactgcaatcatcattacagccctaggcatcctcctagccctagaactctcaaa
catagcccacaccctaacccaaccaaaacaaactacacccctaaacttctcttccacac
taggctactttaaccccctaacacaccgtcctagctccctagtcctactacacagcgga
caaaaaattgcctcccacctaatcgacctgtcctgatacaaaaaaataggccctgaagg
aatcgctgacctccaacttacagcaaccaaaacctcaacccccctccacaccggactag
tcaaaacctacctaggaaccttcgccctatcaacgctcatcatcctcctatcaatacac
taacccacgaaccaatggcccccaacccccgaaaatcccaccccctactaaaaataatc
aacaactccttaatcgacctccccaccccctcaaacatctccacctgatgaaactttgg
gtccctgctaggaatttgcctactcacacaaatcctaactggtctcctactggccatgc
actacaccgcagacaccactctagccttctcatccgtcgctcacacatgccgaaacgta
cagtacggctgactaatccggaacctacatgccaacggagcatcctttttcttcatctg
catttacttacacatcggccggggactctattacggttcatacctgtacaaagaaactt
gaaacacagggattatcctcctactcaccctcatagcaactgccttcgtaggctatgtc
ctcccatgaggacaaatatccttctgaggggctacggtcatcaccaacctcttctccgc
tatcccgtacatcggacaaacccttgtagagtgggcctgaggaggtttctccgtagata
accccaccctcacccgattcttcgccttacacttcttacttccattcctaatcgcaggc
cttaccttaatccatctcaccttcctacacgaatctggatcaaacaaccccctaggaat
tatctcaaactgcgacaaaatcccattccacccttatttctccttaaaagatattctgg
gattcgcactaatactactcccactaacaaccctagccctattctcacccaacctgcta
ggtgatccagaaaacttcaccccagcaaaccccctagttacaccccctcacatcaaacc
ggaatgatacttcctatttgcatacgccatcctacgctccatcccaaataaactggggg
gtgtactagccctagccgcttccgtactgatcctattcctcatcccccttctccataag
tccaaacaacgtacaataacctttcgacccctctctcaactcctattctgaaccctaat
tgccaacctcctcatcctcacatgaatcggcagccaaccagtagaacaccccttcatcg
tcattggccagctagcctccctcacctacttctccactcttctaattctcttcccccta
gttgcagccttcgaaaataaaatgctcaaccactaaatactctaatagtttataaaaaa
cattggtcttgtaaaccaaagactgaagactgcccccttcttagagttacccgcccgaa
agggccattattgccaaattttatttaaaactcccctagaacgttaatacaggcggctc
ccccccctcccccccgtatgtactattgtacatcaaactatctgccccatatcatgcac
catccttatgtatacatattaattaatgtactgtgtccatatatatgtaatacgggcat
atatctctttgggtcatttctacttcaagtacgggtttcacttcatggattcctagatt
atctctgctctcccctcgggctaagcccatgctggagctgggttatcgtataaaccttg
gtactccctacggatgattcttggggacaaactgttcatggtagcaggtcataacttgc
aatcctctctcgtcggaccggtagctgtcggaccaggttatttattaatcgggctcctc
acgagaaatcagcaaccttacggtggtagtaatatcctacgttactagcttcaggacca
ttcttcccccctacacccctagcactacttgcacttttgcgcctctggttcctatgtca
aggccatgactcggttaatcctacgactttgctctttacgaatacatctggttggctat
tgatcaccatttggcctcttaatcgcggcatccgggtggttctctactgttggttccct
tttttttttaggggtaacttcacaggtggccctcatatatgcatcgcggcgcatacaat
ctaagacgtgagccctcctggccctcggccagtcctcgatctcaagagttgattaatga
gacggtttcaagtatccggggaatcattttgacactgtgcactggtcaggagcatctgg
ttatggcgtgtccacagaccctactcatggtgctatttagtcaatgcttgtgggacatg
attttctatttttcctttcctctaactttctaagtatcactaggcgtttctaactaaaa
cgctaatcgcgttttttcacgaatttttttcacattttttcatattttttcacattttt
ttcattcgtcaaaagcactggagttccattaataaaacaaactatttcattcatcattt
tattcttgttattcgtcatatttttccacaaaattaacccaaacaaccactaaaaatcc
attaataactatttcaccaacaaacttcagaaaaaaagggctcaaacctctatcaccag
ctcccaaagctggtattttacattaaactattctctgatatccccacccctaaactgcc
cgaatcgccccacgagatagccctcgtacaagctctaacacaacaaacaacgtcaacaa
caagccccatcccgctgtcaaaaacattcccgcgccccacgaataaaacatagcaactc
cactaaaatccaaccgagctacaaaggcacccccctcatcaactgtaaccgccccaacc
tttcagcactcaaccccactaacaactaccccgacaacaagcaccaaaaccatccccac
cccataccccaaaacccgtcaatccccccacgcctccggaaaaggatcggccgctaaac
acaccgaatagacaaaaactactaacatcccacccaaatacaccataaacaacactaaa
gctacaaacggcacccccaaacttaccaaccacccacatcccacaacagaccccaacac
caacccaaccaccccataataaggcgacggattagaggcaactgctaacccccctaaaa
caaaccctgcccccaaaagaagaacaaaataagccattatgatttctgtttggcttctc
tccaaaatctacgacctgaaaaatcgtcgttgtaaacttcaactacagaaacccaacaa
ccatcccagcccccacaacccctctctcagcgagcacccacaaaacatggttttttcca
ctttttcccctctaaaaatcaccaaacacttcaaccaaaacatcaaccatgtctttcat
atatcttattcaaatttttcactttcacatttttttattcactaaaagtactggagtct
cattaattatttcagatcacatatcacacattttatatgtgtgtacattaaacacacta
aaatattaaggtgacccccctattaaacacgtcaaacataacaccaccatacaccagac
cccaaacaacaaccacacacaggcttagccaacaatataatgaatgataagttctataa
gccgtcaatcaataaccaacaatataatgaatgataagttctataagccgtcaatcaat
aaccaacaatataatgaatgataagttctataagccgtcaatcaataaccaacaatata
atgaatgataagttctataagccgtcaatcaataaccaacaatataatgaatgataagt
tctataagccgtcaatcaataaccaacaatataatgaatgataagttctataagccgtc
aatcaataaccaacaatataatgaatgataagttctataagccgtcaatcaataaccaa
caatataatgaatgataagttctataagccgtcaatcaataaccaacaatataatgaat
gataagttctataagccgtcaatcaataaccaacaatataatgaatgataagttctata
agccgtcaatcaataaccaacaatataatgaatgataagttctataagccgtcaatcaa
taaccaacaatataatgaatgataagttctataagccgtcaatcaataaccaacaatat
aatgaatgataagttctataagccgtcaatcaataaccaacaatataatgaatgagcaa
cttcacacgtcccagtagcttacaacaaagcatggcactgaagatgccaagacggttac
tattcatgacccgcggacaaaagacttagtcctaaccttactattaactcgtgctaaat
atatacatgcaagtatctgcgccccagtgtaaatgcccttgatcccttactaagatgac
aggagcaggcatcaggcacacccacttcgccgtagcccaagacgccttgctcagccaca
cccccacgggcactcagcagtaattaacattaagcaataagtgcaaacttgacttagtt
atggcaccctagggttggtaaatcttgtgccagccaccgcggtcatacaagaaacccaa
gctaatagttatccggcgtaaagagcgggtgctcgctatctaagcaactaggattgaac
cgcgactgagctgtcataagcccaagacctgtttaaagacacccccaaagcgatcccaa
cgcccatgacccactaaaccccgcgaaagccagggcacaaactgggattagatacccca
ctatgcctggccctaaatcttaatacttcccccactaaagtattcgcccgagtactacg
agcacaaacgcttaaaactctaaggacttggcggtgccccatacccacctagaggagcc
tgttctgtaatcgataacccacgctacaccccaccgctcctagcctggacagcctacat
accgccgtcgccagctcacctcccctgagagaccgacagtgagcccaatagccccactc
gctaaaaagacaggtcaaggtatagcccacggagtggaagaaatgggctacattttcta
agatagaaaacccacggaagggggcatgaaacagcccctggaaggcggatttagcagta
aaatgggacaagagagccctatttaagccggccctgaggcacgtacataccgcccgtca
ccctcctcgcaggccataccttactcataattaagaacccaagcagctgaagatgaggt
aagtcgtaacaaggtaagtgtaccggaaggtgcacttagcataccagggtgtagctata
acgcaaagcactcagcttacacctgagagatacctaccaccccctaggtcaccctgaag
ccaaactctagcccacccacacctcagcaagtcaaaacttactcttactcacaaactaa
aacattctcttaacttagtataggcgatagaaaagtattctccggcgcgatagagatcc
gtaccgtaagggaaagatgaaatagcagtgaaaccccgagcaacatacagcaaagataa
acccttgtaccttttgcatcatgatttagcaagaataaccaagcagaacgaatttgagc
ttgcccccccgaaacctaagcgagctacctatgggcagctgccttcgagcgaacccgtc
tctgttgcaaaagagtgggacgacctattggtagtggtgaaaagccaatcgagctgggt
gatagctggttgcctgtgaaacgaatctaagttcccccttagttctcctccacggaccc
ttaaccaacccccacgtagtgaactaagaataacttaaaggaggtacagctcctttaaa
aaagaatacagtctctcatagcggataacataactttccccccccccctcctcccgtag
gccttcgagcagccatcaacaaagagtgcgtcaaagctcccttctcctaaaaatacgaa
aacaacacgactccctctccactaacgggccaacctatcacaataggagaattaatgct
agaatgagtaactagggctaccccctcttaagcgcaagcttacatcccccccattatta
acagcgtctgactaatattctaatctcaacaagcagcacatttaaactactctgttaac
ccaacccaggagcgcccactagaaagactcaaatctgcaaaaggaactaggcaacccca
agacccgactgtttaccaaaaacatagccctcagcaaaccaagtattgagggtgatgcc
tgcccagtgaccctcagttcaacggccgcggtatcctaaccgtgcgaaggtagcgcaat
caattgtcccataaattgggacttgtatgaatggctaaacgaggccttaactgtctctt
gcagatagtccgtgaaattgatcttcctgtgcaaaagcagggataagcacataagacga
gaagaccctgtggaacttaaaaatcagcaaccaccacacataactacgcacctactagg
cccacagccaaaatcaagttctggtctgcatttttcggttggggcgaccttggagaaaa
gaaaaacctccaaaaataagaccacacctcttaaccaagagcaacacctcaacgtacta
acagtaaccagacccaatagtaattgatcaatggaccaagctaccccagggataacagc
gcaatccctcccaagagcccctatcgacggaggggcttacgacctcgatgttggatcag
gacatcctaatggtgcagtcgctattaagggttcgtttgttcaacgattaacagtccta
cgtgatctgagttcagaccggagcaatccaggtcggtttctatctatgtaccactttcc
ccagtacgaaaggaccggaaaagtaaggccaataccacaggcatgccttctccccaaat
aatgaccccaactaaactataaagggaacccccattacccctcaagccctagaaaaggg
ccgctagcgtggcagagcccggtaaatgcaaaaggcttaagccctttacccagaggttc
aagtcctctccctagccttacctacaatgacccggccttctaccttaacccaccttgcc
atagccctgtcctatgcaatcccgatcctaattgccgtagccttcctaactctagtaga
acgaaaaatcctaagctacatacaagctcgtaaaggcccaaatattgtggggcccttcg
gactgctacagcccgtagccgacggcgttaaactattcatcaaagagcccatccgcccc
tccacctcttctccccttctctttaccataacacccatgctagccctccttctagcact
aaccatttgaattcctctccccctcccctttcctctcgcagacctaaatctggggctac
tgttcctgctggccatgtcaagcctagcagtctactcaatcctatggtctgggtgagcc
tcaaactcaaaatatgcattaattggggcccttcgggcagtagcacagaccatctctta
cgaagtcacactcgccatcattcttctatccgtgattctcctaagtggtaactacaccc
tgcacacgctcactactactcaagaacccctctacctcatcttctcctcctgacctctc
acaataatgtgatatatctccacactagccgaaacaaaccgagctcccttcgaccttac
agagggagaatccgaattagtctcaggcttcaacgtagaatacgctgcaggaccatttg
ccctattcttccttgctgagtacgcaaacattatactaataaacacactgactacaatc
ctattcctaaaccccagctcacttaatctacccccacagctattcacgatcaccctagc
agcaaaagtcctactcctctcctctggattcctatggattcgcgcctcctacccgcgct
tccgctacgaccaactcatgcacctcctctgaaaaaacttcctacccttaacactagcg
ctatgcctctggcacattagcataccaacctgctacgcagggtacctccttgcttaagg
aaatgtgcctgaacgcaaagggtcactatgataaagtgaacatagaggtatactaaccc
tctcatttcctaagaccttgagctctagaaaagcaggaatcgaacctacacagaagaga
tcaaaacccttcatacttcctttatattatttcctagcagggtcagctaacaaagctat
cgggcccataccccgaaaatgatggttcaactccttcctctgctaatgaacccccacac
aaaactactctcctccctaagcctaatcctaggtacaactatcacaatctcaagcaccc
actgaataatggcctgaaccggactagaactcaacacccttgccatcatcccattcatt
tcaaaatcccaccacccccgagccatcgaggccacaatcaaatatttcctagtacaggc
aacagcctctacccttctcctattctcaagcatgacaaacgcatgatctactggccaat
gagatattacccagctaacccatcccacctcttccctattactaacagtggcaattgca
ataaaactgggactagtccccttccacttctgattcccagaagtactacaaggctcatc
cctacctaccgccctactcctctctacgataataaaactccccccaaccatcctcctct
tcctgacttcccactcactcaacccaacactactaaccaccatggccatcacctccgta
gcccttggaggatgaatgggcctaaaccaaacacaactccgaaaactcctggccttttc
atccatcgcccacctgggatgaatagccgcaatcatcatctacgaccctaaacttgccc
tgctaaccttctacctatacgtcctactaactaccactgtattcctcaccctcaactcg
accaaaactctaaaactgacaacactaataacatcatgaacaaaatcccccccactaaa
cgcaactctcatactagtcctactctccctagcaggactccccccgctaacaggcttcc
tacccaaatgactcgtcatccaagaactgactaagcaagaaataacttcaacagccaca
atcattgctaccctctccctcctaggattattcttttacctccgactcgcataccactc
aacaatcacactcccacccaactctatgaactacataaaacaatggcacaccactaagc
caacaaatactgcaactgccatcctcgccaccctatcaatactaaccttgccactctct
cctctaatcctaactactacctagaaacttaggataaccattaaaccgaaggccttcaa
agccttaaacaagagttaaaccctcttagtttctgctaagacccgcaggacactaccct
gcatcccctgaatgcaactcagatactttaattaagccagggccttaacctagatagat
gggccttgatcccacgaaaccctagttaacagctaggtgccccaaccagcgagcttcta
cctactagaccctggcacgtccttaacgtacatcaatgagtttgcaactcaccatgaat
ttcaccacagggtcgataagaaggggaatcaaacccctgtaaaaaggactacagcctaa
cgcttaaacactcagccatcttacct
