# Supplementary material for: Conveniently Pre-Tagged and Pre-Packaged: Extended Molecular Identification and Metagenomics Using Complete Metazoan Mitochondrial Genomes
Source: PLoS One. 2012 Dec 14;7(12):e51263. doi: 10.1371/journal.pone.0051263 (PMC3522660; doi:10.1371/journal.pone.0051263)
Supplement: File S4 — Sliding window analyses for Sauropsida, Aves, Hemichordata, Coelacanthimorpha, Dipnoi, Chondrichthyes and Cephalochordata. For each family, the folder contains the aligned sequences as well as the sliding window analyses by species pair and for all species pair on a single figure. (ZIP) [file pone.0051263.s004.zip › Sauropsida & Aves/Accipitridae/NC_007599.fst]

>Nisaetus alboniger mitochondrion, complete genome.    NC_007599
gtgacactcatcaatcgatgactattctcaaccaaccacaaagacatcggcactctata
cctaatctttggcgcctgagctggcatagctggcaccgcccttagcctacttatccgcg
cagaactcggccaaccgggtaccctcctgggcgatgaccaaatctacaacgtagtcgtc
actgcccatgctttcgtaataatcttcttcatagtcataccaatcataatcggaggctt
tggaaactgacttgtcccactcataatcggcgcccctgacatagccttcccacgcataa
acaacataagcttctgactacttcccccatccttcctcctcctactagcctcttcaaca
gtagaagccggagctggcaccggatgaacagtctatcccccactagctggcaacatagc
ccatgctggcgcctcagtagacttggccatcttttctctacatctagcaggaatctcat
ccatcttaggggcaattaacttcatcacaaccgctatcaacataaaacctccagccctc
tctcaataccaaacacccctattcgtctggtctgtactcatcaccgctgtcctactact
actctcactccccgtcctagctgccggcattactatgctactcacagaccgtaacctca
acacaacattcttcgaccccgcgggcggcggtgacccagtcctgtaccaacacctcttc
tggttcttcggacaccctgaagtctacatcctaattctaccaggctttggaattatctc
ccacgtagtgacatactatgcaggcaaaaaagaaccattcggctacataggaatagtct
gagccatactatctatcggattcctgggtttcatcgtatgagcccaccatatattcaca
gtaggtatagatgtagacacccgagcatacttcacgtccgccactataatcatcgccat
cccaactggcattaaagtattcagctgactagcaacactgcacggagggactattaaat
gggaccctcccatactatgagccctaggcttcatcttcctttttaccattggaggtcta
acaggaatcgtcttggcaaactcctcgctagacattgccttacacgacacatactacgt
agttgcccacttccactacgttctctcaataggggccgtcttcgctatcctagcaggat
tcacccactgattccctctactaacaggatttaccctacaccccacatgagccaaagca
catttcggagtcatattcacaggagtaaacctcaccttcttcccacagcatttcctagg
ccttgccggaataccccgacgatactcagactatccagacgcctacaccctatgaaata
ccatatcctccatcggctcactaatctcaataacagccgtaattatactaatattcatc
atctgagaagctttcgcctcaaaacgaaaagtctcacaactaagcttaactacaaccaa
cgttgaatgaatccacggctgcccacccccataccacaccttcgaagaaccagccttcg
tccaagtacaagaaaggaaggaatcgaaccctcgtacactggtttcaagccagccgcat
ctaaccacctatgcttctttcttcccatggagtgttagtaaaataattacttaatcttg
tcaagattaaatcacagatgaaaaccctgtacaccccatcatggccaaccactcgcaat
ttggattccaagatgcctcatcacccattatagaagaactcgttgaattccacgaccac
gctctaatagtcgcgctagctatctgcagcctagtcttatatctcctagcactcatact
aatagaaaaactatcctcaaacactgtagacgcccaagaaatcgaactaatctgaacaa
tcctaccagccatcgtcctcatcatactcgccctcccatccctgcaaatcctatacata
atagatgaaatcaacgaaccagatctcacattaaaggccatcggccaccaatggtactg
aacctacgagtacacagactttaaagatttaacattcgactcctacataatcccaacaa
cagacctcccaccaggacacttccgactactcgaagtcgaccaccgcgtagtcattcca
atagaatcccccatccgcattatcgttacagccaacgatgtcctgcacgcctgagcaat
ccccgctctaggcgtaaaaactgatgcaatcccaggacgactaaaccaaacatcattcg
tcacgacccgacccggcgtcttctacggccaatgttcagaaatctgcggggctaaccat
agctacataccaatcgtagtagaatcaacccccctaacccatttcgaacgctgatcatc
actcatatcctcctaatcattaagaagctatgcaacagcactagccttttaagctagag
agagaggacccccacccctccttaatgatatgccacaactcaacccagccccatgactc
cttatcatactgtcatcatgactaatcttcacattaatcatccaacccaaactcctacc
cttcacctctactaatgctccgtccaataaacccactgcagctattaccccctccccct
ggaactgaccatgatcttaaacttcttcgaccaattcacaagcccctgcctcctgggta
tcccactcatcctaatttcaatactattccccaccctactactcccctctccaactaac
cgatggatcaccaaccgtctctccacactccaactatgattcatccacctaaccacaaa
acaactaatactccccctaaataaaggaggacataaatgagctctaatcttagcatcac
taataatactccttcttacaatcaacttattgggactactgccatacacattcacccca
accactcagctatctataaacatagcccttgccttccccctctgactggccaccctcct
tacaggcctacgaaaccaacccacaacatccctaggccacctcctgcccgaaggcaccc
caaccccactaatccccgccctgatcctgatcgagactaccagcctactcattcgcccc
ctagccctaggcgttcgcctaacagcaaacctaacagcaggccacctactcattcaact
tatctctaccgcctctaccgtcctactcccaatccttccaacagtgtccgccctaacca
ctttaatcctgttactgctaaccattctagaaattgcagtagccatgatccaagcctac
gtcttcgtcctactcctaagcctatacctacaagaaaacatctaatggcccaccaagca
cactcctaccacatagtagaccccagcccctgacccatcttcggtgccgcagccgcttt
actcaccacatccggactcatcatatgattccactataactcctcccaactcctatcca
taggtattctctccatacttctagtcatactacaatgatgacgagacattgtacgggaa
agcacattccaaggccaccacactcctactgtccaaaaaggcttacgatacggaataat
cctattcatcacatctgaagcattcttcttcctcggcttcttctgagcattcttccact
ccagcctagcccccaccccagaactaggcggacagtgacccccaacaggaattagcccc
cttaaccccctagaggtccccctactaaacacagcaatcctcctcgcttcaggcgtcac
cgtaacatgaacgcaccacagcatcatagaaggtaaccgaaaacaagcaatccacgcac
tcaccctaactatcctccttggcttctacttcacagcactacaagcgatagagtactac
gatgcaccattttcaatcgccgacagcgtatacggctcaaccttcttcgtcgccacggg
cttccatggactccacgtaatcatcggatcctcctttctatccgtctgcctcctacgcc
taattaacttccatttcacatccaatcatcacttcggattcgaagcagctgcctgatac
tgacacttcgttgacgttatctgactattcctctacataaccatctactgatgaggatc
ctgctcttctagtatactaattacaattgacttccaatctataaaatctggtgtaaccc
cagagaggagcaatcaacataatcaccttcatgttagccctaaccctcaccctaagcac
tctcctaatcacattaaacctctgacttgcccaaataagcccagacgcagaaaaactat
ctccatacgaatgtggcttcgaccctctaggatctgctcgtctaccattctcaatccga
ttcttcctcgtagccatcttattcctactattcgacctagaaatcgcactcttactccc
cctaccatgagccatccaactccactaccccaccatcactttaacctgagcctccacta
tcatttctctcctcactctaggactaatctatgaatgacttcaaggaggcctagaatga
gccgaataggcaccgcagagaagtagtctaaccaagacagttgatttcgactcaacaaa
tcatagatcaaccctatgcctctctccatgtcactcctccacctaagcttctactcttc
cttcgccctaagctgcttaggactagccttccaccgaacccacctaatctccgccctat
tatgcctagaaagcataatactctccatatatgttgccctatcaatctgacccaccgag
acccaaacaacatccaccaccctaactccgatccttatactaacattctcagcctgcga
agcaggcgcggccctggccatactagttgcctctacacgaacccacggatccgatcacc
tacacaacctaaacctcctacaatgctaaaaatcttcctcccaacaatcatacttctgc
ccacagcccttctatcctctcaaaaatctctatggacgaacaccaccacccacagcctc
ctaatcgccactattagcctccactgattacttcccacatactatccacacaaaaacct
cacccagtggacaagcaccgaccaaatctcatcccctctactagtcctatcctgctgat
tactcccgctcataatcctagcaagccaaaaccacctacaacacgaaccaccaacacgc
aaacgaatcttcatcaccacgctaattacagtacaacccctcctcctcctagcattctc
cgccaccgaactaatactattctacgtcacatttgaagcaactctaatccctaccctaa
tcttaattacacgctggggaagccaaccagaacgcctaagcgcaggcatttatctacta
ttctacaccctcatcagctccctacccctattagtcacaatcctctatctccacacaca
cattggcaccctacacctcacaatactcaaattatcccaccccacactcaccacctcct
gaactgacctcctactaagcttagctctactaatagcattcatagtaaaagcacccctc
tatggcctccatctatgactacctaaagcccatgtagaggccccaatcgcaggatcaat
actactcgctgccctgctcctaaaactagggggctatggcatcatacgcctcaccctcc
taatctaccccttcccaccccacctgcactaccccttcctcaccctagccctttgaggc
gcactaataaccagctcaatctgcctacgccagaccgacctaaaatccctcatcgccta
ctcctccgttagccacataggcctagtcattgctgcaagcattctccaaacccactgat
cattctcaggggcaataatcctaataatctcccacggacttacctcctcaatactattt
tgcctagcaaatacaacctacgagcgcacccacagccggaccctccttctaacacgagg
cctacaacccctcctaccccttatggccacctgatgacttctagccaacctcacaaaca
tggccctacctccaaccacaaacctgatagcagaactgaccatcataaccgcactattc
aactgatctgccctcaccatcatcctaacaggcaccgcaaccttactaaccgcctcata
caccctattcatactattaacaacccaacgaggtacactaccaacccatatcacctcac
tacaaaactcaagcacacgagaacatctcctaataacccttcacatcacacccctactc
ctcctaatcctcaaaccagagataatctcaggaatacccttatgcaagtatagtttcaa
cccaaacattagaccgtgactctaaaaatagaagttaaacccttcttacctgccgagga
gaagttcaactagcaagaactgctaattcatgcatctgagtctaaaacctcagtcccct
caacttttaaaggataacagtaatccgctggtcttaggaaccatccatcttggtgcaaa
tccaagtaaaagtaatggaaacaacattactcctcaacacctctatacttctcacacta
gccattatcctcacaccccgcctcctctcactccgctcaaccacccactcaatcccccc
caccaccatcacactcaccatcaaaacagccttcctaactagcctagtaccaatatcca
tcttcatatactcagggtcagaaagcatcatctcccactgagaatgaaaattcatcaca
aactttaaaatcccgctcagccttaaaattgaccaatactccatcatattctttcccat
cgcactattcgtaacctgatccatcctccaattcacactatgatacataacatccgaac
cacacatcacaaaattcttcttcttcctcttaatattcttaatcgccatactcacgcta
acaatcgccaacaacatattcctcctattcatcggctgagagggggttggaatcatatc
ctttctactaatcggctgatgacaaggccgaacagaagccaacacagccgcactccaag
cagtactctacaaccgaatcggagatatcggcctcattctaagcatagcatacctagcc
acaacaacaaacacctgagaaatccaacaagccttctcccctgaccaaactccaaccct
ccccttactaggatttatcctagcagctacaggaaaatctgcccaatttggcctccacc
cctgactacccgctgccatagaaggcccaaccccagtctccgccctactccattccagc
accatagtagtagctggaatcttcctactcatccgtatccaccccatgctttccaccaa
ccaaactgctctcaccttatgcctctgcttaggggcactatccacactattcgctgcta
cctgtgccctaacacaaaatgacatcaaaaaaatcattgccttctccacatccagtcaa
ctcggactaataatagtcaccattggactaaacctcccacaactagccttcttccacat
ttcaacacacgccttcttcaaagccatgctattcctctgctcaggatcaatcatccacg
ccctcaatggagaacaagacattcgaaaaataggaagcctccaaaaaatactcccaaca
accactgcctgtctaaccattggaaacctagccctaataggaaccccatttttagcagg
gttctactcaaaagatttaatcatcgaaagccttaatacctcttacctaaatgcctgag
ccctacttctaacactcctagcaacatcatttacagcaacatacagcctacgtatgacc
ctactagtccaaacaaacttcccccgcataccctccgccacccccataaatgaaaacac
cccaacactcattaacccaatcacccgacttgccctgggtagcatcacagctggcctac
tcatttcatcctacatcccccccacaaaaacaccgccaataactatgcccacactcaca
aaaaccaccgcaattatcattacagccctaggcatcctcctagccctagaactctcaaa
catgacccacaccctaacccaaccaaaacaaactacgcccctaaacttctcttccacac
taggctactttaaccctctaacacaccgtcccagctccctagccctactacacagcgga
caaaaaattgcctcccacctaatcgacctatcctgatacaaaaaaataggccctgaagg
agtcgctgacctccaacttacagcaaccaaaacctcaacactcctccacaccggactag
tcaaaacctacttaggaaccttcgccctatcaacgctcatcatcctcctatcaatacac
taaccacaaaccaatggcccccaacccccgaaaatcccaccccctactaaaaataatca
acaactctctaatcgacctccccaccccctcaaacatctccgcctgatgaaactttgga
tccctgctaggaatctgcctactcacacaaatcctgaccggcctgctactagccatgca
ctacaccgcagacaccactctagccttctcgtccgtcgcccacacatgccgaaacgtac
agtacggttgactaatccggaacctacatgccaacggagcatcctttttcttcatctgc
atttacttacacatcggccgaggactctattacggttcatacctatacaaagaaacctg
aaacacaggaattatcctcctactcaccctcatagcaaccgccttcgtaggctatgtcc
tcccatgagggcaaatatccttctgaggggctacagtcatcaccaacctcttctccgct
atcccgtacatcggacaaaccctcgtagagtgggcctgaggaggtttctccgtagataa
ccccaccctcacccgattcttcgccttacatttcttactcccattcctaatcgcaggcc
ttaccttaatccatctcaccttcctacacgaatctgggtcaaacaaccccctaggaatt
atctcaaactgtgacaaaatcccattccacccttacttctccttaaaagatatcctggg
attcgcactgatattactcccactaacaaccctggccctattctcacccaacctgctag
gtgacccagaaaacttcaccccagcaaaccccctagttacaccccctcacatcaaacca
gaatgatacttcctatttgcatacgccatcctacgctccatcccaaacaaactgggagg
tgtactagccctagccgcctccgtactgatcctattcctcatcccccttctccataaat
ccaagcaacgcacaataacctttcgacccctctcccaactcctattctgaaccctaatt
gccaacctcctcatcctcacatggatcggcagccaaccagtagaacaccccttcatcat
cattggccaactagcctccctcacctacttctccactctcctaattctcttccccctag
ttgcagccctcgaaaacaaaatgctcaaccactaaatactctaatagtttataaaaaac
attggtcttgtaaaccaaagactgaaggctgcccccttcttagagttaccccgcccgaa
agggccattattgccaaattttatttaaaaactcccctaggacgttaatacaggcggct
cccccccccctcccccccgtatgtactattgtacattgaactatttaccccatatcatg
cactatccttatgtatacatattaatgaatgtactgtgtccatatatatgtaatacggg
catatatctctttgggtcatttttgcttcaggtacaggtttcactttatggattctcag
attgtctctgctctcccctcgggctaagcccatgctggagctgggttatcgtataagat
ctggtactccatacggatgattcttggggacaaactgttcatggtagcaggtcataact
tgcaatcctctctcgtcggaccggtagctgtcggaccaggttatttattgatcgggctc
ctcacgagaaatcagcaaccttacggtggtggtaagatcctacgttactagcttcagga
ccattctttccccctacacccctaacactacttgcacttttgcgcctctggttcctatg
tcaaggccatgactcggttgatcctacgactttgctctttacgaatacatctggttggc
tattgatcaccatttggcctcttaatcgcggcatccgggtggttctctactgttggttc
ccttttttttttaggggtaacttcacaggtggccctcatatatgcatcgcggcgcatac
aatctaagacgtgagccctcctggccctcggccagtcctcgatctcaagagttgattaa
tgagacggtttcaagtatccggggaatcattttgacactgtgcactggtcaggagcatc
tggttatggcgtgtccacagaccctactcatggtgctatttagtcaatgcttgtgggac
atgattttctatttttcctttcctctaactttctaagtatcactaggcgtttctaacta
aaacgctaatcgcgttttttcacgaatttttttcacattttttcatattttttcacatt
tttttcattcgtcaaaagcactgaagttccattaataaaacaaactatttcattcatca
ttttattcttgtcattcatcatatttttccacaaaattaacccaaacaaccactaaaaa
tccattaataactatttcatcaacaaacttcagaaaaaaagggctcaaacctctatcac
cagctcccaaagctggtattttacattaaactattctctgatattccccacccctaaac
tgcccgaatcgccccacgagataaccctcgtacaagctctaacacaacaaacaacgtca
acaacaagccccatcccgccgtcaaaaacattcccaccccccacgaataaaacatagca
actccactaaaatccaaccgagctacaaagacacccccctcatcaactgtaaccacccc
aacctttcaacactcaaccccactgacaactacccccacaacaagcaccaaaaccatcc
ccaccccataccccaaaacccgtcaatccccccatgcctctggaaaaggatcggccgcc
aaacacaccgaatagacaaaaaccactagcatcccacccaaatacaccataaacaacac
taaagctacaaacggcacccccaaacttaccaaccacccacatcccacaacagatccca
acactaacccaaccaccccgtaatagggcgacggattagaagcaactgctaacccccct
aaaacaaaccctgcccccagaagaagaacaaaataggccattataatttctgtttggct
tctctccaaaatctacgacctgaaaaatcgtcgttgtaaacttcaactacagaaaccca
acacccctcccccctacacctctgaccctcagctagtccctcaatctcgagtcgaccaa
tagaacggtttcaagtatccgaagagtcaccttgacaccacacaccaaccaagaacatc
caaccatgacgtatcaacagggccctacccacaacccttctcactcagtgagcacccac
aaaacatggtttttccactttttccctctaaaaatcatcaaacacttcagccaaaacat
caaccatgtctttcatatatcttattcaaattcttcactttcacatttttttattcacc
aaaagcactggagtctcattaattatttaagatcacacatcacacattttatatgtgtg
cacataaacacactaaaatattaaggtgacccccctactaaacacgttaaacataacac
caccattcaccagaccccaaacaacaaccacacacaaacttaaccaacaatataatgaa
tgatacgttctataaaccgtcaatcaataaccaacaatataatgaatgatacgttctat
aaaccgtcaatcaataaccaacaatataatgaatgatacgttctataaaccgtcaatca
ataaccaacaatataatgaatgatacgttctataaaccgtcaatcaataaccaacaata
taatgaatgatacgttctataaaccgtcaatcaataaccaacaatataatgaatgatac
gttctataaaccgtcaatcaataaccaacaatataatgaatgatacgttctataaaccg
tcaatcaataaccaacaatataatgaatgatacgttctataaaccgtcaatcaataacc
aacaatataatgaatgatacgttctataaaccgtcaatcaataaccaacaatataatga
atgatacgttctataaaccgtcaatcaataaccaacaatataatgaatgatacgttcta
taaaccgtcaatcaataaccaacaatataatgaatgatacgttctataaaccgtcaatc
aataaccaacaatataatgaatgatacgttctataaaccgtcaatcaataaccaacaat
ataatgaatgatacgttctataaaccgtcaatcaataaccaacaatataatgaatgata
cgttctataaaccgtcaatcaataaccaacaatataatgaatgatacgttctataaacc
gtcaatcaataaccaacaatataatgaatgatacgttctataaaccgtcaatcaataac
caacaatataatgaatgagcaacttcacacgtcccagtagcttacaacaaagcatggca
ctgaagatgccaagacggttactattcatgacccgcggacaaaagacttagtcctaacc
ttactattaactcgtgctaaatatatacatgcaagtatctgcgccccagtgtaaatgcc
cttgatcccttactaagatgacaggagcaggcatcaggcacacccacttcgccgtagcc
caagacgccttgctcagccacacccccacgggcactcagcagtaattaacattaagcaa
taagtgcaaacttgacttagttatggcaccccagggttggtaaatcttgtgccagccac
cgcggtcatacaagagacccaagttaatagttatccggcgtaaagagcgggcgcccgct
atctaagcaactaggattgaaccacgactgagctgtcataagcctaagacgtgtttaaa
gacacccccaaggcgatcccaacgcccatgacccactaaaccccgcgaaagccagggca
caaactgggattagataccccactatgcctggccctaaatcttaatacttcccccacta
aagtattcgcccgagtactacgagcacaaacgcttaaaactctaaggacttggcggtgc
cccatacccacctagaggagcctgttctataatcgataacccacgctacaccccaccac
tcctagcctggacagcctacataccgccgtcgccagctcacctcccctgagagactgac
agtgagcccaatagctccactcgctaaaaagacaggtcaaggtatagcccatggagtgg
aagaaatgggctacattttctaagatagaaaacccacggaagggggcgtgaaacagccc
ctggaaggcggatttagcagtaaaatgggacaagaaagccctatttaagccggccctga
ggcacgtacataccgcccgtcaccctcctcgcaggctataacttactcataattaagaa
cccgagcagctgaagatgaggtaagtcgtaacaaggtaagtgtaccggaaggtgcactt
agcataccagggtgtagctataacgcaaagcactcagcttacacctgagagatacctac
cacccccctaggtcaccctgaagccaaactctagcccacccacacctcagcaagccaaa
acttactcttactcacaaactaaaacattctcttaacttagtataggcgatagaaaagt
tttctccggcgcgatagagatctgtaccgtaagggaaagatgaaatagcagtgaaaccc
cgagcagcacacagcaaagataaacccttgtaccttttgcatcatgatttagcaagaat
aaccaagcagaacgaatttgagcttgccctcccgaaacccaagcgagctacctatgggc
agctgccctcgagcgaacccgtctctgttgcaaaagagtgggacgacctattggtagtg
gtgaaaagccaaccgagctgggtgatagctggttgcctgtgaaacgaatctaagttctc
tcttagttctcctccacggacccttaaccaacccccacgtagtgaactaagaataactt
aaaggaggtacagctcctttaaaaaagaatacagtctctcatagcggataacataactt
tttccccctcccgtaggccttcgagcagccatcgacaaagagtgcgtcaaagctccctt
cccctaaaaatacgaaaacaacacgactccctccccactaacgggccaacctatcacaa
taggagaattaatgctagaatgagtaactagggctaccccctcttaagcgcaagcttac
atccccccattattaacagcgtctgactaatactctaatctcaacaagcagcacattta
aactactctgttaacccaacccaggagcgcccactagaaagactcaaatctgcaaaagg
aactaggcaaccccaagacccgactgtttaccaaaaacatagccctcagcaaaccaagt
attgagggtgatgcctgcccagtgaccctcagttcaacggccgcggtatcctaaccgtg
cgaaggtagcgcaatcaattgtcccataaattgggacttgtatgaatggctaaacgagg
ccttaactgtctcttgcagatagtccgtgaaattgatcttcctgtgcaaaagcagggat
gaacacataagacgagaagaccctgtggaacttaaaaatcagcaaccaccacgcataac
tacgcacctactaggcccacaaccaaaatcaagttctggtctgcatttttcggttgggg
cgaccttggagaaaagaaaaacctccaaaaataagaccacacctcttaaccaagagcaa
cacctcaacgtactaacagtaaccagacccaatagtaattgaccaatggaccaagctac
cccagggataacagcgcaatccctcccaagagctcctatcgacggaggggcttacgacc
tcgatgttggatcaggacatcctaatggtgcagtcgctattaagggttcgtttgttcaa
cgattaacagtcctacgtgatctgagttcagaccggagcaatccaggtcggtttctatc
tatgcaccactttccccagtacgaaaggaccggaaaagtaaggccaataccacaggcac
gccttctcccgaaataatgactccaactaaactataaagggaacccccatcacccctca
agccctagaaaagggccgctagcgtggcagagcccggtaaatgcaaaaggcttaagccc
tttacccagaggttcaagtcctctctctagccttacctacaatgacccgaccttctacc
ctaacccaccttgccatagccctatcctatgcaatcccaatcctaattgccgtagcctt
cctaactctagtagaacgaaaaatcctaagctacatacaagctcgaaaaggcccaaata
ttgtggggcccttcggactactacagcccgtagccgacggcgttaaactattcatcaaa
gagcccatccgcccctccacctcttctccccttctctttaccataacacctatgctagc
tctccttctagcactaaccatttgaattcctctccctctcccctttcctctcgcagacc
taaatctgggattactgttcctgctggccatgtcaagcctagcagtctactcaatcctg
tggtctgggtgagcctcaaactcaaaatacgcattaattggggcccttcgggcagtagc
acaaaccatctcttacgaagtcacactcgccatcattcttctatccgtgattctcctaa
gtggcaactacaccctgcacacgctcgctactactcaagaacccctctacctcatcttc
tcctcctgacccctcgcaataatgtgatatatctccacactagccgaaacaaaccgagc
tcccttcgaccttacagagggagaatccgaattagtctcaggcttcaacgtagaatacg
ctgcagggccatttgccctattcttccttgccgagtacgcaaacattatactaataaac
acactgactacaatcctattcttaaaccccagctcacttaatctacccccacagctatt
cacgatcaccctagcagcaaaagtcctactcctctcctctgggttcctatggattcgcg
cctcctacccacgcttccgctacgaccaactcatgcacctcctctgaaaaaacttcctg
cccttaacactagcgctatgcctctggcacattagcataccaacctgctacgcagggta
cctccttgcttaaggaaatgtgcctgaacgcaaagggtcactatgataaagtgaacata
gaggtatactaaccctctcatttcctaagacctcgagctctagaaaagcaggaatcgaa
cctacacagaagagatcaaaacccttcatacttcctttatattatttcctagcagggtc
agctaacaaagctatcgggcccataccccgaaaatgatggttcaactccttcctctgct
aatgaacccccacacaaaattactctcctccctaagcctaatcctaggtacaaccatca
caatctcaagcacccactgaataatggcctgaactgggctagaactcaacacccttgcc
atcatcccattcatttcaaaatcccaccacccccgagccatcgaggccacaatcaaata
tttcctagtacaggcaacagcctccacccttctcctattctcaagcataacaaacgcat
gatctactggccaatgagatattacccaactaacccatcccacctcttccctattacta
acagtggcaattgcaataaaattgggactagtacccttccacttctgatttccagaagt
actgcaaggctcatccctacctaccgccctgctcctctctacaataataaaactccccc
caaccaccctcctcttcctgacttcccactcactcaacccaacactactaaccgccatg
gccatcacctccgtagccctcgggggatgaataggcctaaaccaaacgcaactccgaaa
actcctggccttttcatccatcgcccacctgggatgaatagccgcaatcatcatctacg
accctaaacttgccctgctaaccttctacctatacgtcctactaactaccaccgtattc
ctcgccctcaactcgaccaaaactctaaaactaacaacactaataacatcatgaacaaa
atcccccccactaaacgcaactctcatactagtcctactctccctagcaggactccccc
cactaacaggcttcctacccaaatgactcgtcatccaagaactaactaagcaagaaata
acttcgacagccacagccattgccaccctctccctcctaggattattcttttacctccg
actcgcataccactcaacaatcacactcccacccaactctatgaactacataaaacaat
ggcgtaccactaagccaacaaataccacaactgccatcctcgccaccctatcaatacta
accttgccactctcccctctaatcctaactactacctagaaacttaggataaccactaa
accgaaggccttcaaagccttaaacaagagttaaaccctcttagtttctgctaagaccc
gcaggacactaccctgcatcccctgaatgcaactcagatactttaattaagccagggcc
ttaacctagatagatgggccttgatcccataaaaccctagttaacagctaggtgcccca
accagcgagcttctacctaccagaccctggcacgtccttaacgtacatcaatgagtttg
caactcaccatgaatttcaccacaggatcgataagaaggggaatcaaacccctgtaaaa
aggactacagcctaacgcttaaacactcagccatcttacct
