# Supplementary material for: Conveniently Pre-Tagged and Pre-Packaged: Extended Molecular Identification and Metagenomics Using Complete Metazoan Mitochondrial Genomes
Source: PLoS One. 2012 Dec 14;7(12):e51263. doi: 10.1371/journal.pone.0051263 (PMC3522660; doi:10.1371/journal.pone.0051263)
Supplement: File S4 — Sliding window analyses for Sauropsida, Aves, Hemichordata, Coelacanthimorpha, Dipnoi, Chondrichthyes and Cephalochordata. For each family, the folder contains the aligned sequences as well as the sliding window analyses by species pair and for all species pair on a single figure. (ZIP) [file pone.0051263.s004.zip › Sauropsida & Aves/Accipitridae/NC_008550.fst]

>Pandion haliaetus mitochondrion, complete genome.    NC_008550
atgacattcatcaaccgatgactattctcaaccaaccacaaagacattggcacactata
cctaatcttcggcgcctgagccggcatagttggcactgcccttagcctactcatccgtg
cagaactaggccaacctggcactctactaggcgacgaccaaatctacaatgtagtcgtc
acagcccatgcattcgtaataatcttcttcatagtcataccaatcataatcggaggctt
cggtaactgacttgtcccgctcataatcggcgccccagacatagccttcccacgtataa
acaacataagcttctgactattacctccatccctactactcctactagcctcctcaaca
gtagaagcaggagctggcacagggtgaacagtatatccaccactagccagcaacatagc
ccacgccggagcctcagtagacctagccatcttctccctccacctagccggtgtatcat
ctatcctaggtgcaatcaacttcatcacaactgctattaacataaaacccccaaccctc
tcacaataccaaacccccctattcgtatgatccgtacttatcactgctgtattactact
actctcacttccagttctcgctgctggtattacaatactcttaactgaccgaaacctca
acaccacattctttgacccagctggaggaggtgaccctatcctataccaacacctcttc
tgatttttcggacacccagaagtgtacatcctaattttaccaggcttcggaattatctc
ccacgtagtaacatactactcaagcaaaaaagaaccattcggctatataggtatagtat
gagccatactatcaatcggattcctaggtttcattgtatgagcccaccacatatttaca
gttgggatagacgtagacactcgagcatacttcacatccgccactataatcatcgccat
cccaaccggcattaaagtcttcagctgactagcaacattacacggaggaacaatcaaat
gagaccccccaatactatgagccctaggctttatcttcctattcacaatcggtggctta
acaggaatcgtcctagccaactcatcactagatattgccctacatgacacatattacgt
agtggcccacttccactacgtcctttcaataggagccgtcttcgctatcatagcaggat
tcacccactgattccctctactcacaggattcacccttcaccctacatgagccaaagca
cacttcggagtaatgttcacaggcgtaaacctaaccttcttcccacaacatttcctagg
cctagctggaatacctcgacggtattcagactacccagacgcctacaccctatgaaata
caatatcctctatcggctcactaatctcaataacagctgcaatcatactaatattcatt
atctgagaagctctctcatcaaaacgcaaagtcctacaaccagaaataactacaaccaa
tattgaatgaatccacggctgcccaccaccataccacacattcgaggaaccagccttcg
tccaagtacaagaaaggaaggaatcgaacctccctacactggtttcaagccagtcgcat
ttaaaccgtccatgctcctttcttcccaatgagatgttagtaaaccaattacatagacc
cgtcaagactaaatcacaggcaaaactcctgtacatctcacatggccaaccattcacaa
tttggtttccaagacgcctcatccccaatcatagaagaattagttgaattccatgacca
cgccttaatagttgcattagcaatctgcagcctcgtcctatacctactaacactaatac
tgatagaaaaactatcatcaaccaccgtcgatgcccaagaaattgaactaatctgaaca
atcctaccagccattgtcctcatcctacttgccctaccatccctacaaatcctatatat
aatagacgaagtcgacgagccagacctcaccctaaaagctatcggccaccaatgatact
gaacttacgagtacactgacttcaaagacttaacatttgactcatacataaccccaaca
acagaactatcacccggccactttcgactcctagaagtagaccaccgtgtagtcattcc
aatagaatctccaatccgtatcatcgtcactgcaagtgacgtacttcactcctgagcaa
tcccagcccttggtgtaaaaactgacgcaatcccaggacggttgaaccaaacatcattc
attaccacccgaccaggaatcttctatggccaatgctcggaaatttgcggagctaacca
cagctacataccaattgtagtagaatctacccctctcacccactttgaacactgatcat
ccatcctatcatcctaaccattaagaagctatgcaacagcactagccttttaagctgga
gaaagaggaacattcaccctccttaatgatatgccacaactcaacccaaacccatgact
tcttatcatactaatatcatggatgaccttcacactaatcatccaacctaaactccttc
aactcacccaagctaacacccccacaaacaaactagttataaccaacaccacaccatcc
tgaacctgaccatgaacctaagcttctttgaccaattcgcaagcccatgcctactaggc
atcccactcatcctactctcaatcttgttccctgcacttctcttcccatcaccaaccaa
ccgatgagttaccaaccgcctgtcaaccctccaactatgattaattagtctaaccacaa
agcaactaataatgcccctaaataaaaaaggacacaagtgagcactaaccctgacatca
ctaataatattcctactaacaatcaacctattaggcctactaccatacacatttacccc
caccacccaattatcgataaacatagccctggcattcccactttgactagcaaccctac
tcataggtatacgatatcaaccaacaacatccctaggccacctcctcccagaaggtaca
ccaacaccactaattcctgccctaatcctaatcgaaactatcagcttactaatccgacc
actagccctaggagtacgactcacagctaacctcacagcgggtcacctactaatccaac
ttatttccaccgccaccattgcactgcttcccatcctgccatcagtatccatcctaacc
gcatcagtactacttctactaactatcctagaagtggccgtagctataatccaagccta
tgtcttcgtcctcctcctaagcttatacttacaagaaaacatctaatggctcaccaagc
acactcataccacatagtagacccaagcccatgacccatcttcggggcaatcgctgccc
tactcacaacctccggattaattatgtgattccattacaactcatcccaactcttatac
ctaggtctaatctccatgctcctagtcatactacaatgatgacgagacatcgtacgaga
aagcacattccagggccaccacaccctacctgttcaaaagggcctacgatatggaatag
tcctattcatcacctccgaagtattcttcttcctaggcttcttctgggcattcttccac
tcaagcctagtacctaccccagagctaggaggacaatgacccccaataggaatcaaacc
cctaaaccccatagaagtgcccctactaaacacagcaatcctcctagcatcgggtgtca
cagtaacatgagcccaccacagtatcaccgaaagcaaccgaaaacacgccatccatgca
ttaaccctaaccatcctcttaggattctacttcaccgcactacaagcaatagaatacta
cgaagctccattttcaatctccgacagcgtatacggatcaactttcttcatcgctactg
gcttccacggacttcacgtaatcatcggaacctccttcttatcaatctgcctcctacgc
ttaattaaataccactttacatcaaaccaccatttcggatttgaagcagctgcctgata
ctgacacttcgtagacgtcatctgattgttcctctacataaccatttactgatgaggtt
cctgctcttctagtatattaattacaattgacttccaatctataaaatctggtaaaaat
cccagagaagagcaattaacataattacatttatactcaccatgtccctagccctaagc
attatcctactcaccctaaacttctgacttactcaagcaaacccagactcagaaaaact
atccccgtacgaatgcggctttgaccccctaggatctgcccgactcccattctcaattc
gattcttcctcagtagccatcctattcctcctattcgacctagaaattgcccttctact
cccactaccatgagcagtacagctacaatcccctaccaccaccctaacctgaaccttca
ccatcatccttctactcacactaggactagtatatgaatgactccaagggggcctagaa
tgagcagaataaacagaagtgtagtctaacccaagacagttgatttcggctcaacaaac
catagattgtccctatgcccttctctatgtcactcatgcacctaagcttctactcagcc
ttcatcctaagctgcttaggactagcctttcatcgaacccacctcatctcagccctact
atgtttagagagcataatactctccatatacatcgcactagcaatatgacccattgaaa
accaagcaacatccttcaccctaacccccctactcatactaacattctcagcctgcgaa
gcaggcacaggcttagcaatactagtcgcctccacccgaacccatgggtccgaccacct
acacaacctaaacctcctacaatgttaaaaatttttatcccaacaatcatactactccc
aacagcccttctatccccacaaaaatcactgtgaactaacaccaccacacatagcctcc
taattgccacagccagcctctactggctactcccaacatattacccacacaaaaaccta
accccatgaacaggcatcgatcaagtatcctccccactactagtcctatcctgctgact
cctaccactcataattatagcaagccaaaaccacatacaacatgaaccactaactcgca
agcgaatcttcatctccaccctaactacagctcatcccttcctcctcctggcattctca
accaccgaactaacaatattttacattgcattcgaagcaaccctaatccctacattaat
cctaatcacacgatgaggaaaccaacctgaacgcttaagtgccggcatctacttaatat
tctacaccctaatcagctcactacccttactaatcgcaattatatacctccatacacac
atcggcacactacacctcttaatactcaagctaagccacccaatactcactaactcctg
aactaacttactaataagcctagctctactaatagcattcatagtaaaggcaccactct
atggcctacacctctgactaccaaaagcccacgtagaagctccaattgcaggatctata
ttactcgctggtctcttactaaaactaggaggatatggcatcatacgcctcaccctatt
aatcactccatccctcaactacttacactacccattcatcacattagccctatgaggtg
cactaatgacaagctcaatctgcctacgccaaactgacctaaaatctctcatcgcttac
tcttcagtaagccacataggcctagttctcgctgcaagcatactccaaactaactgatc
attctccggggcaataatcctcataatctcccacggactcacctcatcaatactattct
gcctagcaaatacaaactacgaacgcacccacacacgaaccctcctcctaacccgaggc
ctacaacccctcctaccactcatatctatctgatgattattagccaacctcacaaacat
agcactaccaccaaccacaaacctaatagcagaactcaccatcataatctccctattca
actgatcaaccaccacaatcatcctaacaggggctgcaaccctaataactgcctcatac
actctattcatactattaacaacccaacgaggcatactaccaccctacatcacagccct
acaaaactcaaacacacgagaacatctcctaataacactccacatttcacccctactcc
tccttattctcaaaccaagccttatttcaggaatacccttatgcaagcatagtttcaac
aaaaacattagattgtgattctaaaaacagaagttaaagccttcttgtctgccgagggg
aggtctaaccaacaggaactgctaattcttgcatctgagcctaaaacctcagccccctt
aacttttaaaggataacagtcatccattggtcttaggaaccacttatcttggtgcaaat
ccaagtgaaagtaatggagatagcactgctcctaaacacctccatactactcacactcg
caacaatcctcacaccaatccttccccccttgctctcaaataacctccaaagctccccc
acaaccatcacacgtatcgttaaaaccgccttcttaatcagcctcctacccgcagcctt
attcatgtcatcagggacagaagtcctcatctcacactgagaatgaaaacttatcacaa
acttcaaaatccccatcagcttcaaactagaccaatactcaataatattcttcccaatc
gcactattcgtaacctgatcgatccttcaatttgctacatgatacatagcatcagaccc
tcacattacaaaattcttctactttctcctaatattcctaattgctatacttacgctaa
ctatcgccaacaacatattccttctattcgtcggttgggagggggtaggaatcatgtcc
tttctactaattggctgatgacagggccgtgcagaagctaacacagcagcactccaagc
cgtactctacaaccgaatcggagacatcggacttatcctaagcatagcatgactcgcct
caaccacaaacacttgagagatccaacaagccatcccacctaaccaaacccaaaccctt
ccactactcggcctaattattgctgccgcaggaaaatccgcccaatttggccttcaccc
atgattgcctgctgccatagagggaccaaccccagtctctgccctactccactccagca
ctatagtagtagctggaattttcctactagtccgcatacaccccatactctcctccaac
caaaccgccctcaccttatgtctttgcctaggggccctatccaccctatttgccgctac
ttgcgctcttacacaaaatgatataaaaaaaatcattgctttctcaacatccagccagc
ttggactaatgatagtcaccatcggattaaacctcccccagttaacattcctccacatc
tcaactcacgcctttttcaaagccatactgttcctatgttccggatcaatcattcacaa
tctcaacggagaacaagacatccgaaaaataggagccctacaaaaaaccctaccaacaa
ctacaacctgccttactatcggcaatctagccttaataggaaccccatttctagcagga
ttttactcaaaagacctcattatcgaaagcatgaacacctcctacctaaatgcctgagc
actactcctaacacttttagccacatcattcacagcaacctatagcatccgcataacaa
tcctaattcaaacaggattcactcgcacacccacaactacccttataaatgaaaacaca
ccaaccattaccaacccaatcacacgccttgccataggcagtattgtagccggcctatt
aatcacatcctacatcccaccatcaaaaactccaccaataaccatacccacgaccacaa
aaacaacagccattatcatcacaatcattggcattatcctggccatcgaactctcaagc
ataacccacacccttacctcaccaaaacaaactacatactcaaacttctcctccacact
aggttatttcaaccacctcacacaccgcctaagctccaccatcctactaaacaacggac
aaaagattgccactcacctaattgacctctcctgatataagaaactaggccccgaagga
ctcgcacacctacaactaatagcatcaaaaacctcaacctccctacacaccggactaat
caaaacctacctaggatcatttgccctctcgatcgtactattcctcctactctcccaca
ttagaccaaacaaatggcccccaatcctcgaaaatcacaccccctactaaaaatagtca
ataactccctaatcgacctccccacccccccaaacatctctgcatggtgaaatttcggc
tccctacttggcatctgcctaataacacaaatcgtaacagggcttctactagccacaca
ctacacagcagacacaaccctagccttctcatccgtagcccacacttgccgaaatgtcc
aatatggttgactaatccgcaatctccacgcaaacggagcatcactattcttcatctgc
atctacctccacattggccgaggactttactacggctcatacctatacaaagaaacctg
aaacacaggcatcattctactactcaccctcatagcaacagccttcgtaggctatgtcc
taccatgaggacaaatatccttctgaggggctacagttatcaccaacctattttcagca
gtcccctacatcggccaaaccatcgtagaatgagcctgaggaggtttctcagtagataa
cccgacactaacccgattcttcgccctccacttcctcctcccctttctaatcataggcc
taaccctaattcatcttacattcctccacgaatcaggctcaaacaaccccctaggcatc
gcatcaaactgcgataaaattccattccacccctacttctccctaaaagacatcctagg
atttacactagtactaattccactaataaccctatccatgttctcacccaacctgttag
gagacccggaaaatttcaccccagcaaaccccctaatcacaccaccccacatcaaacca
gaatgatactttctattcgcatatgcaattttacgctcaatcccaaacaaactaggcgg
agtactagccctagctgcctccgtactaatcctcttcataataccccttctccataaat
ctaaacaacgtactatagcctaccgtcccctctcccaactcctattctgaaccctaatc
gccaacctcataatcctgacgtgagtaggtagccaaccagtagaacacccattcatcat
tatcggccaattagcctccctcacctacttcaccaccctcctaatcctactcccactag
ctggagccctagagaacaaaatactcaaccactaaaatactctaatagtttataaaaac
attggtcttgtaaaccaaagaatgaagactgcccctcttcttagagtttcctctcttct
ctttccttttctttcccccccccccccccccggcccgctaagcgggccattattgctaa
atttttactagaacccccctaacaaagacctcctcgccccaccacacgctatgtattat
tgtacattaaactatttaccccatcttaatgctacattctatgtactacatccaatgca
tgtactacgttcataatatgtaaacggacatagatctatctagtccatctacacattca
aggacaacttcattaatgatatcaaggaaatctcctatctcccccggaacccacccata
acctccacgactctttacttacctttctcctaccatacggatgattcttggggaataga
acttcatggtaaccggacatacttctacgctaattcctgtaggaccggtagctgtcgga
ccaggttatttattgatcgggcttctcacgagaaatcagcaacccgctgcatataagat
cctacgttactagcttcaggaccattctttccccctacacccctagcactacttgcact
tttgcgcctctggttcctatttcagggccatatcttggttagtcctacgaacttgcact
ttacgaatacatctggtaggctattgatcaccatttggcctcttaatcgcggcatctag
cctctttagcgcggttggttccctttttttttggggcgtcttcaggcagcccctccagt
gcaccggcggtaaatacaatctcttgacgtgagcatacactggtatgcggtctgttttt
ggtcctcagggatccattaatgatacggtttcaagtgttaggggaatcattttgactct
gatgcactgtcatgtccatttggttatggtatttccgcgggcggaggtttatgttgcta
tttagtgaatgcttgttgggcatattttttcttttcctttctcttacaactttttaaac
aacactaggcatttccagtcaaaacactaattgcacttttccacgaacttttttcgttc
tcttttcaactttttttcattcatcaaaagcactggacttccattaataaacacgaacc
gaatcgttcgtcgttcttgttcgtcgtttgtccatcgttcgtcaccaaactaagtcctg
cattaccaaaataccaagctctactcagaaaaaaaggactcaaacctttaccaccaact
cccaaagctggtattctacattaaactattttctgataccttaaaccgcccgaatagcc
ccccgagataatccccgtacaagctctaacacgacaaacaatgttagcaacaaccccca
ccccgctaccaaaaacattccaacacccaacgaataaaacatagcaataccactaaaat
ccacccgaatcacaaacacacctcctccatccacagtaaccgccccaagccctaaaccc
ccacccaccccaccaacaagcacaccaacaacaagtaccaagactatccccaccacata
accaaaaacccgccaatctccccaagcctcaggaaaaggatccgctgccaaagcaaccg
agtaaacaaagaccaccagcatacctcccaaatagaccataaacaacaccaaagacaaa
aaagatccccccaaacttaccaaccatccacatcccacaacagaccccatcaccaaccc
taccactccatagtaaggtgaaggattagatgctaccgccaacccacccaaaacaaaac
caagccctaaaacaagcaaaaaataagtcataattattcccgcatggcttttatccaag
acctacgacctgaaaaaccgtcgttgtaattcaactacaggaaccccatttcccccccc
ccctttttccccccaatatgtaatttagtacattaaactatcttccccattacattcaa
ttaattcatgtaatacattatatgtatgtactatgtacattaataatgtataataagga
catacacctatctagtccatctacacattcaaggacaacttcattaatggtatcaagga
aatcccctatctcccccagaacccacccataacctccacgactctttacttacctttct
cctaccatacggatgattcttggggaatagaacttcatggtaaccggacatacttctac
gttaattcctgtaggaccggtagctgtcggaccaggttatttattgatcgggcttttca
cgagaaatcagcaacccgctgcatatagatcctacgttactagcttcaggaccattctt
tccccctacacccctagcactacttgcacttttgcgcctctggttcctatttcagggcc
atatcttggttagtcctacgaacttgcactttacgaatacatctggtaggctattgatc
accatttggcctcttaatcgcggcatctagcctctttagcgcggttggttccctttttt
tttggggcgtcttcaggcagcccctccagtgcaccggcggtaaatacaatctcttgacg
tgagcatacactggtatgcggtctgtttttggtcctcagggatccattaatgatacggt
ttcaagtgttaggggaatcattttgactctgatgcactgtcatgtccatttggttatgg
tatttccgcgggcggaggtttatgttgctatttagtgaatgcttgttggrcatattttt
tcttttcctttctcttacaactttttaaacaacactaggcatttccagtcaaaacacta
attgcacttttccacgaacttttttcgttctcttttcaactttttttcattcatcaaaa
gcactggacttccattaataaacacgaaccgaatcgttcgtcgttcttgttcgtcgttt
gtccatcgttcgtcaccaaactaagtcctgcattaccaaaataccaagctctactagca
ccaaattaatacagcaactccactacccaaacccataagccccactcccatactaccga
cgaacaaacctacccaaccaacttaaaccaagtaaacccgaccaaccgtacctgtcccc
gtagcttacaacaaagcatggcactgaagatgccaagacggttgatctattcccgagga
caaaagacttagtcctaaccttactgttagttcgtgctagacatatacatgcaagtatc
cgcaccccggtgaaaatgccctaacttcttaccaagacaacaggagctggcatcaggca
cgcccaaggccgcagcctaagacgccttgcttagccacacccccacgggcactcagcag
taattaacattaagcaataagtgaaaacttgacttagccatagcacctaccagggccgg
taaatcttgtgccagctaccgcggtcacacaagaggcccaaattaactagtattcggcg
taaagagtggataccccctatccaaacaactagggttaaaacgcaactaagctgtcaca
agctaaggatgcacttaaactcatcccaaagatgaccctaactatacgattgactaact
tccacgaaagccagggcacaaactgggattagataccccactatgcctggccctaaatc
tcaatgcttgactaactaaagcattcgcccgagaactacgagcacaaacgcttaaaact
ctaaggacttggcggtgcctcaaacccacctagaggagcctgttctgtaatcgataacc
cacgttacacctcaccatctcttgccaaaacagcctacataccgccgtcgccagctcac
cttccctgagagactaacagtgagcgcaacagctacgcccgctagcaagacaggtcgag
gtatagctaatgagatggtagaaatgggctacattttctaagatagaaaacccaacgaa
agggggcatgaaaccttcccccagaaggcggatttagcagtaaaacaggataataaagc
ccaatttaagctggccctgaggcacgtacataccgcccgtcaccctcctcacaagctac
aaccctcttagataactaacacacccaaaagctgaagatgaggtaagtcgtaacaaggt
aagtgtactggaaagtgcacttagcacatcaagacgtagctacaacacaaagcattcag
cttacacctgaaagatatctgccacaccagatcgccttgaagccaacctctagcccaac
cacactatactaaaaaccaactacttccactaaactaaagcattcacttagcccagtat
aggcgatagaaaagcatgaaatggagcgatagagacttgtaccgtaagggaaggatgaa
ataacagtgaaaaccacagcaacacatagcaaagattaacccttgtacctctcgcatca
tgatttagcaagaactcccaagcaaaacgaatttaagcttgcccccccgaaactcgagc
gagctacttgcaagcagctatctaatgagcgaacccgtctctgtagcaaaagagtggga
tgacttgctagtagtggtgaaaagccaaccgagccgagtgatagctggttgcctgtgaa
atgaatctaagttcccccttgattgctttttcctccaggcccaataaccttaatgtaat
caatcaagagcaatttaaaggaggtacagctcctttaaaaaagaaaacaacctaccata
gaggataaccaaagttctccacaaaccttgtaggcccttaagcagccaccaacaaagag
tgcgtcaaagctccacattaaagaaattcggaaacaatacgaatccctccccactaacg
ggccaacctatgccaatagaagaatcaatgctaaaatgagtaactagggattcccctct
caagcgcaagcttacatacacacattattaacaatgcctaactaacaccccaccaacaa
caagcaccacattagaattgcactgttaacccaacccaggagcgcttactagaaagatt
aaaatctgtaaaaggaactaggcaaaccaaagacccgactgtttaccaaaaacatagcc
ttcagcaatccaagtattgaaggtgatgcctgcccagtgaccacagtttaacggccgcg
gtatcctaaccgtgcgaaggtagcgcaatcaattgtcccataaatcgagacttgtatga
acggctaaacgaggccttaactgtctcttacagataatcagtgaaattgatcttcccgt
gcaaaagcaggaatacacacataagacgagaagaccctgtggaacttaaaaatcagcgg
ccaccacacacaactgcacacctactaggcccacaccaccaagcaactggcctgcattt
ttcggttggggcgaccttggagaaaaacaaaacctccaaaaataagaccacacctctta
acctagagcaaccacccaacgtactaacagtacccagacccaacaaacaaatgatcaat
ggaccaagctaccccagggataacagcgcaatccccctcaagagcccatatcgacaggg
gggtttacgacctcgatgttggatcaggacatcctaatggtgcagccgctattaagggt
tcgtttgttcaacgattaacagtcctacgtgatctgagttcagaccggagcaatccagg
tcggtttctatctatgtattactcttcctagtacgaaaggagcgaaagagtggggccaa
taccacaagcatgccccctccccaagtattgaccccttctaaaatacgaatggaactaa
cacccaaccaacaccctagaaaagggcagctagtgtggcagagcccggcaaatgcaaaa
ggcttaagccctttacccagaggttcaaatcctctccctagctccaaactaatgtcctg
atctcccaccctaaccaacatagtaataaccctatcctatgctatcccaatcctagttg
ctgtagcctttctaactcttgtagaacgaaaagtattaagctatatacaatcccgaaaa
ggcccaaacatcgtaggcccattcggactattacagcctgtagctgatggtgtaaaact
cttcattaaagaaccaatccgcccgtctacatcttccccctttctcttcaccataaccc
ccatactagccctcttactagcactcaccatctgaatcccccttcccttaccattctcc
ctaactgacctaaacctaggcctcctcttcctactagctatatcaagcctagcagtata
ctcaattctatggtcaggatgggcttcaaactcaaaatacgcacttatcggagccctcc
gagcagtagcacagaccatctcctacgaagtcacactagccattatcctactatccgta
atcttactaagcggaaactacacactacacacactctcagtcacccaagaacccctatg
ccttatcttttcctcctgacccctagcaatgatatgatatacctctacattagccgaaa
ctaaccgtgccccattcgacctcaccgaaggagaatccgaattagtctctggcttcaac
gtagaatatgcagcaggaccattcgcactattcttcctagctgaatacgcaaacatcat
actaataaataccctaaccactattctattcttaaatccaagctcacttaacatacccc
cacagctgttcacagtaatccttacaacaaaggtccttttactctcctccggtttccta
tgagtccgtgcctcctacccacgcttccgctatgaccaactcatacaccttctctgaaa
aaatttcctaccactaacacttgcactatgcttatggcacaccagcataccaacctcct
atgcaggcattccccctgcttaaggaaatgtgcctgaacgcaaagggtcactatgataa
agtgaacataggggcagactaatcccctcatttcctacaaacaaatattagaaaaatag
gagtcgaacctatacaaaagggatcaaaacccttcatacttcccttatattatttccta
gtagggtcagctaacaaagctatcgggcccataccccgaaaatgatggttcaacccctt
cctctactaatgaacccacatgcaaaactaattacctacataactctagccctaggcac
aaccataacaatctctagtaaccactgagtaatagcctgagtcggactagaactcaaca
ccctcgccattatccccttaatctcaaaatcacatcacccacgagctgtcgaagcagca
attaaatacttcctagtgcaagcaaccgcctctgccattctccttttttccagcatagc
caatgcatgatcatcaggacagtgagacatcacccaattaactctccctacaccatcca
ttttcctaacaacagcaattgcaataaaacttggcctagttccatttcacttctgattt
ccagaagtactacaaggcacaactataaccactgccctactcctatcaacagtaataaa
attccccccaatcaccatcctccttctcacctccaactccctaaacccaaccctaataa
ccaccctggccatcacatctacagccattggaggatgaatgggcctcaaccaaacacaa
attcgaaagattttagcattctcatccatcacccaccttggatgaataaccattatcat
tatttacaacccaaaactatctatactgacattctacctatacgtcatcacaaccacaa
ctgtattcctaactttcaactcaactaaggccataacaataacaacactaataacgacc
tgagcaaaatcccccatactaaacgcaaccctaatactagttctactctccttagcggg
cctgcccccactaacaggtttcctacctaagtggctcattatccaagaactaaccaaac
aagcaatagccctaaccgccacaattattgccatactctcactcctaggactattcttc
tacctccgcctcacatactactcaacaatcacactaccccccaactctaccaactacat
aaaacaatgacacctcaccaaaccaacaaccaccccaatcgcaatcctcatagccctat
caaccctgctactaccactatcccccttaattctagcaaccatttagaaacttaggata
accaaaaccgaaggccttcaaagccttaaacaagagttaaaccctcttagtttctgcta
agacccacagggcactatcctgtatcccctgaatgcaactcaagtgctttaattaagct
agagcctctcctagacgggtgggtcttgatcccacaaagtcctagttaacagctaagcg
cccaaaccagcaggcttccatctaccagactccggcacgcacttagcgtacatcaatga
gcttgcaactcaacatgaacttcactacggagccgataagaagaggaattaaacctctg
taaaaaggactacagcctaacgcttcaacactcagccatcttacct
