# Supplementary material for: Conveniently Pre-Tagged and Pre-Packaged: Extended Molecular Identification and Metagenomics Using Complete Metazoan Mitochondrial Genomes
Source: PLoS One. 2012 Dec 14;7(12):e51263. doi: 10.1371/journal.pone.0051263 (PMC3522660; doi:10.1371/journal.pone.0051263)
Supplement: File S4 — Sliding window analyses for Sauropsida, Aves, Hemichordata, Coelacanthimorpha, Dipnoi, Chondrichthyes and Cephalochordata. For each family, the folder contains the aligned sequences as well as the sliding window analyses by species pair and for all species pair on a single figure. (ZIP) [file pone.0051263.s004.zip › Sauropsida & Aves/Accipitridae/NC_011818.fst]

>Accipiter gentilis mitochondrion, complete genome.    NC_011818
gtgacattgattaatcgatgaatattctcaaccaaccacaaagacatcggtaccctata
tttaatctttggcgcttgagccggcatagtaggcactgccctcagcctcctcatccgcg
cagaactcggtcaaccaggtacactactaggcgacgaccaaatctacaatgtaatcgtc
accgcacatgccttcgtaataatcttcttcatagttataccgatcataattggaggctt
cggaaactgacttgttccgctcataattggcgcccccgacatagccttcccacgcataa
acaacataagcttctgactactccccccatctttcctcctcttactagcctcctcaacc
gtagaagcaggagccggaactggatgaactgtttaccctccattagctggcaacatagc
ccatgccggagcctcagtagacctagccatcttctccctacatctagctggagtctcat
ccattctaggagcaattaacttcattacaaccgccattaacataaaacccccagccctt
tcccaataccaaactcccctattcgtatgatcagtcctcattaccgccgtcctactact
gctctcacttccagtcctagctgccggcattaccatactactaacagatcgaaacctca
acacaacattcttcgaccctgccggtggaggcgaccccatcctatatcaacatctcttc
tgattcttcggccacccagaagtctacatcctaattctaccaggttttggaattatttc
tcacgtagtaacatactatgcaggtaaaaaagaacctttcggttatataggaatagtat
gagctatactatcaatcggattcctaggtttcatcgtatgagctcaccatatatttaca
gtaggaatagacgtagacacccgagcatacttcacatccgctactataattattgccat
cccaaccggcattaaagtcttcagctgactagcaacactccacggaggaaccattaaat
gagaccctccaatattatgagccctaggcttcatcttcctattcactattggaggtttg
acaggaattgtcctagcaaactcctcattagacattgccctacacgacacatactacgt
agttgcccacttccactatgtactctcaataggagctgtcttcgccatcctagcaggat
tcacccactgattccccctactaacaggatttaccctccaccccacatgatccaaagca
cactttggagtcatgtttacaggagtaaacctgaccttcttcccacagcacttcctagg
cctcgccggaatacctcgacgatactcagattacccagacgcctacaccctatgaaaca
ccatatcctccatcggctcattaatctcaatagtagccgtaattatactaatattcatt
atctgagaagccttcgcctcaaaacgaaaagtcctacaaccagaactaaccacaaccaa
cgttgaatgaatccacggctgcccacccccataccacaccttcgaacaaccagcttttg
tccaagtacaagaaaggaaggaatcgaacccccgtacactggtttcaagccagccgcat
ctaaccatctatgcttctttctcccatgagatgttagtaaaacaattgcgtagtcttgt
caagactaaattacaggtgaaaccctgtacacctcaccatggccaaccactcacaattc
ggcttccaagacgcctcatcccctatcatagaagaactcatcgaattccacgaccacgc
cctaatagttgcactagcaatctgcagcctagtcctatacctcctagcactaatactaa
tagaaaacctatcctcaaacaccgttgatgcccaagaaattgaactaatctgaacaatc
ctaccagcaatcgtactaattatactagccctcccatccctacaaatcctctacataat
agacgaaatcaacgaaccagacctcacactaaaagccattggccatcaatgatattgaa
cttacgagtacacagacttcaaagacctaacattcgactcctacataacaccaacaaca
gatctaccactagggcacttccgactactagaagttgatcaccgcatagtcatcccaat
agaatcacctgtccgcattatcgttactgccaacgatgtactccacgcttgaacagtcc
ccgcactaggcgtaaaaactgatgcaatccccggacgactaaatcaaacgtcattcatt
accacccgccccggaatcttttacggccagtgctcagaaatctgcggagctaaccacag
ctacataccaatcgtagtagagtctacccccctaacccacttcgaacactgatccacag
tcatatcttcctaatcattaagaagctatgcaacagcactagccttttaagctagagaa
agaggacctctcatccctccttaatgatatgccacaactcaatccaaatccatgattcc
ccatcatattattatcatgactaaccttcacactaatcattcaacccaaaaccctttcc
ttcacttctactaacgccccctccaataaactcacctcacctactcccacctcctcctg
aaactgaccatgaacctaagcttcttcgaccaattcacaagccctcaactcctaggtat
cccactcatcctaatcgcaataacattccccaccctattattcccctcccccactaacc
gctgaattaccaaccgcctatccaccctccaattatgacttactcacctaactacaaaa
caactaatatcacccctaaataaagaaggacataaatgagccctagtcctaacatcact
aataatactactacttacaatcaacctcctaggactactaccatatacattcactccca
ccacacaactatcaataaatatagccctcgccttccccctctgactagctacactcctc
ataggcctgcgcaatcaacccacaatatccctaggccacctcctgccggaaggaacccc
aacaccactagttccagccctaatcctaatcgaaaccaccagcctactcatccgtccac
tagccctaggagtccgtctcacagcaaatctaacagcaggccatctactaatccaactc
atctccactgccactatcaccctactcccaatccttccaacagtatctgtcttaacctc
attaatcctactactactaactatcctagaaattgcagtagccataatccaagcttacg
tcttcgtcctactcctaagtctatatctacaagaaaacatctaatggcacaccaagcac
actcctaccacatagtagaccctagcccctgacccatctttggcgcagcagctgcccta
ctcaccacctccggacttatcatatgatttcactacaactcctcccaactactattcat
aggtatcctctccatactcctagtaatactacaatgatggcgagacattgtacgagaaa
gcacattccaaggccatcacactcctaccgtccaaaaaggccttcgatacggaataatc
ctattcatcacatccgaagcattcttcttcctaggcttcttttgggcattcttccactc
tagcctagccccaactccagaactaggcggacaatgacccccaacaggaatcaatcccc
tcaaccccctagaagtccccctactaaacacagcaatcctccttgcctcaggtgttacc
gtaacatgggcacaccacagcatcatagaaagcaaccgaaaacaagcaatccatgctct
tactacaaccattctcctaggattctattttacagtactacaagcaacagaatattatg
atgcacccttctcaattgccgacggtgtatacggttcaaccttcttcgtcgccacaggc
ttccacggactacatgtaatcatcggatcctcattcctatttgtctgcctactacgcct
aattaacttccactttacatccacccaccacttcggattcgaagcagccgcctgatact
gacacttcgtagacgttatctgactattcctctacataaccatctactgatgaggatcc
tgctcttctagtatactaattacaattgacttccaatccataaaatctggtgcaacccc
agagaagagcaattaatacaatcacctttatactcatactatctctcaccctaagcatt
atcctaatcacattaaacctctgactcgcacaaataaaccctgactcagaaaaactctc
accatacgaatgtggcttcgaccccctaggatccgcccgactaccattctcaatccgat
tctttctcgtagctatcctattcttactatttgacctagaaattgcactcttactacca
ctaccatgagccatccaactccaatcacccactaccaccctaacctgagccttcatcat
aatctacctcctcacactaggactaatttatgaatgaattcaaggagccttagaatgag
ccgaataaattcagaaaggtagtctaactaagacagttgatttcgactcaacaaaccat
agatcgaccctatgcctctctccatgtcgctcttacatctaagtttctactctgccttc
accctaagttgcctaggactagcctttcaccgaactcacctagtctctgccttactatg
cttagaaagcataatactctcaatatatattgccctatcaacctgaccaatcgaaactc
aaacaccatccaccaccttagctccagtattcatactagcattctcagcctgcgaagca
ggaaccggcctagccatactagtcgcctccacacgaactcacggatccgaccacctaca
taatctaaacctcttacaatgctaaaaattctcctcccaacaatcatactactccccac
tgctatactatctcctcaaaaccttttatgaacaaatatcaccactcacagcctcctaa
tcgctaccatcagcattcactgactacttcccacatactacccccataaaaacctcacc
caatgaacaaacatcgaccaaatctcatcccccctactagtactatcttgctgattact
cccccttataatcctagcaagccaaaaccacttacaacaagagccaccagcccgaaaac
gagtcttcatcacaaccttaattacaatccaacccctccttctcctagcattctcagcc
actgaattaatactattctatatcacattcgaagcaaccctaattcccaccctaatcct
aatcacacgctgaggaaaccaaccagaacgtctaagcgcaggcatctacctactattct
acaccctcatcagctcactacccctactagtagccattctatacctacacacacacacc
ggcactctacacttcacaatactcaaactattccacccagtactcaccaactcatgaac
cgacctcttactaagcctagctatactaatggcattcatagtaaaagcccctctctatg
gcctccacctatgactacccaaagcccacgtagaggccccaatcgcagggtccatacta
cttgcagccctgctcttaaaattaggaggctatggcatcatacgcctaaccctcttaac
cggccccctttccccacacttacactacccattcctaacactagccctctggggggcat
taataactagctcaatctgcctacgccaaactgacctaaaatctctcatcgcctactcc
tccgtaagccacataggactagtcatcgccgcatgcatcctacaaacccactgatcatt
ctcaggagcaatactcctaataatctcacatggccttacctcctcagtactattctgcc
tagcaaacacaacatatgagcgcactcacagccgaatcctcctcctaacacgaggccta
caacctctcctaccacttatagctacttggtgacttttagcaaacctcacaaacatagc
tctcccaccaactacaaacctgatagcagaactaaccattataatttcactattcaact
gatctaccctcaccatcatcctaacaggaactacaaccctactaaccgcctcctacact
ttatccatactactgacaacccagcgaggtacactaccaacccacatcacctccataca
aaactcaagcacacgagaacacctcctaatgacccttcacattgcccccctcctactcc
taatcctcaaaccagaaataatctcaggaatgcccttatgcaagtatagttttaaccca
aacattagactgtgattctaaaaatagaagttagacccttcttacttgccgaggggaag
tttcaaccagcaagaactgctaattcctgcatctgagcctaaaatctcagtccccttaa
cttttaaaggataacagtaatccactggtcttaggagccattaatcttggtgcaaatcc
aagtaaaagtaatggaaacgacactactcctaaacacatccatactcctcacactattc
attatcctaacaccaatcctccttctcttactcccaacccccctcctaccctccccaac
taccattacacataccattaaaaccgccttcctaatcagcctcatcccaacatcactat
tcatatactcagggtcagaaagcatcatctcccactgagaatgaaaattcatcacaaac
tttaaaatcccacttagcttcaaaatcgaccaatactctataatatttttccccattgc
actgttcgtgacatgatccaccctccaattcacctcatgatacatagcatcagaaccat
acaccacaaaattcttcttcttcctcctaatattcctaatcgccatactaaccctaaca
attgccaacaacttattcctcctattcatcggctgagaaggagttggaatcatatcctt
cctactaatcggctgatgacaaggccgtgcagaagccaacactgctgccctacaagcca
tcctatacaaccgaatcggagatattggccttatcctaagcatagcatacctagcctca
gcaataaatacttgagaaatccaacaagccgccactcccagccaaatcccaaccctccc
actactaggcctcatcctagcagccacaggaaaatctgcccaatttggtctccatccat
gattrcccgctgccatagaaggtccgaccccagtctccgccctactccactccagcact
atagtagtagccggaatttttctactaatccgcacccaccccctactctctaccaacca
aaccgccctcaccctatgcctctgcctaggagcattatcaacactattcgccgctacct
gtgctctaacacaaaacgacatcaaaaaaatcatcgccttttccacatccagccaactc
ggattaataatagtcaccatcggactaaacctcccacaactagccttcctacacatctc
aacccacgccttctttaaagccatgctattcctctgctcaggatcaatcatccacgccc
tcaacggagaacaagacatccgcaaaataggaggcctacaaaaaatactcccaacaacc
accacctgtctaaccatcggaaacctcgccctaataggaacgccattcctagcagggtt
ctactcaaaagacccaatcatcgaaaacctaaacacatcctacctaaacgcctgagcct
tactcctaacactcctagcaacatcattcaccgcagcatacagcctgcgcatgactcta
ctagtccaaacaggatccccacgaacatccacaatcacacctataaatgaaaacacccc
tacactcatcaacccaatcacccgcctcgccctaggaagcatcacagcaggtctactca
tcacatcctacatcacccccacaaaaacccccccactaaccatgcctaccctcacaaaa
accgccgctatcattgtcacaatcctaggcattattttagccctagaactatcaaccat
cacacacaccctaaccaaaccaaaacaaaccccgtacctaaacttctcctccatactag
gatacttcaaccccctaacacatcgcctcagctccctaaccctcctaaacagcggacaa
aaaattgcctcccacctaatcgacctatcctgatacaaaaaaataggccctgaaggact
cgctagcctccaactcgcagcagtcaaaacctcaactcccttacacaccggactactca
aaacctacctaggaaccttcgccctatccaccctcatcattctcctgtcaacacactaa
cccctccccattaatggcccccaacccccgaaaatcccacccattacttaaaataatca
acaactctctaatcgaccttcccaccccaccaaatatctctgcctgatgaaacttcggc
tccctcctaggaatctgtctactaacacaaatcctaaccggcctactactagcaacaca
ctacaccgcggacaccaccctagccttctcatccgtagcccatacatgccgaaacgtac
aatacggctgactaatccgcaatctgcatgctaacggagcatccttcttcttcatttgc
atctacttccacatcggccgaggactttactatggctcatacctctacaaagaaacctg
aaacacaggcatcattctccttctaaccctcatagcaaccgccttcgtaggctacgttc
tcccatgaggccaaatatccttctgaggagctacagttatcaccaatctattctctgcc
atcccgtacattggacaaaccatcgtagagtgagcctgaggaggattctccgtagacaa
ccccaccctcacccgattcttcgccctacacttcctactcccattcctaatcgcaagcc
tcaccctaattcaccttaccttcctccacgaatcaggctcaaacaaccccctaggtatc
atttcaaactgcgacaaaatccccttccacccgtacttttccctaaaagacgccttagg
cttcctactaatattactcccactaacaaccctagcactattctcccccaaccttctag
gagacccagaaaatttcacccctgcaaaccccctaactacacctccacatattaagcca
gaatgatatttcctattcgcatacgctatcctacgctcaatcccaaacaaactaggagg
agtactagccctagccgcctctgtattaattctgttcctaatcccctttctacataaat
ccaaacaacgcacaataacctttcggcccttctcccaaattctattctgaaccctaatt
gccaacctcctaatcctcacatgaatcggtagtcaaccagtagaacacccctttattat
tattggccaactagcttcccttacatacttctccatcctcttagccctcttcccactaa
ccggagccctagaaaacaaactccttaattactaaatactctaatagtttataaaaaac
attggtcttgtaaaccaaagactgaagactactcccttcttagagtactgactcgaaag
agtcattattgccaaattttaactacgaagtcccctaccaaccccccccaaccccccct
actatgtactattgtacatcgatttatatagccaatattatattacattatattcattt
catgaatgacatatacatgtatgtattatgtacatatataatgctatgtaaacatataa
ctatcacccacatcccactttcaagaataggttgccactccatgttctctcggacaata
atactctagcaagactaaacccatgccaaaggtgaacttgttatacacaacttgatcct
ccatacgaatactcacgacgtaacagtgagactgcggtgattgtaagtcataggccacg
catgatctctgccaacaaacatgcctttccattacctctctcgttagctaaccaagagc
ggccaggttatctattaatcgttctgtcccagagagatcatcaacccggtgcacgtaaa
taccctacgttcccagcttcaggaccattctttccccctaaacccctagcacaacttgc
tctttggtgcctctggttcttacctcagggccgtaacttgattagtcccttgatcttgc
ctttcagtgatgctcagctatttcaggcgctacttggccgcttgaatcgtatcactcaa
gtggtttttctctgtaggttctctttctttttgggtaacctcacaggtggccctcacat
atgtgttcatgtgagattggtctaagacgtgagcccaatggtcctcggtctatttcagg
ggtcttcaagcgttactcaatgatatggtttgcgcgcggtcgagattgttatctggcac
tgatgcactggtcaggagcatttggtcctcgcactattcctcgatctcagggaatgctt
aatgagacggttggagcactgcaagattgttatctggcattgatgcgcaggtcacgagc
atttggttatggtgcgcccacagaccctactataggggttatttggtgaatgcttgctg
gacatatcatatcactattttttccattatttttaacaaaatcgatcattttgacaacc
aaaatattcatcatgttatcacaaatttttatcatcattcagtaggctaaaagcaacaa
aactttgttaaacaacaaaactttgttaaacaacaaaactttgttaaacaacaaaactt
tgttaaacaacaaaactttgttaaacaacaaaactttgtcattcattattcatcacttt
tttcacaccattcaatatgtcaaaagcaacaaaatttcatcaaataacaaaatttcatc
attcattatttattctttttcacatcacttggatgtcaaaagcactgaaatctcattaa
taacgaaatttcatcattcattatttattcttttttcacatcacttggatgccaaaagc
actgaaatctcattaacaacgaaatttcatcattcattatttattcttttttcacatca
cttggatgccaaaagcactgaaatctcattaacaacgaaatttcatcattcattattta
ttctttttcacatcacttggatgccaaaagcactgaaatctcattaacaacgaaatttc
accattcattatttattctttcttcacatcaccctgatgtcaaaagcactgaaatctca
ttaataacaaaatcttatcatttattatttatttttttacatcattcagacaccaaaag
tactgaaatctcattaataacagaacttcatcatccattatttattccttttccacatc
actctagacgctaaaaacaccaacctcattaaacattacccatcacccatttacctctc
ccacacacctctaaattccaaaaccccaagaccacaccaagtcaaaccttccccactca
ccaccttacctctcacccaccacttccctcacaagtcaaccccccaaaaccattctctc
cacgcccacacataaacctcagaaaaagaggacttaaacctctatcaccaactcccaaa
gctggcattttccattaaactattctctgacaccctaaactgcccgaatcgccccacag
gataaccctcgcacaagttctaacacaacaaataatgtcagcaacaaaccccaccctgc
taccaaaaacatacctgcgccacacgaataaaatacagcaataccactaaaatctagcc
gtcctacaaaaataccctcactatcaacagtaaccacccccatcttccaacattcaacc
ccaccaacaaccacccccacaaccaacaccaaaactattcccaccccgtaccccaaaac
ccgccaatctccccaagactcaggaaaaggatctgctgccatacatactgagtagacaa
aaaccaccaacatcccacccaaatacaccataaacaacaccaaagccacaaacggcacc
cccaaactcactaaccacccacaccctataacagaccccaacaccaacccaaccacccc
ataataaggtgaaggattagacgctactgccaacccccctaaaacaaaccctaccccca
aaagaaggacaaaatatgccattacaatttctgcttggcctttatccaaaacctacgac
ctgaaaaatcgccgttgtaaacttcaactacagaaacctaacaagacttcctctactaa
aacaaccacacacccacaacccctccaacacatactacatccacaaaactaccccacca
ccccaacaacataaacttctctacaaccaataacataaaccatacctctctatatccta
tttacaccttcccatattactgcacaacaaagcactagaattccattaacaaccctaaa
caacatttcattacctacacataaatatcaaaagagcccccattgcataaacacataaa
acattacatccactaccttcccctcaattacaattaaccgcacaaatcctacaacagcc
ttaaatcaaaaccaaaaaataaataattcacattcacgacagccttaaatcaaaaccaa
aaaataaataattcacattcacgacagccttaaatcaaaaccaaaaaataaataattca
cattcacgacagccttaaatcaaaaccaaaaaataaataattcacattcacgacagcct
taaatcaaaaccaaaaaataaataattcacattcacgacagccttaaatcaaaaccaaa
aaataaataattcacattcacgacagccttaaatcaaaaccaaaaaataaataattcac
attcacgacagccttaaatcaaaaccaaaaaataaataattcacattcacgacagcctt
aaatcaaaaccaaaaaataaataattcacattcacgacagccttaaatcaaaaccaaaa
aataaatagacacaggtcccagtagcttataacaaagcatggcactgaagatgccaaga
tggccattatacagcccacggacaaaagacttagtcctaaccttgctgttaactagtgc
taaacatatacatgcaagtatccgcgccccagtgtaaatgcccttaatttcttaccaag
atgacaggagcaggcatcaggcacacttactcaatgtagcccaagacgccttgcttagc
cacacccccacgggtactcagcagtaattaacattaagcaatgagtgtaaacttgactt
agctatagcactcacccagggttggtaaatcttgtgccagccaccgcggtcatacaaga
aacccaagctaacagcacacggcgtaaagagcgggttcttacctatctaaataattagg
attaaatcgcaactaagctgtcatacgcccaagatgcgtctaaatctacccttaaaatg
atcctaaccctcccgatcaactaacccccgcgaaagccagggctcaaactgggattaga
taccccactatgcctggccctaaatcttgatacttactttacaaaagtatccgcccgag
aactacgagcacaaacgcttaaaactctaaggacttggcggtgccccaaacccacctag
aggagcctgttctataatcgataatccacgctacacccaaccacccctcgcccaagcag
cctacataccgccgtcgccagcccacctcctctgagagctcaacagtgggcccaatagc
ctcacccgctaaaaagacaggtcaaggtatagcctacggagtggaagaaatgggctaca
ttttctaagatagaaaatctatacgaaagaaggcatgaaatagcctccggaaggcggat
ttagcagtaaaatgggataataaagccctatttaagctggccctgaggcacgtacatac
cgcccgtcaccctcctcgtaggccataaaccccataactaatagcctatactgccaaag
atgaggtaagtcgtaacaaggtaagtgtaccggaaggtgcacttagcataccaggacgt
agctataacacaaagcattcagcttacgcctgaaagatacctaccacctcccaggtcgt
cctgaagctaaactctagcccaaccacaacatcaaataacaaccagaacctgccttcat
ccacaaactaaaacattctcctaacttagtataggcgatagaaaagtttcctaacggcg
cattagagacccgtaccgtaagggaaagatgaaataacaatgaaaatttaagcaataga
cagcaaagataaacccttgtacctcttgcatcatggtctagcaagaacaaccaagcaaa
acgaattaaagcttgccttcccgaaacccaagcgagctacttgtaggcagctacacctg
agcgaacccgtctctgttgcaaaagagtgggatgacctactagtagaggtgaaaagcca
atcgagctgggtgatagctggttgcctgtgaaatgaatttaagttcatccttaattatt
ccccaaggactttaaaccaacctccacgtaacgaattaagagtaattcaagggaggtac
agctcccttgaaaaagagtacaatctcctgcagcggatatatactaccactttcctaac
ctgtaggcccttaagcagccaccagcaaagagtgcgtcaaagctctctccctaaaaata
taaaaataacatgattccctctacactaacgggctaacctattacaataggagaaccaa
tgctagaatgagtaattaggagtatttcctctaaagcgcaaacttacatcactacatta
ttaacagcacctaattaataccacaaccctaacaagcctgcacattaaaatcaccctgt
taacccaacccaggagcgctcattagaaagactaaaatctgtaaaaggaactaggcaaa
cccaagacccgactgtttaccaaaaacatagccttcagcaagcccagtattgaaggtga
tgcctgcccagtgactttagtttaacggccgcggtatcctaaccgtgcgaaggtagcgc
aatcaattgtcccataaatcgggacttgtatgaatggcgaaacgaggccttaactgtct
ctcacagatagtcagtgaaattgatcttcctgtgcaaaagcaggaatgaacacataaga
cgagaagaccctgtggaacttaaaaaccagcagccaccatgcataaacaccaacctacc
aggtctacaattataaatccaagtactggctcacattttttggttggggcgaccttgga
gaagaaaaaagcctccaaaaataagaccactcctcttaactaagaacaacctctcaaag
tactaacagtgaccagatccaataaaaattgatcaatggaccaagctaccccagggata
acagcgcaatctctcctaagagcccctatcgacggagaggcttacgacctcgatgttgg
atcaggacatcctaatggtgcagccgctattaagggttcgtttgttcaacgattaacag
tcctacgtgatctgagttcagaccggagcaatccaggtcggtttctatctatgctgcac
ttttcctagtacgaaaggaccggaaaagtaaggccaatactacaagtacgccttcttcc
caaataatgaccccaactaaattataaaaggaaccccacacagccccaaagcccaagag
aagggccgctagcgtggcagagcccggcaaatgcaaaaggcttaaaccctttacccaga
ggttcaaatcctctccctagccccacaacaatgatccaacttcatgctttaacttacct
caccataaccctgtcctacgtaatcccaattctaatcgccgtagcatttctcacactag
tagaacgaaaaatcttaagttacatacaagctcgaaaaggcccaaacatcgtaggaccc
ttcggactattacaacccgtagccgatggcgtaaaattatttatcaaggaacccattcg
cccatccacctcctcccccctcctcttcactataacccctatactagccctcctcctgg
cgctgactatttgaatccccctccctctcccattctcccttgccgacctaaatctcggc
ctacttttcctcctagccatgtcaagcctagcagtatactcaatcctatggtctggatg
agcctcaaactcaaaatacgcactaatcggagccctccgagcagtagcacagaccattt
catatgaagtcacactagccattattctcttatctgtaatcctcctaagtggcaactat
accctacacacactcaccatcacccaagaacctctttaccttatcttctcttcctgacc
ccttacaataatatgatacatttctaccctagccgaaacaaaccgagccccattcgatc
ttacagaaggagaatccgaactagtctcgggctttaacgtagaatatgctgcagggcca
tttgccctgttcttcctagctgaatatgcaaacattatattaataaacacactaaccgc
aattctattcctaaaccctagctcactaaacctacccccacaactattcacaataactc
tcgcaacaaaaatcctactattatcttccggattcttatgaatccgcgcttcctatcca
cgcttccgctatgaccaacttatacacctcctttgaaaaaacttcctacccctaacact
atcattatgcctctgacacattagcataccaatctcttatgcaggatacccccctgctt
aaggaaatgtgcctgaatgtaaagggtcactatgataaagtgaacatagaggtacacta
accctctcatttcctaatatcctactaaaaccttagaaaagtaggaatcgaacctacac
agaagagatcaaacccctccatacttcctctatattattttctagcagggtcagctaac
aaagctatcgggcccataccccgaaaatgatggtttaactccctcctctgctaatgaac
ccccacacaaaactaatctcctccctaagcctaactctaggaacaaccatcacaatctc
aagcacccattgaatgatagcctgagctggactggaacttaacactcttgccatcattc
cattcatctcaaaatcgcaccatccccgagccactgaagcaacaatcaaatacttccta
gtacaagcaacagcctccacactcctcctattctcaagcataacaaacgcatgatttac
aggccagtgagatatcacccaactaactcaccctacctcatcaatactactaacagtag
caattgcaataaaactcggactagtccccttccatttctgattcccagaagtactacaa
ggctcacctctaaccactgccctactcctctccacaataataaaattccccccaactac
cctactcctcataacctcccactcacttgacccaacactactaaccattctagccattg
cctccgtagctctcggaggctggataggtctaaatcagacacaactccgaaaagtccta
gccttctcatccatcgcacacctaggatgaatagctatagtaatcatctacaaccctaa
actcgccctgctaaccttctacctgtataccgtaataactaccgccgtattcctcaccc
tcaactcaaccaaagccctaaaaataacaacactaatgacctcatgaacaaaatccccc
acactaaatgcaaccttcatgttagccctactctccctggcaggactccccccacttac
aggcttcctacccaaatggctaatcattcaagaactaaccaaacaagaaataaccacaa
cagctacgactctagccatcctctccctcctaggattattcttctacctccgcctcgca
tatcactcaacaatcacattaccccctaactccacaaaccatataaaacactggcactt
caccaaaacaacaaacattacaactgccatcttcactatcctatccacactaaccctac
cactatcccctctaatcctaactaccatctagaaacttaggataattaccaaaccgaag
gccttcaaagccttaaacaagagttaaaccctcttagtttctgttaagacccgcaggat
actaccctgcatctcctgaatgcaactcagacactttaactaagctagagccttatctc
taggtagatgggccttgatcccataaaaccctagttaacagctaggtgccccaaccagc
gagcttctacctaacagaccccggcacatctttaatgcgcatcaatgagcttgcaactc
aatatgaacttcactacaggatcgataagaagaggaatcaaacccctgtaaaaaggact
acagcctaacgcttaaacactcagccatcttacct
