# Supplementary material for: Conveniently Pre-Tagged and Pre-Packaged: Extended Molecular Identification and Metagenomics Using Complete Metazoan Mitochondrial Genomes
Source: PLoS One. 2012 Dec 14;7(12):e51263. doi: 10.1371/journal.pone.0051263 (PMC3522660; doi:10.1371/journal.pone.0051263)
Supplement: File S4 — Sliding window analyses for Sauropsida, Aves, Hemichordata, Coelacanthimorpha, Dipnoi, Chondrichthyes and Cephalochordata. For each family, the folder contains the aligned sequences as well as the sliding window analyses by species pair and for all species pair on a single figure. (ZIP) [file pone.0051263.s004.zip › Sauropsida & Aves/Accipitridae/NC_015887.fst]

>Spilornis cheela mitochondrion, complete genome.    NC_015887
gtgacatttatcaaccgatgactattctcaaccaaccataaagacattggcaccctata
cctaatcttcggcgcctgagctggcatagtcggcaccgccctcagcctactcatccgtg
cagaactcggccaacccggcactctactgggcgacgaccaaatctacaatgtagtagtc
actgcccatgccttcgtaataatcttcttcatagttataccaattataatcgggggctt
cggaaactgactcgttccacttataatcggtgcccctgacatagccttcccacgtataa
acaacataagcttctgactactccccccgtcctttcttctcttgctagcctcctcaaca
gtagaagcaggcgccggcaccgggtggactgtctacccccctctagcaggcaacatagc
ccacgctggcgcatcagtagacttagccattttctccctgcacctagcaggaatctcat
cgattctaggggcaatcaacttcatcactactgccgtcaacataaaacccccagccctc
tcacaatatcaaacacccttattcgtatggtccgtcctcattaccgccatcctactact
actctcactcccggtcttagctgccggcattaccatgctactaacagaccgaaacctca
acacaacattcttcgacccagccgggggaggtgacccagtcttataccaacacctcttc
tgattcttcggacaccccgaagtctatatcctaatcctaccaggctttggaatcatctc
ccacgtagtagcctactacgcaggcaaaaaagaaccattcggctacataggaatagtat
gagccatgctgtctatcggattcctgggcttcatcgtatgagcccaccacatatttaca
gtaggaatagacgtagatacccgagcatacttcacatctgctactataatcattgctat
cccaaccggcattaaagtcttcagctgactagcaacactgcacggaggaactatcaaat
gagaccccccaatgttatgagccctgggcttcatcttcctcttcaccatcggaggccta
acaggaatcgtcctagcaaactcctcactagacattgccctacacgacacatactacgt
agttgcccacttccactacgtcctctcaataggggccgttttcgccatcctagccggac
ttacccactgatttcccctattaacaggatttaccctccaccctacatgagctaaagca
cacttcggggtcatattcacaggcgtaaacctaactttcttcccacaacacttcctagg
cctcgctgggatacctcgacgatactcagactacccagacgcctacaccctatgaaaca
ctatgtcctctatcggttcactaatctcaataacagccgtaatcatactaatattcatc
atctgagaagccttcgcctcaaaacgtaaagtcaaacaaccagaactaaccacaactaa
cgtcgaatgaatccacggctgcccacccccataccacaccttcgaagagccagcctttg
ttcaagtacaagaaaggaaggaatcgaacccccgtacactggtttcaagccagccgcat
ctaaccacctatgcttctttctttcatgggatgttagtaaactaattacatagccttgt
caagactaagtcacaggtgaaaaccctgtacaccccaccatggctaaccactcacaact
cggattccaagatgcctcatcccccattatagaagaactcgttgaattccacgaccatg
ccctaatagttgcactagcaatctgcagtctagtcttgtacctcctggcactcatgcta
atagaaaaattatcctcaagcactgtagacgcccaagaaattgaactaatctggactat
cctcccagccatcgtccttatcatacttgccctcccatccctacaaatcctatacataa
tagacgaaatcaacgaaccagaccttacattaaaggccatcggccatcaatgatactga
acctacgaatacacagacttcaaagatctaacattcgactcctacataatcccaacaac
agacctccccctgggacacttccgactcctagaagttgaccaccgcgtggtcgttccaa
tagagtcccccatccgcatcatcgttacagccaacgacgtactccatgcctgggcaatc
cccgcactaggcgtaaaaaccgatgctatcccaggacgactgaaccaaacatcattcat
cactgcacgaccagggatcttctacggtcaatgctcagaaatctgcggggctaaccaca
gctacataccgatcgtagtagaatcaacccccctagcccacttcgaacactgatcctca
ctcatatcctcctaatcattgagaagctatgcaacagcactagccttttaagctagaga
aagaggaccaccctcccctcctcaatggtatgccacaactcaacccagccccttgactc
cctatcatactaacatcatgactaatcctcacactaatcctccaacccaaactcctacc
ctttaccccaaccaacaccccatccaacaaaccaatcaaaacctccaacacctcttcct
gagactgaccatgaacctaagcttctttgaccaattcacaagcccctgcctcctaggca
tcccactcatcctaatttcaatattattccccaccctactattcccctcaccctctaac
cgatgaatcactaaccgcctctccaccctccagctatgactcatcaacctaaccacaaa
acaactaatactccccctaaacaaaggaggacataaatgagccctaatcctaacatcac
taataatgctcctacttacagctaacctattaggactactaccatacacattcactcca
accacccaactgtcaataaacatagcccttgccttccccctctgactagccaccctcct
cacaggattgcgaaaccagcctacagtatccctaggccatctcctgcctgaaggcactc
caacaccactaatccccgccctaatcctaatcgagactaccagcctactcatccgcccc
ttagccctaggagtccgcctcacagcaaacctaacagcaggacatctactaatccaact
catctctactgccaccactgtcctacttcccattctcccagcagtatccgctctaaccg
ccctaatcctactactactgaccgtcctagaaatcgcagtagccataatccaagcctac
gtcttcgtcctactcctaagcctatacctacaagaaaacatttaatggcccaccaagca
cactcctaccatatagtagaccccagcccctgacccatctttggcgcaacagccgcctt
actcaccacctcaggcctaatcatatgattccactacaactcctcacagctcctatcac
taggcctactctccatactcctagtcatactacaatgatgacgagacgtagtgcgagaa
agcacgttccaaggccaccacacccccgccgtccaaaaaggcctacgatacggaataat
cctattcatcacatccgaagcattcttcttcctcggcttcttctgggcattcttccact
ctagcctagcccccaccccagagctaggtgggcaatgacccccaacaggaattaacccc
cttaaccccctagaagtacccctactaaacacagcaatcctcctcgcctcaggcgttac
cgtaacatgaacacaccacagcatcatagaggccaaccgaaaacaagcaattcatgcac
ttaccctgaccatccttctaggcttctacttcacagcactacaagcaatagaatactat
gaagcaccattttcaatcgccgacggtgtatacggttcgaccttcttcgtcgctacagg
cttccacggactccacgtaatcatcggatcctctttcctatcagtctgcctcctacgtc
taattaacttccacttcacatctagccaccactttggattcgaagcagctgcctgatac
tgacacttcgtagacgtcatctgactattcctctacataactatttactgatgaggatc
ttgctcttctagtatactaattacaattgacttccaatccataaaatctggtgcgaccc
cagagaagagcaattaacataatcaccttcatgctcgccctatccctcaccctaagtgc
caccctaaccacattaaacctctgactcgcccaaacaaaccccgactcagaaaaactat
caccatacgaatgtggcttcgaccccctaggatctgctcgactcccattctcaattcga
ttcttcctagtagccatcctattcctactattcgacctggaaatcgcacttctactgcc
tctaccatgagctatgcaacttcaatcccccaccaccactctaacctgagcctccatca
tcatctacctcctcacactaggactaatctacgaatgactccaaggaggcctagaatga
gccgaataagtacagagaagtagtctaaccaagacagttgatttcgactcaacaaatca
tagctcaatcctatgcctctctctatgtcactcttacacctaagcttctattcctcctt
caccctaagctgcttaggcctagccttccaccgaacccacctaatttctgccctattat
gtctagaaagcatgatactctccatatacattgccctatcaatctgacccgttgaaacc
caaataacatccaccgccttaaccccagtattcatactaacattttcagcctgcgaagc
aggcgctggcctagccatactagtcgcctctacgcgaactcacggctccgaccacttac
acaacctaaacctcctacaatgctaaagatcctcctcccaacaatcatactccttccca
cagccctcttgtccccccaaaaatttctatgaaccaataccaccacccacagcctccta
attgccaccatcagcctccattgactactccccacatactacccccacaaaaacctcac
tcaatggacaagcaccgaccacatctcatcccccctactagtcctatcttgctgactac
tcccactcataatcctagcaagccaaaaccacctgcaacacgaaccactaatccgcaag
cgaaccttcatcaccgccctaattacagtacaaccccttctccttctagcattctcagc
caccgaactaatactattctacgtcacattcgaagcaaccctcatccccaccctaatct
taattacacgctgaggaggccaaccagaacgcttaagcgcgggcatctacctgctattc
tacaccctcatcagctccctacccctactagtcacaatcctgtatctccacacacacat
tggcaccctacatctcacaatactcaagctatctcaccctctacttactaattcttgaa
ccgacctcctactaagcctagcactactaatagcattcatggtaaaagcccccctctac
ggcctccacctatgactacccaaagctcacgtagaagctccaattgcaggatccatact
acttgccgccctactcctaaagctagggggctacggcatcatacgcctcactctcctga
tcggccccctctccccctacctacactaccccttcctcactctagccctatgaggtgca
ctaataaccagctcaatctgcctacgccaaactgacctaaaatccctcattgcctactc
ctccgtaagccatataggcctagtcatcgctgcaagcattctccaaacccactgatcat
tctcaggagcaatactcctaataatctcccatggactcacctcctcaatactattctgc
ctagcaaatacaacctatgaacgcacccatagccgaatccttctcctgacacgaggtct
acaacccctcctaccccttatagctatctgatggctactagccaatctcacaaatatag
ccctaccaccaactaccaacctgatagcagaactaaccattatagtcgcactattcaac
tgatccacccccaccatcattctaacaggagccgcaaccctactaaccgcctcatatac
cctattcatgctactaacaacccaacgagggacactaccaacccacatcacctcactac
aaaattcaaacacacgagaacaccttctaatagccctccacatcacccccctacttctc
ctaatcctaaaaccagaaataatctcaggaatgcccttatgcaagtatagtttcaaccc
aaacattagactgtgatcctaaaaatagaagttagacccttcttacctgccgaggggaa
gttcaaccagcaagaactgctaattctcgcatctgagcctaaaacctcagtccccttaa
cttttaaaggataacagcaatccactggtcttaggaaccactcatcttggtgcaaatcc
aagtaaaagtacaatggaaacagcactactcctcaacacctccatactcctcacactag
caatcatccttacaccaattctcctcccactactctcaaccacctaccccacctcccct
actaccatcacacgcactattaaaaccgccttcctaaccagcctagtaccaatactcct
cttcatatactcaggatcagagagtattatctctcactgagagtgaaaattcattacaa
acttcaaaatccccctcagcttcaaaatcgaccaatactccataatattcttccccatc
gcactattcgtaacctgatccatcctccaattcacatcatgatacataacatcagagcc
acatatcacaaaattcttctccttcctcctaatattcctaatcgccatactcacgctaa
caatcgccaacaacatattccttctattcattggctgagagggagtcggaatcatatcc
ttcctactaatcggctggtgacaaggccgtgcagaagccaacaccgctgccctccaagc
tgtgctctacaaccgaatcggagacatcggcctcatcctaagcatagcatacctagctt
caacaacaaacacatgagagatccaacaggccctttcccccaaccaaaccccaaccctc
cccctactaggactcattctagctgccacaggaaagtccgcccaattcggccttcaccc
gtgactccccgccgccatagagggcccaaccccagtctccgccctactccactccagca
ccatagtagtagccggaatcttcctactcatccgcactcaccctatactctccactaac
caaaccgccctcaccacatgcctatgcttaggagcactatccacactatttgccgccac
ctgcgccctaacacaaaatgacatcaaaaaaatcattgctttctctacatccagccaac
tcggactaataatagtcaccattggactaaaccttccccagctcgccttcctccacatc
tcaacccatgctttcttcaaagccatactgtttctctgctcaggatcgatcatccacgc
tctcaatggagaacaagatatccgaaaaataggcggcctccaaaaaacactcccaacaa
ctaccacctgtctaaccatcggaaacctagccctaataggaaccccattcctagcagga
ttctactcaaaagacctaatcatcgaaaacctgaacacctcctatctaaatgcttgagc
cctactcctaaccctcctagcaacctcattcacagcaacatacagcctacgcataaccc
tactagtacaaacaaaattcccccgcacatccccaatcacccccacaaatgaaaacgcc
cctgcactcatcaatccaatcagccgactcgccctaggcagcatcatagcgggcctact
catcacatcctacatcccccccacaaaaacacccccaatgaccatgcccacactcacaa
aaaccaccgcaatcatcgtcacaaccctgggtatcatcctagccatagaactctcaaac
ataacacacaccctaacccaaccaaagcaaaacacacatctaaacttctcctccatgct
aggatactttaaccccctaacacatcgcttcagctccctagccctactaaacaacggac
aaaacattgcctctcacttaatcgacctgtcctgatataaaaaaataggccccgaggga
atcgccgacctgcaacttacagcaaccaaaacctcaaccctcctccacaccggactact
caaaacctatctagggaccttcgctctatcaaccctcattatcctcctgtcaacacact
aaccccgactcacaatggcccccaatccccgaaaatcccaccccctcctaaaaacaatc
aacaactccctcacaatggcccccaatccccgaaaatcccaccccctcctaaaaacaat
caacaactccctaatcgacctacccacccctccaaatatctccatctgatgaaactttg
gctccctgctaggaatctgcctactaacacagatcctgactggcctcctactagccatg
cactacaccgcagacacatcccttgccttttcatccgttgcccacacatgccgaaacgt
acaatacggttgactcatccgaaatctccatgcaaacggcgcctcattcttcttcattt
gcatctacctacatatcggacgaggactctactacggctcatacctatacaaagaaacc
tgaaacacaggagtcatcctcctactcaccctcatagcaaccgccttcgtaggttatgt
cctaccatgaggacaaatatcattctgaggagctaccgtcatcacaaacctattctcag
caatcccctacatcggacacaccctagtagaatgagcctgggggggattctcagtcgac
aacccaaccctcacccgattcttcgctctacacttcctcctcccctttgtaatcgcagg
aattactatcatccacctcaccttcctacacgaatctggctcaaacaaccccctaggca
tcatctcaaactgcgacaaaatccccttccacccatacttttctctaaaagacatccta
ggcttcgtgctaatactactcccactaataaccctagccctattctcccccaatcttct
aggcgacccagaaaacttcaccccagcaaacccactagttacacccccacatatcaaac
cagagtgatactttctattcgcatacgcgatcctacgctcaatccccaataaactagga
ggagtactggccctcgccgcctcagtactaatcctattcctaatcccctttctccacaa
atccaaacaacgcacaataaccttccgacccctctcccaattcctattctgaaccctaa
ttgccaacctcctcatcctcacatgaatcggcagccaaccagtagaacaccccttcatc
attattggccaattggcctccctcacctactttactatccttctagttctcttccccct
aatcggagccctagaaaacaaaatgctcaaccactaaatactctaatagtttatgaaaa
acattggtcttgtaaaccaaagactgaagactaccccccttcttagagttcctggcccg
aaagggccattattgccaaattttaactaataactcccctccctcctttcccttttccc
cccccctccccccccactatgtattattgtacattaaactatattccccatatcatgca
ccattctatgtaatgcatattaatgtatgtactatattcatatatatgtaatacgggca
tacacttacttaggccatctccactttcaggggtaggttaacacttcatggactcctag
aatgtcctcgatctccccccgggctagacccataccagaggtagcgacctcgtgtatta
ataggttctccctacggatattcttggggacaaactctgcatggtagccgggcataact
tgcgatcctctctcgtcggaccggtagctgtcggaccaggttatttattagtcggactc
ctcacgagaaatcagcaactcaacgtatgtcagaccctgcgttactagcttcaggacca
tactttccccctacacccctagcactacttgctcttttgcgcctctggttcctatgtca
gggccacaacttggttagtcctacgaccttgctctttacgaatacatctggtaggctat
tgatcaccattttgcctcttaatcgcggcatccgggtggttctctactgttggttccct
ttttttttgggggggtcttcacaggttgccctcatatatgcaccgcggcgaatacaatc
tacagacatggacgctgctggttctcggccagttcttggatctcaagagttacttaatg
agacggttggagtattgggggaatcatcttaacactgatgcactgtcatggccatttgg
ttatggcgtgtccacagaccctactcatggtgctatttagtgaatgcttgtgggacatg
ttattctatttttcctttcctcttactttctaaacaacactaggcacttctaactaaaa
cgctaaccgtgttttttcacaaattttattcacacttttttcacattcgtttgtttgtc
aaaggcactggaatcccattaataattcaaactccatcattcatcattttatcacatca
ttcgtcattttttttccacaaaccatcacaaacaacctctagaatttcatctataatca
tccatcgacaaacttcagaaaaaaagggcttaaacctctatcaccaactcccaaagctg
gtatttttcattaaactattctctgatgtcctcccctaaactgcccgaatcgctccacg
agacaaccctcgcacaagctccaatacaacaaacagcgtcaacaacaaccctcaccccg
ccaccaaaaacatccccgccccccacgaataaaacacagcaacgccactaaaatccaac
cgagccacaaacacacctccctcatcaacagtaaccacccccgcctttcagcacccaac
ctcacctacaactactcctacaacaagcaccaaaaccatccccactccataccccagaa
ctcgccaatccccccaagcctccggaaaaagatccgccgccagacttaccgaatagaca
aagaccaccaacatcccacccaaatacaccataaacaacaccaaggctacaaacggcac
ccccaaactcaccaaccatccgcaccctataacagaccccaccactaatccaaccactc
cataataaggcgacggattagacgcaactgccaaccctcccaaaacaaacccagccccc
aaaagaagaagaaaatatgtcattataatttctgcttggcttctctccaaaatctacga
cctgaaaaatcgtcgttgtaaacttcaactacagaaacccaataggacctccctgccta
gacatccacgtattataacatacaaaactatttactccacataccccagacaacacact
tagtatatacatgtaacgcgtgtgtatatatatgtgtgtatgtatatacatgtatatat
acgtatatatgcgcatatatatgcatgtatatatatatacatgtatatatatgtactac
accataccaaactaccacacaaacacataccctacccactacaacacttcataggcccc
agagcatccacaaccccatcccaaaccaaacacaccaaaaacaacactgcatatcaaca
aactctctacaactatctccaaaaccaaaccacacaacaacagaacacaacccactaac
cctcctccacccacccaaacttaattacctaaattccccacgagaaccacagcccaaca
taaataaaatcctacaccccagtactacttaccctttcacacacccaaaccataaccca
attaaccccatgacccttaccccttacgaacacactcaataaattatcaatcaccattt
tacctctcaatcacaacacccaaacagtcctccctcctcaagaaatccctacaaacagc
ccacacacataccacaacaacacaatctaaaatatggacactaccactcccgaccagtc
tttaaatctcaagctatcttaatcactaacgaccagaatattaaagagaccaccctaac
accaacacactatcataaccacttgaccatagcatacccacaaacccaacctacaacac
cattgtttatgtgtgtatatatgtgttgttcaaaacacatcccacccttctttttcccc
ttcaattctaaagcaacaccagccactcatgaccaaatcaccaaccatttttcacgaat
tttattcacactttttcacatttttattcgtcaacggcactgaagttccattagttatt
tcagataattacaccttattttatacgtgattttatgcgttaatacaccaaaatactaa
tgaaactcccctaccaaattcatcaactcttatcaccacgaacaccacgcgcccaaacc
accacccagacaacccatgacaaacaaccaataatacaacagatgagcaattctacaaa
agccatgaaacaaatgactaacgattaacagatgagcaattctacaaaagccatgaaac
aaatgactaacgattaacagatgagcaattctacaaaagccatgaaacaaatgactaac
gattaacagatgagcaattctacaaaagccatgaaacaaatgactaacgattaacagat
gagcaattctacaaaagccatgaaacaaatgactaacgattaacagatgagcaattcta
caaaagccatgaaacaaatgactaacgattaacagatgagcaattctacaaaagccatg
aaacaaatgactaacgattaacagatgagcaattctacaaaagccatgaaacaaatgac
taacgatataacagaatgagcagggcaactctacacgtcccagtggcttataacaaagc
atggcactgaagatgccaagttggccgccacatgtagcccatggacaaaagacttagtc
ctaacctttctgttaattagtgctaaacatatacatgcaagtatccgcgctccagtgta
aatgcccccgatttcttaccaagatgacaggagccggcatcaggcacacccattagccg
tagcccaagacgccttgctcagccacacccccacgggcactcagcagtaattaacatta
agcaataagtgtaaacttgacttagttatagcaccgtccctcccagggttggtaaatct
tgtgccagccaccgcggtcatacaagaaacccaaattaacagcattcggcgtaaagagt
gggtacttactatccagacgactagggttgaactgcaactgagctgtcataagcctaag
acgcacctaaaaccaccctcaaggcgaccctagcacccacgaccaactagcccccacga
aagccagggtacaaactgggattagataccccactatgcctggccctaaatcttgatac
ttcccccaccaaagtatccgcctgagaactacgagcacaaacgcttaaaactctaagga
cttggcggtgccccaaacccacctagaggagcctgttctataatcgataacccacgcta
caccctaccaccccttgccagagcagcctacataccgccgtcgccagcccacctcctct
gaaagaccaacagtgagcccaatagccccacccgctaaaaagacaggtcaaggtatagc
ccatggggtgggagaaatgggctacattttctaaaatagaaaatacacggaagggggta
tgaaacaacccctggaaggcggatttagcagtaaaacgggacgatagagccctatttaa
gccggccctgaggcacgtacataccgcccgtcaccctcctcacgagctatgacctccat
aactaataactcaatcagctgaagatgaggtaagtcgtaacaaggtaagtgtaccggaa
ggtgcacttagcataccagggcgtagctataatccaaagcattcagcttacacctgaaa
gatgcctaccacccacctaggtcgccctgaagccaaactctagcccgaccccacatcat
agcccacagtcaaaaactactttcacccataaactaaaacattctcttagcttagtata
ggcgatagaaaagtttcccaccctggcgcgatagagattcctgtaccgtaagggaaaga
tgaaataacaatgaaaccccaagcagtatacagcaaagataaatccttgtacctcttgc
atcatggtttagcaagaataaccaagcaaagtgcctttaagcttgccctcccgaaaccc
aggcgagctacttgcaggcagcttacccgagcgaacccgtctctgttgcaaaagagtgg
gatgacctgctagtagaggtgaaaagccaaccgagctgggtgatagctggttgcctgta
agacgaatctaagttccaccttgactcctctccacggatccttgaccgaaccctcacgt
agcgaatcaggagcaatttaaagggggtacagcccctttaaaagaggacacaacctcct
acagcggataaacataaactccctccagcctgtgggcctttaagcagccatcaacaaag
atggcgtcaaagctctcctcccccaaagatacaaaaacaatatgactccctccccctta
acaggctaacctattataataggagaatcaatgctagaatgagtaactagggacatccc
tcttaagcgcaaacttacatcaccgcattattaacaaattcaactaatgctacaaccca
aacaagctaatacattagaaatactctgttgacccaacccaggagcgcctactagaagg
actaaaatctgcaaaaggaactaggcaaacccaagacccgactgtttaccaaaaacata
gccttcagcaacccaagtattgaaggtgatgcctgcccagtgacccccggttcaacggc
cgcggtatcctaaccgtgcgaaggtagcgcaatcaattgtcccataaatcgagacttgt
atgaatggctaaacgaggccttagctgtctcctgcagatagtcagtgaaattgatcttc
ccgtgcaaaagcaggaataagaacataagacgagaagaccctgtggaacttaaaaatca
gcagccaccatacacagatatacacctaccaggtccacgatcaaaaccaaacgctggcc
tgcatttttcggttggggcgaccttggagaaaagaaaatcctccaaaaacaagaccacc
cctcttaaccaagagcaacccctcaatgtactaacagtaaccagacccaatatcaattg
accaatgaaccaagctaccccagggataacagcgcaatctctcccaagagcccctatcg
acggagaggtttacgacctcgatgttggatcaggacatcctaatggtgcaacagctatt
aagggttcgtttgttcaacgattaacagtcctacgtgatctgagttcagaccggagcaa
tccaggtcggtttctatctatgcaacacttttcccagtacgaaaggaccggaaaagtaa
ggccaatactataggcacgccttctccctaaataatgacaccaactaaattataaagag
agcccacacaacccaccaacccctagaaaaggggccgctagcgtggcagagcccggtaa
atgcaaaaggcttaagccctttacccagaggttcaagtcctctccctagccctctacaa
tgacccagctctctgccctgacgcacctcgtcataaccttatcctacgcaattcccatt
ctaattgccgtggctttcctaacactagtagaacgaaaaatcctaagctacatacaagc
tcgaaaaggcccaaacattgtagggcccttcggcctgctacaaccagtagccgatggcg
taaaactatttactaaagaacccgtccgcccatctacctcctccccactcctcttcatc
acaatgcccatgctagccctcctcctagcactgaccatttgaattccactccccattcc
cttctccctcgctgacctaaacctaggactactcttcctcctagccatgtcaagcctag
cggtatactcagtcttatggtctggatgggcttcaaactcaaaatacgcactgatcggg
gccctccgagcggtagcacagactatctcctatgaagtcacactagctatcatccttct
atccgtaatcctcctaagcggcaactacaccctacacacactcactaccactcaagaac
ccctctacctcatcttctcctcctgacctctcacaataatatgatacatctcaacccta
gccgaaacaaaccgggcaccttttgacctaacagaaggggaatccgaactagtctctgg
tttcaatgtagaatacgccgcaggaccattcgccctgttcttcctagctgagtacgcaa
atatcatactaataaacacactaactacaattctattcctaaaccccagctcactcaat
ctatccccacaactattcaccatggccttggcaacaaaaactctcctactctcctcggg
attcctatgaatccgcgcctcctatccacgcttccgctacgaccagctcatacacctcc
tctgaaaaaacttcttacccttaacactagcactatgcctctggcacattagcatgcca
acctgctacgcaggggtgcctccttgtttaaggaaatgtgcctgaatgcaaagggtcac
tatgataaagtgaacatagaggtgtaccagccctctcatttcctaaaacctaacaagcc
ttagaaaagtaggaatcgaacctacacagaagagatcaaagccctccatacttccttta
tattatttcctagcagggtcagctaacaaagctatcgggcccataccccgaaaatgatg
gttcaaccccctcctctgctaatgaacccccacacaaacttaatctccttcctaagcct
aactctaggcacaactattacaatctcaagcactcactgaataatagcctgggctggac
tagaactcaataccctcgccatcatcccactcatttcaaaatcccaccacccccgagcc
atcgaagctacaatcaaatactttctagtacaagcaacagcctctgctctcctcctatt
ctcaagcataacaaacgcatgatctacaggccaatgagatattacccaactaaccaacc
ccaccgcctccctactactaacagcagcaatcgctataaaactggggctagtacccttc
cacttctgattcccagaagtactccaaggctcacccctgaccaccgccctactcctatc
tacagtaataaaattccctcccatcaccctcctcttcctaacctcccactcactcaacc
caacactgctaactaccatagccatcgcctccgtggccctcggagggtggataggtcta
aaccagacacaactccgaaaaatcttagccttctcatccattgcccacttaggatgaat
agctgcaatcctcatctacaaccctaaactcgccctactcaccttctatctctatgtcc
taacaaccaccactgtattcctcaccctcaactcaaccaaagccctaaaactagcaaca
ataataacatcatgaacaaagtcccccacactaaacgcaactctcatactagtcttact
ctccctagcaggacttcccccactaacaggcttcctccccaaatgactcatcattcaag
aactaaccaagcaagaaatagccacaacagccacaatcattgccatcctctccctctta
gggctgttcttctacctccgcctcgcataccattcaacaattacactaccccccaactc
tacaaaccacataaaacagtggcacctcaccaaacaagcaagcaccacaaccgccatcc
tcgccaccctatcaacactgattctaccactctcccccctaatcctaaccactacctag
aaacttaggataaccgctaaaccgaaggccttcaaagccttaaataagagttaaaccct
cttagtttctgctaaggcccgcaggacactaccctgcatcccctaaatgcaactcagat
gctttaattaagctaggaccttacctagatagatgggcctcgatcccataaaaccctag
ttaacagctaggtgcctcaaccaacaggcttctacctactagaccctggcacatcctta
acgtgcatcaatgagtttgcaactcaacatgaacttcaccacagggtcgataagaaagg
gaattaaacccctgtaaaaaggactacagcctaacgcttaaacactcagccatcttacc
t
