# Supplementary material for: Conveniently Pre-Tagged and Pre-Packaged: Extended Molecular Identification and Metagenomics Using Complete Metazoan Mitochondrial Genomes
Source: PLoS One. 2012 Dec 14;7(12):e51263. doi: 10.1371/journal.pone.0051263 (PMC3522660; doi:10.1371/journal.pone.0051263)
Supplement: File S4 — Sliding window analyses for Sauropsida, Aves, Hemichordata, Coelacanthimorpha, Dipnoi, Chondrichthyes and Cephalochordata. For each family, the folder contains the aligned sequences as well as the sliding window analyses by species pair and for all species pair on a single figure. (ZIP) [file pone.0051263.s004.zip › Sauropsida & Aves/Anatidae/15_150/Anas_formosa_NC_015482_Anas_platyrhynchos_NC_009684.csv]

0	0.0533333333333333
15	0.0666666666666667
30	0.0666666666666667
45	0.0666666666666667
60	0.06
75	0.06
90	0.0866666666666667
105	0.0866666666666667
120	0.0733333333333333
135	0.08
150	0.0666666666666667
165	0.0533333333333333
180	0.0466666666666667
195	0.0533333333333333
210	0.06
225	0.0666666666666667
240	0.0466666666666667
255	0.0466666666666667
270	0.0466666666666667
285	0.0533333333333333
300	0.0666666666666667
315	0.0866666666666667
330	0.0933333333333333
345	0.0866666666666667
360	0.08
375	0.0733333333333333
390	0.0666666666666667
405	0.06
420	0.06
435	0.0466666666666667
450	0.0333333333333333
465	0.0133333333333333
480	0.00666666666666667
495	0.00666666666666667
510	0.00666666666666667
525	0.0133333333333333
540	0.0133333333333333
555	0.0133333333333333
570	0.0133333333333333
585	0.0133333333333333
600	0.02
615	0.02
630	0.0266666666666667
645	0.0266666666666667
660	0.04
675	0.0466666666666667
690	0.0466666666666667
705	0.0533333333333333
720	0.06
735	0.0733333333333333
750	0.0733333333333333
765	0.08
780	0.08
795	0.0733333333333333
810	0.0666666666666667
825	0.0733333333333333
840	0.0866666666666667
855	0.0866666666666667
870	0.0866666666666667
885	0.08
900	0.08
915	0.08
930	0.08
945	0.08
960	0.08
975	0.0666666666666667
990	0.0533333333333333
1005	0.0666666666666667
1020	0.0666666666666667
1035	0.0733333333333333
1050	0.0666666666666667
1065	0.06
1080	0.06
1095	0.06
1110	0.0733333333333333
1125	0.0733333333333333
1140	0.08
1155	0.0666666666666667
1170	0.0733333333333333
1185	0.06
1200	0.0666666666666667
1215	0.0666666666666667
1230	0.0666666666666667
1245	0.0733333333333333
1260	0.06
1275	0.0533333333333333
1290	0.0466666666666667
1305	0.0466666666666667
1320	0.0466666666666667
1335	0.0533333333333333
1350	0.0466666666666667
1365	0.0533333333333333
1380	0.0533333333333333
1395	0.0533333333333333
1410	0.0466666666666667
1425	0.0466666666666667
1440	0.0466666666666667
1455	0.04
1470	0.0266666666666667
1485	0.0333333333333333
1500	0.0333333333333333
1515	0.0333333333333333
1530	0.0333333333333333
1545	0.0333333333333333
1560	0.0333333333333333
1575	0.0333333333333333
1590	0.0333333333333333
1605	0.04
1620	0.0466666666666667
1635	0.0533333333333333
1650	0.0533333333333333
1665	0.0533333333333333
1680	0.0666666666666667
1695	0.0666666666666667
1710	0.0733333333333333
1725	0.0733333333333333
1740	0.0733333333333333
1755	0.0733333333333333
1770	0.0733333333333333
1785	0.06
1800	0.0666666666666667
1815	0.0733333333333333
1830	0.0533333333333333
1845	0.0533333333333333
1860	0.0466666666666667
1875	0.0533333333333333
1890	0.0533333333333333
1905	0.0533333333333333
1920	0.0466666666666667
1935	0.0466666666666667
1950	0.0466666666666667
1965	0.0333333333333333
1980	0.04
1995	0.0466666666666667
2010	0.0466666666666667
2025	0.0466666666666667
2040	0.0533333333333333
2055	0.0466666666666667
2070	0.0466666666666667
2085	0.0466666666666667
2100	0.0533333333333333
2115	0.0533333333333333
2130	0.0466666666666667
2145	0.0466666666666667
2160	0.0466666666666667
2175	0.0533333333333333
2190	0.0666666666666667
2205	0.08
2220	0.0866666666666667
2235	0.08
2250	0.0666666666666667
2265	0.0666666666666667
2280	0.0733333333333333
2295	0.06
2310	0.0666666666666667
2325	0.06
2340	0.04
2355	0.0266666666666667
2370	0.02
2385	0.0333333333333333
2400	0.04
2415	0.04
2430	0.04
2445	0.0466666666666667
2460	0.04
2475	0.0466666666666667
2490	0.0533333333333333
2505	0.0666666666666667
2520	0.08
2535	0.0666666666666667
2550	0.0733333333333333
2565	0.0733333333333333
2580	0.0666666666666667
2595	0.0666666666666667
2610	0.08
2625	0.0666666666666667
2640	0.0733333333333333
2655	0.06
2670	0.06
2685	0.06
2700	0.0533333333333333
2715	0.0666666666666667
2730	0.0733333333333333
2745	0.0666666666666667
2760	0.0666666666666667
2775	0.08
2790	0.0733333333333333
2805	0.0733333333333333
2820	0.0666666666666667
2835	0.0733333333333333
2850	0.0733333333333333
2865	0.0666666666666667
2880	0.06
2895	0.0666666666666667
2910	0.0533333333333333
2925	0.0466666666666667
2940	0.0466666666666667
2955	0.0533333333333333
2970	0.06
2985	0.06
3000	0.06
3015	0.0666666666666667
3030	0.08
3045	0.0733333333333333
3060	0.0733333333333333
3075	0.0666666666666667
3090	0.06
3105	0.06
3120	0.06
3135	0.06
3150	0.0533333333333333
3165	0.04
3180	0.0266666666666667
3195	0.04
3210	0.0533333333333333
3225	0.06
3240	0.06
3255	0.0533333333333333
3270	0.0466666666666667
3285	0.04
3300	0.0533333333333333
3315	0.0533333333333333
3330	0.0666666666666667
3345	0.0533333333333333
3360	0.0466666666666667
3375	0.04
3390	0.0466666666666667
3405	0.06
3420	0.06
3435	0.08
3450	0.0733333333333333
3465	0.0733333333333333
3480	0.06
3495	0.0666666666666667
3510	0.0666666666666667
3525	0.0666666666666667
3540	0.0666666666666667
3555	0.06
3570	0.0666666666666667
3585	0.0466666666666667
3600	0.04
3615	0.0466666666666667
3630	0.0466666666666667
3645	0.0533333333333333
3660	0.0666666666666667
3675	0.08
3690	0.0933333333333333
3705	0.0866666666666667
3720	0.0733333333333333
3735	0.08
3750	0.0866666666666667
3765	0.0866666666666667
3780	0.0933333333333333
3795	0.08
3810	0.06
3825	0.0466666666666667
3840	0.0266666666666667
3855	0.04
3870	0.04
3885	0.04
3900	0.0466666666666667
3915	0.04
3930	0.0333333333333333
3945	0.0333333333333333
3960	0.0333333333333333
3975	0.04
3990	0.0466666666666667
4005	0.0333333333333333
4020	0.0466666666666667
4035	0.04
4050	0.0266666666666667
4065	0.0266666666666667
4080	0.0333333333333333
4095	0.0333333333333333
4110	0.0333333333333333
4125	0.0266666666666667
4140	0.0266666666666667
4155	0.0266666666666667
4170	0.0133333333333333
4185	0.02
4200	0.0333333333333333
4215	0.0333333333333333
4230	0.04
4245	0.0466666666666667
4260	0.0533333333333333
4275	0.06
4290	0.0733333333333333
4305	0.0866666666666667
4320	0.0866666666666667
4335	0.0866666666666667
4350	0.0733333333333333
4365	0.0866666666666667
4380	0.0733333333333333
4395	0.0733333333333333
4410	0.0666666666666667
4425	0.06
4440	0.04
4455	0.0333333333333333
4470	0.0466666666666667
4485	0.04
4500	0.0466666666666667
4515	0.0333333333333333
4530	0.04
4545	0.0466666666666667
4560	0.06
4575	0.0666666666666667
4590	0.0866666666666667
4605	0.0866666666666667
4620	0.0733333333333333
4635	0.0866666666666667
4650	0.0866666666666667
4665	0.0933333333333333
4680	0.0933333333333333
4695	0.08
4710	0.0733333333333333
4725	0.08
4740	0.0666666666666667
4755	0.0733333333333333
4770	0.08
4785	0.0733333333333333
4800	0.0666666666666667
4815	0.0666666666666667
4830	0.0666666666666667
4845	0.0733333333333333
4860	0.0733333333333333
4875	0.0666666666666667
4890	0.0733333333333333
4905	0.0666666666666667
4920	0.0666666666666667
4935	0.06
4950	0.06
4965	0.0666666666666667
4980	0.06
4995	0.0666666666666667
5010	0.06
5025	0.0666666666666667
5040	0.06
5055	0.06
5070	0.06
5085	0.0666666666666667
5100	0.0733333333333333
5115	0.0733333333333333
5130	0.0866666666666667
5145	0.0733333333333333
5160	0.0933333333333333
5175	0.0933333333333333
5190	0.1
5205	0.113333333333333
5220	0.106666666666667
5235	0.106666666666667
5250	0.106666666666667
5265	0.1
5280	0.0866666666666667
5295	0.0866666666666667
5310	0.0666666666666667
5325	0.0666666666666667
5340	0.0733333333333333
5355	0.06
5370	0.0733333333333333
5385	0.08
5400	0.0866666666666667
5415	0.1
5430	0.106666666666667
5445	0.113333333333333
5460	0.113333333333333
5475	0.113333333333333
5490	0.0933333333333333
5505	0.0866666666666667
5520	0.0866666666666667
5535	0.0733333333333333
5550	0.0666666666666667
5565	0.06
5580	0.0533333333333333
5595	0.0533333333333333
5610	0.0666666666666667
5625	0.0533333333333333
5640	0.0666666666666667
5655	0.0666666666666667
5670	0.0666666666666667
5685	0.0666666666666667
5700	0.0666666666666667
5715	0.06
5730	0.0666666666666667
5745	0.0666666666666667
5760	0.06
5775	0.08
5790	0.0733333333333333
5805	0.08
5820	0.0666666666666667
5835	0.0733333333333333
5850	0.0866666666666667
5865	0.08
5880	0.08
5895	0.08
5910	0.0733333333333333
5925	0.0666666666666667
5940	0.0733333333333333
5955	0.0733333333333333
5970	0.08
5985	0.08
6000	0.06
6015	0.0733333333333333
6030	0.0733333333333333
6045	0.08
6060	0.0866666666666667
6075	0.08
6090	0.0666666666666667
6105	0.06
6120	0.0666666666666667
6135	0.06
6150	0.06
6165	0.0466666666666667
6180	0.0466666666666667
6195	0.04
6210	0.0333333333333333
6225	0.0266666666666667
6240	0.04
6255	0.04
6270	0.0333333333333333
6285	0.0333333333333333
6300	0.04
6315	0.04
6330	0.04
6345	0.04
6360	0.0533333333333333
6375	0.06
6390	0.0466666666666667
6405	0.06
6420	0.0533333333333333
6435	0.0533333333333333
6450	0.0533333333333333
6465	0.06
6480	0.0533333333333333
6495	0.0533333333333333
6510	0.0533333333333333
6525	0.0533333333333333
6540	0.0666666666666667
6555	0.0666666666666667
6570	0.0666666666666667
6585	0.0666666666666667
6600	0.0666666666666667
6615	0.0666666666666667
6630	0.0733333333333333
6645	0.0866666666666667
6660	0.0933333333333333
6675	0.0933333333333333
6690	0.0933333333333333
6705	0.0866666666666667
6720	0.1
6735	0.106666666666667
6750	0.106666666666667
6765	0.1
6780	0.106666666666667
6795	0.0866666666666667
6810	0.0733333333333333
6825	0.0733333333333333
6840	0.0666666666666667
6855	0.0666666666666667
6870	0.0666666666666667
6885	0.06
6900	0.0533333333333333
6915	0.0533333333333333
6930	0.04
6945	0.04
6960	0.0533333333333333
6975	0.0466666666666667
6990	0.0466666666666667
7005	0.0533333333333333
7020	0.04
7035	0.0533333333333333
7050	0.0533333333333333
7065	0.0866666666666667
7080	0.0933333333333333
7095	0.113333333333333
7110	0.0933333333333333
7125	0.106666666666667
7140	0.106666666666667
7155	0.1
7170	0.1
7185	0.0866666666666667
7200	0.0933333333333333
7215	0.0666666666666667
7230	0.0733333333333333
7245	0.06
7260	0.0666666666666667
7275	0.0666666666666667
7290	0.0666666666666667
7305	0.06
7320	0.0733333333333333
7335	0.0866666666666667
7350	0.0866666666666667
7365	0.0866666666666667
7380	0.0866666666666667
7395	0.0933333333333333
7410	0.0866666666666667
7425	0.106666666666667
7440	0.106666666666667
7455	0.12
7470	0.113333333333333
7485	0.1
7500	0.0933333333333333
7515	0.0933333333333333
7530	0.08
7545	0.0733333333333333
7560	0.08
7575	0.0466666666666667
7590	0.04
7605	0.0533333333333333
7620	0.06
7635	0.0666666666666667
7650	0.0666666666666667
7665	0.0666666666666667
7680	0.0866666666666667
7695	0.0933333333333333
7710	0.0866666666666667
7725	0.0933333333333333
7740	0.1
7755	0.08
7770	0.08
7785	0.1
7800	0.1
7815	0.0933333333333333
7830	0.0733333333333333
7845	0.0733333333333333
7860	0.08
7875	0.08
7890	0.0733333333333333
7905	0.0666666666666667
7920	0.06
7935	0.04
7950	0.04
7965	0.0466666666666667
7980	0.0533333333333333
7995	0.04
8010	0.04
8025	0.0333333333333333
8040	0.04
8055	0.0466666666666667
8070	0.04
8085	0.0533333333333333
8100	0.0533333333333333
8115	0.0466666666666667
8130	0.0466666666666667
8145	0.0466666666666667
8160	0.04
8175	0.0466666666666667
8190	0.0466666666666667
8205	0.0466666666666667
8220	0.0466666666666667
8235	0.0333333333333333
8250	0.0333333333333333
8265	0.0466666666666667
8280	0.06
8295	0.06
8310	0.0666666666666667
8325	0.0666666666666667
8340	0.0666666666666667
8355	0.06
8370	0.0733333333333333
8385	0.0733333333333333
8400	0.0733333333333333
8415	0.06
8430	0.04
8445	0.0533333333333333
8460	0.06
8475	0.06
8490	0.0666666666666667
8505	0.0733333333333333
8520	0.0666666666666667
8535	0.0733333333333333
8550	0.0866666666666667
8565	0.1
8580	0.113333333333333
8595	0.113333333333333
8610	0.113333333333333
8625	0.12
8640	0.12
8655	0.113333333333333
8670	0.113333333333333
8685	0.106666666666667
8700	0.1
8715	0.0866666666666667
8730	0.08
8745	0.08
8760	0.08
8775	0.0733333333333333
8790	0.0666666666666667
8805	0.08
8820	0.0733333333333333
8835	0.08
8850	0.0733333333333333
8865	0.1
8880	0.0933333333333333
8895	0.0866666666666667
8910	0.08
8925	0.0866666666666667
8940	0.0866666666666667
8955	0.0733333333333333
8970	0.1
8985	0.0933333333333333
9000	0.1
9015	0.08
9030	0.08
9045	0.0866666666666667
9060	0.08
9075	0.08
9090	0.0733333333333333
9105	0.08
9120	0.0533333333333333
9135	0.06
9150	0.06
9165	0.06
9180	0.0733333333333333
9195	0.0733333333333333
9210	0.0733333333333333
9225	0.08
9240	0.0933333333333333
9255	0.0866666666666667
9270	0.0866666666666667
9285	0.08
9300	0.0733333333333333
9315	0.08
9330	0.0733333333333333
9345	0.0666666666666667
9360	0.0866666666666667
9375	0.0666666666666667
9390	0.0533333333333333
9405	0.0533333333333333
9420	0.0733333333333333
9435	0.0666666666666667
9450	0.0666666666666667
9465	0.0533333333333333
9480	0.0466666666666667
9495	0.0466666666666667
9510	0.0266666666666667
9525	0.0333333333333333
9540	0.0333333333333333
9555	0.04
9570	0.04
9585	0.0466666666666667
9600	0.0533333333333333
9615	0.06
9630	0.0733333333333333
9645	0.0733333333333333
9660	0.0933333333333333
9675	0.1
9690	0.106666666666667
9705	0.12
9720	0.1
9735	0.12
9750	0.12
9765	0.12
9780	0.113333333333333
9795	0.126666666666667
9810	0.12
9825	0.12
9840	0.12
9855	0.106666666666667
9870	0.12
9885	0.1
9900	0.1
9915	0.0933333333333333
9930	0.0866666666666667
9945	0.0666666666666667
9960	0.0533333333333333
9975	0.0533333333333333
9990	0.0666666666666667
10005	0.06
10020	0.06
10035	0.0533333333333333
10050	0.06
10065	0.06
10080	0.0866666666666667
10095	0.12
10110	0.12
10125	0.113333333333333
10140	0.1
10155	0.1
10170	0.0866666666666667
10185	0.106666666666667
10200	0.106666666666667
10215	0.106666666666667
10230	0.0866666666666667
10245	0.08
10260	0.0933333333333333
10275	0.106666666666667
10290	0.133333333333333
10305	0.16
10320	0.2
10335	0.186666666666667
10350	0.18
10365	0.193333333333333
10380	0.213333333333333
10395	0.186666666666667
10410	0.18
10425	0.173333333333333
10440	0.146666666666667
10455	0.12
10470	0.08
10485	0.08
10500	0.0733333333333333
10515	0.06
10530	0.0333333333333333
10545	0.0333333333333333
10560	0.0266666666666667
10575	0.0133333333333333
10590	0.00666666666666667
10605	0.0133333333333333
10620	0.0133333333333333
10635	0.00666666666666667
10650	0.00666666666666667
10665	0.00666666666666667
10680	0.00666666666666667
10695	0.00666666666666667
10710	0.00666666666666667
10725	0.00666666666666667
10740	0.00666666666666667
10755	0
10770	0.00666666666666667
10785	0.00666666666666667
10800	0.02
10815	0.02
10830	0.02
10845	0.02
10860	0.02
10875	0.02
10890	0.02
10905	0.02
10920	0.0133333333333333
10935	0.0133333333333333
10950	0
10965	0
10980	0
10995	0
11010	0
11025	0.00666666666666667
11040	0.00666666666666667
11055	0.00666666666666667
11070	0.00666666666666667
11085	0.00666666666666667
11100	0.00666666666666667
11115	0.0133333333333333
11130	0.0533333333333333
11145	0.0733333333333333
11160	0.0733333333333333
11175	0.0933333333333333
11190	0.106666666666667
11205	0.12
11220	0.12
11235	0.126666666666667
11250	0.146666666666667
11265	0.14
11280	0.106666666666667
11295	0.0866666666666667
11310	0.1
11325	0.0733333333333333
11340	0.06
11355	0.0466666666666667
11370	0.0466666666666667
11385	0.04
11400	0.02
11415	0.02
11430	0.0133333333333333
11445	0.0133333333333333
11460	0.00666666666666667
11475	0.00666666666666667
11490	0.0133333333333333
11505	0.0133333333333333
11520	0.0133333333333333
11535	0.0133333333333333
11550	0.0133333333333333
11565	0.0133333333333333
11580	0.0133333333333333
11595	0.0133333333333333
11610	0.00666666666666667
11625	0.00666666666666667
11640	0
11655	0.00666666666666667
11670	0.0133333333333333
11685	0.0133333333333333
11700	0.0133333333333333
11715	0.0133333333333333
11730	0.02
11745	0.02
11760	0.0333333333333333
11775	0.0333333333333333
11790	0.0333333333333333
11805	0.0266666666666667
11820	0.02
11835	0.0266666666666667
11850	0.0266666666666667
11865	0.0266666666666667
11880	0.02
11895	0.02
11910	0.00666666666666667
11925	0.00666666666666667
11940	0.0133333333333333
11955	0.0133333333333333
11970	0.0133333333333333
11985	0.00666666666666667
12000	0.00666666666666667
12015	0.0133333333333333
12030	0.02
12045	0.02
12060	0.02
12075	0.0333333333333333
12090	0.0266666666666667
12105	0.04
12120	0.0466666666666667
12135	0.0466666666666667
12150	0.0466666666666667
12165	0.0533333333333333
12180	0.06
12195	0.06
12210	0.06
12225	0.0533333333333333
12240	0.0666666666666667
12255	0.0666666666666667
12270	0.06
12285	0.06
12300	0.06
12315	0.0466666666666667
12330	0.0333333333333333
12345	0.0333333333333333
12360	0.0333333333333333
12375	0.0266666666666667
12390	0.0133333333333333
12405	0.00666666666666667
12420	0.02
12435	0.0266666666666667
12450	0.04
12465	0.0533333333333333
12480	0.0533333333333333
12495	0.0533333333333333
12510	0.0533333333333333
12525	0.06
12540	0.06
12555	0.0533333333333333
12570	0.0466666666666667
12585	0.04
12600	0.0266666666666667
12615	0.0133333333333333
12630	0.0133333333333333
12645	0.0133333333333333
12660	0.0133333333333333
12675	0.00666666666666667
12690	0.00666666666666667
12705	0.00666666666666667
12720	0
12735	0.00666666666666667
12750	0.00666666666666667
12765	0.00666666666666667
12780	0.00666666666666667
12795	0.00666666666666667
12810	0.0133333333333333
12825	0.02
12840	0.02
12855	0.02
12870	0.02
12885	0.02
12900	0.02
12915	0.0266666666666667
12930	0.0266666666666667
12945	0.0266666666666667
12960	0.02
12975	0.0266666666666667
12990	0.0333333333333333
13005	0.04
13020	0.0466666666666667
13035	0.04
13050	0.0466666666666667
13065	0.04
13080	0.0466666666666667
13095	0.0466666666666667
13110	0.0466666666666667
13125	0.0333333333333333
13140	0.0266666666666667
13155	0.0266666666666667
13170	0.02
13185	0.02
13200	0.0266666666666667
13215	0.0266666666666667
13230	0.02
13245	0.02
13260	0.02
13275	0.0266666666666667
13290	0.0266666666666667
13305	0.02
13320	0.02
13335	0.02
13350	0.00666666666666667
13365	0.00666666666666667
13380	0.00666666666666667
13395	0.00666666666666667
13410	0.00666666666666667
13425	0
13440	0
13455	0
13470	0
13485	0
13500	0
13515	0.00666666666666667
13530	0.02
13545	0.0333333333333333
13560	0.0333333333333333
13575	0.0333333333333333
13590	0.0333333333333333
13605	0.04
13620	0.04
13635	0.04
13650	0.04
13665	0.0333333333333333
13680	0.02
13695	0.00666666666666667
13710	0.00666666666666667
13725	0.00666666666666667
13740	0.00666666666666667
13755	0
13770	0
13785	0
13800	0
13815	0
13830	0
13845	0
13860	0
13875	0
13890	0
13905	0.00666666666666667
13920	0.0133333333333333
13935	0.0133333333333333
13950	0.02
13965	0.0266666666666667
13980	0.0266666666666667
13995	0.0266666666666667
14010	0.0266666666666667
14025	0.0266666666666667
14040	0.0266666666666667
14055	0.02
14070	0.0133333333333333
14085	0.0133333333333333
14100	0.0133333333333333
14115	0.02
14130	0.0266666666666667
14145	0.0266666666666667
14160	0.0333333333333333
14175	0.0533333333333333
14190	0.0666666666666667
14205	0.0733333333333333
14220	0.08
14235	0.0866666666666667
14250	0.0933333333333333
14265	0.08
14280	0.0733333333333333
14295	0.08
14310	0.0933333333333333
14325	0.08
14340	0.0733333333333333
14355	0.0733333333333333
14370	0.0733333333333333
14385	0.0733333333333333
14400	0.0733333333333333
14415	0.0933333333333333
14430	0.106666666666667
14445	0.1
14460	0.08
14475	0.0866666666666667
14490	0.0866666666666667
14505	0.0866666666666667
14520	0.0933333333333333
14535	0.0933333333333333
14550	0.0933333333333333
14565	0.08
14580	0.08
14595	0.08
14610	0.106666666666667
14625	0.0933333333333333
14640	0.0933333333333333
14655	0.1
14670	0.0933333333333333
14685	0.0866666666666667
14700	0.08
14715	0.106666666666667
14730	0.1
14745	0.113333333333333
14760	0.1
14775	0.113333333333333
14790	0.12
14805	0.12
14820	0.126666666666667
14835	0.14
14850	0.133333333333333
14865	0.113333333333333
14880	0.113333333333333
14895	0.1
14910	0.106666666666667
14925	0.1
14940	0.0866666666666667
14955	0.0733333333333333
14970	0.08
14985	0.0666666666666667
15000	0.0666666666666667
15015	0.06
15030	0.0533333333333333
15045	0.06
15060	0.0466666666666667
15075	0.04
15090	0.0466666666666667
15105	0.0466666666666667
15120	0.0333333333333333
15135	0.0333333333333333
15150	0.0466666666666667
15165	0.04
15180	0.0466666666666667
15195	0.04
15210	0.0333333333333333
15225	0.0333333333333333
15240	0.0266666666666667
15255	0.0266666666666667
15270	0.02
15285	0.02
15300	0.00666666666666667
15315	0.0133333333333333
15330	0.0133333333333333
15345	0.0133333333333333
15360	0.02
15375	0.02
15390	0.02
15405	0.0266666666666667
15420	0.0266666666666667
15435	0.0333333333333333
15450	0.04
15465	0.0533333333333333
15480	0.0466666666666667
15495	0.06
15510	0.0533333333333333
15525	0.0666666666666667
15540	0.0666666666666667
15555	0.0733333333333333
15570	0.0866666666666667
15585	0.08
15600	0.0933333333333333
15615	0.0866666666666667
15630	0.0866666666666667
15645	0.1
15660	0.106666666666667
15675	0.1
15690	0.106666666666667
15705	0.1
15720	0.0933333333333333
15735	0.1
15750	0.0933333333333333
15765	0.0933333333333333
15780	0.1
15795	0.08
15810	0.08
15825	0.08
15840	0.08
15855	0.0733333333333333
15870	0.0733333333333333
15885	0.0666666666666667
15900	0.06
15915	0.0533333333333333
15930	0.0466666666666667
15945	0.0533333333333333
15960	0.0466666666666667
15975	0.0466666666666667
15990	0.0533333333333333
16005	0.0666666666666667
16020	0.0666666666666667
16035	0.0866666666666667
16050	0.08
16065	0.0933333333333333
16080	0.1
16095	0.1
16110	0.106666666666667
16125	0.106666666666667
16140	0.0933333333333333
16155	0.08
16170	0.08
16185	0.0666666666666667
16200	0.0733333333333333
16215	0.0666666666666667
16230	0.0666666666666667
16245	0.0666666666666667
16260	0.0733333333333333
16275	0.0666666666666667
16290	0.08
16305	0.0866666666666667
16320	0.08
16335	0.08
16350	0.0733333333333333
16365	0.06
16380	0.0533333333333333
16395	0.04
16410	0.0266666666666667
16425	0.0266666666666667
16440	0.0133333333333333
16455	0.0133333333333333
16470	0.0133333333333333
16485	0.00666666666666667
16500	0.00666666666666667
16515	0.00666666666666667
16530	0.02
16545	0.02
16560	0.0333333333333333
16575	0.0466666666666667
16590	0.0466666666666667
16605	0.04
16620	0.04
16635	0.04
16650	0.04
16665	0.04
16680	0.0266666666666667
16695	0.0266666666666667
16710	0.0133333333333333
16725	0.00666666666666667
16740	0.0133333333333333
16755	0.02
16770	0.02
16785	0.02
16800	0.0266666666666667
16815	0.04
16830	0.04
