# Supplementary material for: Conveniently Pre-Tagged and Pre-Packaged: Extended Molecular Identification and Metagenomics Using Complete Metazoan Mitochondrial Genomes
Source: PLoS One. 2012 Dec 14;7(12):e51263. doi: 10.1371/journal.pone.0051263 (PMC3522660; doi:10.1371/journal.pone.0051263)
Supplement: File S4 — Sliding window analyses for Sauropsida, Aves, Hemichordata, Coelacanthimorpha, Dipnoi, Chondrichthyes and Cephalochordata. For each family, the folder contains the aligned sequences as well as the sliding window analyses by species pair and for all species pair on a single figure. (ZIP) [file pone.0051263.s004.zip › Sauropsida & Aves/Anatidae/15_150/Anas_formosa_NC_015482_Anser_albifrons_NC_004539.csv]

0	0.106666666666667
15	0.12
30	0.12
45	0.113333333333333
60	0.106666666666667
75	0.113333333333333
90	0.113333333333333
105	0.113333333333333
120	0.113333333333333
135	0.113333333333333
150	0.0933333333333333
165	0.0866666666666667
180	0.0866666666666667
195	0.0933333333333333
210	0.0933333333333333
225	0.0866666666666667
240	0.0933333333333333
255	0.0866666666666667
270	0.0866666666666667
285	0.0933333333333333
300	0.106666666666667
315	0.106666666666667
330	0.12
345	0.106666666666667
360	0.106666666666667
375	0.1
390	0.08
405	0.08
420	0.0866666666666667
435	0.0733333333333333
450	0.0666666666666667
465	0.0666666666666667
480	0.0666666666666667
495	0.0666666666666667
510	0.06
525	0.0866666666666667
540	0.0866666666666667
555	0.0866666666666667
570	0.08
585	0.08
600	0.106666666666667
615	0.113333333333333
630	0.1
645	0.106666666666667
660	0.113333333333333
675	0.0933333333333333
690	0.1
705	0.1
720	0.0933333333333333
735	0.0933333333333333
750	0.0733333333333333
765	0.06
780	0.0666666666666667
795	0.06
810	0.06
825	0.0733333333333333
840	0.0733333333333333
855	0.0733333333333333
870	0.0733333333333333
885	0.0733333333333333
900	0.0666666666666667
915	0.0733333333333333
930	0.0666666666666667
945	0.0666666666666667
960	0.0733333333333333
975	0.06
990	0.0533333333333333
1005	0.06
1020	0.0733333333333333
1035	0.0866666666666667
1050	0.0866666666666667
1065	0.106666666666667
1080	0.106666666666667
1095	0.1
1110	0.1
1125	0.1
1140	0.113333333333333
1155	0.1
1170	0.0933333333333333
1185	0.0866666666666667
1200	0.08
1215	0.0666666666666667
1230	0.08
1245	0.08
1260	0.0733333333333333
1275	0.0666666666666667
1290	0.0666666666666667
1305	0.0733333333333333
1320	0.08
1335	0.08
1350	0.08
1365	0.0733333333333333
1380	0.06
1395	0.0666666666666667
1410	0.06
1425	0.0933333333333333
1440	0.0866666666666667
1455	0.0866666666666667
1470	0.08
1485	0.08
1500	0.08
1515	0.0733333333333333
1530	0.08
1545	0.0733333333333333
1560	0.0733333333333333
1575	0.04
1590	0.04
1605	0.04
1620	0.0466666666666667
1635	0.06
1650	0.06
1665	0.0866666666666667
1680	0.0933333333333333
1695	0.106666666666667
1710	0.12
1725	0.14
1740	0.146666666666667
1755	0.153333333333333
1770	0.146666666666667
1785	0.133333333333333
1800	0.14
1815	0.12
1830	0.106666666666667
1845	0.1
1860	0.0866666666666667
1875	0.0733333333333333
1890	0.08
1905	0.0866666666666667
1920	0.1
1935	0.106666666666667
1950	0.113333333333333
1965	0.113333333333333
1980	0.133333333333333
1995	0.146666666666667
2010	0.16
2025	0.16
2040	0.14
2055	0.133333333333333
2070	0.12
2085	0.12
2100	0.12
2115	0.12
2130	0.106666666666667
2145	0.113333333333333
2160	0.113333333333333
2175	0.12
2190	0.126666666666667
2205	0.12
2220	0.12
2235	0.106666666666667
2250	0.0933333333333333
2265	0.0866666666666667
2280	0.106666666666667
2295	0.08
2310	0.08
2325	0.0666666666666667
2340	0.0733333333333333
2355	0.0733333333333333
2370	0.08
2385	0.0866666666666667
2400	0.1
2415	0.113333333333333
2430	0.113333333333333
2445	0.12
2460	0.113333333333333
2475	0.12
2490	0.126666666666667
2505	0.14
2520	0.146666666666667
2535	0.146666666666667
2550	0.153333333333333
2565	0.153333333333333
2580	0.12
2595	0.14
2610	0.146666666666667
2625	0.14
2640	0.133333333333333
2655	0.12
2670	0.113333333333333
2685	0.126666666666667
2700	0.133333333333333
2715	0.133333333333333
2730	0.153333333333333
2745	0.126666666666667
2760	0.126666666666667
2775	0.146666666666667
2790	0.146666666666667
2805	0.146666666666667
2820	0.14
2835	0.126666666666667
2850	0.12
2865	0.12
2880	0.106666666666667
2895	0.12
2910	0.12
2925	0.113333333333333
2940	0.106666666666667
2955	0.106666666666667
2970	0.113333333333333
2985	0.12
3000	0.106666666666667
3015	0.106666666666667
3030	0.113333333333333
3045	0.113333333333333
3060	0.106666666666667
3075	0.0933333333333333
3090	0.0933333333333333
3105	0.106666666666667
3120	0.0933333333333333
3135	0.0866666666666667
3150	0.08
3165	0.0733333333333333
3180	0.0666666666666667
3195	0.0533333333333333
3210	0.0466666666666667
3225	0.06
3240	0.0666666666666667
3255	0.0533333333333333
3270	0.08
3285	0.1
3300	0.113333333333333
3315	0.113333333333333
3330	0.126666666666667
3345	0.126666666666667
3360	0.146666666666667
3375	0.14
3390	0.133333333333333
3405	0.14
3420	0.12
3435	0.106666666666667
3450	0.1
3465	0.113333333333333
3480	0.106666666666667
3495	0.113333333333333
3510	0.106666666666667
3525	0.106666666666667
3540	0.1
3555	0.1
3570	0.126666666666667
3585	0.126666666666667
3600	0.126666666666667
3615	0.12
3630	0.113333333333333
3645	0.113333333333333
3660	0.126666666666667
3675	0.14
3690	0.146666666666667
3705	0.133333333333333
3720	0.113333333333333
3735	0.133333333333333
3750	0.133333333333333
3765	0.12
3780	0.12
3795	0.12
3810	0.106666666666667
3825	0.0866666666666667
3840	0.08
3855	0.106666666666667
3870	0.0933333333333333
3885	0.06
3900	0.06
3915	0.06
3930	0.06
3945	0.0533333333333333
3960	0.04
3975	0.0533333333333333
3990	0.0533333333333333
4005	0.0466666666666667
4020	0.0666666666666667
4035	0.0933333333333333
4050	0.1
4065	0.106666666666667
4080	0.106666666666667
4095	0.113333333333333
4110	0.12
4125	0.12
4140	0.14
4155	0.126666666666667
4170	0.106666666666667
4185	0.0933333333333333
4200	0.08
4215	0.0733333333333333
4230	0.0866666666666667
4245	0.0933333333333333
4260	0.0933333333333333
4275	0.1
4290	0.1
4305	0.113333333333333
4320	0.14
4335	0.133333333333333
4350	0.14
4365	0.14
4380	0.126666666666667
4395	0.113333333333333
4410	0.106666666666667
4425	0.0866666666666667
4440	0.0866666666666667
4455	0.0666666666666667
4470	0.0533333333333333
4485	0.0533333333333333
4500	0.0466666666666667
4515	0.0466666666666667
4530	0.0666666666666667
4545	0.0866666666666667
4560	0.0933333333333333
4575	0.12
4590	0.106666666666667
4605	0.133333333333333
4620	0.133333333333333
4635	0.146666666666667
4650	0.16
4665	0.166666666666667
4680	0.16
4695	0.16
4710	0.173333333333333
4725	0.146666666666667
4740	0.153333333333333
4755	0.14
4770	0.14
4785	0.126666666666667
4800	0.133333333333333
4815	0.133333333333333
4830	0.126666666666667
4845	0.106666666666667
4860	0.1
4875	0.113333333333333
4890	0.113333333333333
4905	0.1
4920	0.0933333333333333
4935	0.0933333333333333
4950	0.0733333333333333
4965	0.0733333333333333
4980	0.08
4995	0.1
5010	0.12
5025	0.113333333333333
5040	0.106666666666667
5055	0.106666666666667
5070	0.113333333333333
5085	0.12
5100	0.14
5115	0.146666666666667
5130	0.14
5145	0.14
5160	0.12
5175	0.126666666666667
5190	0.126666666666667
5205	0.133333333333333
5220	0.126666666666667
5235	0.126666666666667
5250	0.12
5265	0.113333333333333
5280	0.12
5295	0.113333333333333
5310	0.106666666666667
5325	0.106666666666667
5340	0.106666666666667
5355	0.113333333333333
5370	0.12
5385	0.12
5400	0.12
5415	0.133333333333333
5430	0.126666666666667
5445	0.126666666666667
5460	0.146666666666667
5475	0.146666666666667
5490	0.14
5505	0.133333333333333
5520	0.126666666666667
5535	0.113333333333333
5550	0.113333333333333
5565	0.106666666666667
5580	0.0933333333333333
5595	0.0866666666666667
5610	0.0666666666666667
5625	0.0533333333333333
5640	0.0666666666666667
5655	0.0666666666666667
5670	0.0733333333333333
5685	0.0733333333333333
5700	0.0666666666666667
5715	0.06
5730	0.06
5745	0.0666666666666667
5760	0.08
5775	0.0933333333333333
5790	0.106666666666667
5805	0.106666666666667
5820	0.106666666666667
5835	0.106666666666667
5850	0.106666666666667
5865	0.113333333333333
5880	0.14
5895	0.126666666666667
5910	0.12
5925	0.12
5940	0.106666666666667
5955	0.113333333333333
5970	0.1
5985	0.12
6000	0.113333333333333
6015	0.113333333333333
6030	0.0933333333333333
6045	0.106666666666667
6060	0.106666666666667
6075	0.113333333333333
6090	0.113333333333333
6105	0.1
6120	0.113333333333333
6135	0.1
6150	0.106666666666667
6165	0.1
6180	0.106666666666667
6195	0.113333333333333
6210	0.126666666666667
6225	0.106666666666667
6240	0.0933333333333333
6255	0.0933333333333333
6270	0.0866666666666667
6285	0.0866666666666667
6300	0.1
6315	0.113333333333333
6330	0.1
6345	0.0933333333333333
6360	0.0733333333333333
6375	0.106666666666667
6390	0.126666666666667
6405	0.166666666666667
6420	0.193333333333333
6435	0.213333333333333
6450	0.206666666666667
6465	0.193333333333333
6480	0.22
6495	0.22
6510	0.22
6525	0.2
6540	0.193333333333333
6555	0.16
6570	0.146666666666667
6585	0.133333333333333
6600	0.14
6615	0.146666666666667
6630	0.14
6645	0.14
6660	0.146666666666667
6675	0.153333333333333
6690	0.153333333333333
6705	0.153333333333333
6720	0.14
6735	0.146666666666667
6750	0.146666666666667
6765	0.14
6780	0.12
6795	0.12
6810	0.106666666666667
6825	0.0866666666666667
6840	0.0933333333333333
6855	0.0933333333333333
6870	0.1
6885	0.0866666666666667
6900	0.0733333333333333
6915	0.0666666666666667
6930	0.0733333333333333
6945	0.0733333333333333
6960	0.0733333333333333
6975	0.0866666666666667
6990	0.0733333333333333
7005	0.08
7020	0.0733333333333333
7035	0.0733333333333333
7050	0.0733333333333333
7065	0.0866666666666667
7080	0.0933333333333333
7095	0.0933333333333333
7110	0.1
7125	0.113333333333333
7140	0.126666666666667
7155	0.113333333333333
7170	0.113333333333333
7185	0.113333333333333
7200	0.113333333333333
7215	0.106666666666667
7230	0.1
7245	0.1
7260	0.113333333333333
7275	0.1
7290	0.1
7305	0.106666666666667
7320	0.106666666666667
7335	0.12
7350	0.133333333333333
7365	0.133333333333333
7380	0.146666666666667
7395	0.146666666666667
7410	0.133333333333333
7425	0.146666666666667
7440	0.153333333333333
7455	0.166666666666667
7470	0.16
7485	0.14
7500	0.133333333333333
7515	0.146666666666667
7530	0.146666666666667
7545	0.14
7560	0.146666666666667
7575	0.126666666666667
7590	0.106666666666667
7605	0.1
7620	0.133333333333333
7635	0.14
7650	0.14
7665	0.146666666666667
7680	0.14
7695	0.153333333333333
7710	0.153333333333333
7725	0.16
7740	0.16
7755	0.16
7770	0.153333333333333
7785	0.16
7800	0.16
7815	0.146666666666667
7830	0.14
7845	0.126666666666667
7860	0.113333333333333
7875	0.133333333333333
7890	0.126666666666667
7905	0.126666666666667
7920	0.106666666666667
7935	0.106666666666667
7950	0.113333333333333
7965	0.1
7980	0.1
7995	0.106666666666667
8010	0.12
8025	0.0866666666666667
8040	0.12
8055	0.14
8070	0.16
8085	0.173333333333333
8100	0.166666666666667
8115	0.18
8130	0.186666666666667
8145	0.18
8160	0.166666666666667
8175	0.173333333333333
8190	0.153333333333333
8205	0.14
8220	0.12
8235	0.106666666666667
8250	0.113333333333333
8265	0.113333333333333
8280	0.1
8295	0.1
8310	0.113333333333333
8325	0.126666666666667
8340	0.133333333333333
8355	0.133333333333333
8370	0.146666666666667
8385	0.153333333333333
8400	0.14
8415	0.14
8430	0.146666666666667
8445	0.153333333333333
8460	0.14
8475	0.12
8490	0.113333333333333
8505	0.113333333333333
8520	0.113333333333333
8535	0.106666666666667
8550	0.1
8565	0.0866666666666667
8580	0.1
8595	0.12
8610	0.126666666666667
8625	0.14
8640	0.133333333333333
8655	0.113333333333333
8670	0.0933333333333333
8685	0.106666666666667
8700	0.113333333333333
8715	0.12
8730	0.1
8745	0.0733333333333333
8760	0.08
8775	0.0666666666666667
8790	0.06
8805	0.0666666666666667
8820	0.0933333333333333
8835	0.1
8850	0.0933333333333333
8865	0.106666666666667
8880	0.12
8895	0.126666666666667
8910	0.113333333333333
8925	0.126666666666667
8940	0.133333333333333
8955	0.126666666666667
8970	0.126666666666667
8985	0.106666666666667
9000	0.126666666666667
9015	0.113333333333333
9030	0.113333333333333
9045	0.113333333333333
9060	0.12
9075	0.12
9090	0.113333333333333
9105	0.133333333333333
9120	0.113333333333333
9135	0.113333333333333
9150	0.0933333333333333
9165	0.1
9180	0.106666666666667
9195	0.113333333333333
9210	0.113333333333333
9225	0.12
9240	0.133333333333333
9255	0.126666666666667
9270	0.12
9285	0.106666666666667
9300	0.106666666666667
9315	0.113333333333333
9330	0.1
9345	0.1
9360	0.0933333333333333
9375	0.08
9390	0.0733333333333333
9405	0.0666666666666667
9420	0.0666666666666667
9435	0.0733333333333333
9450	0.0866666666666667
9465	0.0666666666666667
9480	0.0866666666666667
9495	0.0733333333333333
9510	0.0933333333333333
9525	0.1
9540	0.106666666666667
9555	0.126666666666667
9570	0.16
9585	0.166666666666667
9600	0.18
9615	0.206666666666667
9630	0.186666666666667
9645	0.18
9660	0.18
9675	0.2
9690	0.206666666666667
9705	0.2
9720	0.173333333333333
9735	0.173333333333333
9750	0.153333333333333
9765	0.133333333333333
9780	0.133333333333333
9795	0.153333333333333
9810	0.146666666666667
9825	0.133333333333333
9840	0.126666666666667
9855	0.12
9870	0.12
9885	0.106666666666667
9900	0.1
9915	0.113333333333333
9930	0.126666666666667
9945	0.113333333333333
9960	0.113333333333333
9975	0.106666666666667
9990	0.113333333333333
10005	0.106666666666667
10020	0.12
10035	0.126666666666667
10050	0.166666666666667
10065	0.18
10080	0.18
10095	0.186666666666667
10110	0.18
10125	0.173333333333333
10140	0.166666666666667
10155	0.18
10170	0.186666666666667
10185	0.213333333333333
10200	0.2
10215	0.18
10230	0.18
10245	0.206666666666667
10260	0.26
10275	0.28
10290	0.293333333333333
10305	0.34
10320	0.333333333333333
10335	0.313333333333333
10350	0.313333333333333
10365	0.333333333333333
10380	0.34
10395	0.306666666666667
10410	0.26
10425	0.233333333333333
10440	0.206666666666667
10455	0.14
10470	0.126666666666667
10485	0.126666666666667
10500	0.1
10515	0.0666666666666667
10530	0.04
10545	0.0333333333333333
10560	0.02
10575	0.0266666666666667
10590	0.0266666666666667
10605	0.0333333333333333
10620	0.0333333333333333
10635	0.0333333333333333
10650	0.0333333333333333
10665	0.0466666666666667
10680	0.0466666666666667
10695	0.0466666666666667
10710	0.0533333333333333
10725	0.0666666666666667
10740	0.0666666666666667
10755	0.06
10770	0.0733333333333333
10785	0.06
10800	0.08
10815	0.0666666666666667
10830	0.08
10845	0.08
10860	0.0733333333333333
10875	0.1
10890	0.153333333333333
10905	0.173333333333333
10920	0.166666666666667
10935	0.206666666666667
10950	0.186666666666667
10965	0.186666666666667
10980	0.18
10995	0.18
11010	0.18
11025	0.14
11040	0.0933333333333333
11055	0.0866666666666667
11070	0.0733333333333333
11085	0.0333333333333333
11100	0.0333333333333333
11115	0.06
11130	0.0733333333333333
11145	0.113333333333333
11160	0.113333333333333
11175	0.12
11190	0.153333333333333
11205	0.153333333333333
11220	0.186666666666667
11235	0.213333333333333
11250	0.24
11265	0.22
11280	0.2
11295	0.173333333333333
11310	0.193333333333333
11325	0.18
11340	0.14
11355	0.126666666666667
11370	0.1
11385	0.0733333333333333
11400	0.06
11415	0.08
11430	0.0866666666666667
11445	0.0733333333333333
11460	0.0533333333333333
11475	0.0666666666666667
11490	0.0733333333333333
11505	0.08
11520	0.0733333333333333
11535	0.08
11550	0.0933333333333333
11565	0.0866666666666667
11580	0.0866666666666667
11595	0.0866666666666667
11610	0.0933333333333333
11625	0.1
11640	0.1
11655	0.0933333333333333
11670	0.1
11685	0.0933333333333333
11700	0.0866666666666667
11715	0.0666666666666667
11730	0.06
11745	0.0733333333333333
11760	0.08
11775	0.06
11790	0.0533333333333333
11805	0.0533333333333333
11820	0.0466666666666667
11835	0.0666666666666667
11850	0.0466666666666667
11865	0.0466666666666667
11880	0.0466666666666667
11895	0.0333333333333333
11910	0.02
11925	0.0333333333333333
11940	0.04
11955	0.0466666666666667
11970	0.0466666666666667
11985	0.0266666666666667
12000	0.0266666666666667
12015	0.0266666666666667
12030	0.06
12045	0.0666666666666667
12060	0.0666666666666667
12075	0.0733333333333333
12090	0.0666666666666667
12105	0.0666666666666667
12120	0.0733333333333333
12135	0.0933333333333333
12150	0.1
12165	0.113333333333333
12180	0.0866666666666667
12195	0.0866666666666667
12210	0.0866666666666667
12225	0.0733333333333333
12240	0.0866666666666667
12255	0.12
12270	0.126666666666667
12285	0.106666666666667
12300	0.1
12315	0.0933333333333333
12330	0.0866666666666667
12345	0.08
12360	0.0866666666666667
12375	0.1
12390	0.0933333333333333
12405	0.06
12420	0.0933333333333333
12435	0.1
12450	0.12
12465	0.133333333333333
12480	0.153333333333333
12495	0.153333333333333
12510	0.146666666666667
12525	0.126666666666667
12540	0.12
12555	0.126666666666667
12570	0.1
12585	0.106666666666667
12600	0.0866666666666667
12615	0.08
12630	0.06
12645	0.08
12660	0.08
12675	0.0933333333333333
12690	0.113333333333333
12705	0.1
12720	0.08
12735	0.0733333333333333
12750	0.0733333333333333
12765	0.06
12780	0.0733333333333333
12795	0.06
12810	0.06
12825	0.0666666666666667
12840	0.0533333333333333
12855	0.0533333333333333
12870	0.06
12885	0.06
12900	0.0666666666666667
12915	0.106666666666667
12930	0.113333333333333
12945	0.113333333333333
12960	0.113333333333333
12975	0.1
12990	0.1
13005	0.106666666666667
13020	0.1
13035	0.0933333333333333
13050	0.0866666666666667
13065	0.06
13080	0.04
13095	0.04
13110	0.0466666666666667
13125	0.0533333333333333
13140	0.0533333333333333
13155	0.0666666666666667
13170	0.0666666666666667
13185	0.0733333333333333
13200	0.08
13215	0.0666666666666667
13230	0.0933333333333333
13245	0.0866666666666667
13260	0.08
13275	0.0666666666666667
13290	0.06
13305	0.0533333333333333
13320	0.0533333333333333
13335	0.0466666666666667
13350	0.04
13365	0.04
13380	0.0133333333333333
13395	0.0133333333333333
13410	0.0133333333333333
13425	0.0133333333333333
13440	0.0133333333333333
13455	0
13470	0
13485	0
13500	0.00666666666666667
13515	0.0533333333333333
13530	0.0733333333333333
13545	0.0866666666666667
13560	0.1
13575	0.1
13590	0.12
13605	0.126666666666667
13620	0.133333333333333
13635	0.146666666666667
13650	0.146666666666667
13665	0.1
13680	0.08
13695	0.0666666666666667
13710	0.0533333333333333
13725	0.06
13740	0.04
13755	0.0333333333333333
13770	0.0266666666666667
13785	0.0133333333333333
13800	0.00666666666666667
13815	0.0133333333333333
13830	0.0133333333333333
13845	0.0133333333333333
13860	0.0133333333333333
13875	0.0266666666666667
13890	0.0266666666666667
13905	0.0333333333333333
13920	0.0333333333333333
13935	0.0466666666666667
13950	0.06
13965	0.0733333333333333
13980	0.0933333333333333
13995	0.106666666666667
14010	0.113333333333333
14025	0.0933333333333333
14040	0.1
14055	0.1
14070	0.1
14085	0.0933333333333333
14100	0.113333333333333
14115	0.106666666666667
14130	0.1
14145	0.0866666666666667
14160	0.0933333333333333
14175	0.106666666666667
14190	0.126666666666667
14205	0.126666666666667
14220	0.133333333333333
14235	0.133333333333333
14250	0.12
14265	0.126666666666667
14280	0.133333333333333
14295	0.14
14310	0.146666666666667
14325	0.16
14340	0.153333333333333
14355	0.153333333333333
14370	0.186666666666667
14385	0.213333333333333
14400	0.206666666666667
14415	0.193333333333333
14430	0.213333333333333
14445	0.22
14460	0.206666666666667
14475	0.186666666666667
14490	0.166666666666667
14505	0.166666666666667
14520	0.133333333333333
14535	0.12
14550	0.14
14565	0.14
14580	0.126666666666667
14595	0.12
14610	0.126666666666667
14625	0.126666666666667
14640	0.133333333333333
14655	0.14
14670	0.14
14685	0.133333333333333
14700	0.113333333333333
14715	0.133333333333333
14730	0.113333333333333
14745	0.12
14760	0.126666666666667
14775	0.133333333333333
14790	0.133333333333333
14805	0.14
14820	0.153333333333333
14835	0.153333333333333
14850	0.14
14865	0.126666666666667
14880	0.14
14895	0.126666666666667
14910	0.14
14925	0.133333333333333
14940	0.14
14955	0.12
14970	0.113333333333333
14985	0.1
15000	0.1
15015	0.0933333333333333
15030	0.106666666666667
15045	0.106666666666667
15060	0.08
15075	0.0733333333333333
15090	0.0666666666666667
15105	0.0666666666666667
15120	0.0533333333333333
15135	0.06
15150	0.0733333333333333
15165	0.08
15180	0.06
15195	0.0666666666666667
15210	0.06
15225	0.06
15240	0.06
15255	0.0666666666666667
15270	0.0733333333333333
15285	0.0666666666666667
15300	0.08
15315	0.106666666666667
15330	0.12
15345	0.12
15360	0.126666666666667
15375	0.14
15390	0.146666666666667
15405	0.153333333333333
15420	0.16
15435	0.16
15450	0.133333333333333
15465	0.1
15480	0.0866666666666667
15495	0.1
15510	0.0933333333333333
15525	0.1
15540	0.0933333333333333
15555	0.0933333333333333
15570	0.0933333333333333
15585	0.1
15600	0.126666666666667
15615	0.133333333333333
15630	0.12
15645	0.12
15660	0.126666666666667
15675	0.126666666666667
15690	0.133333333333333
15705	0.126666666666667
15720	0.14
15735	0.14
15750	0.126666666666667
15765	0.126666666666667
15780	0.146666666666667
15795	0.133333333333333
15810	0.133333333333333
15825	0.12
15840	0.12
15855	0.113333333333333
15870	0.1
15885	0.12
15900	0.113333333333333
15915	0.1
15930	0.0933333333333333
15945	0.0866666666666667
15960	0.0866666666666667
15975	0.1
15990	0.0866666666666667
16005	0.0933333333333333
16020	0.08
16035	0.0666666666666667
16050	0.0666666666666667
16065	0.0866666666666667
16080	0.0933333333333333
16095	0.1
16110	0.113333333333333
16125	0.0933333333333333
16140	0.113333333333333
16155	0.12
16170	0.126666666666667
16185	0.12
16200	0.133333333333333
16215	0.126666666666667
16230	0.126666666666667
16245	0.14
16260	0.153333333333333
16275	0.16
16290	0.16
16305	0.166666666666667
16320	0.173333333333333
16335	0.173333333333333
16350	0.166666666666667
16365	0.153333333333333
16380	0.133333333333333
16395	0.113333333333333
16410	0.106666666666667
16425	0.113333333333333
16440	0.106666666666667
16455	0.106666666666667
16470	0.1
16485	0.113333333333333
16500	0.106666666666667
16515	0.12
16530	0.133333333333333
16545	0.146666666666667
16560	0.14
16575	0.146666666666667
16590	0.133333333333333
16605	0.12
16620	0.12
16635	0.106666666666667
16650	0.1
16665	0.0933333333333333
16680	0.08
16695	0.0666666666666667
16710	0.0466666666666667
16725	0.0333333333333333
16740	0.0533333333333333
16755	0.06
16770	0.06
16785	0.0666666666666667
16800	0.08
16815	0.08
16830	0.0866666666666667
