# Supplementary material for: Conveniently Pre-Tagged and Pre-Packaged: Extended Molecular Identification and Metagenomics Using Complete Metazoan Mitochondrial Genomes
Source: PLoS One. 2012 Dec 14;7(12):e51263. doi: 10.1371/journal.pone.0051263 (PMC3522660; doi:10.1371/journal.pone.0051263)
Supplement: File S4 — Sliding window analyses for Sauropsida, Aves, Hemichordata, Coelacanthimorpha, Dipnoi, Chondrichthyes and Cephalochordata. For each family, the folder contains the aligned sequences as well as the sliding window analyses by species pair and for all species pair on a single figure. (ZIP) [file pone.0051263.s004.zip › Sauropsida & Aves/Anatidae/15_150/Anas_formosa_NC_015482_Anser_anser_NC_011196.csv]

0	0.126666666666667
15	0.133333333333333
30	0.14
45	0.133333333333333
60	0.126666666666667
75	0.133333333333333
90	0.133333333333333
105	0.133333333333333
120	0.133333333333333
135	0.126666666666667
150	0.113333333333333
165	0.106666666666667
180	0.1
195	0.106666666666667
210	0.1
225	0.0933333333333333
240	0.1
255	0.0933333333333333
270	0.1
285	0.106666666666667
300	0.113333333333333
315	0.113333333333333
330	0.12
345	0.106666666666667
360	0.106666666666667
375	0.1
390	0.08
405	0.08
420	0.08
435	0.0666666666666667
450	0.06
465	0.06
480	0.0733333333333333
495	0.0733333333333333
510	0.0666666666666667
525	0.0866666666666667
540	0.0933333333333333
555	0.0866666666666667
570	0.08
585	0.08
600	0.106666666666667
615	0.113333333333333
630	0.0933333333333333
645	0.1
660	0.106666666666667
675	0.0933333333333333
690	0.0933333333333333
705	0.1
720	0.0933333333333333
735	0.0933333333333333
750	0.0666666666666667
765	0.06
780	0.0666666666666667
795	0.06
810	0.06
825	0.0733333333333333
840	0.0733333333333333
855	0.0733333333333333
870	0.0733333333333333
885	0.0733333333333333
900	0.0733333333333333
915	0.08
930	0.0733333333333333
945	0.0733333333333333
960	0.08
975	0.0666666666666667
990	0.06
1005	0.0666666666666667
1020	0.08
1035	0.0933333333333333
1050	0.0933333333333333
1065	0.106666666666667
1080	0.106666666666667
1095	0.1
1110	0.1
1125	0.0933333333333333
1140	0.106666666666667
1155	0.0933333333333333
1170	0.0866666666666667
1185	0.08
1200	0.0733333333333333
1215	0.06
1230	0.0733333333333333
1245	0.0733333333333333
1260	0.0666666666666667
1275	0.0666666666666667
1290	0.0733333333333333
1305	0.08
1320	0.08
1335	0.08
1350	0.08
1365	0.0733333333333333
1380	0.06
1395	0.0666666666666667
1410	0.06
1425	0.0933333333333333
1440	0.08
1455	0.08
1470	0.08
1485	0.08
1500	0.08
1515	0.0733333333333333
1530	0.08
1545	0.0733333333333333
1560	0.0733333333333333
1575	0.04
1590	0.04
1605	0.04
1620	0.0466666666666667
1635	0.0533333333333333
1650	0.0533333333333333
1665	0.08
1680	0.0866666666666667
1695	0.1
1710	0.106666666666667
1725	0.12
1740	0.12
1755	0.126666666666667
1770	0.12
1785	0.113333333333333
1800	0.126666666666667
1815	0.106666666666667
1830	0.0933333333333333
1845	0.0866666666666667
1860	0.08
1875	0.0733333333333333
1890	0.08
1905	0.0866666666666667
1920	0.1
1935	0.106666666666667
1950	0.106666666666667
1965	0.113333333333333
1980	0.133333333333333
1995	0.153333333333333
2010	0.16
2025	0.16
2040	0.146666666666667
2055	0.133333333333333
2070	0.113333333333333
2085	0.113333333333333
2100	0.113333333333333
2115	0.106666666666667
2130	0.0933333333333333
2145	0.0933333333333333
2160	0.1
2175	0.106666666666667
2190	0.113333333333333
2205	0.113333333333333
2220	0.12
2235	0.106666666666667
2250	0.0933333333333333
2265	0.0866666666666667
2280	0.106666666666667
2295	0.08
2310	0.0866666666666667
2325	0.0733333333333333
2340	0.0866666666666667
2355	0.0866666666666667
2370	0.0933333333333333
2385	0.1
2400	0.113333333333333
2415	0.126666666666667
2430	0.126666666666667
2445	0.133333333333333
2460	0.12
2475	0.126666666666667
2490	0.126666666666667
2505	0.153333333333333
2520	0.153333333333333
2535	0.153333333333333
2550	0.153333333333333
2565	0.153333333333333
2580	0.12
2595	0.14
2610	0.146666666666667
2625	0.14
2640	0.133333333333333
2655	0.106666666666667
2670	0.106666666666667
2685	0.12
2700	0.12
2715	0.12
2730	0.14
2745	0.113333333333333
2760	0.106666666666667
2775	0.126666666666667
2790	0.126666666666667
2805	0.126666666666667
2820	0.12
2835	0.106666666666667
2850	0.113333333333333
2865	0.113333333333333
2880	0.1
2895	0.106666666666667
2910	0.113333333333333
2925	0.106666666666667
2940	0.106666666666667
2955	0.113333333333333
2970	0.113333333333333
2985	0.12
3000	0.106666666666667
3015	0.106666666666667
3030	0.113333333333333
3045	0.12
3060	0.113333333333333
3075	0.1
3090	0.0866666666666667
3105	0.0933333333333333
3120	0.0866666666666667
3135	0.08
3150	0.0733333333333333
3165	0.0666666666666667
3180	0.0666666666666667
3195	0.0533333333333333
3210	0.0466666666666667
3225	0.0533333333333333
3240	0.0733333333333333
3255	0.0533333333333333
3270	0.0733333333333333
3285	0.0933333333333333
3300	0.106666666666667
3315	0.106666666666667
3330	0.106666666666667
3345	0.106666666666667
3360	0.126666666666667
3375	0.12
3390	0.106666666666667
3405	0.113333333333333
3420	0.0933333333333333
3435	0.08
3450	0.0733333333333333
3465	0.0866666666666667
3480	0.0866666666666667
3495	0.0933333333333333
3510	0.0866666666666667
3525	0.0933333333333333
3540	0.0866666666666667
3555	0.0933333333333333
3570	0.126666666666667
3585	0.126666666666667
3600	0.12
3615	0.113333333333333
3630	0.106666666666667
3645	0.12
3660	0.133333333333333
3675	0.14
3690	0.146666666666667
3705	0.133333333333333
3720	0.113333333333333
3735	0.126666666666667
3750	0.126666666666667
3765	0.113333333333333
3780	0.12
3795	0.106666666666667
3810	0.0933333333333333
3825	0.0866666666666667
3840	0.08
3855	0.106666666666667
3870	0.0933333333333333
3885	0.0666666666666667
3900	0.0733333333333333
3915	0.0733333333333333
3930	0.06
3945	0.0533333333333333
3960	0.04
3975	0.0466666666666667
3990	0.0533333333333333
4005	0.0466666666666667
4020	0.0666666666666667
4035	0.0933333333333333
4050	0.1
4065	0.106666666666667
4080	0.113333333333333
4095	0.12
4110	0.126666666666667
4125	0.12
4140	0.133333333333333
4155	0.12
4170	0.1
4185	0.0866666666666667
4200	0.08
4215	0.0733333333333333
4230	0.0866666666666667
4245	0.0933333333333333
4260	0.0933333333333333
4275	0.106666666666667
4290	0.106666666666667
4305	0.12
4320	0.146666666666667
4335	0.14
4350	0.133333333333333
4365	0.133333333333333
4380	0.12
4395	0.106666666666667
4410	0.1
4425	0.08
4440	0.08
4455	0.06
4470	0.0533333333333333
4485	0.0533333333333333
4500	0.0533333333333333
4515	0.0533333333333333
4530	0.0733333333333333
4545	0.0933333333333333
4560	0.1
4575	0.126666666666667
4590	0.113333333333333
4605	0.14
4620	0.133333333333333
4635	0.146666666666667
4650	0.16
4665	0.166666666666667
4680	0.16
4695	0.153333333333333
4710	0.166666666666667
4725	0.14
4740	0.146666666666667
4755	0.133333333333333
4770	0.133333333333333
4785	0.126666666666667
4800	0.133333333333333
4815	0.133333333333333
4830	0.126666666666667
4845	0.113333333333333
4860	0.113333333333333
4875	0.126666666666667
4890	0.126666666666667
4905	0.113333333333333
4920	0.106666666666667
4935	0.106666666666667
4950	0.0866666666666667
4965	0.0866666666666667
4980	0.0866666666666667
4995	0.106666666666667
5010	0.12
5025	0.12
5040	0.113333333333333
5055	0.113333333333333
5070	0.126666666666667
5085	0.126666666666667
5100	0.146666666666667
5115	0.153333333333333
5130	0.153333333333333
5145	0.153333333333333
5160	0.133333333333333
5175	0.14
5190	0.14
5205	0.146666666666667
5220	0.14
5235	0.146666666666667
5250	0.14
5265	0.133333333333333
5280	0.133333333333333
5295	0.126666666666667
5310	0.12
5325	0.113333333333333
5340	0.113333333333333
5355	0.12
5370	0.12
5385	0.113333333333333
5400	0.113333333333333
5415	0.12
5430	0.12
5445	0.12
5460	0.14
5475	0.14
5490	0.133333333333333
5505	0.126666666666667
5520	0.126666666666667
5535	0.113333333333333
5550	0.113333333333333
5565	0.113333333333333
5580	0.113333333333333
5595	0.106666666666667
5610	0.0866666666666667
5625	0.0733333333333333
5640	0.0866666666666667
5655	0.0866666666666667
5670	0.0933333333333333
5685	0.0933333333333333
5700	0.0866666666666667
5715	0.08
5730	0.0666666666666667
5745	0.0666666666666667
5760	0.08
5775	0.1
5790	0.113333333333333
5805	0.113333333333333
5820	0.106666666666667
5835	0.106666666666667
5850	0.113333333333333
5865	0.12
5880	0.14
5895	0.133333333333333
5910	0.126666666666667
5925	0.12
5940	0.106666666666667
5955	0.113333333333333
5970	0.1
5985	0.12
6000	0.113333333333333
6015	0.106666666666667
6030	0.0866666666666667
6045	0.1
6060	0.1
6075	0.106666666666667
6090	0.106666666666667
6105	0.0933333333333333
6120	0.106666666666667
6135	0.0933333333333333
6150	0.0933333333333333
6165	0.0933333333333333
6180	0.106666666666667
6195	0.113333333333333
6210	0.126666666666667
6225	0.106666666666667
6240	0.0933333333333333
6255	0.0933333333333333
6270	0.0866666666666667
6285	0.0866666666666667
6300	0.1
6315	0.113333333333333
6330	0.1
6345	0.0933333333333333
6360	0.0733333333333333
6375	0.106666666666667
6390	0.126666666666667
6405	0.166666666666667
6420	0.193333333333333
6435	0.213333333333333
6450	0.206666666666667
6465	0.193333333333333
6480	0.22
6495	0.206666666666667
6510	0.206666666666667
6525	0.186666666666667
6540	0.18
6555	0.146666666666667
6570	0.133333333333333
6585	0.12
6600	0.126666666666667
6615	0.133333333333333
6630	0.126666666666667
6645	0.14
6660	0.146666666666667
6675	0.153333333333333
6690	0.153333333333333
6705	0.153333333333333
6720	0.14
6735	0.146666666666667
6750	0.146666666666667
6765	0.146666666666667
6780	0.126666666666667
6795	0.126666666666667
6810	0.113333333333333
6825	0.0933333333333333
6840	0.1
6855	0.1
6870	0.113333333333333
6885	0.1
6900	0.0866666666666667
6915	0.0733333333333333
6930	0.08
6945	0.08
6960	0.08
6975	0.0866666666666667
6990	0.0733333333333333
7005	0.08
7020	0.0666666666666667
7035	0.0666666666666667
7050	0.0666666666666667
7065	0.08
7080	0.0866666666666667
7095	0.0866666666666667
7110	0.0933333333333333
7125	0.113333333333333
7140	0.133333333333333
7155	0.12
7170	0.12
7185	0.12
7200	0.126666666666667
7215	0.12
7230	0.113333333333333
7245	0.113333333333333
7260	0.126666666666667
7275	0.113333333333333
7290	0.106666666666667
7305	0.113333333333333
7320	0.113333333333333
7335	0.126666666666667
7350	0.126666666666667
7365	0.126666666666667
7380	0.126666666666667
7395	0.126666666666667
7410	0.113333333333333
7425	0.126666666666667
7440	0.133333333333333
7455	0.146666666666667
7470	0.14
7485	0.12
7500	0.126666666666667
7515	0.133333333333333
7530	0.146666666666667
7545	0.14
7560	0.146666666666667
7575	0.126666666666667
7590	0.106666666666667
7605	0.0933333333333333
7620	0.126666666666667
7635	0.133333333333333
7650	0.12
7665	0.133333333333333
7680	0.126666666666667
7695	0.14
7710	0.14
7725	0.146666666666667
7740	0.146666666666667
7755	0.153333333333333
7770	0.14
7785	0.146666666666667
7800	0.146666666666667
7815	0.133333333333333
7830	0.126666666666667
7845	0.113333333333333
7860	0.1
7875	0.12
7890	0.113333333333333
7905	0.113333333333333
7920	0.1
7935	0.1
7950	0.113333333333333
7965	0.1
7980	0.1
7995	0.106666666666667
8010	0.12
8025	0.0866666666666667
8040	0.12
8055	0.14
8070	0.146666666666667
8085	0.16
8100	0.153333333333333
8115	0.173333333333333
8130	0.18
8145	0.173333333333333
8160	0.16
8175	0.166666666666667
8190	0.146666666666667
8205	0.126666666666667
8220	0.12
8235	0.106666666666667
8250	0.106666666666667
8265	0.1
8280	0.0866666666666667
8295	0.0866666666666667
8310	0.1
8325	0.113333333333333
8340	0.12
8355	0.126666666666667
8370	0.14
8385	0.153333333333333
8400	0.146666666666667
8415	0.153333333333333
8430	0.166666666666667
8445	0.173333333333333
8460	0.16
8475	0.14
8490	0.133333333333333
8505	0.12
8520	0.106666666666667
8535	0.0866666666666667
8550	0.08
8565	0.06
8580	0.0666666666666667
8595	0.08
8610	0.0866666666666667
8625	0.1
8640	0.1
8655	0.0933333333333333
8670	0.0933333333333333
8685	0.106666666666667
8700	0.113333333333333
8715	0.12
8730	0.1
8745	0.0866666666666667
8760	0.0933333333333333
8775	0.08
8790	0.0666666666666667
8805	0.0733333333333333
8820	0.0933333333333333
8835	0.106666666666667
8850	0.1
8865	0.12
8880	0.133333333333333
8895	0.133333333333333
8910	0.12
8925	0.14
8940	0.146666666666667
8955	0.14
8970	0.14
8985	0.12
9000	0.14
9015	0.12
9030	0.12
9045	0.12
9060	0.126666666666667
9075	0.113333333333333
9090	0.106666666666667
9105	0.126666666666667
9120	0.106666666666667
9135	0.106666666666667
9150	0.0866666666666667
9165	0.0933333333333333
9180	0.1
9195	0.106666666666667
9210	0.106666666666667
9225	0.12
9240	0.133333333333333
9255	0.133333333333333
9270	0.126666666666667
9285	0.113333333333333
9300	0.113333333333333
9315	0.12
9330	0.106666666666667
9345	0.1
9360	0.0933333333333333
9375	0.0733333333333333
9390	0.0666666666666667
9405	0.0466666666666667
9420	0.0466666666666667
9435	0.0533333333333333
9450	0.0666666666666667
9465	0.0466666666666667
9480	0.0533333333333333
9495	0.04
9510	0.06
9525	0.0733333333333333
9540	0.0866666666666667
9555	0.113333333333333
9570	0.146666666666667
9585	0.153333333333333
9600	0.166666666666667
9615	0.193333333333333
9630	0.186666666666667
9645	0.186666666666667
9660	0.193333333333333
9675	0.213333333333333
9690	0.213333333333333
9705	0.206666666666667
9720	0.18
9735	0.18
9750	0.16
9765	0.14
9780	0.14
9795	0.16
9810	0.146666666666667
9825	0.133333333333333
9840	0.12
9855	0.113333333333333
9870	0.113333333333333
9885	0.1
9900	0.0933333333333333
9915	0.106666666666667
9930	0.12
9945	0.1
9960	0.1
9975	0.0933333333333333
9990	0.106666666666667
10005	0.1
10020	0.113333333333333
10035	0.12
10050	0.16
10065	0.173333333333333
10080	0.173333333333333
10095	0.186666666666667
10110	0.18
10125	0.173333333333333
10140	0.166666666666667
10155	0.18
10170	0.186666666666667
10185	0.22
10200	0.206666666666667
10215	0.186666666666667
10230	0.186666666666667
10245	0.22
10260	0.26
10275	0.28
10290	0.3
10305	0.346666666666667
10320	0.346666666666667
10335	0.313333333333333
10350	0.313333333333333
10365	0.353333333333333
10380	0.353333333333333
10395	0.306666666666667
10410	0.273333333333333
10425	0.253333333333333
10440	0.226666666666667
10455	0.16
10470	0.14
10485	0.146666666666667
10500	0.12
10515	0.0666666666666667
10530	0.0466666666666667
10545	0.0466666666666667
10560	0.0333333333333333
10575	0.0333333333333333
10590	0.0333333333333333
10605	0.04
10620	0.04
10635	0.04
10650	0.04
10665	0.0533333333333333
10680	0.0533333333333333
10695	0.0533333333333333
10710	0.06
10725	0.0733333333333333
10740	0.0666666666666667
10755	0.06
10770	0.0733333333333333
10785	0.0666666666666667
10800	0.0866666666666667
10815	0.0733333333333333
10830	0.0866666666666667
10845	0.0866666666666667
10860	0.08
10875	0.106666666666667
10890	0.16
10905	0.18
10920	0.173333333333333
10935	0.206666666666667
10950	0.186666666666667
10965	0.186666666666667
10980	0.18
10995	0.18
11010	0.18
11025	0.146666666666667
11040	0.1
11055	0.0933333333333333
11070	0.08
11085	0.04
11100	0.04
11115	0.0666666666666667
11130	0.0733333333333333
11145	0.113333333333333
11160	0.113333333333333
11175	0.113333333333333
11190	0.153333333333333
11205	0.146666666666667
11220	0.18
11235	0.206666666666667
11250	0.233333333333333
11265	0.213333333333333
11280	0.2
11295	0.173333333333333
11310	0.186666666666667
11325	0.173333333333333
11340	0.126666666666667
11355	0.12
11370	0.0933333333333333
11385	0.0666666666666667
11400	0.0533333333333333
11415	0.08
11430	0.0866666666666667
11445	0.0733333333333333
11460	0.06
11475	0.0666666666666667
11490	0.0733333333333333
11505	0.08
11520	0.0733333333333333
11535	0.08
11550	0.0933333333333333
11565	0.08
11580	0.08
11595	0.08
11610	0.0866666666666667
11625	0.0933333333333333
11640	0.1
11655	0.0933333333333333
11670	0.1
11685	0.0933333333333333
11700	0.0866666666666667
11715	0.0666666666666667
11730	0.06
11745	0.0733333333333333
11760	0.0733333333333333
11775	0.06
11790	0.0466666666666667
11805	0.0466666666666667
11820	0.04
11835	0.06
11850	0.04
11865	0.04
11880	0.04
11895	0.0266666666666667
11910	0.02
11925	0.0333333333333333
11940	0.04
11955	0.0466666666666667
11970	0.0466666666666667
11985	0.0266666666666667
12000	0.0266666666666667
12015	0.0266666666666667
12030	0.0533333333333333
12045	0.0533333333333333
12060	0.0533333333333333
12075	0.06
12090	0.0533333333333333
12105	0.0533333333333333
12120	0.06
12135	0.08
12150	0.0866666666666667
12165	0.1
12180	0.08
12195	0.0866666666666667
12210	0.0866666666666667
12225	0.0733333333333333
12240	0.0866666666666667
12255	0.12
12270	0.126666666666667
12285	0.106666666666667
12300	0.1
12315	0.0933333333333333
12330	0.0866666666666667
12345	0.08
12360	0.0866666666666667
12375	0.1
12390	0.0933333333333333
12405	0.0533333333333333
12420	0.0866666666666667
12435	0.0933333333333333
12450	0.12
12465	0.133333333333333
12480	0.153333333333333
12495	0.153333333333333
12510	0.146666666666667
12525	0.133333333333333
12540	0.126666666666667
12555	0.146666666666667
12570	0.12
12585	0.126666666666667
12600	0.1
12615	0.0933333333333333
12630	0.0733333333333333
12645	0.0933333333333333
12660	0.0933333333333333
12675	0.1
12690	0.12
12705	0.1
12720	0.08
12735	0.0733333333333333
12750	0.0733333333333333
12765	0.06
12780	0.0666666666666667
12795	0.0533333333333333
12810	0.0533333333333333
12825	0.0533333333333333
12840	0.04
12855	0.04
12870	0.0466666666666667
12885	0.0466666666666667
12900	0.0533333333333333
12915	0.0933333333333333
12930	0.106666666666667
12945	0.106666666666667
12960	0.106666666666667
12975	0.106666666666667
12990	0.106666666666667
13005	0.113333333333333
13020	0.106666666666667
13035	0.1
13050	0.0933333333333333
13065	0.0666666666666667
13080	0.0466666666666667
13095	0.0466666666666667
13110	0.0533333333333333
13125	0.0533333333333333
13140	0.0533333333333333
13155	0.0666666666666667
13170	0.0666666666666667
13185	0.0733333333333333
13200	0.08
13215	0.0666666666666667
13230	0.0933333333333333
13245	0.0866666666666667
13260	0.08
13275	0.0666666666666667
13290	0.06
13305	0.0533333333333333
13320	0.06
13335	0.0533333333333333
13350	0.0466666666666667
13365	0.0466666666666667
13380	0.02
13395	0.02
13410	0.02
13425	0.02
13440	0.02
13455	0.00666666666666667
13470	0
13485	0
13500	0.00666666666666667
13515	0.0533333333333333
13530	0.0733333333333333
13545	0.0866666666666667
13560	0.1
13575	0.1
13590	0.12
13605	0.126666666666667
13620	0.133333333333333
13635	0.146666666666667
13650	0.146666666666667
13665	0.1
13680	0.08
13695	0.0666666666666667
13710	0.0533333333333333
13725	0.06
13740	0.04
13755	0.0333333333333333
13770	0.0266666666666667
13785	0.0133333333333333
13800	0.00666666666666667
13815	0.0133333333333333
13830	0.0133333333333333
13845	0.0133333333333333
13860	0.0133333333333333
13875	0.0266666666666667
13890	0.0266666666666667
13905	0.0266666666666667
13920	0.0266666666666667
13935	0.04
13950	0.0533333333333333
13965	0.0666666666666667
13980	0.0933333333333333
13995	0.106666666666667
14010	0.113333333333333
14025	0.0933333333333333
14040	0.106666666666667
14055	0.113333333333333
14070	0.113333333333333
14085	0.106666666666667
14100	0.126666666666667
14115	0.126666666666667
14130	0.106666666666667
14145	0.0933333333333333
14160	0.1
14175	0.113333333333333
14190	0.113333333333333
14205	0.106666666666667
14220	0.113333333333333
14235	0.12
14250	0.106666666666667
14265	0.106666666666667
14280	0.12
14295	0.126666666666667
14310	0.133333333333333
14325	0.146666666666667
14340	0.153333333333333
14355	0.16
14370	0.193333333333333
14385	0.206666666666667
14400	0.2
14415	0.186666666666667
14430	0.206666666666667
14445	0.206666666666667
14460	0.193333333333333
14475	0.186666666666667
14490	0.166666666666667
14505	0.166666666666667
14520	0.133333333333333
14535	0.126666666666667
14550	0.146666666666667
14565	0.153333333333333
14580	0.133333333333333
14595	0.133333333333333
14610	0.14
14625	0.146666666666667
14640	0.153333333333333
14655	0.16
14670	0.16
14685	0.146666666666667
14700	0.126666666666667
14715	0.146666666666667
14730	0.14
14745	0.146666666666667
14760	0.153333333333333
14775	0.14
14790	0.14
14805	0.146666666666667
14820	0.16
14835	0.166666666666667
14850	0.153333333333333
14865	0.126666666666667
14880	0.126666666666667
14895	0.113333333333333
14910	0.126666666666667
14925	0.12
14940	0.133333333333333
14955	0.113333333333333
14970	0.106666666666667
14985	0.0933333333333333
15000	0.0933333333333333
15015	0.0933333333333333
15030	0.106666666666667
15045	0.106666666666667
15060	0.08
15075	0.0733333333333333
15090	0.06
15105	0.06
15120	0.0466666666666667
15135	0.0533333333333333
15150	0.0666666666666667
15165	0.0666666666666667
15180	0.0533333333333333
15195	0.06
15210	0.0533333333333333
15225	0.0533333333333333
15240	0.0533333333333333
15255	0.06
15270	0.0666666666666667
15285	0.0666666666666667
15300	0.08
15315	0.12
15330	0.14
15345	0.14
15360	0.146666666666667
15375	0.166666666666667
15390	0.186666666666667
15405	0.193333333333333
15420	0.2
15435	0.193333333333333
15450	0.166666666666667
15465	0.126666666666667
15480	0.106666666666667
15495	0.126666666666667
15510	0.126666666666667
15525	0.126666666666667
15540	0.106666666666667
15555	0.106666666666667
15570	0.106666666666667
15585	0.113333333333333
15600	0.14
15615	0.146666666666667
15630	0.133333333333333
15645	0.126666666666667
15660	0.126666666666667
15675	0.126666666666667
15690	0.126666666666667
15705	0.12
15720	0.133333333333333
15735	0.133333333333333
15750	0.12
15765	0.12
15780	0.14
15795	0.126666666666667
15810	0.126666666666667
15825	0.113333333333333
15840	0.12
15855	0.113333333333333
15870	0.1
15885	0.126666666666667
15900	0.12
15915	0.106666666666667
15930	0.1
15945	0.1
15960	0.106666666666667
15975	0.126666666666667
15990	0.113333333333333
16005	0.126666666666667
16020	0.113333333333333
16035	0.0933333333333333
16050	0.0933333333333333
16065	0.113333333333333
16080	0.113333333333333
16095	0.113333333333333
16110	0.12
16125	0.0933333333333333
16140	0.1
16155	0.1
16170	0.106666666666667
16185	0.1
16200	0.113333333333333
16215	0.1
16230	0.106666666666667
16245	0.12
16260	0.133333333333333
16275	0.14
16290	0.16
16305	0.16
16320	0.166666666666667
16335	0.166666666666667
16350	0.16
16365	0.153333333333333
16380	0.133333333333333
16395	0.113333333333333
16410	0.106666666666667
16425	0.12
16440	0.106666666666667
16455	0.113333333333333
16470	0.106666666666667
16485	0.113333333333333
16500	0.106666666666667
16515	0.12
16530	0.133333333333333
16545	0.146666666666667
16560	0.14
16575	0.14
16590	0.126666666666667
16605	0.113333333333333
16620	0.113333333333333
16635	0.106666666666667
16650	0.1
16665	0.0933333333333333
16680	0.08
16695	0.0666666666666667
16710	0.0533333333333333
16725	0.04
16740	0.06
16755	0.0733333333333333
16770	0.0733333333333333
16785	0.08
16800	0.0933333333333333
16815	0.0933333333333333
16830	0.106666666666667
