# Supplementary material for: Conveniently Pre-Tagged and Pre-Packaged: Extended Molecular Identification and Metagenomics Using Complete Metazoan Mitochondrial Genomes
Source: PLoS One. 2012 Dec 14;7(12):e51263. doi: 10.1371/journal.pone.0051263 (PMC3522660; doi:10.1371/journal.pone.0051263)
Supplement: File S4 — Sliding window analyses for Sauropsida, Aves, Hemichordata, Coelacanthimorpha, Dipnoi, Chondrichthyes and Cephalochordata. For each family, the folder contains the aligned sequences as well as the sliding window analyses by species pair and for all species pair on a single figure. (ZIP) [file pone.0051263.s004.zip › Sauropsida & Aves/Anatidae/15_150/Anas_formosa_NC_015482_Cygnus_atratus_NC_012843.csv]

0	0.12
15	0.133333333333333
30	0.133333333333333
45	0.126666666666667
60	0.12
75	0.12
90	0.113333333333333
105	0.106666666666667
120	0.113333333333333
135	0.1
150	0.0866666666666667
165	0.08
180	0.08
195	0.106666666666667
210	0.113333333333333
225	0.12
240	0.126666666666667
255	0.12
270	0.1
285	0.1
300	0.12
315	0.133333333333333
330	0.126666666666667
345	0.106666666666667
360	0.1
375	0.0866666666666667
390	0.0733333333333333
405	0.0866666666666667
420	0.0933333333333333
435	0.0866666666666667
450	0.06
465	0.0466666666666667
480	0.06
495	0.06
510	0.0666666666666667
525	0.0733333333333333
540	0.0733333333333333
555	0.06
570	0.0666666666666667
585	0.0666666666666667
600	0.1
615	0.1
630	0.0933333333333333
645	0.1
660	0.106666666666667
675	0.106666666666667
690	0.113333333333333
705	0.133333333333333
720	0.126666666666667
735	0.14
750	0.12
765	0.12
780	0.133333333333333
795	0.126666666666667
810	0.113333333333333
825	0.113333333333333
840	0.106666666666667
855	0.1
870	0.0933333333333333
885	0.0866666666666667
900	0.0866666666666667
915	0.0866666666666667
930	0.0666666666666667
945	0.06
960	0.08
975	0.0733333333333333
990	0.0666666666666667
1005	0.08
1020	0.1
1035	0.113333333333333
1050	0.106666666666667
1065	0.12
1080	0.133333333333333
1095	0.133333333333333
1110	0.12
1125	0.12
1140	0.133333333333333
1155	0.106666666666667
1170	0.1
1185	0.08
1200	0.08
1215	0.0666666666666667
1230	0.0733333333333333
1245	0.0733333333333333
1260	0.0866666666666667
1275	0.08
1290	0.0666666666666667
1305	0.0733333333333333
1320	0.0733333333333333
1335	0.0733333333333333
1350	0.0666666666666667
1365	0.06
1380	0.0533333333333333
1395	0.06
1410	0.04
1425	0.0533333333333333
1440	0.06
1455	0.0533333333333333
1470	0.0466666666666667
1485	0.0533333333333333
1500	0.0533333333333333
1515	0.0533333333333333
1530	0.0533333333333333
1545	0.0466666666666667
1560	0.0533333333333333
1575	0.04
1590	0.04
1605	0.0533333333333333
1620	0.06
1635	0.0733333333333333
1650	0.08
1665	0.08
1680	0.1
1695	0.106666666666667
1710	0.113333333333333
1725	0.12
1740	0.126666666666667
1755	0.133333333333333
1770	0.14
1785	0.14
1800	0.14
1815	0.16
1830	0.133333333333333
1845	0.14
1860	0.126666666666667
1875	0.14
1890	0.16
1905	0.16
1920	0.16
1935	0.14
1950	0.153333333333333
1965	0.153333333333333
1980	0.173333333333333
1995	0.18
2010	0.2
2025	0.2
2040	0.173333333333333
2055	0.16
2070	0.14
2085	0.146666666666667
2100	0.14
2115	0.133333333333333
2130	0.113333333333333
2145	0.1
2160	0.0933333333333333
2175	0.08
2190	0.0866666666666667
2205	0.1
2220	0.113333333333333
2235	0.106666666666667
2250	0.0933333333333333
2265	0.08
2280	0.106666666666667
2295	0.1
2310	0.0933333333333333
2325	0.0866666666666667
2340	0.0866666666666667
2355	0.0666666666666667
2370	0.0733333333333333
2385	0.0866666666666667
2400	0.1
2415	0.12
2430	0.1
2445	0.113333333333333
2460	0.113333333333333
2475	0.113333333333333
2490	0.113333333333333
2505	0.146666666666667
2520	0.14
2535	0.126666666666667
2550	0.133333333333333
2565	0.126666666666667
2580	0.12
2595	0.12
2610	0.14
2625	0.14
2640	0.146666666666667
2655	0.113333333333333
2670	0.113333333333333
2685	0.12
2700	0.126666666666667
2715	0.133333333333333
2730	0.146666666666667
2745	0.133333333333333
2760	0.12
2775	0.14
2790	0.14
2805	0.153333333333333
2820	0.16
2835	0.16
2850	0.16
2865	0.146666666666667
2880	0.133333333333333
2895	0.14
2910	0.133333333333333
2925	0.133333333333333
2940	0.126666666666667
2955	0.126666666666667
2970	0.12
2985	0.126666666666667
3000	0.106666666666667
3015	0.12
3030	0.146666666666667
3045	0.16
3060	0.153333333333333
3075	0.133333333333333
3090	0.126666666666667
3105	0.126666666666667
3120	0.113333333333333
3135	0.106666666666667
3150	0.1
3165	0.0866666666666667
3180	0.0666666666666667
3195	0.06
3210	0.08
3225	0.1
3240	0.113333333333333
3255	0.1
3270	0.12
3285	0.133333333333333
3300	0.153333333333333
3315	0.153333333333333
3330	0.166666666666667
3345	0.153333333333333
3360	0.153333333333333
3375	0.133333333333333
3390	0.12
3405	0.133333333333333
3420	0.12
3435	0.113333333333333
3450	0.1
3465	0.113333333333333
3480	0.1
3495	0.106666666666667
3510	0.106666666666667
3525	0.12
3540	0.113333333333333
3555	0.12
3570	0.14
3585	0.126666666666667
3600	0.126666666666667
3615	0.12
3630	0.12
3645	0.12
3660	0.126666666666667
3675	0.133333333333333
3690	0.14
3705	0.126666666666667
3720	0.106666666666667
3735	0.126666666666667
3750	0.126666666666667
3765	0.12
3780	0.12
3795	0.113333333333333
3810	0.106666666666667
3825	0.0933333333333333
3840	0.1
3855	0.12
3870	0.126666666666667
3885	0.106666666666667
3900	0.106666666666667
3915	0.1
3930	0.0866666666666667
3945	0.0866666666666667
3960	0.0666666666666667
3975	0.0733333333333333
3990	0.06
4005	0.0466666666666667
4020	0.0533333333333333
4035	0.08
4050	0.1
4065	0.1
4080	0.113333333333333
4095	0.12
4110	0.126666666666667
4125	0.133333333333333
4140	0.14
4155	0.133333333333333
4170	0.113333333333333
4185	0.1
4200	0.08
4215	0.08
4230	0.0866666666666667
4245	0.0933333333333333
4260	0.1
4275	0.0933333333333333
4290	0.113333333333333
4305	0.113333333333333
4320	0.133333333333333
4335	0.126666666666667
4350	0.133333333333333
4365	0.14
4380	0.12
4395	0.113333333333333
4410	0.106666666666667
4425	0.1
4440	0.0866666666666667
4455	0.1
4470	0.1
4485	0.106666666666667
4500	0.1
4515	0.0933333333333333
4530	0.106666666666667
4545	0.12
4560	0.126666666666667
4575	0.126666666666667
4590	0.12
4605	0.126666666666667
4620	0.113333333333333
4635	0.106666666666667
4650	0.106666666666667
4665	0.113333333333333
4680	0.113333333333333
4695	0.12
4710	0.12
4725	0.126666666666667
4740	0.12
4755	0.106666666666667
4770	0.106666666666667
4785	0.12
4800	0.133333333333333
4815	0.133333333333333
4830	0.133333333333333
4845	0.106666666666667
4860	0.1
4875	0.1
4890	0.113333333333333
4905	0.106666666666667
4920	0.106666666666667
4935	0.106666666666667
4950	0.0933333333333333
4965	0.0933333333333333
4980	0.1
4995	0.12
5010	0.126666666666667
5025	0.133333333333333
5040	0.133333333333333
5055	0.133333333333333
5070	0.14
5085	0.14
5100	0.146666666666667
5115	0.146666666666667
5130	0.146666666666667
5145	0.146666666666667
5160	0.146666666666667
5175	0.133333333333333
5190	0.14
5205	0.14
5220	0.133333333333333
5235	0.126666666666667
5250	0.126666666666667
5265	0.14
5280	0.126666666666667
5295	0.133333333333333
5310	0.126666666666667
5325	0.133333333333333
5340	0.126666666666667
5355	0.133333333333333
5370	0.14
5385	0.14
5400	0.14
5415	0.133333333333333
5430	0.146666666666667
5445	0.133333333333333
5460	0.14
5475	0.133333333333333
5490	0.126666666666667
5505	0.113333333333333
5520	0.113333333333333
5535	0.106666666666667
5550	0.106666666666667
5565	0.106666666666667
5580	0.0933333333333333
5595	0.08
5610	0.08
5625	0.0733333333333333
5640	0.0733333333333333
5655	0.0733333333333333
5670	0.06
5685	0.0533333333333333
5700	0.0466666666666667
5715	0.04
5730	0.04
5745	0.0533333333333333
5760	0.0533333333333333
5775	0.0666666666666667
5790	0.0733333333333333
5805	0.0866666666666667
5820	0.0933333333333333
5835	0.1
5850	0.106666666666667
5865	0.113333333333333
5880	0.12
5895	0.106666666666667
5910	0.106666666666667
5925	0.106666666666667
5940	0.106666666666667
5955	0.113333333333333
5970	0.113333333333333
5985	0.12
6000	0.106666666666667
6015	0.12
6030	0.106666666666667
6045	0.126666666666667
6060	0.12
6075	0.126666666666667
6090	0.14
6105	0.12
6120	0.126666666666667
6135	0.12
6150	0.126666666666667
6165	0.113333333333333
6180	0.12
6195	0.113333333333333
6210	0.133333333333333
6225	0.113333333333333
6240	0.0933333333333333
6255	0.0933333333333333
6270	0.0866666666666667
6285	0.08
6300	0.0933333333333333
6315	0.1
6330	0.0933333333333333
6345	0.0933333333333333
6360	0.08
6375	0.1
6390	0.113333333333333
6405	0.146666666666667
6420	0.166666666666667
6435	0.193333333333333
6450	0.186666666666667
6465	0.166666666666667
6480	0.173333333333333
6495	0.166666666666667
6510	0.18
6525	0.166666666666667
6540	0.16
6555	0.126666666666667
6570	0.12
6585	0.106666666666667
6600	0.1
6615	0.12
6630	0.126666666666667
6645	0.14
6660	0.113333333333333
6675	0.106666666666667
6690	0.113333333333333
6705	0.133333333333333
6720	0.126666666666667
6735	0.126666666666667
6750	0.126666666666667
6765	0.106666666666667
6780	0.106666666666667
6795	0.0933333333333333
6810	0.12
6825	0.12
6840	0.12
6855	0.113333333333333
6870	0.106666666666667
6885	0.0933333333333333
6900	0.1
6915	0.106666666666667
6930	0.0933333333333333
6945	0.1
6960	0.0733333333333333
6975	0.0866666666666667
6990	0.0866666666666667
7005	0.1
7020	0.1
7035	0.106666666666667
7050	0.1
7065	0.113333333333333
7080	0.126666666666667
7095	0.126666666666667
7110	0.133333333333333
7125	0.14
7140	0.126666666666667
7155	0.113333333333333
7170	0.106666666666667
7185	0.106666666666667
7200	0.113333333333333
7215	0.0933333333333333
7230	0.08
7245	0.0666666666666667
7260	0.08
7275	0.0866666666666667
7290	0.0866666666666667
7305	0.0933333333333333
7320	0.12
7335	0.126666666666667
7350	0.12
7365	0.126666666666667
7380	0.133333333333333
7395	0.133333333333333
7410	0.12
7425	0.113333333333333
7440	0.133333333333333
7455	0.133333333333333
7470	0.106666666666667
7485	0.0933333333333333
7500	0.0933333333333333
7515	0.0866666666666667
7530	0.106666666666667
7545	0.113333333333333
7560	0.12
7575	0.113333333333333
7590	0.0866666666666667
7605	0.0733333333333333
7620	0.0866666666666667
7635	0.0933333333333333
7650	0.0866666666666667
7665	0.113333333333333
7680	0.1
7695	0.113333333333333
7710	0.1
7725	0.0933333333333333
7740	0.1
7755	0.106666666666667
7770	0.1
7785	0.113333333333333
7800	0.133333333333333
7815	0.12
7830	0.133333333333333
7845	0.12
7860	0.126666666666667
7875	0.14
7890	0.133333333333333
7905	0.14
7920	0.146666666666667
7935	0.126666666666667
7950	0.113333333333333
7965	0.1
7980	0.08
7995	0.08
8010	0.0866666666666667
8025	0.0666666666666667
8040	0.0933333333333333
8055	0.0933333333333333
8070	0.0933333333333333
8085	0.113333333333333
8100	0.106666666666667
8115	0.126666666666667
8130	0.133333333333333
8145	0.14
8160	0.126666666666667
8175	0.133333333333333
8190	0.126666666666667
8205	0.133333333333333
8220	0.133333333333333
8235	0.133333333333333
8250	0.146666666666667
8265	0.14
8280	0.14
8295	0.133333333333333
8310	0.146666666666667
8325	0.153333333333333
8340	0.146666666666667
8355	0.126666666666667
8370	0.126666666666667
8385	0.106666666666667
8400	0.1
8415	0.0866666666666667
8430	0.0866666666666667
8445	0.0933333333333333
8460	0.08
8475	0.08
8490	0.0733333333333333
8505	0.0733333333333333
8520	0.0733333333333333
8535	0.0866666666666667
8550	0.08
8565	0.0933333333333333
8580	0.0933333333333333
8595	0.0933333333333333
8610	0.1
8625	0.0933333333333333
8640	0.1
8655	0.0933333333333333
8670	0.08
8685	0.0866666666666667
8700	0.0933333333333333
8715	0.0933333333333333
8730	0.0866666666666667
8745	0.0866666666666667
8760	0.1
8775	0.0933333333333333
8790	0.0866666666666667
8805	0.113333333333333
8820	0.146666666666667
8835	0.16
8850	0.166666666666667
8865	0.173333333333333
8880	0.173333333333333
8895	0.166666666666667
8910	0.153333333333333
8925	0.166666666666667
8940	0.166666666666667
8955	0.146666666666667
8970	0.133333333333333
8985	0.106666666666667
9000	0.106666666666667
9015	0.106666666666667
9030	0.113333333333333
9045	0.126666666666667
9060	0.126666666666667
9075	0.12
9090	0.12
9105	0.14
9120	0.126666666666667
9135	0.133333333333333
9150	0.12
9165	0.106666666666667
9180	0.12
9195	0.12
9210	0.12
9225	0.146666666666667
9240	0.16
9255	0.146666666666667
9270	0.14
9285	0.126666666666667
9300	0.126666666666667
9315	0.146666666666667
9330	0.12
9345	0.106666666666667
9360	0.1
9375	0.0666666666666667
9390	0.0533333333333333
9405	0.0466666666666667
9420	0.06
9435	0.0666666666666667
9450	0.0866666666666667
9465	0.06
9480	0.0666666666666667
9495	0.0666666666666667
9510	0.0866666666666667
9525	0.1
9540	0.113333333333333
9555	0.126666666666667
9570	0.14
9585	0.146666666666667
9600	0.153333333333333
9615	0.18
9630	0.18
9645	0.193333333333333
9660	0.193333333333333
9675	0.193333333333333
9690	0.186666666666667
9705	0.18
9720	0.16
9735	0.166666666666667
9750	0.146666666666667
9765	0.133333333333333
9780	0.14
9795	0.14
9810	0.126666666666667
9825	0.126666666666667
9840	0.12
9855	0.12
9870	0.12
9885	0.106666666666667
9900	0.106666666666667
9915	0.113333333333333
9930	0.126666666666667
9945	0.113333333333333
9960	0.106666666666667
9975	0.113333333333333
9990	0.133333333333333
10005	0.126666666666667
10020	0.133333333333333
10035	0.133333333333333
10050	0.173333333333333
10065	0.193333333333333
10080	0.18
10095	0.186666666666667
10110	0.193333333333333
10125	0.18
10140	0.16
10155	0.173333333333333
10170	0.18
10185	0.226666666666667
10200	0.2
10215	0.173333333333333
10230	0.18
10245	0.22
10260	0.246666666666667
10275	0.253333333333333
10290	0.266666666666667
10305	0.293333333333333
10320	0.306666666666667
10335	0.28
10350	0.286666666666667
10365	0.306666666666667
10380	0.306666666666667
10395	0.26
10410	0.24
10425	0.226666666666667
10440	0.206666666666667
10455	0.16
10470	0.146666666666667
10485	0.133333333333333
10500	0.106666666666667
10515	0.0733333333333333
10530	0.0533333333333333
10545	0.0466666666666667
10560	0.0333333333333333
10575	0.04
10590	0.0466666666666667
10605	0.0533333333333333
10620	0.0333333333333333
10635	0.0266666666666667
10650	0.0266666666666667
10665	0.0466666666666667
10680	0.0466666666666667
10695	0.0466666666666667
10710	0.06
10725	0.0666666666666667
10740	0.08
10755	0.08
10770	0.106666666666667
10785	0.1
10800	0.113333333333333
10815	0.0933333333333333
10830	0.1
10845	0.1
10860	0.0866666666666667
10875	0.12
10890	0.153333333333333
10905	0.153333333333333
10920	0.146666666666667
10935	0.166666666666667
10950	0.153333333333333
10965	0.153333333333333
10980	0.153333333333333
10995	0.153333333333333
11010	0.153333333333333
11025	0.113333333333333
11040	0.0666666666666667
11055	0.0666666666666667
11070	0.0466666666666667
11085	0.0266666666666667
11100	0.0266666666666667
11115	0.04
11130	0.0466666666666667
11145	0.0866666666666667
11160	0.0866666666666667
11175	0.113333333333333
11190	0.14
11205	0.166666666666667
11220	0.22
11235	0.253333333333333
11250	0.293333333333333
11265	0.286666666666667
11280	0.273333333333333
11295	0.24
11310	0.266666666666667
11325	0.24
11340	0.206666666666667
11355	0.173333333333333
11370	0.14
11385	0.106666666666667
11400	0.08
11415	0.0933333333333333
11430	0.1
11445	0.0933333333333333
11460	0.0733333333333333
11475	0.0733333333333333
11490	0.08
11505	0.08
11520	0.06
11535	0.0666666666666667
11550	0.08
11565	0.0733333333333333
11580	0.0733333333333333
11595	0.0733333333333333
11610	0.08
11625	0.0933333333333333
11640	0.0933333333333333
11655	0.0933333333333333
11670	0.1
11685	0.1
11700	0.0933333333333333
11715	0.0866666666666667
11730	0.08
11745	0.0866666666666667
11760	0.0866666666666667
11775	0.0666666666666667
11790	0.06
11805	0.06
11820	0.0533333333333333
11835	0.0666666666666667
11850	0.0466666666666667
11865	0.04
11880	0.04
11895	0.0333333333333333
11910	0.02
11925	0.0333333333333333
11940	0.0333333333333333
11955	0.04
11970	0.04
11985	0.02
12000	0.02
12015	0.0266666666666667
12030	0.0666666666666667
12045	0.0666666666666667
12060	0.0666666666666667
12075	0.0666666666666667
12090	0.0666666666666667
12105	0.0666666666666667
12120	0.08
12135	0.0866666666666667
12150	0.0866666666666667
12165	0.0866666666666667
12180	0.0466666666666667
12195	0.0533333333333333
12210	0.0533333333333333
12225	0.0533333333333333
12240	0.0666666666666667
12255	0.1
12270	0.0933333333333333
12285	0.0866666666666667
12300	0.0866666666666667
12315	0.0933333333333333
12330	0.0933333333333333
12345	0.0933333333333333
12360	0.1
12375	0.0866666666666667
12390	0.08
12405	0.0533333333333333
12420	0.0866666666666667
12435	0.0933333333333333
12450	0.106666666666667
12465	0.113333333333333
12480	0.126666666666667
12495	0.12
12510	0.12
12525	0.126666666666667
12540	0.12
12555	0.113333333333333
12570	0.0866666666666667
12585	0.0866666666666667
12600	0.0733333333333333
12615	0.06
12630	0.0466666666666667
12645	0.0666666666666667
12660	0.06
12675	0.0733333333333333
12690	0.0933333333333333
12705	0.0866666666666667
12720	0.0733333333333333
12735	0.0733333333333333
12750	0.0733333333333333
12765	0.0666666666666667
12780	0.0733333333333333
12795	0.0666666666666667
12810	0.0666666666666667
12825	0.0533333333333333
12840	0.0333333333333333
12855	0.04
12870	0.0466666666666667
12885	0.0466666666666667
12900	0.0533333333333333
12915	0.106666666666667
12930	0.113333333333333
12945	0.1
12960	0.1
12975	0.106666666666667
12990	0.106666666666667
13005	0.106666666666667
13020	0.1
13035	0.0933333333333333
13050	0.0866666666666667
13065	0.0333333333333333
13080	0.0266666666666667
13095	0.0266666666666667
13110	0.0333333333333333
13125	0.0333333333333333
13140	0.04
13155	0.06
13170	0.08
13185	0.0866666666666667
13200	0.1
13215	0.1
13230	0.106666666666667
13245	0.106666666666667
13260	0.1
13275	0.0866666666666667
13290	0.08
13305	0.0733333333333333
13320	0.0533333333333333
13335	0.0466666666666667
13350	0.0333333333333333
13365	0.0333333333333333
13380	0.02
13395	0.02
13410	0.02
13425	0.02
13440	0.02
13455	0.00666666666666667
13470	0.00666666666666667
13485	0.00666666666666667
13500	0.0133333333333333
13515	0.0333333333333333
13530	0.0533333333333333
13545	0.0666666666666667
13560	0.08
13575	0.08
13590	0.0933333333333333
13605	0.0933333333333333
13620	0.0933333333333333
13635	0.1
13650	0.0933333333333333
13665	0.0733333333333333
13680	0.0533333333333333
13695	0.04
13710	0.0266666666666667
13725	0.0333333333333333
13740	0.02
13755	0.0133333333333333
13770	0.0133333333333333
13785	0.00666666666666667
13800	0.00666666666666667
13815	0.0133333333333333
13830	0.0133333333333333
13845	0.0133333333333333
13860	0.0133333333333333
13875	0.0333333333333333
13890	0.0333333333333333
13905	0.0333333333333333
13920	0.0466666666666667
13935	0.0666666666666667
13950	0.0733333333333333
13965	0.0933333333333333
13980	0.113333333333333
13995	0.126666666666667
14010	0.126666666666667
14025	0.1
14040	0.106666666666667
14055	0.113333333333333
14070	0.1
14085	0.0866666666666667
14100	0.113333333333333
14115	0.1
14130	0.1
14145	0.1
14160	0.106666666666667
14175	0.126666666666667
14190	0.133333333333333
14205	0.133333333333333
14220	0.14
14235	0.14
14250	0.113333333333333
14265	0.12
14280	0.113333333333333
14295	0.106666666666667
14310	0.126666666666667
14325	0.133333333333333
14340	0.14
14355	0.146666666666667
14370	0.173333333333333
14385	0.186666666666667
14400	0.186666666666667
14415	0.18
14430	0.2
14445	0.22
14460	0.206666666666667
14475	0.2
14490	0.18
14505	0.173333333333333
14520	0.153333333333333
14535	0.153333333333333
14550	0.166666666666667
14565	0.166666666666667
14580	0.146666666666667
14595	0.133333333333333
14610	0.126666666666667
14625	0.12
14640	0.133333333333333
14655	0.153333333333333
14670	0.16
14685	0.153333333333333
14700	0.146666666666667
14715	0.153333333333333
14730	0.146666666666667
14745	0.146666666666667
14760	0.16
14775	0.16
14790	0.166666666666667
14805	0.16
14820	0.153333333333333
14835	0.16
14850	0.16
14865	0.16
14880	0.173333333333333
14895	0.166666666666667
14910	0.18
14925	0.193333333333333
14940	0.18
14955	0.166666666666667
14970	0.173333333333333
14985	0.153333333333333
15000	0.14
15015	0.126666666666667
15030	0.126666666666667
15045	0.12
15060	0.0933333333333333
15075	0.0666666666666667
15090	0.0666666666666667
15105	0.06
15120	0.04
15135	0.0466666666666667
15150	0.0533333333333333
15165	0.0466666666666667
15180	0.0333333333333333
15195	0.0333333333333333
15210	0.0266666666666667
15225	0.0266666666666667
15240	0.0266666666666667
15255	0.0333333333333333
15270	0.0333333333333333
15285	0.0333333333333333
15300	0.0333333333333333
15315	0.0733333333333333
15330	0.0866666666666667
15345	0.0933333333333333
15360	0.106666666666667
15375	0.12
15390	0.133333333333333
15405	0.14
15420	0.146666666666667
15435	0.14
15450	0.14
15465	0.1
15480	0.0866666666666667
15495	0.1
15510	0.0866666666666667
15525	0.1
15540	0.1
15555	0.106666666666667
15570	0.113333333333333
15585	0.12
15600	0.133333333333333
15615	0.14
15630	0.133333333333333
15645	0.133333333333333
15660	0.14
15675	0.126666666666667
15690	0.113333333333333
15705	0.113333333333333
15720	0.126666666666667
15735	0.12
15750	0.113333333333333
15765	0.113333333333333
15780	0.133333333333333
15795	0.12
15810	0.113333333333333
15825	0.106666666666667
15840	0.106666666666667
15855	0.0866666666666667
15870	0.0733333333333333
15885	0.0933333333333333
15900	0.08
15915	0.08
15930	0.0666666666666667
15945	0.06
15960	0.06
15975	0.0733333333333333
15990	0.08
16005	0.0866666666666667
16020	0.0733333333333333
16035	0.06
16050	0.06
16065	0.06
16080	0.0666666666666667
16095	0.08
16110	0.0933333333333333
16125	0.0733333333333333
16140	0.08
16155	0.0866666666666667
16170	0.1
16185	0.1
16200	0.126666666666667
16215	0.133333333333333
16230	0.14
16245	0.153333333333333
16260	0.16
16275	0.166666666666667
16290	0.166666666666667
16305	0.16
16320	0.153333333333333
16335	0.153333333333333
16350	0.126666666666667
16365	0.113333333333333
16380	0.106666666666667
16395	0.08
16410	0.08
16425	0.0866666666666667
16440	0.08
16455	0.0933333333333333
16470	0.0933333333333333
16485	0.1
16500	0.106666666666667
16515	0.12
16530	0.12
16545	0.133333333333333
16560	0.133333333333333
16575	0.166666666666667
16590	0.153333333333333
16605	0.14
16620	0.14
16635	0.133333333333333
16650	0.126666666666667
16665	0.113333333333333
16680	0.106666666666667
16695	0.0933333333333333
16710	0.0733333333333333
16725	0.0333333333333333
16740	0.04
16755	0.04
16770	0.0466666666666667
16785	0.06
16800	0.0733333333333333
16815	0.0866666666666667
16830	0.1
