# Supplementary material for: Conveniently Pre-Tagged and Pre-Packaged: Extended Molecular Identification and Metagenomics Using Complete Metazoan Mitochondrial Genomes
Source: PLoS One. 2012 Dec 14;7(12):e51263. doi: 10.1371/journal.pone.0051263 (PMC3522660; doi:10.1371/journal.pone.0051263)
Supplement: File S4 — Sliding window analyses for Sauropsida, Aves, Hemichordata, Coelacanthimorpha, Dipnoi, Chondrichthyes and Cephalochordata. For each family, the folder contains the aligned sequences as well as the sliding window analyses by species pair and for all species pair on a single figure. (ZIP) [file pone.0051263.s004.zip › Sauropsida & Aves/Anatidae/15_150/Anas_formosa_NC_015482_Cygnus_columbianus_NC_007691.csv]

0	0.106666666666667
15	0.12
30	0.126666666666667
45	0.12
60	0.113333333333333
75	0.126666666666667
90	0.113333333333333
105	0.1
120	0.1
135	0.0866666666666667
150	0.08
165	0.0733333333333333
180	0.06
195	0.0733333333333333
210	0.0733333333333333
225	0.06
240	0.0733333333333333
255	0.0733333333333333
270	0.06
285	0.0666666666666667
300	0.08
315	0.0933333333333333
330	0.106666666666667
345	0.1
360	0.1
375	0.1
390	0.0866666666666667
405	0.1
420	0.106666666666667
435	0.0933333333333333
450	0.08
465	0.08
480	0.0733333333333333
495	0.0733333333333333
510	0.0733333333333333
525	0.0866666666666667
540	0.0933333333333333
555	0.0933333333333333
570	0.1
585	0.1
600	0.106666666666667
615	0.0933333333333333
630	0.1
645	0.1
660	0.106666666666667
675	0.106666666666667
690	0.106666666666667
705	0.1
720	0.0933333333333333
735	0.106666666666667
750	0.1
765	0.106666666666667
780	0.113333333333333
795	0.106666666666667
810	0.106666666666667
825	0.113333333333333
840	0.12
855	0.133333333333333
870	0.133333333333333
885	0.133333333333333
900	0.133333333333333
915	0.14
930	0.12
945	0.126666666666667
960	0.133333333333333
975	0.113333333333333
990	0.113333333333333
1005	0.113333333333333
1020	0.126666666666667
1035	0.126666666666667
1050	0.12
1065	0.12
1080	0.126666666666667
1095	0.113333333333333
1110	0.12
1125	0.126666666666667
1140	0.12
1155	0.1
1170	0.0933333333333333
1185	0.08
1200	0.0733333333333333
1215	0.06
1230	0.0733333333333333
1245	0.08
1260	0.0666666666666667
1275	0.0666666666666667
1290	0.0666666666666667
1305	0.0733333333333333
1320	0.0666666666666667
1335	0.0666666666666667
1350	0.0666666666666667
1365	0.0666666666666667
1380	0.0533333333333333
1395	0.0533333333333333
1410	0.0466666666666667
1425	0.0533333333333333
1440	0.0466666666666667
1455	0.0466666666666667
1470	0.0533333333333333
1485	0.06
1500	0.06
1515	0.0533333333333333
1530	0.0466666666666667
1545	0.04
1560	0.0533333333333333
1575	0.04
1590	0.0533333333333333
1605	0.0533333333333333
1620	0.0533333333333333
1635	0.0666666666666667
1650	0.0666666666666667
1665	0.0733333333333333
1680	0.1
1695	0.106666666666667
1710	0.106666666666667
1725	0.113333333333333
1740	0.113333333333333
1755	0.12
1770	0.12
1785	0.113333333333333
1800	0.133333333333333
1815	0.133333333333333
1830	0.106666666666667
1845	0.113333333333333
1860	0.106666666666667
1875	0.106666666666667
1890	0.113333333333333
1905	0.12
1920	0.113333333333333
1935	0.106666666666667
1950	0.106666666666667
1965	0.12
1980	0.146666666666667
1995	0.153333333333333
2010	0.166666666666667
2025	0.173333333333333
2040	0.16
2055	0.146666666666667
2070	0.14
2085	0.146666666666667
2100	0.14
2115	0.126666666666667
2130	0.113333333333333
2145	0.1
2160	0.0866666666666667
2175	0.0866666666666667
2190	0.1
2205	0.113333333333333
2220	0.113333333333333
2235	0.1
2250	0.0866666666666667
2265	0.08
2280	0.113333333333333
2295	0.106666666666667
2310	0.106666666666667
2325	0.1
2340	0.0866666666666667
2355	0.0666666666666667
2370	0.0933333333333333
2385	0.106666666666667
2400	0.12
2415	0.14
2430	0.106666666666667
2445	0.113333333333333
2460	0.113333333333333
2475	0.113333333333333
2490	0.12
2505	0.146666666666667
2520	0.146666666666667
2535	0.133333333333333
2550	0.133333333333333
2565	0.126666666666667
2580	0.113333333333333
2595	0.126666666666667
2610	0.146666666666667
2625	0.14
2640	0.146666666666667
2655	0.12
2670	0.1
2685	0.113333333333333
2700	0.113333333333333
2715	0.113333333333333
2730	0.14
2745	0.126666666666667
2760	0.106666666666667
2775	0.133333333333333
2790	0.133333333333333
2805	0.14
2820	0.16
2835	0.153333333333333
2850	0.166666666666667
2865	0.166666666666667
2880	0.16
2895	0.166666666666667
2910	0.18
2925	0.166666666666667
2940	0.173333333333333
2955	0.173333333333333
2970	0.16
2985	0.16
3000	0.14
3015	0.153333333333333
3030	0.166666666666667
3045	0.166666666666667
3060	0.146666666666667
3075	0.133333333333333
3090	0.113333333333333
3105	0.12
3120	0.106666666666667
3135	0.113333333333333
3150	0.106666666666667
3165	0.0866666666666667
3180	0.0666666666666667
3195	0.0666666666666667
3210	0.0933333333333333
3225	0.1
3240	0.106666666666667
3255	0.0933333333333333
3270	0.113333333333333
3285	0.12
3300	0.14
3315	0.14
3330	0.14
3345	0.126666666666667
3360	0.12
3375	0.12
3390	0.113333333333333
3405	0.126666666666667
3420	0.12
3435	0.106666666666667
3450	0.0933333333333333
3465	0.1
3480	0.106666666666667
3495	0.113333333333333
3510	0.106666666666667
3525	0.113333333333333
3540	0.113333333333333
3555	0.12
3570	0.14
3585	0.14
3600	0.14
3615	0.146666666666667
3630	0.133333333333333
3645	0.133333333333333
3660	0.146666666666667
3675	0.153333333333333
3690	0.16
3705	0.146666666666667
3720	0.133333333333333
3735	0.133333333333333
3750	0.146666666666667
3765	0.133333333333333
3780	0.14
3795	0.14
3810	0.126666666666667
3825	0.113333333333333
3840	0.113333333333333
3855	0.133333333333333
3870	0.12
3885	0.113333333333333
3900	0.1
3915	0.0933333333333333
3930	0.08
3945	0.08
3960	0.0666666666666667
3975	0.08
3990	0.0733333333333333
4005	0.0533333333333333
4020	0.0666666666666667
4035	0.08
4050	0.08
4065	0.0933333333333333
4080	0.1
4095	0.1
4110	0.106666666666667
4125	0.1
4140	0.1
4155	0.0933333333333333
4170	0.0733333333333333
4185	0.0666666666666667
4200	0.0666666666666667
4215	0.06
4230	0.0666666666666667
4245	0.0733333333333333
4260	0.0866666666666667
4275	0.0933333333333333
4290	0.113333333333333
4305	0.126666666666667
4320	0.153333333333333
4335	0.153333333333333
4350	0.153333333333333
4365	0.153333333333333
4380	0.14
4395	0.126666666666667
4410	0.106666666666667
4425	0.0933333333333333
4440	0.0866666666666667
4455	0.08
4470	0.06
4485	0.0733333333333333
4500	0.0666666666666667
4515	0.06
4530	0.08
4545	0.0933333333333333
4560	0.106666666666667
4575	0.113333333333333
4590	0.1
4605	0.113333333333333
4620	0.113333333333333
4635	0.1
4650	0.106666666666667
4665	0.113333333333333
4680	0.113333333333333
4695	0.12
4710	0.12
4725	0.113333333333333
4740	0.12
4755	0.126666666666667
4770	0.133333333333333
4785	0.14
4800	0.153333333333333
4815	0.146666666666667
4830	0.126666666666667
4845	0.106666666666667
4860	0.1
4875	0.1
4890	0.1
4905	0.0733333333333333
4920	0.06
4935	0.0666666666666667
4950	0.0533333333333333
4965	0.06
4980	0.0733333333333333
4995	0.0933333333333333
5010	0.1
5025	0.1
5040	0.106666666666667
5055	0.113333333333333
5070	0.133333333333333
5085	0.133333333333333
5100	0.146666666666667
5115	0.146666666666667
5130	0.16
5145	0.153333333333333
5160	0.16
5175	0.166666666666667
5190	0.16
5205	0.16
5220	0.14
5235	0.133333333333333
5250	0.126666666666667
5265	0.126666666666667
5280	0.106666666666667
5295	0.12
5310	0.106666666666667
5325	0.106666666666667
5340	0.1
5355	0.1
5370	0.113333333333333
5385	0.12
5400	0.126666666666667
5415	0.14
5430	0.146666666666667
5445	0.133333333333333
5460	0.14
5475	0.146666666666667
5490	0.14
5505	0.133333333333333
5520	0.146666666666667
5535	0.133333333333333
5550	0.12
5565	0.113333333333333
5580	0.113333333333333
5595	0.106666666666667
5610	0.106666666666667
5625	0.0866666666666667
5640	0.1
5655	0.1
5670	0.08
5685	0.0733333333333333
5700	0.0733333333333333
5715	0.0666666666666667
5730	0.06
5745	0.0666666666666667
5760	0.0666666666666667
5775	0.0866666666666667
5790	0.0933333333333333
5805	0.106666666666667
5820	0.106666666666667
5835	0.106666666666667
5850	0.113333333333333
5865	0.126666666666667
5880	0.133333333333333
5895	0.12
5910	0.113333333333333
5925	0.106666666666667
5940	0.106666666666667
5955	0.106666666666667
5970	0.12
5985	0.126666666666667
6000	0.12
6015	0.106666666666667
6030	0.1
6045	0.113333333333333
6060	0.12
6075	0.126666666666667
6090	0.133333333333333
6105	0.12
6120	0.106666666666667
6135	0.1
6150	0.1
6165	0.106666666666667
6180	0.106666666666667
6195	0.1
6210	0.113333333333333
6225	0.1
6240	0.0733333333333333
6255	0.0733333333333333
6270	0.0733333333333333
6285	0.0733333333333333
6300	0.0933333333333333
6315	0.1
6330	0.0933333333333333
6345	0.106666666666667
6360	0.0933333333333333
6375	0.113333333333333
6390	0.133333333333333
6405	0.166666666666667
6420	0.186666666666667
6435	0.206666666666667
6450	0.186666666666667
6465	0.173333333333333
6480	0.193333333333333
6495	0.18
6510	0.18
6525	0.166666666666667
6540	0.16
6555	0.133333333333333
6570	0.133333333333333
6585	0.133333333333333
6600	0.146666666666667
6615	0.16
6630	0.146666666666667
6645	0.153333333333333
6660	0.14
6675	0.133333333333333
6690	0.133333333333333
6705	0.146666666666667
6720	0.126666666666667
6735	0.126666666666667
6750	0.12
6765	0.106666666666667
6780	0.106666666666667
6795	0.1
6810	0.106666666666667
6825	0.1
6840	0.1
6855	0.0933333333333333
6870	0.0933333333333333
6885	0.0733333333333333
6900	0.0666666666666667
6915	0.06
6930	0.0666666666666667
6945	0.08
6960	0.08
6975	0.0866666666666667
6990	0.0866666666666667
7005	0.1
7020	0.106666666666667
7035	0.12
7050	0.113333333333333
7065	0.14
7080	0.14
7095	0.133333333333333
7110	0.14
7125	0.166666666666667
7140	0.166666666666667
7155	0.146666666666667
7170	0.133333333333333
7185	0.133333333333333
7200	0.146666666666667
7215	0.126666666666667
7230	0.113333333333333
7245	0.113333333333333
7260	0.12
7275	0.1
7290	0.0933333333333333
7305	0.0933333333333333
7320	0.1
7335	0.1
7350	0.1
7365	0.113333333333333
7380	0.133333333333333
7395	0.133333333333333
7410	0.12
7425	0.133333333333333
7440	0.146666666666667
7455	0.16
7470	0.153333333333333
7485	0.14
7500	0.133333333333333
7515	0.12
7530	0.12
7545	0.106666666666667
7560	0.113333333333333
7575	0.0933333333333333
7590	0.08
7605	0.0866666666666667
7620	0.106666666666667
7635	0.113333333333333
7650	0.12
7665	0.14
7680	0.126666666666667
7695	0.146666666666667
7710	0.133333333333333
7725	0.14
7740	0.133333333333333
7755	0.126666666666667
7770	0.12
7785	0.133333333333333
7800	0.126666666666667
7815	0.113333333333333
7830	0.12
7845	0.113333333333333
7860	0.12
7875	0.133333333333333
7890	0.133333333333333
7905	0.133333333333333
7920	0.126666666666667
7935	0.12
7950	0.113333333333333
7965	0.1
7980	0.0933333333333333
7995	0.0866666666666667
8010	0.0933333333333333
8025	0.0733333333333333
8040	0.113333333333333
8055	0.12
8070	0.133333333333333
8085	0.133333333333333
8100	0.146666666666667
8115	0.16
8130	0.166666666666667
8145	0.166666666666667
8160	0.16
8175	0.166666666666667
8190	0.146666666666667
8205	0.133333333333333
8220	0.12
8235	0.126666666666667
8250	0.12
8265	0.12
8280	0.113333333333333
8295	0.12
8310	0.126666666666667
8325	0.126666666666667
8340	0.12
8355	0.126666666666667
8370	0.14
8385	0.126666666666667
8400	0.126666666666667
8415	0.126666666666667
8430	0.133333333333333
8445	0.126666666666667
8460	0.113333333333333
8475	0.106666666666667
8490	0.0933333333333333
8505	0.0866666666666667
8520	0.0866666666666667
8535	0.08
8550	0.0733333333333333
8565	0.0666666666666667
8580	0.08
8595	0.08
8610	0.0866666666666667
8625	0.0933333333333333
8640	0.0933333333333333
8655	0.0933333333333333
8670	0.08
8685	0.106666666666667
8700	0.113333333333333
8715	0.12
8730	0.106666666666667
8745	0.106666666666667
8760	0.113333333333333
8775	0.1
8790	0.106666666666667
8805	0.113333333333333
8820	0.133333333333333
8835	0.146666666666667
8850	0.146666666666667
8865	0.146666666666667
8880	0.133333333333333
8895	0.133333333333333
8910	0.126666666666667
8925	0.146666666666667
8940	0.146666666666667
8955	0.126666666666667
8970	0.12
8985	0.08
9000	0.0933333333333333
9015	0.08
9030	0.1
9045	0.106666666666667
9060	0.113333333333333
9075	0.106666666666667
9090	0.106666666666667
9105	0.133333333333333
9120	0.14
9135	0.146666666666667
9150	0.126666666666667
9165	0.14
9180	0.146666666666667
9195	0.153333333333333
9210	0.146666666666667
9225	0.14
9240	0.153333333333333
9255	0.133333333333333
9270	0.106666666666667
9285	0.1
9300	0.1
9315	0.1
9330	0.08
9345	0.08
9360	0.0733333333333333
9375	0.0666666666666667
9390	0.0466666666666667
9405	0.04
9420	0.0533333333333333
9435	0.06
9450	0.08
9465	0.0666666666666667
9480	0.0666666666666667
9495	0.0533333333333333
9510	0.0733333333333333
9525	0.0933333333333333
9540	0.106666666666667
9555	0.126666666666667
9570	0.16
9585	0.173333333333333
9600	0.173333333333333
9615	0.193333333333333
9630	0.193333333333333
9645	0.2
9660	0.193333333333333
9675	0.18
9690	0.186666666666667
9705	0.18
9720	0.146666666666667
9735	0.14
9750	0.126666666666667
9765	0.12
9780	0.126666666666667
9795	0.133333333333333
9810	0.14
9825	0.153333333333333
9840	0.14
9855	0.14
9870	0.126666666666667
9885	0.113333333333333
9900	0.106666666666667
9915	0.113333333333333
9930	0.126666666666667
9945	0.113333333333333
9960	0.0933333333333333
9975	0.0866666666666667
9990	0.0933333333333333
10005	0.08
10020	0.106666666666667
10035	0.106666666666667
10050	0.153333333333333
10065	0.18
10080	0.166666666666667
10095	0.173333333333333
10110	0.186666666666667
10125	0.18
10140	0.173333333333333
10155	0.193333333333333
10170	0.18
10185	0.233333333333333
10200	0.22
10215	0.18
10230	0.18
10245	0.226666666666667
10260	0.266666666666667
10275	0.286666666666667
10290	0.3
10305	0.36
10320	0.393333333333333
10335	0.36
10350	0.353333333333333
10365	0.393333333333333
10380	0.4
10395	0.353333333333333
10410	0.313333333333333
10425	0.286666666666667
10440	0.266666666666667
10455	0.186666666666667
10470	0.16
10485	0.153333333333333
10500	0.126666666666667
10515	0.08
10530	0.06
10545	0.0466666666666667
10560	0.0333333333333333
10575	0.0333333333333333
10590	0.0533333333333333
10605	0.06
10620	0.0533333333333333
10635	0.0533333333333333
10650	0.0533333333333333
10665	0.06
10680	0.06
10695	0.06
10710	0.0666666666666667
10725	0.0666666666666667
10740	0.0533333333333333
10755	0.0466666666666667
10770	0.0533333333333333
10785	0.0466666666666667
10800	0.06
10815	0.0533333333333333
10830	0.0733333333333333
10845	0.0733333333333333
10860	0.0666666666666667
10875	0.12
10890	0.166666666666667
10905	0.18
10920	0.186666666666667
10935	0.193333333333333
10950	0.18
10965	0.18
10980	0.166666666666667
10995	0.166666666666667
11010	0.166666666666667
11025	0.126666666666667
11040	0.08
11055	0.0733333333333333
11070	0.0466666666666667
11085	0.0333333333333333
11100	0.0333333333333333
11115	0.0466666666666667
11130	0.0466666666666667
11145	0.0866666666666667
11160	0.0933333333333333
11175	0.113333333333333
11190	0.146666666666667
11205	0.146666666666667
11220	0.166666666666667
11235	0.2
11250	0.233333333333333
11265	0.226666666666667
11280	0.22
11295	0.18
11310	0.2
11325	0.166666666666667
11340	0.126666666666667
11355	0.12
11370	0.12
11385	0.0866666666666667
11400	0.0666666666666667
11415	0.0866666666666667
11430	0.1
11445	0.1
11460	0.0733333333333333
11475	0.08
11490	0.0866666666666667
11505	0.0866666666666667
11520	0.0666666666666667
11535	0.0733333333333333
11550	0.0866666666666667
11565	0.08
11580	0.0733333333333333
11595	0.0733333333333333
11610	0.0866666666666667
11625	0.1
11640	0.1
11655	0.1
11670	0.106666666666667
11685	0.1
11700	0.0933333333333333
11715	0.0733333333333333
11730	0.0666666666666667
11745	0.08
11760	0.0733333333333333
11775	0.0533333333333333
11790	0.0466666666666667
11805	0.0466666666666667
11820	0.04
11835	0.06
11850	0.04
11865	0.04
11880	0.04
11895	0.0266666666666667
11910	0.02
11925	0.0333333333333333
11940	0.0333333333333333
11955	0.04
11970	0.04
11985	0.02
12000	0.02
12015	0.02
12030	0.0533333333333333
12045	0.0533333333333333
12060	0.0533333333333333
12075	0.06
12090	0.06
12105	0.0533333333333333
12120	0.0666666666666667
12135	0.08
12150	0.08
12165	0.0933333333333333
12180	0.0666666666666667
12195	0.0733333333333333
12210	0.0733333333333333
12225	0.0666666666666667
12240	0.08
12255	0.12
12270	0.113333333333333
12285	0.1
12300	0.1
12315	0.1
12330	0.0933333333333333
12345	0.0933333333333333
12360	0.1
12375	0.0866666666666667
12390	0.08
12405	0.0466666666666667
12420	0.08
12435	0.0933333333333333
12450	0.1
12465	0.106666666666667
12480	0.12
12495	0.113333333333333
12510	0.126666666666667
12525	0.126666666666667
12540	0.12
12555	0.126666666666667
12570	0.106666666666667
12585	0.106666666666667
12600	0.1
12615	0.0866666666666667
12630	0.0733333333333333
12645	0.0933333333333333
12660	0.0733333333333333
12675	0.0866666666666667
12690	0.106666666666667
12705	0.0933333333333333
12720	0.0733333333333333
12735	0.0666666666666667
12750	0.0666666666666667
12765	0.06
12780	0.0666666666666667
12795	0.0533333333333333
12810	0.0533333333333333
12825	0.0533333333333333
12840	0.04
12855	0.04
12870	0.0466666666666667
12885	0.04
12900	0.0466666666666667
12915	0.1
12930	0.106666666666667
12945	0.1
12960	0.1
12975	0.1
12990	0.106666666666667
13005	0.113333333333333
13020	0.106666666666667
13035	0.106666666666667
13050	0.1
13065	0.0533333333333333
13080	0.04
13095	0.04
13110	0.0466666666666667
13125	0.0466666666666667
13140	0.0333333333333333
13155	0.0533333333333333
13170	0.0533333333333333
13185	0.0533333333333333
13200	0.06
13215	0.0533333333333333
13230	0.0666666666666667
13245	0.0666666666666667
13260	0.06
13275	0.0466666666666667
13290	0.0466666666666667
13305	0.0333333333333333
13320	0.04
13335	0.04
13350	0.0333333333333333
13365	0.0333333333333333
13380	0.02
13395	0.02
13410	0.02
13425	0.0266666666666667
13440	0.0266666666666667
13455	0.0133333333333333
13470	0.00666666666666667
13485	0.00666666666666667
13500	0.0133333333333333
13515	0.0333333333333333
13530	0.0533333333333333
13545	0.0733333333333333
13560	0.0866666666666667
13575	0.08
13590	0.1
13605	0.113333333333333
13620	0.113333333333333
13635	0.126666666666667
13650	0.126666666666667
13665	0.106666666666667
13680	0.0866666666666667
13695	0.0666666666666667
13710	0.0533333333333333
13725	0.06
13740	0.04
13755	0.0266666666666667
13770	0.0266666666666667
13785	0.0133333333333333
13800	0.00666666666666667
13815	0.0133333333333333
13830	0.0133333333333333
13845	0.0133333333333333
13860	0.0133333333333333
13875	0.0266666666666667
13890	0.0266666666666667
13905	0.0266666666666667
13920	0.04
13935	0.06
13950	0.0666666666666667
13965	0.08
13980	0.1
13995	0.113333333333333
14010	0.126666666666667
14025	0.106666666666667
14040	0.113333333333333
14055	0.12
14070	0.106666666666667
14085	0.113333333333333
14100	0.14
14115	0.133333333333333
14130	0.133333333333333
14145	0.126666666666667
14160	0.126666666666667
14175	0.14
14190	0.153333333333333
14205	0.16
14220	0.166666666666667
14235	0.153333333333333
14250	0.126666666666667
14265	0.14
14280	0.133333333333333
14295	0.133333333333333
14310	0.14
14325	0.153333333333333
14340	0.146666666666667
14355	0.153333333333333
14370	0.173333333333333
14385	0.18
14400	0.193333333333333
14415	0.18
14430	0.2
14445	0.206666666666667
14460	0.193333333333333
14475	0.173333333333333
14490	0.173333333333333
14505	0.153333333333333
14520	0.133333333333333
14535	0.133333333333333
14550	0.146666666666667
14565	0.14
14580	0.126666666666667
14595	0.126666666666667
14610	0.126666666666667
14625	0.126666666666667
14640	0.126666666666667
14655	0.133333333333333
14670	0.14
14685	0.14
14700	0.126666666666667
14715	0.14
14730	0.133333333333333
14745	0.14
14760	0.146666666666667
14775	0.146666666666667
14790	0.153333333333333
14805	0.16
14820	0.153333333333333
14835	0.153333333333333
14850	0.14
14865	0.14
14880	0.153333333333333
14895	0.153333333333333
14910	0.173333333333333
14925	0.186666666666667
14940	0.18
14955	0.18
14970	0.206666666666667
14985	0.186666666666667
15000	0.18
15015	0.16
15030	0.14
15045	0.12
15060	0.1
15075	0.08
15090	0.0733333333333333
15105	0.06
15120	0.0266666666666667
15135	0.0333333333333333
15150	0.04
15165	0.04
15180	0.04
15195	0.0533333333333333
15210	0.04
15225	0.0466666666666667
15240	0.0466666666666667
15255	0.0533333333333333
15270	0.0533333333333333
15285	0.0533333333333333
15300	0.0666666666666667
15315	0.113333333333333
15330	0.14
15345	0.126666666666667
15360	0.14
15375	0.14
15390	0.16
15405	0.153333333333333
15420	0.166666666666667
15435	0.16
15450	0.14
15465	0.1
15480	0.0733333333333333
15495	0.0866666666666667
15510	0.0733333333333333
15525	0.08
15540	0.06
15555	0.0733333333333333
15570	0.0666666666666667
15585	0.08
15600	0.1
15615	0.1
15630	0.1
15645	0.113333333333333
15660	0.12
15675	0.113333333333333
15690	0.113333333333333
15705	0.113333333333333
15720	0.14
15735	0.126666666666667
15750	0.113333333333333
15765	0.126666666666667
15780	0.14
15795	0.113333333333333
15810	0.113333333333333
15825	0.113333333333333
15840	0.126666666666667
15855	0.113333333333333
15870	0.0933333333333333
15885	0.113333333333333
15900	0.113333333333333
15915	0.1
15930	0.0866666666666667
15945	0.0933333333333333
15960	0.1
15975	0.113333333333333
15990	0.1
16005	0.113333333333333
16020	0.106666666666667
16035	0.1
16050	0.1
16065	0.113333333333333
16080	0.12
16095	0.113333333333333
16110	0.113333333333333
16125	0.0933333333333333
16140	0.0933333333333333
16155	0.0866666666666667
16170	0.0866666666666667
16185	0.08
16200	0.1
16215	0.0933333333333333
16230	0.1
16245	0.12
16260	0.126666666666667
16275	0.133333333333333
16290	0.153333333333333
16305	0.153333333333333
16320	0.153333333333333
16335	0.153333333333333
16350	0.133333333333333
16365	0.12
16380	0.1
16395	0.08
16410	0.0933333333333333
16425	0.1
16440	0.0866666666666667
16455	0.1
16470	0.1
16485	0.106666666666667
16500	0.106666666666667
16515	0.113333333333333
16530	0.14
16545	0.153333333333333
16560	0.14
16575	0.166666666666667
16590	0.153333333333333
16605	0.14
16620	0.14
16635	0.133333333333333
16650	0.126666666666667
16665	0.12
16680	0.1
16695	0.0866666666666667
16710	0.0666666666666667
16725	0.0333333333333333
16740	0.0466666666666667
16755	0.0466666666666667
16770	0.04
16785	0.0466666666666667
16800	0.06
16815	0.0733333333333333
16830	0.0866666666666667
