# Supplementary material for: Conveniently Pre-Tagged and Pre-Packaged: Extended Molecular Identification and Metagenomics Using Complete Metazoan Mitochondrial Genomes
Source: PLoS One. 2012 Dec 14;7(12):e51263. doi: 10.1371/journal.pone.0051263 (PMC3522660; doi:10.1371/journal.pone.0051263)
Supplement: File S4 — Sliding window analyses for Sauropsida, Aves, Hemichordata, Coelacanthimorpha, Dipnoi, Chondrichthyes and Cephalochordata. For each family, the folder contains the aligned sequences as well as the sliding window analyses by species pair and for all species pair on a single figure. (ZIP) [file pone.0051263.s004.zip › Sauropsida & Aves/Anatidae/15_150/Anas_platyrhynchos_NC_009684_Anser_albifrons_NC_004539.csv]

0	0.12
15	0.12
30	0.133333333333333
45	0.113333333333333
60	0.1
75	0.106666666666667
90	0.106666666666667
105	0.106666666666667
120	0.0933333333333333
135	0.0866666666666667
150	0.0666666666666667
165	0.0733333333333333
180	0.0666666666666667
195	0.0666666666666667
210	0.06
225	0.06
240	0.0666666666666667
255	0.0733333333333333
270	0.0733333333333333
285	0.0866666666666667
300	0.0866666666666667
315	0.106666666666667
330	0.113333333333333
345	0.12
360	0.126666666666667
375	0.113333333333333
390	0.0933333333333333
405	0.0866666666666667
420	0.0933333333333333
435	0.08
450	0.0866666666666667
465	0.0666666666666667
480	0.0733333333333333
495	0.0733333333333333
510	0.0666666666666667
525	0.0866666666666667
540	0.0866666666666667
555	0.0866666666666667
570	0.08
585	0.08
600	0.1
615	0.106666666666667
630	0.0866666666666667
645	0.08
660	0.0866666666666667
675	0.0733333333333333
690	0.08
705	0.0733333333333333
720	0.0733333333333333
735	0.0866666666666667
750	0.0666666666666667
765	0.06
780	0.0733333333333333
795	0.0733333333333333
810	0.0666666666666667
825	0.0666666666666667
840	0.0666666666666667
855	0.0666666666666667
870	0.0666666666666667
885	0.06
900	0.0533333333333333
915	0.06
930	0.06
945	0.06
960	0.0666666666666667
975	0.06
990	0.0533333333333333
1005	0.0733333333333333
1020	0.0733333333333333
1035	0.08
1050	0.0866666666666667
1065	0.1
1080	0.0866666666666667
1095	0.08
1110	0.08
1125	0.08
1140	0.0866666666666667
1155	0.0733333333333333
1170	0.0733333333333333
1185	0.0666666666666667
1200	0.0666666666666667
1215	0.0533333333333333
1230	0.0733333333333333
1245	0.08
1260	0.0733333333333333
1275	0.0733333333333333
1290	0.08
1305	0.0866666666666667
1320	0.106666666666667
1335	0.113333333333333
1350	0.106666666666667
1365	0.106666666666667
1380	0.1
1395	0.1
1410	0.1
1425	0.133333333333333
1440	0.126666666666667
1455	0.12
1470	0.1
1485	0.0933333333333333
1500	0.0933333333333333
1515	0.0866666666666667
1530	0.0933333333333333
1545	0.0933333333333333
1560	0.0933333333333333
1575	0.06
1590	0.06
1605	0.0533333333333333
1620	0.0533333333333333
1635	0.0733333333333333
1650	0.0733333333333333
1665	0.0866666666666667
1680	0.08
1695	0.0866666666666667
1710	0.106666666666667
1725	0.126666666666667
1740	0.133333333333333
1755	0.153333333333333
1770	0.146666666666667
1785	0.12
1800	0.133333333333333
1815	0.12
1830	0.113333333333333
1845	0.113333333333333
1860	0.0933333333333333
1875	0.0733333333333333
1890	0.08
1905	0.0733333333333333
1920	0.0933333333333333
1935	0.113333333333333
1950	0.106666666666667
1965	0.106666666666667
1980	0.12
1995	0.12
2010	0.133333333333333
2025	0.146666666666667
2040	0.133333333333333
2055	0.133333333333333
2070	0.12
2085	0.106666666666667
2100	0.1
2115	0.1
2130	0.0933333333333333
2145	0.0933333333333333
2160	0.0933333333333333
2175	0.0866666666666667
2190	0.1
2205	0.106666666666667
2220	0.113333333333333
2235	0.106666666666667
2250	0.106666666666667
2265	0.1
2280	0.113333333333333
2295	0.1
2310	0.106666666666667
2325	0.106666666666667
2340	0.1
2355	0.0866666666666667
2370	0.0866666666666667
2385	0.106666666666667
2400	0.113333333333333
2415	0.126666666666667
2430	0.14
2445	0.153333333333333
2460	0.14
2475	0.14
2490	0.14
2505	0.153333333333333
2520	0.16
2535	0.146666666666667
2550	0.16
2565	0.16
2580	0.12
2595	0.126666666666667
2610	0.146666666666667
2625	0.14
2640	0.14
2655	0.126666666666667
2670	0.12
2685	0.133333333333333
2700	0.14
2715	0.126666666666667
2730	0.14
2745	0.12
2760	0.106666666666667
2775	0.113333333333333
2790	0.12
2805	0.12
2820	0.12
2835	0.113333333333333
2850	0.113333333333333
2865	0.126666666666667
2880	0.12
2895	0.126666666666667
2910	0.126666666666667
2925	0.14
2940	0.12
2955	0.12
2970	0.126666666666667
2985	0.12
3000	0.106666666666667
3015	0.106666666666667
3030	0.113333333333333
3045	0.12
3060	0.113333333333333
3075	0.0933333333333333
3090	0.1
3105	0.106666666666667
3120	0.1
3135	0.0933333333333333
3150	0.08
3165	0.0733333333333333
3180	0.0666666666666667
3195	0.0666666666666667
3210	0.0733333333333333
3225	0.08
3240	0.0866666666666667
3255	0.08
3270	0.1
3285	0.126666666666667
3300	0.14
3315	0.14
3330	0.153333333333333
3345	0.14
3360	0.146666666666667
3375	0.146666666666667
3390	0.133333333333333
3405	0.14
3420	0.12
3435	0.113333333333333
3450	0.113333333333333
3465	0.126666666666667
3480	0.12
3495	0.133333333333333
3510	0.133333333333333
3525	0.133333333333333
3540	0.14
3555	0.133333333333333
3570	0.14
3585	0.133333333333333
3600	0.126666666666667
3615	0.113333333333333
3630	0.106666666666667
3645	0.113333333333333
3660	0.1
3675	0.1
3690	0.106666666666667
3705	0.1
3720	0.0933333333333333
3735	0.106666666666667
3750	0.1
3765	0.1
3780	0.106666666666667
3795	0.0933333333333333
3810	0.1
3825	0.0933333333333333
3840	0.08
3855	0.1
3870	0.0866666666666667
3885	0.0666666666666667
3900	0.0733333333333333
3915	0.0666666666666667
3930	0.06
3945	0.0533333333333333
3960	0.04
3975	0.06
3990	0.0666666666666667
4005	0.0666666666666667
4020	0.0866666666666667
4035	0.106666666666667
4050	0.113333333333333
4065	0.12
4080	0.126666666666667
4095	0.133333333333333
4110	0.14
4125	0.133333333333333
4140	0.153333333333333
4155	0.14
4170	0.12
4185	0.1
4200	0.1
4215	0.0933333333333333
4230	0.113333333333333
4245	0.126666666666667
4260	0.133333333333333
4275	0.146666666666667
4290	0.146666666666667
4305	0.166666666666667
4320	0.193333333333333
4335	0.186666666666667
4350	0.18
4365	0.193333333333333
4380	0.166666666666667
4395	0.153333333333333
4410	0.14
4425	0.113333333333333
4440	0.106666666666667
4455	0.0866666666666667
4470	0.08
4485	0.0866666666666667
4500	0.0866666666666667
4515	0.0733333333333333
4530	0.0866666666666667
4545	0.1
4560	0.12
4575	0.153333333333333
4590	0.16
4605	0.173333333333333
4620	0.166666666666667
4635	0.173333333333333
4650	0.173333333333333
4665	0.186666666666667
4680	0.18
4695	0.18
4710	0.18
4725	0.16
4740	0.146666666666667
4755	0.133333333333333
4770	0.133333333333333
4785	0.133333333333333
4800	0.146666666666667
4815	0.146666666666667
4830	0.153333333333333
4845	0.14
4860	0.126666666666667
4875	0.12
4890	0.12
4905	0.12
4920	0.106666666666667
4935	0.1
4950	0.08
4965	0.0866666666666667
4980	0.0866666666666667
4995	0.1
5010	0.126666666666667
5025	0.126666666666667
5040	0.126666666666667
5055	0.126666666666667
5070	0.146666666666667
5085	0.16
5100	0.18
5115	0.166666666666667
5130	0.153333333333333
5145	0.153333333333333
5160	0.14
5175	0.133333333333333
5190	0.133333333333333
5205	0.14
5220	0.126666666666667
5235	0.113333333333333
5250	0.1
5265	0.0933333333333333
5280	0.106666666666667
5295	0.1
5310	0.0866666666666667
5325	0.0866666666666667
5340	0.0933333333333333
5355	0.1
5370	0.0933333333333333
5385	0.0933333333333333
5400	0.0866666666666667
5415	0.0933333333333333
5430	0.08
5445	0.0733333333333333
5460	0.0933333333333333
5475	0.106666666666667
5490	0.0866666666666667
5505	0.0733333333333333
5520	0.08
5535	0.0733333333333333
5550	0.08
5565	0.0733333333333333
5580	0.0666666666666667
5595	0.0733333333333333
5610	0.0533333333333333
5625	0.04
5640	0.04
5655	0.04
5670	0.0466666666666667
5685	0.0466666666666667
5700	0.04
5715	0.0533333333333333
5730	0.06
5745	0.0533333333333333
5760	0.0666666666666667
5775	0.0733333333333333
5790	0.0933333333333333
5805	0.1
5820	0.1
5835	0.106666666666667
5850	0.12
5865	0.12
5880	0.133333333333333
5895	0.133333333333333
5910	0.126666666666667
5925	0.133333333333333
5940	0.126666666666667
5955	0.133333333333333
5970	0.126666666666667
5985	0.133333333333333
6000	0.12
6015	0.12
6030	0.113333333333333
6045	0.126666666666667
6060	0.12
6075	0.133333333333333
6090	0.133333333333333
6105	0.113333333333333
6120	0.12
6135	0.113333333333333
6150	0.12
6165	0.113333333333333
6180	0.106666666666667
6195	0.1
6210	0.12
6225	0.0933333333333333
6240	0.0933333333333333
6255	0.0933333333333333
6270	0.0933333333333333
6285	0.0933333333333333
6300	0.106666666666667
6315	0.12
6330	0.12
6345	0.126666666666667
6360	0.106666666666667
6375	0.133333333333333
6390	0.14
6405	0.186666666666667
6420	0.206666666666667
6435	0.226666666666667
6450	0.213333333333333
6465	0.206666666666667
6480	0.226666666666667
6495	0.22
6510	0.233333333333333
6525	0.213333333333333
6540	0.193333333333333
6555	0.153333333333333
6570	0.14
6585	0.126666666666667
6600	0.146666666666667
6615	0.14
6630	0.126666666666667
6645	0.12
6660	0.106666666666667
6675	0.12
6690	0.14
6705	0.133333333333333
6720	0.133333333333333
6735	0.146666666666667
6750	0.133333333333333
6765	0.133333333333333
6780	0.133333333333333
6795	0.14
6810	0.14
6825	0.126666666666667
6840	0.12
6855	0.133333333333333
6870	0.12
6885	0.1
6900	0.0933333333333333
6915	0.0866666666666667
6930	0.08
6945	0.08
6960	0.0933333333333333
6975	0.1
6990	0.1
7005	0.113333333333333
7020	0.113333333333333
7035	0.126666666666667
7050	0.126666666666667
7065	0.146666666666667
7080	0.146666666666667
7095	0.16
7110	0.146666666666667
7125	0.146666666666667
7140	0.153333333333333
7155	0.133333333333333
7170	0.133333333333333
7185	0.12
7200	0.126666666666667
7215	0.106666666666667
7230	0.12
7245	0.113333333333333
7260	0.12
7275	0.12
7290	0.113333333333333
7305	0.113333333333333
7320	0.113333333333333
7335	0.126666666666667
7350	0.126666666666667
7365	0.14
7380	0.14
7395	0.133333333333333
7410	0.126666666666667
7425	0.133333333333333
7440	0.14
7455	0.153333333333333
7470	0.153333333333333
7485	0.133333333333333
7500	0.133333333333333
7515	0.133333333333333
7530	0.133333333333333
7545	0.133333333333333
7560	0.133333333333333
7575	0.12
7590	0.106666666666667
7605	0.12
7620	0.14
7635	0.14
7650	0.14
7665	0.146666666666667
7680	0.14
7695	0.146666666666667
7710	0.153333333333333
7725	0.153333333333333
7740	0.146666666666667
7755	0.12
7770	0.12
7785	0.133333333333333
7800	0.133333333333333
7815	0.126666666666667
7830	0.12
7845	0.106666666666667
7860	0.1
7875	0.133333333333333
7890	0.133333333333333
7905	0.14
7920	0.126666666666667
7935	0.12
7950	0.126666666666667
7965	0.12
7980	0.113333333333333
7995	0.12
8010	0.133333333333333
8025	0.0933333333333333
8040	0.133333333333333
8055	0.146666666666667
8070	0.16
8085	0.166666666666667
8100	0.16
8115	0.166666666666667
8130	0.173333333333333
8145	0.166666666666667
8160	0.146666666666667
8175	0.146666666666667
8190	0.12
8205	0.106666666666667
8220	0.0866666666666667
8235	0.0933333333333333
8250	0.1
8265	0.1
8280	0.113333333333333
8295	0.113333333333333
8310	0.133333333333333
8325	0.146666666666667
8340	0.146666666666667
8355	0.153333333333333
8370	0.153333333333333
8385	0.16
8400	0.146666666666667
8415	0.146666666666667
8430	0.133333333333333
8445	0.146666666666667
8460	0.14
8475	0.133333333333333
8490	0.14
8505	0.133333333333333
8520	0.146666666666667
8535	0.133333333333333
8550	0.14
8565	0.14
8580	0.153333333333333
8595	0.153333333333333
8610	0.146666666666667
8625	0.14
8640	0.14
8655	0.126666666666667
8670	0.113333333333333
8685	0.12
8700	0.106666666666667
8715	0.1
8730	0.0866666666666667
8745	0.08
8760	0.0933333333333333
8775	0.1
8790	0.0866666666666667
8805	0.106666666666667
8820	0.126666666666667
8835	0.14
8850	0.14
8865	0.146666666666667
8880	0.153333333333333
8895	0.146666666666667
8910	0.133333333333333
8925	0.14
8940	0.133333333333333
8955	0.113333333333333
8970	0.0933333333333333
8985	0.0666666666666667
9000	0.08
9015	0.08
9030	0.08
9045	0.0866666666666667
9060	0.0866666666666667
9075	0.0866666666666667
9090	0.0866666666666667
9105	0.113333333333333
9120	0.113333333333333
9135	0.106666666666667
9150	0.1
9165	0.0933333333333333
9180	0.0933333333333333
9195	0.1
9210	0.1
9225	0.113333333333333
9240	0.113333333333333
9255	0.1
9270	0.0933333333333333
9285	0.0933333333333333
9300	0.0866666666666667
9315	0.0933333333333333
9330	0.08
9345	0.08
9360	0.0933333333333333
9375	0.0733333333333333
9390	0.08
9405	0.0733333333333333
9420	0.0933333333333333
9435	0.1
9450	0.113333333333333
9465	0.1
9480	0.126666666666667
9495	0.12
9510	0.12
9525	0.126666666666667
9540	0.133333333333333
9555	0.146666666666667
9570	0.16
9585	0.173333333333333
9600	0.193333333333333
9615	0.22
9630	0.213333333333333
9645	0.206666666666667
9660	0.206666666666667
9675	0.226666666666667
9690	0.226666666666667
9705	0.22
9720	0.193333333333333
9735	0.193333333333333
9750	0.173333333333333
9765	0.16
9780	0.14
9795	0.166666666666667
9810	0.16
9825	0.146666666666667
9840	0.153333333333333
9855	0.16
9870	0.16
9885	0.146666666666667
9900	0.14
9915	0.146666666666667
9930	0.166666666666667
9945	0.14
9960	0.14
9975	0.133333333333333
9990	0.126666666666667
10005	0.113333333333333
10020	0.14
10035	0.14
10050	0.166666666666667
10065	0.18
10080	0.166666666666667
10095	0.18
10110	0.173333333333333
10125	0.16
10140	0.153333333333333
10155	0.166666666666667
10170	0.16
10185	0.193333333333333
10200	0.186666666666667
10215	0.166666666666667
10230	0.186666666666667
10245	0.226666666666667
10260	0.273333333333333
10275	0.3
10290	0.333333333333333
10305	0.346666666666667
10320	0.366666666666667
10335	0.346666666666667
10350	0.34
10365	0.36
10380	0.353333333333333
10395	0.306666666666667
10410	0.273333333333333
10425	0.253333333333333
10440	0.22
10455	0.186666666666667
10470	0.146666666666667
10485	0.146666666666667
10500	0.126666666666667
10515	0.0933333333333333
10530	0.0733333333333333
10545	0.06
10560	0.04
10575	0.04
10590	0.0333333333333333
10605	0.0333333333333333
10620	0.0333333333333333
10635	0.0266666666666667
10650	0.0266666666666667
10665	0.04
10680	0.04
10695	0.04
10710	0.0466666666666667
10725	0.06
10740	0.06
10755	0.06
10770	0.0733333333333333
10785	0.06
10800	0.0933333333333333
10815	0.08
10830	0.0933333333333333
10845	0.0933333333333333
10860	0.0866666666666667
10875	0.106666666666667
10890	0.16
10905	0.18
10920	0.173333333333333
10935	0.213333333333333
10950	0.18
10965	0.18
10980	0.166666666666667
10995	0.166666666666667
11010	0.166666666666667
11025	0.14
11040	0.0933333333333333
11055	0.0866666666666667
11070	0.0733333333333333
11085	0.0333333333333333
11100	0.0333333333333333
11115	0.0466666666666667
11130	0.1
11145	0.126666666666667
11160	0.126666666666667
11175	0.153333333333333
11190	0.186666666666667
11205	0.2
11220	0.233333333333333
11235	0.253333333333333
11250	0.273333333333333
11265	0.266666666666667
11280	0.213333333333333
11295	0.2
11310	0.206666666666667
11325	0.166666666666667
11340	0.126666666666667
11355	0.1
11370	0.0733333333333333
11385	0.0533333333333333
11400	0.0466666666666667
11415	0.0733333333333333
11430	0.08
11445	0.0666666666666667
11460	0.0666666666666667
11475	0.08
11490	0.08
11505	0.0866666666666667
11520	0.08
11535	0.0866666666666667
11550	0.1
11565	0.0866666666666667
11580	0.0866666666666667
11595	0.0866666666666667
11610	0.0866666666666667
11625	0.0933333333333333
11640	0.1
11655	0.1
11670	0.106666666666667
11685	0.1
11700	0.0933333333333333
11715	0.0733333333333333
11730	0.0733333333333333
11745	0.0866666666666667
11760	0.106666666666667
11775	0.0866666666666667
11790	0.08
11805	0.0733333333333333
11820	0.0666666666666667
11835	0.08
11850	0.06
11865	0.06
11880	0.0533333333333333
11895	0.04
11910	0.0133333333333333
11925	0.0266666666666667
11940	0.04
11955	0.0466666666666667
11970	0.0466666666666667
11985	0.0333333333333333
12000	0.0333333333333333
12015	0.04
12030	0.0666666666666667
12045	0.0733333333333333
12060	0.0733333333333333
12075	0.08
12090	0.0666666666666667
12105	0.0666666666666667
12120	0.08
12135	0.1
12150	0.106666666666667
12165	0.113333333333333
12180	0.106666666666667
12195	0.106666666666667
12210	0.106666666666667
12225	0.0933333333333333
12240	0.106666666666667
12255	0.133333333333333
12270	0.133333333333333
12285	0.113333333333333
12300	0.106666666666667
12315	0.1
12330	0.08
12345	0.0733333333333333
12360	0.08
12375	0.0933333333333333
12390	0.0866666666666667
12405	0.0666666666666667
12420	0.1
12435	0.1
12450	0.133333333333333
12465	0.133333333333333
12480	0.153333333333333
12495	0.153333333333333
12510	0.146666666666667
12525	0.133333333333333
12540	0.126666666666667
12555	0.126666666666667
12570	0.0933333333333333
12585	0.106666666666667
12600	0.0733333333333333
12615	0.08
12630	0.06
12645	0.08
12660	0.08
12675	0.0866666666666667
12690	0.106666666666667
12705	0.0933333333333333
12720	0.08
12735	0.0666666666666667
12750	0.0666666666666667
12765	0.0533333333333333
12780	0.0666666666666667
12795	0.0533333333333333
12810	0.06
12825	0.0666666666666667
12840	0.0533333333333333
12855	0.0533333333333333
12870	0.06
12885	0.06
12900	0.0666666666666667
12915	0.113333333333333
12930	0.12
12945	0.12
12960	0.113333333333333
12975	0.113333333333333
12990	0.12
13005	0.133333333333333
13020	0.133333333333333
13035	0.133333333333333
13050	0.133333333333333
13065	0.1
13080	0.0866666666666667
13095	0.0866666666666667
13110	0.0933333333333333
13125	0.0866666666666667
13140	0.08
13155	0.08
13170	0.0733333333333333
13185	0.08
13200	0.08
13215	0.0666666666666667
13230	0.0733333333333333
13245	0.0666666666666667
13260	0.06
13275	0.0533333333333333
13290	0.0466666666666667
13305	0.0466666666666667
13320	0.0466666666666667
13335	0.04
13350	0.0333333333333333
13365	0.0333333333333333
13380	0.02
13395	0.02
13410	0.02
13425	0.0133333333333333
13440	0.0133333333333333
13455	0
13470	0
13485	0
13500	0.00666666666666667
13515	0.0466666666666667
13530	0.06
13545	0.08
13560	0.0933333333333333
13575	0.0933333333333333
13590	0.113333333333333
13605	0.113333333333333
13620	0.12
13635	0.133333333333333
13650	0.133333333333333
13665	0.0933333333333333
13680	0.08
13695	0.06
13710	0.0466666666666667
13725	0.0533333333333333
13740	0.0333333333333333
13755	0.0333333333333333
13770	0.0266666666666667
13785	0.0133333333333333
13800	0.00666666666666667
13815	0.0133333333333333
13830	0.0133333333333333
13845	0.0133333333333333
13860	0.0133333333333333
13875	0.0266666666666667
13890	0.0266666666666667
13905	0.04
13920	0.0466666666666667
13935	0.06
13950	0.0666666666666667
13965	0.08
13980	0.1
13995	0.113333333333333
14010	0.12
14025	0.1
14040	0.106666666666667
14055	0.1
14070	0.0933333333333333
14085	0.0866666666666667
14100	0.106666666666667
14115	0.1
14130	0.1
14145	0.0866666666666667
14160	0.1
14175	0.126666666666667
14190	0.146666666666667
14205	0.153333333333333
14220	0.166666666666667
14235	0.173333333333333
14250	0.166666666666667
14265	0.173333333333333
14280	0.173333333333333
14295	0.186666666666667
14310	0.193333333333333
14325	0.2
14340	0.186666666666667
14355	0.186666666666667
14370	0.206666666666667
14385	0.226666666666667
14400	0.233333333333333
14415	0.226666666666667
14430	0.233333333333333
14445	0.233333333333333
14460	0.213333333333333
14475	0.186666666666667
14490	0.18
14505	0.166666666666667
14520	0.146666666666667
14535	0.126666666666667
14550	0.133333333333333
14565	0.133333333333333
14580	0.12
14595	0.113333333333333
14610	0.12
14625	0.12
14640	0.126666666666667
14655	0.14
14670	0.14
14685	0.14
14700	0.126666666666667
14715	0.126666666666667
14730	0.126666666666667
14745	0.12
14760	0.113333333333333
14775	0.133333333333333
14790	0.126666666666667
14805	0.133333333333333
14820	0.14
14835	0.14
14850	0.12
14865	0.133333333333333
14880	0.133333333333333
14895	0.133333333333333
14910	0.146666666666667
14925	0.133333333333333
14940	0.14
14955	0.12
14970	0.12
14985	0.106666666666667
15000	0.106666666666667
15015	0.0933333333333333
15030	0.113333333333333
15045	0.12
15060	0.113333333333333
15075	0.1
15090	0.0866666666666667
15105	0.0866666666666667
15120	0.0733333333333333
15135	0.08
15150	0.08
15165	0.08
15180	0.0666666666666667
15195	0.0666666666666667
15210	0.0533333333333333
15225	0.0533333333333333
15240	0.06
15255	0.0666666666666667
15270	0.0666666666666667
15285	0.06
15300	0.0866666666666667
15315	0.106666666666667
15330	0.12
15345	0.12
15360	0.12
15375	0.133333333333333
15390	0.14
15405	0.14
15420	0.146666666666667
15435	0.153333333333333
15450	0.133333333333333
15465	0.113333333333333
15480	0.0933333333333333
15495	0.0933333333333333
15510	0.0933333333333333
15525	0.0866666666666667
15540	0.08
15555	0.0866666666666667
15570	0.08
15585	0.08
15600	0.08
15615	0.08
15630	0.0666666666666667
15645	0.0666666666666667
15660	0.08
15675	0.0866666666666667
15690	0.0866666666666667
15705	0.0866666666666667
15720	0.1
15735	0.106666666666667
15750	0.113333333333333
15765	0.113333333333333
15780	0.126666666666667
15795	0.133333333333333
15810	0.12
15825	0.106666666666667
15840	0.106666666666667
15855	0.0933333333333333
15870	0.08
15885	0.0933333333333333
15900	0.0933333333333333
15915	0.0866666666666667
15930	0.0866666666666667
15945	0.0866666666666667
15960	0.0933333333333333
15975	0.106666666666667
15990	0.113333333333333
16005	0.12
16020	0.12
16035	0.12
16050	0.113333333333333
16065	0.113333333333333
16080	0.113333333333333
16095	0.106666666666667
16110	0.113333333333333
16125	0.106666666666667
16140	0.113333333333333
16155	0.12
16170	0.113333333333333
16185	0.0866666666666667
16200	0.1
16215	0.113333333333333
16230	0.113333333333333
16245	0.113333333333333
16260	0.133333333333333
16275	0.133333333333333
16290	0.12
16305	0.133333333333333
16320	0.146666666666667
16335	0.146666666666667
16350	0.14
16365	0.12
16380	0.106666666666667
16395	0.1
16410	0.0933333333333333
16425	0.1
16440	0.106666666666667
16455	0.0933333333333333
16470	0.0866666666666667
16485	0.106666666666667
16500	0.1
16515	0.113333333333333
16530	0.133333333333333
16545	0.146666666666667
16560	0.153333333333333
16575	0.16
16590	0.146666666666667
16605	0.14
16620	0.14
16635	0.126666666666667
16650	0.12
16665	0.113333333333333
16680	0.0933333333333333
16695	0.08
16710	0.0466666666666667
16725	0.0266666666666667
16740	0.0533333333333333
16755	0.0666666666666667
16770	0.0666666666666667
16785	0.0733333333333333
16800	0.08
16815	0.0933333333333333
16830	0.1
