# Supplementary material for: Conveniently Pre-Tagged and Pre-Packaged: Extended Molecular Identification and Metagenomics Using Complete Metazoan Mitochondrial Genomes
Source: PLoS One. 2012 Dec 14;7(12):e51263. doi: 10.1371/journal.pone.0051263 (PMC3522660; doi:10.1371/journal.pone.0051263)
Supplement: File S4 — Sliding window analyses for Sauropsida, Aves, Hemichordata, Coelacanthimorpha, Dipnoi, Chondrichthyes and Cephalochordata. For each family, the folder contains the aligned sequences as well as the sliding window analyses by species pair and for all species pair on a single figure. (ZIP) [file pone.0051263.s004.zip › Sauropsida & Aves/Anatidae/15_150/Anas_platyrhynchos_NC_009684_Anser_anser_NC_011196.csv]

0	0.14
15	0.133333333333333
30	0.153333333333333
45	0.133333333333333
60	0.12
75	0.126666666666667
90	0.126666666666667
105	0.126666666666667
120	0.113333333333333
135	0.1
150	0.0866666666666667
165	0.0933333333333333
180	0.08
195	0.0866666666666667
210	0.0733333333333333
225	0.0733333333333333
240	0.08
255	0.0866666666666667
270	0.0933333333333333
285	0.106666666666667
300	0.1
315	0.12
330	0.12
345	0.12
360	0.126666666666667
375	0.113333333333333
390	0.0933333333333333
405	0.0866666666666667
420	0.0866666666666667
435	0.0733333333333333
450	0.08
465	0.06
480	0.08
495	0.08
510	0.0733333333333333
525	0.1
540	0.106666666666667
555	0.1
570	0.0933333333333333
585	0.0933333333333333
600	0.113333333333333
615	0.12
630	0.0933333333333333
645	0.0866666666666667
660	0.0933333333333333
675	0.0733333333333333
690	0.0733333333333333
705	0.0733333333333333
720	0.0733333333333333
735	0.0866666666666667
750	0.06
765	0.06
780	0.0733333333333333
795	0.0733333333333333
810	0.0666666666666667
825	0.0666666666666667
840	0.0666666666666667
855	0.0666666666666667
870	0.0666666666666667
885	0.06
900	0.06
915	0.0533333333333333
930	0.0533333333333333
945	0.0533333333333333
960	0.06
975	0.0533333333333333
990	0.0466666666666667
1005	0.0666666666666667
1020	0.0666666666666667
1035	0.0733333333333333
1050	0.08
1065	0.1
1080	0.0866666666666667
1095	0.08
1110	0.0866666666666667
1125	0.0933333333333333
1140	0.1
1155	0.0866666666666667
1170	0.0866666666666667
1185	0.08
1200	0.08
1215	0.0666666666666667
1230	0.0866666666666667
1245	0.0933333333333333
1260	0.08
1275	0.0733333333333333
1290	0.0866666666666667
1305	0.0933333333333333
1320	0.106666666666667
1335	0.113333333333333
1350	0.106666666666667
1365	0.106666666666667
1380	0.1
1395	0.1
1410	0.1
1425	0.133333333333333
1440	0.12
1455	0.113333333333333
1470	0.1
1485	0.0933333333333333
1500	0.0933333333333333
1515	0.0866666666666667
1530	0.0933333333333333
1545	0.0933333333333333
1560	0.0933333333333333
1575	0.06
1590	0.06
1605	0.0533333333333333
1620	0.0533333333333333
1635	0.0666666666666667
1650	0.0666666666666667
1665	0.08
1680	0.0733333333333333
1695	0.08
1710	0.0933333333333333
1725	0.106666666666667
1740	0.106666666666667
1755	0.126666666666667
1770	0.12
1785	0.1
1800	0.12
1815	0.106666666666667
1830	0.1
1845	0.1
1860	0.0866666666666667
1875	0.0733333333333333
1890	0.08
1905	0.0733333333333333
1920	0.0933333333333333
1935	0.113333333333333
1950	0.1
1965	0.106666666666667
1980	0.12
1995	0.126666666666667
2010	0.133333333333333
2025	0.146666666666667
2040	0.14
2055	0.133333333333333
2070	0.113333333333333
2085	0.1
2100	0.0933333333333333
2115	0.0866666666666667
2130	0.08
2145	0.0733333333333333
2160	0.08
2175	0.0733333333333333
2190	0.08
2205	0.0933333333333333
2220	0.106666666666667
2235	0.1
2250	0.1
2265	0.0933333333333333
2280	0.106666666666667
2295	0.0933333333333333
2310	0.106666666666667
2325	0.106666666666667
2340	0.113333333333333
2355	0.1
2370	0.1
2385	0.12
2400	0.126666666666667
2415	0.14
2430	0.153333333333333
2445	0.153333333333333
2460	0.133333333333333
2475	0.133333333333333
2490	0.126666666666667
2505	0.14
2520	0.14
2535	0.126666666666667
2550	0.133333333333333
2565	0.133333333333333
2580	0.0933333333333333
2595	0.113333333333333
2610	0.133333333333333
2625	0.126666666666667
2640	0.126666666666667
2655	0.113333333333333
2670	0.113333333333333
2685	0.126666666666667
2700	0.133333333333333
2715	0.12
2730	0.133333333333333
2745	0.113333333333333
2760	0.106666666666667
2775	0.113333333333333
2790	0.12
2805	0.12
2820	0.12
2835	0.113333333333333
2850	0.12
2865	0.133333333333333
2880	0.126666666666667
2895	0.126666666666667
2910	0.12
2925	0.133333333333333
2940	0.12
2955	0.126666666666667
2970	0.133333333333333
2985	0.126666666666667
3000	0.113333333333333
3015	0.113333333333333
3030	0.12
3045	0.133333333333333
3060	0.126666666666667
3075	0.106666666666667
3090	0.1
3105	0.1
3120	0.0933333333333333
3135	0.0866666666666667
3150	0.0733333333333333
3165	0.0666666666666667
3180	0.0666666666666667
3195	0.0666666666666667
3210	0.0733333333333333
3225	0.0733333333333333
3240	0.0933333333333333
3255	0.08
3270	0.0933333333333333
3285	0.12
3300	0.133333333333333
3315	0.133333333333333
3330	0.133333333333333
3345	0.12
3360	0.126666666666667
3375	0.126666666666667
3390	0.106666666666667
3405	0.113333333333333
3420	0.0933333333333333
3435	0.0866666666666667
3450	0.0866666666666667
3465	0.1
3480	0.1
3495	0.113333333333333
3510	0.113333333333333
3525	0.12
3540	0.126666666666667
3555	0.126666666666667
3570	0.14
3585	0.133333333333333
3600	0.12
3615	0.106666666666667
3630	0.1
3645	0.106666666666667
3660	0.0933333333333333
3675	0.0866666666666667
3690	0.0933333333333333
3705	0.0866666666666667
3720	0.08
3735	0.0866666666666667
3750	0.0933333333333333
3765	0.0933333333333333
3780	0.0933333333333333
3795	0.08
3810	0.0866666666666667
3825	0.0933333333333333
3840	0.08
3855	0.1
3870	0.0866666666666667
3885	0.0733333333333333
3900	0.0733333333333333
3915	0.0666666666666667
3930	0.06
3945	0.0533333333333333
3960	0.04
3975	0.0533333333333333
3990	0.0666666666666667
4005	0.0666666666666667
4020	0.0866666666666667
4035	0.106666666666667
4050	0.113333333333333
4065	0.12
4080	0.133333333333333
4095	0.14
4110	0.146666666666667
4125	0.133333333333333
4140	0.146666666666667
4155	0.133333333333333
4170	0.113333333333333
4185	0.0933333333333333
4200	0.0866666666666667
4215	0.08
4230	0.1
4245	0.113333333333333
4260	0.12
4275	0.14
4290	0.14
4305	0.16
4320	0.186666666666667
4335	0.18
4350	0.173333333333333
4365	0.186666666666667
4380	0.16
4395	0.146666666666667
4410	0.133333333333333
4425	0.106666666666667
4440	0.1
4455	0.08
4470	0.0666666666666667
4485	0.0733333333333333
4500	0.08
4515	0.0666666666666667
4530	0.08
4545	0.0933333333333333
4560	0.113333333333333
4575	0.146666666666667
4590	0.153333333333333
4605	0.166666666666667
4620	0.166666666666667
4635	0.173333333333333
4650	0.173333333333333
4665	0.186666666666667
4680	0.18
4695	0.173333333333333
4710	0.173333333333333
4725	0.153333333333333
4740	0.14
4755	0.126666666666667
4770	0.126666666666667
4785	0.133333333333333
4800	0.146666666666667
4815	0.146666666666667
4830	0.153333333333333
4845	0.146666666666667
4860	0.14
4875	0.133333333333333
4890	0.133333333333333
4905	0.133333333333333
4920	0.12
4935	0.113333333333333
4950	0.0933333333333333
4965	0.1
4980	0.0933333333333333
4995	0.106666666666667
5010	0.126666666666667
5025	0.133333333333333
5040	0.133333333333333
5055	0.133333333333333
5070	0.146666666666667
5085	0.153333333333333
5100	0.173333333333333
5115	0.16
5130	0.153333333333333
5145	0.153333333333333
5160	0.14
5175	0.133333333333333
5190	0.133333333333333
5205	0.14
5220	0.14
5235	0.133333333333333
5250	0.12
5265	0.113333333333333
5280	0.12
5295	0.113333333333333
5310	0.1
5325	0.0933333333333333
5340	0.1
5355	0.106666666666667
5370	0.0933333333333333
5385	0.0866666666666667
5400	0.08
5415	0.0933333333333333
5430	0.0866666666666667
5445	0.08
5460	0.1
5475	0.113333333333333
5490	0.0933333333333333
5505	0.08
5520	0.0933333333333333
5535	0.0866666666666667
5550	0.0933333333333333
5565	0.08
5580	0.0866666666666667
5595	0.0933333333333333
5610	0.0733333333333333
5625	0.06
5640	0.06
5655	0.06
5670	0.0533333333333333
5685	0.0533333333333333
5700	0.0466666666666667
5715	0.06
5730	0.0533333333333333
5745	0.04
5760	0.0533333333333333
5775	0.0666666666666667
5790	0.0866666666666667
5805	0.0933333333333333
5820	0.1
5835	0.106666666666667
5850	0.113333333333333
5865	0.113333333333333
5880	0.12
5895	0.126666666666667
5910	0.12
5925	0.12
5940	0.113333333333333
5955	0.12
5970	0.113333333333333
5985	0.12
6000	0.12
6015	0.113333333333333
6030	0.106666666666667
6045	0.12
6060	0.113333333333333
6075	0.126666666666667
6090	0.126666666666667
6105	0.106666666666667
6120	0.113333333333333
6135	0.106666666666667
6150	0.106666666666667
6165	0.106666666666667
6180	0.106666666666667
6195	0.1
6210	0.12
6225	0.0933333333333333
6240	0.0933333333333333
6255	0.0933333333333333
6270	0.0933333333333333
6285	0.0933333333333333
6300	0.106666666666667
6315	0.12
6330	0.12
6345	0.126666666666667
6360	0.106666666666667
6375	0.133333333333333
6390	0.14
6405	0.186666666666667
6420	0.206666666666667
6435	0.226666666666667
6450	0.213333333333333
6465	0.206666666666667
6480	0.226666666666667
6495	0.213333333333333
6510	0.226666666666667
6525	0.206666666666667
6540	0.186666666666667
6555	0.146666666666667
6570	0.133333333333333
6585	0.12
6600	0.14
6615	0.133333333333333
6630	0.12
6645	0.12
6660	0.106666666666667
6675	0.12
6690	0.14
6705	0.133333333333333
6720	0.133333333333333
6735	0.146666666666667
6750	0.133333333333333
6765	0.14
6780	0.14
6795	0.146666666666667
6810	0.146666666666667
6825	0.133333333333333
6840	0.126666666666667
6855	0.14
6870	0.133333333333333
6885	0.113333333333333
6900	0.106666666666667
6915	0.0933333333333333
6930	0.0866666666666667
6945	0.0866666666666667
6960	0.1
6975	0.1
6990	0.1
7005	0.113333333333333
7020	0.106666666666667
7035	0.12
7050	0.12
7065	0.14
7080	0.14
7095	0.153333333333333
7110	0.14
7125	0.146666666666667
7140	0.16
7155	0.14
7170	0.14
7185	0.126666666666667
7200	0.126666666666667
7215	0.106666666666667
7230	0.12
7245	0.113333333333333
7260	0.12
7275	0.12
7290	0.106666666666667
7305	0.106666666666667
7320	0.106666666666667
7335	0.12
7350	0.12
7365	0.133333333333333
7380	0.133333333333333
7395	0.126666666666667
7410	0.12
7425	0.126666666666667
7440	0.133333333333333
7455	0.146666666666667
7470	0.146666666666667
7485	0.126666666666667
7500	0.14
7515	0.146666666666667
7530	0.146666666666667
7545	0.146666666666667
7560	0.146666666666667
7575	0.133333333333333
7590	0.12
7605	0.126666666666667
7620	0.146666666666667
7635	0.146666666666667
7650	0.133333333333333
7665	0.133333333333333
7680	0.126666666666667
7695	0.133333333333333
7710	0.14
7725	0.14
7740	0.133333333333333
7755	0.113333333333333
7770	0.106666666666667
7785	0.12
7800	0.12
7815	0.113333333333333
7830	0.106666666666667
7845	0.0933333333333333
7860	0.0866666666666667
7875	0.12
7890	0.12
7905	0.126666666666667
7920	0.12
7935	0.113333333333333
7950	0.126666666666667
7965	0.12
7980	0.113333333333333
7995	0.12
8010	0.133333333333333
8025	0.0933333333333333
8040	0.133333333333333
8055	0.146666666666667
8070	0.146666666666667
8085	0.153333333333333
8100	0.146666666666667
8115	0.16
8130	0.166666666666667
8145	0.16
8160	0.14
8175	0.14
8190	0.113333333333333
8205	0.0933333333333333
8220	0.0866666666666667
8235	0.0933333333333333
8250	0.0933333333333333
8265	0.0866666666666667
8280	0.1
8295	0.1
8310	0.12
8325	0.133333333333333
8340	0.133333333333333
8355	0.146666666666667
8370	0.146666666666667
8385	0.16
8400	0.153333333333333
8415	0.16
8430	0.153333333333333
8445	0.166666666666667
8460	0.16
8475	0.153333333333333
8490	0.16
8505	0.14
8520	0.14
8535	0.113333333333333
8550	0.12
8565	0.113333333333333
8580	0.12
8595	0.126666666666667
8610	0.12
8625	0.113333333333333
8640	0.106666666666667
8655	0.106666666666667
8670	0.113333333333333
8685	0.133333333333333
8700	0.12
8715	0.113333333333333
8730	0.1
8745	0.0933333333333333
8760	0.106666666666667
8775	0.113333333333333
8790	0.106666666666667
8805	0.126666666666667
8820	0.14
8835	0.146666666666667
8850	0.146666666666667
8865	0.153333333333333
8880	0.16
8895	0.146666666666667
8910	0.133333333333333
8925	0.146666666666667
8940	0.14
8955	0.12
8970	0.1
8985	0.0733333333333333
9000	0.0866666666666667
9015	0.0866666666666667
9030	0.0866666666666667
9045	0.0933333333333333
9060	0.0933333333333333
9075	0.08
9090	0.08
9105	0.106666666666667
9120	0.106666666666667
9135	0.1
9150	0.0933333333333333
9165	0.0866666666666667
9180	0.0866666666666667
9195	0.0933333333333333
9210	0.0933333333333333
9225	0.113333333333333
9240	0.113333333333333
9255	0.106666666666667
9270	0.1
9285	0.1
9300	0.0933333333333333
9315	0.1
9330	0.0866666666666667
9345	0.08
9360	0.0933333333333333
9375	0.0666666666666667
9390	0.0733333333333333
9405	0.0533333333333333
9420	0.0733333333333333
9435	0.08
9450	0.0933333333333333
9465	0.08
9480	0.0933333333333333
9495	0.0866666666666667
9510	0.0866666666666667
9525	0.1
9540	0.113333333333333
9555	0.133333333333333
9570	0.146666666666667
9585	0.16
9600	0.18
9615	0.206666666666667
9630	0.213333333333333
9645	0.213333333333333
9660	0.22
9675	0.253333333333333
9690	0.246666666666667
9705	0.24
9720	0.213333333333333
9735	0.213333333333333
9750	0.193333333333333
9765	0.18
9780	0.16
9795	0.186666666666667
9810	0.173333333333333
9825	0.146666666666667
9840	0.146666666666667
9855	0.153333333333333
9870	0.153333333333333
9885	0.14
9900	0.133333333333333
9915	0.14
9930	0.16
9945	0.126666666666667
9960	0.126666666666667
9975	0.12
9990	0.12
10005	0.106666666666667
10020	0.133333333333333
10035	0.133333333333333
10050	0.16
10065	0.173333333333333
10080	0.16
10095	0.173333333333333
10110	0.166666666666667
10125	0.153333333333333
10140	0.146666666666667
10155	0.16
10170	0.153333333333333
10185	0.18
10200	0.173333333333333
10215	0.153333333333333
10230	0.173333333333333
10245	0.213333333333333
10260	0.246666666666667
10275	0.273333333333333
10290	0.3
10305	0.313333333333333
10320	0.333333333333333
10335	0.313333333333333
10350	0.306666666666667
10365	0.333333333333333
10380	0.32
10395	0.273333333333333
10410	0.253333333333333
10425	0.24
10440	0.206666666666667
10455	0.173333333333333
10470	0.133333333333333
10485	0.14
10500	0.12
10515	0.08
10530	0.0666666666666667
10545	0.06
10560	0.04
10575	0.0333333333333333
10590	0.04
10605	0.04
10620	0.04
10635	0.0333333333333333
10650	0.0333333333333333
10665	0.0466666666666667
10680	0.0466666666666667
10695	0.0466666666666667
10710	0.0533333333333333
10725	0.0666666666666667
10740	0.06
10755	0.06
10770	0.0733333333333333
10785	0.0666666666666667
10800	0.1
10815	0.0866666666666667
10830	0.1
10845	0.1
10860	0.0933333333333333
10875	0.113333333333333
10890	0.166666666666667
10905	0.186666666666667
10920	0.18
10935	0.213333333333333
10950	0.18
10965	0.18
10980	0.166666666666667
10995	0.166666666666667
11010	0.166666666666667
11025	0.133333333333333
11040	0.0866666666666667
11055	0.08
11070	0.0666666666666667
11085	0.0266666666666667
11100	0.0266666666666667
11115	0.04
11130	0.0866666666666667
11145	0.113333333333333
11160	0.113333333333333
11175	0.146666666666667
11190	0.186666666666667
11205	0.193333333333333
11220	0.226666666666667
11235	0.246666666666667
11250	0.266666666666667
11265	0.26
11280	0.213333333333333
11295	0.2
11310	0.213333333333333
11325	0.173333333333333
11340	0.126666666666667
11355	0.106666666666667
11370	0.08
11385	0.06
11400	0.0533333333333333
11415	0.0866666666666667
11430	0.0933333333333333
11445	0.08
11460	0.0733333333333333
11475	0.08
11490	0.08
11505	0.0866666666666667
11520	0.08
11535	0.0866666666666667
11550	0.1
11565	0.08
11580	0.08
11595	0.08
11610	0.08
11625	0.0866666666666667
11640	0.1
11655	0.1
11670	0.106666666666667
11685	0.1
11700	0.0933333333333333
11715	0.0733333333333333
11730	0.0733333333333333
11745	0.0866666666666667
11760	0.1
11775	0.0866666666666667
11790	0.0733333333333333
11805	0.0666666666666667
11820	0.06
11835	0.0733333333333333
11850	0.0533333333333333
11865	0.0533333333333333
11880	0.0466666666666667
11895	0.0333333333333333
11910	0.0133333333333333
11925	0.0266666666666667
11940	0.04
11955	0.0466666666666667
11970	0.0466666666666667
11985	0.0333333333333333
12000	0.0333333333333333
12015	0.04
12030	0.06
12045	0.06
12060	0.06
12075	0.0666666666666667
12090	0.0533333333333333
12105	0.0533333333333333
12120	0.0666666666666667
12135	0.0866666666666667
12150	0.0933333333333333
12165	0.1
12180	0.1
12195	0.106666666666667
12210	0.106666666666667
12225	0.0933333333333333
12240	0.106666666666667
12255	0.133333333333333
12270	0.133333333333333
12285	0.113333333333333
12300	0.106666666666667
12315	0.1
12330	0.08
12345	0.0733333333333333
12360	0.08
12375	0.0933333333333333
12390	0.0866666666666667
12405	0.06
12420	0.0933333333333333
12435	0.0933333333333333
12450	0.133333333333333
12465	0.133333333333333
12480	0.153333333333333
12495	0.153333333333333
12510	0.146666666666667
12525	0.126666666666667
12540	0.12
12555	0.133333333333333
12570	0.1
12585	0.113333333333333
12600	0.0733333333333333
12615	0.08
12630	0.06
12645	0.08
12660	0.08
12675	0.0933333333333333
12690	0.113333333333333
12705	0.0933333333333333
12720	0.08
12735	0.0666666666666667
12750	0.0666666666666667
12765	0.0533333333333333
12780	0.06
12795	0.0466666666666667
12810	0.0533333333333333
12825	0.0533333333333333
12840	0.04
12855	0.04
12870	0.0466666666666667
12885	0.0466666666666667
12900	0.0533333333333333
12915	0.1
12930	0.113333333333333
12945	0.113333333333333
12960	0.106666666666667
12975	0.113333333333333
12990	0.12
13005	0.133333333333333
13020	0.133333333333333
13035	0.133333333333333
13050	0.133333333333333
13065	0.1
13080	0.0866666666666667
13095	0.0866666666666667
13110	0.0933333333333333
13125	0.0866666666666667
13140	0.08
13155	0.08
13170	0.0733333333333333
13185	0.08
13200	0.08
13215	0.0666666666666667
13230	0.0733333333333333
13245	0.0666666666666667
13260	0.06
13275	0.0533333333333333
13290	0.0466666666666667
13305	0.0466666666666667
13320	0.0533333333333333
13335	0.0466666666666667
13350	0.04
13365	0.04
13380	0.0266666666666667
13395	0.0266666666666667
13410	0.0266666666666667
13425	0.02
13440	0.02
13455	0.00666666666666667
13470	0
13485	0
13500	0.00666666666666667
13515	0.0466666666666667
13530	0.06
13545	0.08
13560	0.0933333333333333
13575	0.0933333333333333
13590	0.113333333333333
13605	0.113333333333333
13620	0.12
13635	0.133333333333333
13650	0.133333333333333
13665	0.0933333333333333
13680	0.08
13695	0.06
13710	0.0466666666666667
13725	0.0533333333333333
13740	0.0333333333333333
13755	0.0333333333333333
13770	0.0266666666666667
13785	0.0133333333333333
13800	0.00666666666666667
13815	0.0133333333333333
13830	0.0133333333333333
13845	0.0133333333333333
13860	0.0133333333333333
13875	0.0266666666666667
13890	0.0266666666666667
13905	0.0333333333333333
13920	0.04
13935	0.0533333333333333
13950	0.06
13965	0.0733333333333333
13980	0.1
13995	0.113333333333333
14010	0.12
14025	0.1
14040	0.113333333333333
14055	0.113333333333333
14070	0.106666666666667
14085	0.1
14100	0.12
14115	0.12
14130	0.106666666666667
14145	0.0933333333333333
14160	0.106666666666667
14175	0.133333333333333
14190	0.133333333333333
14205	0.133333333333333
14220	0.146666666666667
14235	0.153333333333333
14250	0.146666666666667
14265	0.146666666666667
14280	0.153333333333333
14295	0.166666666666667
14310	0.173333333333333
14325	0.18
14340	0.18
14355	0.186666666666667
14370	0.206666666666667
14385	0.22
14400	0.226666666666667
14415	0.22
14430	0.226666666666667
14445	0.22
14460	0.2
14475	0.173333333333333
14490	0.166666666666667
14505	0.153333333333333
14520	0.133333333333333
14535	0.12
14550	0.126666666666667
14565	0.133333333333333
14580	0.113333333333333
14595	0.113333333333333
14610	0.12
14625	0.14
14640	0.146666666666667
14655	0.16
14670	0.16
14685	0.153333333333333
14700	0.14
14715	0.14
14730	0.153333333333333
14745	0.146666666666667
14760	0.14
14775	0.14
14790	0.133333333333333
14805	0.14
14820	0.146666666666667
14835	0.153333333333333
14850	0.133333333333333
14865	0.133333333333333
14880	0.12
14895	0.12
14910	0.133333333333333
14925	0.12
14940	0.133333333333333
14955	0.113333333333333
14970	0.113333333333333
14985	0.1
15000	0.1
15015	0.0933333333333333
15030	0.113333333333333
15045	0.12
15060	0.113333333333333
15075	0.1
15090	0.08
15105	0.08
15120	0.0666666666666667
15135	0.0733333333333333
15150	0.0733333333333333
15165	0.0666666666666667
15180	0.06
15195	0.06
15210	0.0466666666666667
15225	0.0466666666666667
15240	0.0533333333333333
15255	0.06
15270	0.06
15285	0.06
15300	0.0866666666666667
15315	0.12
15330	0.126666666666667
15345	0.126666666666667
15360	0.126666666666667
15375	0.146666666666667
15390	0.166666666666667
15405	0.166666666666667
15420	0.173333333333333
15435	0.173333333333333
15450	0.153333333333333
15465	0.126666666666667
15480	0.113333333333333
15495	0.12
15510	0.126666666666667
15525	0.113333333333333
15540	0.0933333333333333
15555	0.1
15570	0.0933333333333333
15585	0.0933333333333333
15600	0.106666666666667
15615	0.106666666666667
15630	0.0933333333333333
15645	0.0866666666666667
15660	0.0933333333333333
15675	0.1
15690	0.0933333333333333
15705	0.0933333333333333
15720	0.106666666666667
15735	0.113333333333333
15750	0.106666666666667
15765	0.106666666666667
15780	0.12
15795	0.126666666666667
15810	0.113333333333333
15825	0.1
15840	0.106666666666667
15855	0.0933333333333333
15870	0.08
15885	0.1
15900	0.1
15915	0.0933333333333333
15930	0.0933333333333333
15945	0.0933333333333333
15960	0.106666666666667
15975	0.126666666666667
15990	0.133333333333333
16005	0.146666666666667
16020	0.146666666666667
16035	0.14
16050	0.133333333333333
16065	0.133333333333333
16080	0.126666666666667
16095	0.12
16110	0.12
16125	0.106666666666667
16140	0.1
16155	0.1
16170	0.0933333333333333
16185	0.0666666666666667
16200	0.08
16215	0.0866666666666667
16230	0.0933333333333333
16245	0.0933333333333333
16260	0.113333333333333
16275	0.113333333333333
16290	0.12
16305	0.126666666666667
16320	0.14
16335	0.14
16350	0.133333333333333
16365	0.12
16380	0.106666666666667
16395	0.1
16410	0.0933333333333333
16425	0.106666666666667
16440	0.106666666666667
16455	0.1
16470	0.0933333333333333
16485	0.106666666666667
16500	0.1
16515	0.113333333333333
16530	0.133333333333333
16545	0.146666666666667
16560	0.153333333333333
16575	0.153333333333333
16590	0.14
16605	0.133333333333333
16620	0.133333333333333
16635	0.126666666666667
16650	0.12
16665	0.113333333333333
16680	0.0933333333333333
16695	0.08
16710	0.0533333333333333
16725	0.0333333333333333
16740	0.06
16755	0.08
16770	0.08
16785	0.0866666666666667
16800	0.0933333333333333
16815	0.106666666666667
16830	0.12
