# Supplementary material for: Conveniently Pre-Tagged and Pre-Packaged: Extended Molecular Identification and Metagenomics Using Complete Metazoan Mitochondrial Genomes
Source: PLoS One. 2012 Dec 14;7(12):e51263. doi: 10.1371/journal.pone.0051263 (PMC3522660; doi:10.1371/journal.pone.0051263)
Supplement: File S4 — Sliding window analyses for Sauropsida, Aves, Hemichordata, Coelacanthimorpha, Dipnoi, Chondrichthyes and Cephalochordata. For each family, the folder contains the aligned sequences as well as the sliding window analyses by species pair and for all species pair on a single figure. (ZIP) [file pone.0051263.s004.zip › Sauropsida & Aves/Anatidae/15_150/Anas_platyrhynchos_NC_009684_Cygnus_atratus_NC_012843.csv]

0	0.133333333333333
15	0.133333333333333
30	0.146666666666667
45	0.14
60	0.126666666666667
75	0.126666666666667
90	0.12
105	0.126666666666667
120	0.12
135	0.1
150	0.0866666666666667
165	0.0933333333333333
180	0.0866666666666667
195	0.106666666666667
210	0.12
225	0.133333333333333
240	0.14
255	0.133333333333333
270	0.113333333333333
285	0.12
300	0.126666666666667
315	0.133333333333333
330	0.133333333333333
345	0.12
360	0.106666666666667
375	0.0866666666666667
390	0.0733333333333333
405	0.08
420	0.0866666666666667
435	0.08
450	0.0666666666666667
465	0.06
480	0.0666666666666667
495	0.0533333333333333
510	0.06
525	0.0733333333333333
540	0.0733333333333333
555	0.06
570	0.0666666666666667
585	0.0666666666666667
600	0.0933333333333333
615	0.0933333333333333
630	0.0866666666666667
645	0.0933333333333333
660	0.1
675	0.08
690	0.0866666666666667
705	0.106666666666667
720	0.0933333333333333
735	0.106666666666667
750	0.0866666666666667
765	0.0933333333333333
780	0.106666666666667
795	0.106666666666667
810	0.1
825	0.113333333333333
840	0.106666666666667
855	0.0933333333333333
870	0.1
885	0.1
900	0.1
915	0.0866666666666667
930	0.0733333333333333
945	0.0666666666666667
960	0.0733333333333333
975	0.0733333333333333
990	0.0666666666666667
1005	0.08
1020	0.0866666666666667
1035	0.08
1050	0.08
1065	0.1
1080	0.106666666666667
1095	0.106666666666667
1110	0.106666666666667
1125	0.106666666666667
1140	0.12
1155	0.106666666666667
1170	0.0933333333333333
1185	0.0866666666666667
1200	0.08
1215	0.0666666666666667
1230	0.0733333333333333
1245	0.08
1260	0.08
1275	0.0666666666666667
1290	0.0533333333333333
1305	0.06
1320	0.0733333333333333
1335	0.08
1350	0.08
1365	0.08
1380	0.08
1395	0.08
1410	0.0666666666666667
1425	0.08
1440	0.0866666666666667
1455	0.0733333333333333
1470	0.0666666666666667
1485	0.0666666666666667
1500	0.0666666666666667
1515	0.0666666666666667
1530	0.0666666666666667
1545	0.0666666666666667
1560	0.0733333333333333
1575	0.06
1590	0.06
1605	0.0666666666666667
1620	0.0666666666666667
1635	0.0866666666666667
1650	0.0933333333333333
1665	0.0933333333333333
1680	0.0866666666666667
1695	0.0866666666666667
1710	0.0866666666666667
1725	0.0933333333333333
1740	0.1
1755	0.12
1770	0.126666666666667
1785	0.113333333333333
1800	0.12
1815	0.133333333333333
1830	0.126666666666667
1845	0.14
1860	0.133333333333333
1875	0.14
1890	0.16
1905	0.16
1920	0.166666666666667
1935	0.16
1950	0.16
1965	0.16
1980	0.173333333333333
1995	0.166666666666667
2010	0.186666666666667
2025	0.186666666666667
2040	0.166666666666667
2055	0.146666666666667
2070	0.126666666666667
2085	0.12
2100	0.12
2115	0.113333333333333
2130	0.1
2145	0.0933333333333333
2160	0.0866666666666667
2175	0.0866666666666667
2190	0.08
2205	0.08
2220	0.1
2235	0.1
2250	0.0866666666666667
2265	0.0733333333333333
2280	0.106666666666667
2295	0.1
2310	0.1
2325	0.0933333333333333
2340	0.1
2355	0.0933333333333333
2370	0.0933333333333333
2385	0.106666666666667
2400	0.113333333333333
2415	0.133333333333333
2430	0.113333333333333
2445	0.12
2460	0.113333333333333
2475	0.12
2490	0.113333333333333
2505	0.146666666666667
2520	0.14
2535	0.126666666666667
2550	0.14
2565	0.133333333333333
2580	0.12
2595	0.133333333333333
2610	0.16
2625	0.146666666666667
2640	0.16
2655	0.126666666666667
2670	0.14
2685	0.146666666666667
2700	0.153333333333333
2715	0.146666666666667
2730	0.16
2745	0.14
2760	0.12
2775	0.126666666666667
2790	0.133333333333333
2805	0.146666666666667
2820	0.133333333333333
2835	0.14
2850	0.133333333333333
2865	0.133333333333333
2880	0.12
2895	0.12
2910	0.113333333333333
2925	0.133333333333333
2940	0.113333333333333
2955	0.113333333333333
2970	0.113333333333333
2985	0.106666666666667
3000	0.1
3015	0.113333333333333
3030	0.14
3045	0.16
3060	0.153333333333333
3075	0.126666666666667
3090	0.126666666666667
3105	0.12
3120	0.12
3135	0.113333333333333
3150	0.1
3165	0.0866666666666667
3180	0.0666666666666667
3195	0.0666666666666667
3210	0.0866666666666667
3225	0.1
3240	0.113333333333333
3255	0.106666666666667
3270	0.12
3285	0.14
3300	0.146666666666667
3315	0.146666666666667
3330	0.146666666666667
3345	0.126666666666667
3360	0.133333333333333
3375	0.12
3390	0.1
3405	0.106666666666667
3420	0.0866666666666667
3435	0.0733333333333333
3450	0.0666666666666667
3465	0.08
3480	0.08
3495	0.0933333333333333
3510	0.0933333333333333
3525	0.106666666666667
3540	0.113333333333333
3555	0.12
3570	0.14
3585	0.133333333333333
3600	0.14
3615	0.126666666666667
3630	0.126666666666667
3645	0.133333333333333
3660	0.113333333333333
3675	0.106666666666667
3690	0.113333333333333
3705	0.106666666666667
3720	0.0866666666666667
3735	0.1
3750	0.106666666666667
3765	0.113333333333333
3780	0.106666666666667
3795	0.0866666666666667
3810	0.1
3825	0.1
3840	0.1
3855	0.113333333333333
3870	0.12
3885	0.113333333333333
3900	0.106666666666667
3915	0.0933333333333333
3930	0.0866666666666667
3945	0.0866666666666667
3960	0.0666666666666667
3975	0.0666666666666667
3990	0.06
4005	0.0533333333333333
4020	0.06
4035	0.08
4050	0.1
4065	0.1
4080	0.12
4095	0.126666666666667
4110	0.133333333333333
4125	0.146666666666667
4140	0.153333333333333
4155	0.146666666666667
4170	0.126666666666667
4185	0.106666666666667
4200	0.0866666666666667
4215	0.0866666666666667
4230	0.0866666666666667
4245	0.1
4260	0.1
4275	0.0866666666666667
4290	0.106666666666667
4305	0.113333333333333
4320	0.133333333333333
4335	0.14
4350	0.146666666666667
4365	0.166666666666667
4380	0.146666666666667
4395	0.14
4410	0.14
4425	0.14
4440	0.12
4455	0.133333333333333
4470	0.12
4485	0.12
4500	0.113333333333333
4515	0.0933333333333333
4530	0.1
4545	0.0933333333333333
4560	0.1
4575	0.106666666666667
4590	0.12
4605	0.113333333333333
4620	0.113333333333333
4635	0.113333333333333
4650	0.106666666666667
4665	0.12
4680	0.12
4695	0.14
4710	0.14
4725	0.14
4740	0.12
4755	0.1
4770	0.1
4785	0.113333333333333
4800	0.133333333333333
4815	0.133333333333333
4830	0.133333333333333
4845	0.113333333333333
4860	0.106666666666667
4875	0.1
4890	0.106666666666667
4905	0.12
4920	0.113333333333333
4935	0.106666666666667
4950	0.0933333333333333
4965	0.1
4980	0.113333333333333
4995	0.126666666666667
5010	0.133333333333333
5025	0.133333333333333
5040	0.126666666666667
5055	0.113333333333333
5070	0.133333333333333
5085	0.126666666666667
5100	0.133333333333333
5115	0.12
5130	0.113333333333333
5145	0.113333333333333
5160	0.133333333333333
5175	0.133333333333333
5190	0.153333333333333
5205	0.166666666666667
5220	0.153333333333333
5235	0.146666666666667
5250	0.14
5265	0.146666666666667
5280	0.14
5295	0.146666666666667
5310	0.12
5325	0.113333333333333
5340	0.113333333333333
5355	0.12
5370	0.113333333333333
5385	0.113333333333333
5400	0.106666666666667
5415	0.113333333333333
5430	0.12
5445	0.1
5460	0.106666666666667
5475	0.113333333333333
5490	0.0933333333333333
5505	0.0733333333333333
5520	0.0866666666666667
5535	0.0866666666666667
5550	0.0933333333333333
5565	0.0733333333333333
5580	0.0666666666666667
5595	0.0666666666666667
5610	0.0533333333333333
5625	0.0466666666666667
5640	0.0466666666666667
5655	0.0466666666666667
5670	0.0466666666666667
5685	0.04
5700	0.0333333333333333
5715	0.0333333333333333
5730	0.04
5745	0.04
5760	0.0533333333333333
5775	0.06
5790	0.06
5805	0.0666666666666667
5820	0.06
5835	0.0733333333333333
5850	0.0933333333333333
5865	0.106666666666667
5880	0.113333333333333
5895	0.113333333333333
5910	0.113333333333333
5925	0.12
5940	0.133333333333333
5955	0.153333333333333
5970	0.16
5985	0.166666666666667
6000	0.146666666666667
6015	0.16
6030	0.146666666666667
6045	0.153333333333333
6060	0.14
6075	0.153333333333333
6090	0.16
6105	0.133333333333333
6120	0.133333333333333
6135	0.12
6150	0.126666666666667
6165	0.113333333333333
6180	0.106666666666667
6195	0.1
6210	0.126666666666667
6225	0.1
6240	0.08
6255	0.08
6270	0.08
6285	0.0733333333333333
6300	0.0866666666666667
6315	0.0933333333333333
6330	0.1
6345	0.1
6360	0.0866666666666667
6375	0.1
6390	0.113333333333333
6405	0.16
6420	0.173333333333333
6435	0.2
6450	0.186666666666667
6465	0.173333333333333
6480	0.173333333333333
6495	0.18
6510	0.193333333333333
6525	0.18
6540	0.173333333333333
6555	0.14
6570	0.133333333333333
6585	0.12
6600	0.126666666666667
6615	0.133333333333333
6630	0.146666666666667
6645	0.146666666666667
6660	0.14
6675	0.146666666666667
6690	0.16
6705	0.16
6720	0.153333333333333
6735	0.16
6750	0.146666666666667
6765	0.133333333333333
6780	0.126666666666667
6795	0.12
6810	0.12
6825	0.12
6840	0.12
6855	0.126666666666667
6870	0.126666666666667
6885	0.106666666666667
6900	0.12
6915	0.126666666666667
6930	0.113333333333333
6945	0.12
6960	0.12
6975	0.126666666666667
6990	0.126666666666667
7005	0.133333333333333
7020	0.126666666666667
7035	0.146666666666667
7050	0.14
7065	0.153333333333333
7080	0.16
7095	0.153333333333333
7110	0.14
7125	0.16
7140	0.14
7155	0.12
7170	0.113333333333333
7185	0.1
7200	0.113333333333333
7215	0.1
7230	0.106666666666667
7245	0.106666666666667
7260	0.113333333333333
7275	0.106666666666667
7290	0.113333333333333
7305	0.126666666666667
7320	0.153333333333333
7335	0.16
7350	0.14
7365	0.133333333333333
7380	0.126666666666667
7395	0.133333333333333
7410	0.126666666666667
7425	0.126666666666667
7440	0.133333333333333
7455	0.133333333333333
7470	0.113333333333333
7485	0.1
7500	0.106666666666667
7515	0.113333333333333
7530	0.133333333333333
7545	0.12
7560	0.12
7575	0.106666666666667
7590	0.0866666666666667
7605	0.0933333333333333
7620	0.0933333333333333
7635	0.0933333333333333
7650	0.0866666666666667
7665	0.106666666666667
7680	0.1
7695	0.12
7710	0.113333333333333
7725	0.113333333333333
7740	0.126666666666667
7755	0.106666666666667
7770	0.106666666666667
7785	0.126666666666667
7800	0.146666666666667
7815	0.133333333333333
7830	0.14
7845	0.126666666666667
7860	0.14
7875	0.153333333333333
7890	0.14
7905	0.153333333333333
7920	0.166666666666667
7935	0.153333333333333
7950	0.14
7965	0.133333333333333
7980	0.12
7995	0.12
8010	0.12
8025	0.0933333333333333
8040	0.126666666666667
8055	0.133333333333333
8070	0.126666666666667
8085	0.133333333333333
8100	0.126666666666667
8115	0.14
8130	0.133333333333333
8145	0.14
8160	0.126666666666667
8175	0.126666666666667
8190	0.113333333333333
8205	0.106666666666667
8220	0.106666666666667
8235	0.106666666666667
8250	0.12
8265	0.113333333333333
8280	0.126666666666667
8295	0.12
8310	0.14
8325	0.16
8340	0.146666666666667
8355	0.133333333333333
8370	0.14
8385	0.133333333333333
8400	0.126666666666667
8415	0.113333333333333
8430	0.106666666666667
8445	0.113333333333333
8460	0.106666666666667
8475	0.106666666666667
8490	0.12
8505	0.113333333333333
8520	0.106666666666667
8535	0.113333333333333
8550	0.12
8565	0.146666666666667
8580	0.146666666666667
8595	0.146666666666667
8610	0.14
8625	0.126666666666667
8640	0.12
8655	0.12
8670	0.113333333333333
8685	0.126666666666667
8700	0.113333333333333
8715	0.1
8730	0.0933333333333333
8745	0.0866666666666667
8760	0.106666666666667
8775	0.106666666666667
8790	0.0933333333333333
8805	0.12
8820	0.146666666666667
8835	0.146666666666667
8850	0.16
8865	0.16
8880	0.16
8895	0.153333333333333
8910	0.126666666666667
8925	0.133333333333333
8940	0.133333333333333
8955	0.113333333333333
8970	0.0933333333333333
8985	0.08
9000	0.0733333333333333
9015	0.08
9030	0.0866666666666667
9045	0.0933333333333333
9060	0.1
9075	0.0933333333333333
9090	0.1
9105	0.113333333333333
9120	0.106666666666667
9135	0.106666666666667
9150	0.106666666666667
9165	0.0866666666666667
9180	0.0933333333333333
9195	0.106666666666667
9210	0.106666666666667
9225	0.126666666666667
9240	0.126666666666667
9255	0.12
9270	0.113333333333333
9285	0.1
9300	0.0933333333333333
9315	0.113333333333333
9330	0.1
9345	0.0866666666666667
9360	0.1
9375	0.0733333333333333
9390	0.0733333333333333
9405	0.0666666666666667
9420	0.0866666666666667
9435	0.0933333333333333
9450	0.113333333333333
9465	0.0933333333333333
9480	0.0933333333333333
9495	0.1
9510	0.1
9525	0.113333333333333
9540	0.126666666666667
9555	0.133333333333333
9570	0.14
9585	0.153333333333333
9600	0.166666666666667
9615	0.193333333333333
9630	0.206666666666667
9645	0.22
9660	0.22
9675	0.233333333333333
9690	0.22
9705	0.213333333333333
9720	0.193333333333333
9735	0.193333333333333
9750	0.173333333333333
9765	0.16
9780	0.146666666666667
9795	0.133333333333333
9810	0.133333333333333
9825	0.12
9840	0.126666666666667
9855	0.14
9870	0.153333333333333
9885	0.146666666666667
9900	0.146666666666667
9915	0.153333333333333
9930	0.173333333333333
9945	0.166666666666667
9960	0.146666666666667
9975	0.14
9990	0.133333333333333
10005	0.12
10020	0.126666666666667
10035	0.12
10050	0.153333333333333
10065	0.173333333333333
10080	0.16
10095	0.173333333333333
10110	0.18
10125	0.173333333333333
10140	0.166666666666667
10155	0.18
10170	0.173333333333333
10185	0.213333333333333
10200	0.186666666666667
10215	0.16
10230	0.173333333333333
10245	0.226666666666667
10260	0.253333333333333
10275	0.273333333333333
10290	0.313333333333333
10305	0.32
10320	0.34
10335	0.313333333333333
10350	0.32
10365	0.346666666666667
10380	0.34
10395	0.28
10410	0.266666666666667
10425	0.253333333333333
10440	0.22
10455	0.193333333333333
10470	0.173333333333333
10485	0.173333333333333
10500	0.146666666666667
10515	0.106666666666667
10530	0.0866666666666667
10545	0.0733333333333333
10560	0.0533333333333333
10575	0.0533333333333333
10590	0.0533333333333333
10605	0.0533333333333333
10620	0.0333333333333333
10635	0.02
10650	0.02
10665	0.04
10680	0.04
10695	0.04
10710	0.0533333333333333
10725	0.06
10740	0.0733333333333333
10755	0.08
10770	0.106666666666667
10785	0.1
10800	0.126666666666667
10815	0.106666666666667
10830	0.113333333333333
10845	0.113333333333333
10860	0.1
10875	0.126666666666667
10890	0.16
10905	0.16
10920	0.153333333333333
10935	0.166666666666667
10950	0.14
10965	0.14
10980	0.133333333333333
10995	0.133333333333333
11010	0.133333333333333
11025	0.0933333333333333
11040	0.0466666666666667
11055	0.0466666666666667
11070	0.0266666666666667
11085	0.0133333333333333
11100	0.0133333333333333
11115	0.02
11130	0.0666666666666667
11145	0.0866666666666667
11160	0.0866666666666667
11175	0.133333333333333
11190	0.16
11205	0.186666666666667
11220	0.24
11235	0.266666666666667
11250	0.293333333333333
11265	0.293333333333333
11280	0.246666666666667
11295	0.233333333333333
11310	0.26
11325	0.22
11340	0.186666666666667
11355	0.153333333333333
11370	0.12
11385	0.0933333333333333
11400	0.08
11415	0.1
11430	0.106666666666667
11445	0.1
11460	0.0733333333333333
11475	0.0733333333333333
11490	0.0733333333333333
11505	0.0733333333333333
11520	0.0533333333333333
11535	0.06
11550	0.0733333333333333
11565	0.06
11580	0.06
11595	0.06
11610	0.0733333333333333
11625	0.0866666666666667
11640	0.0933333333333333
11655	0.1
11670	0.106666666666667
11685	0.106666666666667
11700	0.1
11715	0.0933333333333333
11730	0.0933333333333333
11745	0.1
11760	0.113333333333333
11775	0.0933333333333333
11790	0.0866666666666667
11805	0.08
11820	0.0733333333333333
11835	0.08
11850	0.06
11865	0.0533333333333333
11880	0.0466666666666667
11895	0.04
11910	0.0133333333333333
11925	0.0266666666666667
11940	0.0333333333333333
11955	0.04
11970	0.04
11985	0.0266666666666667
12000	0.0266666666666667
12015	0.04
12030	0.0733333333333333
12045	0.0733333333333333
12060	0.0733333333333333
12075	0.0733333333333333
12090	0.0666666666666667
12105	0.06
12120	0.0666666666666667
12135	0.0733333333333333
12150	0.0733333333333333
12165	0.0666666666666667
12180	0.0466666666666667
12195	0.0533333333333333
12210	0.0533333333333333
12225	0.0533333333333333
12240	0.08
12255	0.113333333333333
12270	0.113333333333333
12285	0.106666666666667
12300	0.106666666666667
12315	0.113333333333333
12330	0.1
12345	0.1
12360	0.106666666666667
12375	0.0933333333333333
12390	0.0733333333333333
12405	0.0466666666666667
12420	0.0733333333333333
12435	0.08
12450	0.106666666666667
12465	0.1
12480	0.113333333333333
12495	0.106666666666667
12510	0.106666666666667
12525	0.12
12540	0.113333333333333
12555	0.113333333333333
12570	0.0866666666666667
12585	0.0866666666666667
12600	0.06
12615	0.06
12630	0.0466666666666667
12645	0.0666666666666667
12660	0.06
12675	0.0666666666666667
12690	0.0866666666666667
12705	0.08
12720	0.0733333333333333
12735	0.0666666666666667
12750	0.0666666666666667
12765	0.06
12780	0.0666666666666667
12795	0.06
12810	0.0666666666666667
12825	0.0533333333333333
12840	0.0333333333333333
12855	0.04
12870	0.0466666666666667
12885	0.0466666666666667
12900	0.0533333333333333
12915	0.1
12930	0.106666666666667
12945	0.0933333333333333
12960	0.0866666666666667
12975	0.0866666666666667
12990	0.0933333333333333
13005	0.1
13020	0.1
13035	0.1
13050	0.1
13065	0.0533333333333333
13080	0.0533333333333333
13095	0.0533333333333333
13110	0.06
13125	0.0666666666666667
13140	0.0666666666666667
13155	0.0733333333333333
13170	0.0866666666666667
13185	0.0933333333333333
13200	0.113333333333333
13215	0.113333333333333
13230	0.106666666666667
13245	0.106666666666667
13260	0.1
13275	0.0933333333333333
13290	0.0866666666666667
13305	0.0866666666666667
13320	0.0666666666666667
13335	0.06
13350	0.0333333333333333
13365	0.0333333333333333
13380	0.0266666666666667
13395	0.0266666666666667
13410	0.0266666666666667
13425	0.02
13440	0.02
13455	0.00666666666666667
13470	0.00666666666666667
13485	0.00666666666666667
13500	0.0133333333333333
13515	0.0266666666666667
13530	0.04
13545	0.06
13560	0.0733333333333333
13575	0.0733333333333333
13590	0.0866666666666667
13605	0.08
13620	0.08
13635	0.0866666666666667
13650	0.08
13665	0.0666666666666667
13680	0.0533333333333333
13695	0.0333333333333333
13710	0.02
13725	0.0266666666666667
13740	0.0133333333333333
13755	0.0133333333333333
13770	0.0133333333333333
13785	0.00666666666666667
13800	0.00666666666666667
13815	0.0133333333333333
13830	0.0133333333333333
13845	0.0133333333333333
13860	0.0133333333333333
13875	0.0333333333333333
13890	0.0333333333333333
13905	0.04
13920	0.0466666666666667
13935	0.0666666666666667
13950	0.08
13965	0.1
13980	0.12
13995	0.133333333333333
14010	0.133333333333333
14025	0.106666666666667
14040	0.113333333333333
14055	0.113333333333333
14070	0.106666666666667
14085	0.0933333333333333
14100	0.106666666666667
14115	0.0933333333333333
14130	0.1
14145	0.1
14160	0.113333333333333
14175	0.146666666666667
14190	0.153333333333333
14205	0.16
14220	0.173333333333333
14235	0.18
14250	0.16
14265	0.166666666666667
14280	0.153333333333333
14295	0.153333333333333
14310	0.16
14325	0.146666666666667
14340	0.146666666666667
14355	0.153333333333333
14370	0.166666666666667
14385	0.166666666666667
14400	0.18
14415	0.173333333333333
14430	0.18
14445	0.193333333333333
14460	0.186666666666667
14475	0.173333333333333
14490	0.166666666666667
14505	0.16
14520	0.153333333333333
14535	0.153333333333333
14550	0.146666666666667
14565	0.14
14580	0.133333333333333
14595	0.12
14610	0.133333333333333
14625	0.14
14640	0.153333333333333
14655	0.153333333333333
14670	0.146666666666667
14685	0.146666666666667
14700	0.153333333333333
14715	0.166666666666667
14730	0.166666666666667
14745	0.166666666666667
14760	0.146666666666667
14775	0.146666666666667
14790	0.133333333333333
14805	0.126666666666667
14820	0.126666666666667
14835	0.133333333333333
14850	0.126666666666667
14865	0.14
14880	0.14
14895	0.133333333333333
14910	0.146666666666667
14925	0.153333333333333
14940	0.153333333333333
14955	0.153333333333333
14970	0.16
14985	0.14
15000	0.126666666666667
15015	0.106666666666667
15030	0.113333333333333
15045	0.113333333333333
15060	0.106666666666667
15075	0.0866666666666667
15090	0.08
15105	0.0733333333333333
15120	0.06
15135	0.0666666666666667
15150	0.0733333333333333
15165	0.06
15180	0.0533333333333333
15195	0.0466666666666667
15210	0.0333333333333333
15225	0.0333333333333333
15240	0.04
15255	0.0466666666666667
15270	0.04
15285	0.04
15300	0.04
15315	0.0733333333333333
15330	0.0866666666666667
15345	0.0933333333333333
15360	0.1
15375	0.113333333333333
15390	0.126666666666667
15405	0.126666666666667
15420	0.133333333333333
15435	0.133333333333333
15450	0.14
15465	0.126666666666667
15480	0.106666666666667
15495	0.106666666666667
15510	0.1
15525	0.1
15540	0.1
15555	0.113333333333333
15570	0.126666666666667
15585	0.126666666666667
15600	0.126666666666667
15615	0.113333333333333
15630	0.106666666666667
15645	0.12
15660	0.133333333333333
15675	0.126666666666667
15690	0.106666666666667
15705	0.113333333333333
15720	0.113333333333333
15735	0.113333333333333
15750	0.126666666666667
15765	0.126666666666667
15780	0.14
15795	0.12
15810	0.113333333333333
15825	0.106666666666667
15840	0.106666666666667
15855	0.08
15870	0.0666666666666667
15885	0.08
15900	0.06
15915	0.0666666666666667
15930	0.06
15945	0.0733333333333333
15960	0.0666666666666667
15975	0.08
15990	0.0933333333333333
16005	0.1
16020	0.1
16035	0.106666666666667
16050	0.1
16065	0.106666666666667
16080	0.12
16095	0.12
16110	0.126666666666667
16125	0.12
16140	0.126666666666667
16155	0.133333333333333
16170	0.133333333333333
16185	0.106666666666667
16200	0.133333333333333
16215	0.12
16230	0.113333333333333
16245	0.113333333333333
16260	0.113333333333333
16275	0.113333333333333
16290	0.1
16305	0.1
16320	0.1
16335	0.1
16350	0.0733333333333333
16365	0.0666666666666667
16380	0.0666666666666667
16395	0.0533333333333333
16410	0.0666666666666667
16425	0.0733333333333333
16440	0.08
16455	0.08
16470	0.08
16485	0.0933333333333333
16500	0.1
16515	0.113333333333333
16530	0.12
16545	0.133333333333333
16560	0.133333333333333
16575	0.166666666666667
16590	0.153333333333333
16605	0.146666666666667
16620	0.146666666666667
16635	0.14
16650	0.133333333333333
16665	0.12
16680	0.106666666666667
16695	0.0933333333333333
16710	0.0733333333333333
16725	0.0266666666666667
16740	0.04
16755	0.0466666666666667
16770	0.0533333333333333
16785	0.0666666666666667
16800	0.0733333333333333
16815	0.1
16830	0.113333333333333
