# Supplementary material for: Conveniently Pre-Tagged and Pre-Packaged: Extended Molecular Identification and Metagenomics Using Complete Metazoan Mitochondrial Genomes
Source: PLoS One. 2012 Dec 14;7(12):e51263. doi: 10.1371/journal.pone.0051263 (PMC3522660; doi:10.1371/journal.pone.0051263)
Supplement: File S4 — Sliding window analyses for Sauropsida, Aves, Hemichordata, Coelacanthimorpha, Dipnoi, Chondrichthyes and Cephalochordata. For each family, the folder contains the aligned sequences as well as the sliding window analyses by species pair and for all species pair on a single figure. (ZIP) [file pone.0051263.s004.zip › Sauropsida & Aves/Anatidae/15_150/Anas_platyrhynchos_NC_009684_Cygnus_columbianus_NC_007691.csv]

0	0.12
15	0.133333333333333
30	0.153333333333333
45	0.133333333333333
60	0.12
75	0.133333333333333
90	0.146666666666667
105	0.146666666666667
120	0.133333333333333
135	0.113333333333333
150	0.106666666666667
165	0.1
180	0.08
195	0.0933333333333333
210	0.1
225	0.0933333333333333
240	0.08
255	0.08
270	0.0666666666666667
285	0.08
300	0.08
315	0.0866666666666667
330	0.0933333333333333
345	0.0866666666666667
360	0.08
375	0.0733333333333333
390	0.06
405	0.0666666666666667
420	0.0733333333333333
435	0.06
450	0.06
465	0.0666666666666667
480	0.0666666666666667
495	0.0666666666666667
510	0.0666666666666667
525	0.0866666666666667
540	0.0933333333333333
555	0.0933333333333333
570	0.1
585	0.1
600	0.1
615	0.0866666666666667
630	0.0866666666666667
645	0.0866666666666667
660	0.0933333333333333
675	0.0733333333333333
690	0.0733333333333333
705	0.06
720	0.0466666666666667
735	0.0466666666666667
750	0.04
765	0.0533333333333333
780	0.0666666666666667
795	0.0666666666666667
810	0.0733333333333333
825	0.08
840	0.0733333333333333
855	0.0866666666666667
870	0.1
885	0.106666666666667
900	0.106666666666667
915	0.1
930	0.0866666666666667
945	0.0933333333333333
960	0.0866666666666667
975	0.0866666666666667
990	0.1
1005	0.1
1020	0.1
1035	0.106666666666667
1050	0.106666666666667
1065	0.113333333333333
1080	0.106666666666667
1095	0.0933333333333333
1110	0.106666666666667
1125	0.113333333333333
1140	0.1
1155	0.0933333333333333
1170	0.08
1185	0.0666666666666667
1200	0.0666666666666667
1215	0.0533333333333333
1230	0.0733333333333333
1245	0.0866666666666667
1260	0.0666666666666667
1275	0.06
1290	0.0666666666666667
1305	0.0733333333333333
1320	0.08
1335	0.0866666666666667
1350	0.08
1365	0.0866666666666667
1380	0.08
1395	0.0733333333333333
1410	0.0733333333333333
1425	0.08
1440	0.0733333333333333
1455	0.0666666666666667
1470	0.0733333333333333
1485	0.0733333333333333
1500	0.0733333333333333
1515	0.0666666666666667
1530	0.06
1545	0.06
1560	0.0733333333333333
1575	0.06
1590	0.0733333333333333
1605	0.08
1620	0.0733333333333333
1635	0.0933333333333333
1650	0.0933333333333333
1665	0.1
1680	0.113333333333333
1695	0.113333333333333
1710	0.106666666666667
1725	0.113333333333333
1740	0.113333333333333
1755	0.12
1770	0.12
1785	0.1
1800	0.113333333333333
1815	0.106666666666667
1830	0.0866666666666667
1845	0.1
1860	0.1
1875	0.106666666666667
1890	0.113333333333333
1905	0.106666666666667
1920	0.106666666666667
1935	0.113333333333333
1950	0.113333333333333
1965	0.126666666666667
1980	0.146666666666667
1995	0.14
2010	0.153333333333333
2025	0.146666666666667
2040	0.14
2055	0.133333333333333
2070	0.126666666666667
2085	0.12
2100	0.133333333333333
2115	0.12
2130	0.113333333333333
2145	0.106666666666667
2160	0.0933333333333333
2175	0.106666666666667
2190	0.0933333333333333
2205	0.0933333333333333
2220	0.1
2235	0.0933333333333333
2250	0.0666666666666667
2265	0.06
2280	0.0866666666666667
2295	0.08
2310	0.0866666666666667
2325	0.0666666666666667
2340	0.0733333333333333
2355	0.0666666666666667
2370	0.0866666666666667
2385	0.1
2400	0.106666666666667
2415	0.126666666666667
2430	0.106666666666667
2445	0.106666666666667
2460	0.1
2475	0.106666666666667
2490	0.106666666666667
2505	0.133333333333333
2520	0.133333333333333
2535	0.12
2550	0.126666666666667
2565	0.12
2580	0.1
2595	0.126666666666667
2610	0.153333333333333
2625	0.146666666666667
2640	0.16
2655	0.133333333333333
2670	0.126666666666667
2685	0.14
2700	0.14
2715	0.126666666666667
2730	0.153333333333333
2745	0.133333333333333
2760	0.106666666666667
2775	0.12
2790	0.126666666666667
2805	0.133333333333333
2820	0.133333333333333
2835	0.133333333333333
2850	0.14
2865	0.16
2880	0.153333333333333
2895	0.153333333333333
2910	0.166666666666667
2925	0.173333333333333
2940	0.166666666666667
2955	0.16
2970	0.153333333333333
2985	0.14
3000	0.133333333333333
3015	0.14
3030	0.153333333333333
3045	0.16
3060	0.14
3075	0.12
3090	0.106666666666667
3105	0.113333333333333
3120	0.113333333333333
3135	0.12
3150	0.106666666666667
3165	0.0866666666666667
3180	0.0666666666666667
3195	0.0733333333333333
3210	0.0933333333333333
3225	0.0933333333333333
3240	0.1
3255	0.0933333333333333
3270	0.106666666666667
3285	0.12
3300	0.126666666666667
3315	0.126666666666667
3330	0.126666666666667
3345	0.106666666666667
3360	0.106666666666667
3375	0.113333333333333
3390	0.1
3405	0.1
3420	0.0933333333333333
3435	0.0866666666666667
3450	0.08
3465	0.0866666666666667
3480	0.0933333333333333
3495	0.106666666666667
3510	0.106666666666667
3525	0.113333333333333
3540	0.126666666666667
3555	0.14
3570	0.14
3585	0.133333333333333
3600	0.14
3615	0.14
3630	0.126666666666667
3645	0.133333333333333
3660	0.133333333333333
3675	0.126666666666667
3690	0.12
3705	0.113333333333333
3720	0.113333333333333
3735	0.106666666666667
3750	0.113333333333333
3765	0.113333333333333
3780	0.113333333333333
3795	0.1
3810	0.0933333333333333
3825	0.0933333333333333
3840	0.1
3855	0.113333333333333
3870	0.1
3885	0.106666666666667
3900	0.1
3915	0.0866666666666667
3930	0.08
3945	0.08
3960	0.0666666666666667
3975	0.08
3990	0.08
4005	0.0666666666666667
4020	0.08
4035	0.0866666666666667
4050	0.0866666666666667
4065	0.1
4080	0.113333333333333
4095	0.113333333333333
4110	0.12
4125	0.113333333333333
4140	0.113333333333333
4155	0.106666666666667
4170	0.0866666666666667
4185	0.0866666666666667
4200	0.0866666666666667
4215	0.08
4230	0.0933333333333333
4245	0.106666666666667
4260	0.113333333333333
4275	0.113333333333333
4290	0.133333333333333
4305	0.153333333333333
4320	0.18
4335	0.166666666666667
4350	0.166666666666667
4365	0.18
4380	0.153333333333333
4395	0.14
4410	0.126666666666667
4425	0.12
4440	0.106666666666667
4455	0.1
4470	0.0866666666666667
4485	0.106666666666667
4500	0.106666666666667
4515	0.0866666666666667
4530	0.1
4545	0.106666666666667
4560	0.133333333333333
4575	0.146666666666667
4590	0.153333333333333
4605	0.153333333333333
4620	0.146666666666667
4635	0.14
4650	0.133333333333333
4665	0.146666666666667
4680	0.146666666666667
4695	0.153333333333333
4710	0.14
4725	0.14
4740	0.126666666666667
4755	0.133333333333333
4770	0.14
4785	0.146666666666667
4800	0.166666666666667
4815	0.16
4830	0.153333333333333
4845	0.14
4860	0.133333333333333
4875	0.126666666666667
4890	0.126666666666667
4905	0.113333333333333
4920	0.106666666666667
4935	0.106666666666667
4950	0.0933333333333333
4965	0.106666666666667
4980	0.113333333333333
4995	0.126666666666667
5010	0.133333333333333
5025	0.126666666666667
5040	0.126666666666667
5055	0.12
5070	0.14
5085	0.133333333333333
5100	0.146666666666667
5115	0.133333333333333
5130	0.14
5145	0.133333333333333
5160	0.133333333333333
5175	0.14
5190	0.146666666666667
5205	0.16
5220	0.133333333333333
5235	0.126666666666667
5250	0.113333333333333
5265	0.106666666666667
5280	0.0933333333333333
5295	0.106666666666667
5310	0.1
5325	0.0866666666666667
5340	0.0866666666666667
5355	0.0866666666666667
5370	0.0866666666666667
5385	0.0933333333333333
5400	0.0933333333333333
5415	0.113333333333333
5430	0.113333333333333
5445	0.0933333333333333
5460	0.1
5475	0.12
5490	0.1
5505	0.0866666666666667
5520	0.1
5535	0.0933333333333333
5550	0.0866666666666667
5565	0.0666666666666667
5580	0.0733333333333333
5595	0.08
5610	0.0666666666666667
5625	0.0466666666666667
5640	0.0466666666666667
5655	0.0466666666666667
5670	0.04
5685	0.0333333333333333
5700	0.0333333333333333
5715	0.04
5730	0.04
5745	0.0333333333333333
5760	0.0466666666666667
5775	0.0533333333333333
5790	0.0666666666666667
5805	0.0866666666666667
5820	0.0866666666666667
5835	0.0933333333333333
5850	0.113333333333333
5865	0.126666666666667
5880	0.126666666666667
5895	0.126666666666667
5910	0.12
5925	0.14
5940	0.146666666666667
5955	0.146666666666667
5970	0.166666666666667
5985	0.173333333333333
6000	0.16
6015	0.146666666666667
6030	0.146666666666667
6045	0.146666666666667
6060	0.146666666666667
6075	0.146666666666667
6090	0.153333333333333
6105	0.133333333333333
6120	0.126666666666667
6135	0.113333333333333
6150	0.113333333333333
6165	0.12
6180	0.106666666666667
6195	0.1
6210	0.12
6225	0.1
6240	0.0866666666666667
6255	0.0866666666666667
6270	0.08
6285	0.08
6300	0.1
6315	0.106666666666667
6330	0.113333333333333
6345	0.133333333333333
6360	0.12
6375	0.14
6390	0.146666666666667
6405	0.18
6420	0.193333333333333
6435	0.213333333333333
6450	0.2
6465	0.193333333333333
6480	0.206666666666667
6495	0.2
6510	0.2
6525	0.18
6540	0.16
6555	0.133333333333333
6570	0.133333333333333
6585	0.133333333333333
6600	0.133333333333333
6615	0.133333333333333
6630	0.126666666666667
6645	0.12
6660	0.126666666666667
6675	0.133333333333333
6690	0.153333333333333
6705	0.16
6720	0.14
6735	0.133333333333333
6750	0.126666666666667
6765	0.12
6780	0.113333333333333
6795	0.113333333333333
6810	0.106666666666667
6825	0.1
6840	0.1
6855	0.106666666666667
6870	0.113333333333333
6885	0.1
6900	0.1
6915	0.0933333333333333
6930	0.1
6945	0.113333333333333
6960	0.113333333333333
6975	0.113333333333333
6990	0.106666666666667
7005	0.113333333333333
7020	0.113333333333333
7035	0.133333333333333
7050	0.126666666666667
7065	0.14
7080	0.133333333333333
7095	0.126666666666667
7110	0.126666666666667
7125	0.14
7140	0.146666666666667
7155	0.133333333333333
7170	0.12
7185	0.113333333333333
7200	0.133333333333333
7215	0.12
7230	0.126666666666667
7245	0.133333333333333
7260	0.133333333333333
7275	0.113333333333333
7290	0.106666666666667
7305	0.1
7320	0.106666666666667
7335	0.0933333333333333
7350	0.08
7365	0.0933333333333333
7380	0.1
7395	0.08
7410	0.0733333333333333
7425	0.0933333333333333
7440	0.0933333333333333
7455	0.106666666666667
7470	0.106666666666667
7485	0.106666666666667
7500	0.106666666666667
7515	0.106666666666667
7530	0.106666666666667
7545	0.113333333333333
7560	0.113333333333333
7575	0.1
7590	0.0933333333333333
7605	0.0933333333333333
7620	0.1
7635	0.1
7650	0.106666666666667
7665	0.113333333333333
7680	0.113333333333333
7695	0.126666666666667
7710	0.12
7725	0.133333333333333
7740	0.133333333333333
7755	0.126666666666667
7770	0.126666666666667
7785	0.146666666666667
7800	0.14
7815	0.133333333333333
7830	0.126666666666667
7845	0.12
7860	0.133333333333333
7875	0.146666666666667
7890	0.14
7905	0.146666666666667
7920	0.146666666666667
7935	0.133333333333333
7950	0.126666666666667
7965	0.12
7980	0.12
7995	0.113333333333333
8010	0.113333333333333
8025	0.0866666666666667
8040	0.133333333333333
8055	0.146666666666667
8070	0.153333333333333
8085	0.16
8100	0.173333333333333
8115	0.18
8130	0.173333333333333
8145	0.173333333333333
8160	0.166666666666667
8175	0.166666666666667
8190	0.14
8205	0.113333333333333
8220	0.1
8235	0.1
8250	0.0933333333333333
8265	0.0933333333333333
8280	0.1
8295	0.106666666666667
8310	0.12
8325	0.126666666666667
8340	0.113333333333333
8355	0.126666666666667
8370	0.14
8385	0.14
8400	0.14
8415	0.14
8430	0.14
8445	0.14
8460	0.133333333333333
8475	0.133333333333333
8490	0.14
8505	0.126666666666667
8520	0.126666666666667
8535	0.126666666666667
8550	0.133333333333333
8565	0.14
8580	0.14
8595	0.133333333333333
8610	0.126666666666667
8625	0.126666666666667
8640	0.126666666666667
8655	0.133333333333333
8670	0.126666666666667
8685	0.146666666666667
8700	0.133333333333333
8715	0.126666666666667
8730	0.126666666666667
8745	0.133333333333333
8760	0.146666666666667
8775	0.14
8790	0.126666666666667
8805	0.146666666666667
8820	0.16
8835	0.16
8850	0.166666666666667
8865	0.173333333333333
8880	0.16
8895	0.146666666666667
8910	0.126666666666667
8925	0.126666666666667
8940	0.126666666666667
8955	0.0933333333333333
8970	0.08
8985	0.0533333333333333
9000	0.0666666666666667
9015	0.0533333333333333
9030	0.0733333333333333
9045	0.0866666666666667
9060	0.1
9075	0.106666666666667
9090	0.113333333333333
9105	0.133333333333333
9120	0.146666666666667
9135	0.146666666666667
9150	0.133333333333333
9165	0.133333333333333
9180	0.133333333333333
9195	0.14
9210	0.133333333333333
9225	0.133333333333333
9240	0.133333333333333
9255	0.12
9270	0.0933333333333333
9285	0.0866666666666667
9300	0.08
9315	0.0866666666666667
9330	0.0666666666666667
9345	0.0666666666666667
9360	0.08
9375	0.0666666666666667
9390	0.06
9405	0.0533333333333333
9420	0.0666666666666667
9435	0.0733333333333333
9450	0.0933333333333333
9465	0.08
9480	0.0866666666666667
9495	0.08
9510	0.08
9525	0.1
9540	0.113333333333333
9555	0.126666666666667
9570	0.16
9585	0.18
9600	0.186666666666667
9615	0.206666666666667
9630	0.22
9645	0.226666666666667
9660	0.22
9675	0.22
9690	0.22
9705	0.22
9720	0.186666666666667
9735	0.18
9750	0.166666666666667
9765	0.166666666666667
9780	0.153333333333333
9795	0.153333333333333
9810	0.16
9825	0.146666666666667
9840	0.146666666666667
9855	0.153333333333333
9870	0.153333333333333
9885	0.14
9900	0.133333333333333
9915	0.133333333333333
9930	0.153333333333333
9945	0.14
9960	0.12
9975	0.113333333333333
9990	0.106666666666667
10005	0.0866666666666667
10020	0.113333333333333
10035	0.106666666666667
10050	0.14
10065	0.166666666666667
10080	0.153333333333333
10095	0.166666666666667
10110	0.18
10125	0.18
10140	0.173333333333333
10155	0.193333333333333
10170	0.166666666666667
10185	0.213333333333333
10200	0.206666666666667
10215	0.166666666666667
10230	0.173333333333333
10245	0.213333333333333
10260	0.246666666666667
10275	0.28
10290	0.32
10305	0.346666666666667
10320	0.386666666666667
10335	0.366666666666667
10350	0.353333333333333
10365	0.38
10380	0.373333333333333
10395	0.333333333333333
10410	0.306666666666667
10425	0.28
10440	0.246666666666667
10455	0.2
10470	0.166666666666667
10485	0.16
10500	0.14
10515	0.106666666666667
10530	0.0933333333333333
10545	0.0733333333333333
10560	0.0533333333333333
10575	0.0466666666666667
10590	0.06
10605	0.06
10620	0.0533333333333333
10635	0.0466666666666667
10650	0.0466666666666667
10665	0.0533333333333333
10680	0.0533333333333333
10695	0.0533333333333333
10710	0.06
10725	0.06
10740	0.0466666666666667
10755	0.0466666666666667
10770	0.0533333333333333
10785	0.0466666666666667
10800	0.0733333333333333
10815	0.0666666666666667
10830	0.0866666666666667
10845	0.0866666666666667
10860	0.08
10875	0.126666666666667
10890	0.173333333333333
10905	0.186666666666667
10920	0.193333333333333
10935	0.2
10950	0.173333333333333
10965	0.173333333333333
10980	0.153333333333333
10995	0.153333333333333
11010	0.153333333333333
11025	0.113333333333333
11040	0.0666666666666667
11055	0.06
11070	0.0333333333333333
11085	0.02
11100	0.02
11115	0.0266666666666667
11130	0.0666666666666667
11145	0.0933333333333333
11160	0.1
11175	0.133333333333333
11190	0.166666666666667
11205	0.166666666666667
11220	0.186666666666667
11235	0.213333333333333
11250	0.24
11265	0.24
11280	0.2
11295	0.173333333333333
11310	0.18
11325	0.14
11340	0.1
11355	0.0933333333333333
11370	0.0933333333333333
11385	0.0666666666666667
11400	0.0533333333333333
11415	0.08
11430	0.0933333333333333
11445	0.0933333333333333
11460	0.0866666666666667
11475	0.0933333333333333
11490	0.0933333333333333
11505	0.0933333333333333
11520	0.0733333333333333
11535	0.08
11550	0.0933333333333333
11565	0.08
11580	0.0733333333333333
11595	0.0733333333333333
11610	0.08
11625	0.0933333333333333
11640	0.1
11655	0.106666666666667
11670	0.113333333333333
11685	0.106666666666667
11700	0.1
11715	0.08
11730	0.08
11745	0.0933333333333333
11760	0.1
11775	0.08
11790	0.0733333333333333
11805	0.0666666666666667
11820	0.06
11835	0.0733333333333333
11850	0.0533333333333333
11865	0.0533333333333333
11880	0.0466666666666667
11895	0.0333333333333333
11910	0.0133333333333333
11925	0.0266666666666667
11940	0.0333333333333333
11955	0.04
11970	0.04
11985	0.0266666666666667
12000	0.0266666666666667
12015	0.0333333333333333
12030	0.06
12045	0.06
12060	0.06
12075	0.0666666666666667
12090	0.06
12105	0.06
12120	0.0666666666666667
12135	0.08
12150	0.08
12165	0.0866666666666667
12180	0.08
12195	0.0866666666666667
12210	0.0866666666666667
12225	0.08
12240	0.0933333333333333
12255	0.12
12270	0.12
12285	0.106666666666667
12300	0.106666666666667
12315	0.106666666666667
12330	0.0866666666666667
12345	0.0866666666666667
12360	0.0933333333333333
12375	0.08
12390	0.0733333333333333
12405	0.04
12420	0.0666666666666667
12435	0.08
12450	0.1
12465	0.0933333333333333
12480	0.106666666666667
12495	0.1
12510	0.113333333333333
12525	0.12
12540	0.113333333333333
12555	0.126666666666667
12570	0.106666666666667
12585	0.106666666666667
12600	0.0866666666666667
12615	0.0866666666666667
12630	0.0733333333333333
12645	0.0933333333333333
12660	0.0733333333333333
12675	0.08
12690	0.1
12705	0.0866666666666667
12720	0.0733333333333333
12735	0.06
12750	0.06
12765	0.0533333333333333
12780	0.06
12795	0.0466666666666667
12810	0.0533333333333333
12825	0.0533333333333333
12840	0.04
12855	0.04
12870	0.0466666666666667
12885	0.0533333333333333
12900	0.06
12915	0.106666666666667
12930	0.113333333333333
12945	0.106666666666667
12960	0.1
12975	0.0933333333333333
12990	0.106666666666667
13005	0.12
13020	0.12
13035	0.113333333333333
13050	0.113333333333333
13065	0.0733333333333333
13080	0.0666666666666667
13095	0.0666666666666667
13110	0.0733333333333333
13125	0.08
13140	0.06
13155	0.0666666666666667
13170	0.06
13185	0.06
13200	0.0733333333333333
13215	0.0666666666666667
13230	0.0666666666666667
13245	0.0666666666666667
13260	0.06
13275	0.0533333333333333
13290	0.0533333333333333
13305	0.0466666666666667
13320	0.0533333333333333
13335	0.0533333333333333
13350	0.0333333333333333
13365	0.0333333333333333
13380	0.0266666666666667
13395	0.0266666666666667
13410	0.0266666666666667
13425	0.0266666666666667
13440	0.0266666666666667
13455	0.0133333333333333
13470	0.00666666666666667
13485	0.00666666666666667
13500	0.0133333333333333
13515	0.0266666666666667
13530	0.04
13545	0.0666666666666667
13560	0.08
13575	0.0733333333333333
13590	0.0933333333333333
13605	0.1
13620	0.1
13635	0.113333333333333
13650	0.113333333333333
13665	0.1
13680	0.0866666666666667
13695	0.06
13710	0.0466666666666667
13725	0.0533333333333333
13740	0.0333333333333333
13755	0.0266666666666667
13770	0.0266666666666667
13785	0.0133333333333333
13800	0.00666666666666667
13815	0.0133333333333333
13830	0.0133333333333333
13845	0.0133333333333333
13860	0.0133333333333333
13875	0.0266666666666667
13890	0.0266666666666667
13905	0.0333333333333333
13920	0.04
13935	0.06
13950	0.0733333333333333
13965	0.0866666666666667
13980	0.106666666666667
13995	0.12
14010	0.133333333333333
14025	0.113333333333333
14040	0.12
14055	0.12
14070	0.113333333333333
14085	0.12
14100	0.133333333333333
14115	0.126666666666667
14130	0.133333333333333
14145	0.126666666666667
14160	0.133333333333333
14175	0.16
14190	0.173333333333333
14205	0.173333333333333
14220	0.186666666666667
14235	0.166666666666667
14250	0.146666666666667
14265	0.16
14280	0.146666666666667
14295	0.153333333333333
14310	0.146666666666667
14325	0.14
14340	0.126666666666667
14355	0.146666666666667
14370	0.153333333333333
14385	0.166666666666667
14400	0.186666666666667
14415	0.173333333333333
14430	0.18
14445	0.18
14460	0.173333333333333
14475	0.16
14490	0.173333333333333
14505	0.153333333333333
14520	0.146666666666667
14535	0.14
14550	0.133333333333333
14565	0.133333333333333
14580	0.12
14595	0.12
14610	0.14
14625	0.14
14640	0.14
14655	0.14
14670	0.146666666666667
14685	0.153333333333333
14700	0.16
14715	0.166666666666667
14730	0.18
14745	0.186666666666667
14760	0.16
14775	0.173333333333333
14790	0.16
14805	0.166666666666667
14820	0.153333333333333
14835	0.153333333333333
14850	0.133333333333333
14865	0.146666666666667
14880	0.146666666666667
14895	0.146666666666667
14910	0.166666666666667
14925	0.16
14940	0.166666666666667
14955	0.166666666666667
14970	0.18
14985	0.16
15000	0.153333333333333
15015	0.126666666666667
15030	0.113333333333333
15045	0.1
15060	0.1
15075	0.0866666666666667
15090	0.0733333333333333
15105	0.06
15120	0.0466666666666667
15135	0.0533333333333333
15150	0.06
15165	0.0533333333333333
15180	0.06
15195	0.0666666666666667
15210	0.0466666666666667
15225	0.0533333333333333
15240	0.06
15255	0.0666666666666667
15270	0.06
15285	0.06
15300	0.0733333333333333
15315	0.113333333333333
15330	0.14
15345	0.126666666666667
15360	0.133333333333333
15375	0.133333333333333
15390	0.153333333333333
15405	0.153333333333333
15420	0.166666666666667
15435	0.166666666666667
15450	0.153333333333333
15465	0.126666666666667
15480	0.0933333333333333
15495	0.106666666666667
15510	0.1
15525	0.0933333333333333
15540	0.0733333333333333
15555	0.08
15570	0.08
15585	0.0866666666666667
15600	0.0933333333333333
15615	0.0866666666666667
15630	0.0866666666666667
15645	0.0866666666666667
15660	0.1
15675	0.1
15690	0.0933333333333333
15705	0.1
15720	0.113333333333333
15735	0.106666666666667
15750	0.113333333333333
15765	0.126666666666667
15780	0.133333333333333
15795	0.126666666666667
15810	0.113333333333333
15825	0.113333333333333
15840	0.126666666666667
15855	0.106666666666667
15870	0.0866666666666667
15885	0.1
15900	0.0933333333333333
15915	0.0866666666666667
15930	0.08
15945	0.0866666666666667
15960	0.1
15975	0.113333333333333
15990	0.106666666666667
16005	0.12
16020	0.126666666666667
16035	0.133333333333333
16050	0.126666666666667
16065	0.12
16080	0.133333333333333
16095	0.133333333333333
16110	0.126666666666667
16125	0.12
16140	0.12
16155	0.113333333333333
16170	0.1
16185	0.0733333333333333
16200	0.0933333333333333
16215	0.0933333333333333
16230	0.0866666666666667
16245	0.08
16260	0.0933333333333333
16275	0.0933333333333333
16290	0.1
16305	0.106666666666667
16320	0.113333333333333
16335	0.113333333333333
16350	0.0933333333333333
16365	0.0866666666666667
16380	0.0733333333333333
16395	0.0666666666666667
16410	0.08
16425	0.0866666666666667
16440	0.0866666666666667
16455	0.0866666666666667
16470	0.0866666666666667
16485	0.1
16500	0.1
16515	0.106666666666667
16530	0.126666666666667
16545	0.14
16560	0.14
16575	0.166666666666667
16590	0.153333333333333
16605	0.146666666666667
16620	0.146666666666667
16635	0.14
16650	0.133333333333333
16665	0.126666666666667
16680	0.113333333333333
16695	0.1
16710	0.0666666666666667
16725	0.0266666666666667
16740	0.0466666666666667
16755	0.0533333333333333
16770	0.0466666666666667
16785	0.0533333333333333
16800	0.06
16815	0.0866666666666667
16830	0.1
