# Supplementary material for: Conveniently Pre-Tagged and Pre-Packaged: Extended Molecular Identification and Metagenomics Using Complete Metazoan Mitochondrial Genomes
Source: PLoS One. 2012 Dec 14;7(12):e51263. doi: 10.1371/journal.pone.0051263 (PMC3522660; doi:10.1371/journal.pone.0051263)
Supplement: File S4 — Sliding window analyses for Sauropsida, Aves, Hemichordata, Coelacanthimorpha, Dipnoi, Chondrichthyes and Cephalochordata. For each family, the folder contains the aligned sequences as well as the sliding window analyses by species pair and for all species pair on a single figure. (ZIP) [file pone.0051263.s004.zip › Sauropsida & Aves/Anatidae/15_150/Anser_albifrons_NC_004539_Anser_anser_NC_011196.csv]

0	0.02
15	0.0133333333333333
30	0.02
45	0.02
60	0.02
75	0.02
90	0.02
105	0.02
120	0.02
135	0.0133333333333333
150	0.02
165	0.02
180	0.0133333333333333
195	0.02
210	0.0133333333333333
225	0.0133333333333333
240	0.0133333333333333
255	0.0133333333333333
270	0.0266666666666667
285	0.0266666666666667
300	0.02
315	0.02
330	0.0266666666666667
345	0.02
360	0.0333333333333333
375	0.0333333333333333
390	0.0333333333333333
405	0.0333333333333333
420	0.02
435	0.02
450	0.02
465	0.02
480	0.02
495	0.02
510	0.00666666666666667
525	0.0133333333333333
540	0.02
555	0.0266666666666667
570	0.0266666666666667
585	0.0266666666666667
600	0.0266666666666667
615	0.0266666666666667
630	0.02
645	0.02
660	0.0333333333333333
675	0.0266666666666667
690	0.02
705	0.0133333333333333
720	0.0133333333333333
735	0.0133333333333333
750	0.02
765	0.0266666666666667
780	0.0266666666666667
795	0.0266666666666667
810	0.0133333333333333
825	0.0133333333333333
840	0.0133333333333333
855	0.0133333333333333
870	0.0133333333333333
885	0.0133333333333333
900	0.00666666666666667
915	0.00666666666666667
930	0.00666666666666667
945	0.00666666666666667
960	0.00666666666666667
975	0.00666666666666667
990	0.00666666666666667
1005	0.00666666666666667
1020	0.00666666666666667
1035	0.00666666666666667
1050	0.00666666666666667
1065	0
1080	0
1095	0
1110	0.00666666666666667
1125	0.0133333333333333
1140	0.0133333333333333
1155	0.0133333333333333
1170	0.0133333333333333
1185	0.0133333333333333
1200	0.0133333333333333
1215	0.0133333333333333
1230	0.0133333333333333
1245	0.0133333333333333
1260	0.00666666666666667
1275	0
1290	0.00666666666666667
1305	0.00666666666666667
1320	0.0133333333333333
1335	0.0133333333333333
1350	0.0133333333333333
1365	0.0133333333333333
1380	0.0133333333333333
1395	0.0133333333333333
1410	0.0133333333333333
1425	0.0133333333333333
1440	0.00666666666666667
1455	0.00666666666666667
1470	0
1485	0
1500	0
1515	0
1530	0
1545	0
1560	0
1575	0
1590	0
1605	0
1620	0
1635	0.00666666666666667
1650	0.00666666666666667
1665	0.00666666666666667
1680	0.00666666666666667
1695	0.00666666666666667
1710	0.0133333333333333
1725	0.02
1740	0.0266666666666667
1755	0.0266666666666667
1770	0.0266666666666667
1785	0.02
1800	0.0266666666666667
1815	0.0266666666666667
1830	0.0266666666666667
1845	0.0266666666666667
1860	0.02
1875	0.0133333333333333
1890	0.0133333333333333
1905	0.0133333333333333
1920	0.0133333333333333
1935	0.0133333333333333
1950	0.00666666666666667
1965	0.0133333333333333
1980	0.0133333333333333
1995	0.02
2010	0.0266666666666667
2025	0.0266666666666667
2040	0.02
2055	0.0266666666666667
2070	0.0333333333333333
2085	0.0333333333333333
2100	0.0333333333333333
2115	0.0266666666666667
2130	0.0266666666666667
2145	0.02
2160	0.0266666666666667
2175	0.0266666666666667
2190	0.0333333333333333
2205	0.0266666666666667
2220	0.02
2235	0.02
2250	0.02
2265	0.02
2280	0.02
2295	0.02
2310	0.0133333333333333
2325	0.0133333333333333
2340	0.0133333333333333
2355	0.0133333333333333
2370	0.0133333333333333
2385	0.0133333333333333
2400	0.0133333333333333
2415	0.0133333333333333
2430	0.0133333333333333
2445	0.0266666666666667
2460	0.02
2475	0.02
2490	0.0133333333333333
2505	0.0266666666666667
2520	0.0333333333333333
2535	0.0333333333333333
2550	0.04
2565	0.04
2580	0.04
2595	0.0333333333333333
2610	0.0333333333333333
2625	0.0333333333333333
2640	0.0333333333333333
2655	0.02
2670	0.0133333333333333
2685	0.0133333333333333
2700	0.02
2715	0.02
2730	0.02
2745	0.0133333333333333
2760	0.02
2775	0.02
2790	0.02
2805	0.02
2820	0.02
2835	0.02
2850	0.00666666666666667
2865	0.00666666666666667
2880	0.00666666666666667
2895	0.0133333333333333
2910	0.00666666666666667
2925	0.00666666666666667
2940	0.0133333333333333
2955	0.02
2970	0.0266666666666667
2985	0.0266666666666667
3000	0.0266666666666667
3015	0.0266666666666667
3030	0.0266666666666667
3045	0.02
3060	0.02
3075	0.02
3090	0.02
3105	0.0133333333333333
3120	0.00666666666666667
3135	0.00666666666666667
3150	0.00666666666666667
3165	0.00666666666666667
3180	0.0133333333333333
3195	0.0133333333333333
3210	0.0133333333333333
3225	0.02
3240	0.02
3255	0.0266666666666667
3270	0.0333333333333333
3285	0.0333333333333333
3300	0.0333333333333333
3315	0.0333333333333333
3330	0.0333333333333333
3345	0.0333333333333333
3360	0.0333333333333333
3375	0.0333333333333333
3390	0.0266666666666667
3405	0.0266666666666667
3420	0.0266666666666667
3435	0.0266666666666667
3450	0.0266666666666667
3465	0.0266666666666667
3480	0.02
3495	0.02
3510	0.02
3525	0.0133333333333333
3540	0.0133333333333333
3555	0.00666666666666667
3570	0
3585	0
3600	0.00666666666666667
3615	0.00666666666666667
3630	0.00666666666666667
3645	0.02
3660	0.02
3675	0.0266666666666667
3690	0.0266666666666667
3705	0.0266666666666667
3720	0.0266666666666667
3735	0.0333333333333333
3750	0.0333333333333333
3765	0.0333333333333333
3780	0.04
3795	0.0266666666666667
3810	0.0266666666666667
3825	0.0266666666666667
3840	0.0266666666666667
3855	0.0266666666666667
3870	0.0266666666666667
3885	0.02
3900	0.0133333333333333
3915	0.0133333333333333
3930	0.0133333333333333
3945	0.0133333333333333
3960	0.0133333333333333
3975	0.00666666666666667
3990	0.0133333333333333
4005	0.0133333333333333
4020	0.0133333333333333
4035	0.0133333333333333
4050	0.0133333333333333
4065	0.0133333333333333
4080	0.0133333333333333
4095	0.0133333333333333
4110	0.0133333333333333
4125	0.02
4140	0.0133333333333333
4155	0.0133333333333333
4170	0.0133333333333333
4185	0.0266666666666667
4200	0.0333333333333333
4215	0.0333333333333333
4230	0.0266666666666667
4245	0.0266666666666667
4260	0.0266666666666667
4275	0.02
4290	0.02
4305	0.02
4320	0.02
4335	0.00666666666666667
4350	0.00666666666666667
4365	0.00666666666666667
4380	0.00666666666666667
4395	0.00666666666666667
4410	0.00666666666666667
4425	0.00666666666666667
4440	0.00666666666666667
4455	0.00666666666666667
4470	0.0133333333333333
4485	0.0133333333333333
4500	0.00666666666666667
4515	0.00666666666666667
4530	0.00666666666666667
4545	0.00666666666666667
4560	0.00666666666666667
4575	0.00666666666666667
4590	0.00666666666666667
4605	0.00666666666666667
4620	0
4635	0
4650	0
4665	0
4680	0
4695	0.00666666666666667
4710	0.00666666666666667
4725	0.00666666666666667
4740	0.00666666666666667
4755	0.00666666666666667
4770	0.00666666666666667
4785	0.0133333333333333
4800	0.02
4815	0.02
4830	0.02
4845	0.0133333333333333
4860	0.02
4875	0.02
4890	0.02
4905	0.02
4920	0.02
4935	0.02
4950	0.0133333333333333
4965	0.0133333333333333
4980	0.02
4995	0.02
5010	0.0133333333333333
5025	0.02
5040	0.02
5055	0.02
5070	0.0266666666666667
5085	0.02
5100	0.02
5115	0.0266666666666667
5130	0.02
5145	0.02
5160	0.02
5175	0.02
5190	0.02
5205	0.02
5220	0.02
5235	0.0266666666666667
5250	0.0266666666666667
5265	0.02
5280	0.0266666666666667
5295	0.0266666666666667
5310	0.0266666666666667
5325	0.02
5340	0.02
5355	0.02
5370	0.0133333333333333
5385	0.00666666666666667
5400	0.00666666666666667
5415	0.0133333333333333
5430	0.00666666666666667
5445	0.00666666666666667
5460	0.02
5475	0.02
5490	0.02
5505	0.02
5520	0.0266666666666667
5535	0.0266666666666667
5550	0.0266666666666667
5565	0.02
5580	0.0333333333333333
5595	0.0333333333333333
5610	0.02
5625	0.02
5640	0.02
5655	0.02
5670	0.02
5685	0.02
5700	0.02
5715	0.02
5730	0.00666666666666667
5745	0.0133333333333333
5760	0.0133333333333333
5775	0.02
5790	0.02
5805	0.02
5820	0.0133333333333333
5835	0.0133333333333333
5850	0.02
5865	0.02
5880	0.0266666666666667
5895	0.02
5910	0.02
5925	0.0133333333333333
5940	0.0133333333333333
5955	0.0133333333333333
5970	0.0133333333333333
5985	0.0133333333333333
6000	0.0133333333333333
6015	0.02
6030	0.02
6045	0.02
6060	0.02
6075	0.02
6090	0.02
6105	0.02
6120	0.02
6135	0.02
6150	0.0133333333333333
6165	0.00666666666666667
6180	0
6195	0
6210	0
6225	0
6240	0
6255	0
6270	0
6285	0
6300	0
6315	0
6330	0
6345	0
6360	0
6375	0
6390	0
6405	0
6420	0
6435	0
6450	0
6465	0
6480	0
6495	0.0133333333333333
6510	0.0133333333333333
6525	0.0133333333333333
6540	0.0133333333333333
6555	0.0133333333333333
6570	0.0133333333333333
6585	0.0133333333333333
6600	0.0133333333333333
6615	0.0133333333333333
6630	0.0133333333333333
6645	0
6660	0
6675	0
6690	0
6705	0
6720	0
6735	0.00666666666666667
6750	0.00666666666666667
6765	0.0133333333333333
6780	0.0133333333333333
6795	0.0133333333333333
6810	0.0133333333333333
6825	0.0133333333333333
6840	0.0133333333333333
6855	0.0133333333333333
6870	0.02
6885	0.0133333333333333
6900	0.0133333333333333
6915	0.00666666666666667
6930	0.02
6945	0.02
6960	0.02
6975	0.0266666666666667
6990	0.0266666666666667
7005	0.0266666666666667
7020	0.02
7035	0.02
7050	0.02
7065	0.02
7080	0.00666666666666667
7095	0.00666666666666667
7110	0.00666666666666667
7125	0
7140	0.00666666666666667
7155	0.00666666666666667
7170	0.00666666666666667
7185	0.00666666666666667
7200	0.0133333333333333
7215	0.0133333333333333
7230	0.0133333333333333
7245	0.0133333333333333
7260	0.0133333333333333
7275	0.0133333333333333
7290	0.00666666666666667
7305	0.00666666666666667
7320	0.00666666666666667
7335	0.00666666666666667
7350	0.00666666666666667
7365	0.00666666666666667
7380	0.02
7395	0.02
7410	0.02
7425	0.02
7440	0.02
7455	0.02
7470	0.02
7485	0.02
7500	0.02
7515	0.0266666666666667
7530	0.0133333333333333
7545	0.0133333333333333
7560	0.0133333333333333
7575	0.0133333333333333
7590	0.0133333333333333
7605	0.02
7620	0.02
7635	0.02
7650	0.02
7665	0.0133333333333333
7680	0.0133333333333333
7695	0.0133333333333333
7710	0.0133333333333333
7725	0.0133333333333333
7740	0.0133333333333333
7755	0.00666666666666667
7770	0.0133333333333333
7785	0.0133333333333333
7800	0.0133333333333333
7815	0.0133333333333333
7830	0.0133333333333333
7845	0.0133333333333333
7860	0.0133333333333333
7875	0.02
7890	0.02
7905	0.02
7920	0.0133333333333333
7935	0.0133333333333333
7950	0.00666666666666667
7965	0.00666666666666667
7980	0.00666666666666667
7995	0.00666666666666667
8010	0.00666666666666667
8025	0
8040	0
8055	0
8070	0.0133333333333333
8085	0.0133333333333333
8100	0.0133333333333333
8115	0.02
8130	0.02
8145	0.02
8160	0.02
8175	0.02
8190	0.02
8205	0.0266666666666667
8220	0.0133333333333333
8235	0.0133333333333333
8250	0.02
8265	0.0133333333333333
8280	0.0133333333333333
8295	0.0133333333333333
8310	0.0133333333333333
8325	0.0133333333333333
8340	0.0133333333333333
8355	0.00666666666666667
8370	0.00666666666666667
8385	0.0133333333333333
8400	0.00666666666666667
8415	0.0133333333333333
8430	0.02
8445	0.02
8460	0.02
8475	0.02
8490	0.02
8505	0.0333333333333333
8520	0.0466666666666667
8535	0.0466666666666667
8550	0.0466666666666667
8565	0.04
8580	0.0333333333333333
8595	0.04
8610	0.04
8625	0.04
8640	0.0466666666666667
8655	0.0333333333333333
8670	0.0266666666666667
8685	0.0266666666666667
8700	0.0266666666666667
8715	0.0266666666666667
8730	0.0266666666666667
8745	0.0333333333333333
8760	0.0333333333333333
8775	0.0333333333333333
8790	0.0266666666666667
8805	0.0266666666666667
8820	0.02
8835	0.0133333333333333
8850	0.0133333333333333
8865	0.0266666666666667
8880	0.0266666666666667
8895	0.0133333333333333
8910	0.0133333333333333
8925	0.02
8940	0.02
8955	0.02
8970	0.02
8985	0.02
9000	0.02
9015	0.00666666666666667
9030	0.00666666666666667
9045	0.00666666666666667
9060	0.00666666666666667
9075	0.00666666666666667
9090	0.00666666666666667
9105	0.00666666666666667
9120	0.00666666666666667
9135	0.00666666666666667
9150	0.00666666666666667
9165	0.00666666666666667
9180	0.00666666666666667
9195	0.00666666666666667
9210	0.00666666666666667
9225	0
9240	0
9255	0.00666666666666667
9270	0.00666666666666667
9285	0.00666666666666667
9300	0.00666666666666667
9315	0.00666666666666667
9330	0.00666666666666667
9345	0.0133333333333333
9360	0.0133333333333333
9375	0.02
9390	0.02
9405	0.02
9420	0.02
9435	0.02
9450	0.02
9465	0.02
9480	0.0333333333333333
9495	0.0333333333333333
9510	0.0333333333333333
9525	0.0266666666666667
9540	0.0333333333333333
9555	0.0333333333333333
9570	0.0333333333333333
9585	0.0333333333333333
9600	0.0333333333333333
9615	0.0333333333333333
9630	0.02
9645	0.0133333333333333
9660	0.02
9675	0.0333333333333333
9690	0.0266666666666667
9705	0.02
9720	0.02
9735	0.02
9750	0.02
9765	0.02
9780	0.02
9795	0.02
9810	0.0133333333333333
9825	0
9840	0.0133333333333333
9855	0.0133333333333333
9870	0.0133333333333333
9885	0.0133333333333333
9900	0.0133333333333333
9915	0.0133333333333333
9930	0.0133333333333333
9945	0.02
9960	0.02
9975	0.02
9990	0.00666666666666667
10005	0.00666666666666667
10020	0.00666666666666667
10035	0.02
10050	0.02
10065	0.02
10080	0.02
10095	0.0133333333333333
10110	0.0133333333333333
10125	0.0133333333333333
10140	0.02
10155	0.02
10170	0.02
10185	0.0266666666666667
10200	0.0466666666666667
10215	0.0466666666666667
10230	0.0466666666666667
10245	0.0533333333333333
10260	0.08
10275	0.106666666666667
10290	0.106666666666667
10305	0.113333333333333
10320	0.12
10335	0.113333333333333
10350	0.1
10365	0.12
10380	0.126666666666667
10395	0.126666666666667
10410	0.1
10425	0.08
10440	0.08
10455	0.0733333333333333
10470	0.0666666666666667
10485	0.0533333333333333
10500	0.0466666666666667
10515	0.0266666666666667
10530	0.02
10545	0.0133333333333333
10560	0.0133333333333333
10575	0.00666666666666667
10590	0.00666666666666667
10605	0.00666666666666667
10620	0.00666666666666667
10635	0.00666666666666667
10650	0.00666666666666667
10665	0.00666666666666667
10680	0.00666666666666667
10695	0.00666666666666667
10710	0.00666666666666667
10725	0.00666666666666667
10740	0
10755	0
10770	0
10785	0.00666666666666667
10800	0.00666666666666667
10815	0.00666666666666667
10830	0.00666666666666667
10845	0.00666666666666667
10860	0.00666666666666667
10875	0.00666666666666667
10890	0.00666666666666667
10905	0.00666666666666667
10920	0.00666666666666667
10935	0
10950	0
10965	0
10980	0
10995	0.00666666666666667
11010	0.00666666666666667
11025	0.02
11040	0.0266666666666667
11055	0.0266666666666667
11070	0.0333333333333333
11085	0.0333333333333333
11100	0.0333333333333333
11115	0.0533333333333333
11130	0.0533333333333333
11145	0.0466666666666667
11160	0.0466666666666667
11175	0.0333333333333333
11190	0.0333333333333333
11205	0.04
11220	0.0333333333333333
11235	0.0333333333333333
11250	0.0333333333333333
11265	0.0133333333333333
11280	0.0133333333333333
11295	0.0133333333333333
11310	0.02
11325	0.02
11340	0.0133333333333333
11355	0.00666666666666667
11370	0.00666666666666667
11385	0.00666666666666667
11400	0.00666666666666667
11415	0.02
11430	0.02
11445	0.02
11460	0.0133333333333333
11475	0.02
11490	0.02
11505	0.02
11520	0.02
11535	0.02
11550	0.02
11565	0.00666666666666667
11580	0.00666666666666667
11595	0.00666666666666667
11610	0.00666666666666667
11625	0.00666666666666667
11640	0.0133333333333333
11655	0.0133333333333333
11670	0.0133333333333333
11685	0.0133333333333333
11700	0.0133333333333333
11715	0.0133333333333333
11730	0.0133333333333333
11745	0.0133333333333333
11760	0.02
11775	0.0133333333333333
11790	0.00666666666666667
11805	0.00666666666666667
11820	0.00666666666666667
11835	0.00666666666666667
11850	0.00666666666666667
11865	0.00666666666666667
11880	0.00666666666666667
11895	0.00666666666666667
11910	0
11925	0
11940	0
11955	0
11970	0
11985	0
12000	0
12015	0
12030	0.00666666666666667
12045	0.0133333333333333
12060	0.0133333333333333
12075	0.0133333333333333
12090	0.0133333333333333
12105	0.0133333333333333
12120	0.0133333333333333
12135	0.0133333333333333
12150	0.0133333333333333
12165	0.0133333333333333
12180	0.00666666666666667
12195	0
12210	0
12225	0
12240	0
12255	0
12270	0
12285	0
12300	0
12315	0
12330	0
12345	0
12360	0
12375	0
12390	0
12405	0.00666666666666667
12420	0.00666666666666667
12435	0.00666666666666667
12450	0.0133333333333333
12465	0.0133333333333333
12480	0.0133333333333333
12495	0.0133333333333333
12510	0.0133333333333333
12525	0.0266666666666667
12540	0.0266666666666667
12555	0.0266666666666667
12570	0.0266666666666667
12585	0.0266666666666667
12600	0.02
12615	0.02
12630	0.02
12645	0.02
12660	0.02
12675	0.00666666666666667
12690	0.00666666666666667
12705	0
12720	0
12735	0
12750	0
12765	0
12780	0.00666666666666667
12795	0.0133333333333333
12810	0.0133333333333333
12825	0.02
12840	0.02
12855	0.02
12870	0.02
12885	0.02
12900	0.02
12915	0.02
12930	0.0133333333333333
12945	0.00666666666666667
12960	0.00666666666666667
12975	0.00666666666666667
12990	0.00666666666666667
13005	0.00666666666666667
13020	0.00666666666666667
13035	0.00666666666666667
13050	0.00666666666666667
13065	0.00666666666666667
13080	0.00666666666666667
13095	0.00666666666666667
13110	0.00666666666666667
13125	0
13140	0
13155	0
13170	0
13185	0
13200	0
13215	0
13230	0
13245	0
13260	0
13275	0
13290	0
13305	0
13320	0.00666666666666667
13335	0.00666666666666667
13350	0.00666666666666667
13365	0.00666666666666667
13380	0.00666666666666667
13395	0.00666666666666667
13410	0.00666666666666667
13425	0.00666666666666667
13440	0.00666666666666667
13455	0.00666666666666667
13470	0
13485	0
13500	0
13515	0
13530	0
13545	0
13560	0
13575	0
13590	0
13605	0
13620	0
13635	0
13650	0
13665	0
13680	0
13695	0
13710	0
13725	0
13740	0
13755	0
13770	0
13785	0
13800	0
13815	0
13830	0
13845	0
13860	0
13875	0
13890	0
13905	0.00666666666666667
13920	0.00666666666666667
13935	0.00666666666666667
13950	0.00666666666666667
13965	0.0133333333333333
13980	0.0133333333333333
13995	0.0133333333333333
14010	0.0133333333333333
14025	0.0133333333333333
14040	0.02
14055	0.0133333333333333
14070	0.0133333333333333
14085	0.0133333333333333
14100	0.0133333333333333
14115	0.0133333333333333
14130	0.02
14145	0.02
14160	0.02
14175	0.02
14190	0.0266666666666667
14205	0.0333333333333333
14220	0.0333333333333333
14235	0.04
14250	0.04
14265	0.04
14280	0.0333333333333333
14295	0.0333333333333333
14310	0.0333333333333333
14325	0.0333333333333333
14340	0.02
14355	0.0133333333333333
14370	0.0133333333333333
14385	0.0133333333333333
14400	0.0133333333333333
14415	0.00666666666666667
14430	0.00666666666666667
14445	0.0133333333333333
14460	0.0133333333333333
14475	0.0266666666666667
14490	0.0266666666666667
14505	0.0266666666666667
14520	0.0266666666666667
14535	0.02
14550	0.02
14565	0.0266666666666667
14580	0.0333333333333333
14595	0.0266666666666667
14610	0.0266666666666667
14625	0.0333333333333333
14640	0.0333333333333333
14655	0.0333333333333333
14670	0.0333333333333333
14685	0.04
14700	0.0466666666666667
14715	0.0466666666666667
14730	0.0466666666666667
14745	0.0466666666666667
14760	0.0466666666666667
14775	0.0266666666666667
14790	0.0266666666666667
14805	0.0266666666666667
14820	0.0266666666666667
14835	0.02
14850	0.0133333333333333
14865	0.0133333333333333
14880	0.0133333333333333
14895	0.0133333333333333
14910	0.0133333333333333
14925	0.0133333333333333
14940	0.02
14955	0.02
14970	0.02
14985	0.02
15000	0.02
15015	0.0133333333333333
15030	0.0133333333333333
15045	0.0133333333333333
15060	0.0133333333333333
15075	0.0133333333333333
15090	0.00666666666666667
15105	0.00666666666666667
15120	0.00666666666666667
15135	0.00666666666666667
15150	0.00666666666666667
15165	0.0133333333333333
15180	0.00666666666666667
15195	0.00666666666666667
15210	0.00666666666666667
15225	0.00666666666666667
15240	0.00666666666666667
15255	0.00666666666666667
15270	0.00666666666666667
15285	0.0133333333333333
15300	0.0133333333333333
15315	0.0133333333333333
15330	0.02
15345	0.02
15360	0.02
15375	0.0266666666666667
15390	0.04
15405	0.04
15420	0.04
15435	0.0333333333333333
15450	0.0333333333333333
15465	0.0266666666666667
15480	0.02
15495	0.0266666666666667
15510	0.0333333333333333
15525	0.0266666666666667
15540	0.0133333333333333
15555	0.0133333333333333
15570	0.0133333333333333
15585	0.0133333333333333
15600	0.0266666666666667
15615	0.0333333333333333
15630	0.0333333333333333
15645	0.0266666666666667
15660	0.02
15675	0.02
15690	0.0266666666666667
15705	0.0266666666666667
15720	0.0266666666666667
15735	0.0266666666666667
15750	0.0133333333333333
15765	0.00666666666666667
15780	0.00666666666666667
15795	0.00666666666666667
15810	0.00666666666666667
15825	0.00666666666666667
15840	0
15855	0
15870	0
15885	0.00666666666666667
15900	0.00666666666666667
15915	0.00666666666666667
15930	0.00666666666666667
15945	0.0133333333333333
15960	0.02
15975	0.0266666666666667
15990	0.0266666666666667
16005	0.0333333333333333
16020	0.0333333333333333
16035	0.0266666666666667
16050	0.0266666666666667
16065	0.0266666666666667
16080	0.0333333333333333
16095	0.0266666666666667
16110	0.02
16125	0.0133333333333333
16140	0.0266666666666667
16155	0.02
16170	0.02
16185	0.02
16200	0.02
16215	0.0266666666666667
16230	0.02
16245	0.02
16260	0.02
16275	0.02
16290	0.0133333333333333
16305	0.02
16320	0.02
16335	0.02
16350	0.02
16365	0.0133333333333333
16380	0.0133333333333333
16395	0.0133333333333333
16410	0.0133333333333333
16425	0.02
16440	0.0133333333333333
16455	0.00666666666666667
16470	0.00666666666666667
16485	0.0133333333333333
16500	0.0133333333333333
16515	0.0133333333333333
16530	0.0133333333333333
16545	0.0133333333333333
16560	0.02
16575	0.0133333333333333
16590	0.0133333333333333
16605	0.0133333333333333
16620	0.0133333333333333
16635	0.00666666666666667
16650	0.00666666666666667
16665	0.00666666666666667
16680	0.00666666666666667
16695	0.00666666666666667
16710	0.00666666666666667
16725	0.00666666666666667
16740	0.00666666666666667
16755	0.0133333333333333
16770	0.0133333333333333
16785	0.0133333333333333
16800	0.0133333333333333
16815	0.0133333333333333
16830	0.02
