# Supplementary material for: Conveniently Pre-Tagged and Pre-Packaged: Extended Molecular Identification and Metagenomics Using Complete Metazoan Mitochondrial Genomes
Source: PLoS One. 2012 Dec 14;7(12):e51263. doi: 10.1371/journal.pone.0051263 (PMC3522660; doi:10.1371/journal.pone.0051263)
Supplement: File S4 — Sliding window analyses for Sauropsida, Aves, Hemichordata, Coelacanthimorpha, Dipnoi, Chondrichthyes and Cephalochordata. For each family, the folder contains the aligned sequences as well as the sliding window analyses by species pair and for all species pair on a single figure. (ZIP) [file pone.0051263.s004.zip › Sauropsida & Aves/Anatidae/15_150/Cygnus_atratus_NC_012843_Anser_albifrons_NC_004539.csv]

0	0.08
15	0.08
30	0.0933333333333333
45	0.0933333333333333
60	0.0933333333333333
75	0.0866666666666667
90	0.08
105	0.0866666666666667
120	0.1
135	0.0866666666666667
150	0.08
165	0.08
180	0.08
195	0.0933333333333333
210	0.1
225	0.1
240	0.1
255	0.1
270	0.0866666666666667
285	0.0933333333333333
300	0.1
315	0.113333333333333
330	0.12
345	0.106666666666667
360	0.1
375	0.0933333333333333
390	0.1
405	0.1
420	0.1
435	0.0933333333333333
450	0.0866666666666667
465	0.0733333333333333
480	0.06
495	0.06
510	0.06
525	0.0666666666666667
540	0.0666666666666667
555	0.0666666666666667
570	0.0666666666666667
585	0.0666666666666667
600	0.0733333333333333
615	0.08
630	0.08
645	0.0666666666666667
660	0.0666666666666667
675	0.06
690	0.06
705	0.0733333333333333
720	0.0733333333333333
735	0.0866666666666667
750	0.0866666666666667
765	0.0866666666666667
780	0.0866666666666667
795	0.0866666666666667
810	0.0866666666666667
825	0.0866666666666667
840	0.08
855	0.0666666666666667
870	0.06
885	0.0533333333333333
900	0.0466666666666667
915	0.0533333333333333
930	0.0533333333333333
945	0.06
960	0.06
975	0.0666666666666667
990	0.0666666666666667
1005	0.0733333333333333
1020	0.08
1035	0.0866666666666667
1050	0.08
1065	0.08
1080	0.0866666666666667
1095	0.08
1110	0.08
1125	0.08
1140	0.0866666666666667
1155	0.0733333333333333
1170	0.0733333333333333
1185	0.0666666666666667
1200	0.0733333333333333
1215	0.0666666666666667
1230	0.0533333333333333
1245	0.0533333333333333
1260	0.06
1275	0.0466666666666667
1290	0.0533333333333333
1305	0.0533333333333333
1320	0.0733333333333333
1335	0.0733333333333333
1350	0.0666666666666667
1365	0.0666666666666667
1380	0.0733333333333333
1395	0.0733333333333333
1410	0.06
1425	0.08
1440	0.0666666666666667
1455	0.0733333333333333
1470	0.0466666666666667
1485	0.04
1500	0.04
1515	0.0333333333333333
1530	0.0266666666666667
1545	0.0266666666666667
1560	0.0333333333333333
1575	0.0133333333333333
1590	0.0266666666666667
1605	0.0266666666666667
1620	0.0266666666666667
1635	0.04
1650	0.0466666666666667
1665	0.0733333333333333
1680	0.0866666666666667
1695	0.0933333333333333
1710	0.106666666666667
1725	0.12
1740	0.106666666666667
1755	0.106666666666667
1770	0.12
1785	0.12
1800	0.113333333333333
1815	0.1
1830	0.1
1845	0.1
1860	0.08
1875	0.08
1890	0.0933333333333333
1905	0.106666666666667
1920	0.1
1935	0.1
1950	0.113333333333333
1965	0.113333333333333
1980	0.106666666666667
1995	0.1
2010	0.12
2025	0.12
2040	0.113333333333333
2055	0.1
2070	0.1
2085	0.0933333333333333
2100	0.0933333333333333
2115	0.0866666666666667
2130	0.0866666666666667
2145	0.106666666666667
2160	0.1
2175	0.0933333333333333
2190	0.1
2205	0.106666666666667
2220	0.106666666666667
2235	0.1
2250	0.0866666666666667
2265	0.08
2280	0.0866666666666667
2295	0.0666666666666667
2310	0.06
2325	0.0533333333333333
2340	0.0533333333333333
2355	0.0466666666666667
2370	0.06
2385	0.0666666666666667
2400	0.08
2415	0.0866666666666667
2430	0.0933333333333333
2445	0.113333333333333
2460	0.113333333333333
2475	0.12
2490	0.113333333333333
2505	0.133333333333333
2520	0.12
2535	0.12
2550	0.12
2565	0.113333333333333
2580	0.1
2595	0.106666666666667
2610	0.113333333333333
2625	0.106666666666667
2640	0.106666666666667
2655	0.0866666666666667
2670	0.0933333333333333
2685	0.106666666666667
2700	0.1
2715	0.106666666666667
2730	0.12
2745	0.0933333333333333
2760	0.08
2775	0.08
2790	0.08
2805	0.08
2820	0.08
2835	0.06
2850	0.0666666666666667
2865	0.0666666666666667
2880	0.0466666666666667
2895	0.0533333333333333
2910	0.06
2925	0.0666666666666667
2940	0.0666666666666667
2955	0.0666666666666667
2970	0.0733333333333333
2985	0.0866666666666667
3000	0.0866666666666667
3015	0.0866666666666667
3030	0.106666666666667
3045	0.106666666666667
3060	0.106666666666667
3075	0.1
3090	0.0933333333333333
3105	0.0933333333333333
3120	0.0733333333333333
3135	0.06
3150	0.0466666666666667
3165	0.0533333333333333
3180	0.04
3195	0.0466666666666667
3210	0.06
3225	0.0666666666666667
3240	0.0866666666666667
3255	0.0866666666666667
3270	0.0933333333333333
3285	0.106666666666667
3300	0.113333333333333
3315	0.1
3330	0.1
3345	0.0866666666666667
3360	0.08
3375	0.08
3390	0.06
3405	0.0666666666666667
3420	0.0733333333333333
3435	0.0733333333333333
3450	0.08
3465	0.08
3480	0.08
3495	0.08
3510	0.08
3525	0.0866666666666667
3540	0.0866666666666667
3555	0.0866666666666667
3570	0.08
3585	0.08
3600	0.08
3615	0.08
3630	0.08
3645	0.0933333333333333
3660	0.08
3675	0.0666666666666667
3690	0.0666666666666667
3705	0.06
3720	0.0666666666666667
3735	0.0666666666666667
3750	0.0666666666666667
3765	0.0733333333333333
3780	0.0733333333333333
3795	0.0666666666666667
3810	0.0866666666666667
3825	0.0933333333333333
3840	0.106666666666667
3855	0.1
3870	0.1
3885	0.0866666666666667
3900	0.0733333333333333
3915	0.0666666666666667
3930	0.0666666666666667
3945	0.06
3960	0.04
3975	0.0533333333333333
3990	0.04
4005	0.06
4020	0.0466666666666667
4035	0.0466666666666667
4050	0.06
4065	0.0666666666666667
4080	0.0733333333333333
4095	0.0733333333333333
4110	0.0866666666666667
4125	0.0733333333333333
4140	0.0866666666666667
4155	0.0666666666666667
4170	0.0666666666666667
4185	0.0733333333333333
4200	0.0666666666666667
4215	0.06
4230	0.0733333333333333
4245	0.0733333333333333
4260	0.0666666666666667
4275	0.08
4290	0.0733333333333333
4305	0.0866666666666667
4320	0.106666666666667
4335	0.113333333333333
4350	0.113333333333333
4365	0.126666666666667
4380	0.106666666666667
4395	0.113333333333333
4410	0.113333333333333
4425	0.1
4440	0.126666666666667
4455	0.133333333333333
4470	0.133333333333333
4485	0.126666666666667
4500	0.126666666666667
4515	0.113333333333333
4530	0.12
4545	0.126666666666667
4560	0.126666666666667
4575	0.146666666666667
4590	0.113333333333333
4605	0.106666666666667
4620	0.0933333333333333
4635	0.106666666666667
4650	0.106666666666667
4665	0.113333333333333
4680	0.113333333333333
4695	0.12
4710	0.126666666666667
4725	0.113333333333333
4740	0.126666666666667
4755	0.12
4770	0.12
4785	0.113333333333333
4800	0.106666666666667
4815	0.113333333333333
4830	0.113333333333333
4845	0.0933333333333333
4860	0.0933333333333333
4875	0.08
4890	0.0666666666666667
4905	0.0666666666666667
4920	0.06
4935	0.06
4950	0.0666666666666667
4965	0.06
4980	0.0733333333333333
4995	0.0733333333333333
5010	0.08
5025	0.0933333333333333
5040	0.113333333333333
5055	0.113333333333333
5070	0.113333333333333
5085	0.106666666666667
5100	0.12
5115	0.126666666666667
5130	0.113333333333333
5145	0.126666666666667
5160	0.12
5175	0.113333333333333
5190	0.113333333333333
5205	0.106666666666667
5220	0.12
5235	0.126666666666667
5250	0.12
5265	0.12
5280	0.12
5295	0.126666666666667
5310	0.12
5325	0.113333333333333
5340	0.1
5355	0.113333333333333
5370	0.1
5385	0.0866666666666667
5400	0.0733333333333333
5415	0.08
5430	0.0733333333333333
5445	0.0666666666666667
5460	0.0866666666666667
5475	0.0933333333333333
5490	0.0933333333333333
5505	0.0866666666666667
5520	0.0933333333333333
5535	0.1
5550	0.1
5565	0.08
5580	0.08
5595	0.0733333333333333
5610	0.0533333333333333
5625	0.0466666666666667
5640	0.0466666666666667
5655	0.0466666666666667
5670	0.0533333333333333
5685	0.0466666666666667
5700	0.0466666666666667
5715	0.06
5730	0.06
5745	0.0666666666666667
5760	0.0733333333333333
5775	0.0733333333333333
5790	0.08
5805	0.0933333333333333
5820	0.0866666666666667
5835	0.0933333333333333
5850	0.1
5865	0.1
5880	0.106666666666667
5895	0.0933333333333333
5910	0.0866666666666667
5925	0.0866666666666667
5940	0.0866666666666667
5955	0.08
5970	0.08
5985	0.0866666666666667
6000	0.08
6015	0.0933333333333333
6030	0.0866666666666667
6045	0.1
6060	0.1
6075	0.1
6090	0.1
6105	0.0866666666666667
6120	0.08
6135	0.0666666666666667
6150	0.0666666666666667
6165	0.0466666666666667
6180	0.0466666666666667
6195	0.04
6210	0.0333333333333333
6225	0.0333333333333333
6240	0.0266666666666667
6255	0.0266666666666667
6270	0.0266666666666667
6285	0.0333333333333333
6300	0.0333333333333333
6315	0.0266666666666667
6330	0.02
6345	0.04
6360	0.0466666666666667
6375	0.0666666666666667
6390	0.06
6405	0.106666666666667
6420	0.113333333333333
6435	0.126666666666667
6450	0.14
6465	0.146666666666667
6480	0.166666666666667
6495	0.146666666666667
6510	0.16
6525	0.146666666666667
6540	0.16
6555	0.12
6570	0.126666666666667
6585	0.12
6600	0.12
6615	0.126666666666667
6630	0.113333333333333
6645	0.113333333333333
6660	0.106666666666667
6675	0.12
6690	0.12
6705	0.126666666666667
6720	0.12
6735	0.12
6750	0.12
6765	0.113333333333333
6780	0.12
6795	0.126666666666667
6810	0.14
6825	0.12
6840	0.126666666666667
6855	0.12
6870	0.12
6885	0.113333333333333
6900	0.12
6915	0.12
6930	0.113333333333333
6945	0.1
6960	0.0733333333333333
6975	0.0733333333333333
6990	0.0666666666666667
7005	0.0733333333333333
7020	0.0666666666666667
7035	0.06
7050	0.0533333333333333
7065	0.06
7080	0.0533333333333333
7095	0.08
7110	0.08
7125	0.1
7140	0.1
7155	0.1
7170	0.106666666666667
7185	0.106666666666667
7200	0.1
7215	0.0933333333333333
7230	0.1
7245	0.0866666666666667
7260	0.1
7275	0.1
7290	0.106666666666667
7305	0.106666666666667
7320	0.12
7335	0.14
7350	0.146666666666667
7365	0.153333333333333
7380	0.16
7395	0.16
7410	0.16
7425	0.146666666666667
7440	0.146666666666667
7455	0.133333333333333
7470	0.113333333333333
7485	0.0933333333333333
7500	0.1
7515	0.106666666666667
7530	0.1
7545	0.1
7560	0.0866666666666667
7575	0.0866666666666667
7590	0.0733333333333333
7605	0.08
7620	0.1
7635	0.1
7650	0.0933333333333333
7665	0.08
7680	0.0866666666666667
7695	0.0733333333333333
7710	0.0866666666666667
7725	0.1
7740	0.106666666666667
7755	0.1
7770	0.1
7785	0.12
7800	0.113333333333333
7815	0.12
7830	0.14
7845	0.14
7860	0.133333333333333
7875	0.14
7890	0.126666666666667
7905	0.133333333333333
7920	0.12
7935	0.113333333333333
7950	0.12
7965	0.106666666666667
7980	0.0866666666666667
7995	0.0933333333333333
8010	0.1
8025	0.0733333333333333
8040	0.08
8055	0.1
8070	0.106666666666667
8085	0.106666666666667
8100	0.106666666666667
8115	0.12
8130	0.113333333333333
8145	0.126666666666667
8160	0.113333333333333
8175	0.113333333333333
8190	0.12
8205	0.113333333333333
8220	0.106666666666667
8235	0.113333333333333
8250	0.12
8265	0.12
8280	0.126666666666667
8295	0.113333333333333
8310	0.113333333333333
8325	0.133333333333333
8340	0.126666666666667
8355	0.12
8370	0.14
8385	0.14
8400	0.12
8415	0.12
8430	0.113333333333333
8445	0.126666666666667
8460	0.126666666666667
8475	0.12
8490	0.12
8505	0.12
8520	0.113333333333333
8535	0.106666666666667
8550	0.106666666666667
8565	0.106666666666667
8580	0.106666666666667
8595	0.106666666666667
8610	0.106666666666667
8625	0.1
8640	0.113333333333333
8655	0.1
8670	0.08
8685	0.0733333333333333
8700	0.0733333333333333
8715	0.0666666666666667
8730	0.0666666666666667
8745	0.06
8760	0.0666666666666667
8775	0.06
8790	0.0466666666666667
8805	0.0733333333333333
8820	0.0933333333333333
8835	0.0933333333333333
8850	0.106666666666667
8865	0.1
8880	0.1
8895	0.0933333333333333
8910	0.0933333333333333
8925	0.106666666666667
8940	0.1
8955	0.08
8970	0.0733333333333333
8985	0.0866666666666667
9000	0.08
9015	0.106666666666667
9030	0.1
9045	0.106666666666667
9060	0.1
9075	0.0933333333333333
9090	0.1
9105	0.106666666666667
9120	0.0933333333333333
9135	0.0866666666666667
9150	0.08
9165	0.06
9180	0.0733333333333333
9195	0.06
9210	0.06
9225	0.08
9240	0.08
9255	0.0666666666666667
9270	0.0666666666666667
9285	0.0533333333333333
9300	0.0533333333333333
9315	0.0533333333333333
9330	0.0466666666666667
9345	0.06
9360	0.06
9375	0.04
9390	0.0333333333333333
9405	0.04
9420	0.0533333333333333
9435	0.0533333333333333
9450	0.0666666666666667
9465	0.06
9480	0.0733333333333333
9495	0.06
9510	0.0733333333333333
9525	0.0866666666666667
9540	0.0933333333333333
9555	0.1
9570	0.0933333333333333
9585	0.106666666666667
9600	0.106666666666667
9615	0.126666666666667
9630	0.106666666666667
9645	0.126666666666667
9660	0.126666666666667
9675	0.14
9690	0.14
9705	0.133333333333333
9720	0.126666666666667
9735	0.133333333333333
9750	0.12
9765	0.106666666666667
9780	0.113333333333333
9795	0.113333333333333
9810	0.106666666666667
9825	0.0933333333333333
9840	0.1
9855	0.106666666666667
9870	0.12
9885	0.106666666666667
9900	0.113333333333333
9915	0.126666666666667
9930	0.126666666666667
9945	0.12
9960	0.126666666666667
9975	0.126666666666667
9990	0.12
10005	0.106666666666667
10020	0.1
10035	0.126666666666667
10050	0.133333333333333
10065	0.126666666666667
10080	0.126666666666667
10095	0.133333333333333
10110	0.12
10125	0.1
10140	0.1
10155	0.12
10170	0.14
10185	0.153333333333333
10200	0.173333333333333
10215	0.166666666666667
10230	0.18
10245	0.166666666666667
10260	0.2
10275	0.213333333333333
10290	0.226666666666667
10305	0.233333333333333
10320	0.226666666666667
10335	0.193333333333333
10350	0.18
10365	0.193333333333333
10380	0.186666666666667
10395	0.193333333333333
10410	0.16
10425	0.146666666666667
10440	0.126666666666667
10455	0.1
10470	0.0933333333333333
10485	0.08
10500	0.06
10515	0.04
10530	0.0266666666666667
10545	0.0133333333333333
10560	0.0133333333333333
10575	0.0133333333333333
10590	0.02
10605	0.02
10620	0.0133333333333333
10635	0.0333333333333333
10650	0.0333333333333333
10665	0.0466666666666667
10680	0.0466666666666667
10695	0.0466666666666667
10710	0.0533333333333333
10725	0.06
10740	0.0733333333333333
10755	0.08
10770	0.08
10785	0.06
10800	0.0666666666666667
10815	0.0533333333333333
10830	0.06
10845	0.06
10860	0.0533333333333333
10875	0.0466666666666667
10890	0.0266666666666667
10905	0.04
10920	0.06
10935	0.0933333333333333
10950	0.0933333333333333
10965	0.0933333333333333
10980	0.0933333333333333
10995	0.126666666666667
11010	0.126666666666667
11025	0.166666666666667
11040	0.193333333333333
11055	0.24
11070	0.24
11085	0.24
11100	0.253333333333333
11115	0.26
11130	0.266666666666667
11145	0.253333333333333
11160	0.253333333333333
11175	0.246666666666667
11190	0.233333333333333
11205	0.186666666666667
11220	0.2
11235	0.186666666666667
11250	0.193333333333333
11265	0.186666666666667
11280	0.173333333333333
11295	0.16
11310	0.193333333333333
11325	0.166666666666667
11340	0.153333333333333
11355	0.133333333333333
11370	0.106666666666667
11385	0.0866666666666667
11400	0.06
11415	0.08
11430	0.08
11445	0.0733333333333333
11460	0.0466666666666667
11475	0.0466666666666667
11490	0.0466666666666667
11505	0.0533333333333333
11520	0.04
11535	0.04
11550	0.0466666666666667
11565	0.0666666666666667
11580	0.0666666666666667
11595	0.0666666666666667
11610	0.0666666666666667
11625	0.0733333333333333
11640	0.08
11655	0.0733333333333333
11670	0.08
11685	0.0866666666666667
11700	0.08
11715	0.0466666666666667
11730	0.0466666666666667
11745	0.0533333333333333
11760	0.06
11775	0.0466666666666667
11790	0.04
11805	0.04
11820	0.0333333333333333
11835	0.0266666666666667
11850	0.0266666666666667
11865	0.02
11880	0.02
11895	0.0133333333333333
11910	0
11925	0
11940	0.00666666666666667
11955	0.00666666666666667
11970	0.00666666666666667
11985	0.00666666666666667
12000	0.00666666666666667
12015	0.0133333333333333
12030	0.02
12045	0.0266666666666667
12060	0.0266666666666667
12075	0.0333333333333333
12090	0.0266666666666667
12105	0.0333333333333333
12120	0.0466666666666667
12135	0.06
12150	0.0666666666666667
12165	0.0666666666666667
12180	0.0666666666666667
12195	0.06
12210	0.06
12225	0.06
12240	0.0733333333333333
12255	0.08
12270	0.0733333333333333
12285	0.06
12300	0.0533333333333333
12315	0.0466666666666667
12330	0.04
12345	0.0466666666666667
12360	0.0466666666666667
12375	0.06
12390	0.0466666666666667
12405	0.0533333333333333
12420	0.08
12435	0.0866666666666667
12450	0.0933333333333333
12465	0.0933333333333333
12480	0.1
12495	0.0933333333333333
12510	0.1
12525	0.0933333333333333
12540	0.0933333333333333
12555	0.08
12570	0.0533333333333333
12585	0.0533333333333333
12600	0.0466666666666667
12615	0.0533333333333333
12630	0.0466666666666667
12645	0.0466666666666667
12660	0.04
12675	0.0333333333333333
12690	0.0533333333333333
12705	0.0466666666666667
12720	0.04
12735	0.0333333333333333
12750	0.0333333333333333
12765	0.0266666666666667
12780	0.0333333333333333
12795	0.0466666666666667
12810	0.0466666666666667
12825	0.0533333333333333
12840	0.04
12855	0.0466666666666667
12870	0.0466666666666667
12885	0.0466666666666667
12900	0.0466666666666667
12915	0.08
12930	0.0866666666666667
12945	0.08
12960	0.08
12975	0.0733333333333333
12990	0.0733333333333333
13005	0.0666666666666667
13020	0.0666666666666667
13035	0.0666666666666667
13050	0.0666666666666667
13065	0.0466666666666667
13080	0.04
13095	0.04
13110	0.04
13125	0.04
13140	0.0333333333333333
13155	0.04
13170	0.06
13185	0.0733333333333333
13200	0.0933333333333333
13215	0.08
13230	0.0866666666666667
13245	0.08
13260	0.08
13275	0.0733333333333333
13290	0.0733333333333333
13305	0.0733333333333333
13320	0.0533333333333333
13335	0.04
13350	0.02
13365	0.02
13380	0.00666666666666667
13395	0.00666666666666667
13410	0.00666666666666667
13425	0.00666666666666667
13440	0.00666666666666667
13455	0.00666666666666667
13470	0.00666666666666667
13485	0.00666666666666667
13500	0.00666666666666667
13515	0.0333333333333333
13530	0.0333333333333333
13545	0.0333333333333333
13560	0.04
13575	0.04
13590	0.0533333333333333
13605	0.0466666666666667
13620	0.0533333333333333
13635	0.06
13650	0.0666666666666667
13665	0.04
13680	0.04
13695	0.04
13710	0.0333333333333333
13725	0.0333333333333333
13740	0.02
13755	0.02
13770	0.0133333333333333
13785	0.00666666666666667
13800	0
13815	0
13830	0
13845	0
13860	0
13875	0.0133333333333333
13890	0.0133333333333333
13905	0.02
13920	0.0333333333333333
13935	0.04
13950	0.06
13965	0.0733333333333333
13980	0.0866666666666667
13995	0.0866666666666667
14010	0.0933333333333333
14025	0.08
14040	0.08
14055	0.0733333333333333
14070	0.06
14085	0.0733333333333333
14100	0.0733333333333333
14115	0.0733333333333333
14130	0.08
14145	0.0933333333333333
14160	0.0933333333333333
14175	0.1
14190	0.113333333333333
14205	0.113333333333333
14220	0.113333333333333
14235	0.106666666666667
14250	0.1
14265	0.106666666666667
14280	0.0933333333333333
14295	0.08
14310	0.0933333333333333
14325	0.113333333333333
14340	0.113333333333333
14355	0.12
14370	0.126666666666667
14385	0.14
14400	0.133333333333333
14415	0.126666666666667
14430	0.126666666666667
14445	0.14
14460	0.126666666666667
14475	0.113333333333333
14490	0.1
14505	0.106666666666667
14520	0.106666666666667
14535	0.0933333333333333
14550	0.113333333333333
14565	0.12
14580	0.126666666666667
14595	0.12
14610	0.126666666666667
14625	0.12
14640	0.126666666666667
14655	0.126666666666667
14670	0.133333333333333
14685	0.146666666666667
14700	0.133333333333333
14715	0.126666666666667
14730	0.113333333333333
14745	0.12
14760	0.106666666666667
14775	0.113333333333333
14790	0.12
14805	0.133333333333333
14820	0.126666666666667
14835	0.113333333333333
14850	0.113333333333333
14865	0.106666666666667
14880	0.106666666666667
14895	0.1
14910	0.113333333333333
14925	0.133333333333333
14940	0.126666666666667
14955	0.106666666666667
14970	0.106666666666667
14985	0.0933333333333333
15000	0.08
15015	0.0733333333333333
15030	0.0866666666666667
15045	0.08
15060	0.0666666666666667
15075	0.0333333333333333
15090	0.0333333333333333
15105	0.0266666666666667
15120	0.02
15135	0.02
15150	0.0266666666666667
15165	0.04
15180	0.0333333333333333
15195	0.04
15210	0.04
15225	0.04
15240	0.0333333333333333
15255	0.0333333333333333
15270	0.04
15285	0.0466666666666667
15300	0.06
15315	0.0533333333333333
15330	0.0533333333333333
15345	0.06
15360	0.0666666666666667
15375	0.0933333333333333
15390	0.1
15405	0.1
15420	0.1
15435	0.0933333333333333
15450	0.08
15465	0.08
15480	0.08
15495	0.08
15510	0.0733333333333333
15525	0.0533333333333333
15540	0.06
15555	0.0666666666666667
15570	0.0733333333333333
15585	0.08
15600	0.0866666666666667
15615	0.1
15630	0.0933333333333333
15645	0.0933333333333333
15660	0.0933333333333333
15675	0.0933333333333333
15690	0.0866666666666667
15705	0.1
15720	0.0866666666666667
15735	0.0866666666666667
15750	0.0866666666666667
15765	0.0733333333333333
15780	0.0866666666666667
15795	0.0866666666666667
15810	0.0933333333333333
15825	0.0866666666666667
15840	0.0866666666666667
15855	0.0666666666666667
15870	0.08
15885	0.0933333333333333
15900	0.0866666666666667
15915	0.0866666666666667
15930	0.08
15945	0.0666666666666667
15960	0.0666666666666667
15975	0.08
15990	0.0866666666666667
16005	0.0866666666666667
16020	0.0733333333333333
16035	0.06
16050	0.06
16065	0.0666666666666667
16080	0.08
16095	0.1
16110	0.1
16125	0.0866666666666667
16140	0.0866666666666667
16155	0.0866666666666667
16170	0.0933333333333333
16185	0.0866666666666667
16200	0.0933333333333333
16215	0.0933333333333333
16230	0.0733333333333333
16245	0.0666666666666667
16260	0.0866666666666667
16275	0.0933333333333333
16290	0.0933333333333333
16305	0.106666666666667
16320	0.106666666666667
16335	0.106666666666667
16350	0.106666666666667
16365	0.0933333333333333
16380	0.106666666666667
16395	0.0933333333333333
16410	0.0733333333333333
16425	0.0933333333333333
16440	0.08
16455	0.08
16470	0.0733333333333333
16485	0.08
16500	0.0666666666666667
16515	0.0666666666666667
16530	0.0533333333333333
16545	0.0533333333333333
16560	0.0666666666666667
16575	0.0666666666666667
16590	0.0666666666666667
16605	0.0533333333333333
16620	0.0533333333333333
16635	0.0466666666666667
16650	0.0466666666666667
16665	0.0533333333333333
16680	0.06
16695	0.06
16710	0.04
16725	0.0133333333333333
16740	0.0266666666666667
16755	0.0333333333333333
16770	0.0533333333333333
16785	0.06
16800	0.06
16815	0.06
16830	0.0666666666666667
