# Supplementary material for: Conveniently Pre-Tagged and Pre-Packaged: Extended Molecular Identification and Metagenomics Using Complete Metazoan Mitochondrial Genomes
Source: PLoS One. 2012 Dec 14;7(12):e51263. doi: 10.1371/journal.pone.0051263 (PMC3522660; doi:10.1371/journal.pone.0051263)
Supplement: File S4 — Sliding window analyses for Sauropsida, Aves, Hemichordata, Coelacanthimorpha, Dipnoi, Chondrichthyes and Cephalochordata. For each family, the folder contains the aligned sequences as well as the sliding window analyses by species pair and for all species pair on a single figure. (ZIP) [file pone.0051263.s004.zip › Sauropsida & Aves/Anatidae/15_150/Cygnus_atratus_NC_012843_Anser_anser_NC_011196.csv]

0	0.0866666666666667
15	0.08
30	0.0866666666666667
45	0.0866666666666667
60	0.0866666666666667
75	0.08
90	0.0733333333333333
105	0.08
120	0.0933333333333333
135	0.0866666666666667
150	0.0866666666666667
165	0.0866666666666667
180	0.0933333333333333
195	0.106666666666667
210	0.106666666666667
225	0.106666666666667
240	0.106666666666667
255	0.106666666666667
270	0.1
285	0.106666666666667
300	0.106666666666667
315	0.12
330	0.12
345	0.106666666666667
360	0.1
375	0.0933333333333333
390	0.1
405	0.1
420	0.0933333333333333
435	0.0866666666666667
450	0.08
465	0.0666666666666667
480	0.0666666666666667
495	0.0666666666666667
510	0.0666666666666667
525	0.0666666666666667
540	0.0733333333333333
555	0.0666666666666667
570	0.0666666666666667
585	0.0666666666666667
600	0.0733333333333333
615	0.08
630	0.0733333333333333
645	0.06
660	0.0733333333333333
675	0.0733333333333333
690	0.0666666666666667
705	0.0866666666666667
720	0.0866666666666667
735	0.1
750	0.0933333333333333
765	0.0866666666666667
780	0.0866666666666667
795	0.0866666666666667
810	0.0733333333333333
825	0.0733333333333333
840	0.0666666666666667
855	0.0533333333333333
870	0.0466666666666667
885	0.04
900	0.04
915	0.0466666666666667
930	0.0466666666666667
945	0.0533333333333333
960	0.0533333333333333
975	0.06
990	0.06
1005	0.0666666666666667
1020	0.0733333333333333
1035	0.08
1050	0.0733333333333333
1065	0.08
1080	0.0866666666666667
1095	0.08
1110	0.0866666666666667
1125	0.08
1140	0.0866666666666667
1155	0.0733333333333333
1170	0.0733333333333333
1185	0.0666666666666667
1200	0.0733333333333333
1215	0.0666666666666667
1230	0.0533333333333333
1245	0.0533333333333333
1260	0.0533333333333333
1275	0.0466666666666667
1290	0.06
1305	0.06
1320	0.0733333333333333
1335	0.0733333333333333
1350	0.0666666666666667
1365	0.0666666666666667
1380	0.0733333333333333
1395	0.0733333333333333
1410	0.06
1425	0.08
1440	0.06
1455	0.0666666666666667
1470	0.0466666666666667
1485	0.04
1500	0.04
1515	0.0333333333333333
1530	0.0266666666666667
1545	0.0266666666666667
1560	0.0333333333333333
1575	0.0133333333333333
1590	0.0266666666666667
1605	0.0266666666666667
1620	0.0266666666666667
1635	0.0333333333333333
1650	0.04
1665	0.0666666666666667
1680	0.08
1695	0.0866666666666667
1710	0.0933333333333333
1725	0.1
1740	0.0933333333333333
1755	0.0933333333333333
1770	0.106666666666667
1785	0.113333333333333
1800	0.113333333333333
1815	0.1
1830	0.1
1845	0.1
1860	0.0866666666666667
1875	0.0933333333333333
1890	0.106666666666667
1905	0.12
1920	0.113333333333333
1935	0.113333333333333
1950	0.12
1965	0.113333333333333
1980	0.106666666666667
1995	0.106666666666667
2010	0.12
2025	0.12
2040	0.106666666666667
2055	0.0866666666666667
2070	0.08
2085	0.0733333333333333
2100	0.0733333333333333
2115	0.0733333333333333
2130	0.0733333333333333
2145	0.0866666666666667
2160	0.0733333333333333
2175	0.0666666666666667
2190	0.0666666666666667
2205	0.08
2220	0.0866666666666667
2235	0.08
2250	0.0666666666666667
2265	0.06
2280	0.0666666666666667
2295	0.0466666666666667
2310	0.06
2325	0.0533333333333333
2340	0.0666666666666667
2355	0.06
2370	0.0733333333333333
2385	0.08
2400	0.0933333333333333
2415	0.1
2430	0.106666666666667
2445	0.113333333333333
2460	0.106666666666667
2475	0.113333333333333
2490	0.1
2505	0.12
2520	0.1
2535	0.1
2550	0.0933333333333333
2565	0.0866666666666667
2580	0.0733333333333333
2595	0.0933333333333333
2610	0.1
2625	0.0933333333333333
2640	0.0933333333333333
2655	0.0733333333333333
2670	0.0866666666666667
2685	0.1
2700	0.113333333333333
2715	0.12
2730	0.133333333333333
2745	0.106666666666667
2760	0.1
2775	0.1
2790	0.1
2805	0.1
2820	0.1
2835	0.08
2850	0.0733333333333333
2865	0.0733333333333333
2880	0.0533333333333333
2895	0.0533333333333333
2910	0.0533333333333333
2925	0.06
2940	0.0666666666666667
2955	0.0666666666666667
2970	0.0733333333333333
2985	0.0866666666666667
3000	0.0866666666666667
3015	0.0866666666666667
3030	0.106666666666667
3045	0.113333333333333
3060	0.113333333333333
3075	0.106666666666667
3090	0.1
3105	0.1
3120	0.08
3135	0.0666666666666667
3150	0.0533333333333333
3165	0.06
3180	0.0466666666666667
3195	0.0533333333333333
3210	0.0666666666666667
3225	0.08
3240	0.1
3255	0.0933333333333333
3270	0.106666666666667
3285	0.12
3300	0.126666666666667
3315	0.113333333333333
3330	0.12
3345	0.106666666666667
3360	0.1
3375	0.0866666666666667
3390	0.06
3405	0.0666666666666667
3420	0.06
3435	0.06
3450	0.0666666666666667
3465	0.0666666666666667
3480	0.06
3495	0.06
3510	0.06
3525	0.0733333333333333
3540	0.0733333333333333
3555	0.08
3570	0.08
3585	0.08
3600	0.0733333333333333
3615	0.0733333333333333
3630	0.0733333333333333
3645	0.1
3660	0.0866666666666667
3675	0.08
3690	0.08
3705	0.0733333333333333
3720	0.08
3735	0.0733333333333333
3750	0.0733333333333333
3765	0.08
3780	0.0733333333333333
3795	0.0533333333333333
3810	0.0733333333333333
3825	0.08
3840	0.0933333333333333
3855	0.0866666666666667
3870	0.0866666666666667
3885	0.08
3900	0.0733333333333333
3915	0.0666666666666667
3930	0.0666666666666667
3945	0.06
3960	0.04
3975	0.0466666666666667
3990	0.04
4005	0.06
4020	0.0466666666666667
4035	0.0466666666666667
4050	0.06
4065	0.0666666666666667
4080	0.0733333333333333
4095	0.0733333333333333
4110	0.0866666666666667
4125	0.08
4140	0.0866666666666667
4155	0.0666666666666667
4170	0.0666666666666667
4185	0.08
4200	0.0666666666666667
4215	0.06
4230	0.08
4245	0.08
4260	0.0733333333333333
4275	0.08
4290	0.0733333333333333
4305	0.0866666666666667
4320	0.106666666666667
4335	0.106666666666667
4350	0.12
4365	0.133333333333333
4380	0.113333333333333
4395	0.12
4410	0.12
4425	0.106666666666667
4440	0.133333333333333
4455	0.14
4470	0.133333333333333
4485	0.126666666666667
4500	0.12
4515	0.106666666666667
4530	0.113333333333333
4545	0.12
4560	0.12
4575	0.14
4590	0.106666666666667
4605	0.1
4620	0.0933333333333333
4635	0.106666666666667
4650	0.106666666666667
4665	0.113333333333333
4680	0.113333333333333
4695	0.126666666666667
4710	0.133333333333333
4725	0.12
4740	0.133333333333333
4755	0.126666666666667
4770	0.126666666666667
4785	0.113333333333333
4800	0.113333333333333
4815	0.12
4830	0.12
4845	0.0933333333333333
4860	0.1
4875	0.0866666666666667
4890	0.0733333333333333
4905	0.0733333333333333
4920	0.0666666666666667
4935	0.0666666666666667
4950	0.0666666666666667
4965	0.06
4980	0.0666666666666667
4995	0.0666666666666667
5010	0.0666666666666667
5025	0.0733333333333333
5040	0.0933333333333333
5055	0.0933333333333333
5070	0.1
5085	0.1
5100	0.113333333333333
5115	0.12
5130	0.113333333333333
5145	0.126666666666667
5160	0.12
5175	0.126666666666667
5190	0.126666666666667
5205	0.12
5220	0.12
5235	0.12
5250	0.113333333333333
5265	0.113333333333333
5280	0.106666666666667
5295	0.113333333333333
5310	0.106666666666667
5325	0.0933333333333333
5340	0.08
5355	0.0933333333333333
5370	0.0866666666666667
5385	0.08
5400	0.0666666666666667
5415	0.0666666666666667
5430	0.0666666666666667
5445	0.06
5460	0.0666666666666667
5475	0.0733333333333333
5490	0.0733333333333333
5505	0.0666666666666667
5520	0.08
5535	0.0866666666666667
5550	0.0866666666666667
5565	0.0733333333333333
5580	0.0866666666666667
5595	0.08
5610	0.0733333333333333
5625	0.0666666666666667
5640	0.0666666666666667
5655	0.0666666666666667
5670	0.0733333333333333
5685	0.0666666666666667
5700	0.0666666666666667
5715	0.08
5730	0.0666666666666667
5745	0.0666666666666667
5760	0.0733333333333333
5775	0.08
5790	0.0866666666666667
5805	0.1
5820	0.0866666666666667
5835	0.0933333333333333
5850	0.106666666666667
5865	0.106666666666667
5880	0.106666666666667
5895	0.1
5910	0.0933333333333333
5925	0.0866666666666667
5940	0.0866666666666667
5955	0.08
5970	0.08
5985	0.0866666666666667
6000	0.08
6015	0.1
6030	0.0933333333333333
6045	0.106666666666667
6060	0.106666666666667
6075	0.106666666666667
6090	0.106666666666667
6105	0.0933333333333333
6120	0.0866666666666667
6135	0.0733333333333333
6150	0.0666666666666667
6165	0.04
6180	0.0466666666666667
6195	0.04
6210	0.0333333333333333
6225	0.0333333333333333
6240	0.0266666666666667
6255	0.0266666666666667
6270	0.0266666666666667
6285	0.0333333333333333
6300	0.0333333333333333
6315	0.0266666666666667
6330	0.02
6345	0.04
6360	0.0466666666666667
6375	0.0666666666666667
6390	0.06
6405	0.106666666666667
6420	0.113333333333333
6435	0.126666666666667
6450	0.14
6465	0.146666666666667
6480	0.166666666666667
6495	0.146666666666667
6510	0.16
6525	0.146666666666667
6540	0.16
6555	0.12
6570	0.126666666666667
6585	0.12
6600	0.12
6615	0.126666666666667
6630	0.113333333333333
6645	0.113333333333333
6660	0.106666666666667
6675	0.12
6690	0.12
6705	0.126666666666667
6720	0.12
6735	0.12
6750	0.12
6765	0.12
6780	0.126666666666667
6795	0.133333333333333
6810	0.146666666666667
6825	0.126666666666667
6840	0.133333333333333
6855	0.126666666666667
6870	0.133333333333333
6885	0.126666666666667
6900	0.133333333333333
6915	0.126666666666667
6930	0.12
6945	0.106666666666667
6960	0.08
6975	0.0866666666666667
6990	0.08
7005	0.0866666666666667
7020	0.0733333333333333
7035	0.0666666666666667
7050	0.06
7065	0.0666666666666667
7080	0.06
7095	0.0866666666666667
7110	0.0866666666666667
7125	0.1
7140	0.106666666666667
7155	0.106666666666667
7170	0.113333333333333
7185	0.113333333333333
7200	0.113333333333333
7215	0.106666666666667
7230	0.113333333333333
7245	0.1
7260	0.113333333333333
7275	0.113333333333333
7290	0.113333333333333
7305	0.113333333333333
7320	0.126666666666667
7335	0.146666666666667
7350	0.14
7365	0.146666666666667
7380	0.153333333333333
7395	0.153333333333333
7410	0.153333333333333
7425	0.14
7440	0.14
7455	0.126666666666667
7470	0.106666666666667
7485	0.0866666666666667
7500	0.0933333333333333
7515	0.0933333333333333
7530	0.0866666666666667
7545	0.0866666666666667
7560	0.0733333333333333
7575	0.0733333333333333
7590	0.06
7605	0.06
7620	0.08
7635	0.08
7650	0.0733333333333333
7665	0.0666666666666667
7680	0.0733333333333333
7695	0.06
7710	0.0733333333333333
7725	0.0866666666666667
7740	0.0933333333333333
7755	0.0933333333333333
7770	0.0866666666666667
7785	0.106666666666667
7800	0.113333333333333
7815	0.12
7830	0.14
7845	0.14
7860	0.133333333333333
7875	0.133333333333333
7890	0.12
7905	0.126666666666667
7920	0.12
7935	0.113333333333333
7950	0.113333333333333
7965	0.1
7980	0.08
7995	0.0866666666666667
8010	0.0933333333333333
8025	0.0733333333333333
8040	0.08
8055	0.1
8070	0.0933333333333333
8085	0.0933333333333333
8100	0.0933333333333333
8115	0.1
8130	0.0933333333333333
8145	0.106666666666667
8160	0.0933333333333333
8175	0.0933333333333333
8190	0.1
8205	0.1
8220	0.106666666666667
8235	0.113333333333333
8250	0.113333333333333
8265	0.12
8280	0.126666666666667
8295	0.113333333333333
8310	0.113333333333333
8325	0.133333333333333
8340	0.126666666666667
8355	0.113333333333333
8370	0.133333333333333
8385	0.14
8400	0.126666666666667
8415	0.133333333333333
8430	0.133333333333333
8445	0.146666666666667
8460	0.146666666666667
8475	0.14
8490	0.14
8505	0.126666666666667
8520	0.106666666666667
8535	0.0866666666666667
8550	0.0866666666666667
8565	0.08
8580	0.0733333333333333
8595	0.0666666666666667
8610	0.0666666666666667
8625	0.06
8640	0.0666666666666667
8655	0.0666666666666667
8670	0.0666666666666667
8685	0.06
8700	0.06
8715	0.0533333333333333
8730	0.0533333333333333
8745	0.0533333333333333
8760	0.06
8775	0.0533333333333333
8790	0.0466666666666667
8805	0.0733333333333333
8820	0.0866666666666667
8835	0.0933333333333333
8850	0.106666666666667
8865	0.113333333333333
8880	0.113333333333333
8895	0.106666666666667
8910	0.106666666666667
8925	0.126666666666667
8940	0.12
8955	0.1
8970	0.0933333333333333
8985	0.106666666666667
9000	0.1
9015	0.113333333333333
9030	0.106666666666667
9045	0.113333333333333
9060	0.106666666666667
9075	0.0866666666666667
9090	0.0933333333333333
9105	0.1
9120	0.0866666666666667
9135	0.08
9150	0.0733333333333333
9165	0.0533333333333333
9180	0.0666666666666667
9195	0.0533333333333333
9210	0.0533333333333333
9225	0.08
9240	0.08
9255	0.0733333333333333
9270	0.0733333333333333
9285	0.06
9300	0.06
9315	0.06
9330	0.0533333333333333
9345	0.06
9360	0.06
9375	0.0333333333333333
9390	0.0266666666666667
9405	0.02
9420	0.0333333333333333
9435	0.0333333333333333
9450	0.0466666666666667
9465	0.04
9480	0.0533333333333333
9495	0.0533333333333333
9510	0.0666666666666667
9525	0.0866666666666667
9540	0.1
9555	0.106666666666667
9570	0.1
9585	0.113333333333333
9600	0.113333333333333
9615	0.133333333333333
9630	0.113333333333333
9645	0.126666666666667
9660	0.133333333333333
9675	0.146666666666667
9690	0.14
9705	0.14
9720	0.133333333333333
9735	0.14
9750	0.126666666666667
9765	0.113333333333333
9780	0.12
9795	0.12
9810	0.106666666666667
9825	0.0933333333333333
9840	0.0866666666666667
9855	0.0933333333333333
9870	0.106666666666667
9885	0.0933333333333333
9900	0.1
9915	0.113333333333333
9930	0.113333333333333
9945	0.1
9960	0.106666666666667
9975	0.106666666666667
9990	0.113333333333333
10005	0.1
10020	0.0933333333333333
10035	0.106666666666667
10050	0.113333333333333
10065	0.106666666666667
10080	0.106666666666667
10095	0.12
10110	0.106666666666667
10125	0.0866666666666667
10140	0.0866666666666667
10155	0.106666666666667
10170	0.126666666666667
10185	0.133333333333333
10200	0.146666666666667
10215	0.14
10230	0.153333333333333
10245	0.146666666666667
10260	0.16
10275	0.18
10290	0.2
10305	0.206666666666667
10320	0.213333333333333
10335	0.213333333333333
10350	0.2
10365	0.226666666666667
10380	0.213333333333333
10395	0.206666666666667
10410	0.193333333333333
10425	0.18
10440	0.16
10455	0.133333333333333
10470	0.113333333333333
10485	0.0866666666666667
10500	0.0733333333333333
10515	0.04
10530	0.0333333333333333
10545	0.0266666666666667
10560	0.0266666666666667
10575	0.02
10590	0.0266666666666667
10605	0.0266666666666667
10620	0.02
10635	0.04
10650	0.04
10665	0.0533333333333333
10680	0.0533333333333333
10695	0.0533333333333333
10710	0.06
10725	0.0666666666666667
10740	0.0733333333333333
10755	0.08
10770	0.08
10785	0.0666666666666667
10800	0.0733333333333333
10815	0.06
10830	0.0666666666666667
10845	0.0666666666666667
10860	0.06
10875	0.0533333333333333
10890	0.0333333333333333
10905	0.0466666666666667
10920	0.0666666666666667
10935	0.0933333333333333
10950	0.0933333333333333
10965	0.0933333333333333
10980	0.0933333333333333
10995	0.12
11010	0.12
11025	0.153333333333333
11040	0.186666666666667
11055	0.233333333333333
11070	0.226666666666667
11085	0.226666666666667
11100	0.24
11115	0.246666666666667
11130	0.253333333333333
11145	0.246666666666667
11160	0.246666666666667
11175	0.246666666666667
11190	0.233333333333333
11205	0.193333333333333
11220	0.213333333333333
11235	0.2
11250	0.206666666666667
11265	0.2
11280	0.186666666666667
11295	0.173333333333333
11310	0.2
11325	0.173333333333333
11340	0.153333333333333
11355	0.126666666666667
11370	0.1
11385	0.08
11400	0.0533333333333333
11415	0.0733333333333333
11430	0.0733333333333333
11445	0.0666666666666667
11460	0.0466666666666667
11475	0.04
11490	0.04
11505	0.0466666666666667
11520	0.0333333333333333
11535	0.0333333333333333
11550	0.04
11565	0.06
11580	0.06
11595	0.06
11610	0.06
11625	0.0666666666666667
11640	0.08
11655	0.0733333333333333
11670	0.08
11685	0.0866666666666667
11700	0.08
11715	0.0466666666666667
11730	0.0466666666666667
11745	0.0533333333333333
11760	0.0533333333333333
11775	0.0466666666666667
11790	0.0333333333333333
11805	0.0333333333333333
11820	0.0266666666666667
11835	0.02
11850	0.02
11865	0.0133333333333333
11880	0.0133333333333333
11895	0.00666666666666667
11910	0
11925	0
11940	0.00666666666666667
11955	0.00666666666666667
11970	0.00666666666666667
11985	0.00666666666666667
12000	0.00666666666666667
12015	0.0133333333333333
12030	0.0266666666666667
12045	0.0266666666666667
12060	0.0266666666666667
12075	0.0333333333333333
12090	0.0266666666666667
12105	0.0333333333333333
12120	0.0466666666666667
12135	0.06
12150	0.0666666666666667
12165	0.0666666666666667
12180	0.06
12195	0.06
12210	0.06
12225	0.06
12240	0.0733333333333333
12255	0.08
12270	0.0733333333333333
12285	0.06
12300	0.0533333333333333
12315	0.0466666666666667
12330	0.04
12345	0.0466666666666667
12360	0.0466666666666667
12375	0.06
12390	0.0466666666666667
12405	0.0466666666666667
12420	0.0733333333333333
12435	0.08
12450	0.0933333333333333
12465	0.0933333333333333
12480	0.1
12495	0.0933333333333333
12510	0.1
12525	0.0933333333333333
12540	0.0933333333333333
12555	0.0933333333333333
12570	0.0666666666666667
12585	0.0666666666666667
12600	0.0533333333333333
12615	0.06
12630	0.0533333333333333
12645	0.0533333333333333
12660	0.0466666666666667
12675	0.04
12690	0.06
12705	0.0466666666666667
12720	0.04
12735	0.0333333333333333
12750	0.0333333333333333
12765	0.0266666666666667
12780	0.0266666666666667
12795	0.0333333333333333
12810	0.0333333333333333
12825	0.0333333333333333
12840	0.02
12855	0.0266666666666667
12870	0.0266666666666667
12885	0.0266666666666667
12900	0.0266666666666667
12915	0.06
12930	0.0733333333333333
12945	0.0733333333333333
12960	0.0733333333333333
12975	0.0733333333333333
12990	0.0733333333333333
13005	0.0666666666666667
13020	0.0666666666666667
13035	0.0666666666666667
13050	0.0666666666666667
13065	0.0466666666666667
13080	0.04
13095	0.04
13110	0.04
13125	0.04
13140	0.0333333333333333
13155	0.04
13170	0.06
13185	0.0733333333333333
13200	0.0933333333333333
13215	0.08
13230	0.0866666666666667
13245	0.08
13260	0.08
13275	0.0733333333333333
13290	0.0733333333333333
13305	0.0733333333333333
13320	0.06
13335	0.0466666666666667
13350	0.0266666666666667
13365	0.0266666666666667
13380	0.0133333333333333
13395	0.0133333333333333
13410	0.0133333333333333
13425	0.0133333333333333
13440	0.0133333333333333
13455	0.0133333333333333
13470	0.00666666666666667
13485	0.00666666666666667
13500	0.00666666666666667
13515	0.0333333333333333
13530	0.0333333333333333
13545	0.0333333333333333
13560	0.04
13575	0.04
13590	0.0533333333333333
13605	0.0466666666666667
13620	0.0533333333333333
13635	0.06
13650	0.0666666666666667
13665	0.04
13680	0.04
13695	0.04
13710	0.0333333333333333
13725	0.0333333333333333
13740	0.02
13755	0.02
13770	0.0133333333333333
13785	0.00666666666666667
13800	0
13815	0
13830	0
13845	0
13860	0
13875	0.0133333333333333
13890	0.0133333333333333
13905	0.0133333333333333
13920	0.0266666666666667
13935	0.0333333333333333
13950	0.0533333333333333
13965	0.06
13980	0.0733333333333333
13995	0.0733333333333333
14010	0.08
14025	0.0666666666666667
14040	0.0733333333333333
14055	0.0733333333333333
14070	0.06
14085	0.0733333333333333
14100	0.0733333333333333
14115	0.0733333333333333
14130	0.0733333333333333
14145	0.0866666666666667
14160	0.0866666666666667
14175	0.0933333333333333
14190	0.0866666666666667
14205	0.0933333333333333
14220	0.0933333333333333
14235	0.0933333333333333
14250	0.0866666666666667
14265	0.1
14280	0.0933333333333333
14295	0.08
14310	0.0933333333333333
14325	0.113333333333333
14340	0.126666666666667
14355	0.126666666666667
14370	0.133333333333333
14385	0.133333333333333
14400	0.126666666666667
14415	0.12
14430	0.12
14445	0.14
14460	0.126666666666667
14475	0.113333333333333
14490	0.1
14505	0.106666666666667
14520	0.106666666666667
14535	0.1
14550	0.12
14565	0.133333333333333
14580	0.133333333333333
14595	0.12
14610	0.126666666666667
14625	0.126666666666667
14640	0.133333333333333
14655	0.133333333333333
14670	0.14
14685	0.146666666666667
14700	0.126666666666667
14715	0.12
14730	0.12
14745	0.126666666666667
14760	0.113333333333333
14775	0.113333333333333
14790	0.12
14805	0.133333333333333
14820	0.126666666666667
14835	0.12
14850	0.126666666666667
14865	0.12
14880	0.12
14895	0.113333333333333
14910	0.126666666666667
14925	0.146666666666667
14940	0.146666666666667
14955	0.126666666666667
14970	0.126666666666667
14985	0.113333333333333
15000	0.1
15015	0.0866666666666667
15030	0.1
15045	0.0933333333333333
15060	0.08
15075	0.0466666666666667
15090	0.04
15105	0.0333333333333333
15120	0.0266666666666667
15135	0.0266666666666667
15150	0.0333333333333333
15165	0.04
15180	0.0266666666666667
15195	0.0333333333333333
15210	0.0333333333333333
15225	0.0333333333333333
15240	0.0266666666666667
15255	0.0266666666666667
15270	0.0333333333333333
15285	0.0466666666666667
15300	0.06
15315	0.0666666666666667
15330	0.0733333333333333
15345	0.08
15360	0.0866666666666667
15375	0.106666666666667
15390	0.113333333333333
15405	0.113333333333333
15420	0.113333333333333
15435	0.1
15450	0.0866666666666667
15465	0.08
15480	0.0733333333333333
15495	0.08
15510	0.08
15525	0.0666666666666667
15540	0.0733333333333333
15555	0.08
15570	0.0866666666666667
15585	0.0933333333333333
15600	0.113333333333333
15615	0.126666666666667
15630	0.12
15645	0.113333333333333
15660	0.106666666666667
15675	0.106666666666667
15690	0.0933333333333333
15705	0.106666666666667
15720	0.0933333333333333
15735	0.0933333333333333
15750	0.08
15765	0.0666666666666667
15780	0.08
15795	0.08
15810	0.0866666666666667
15825	0.08
15840	0.0866666666666667
15855	0.0666666666666667
15870	0.08
15885	0.1
15900	0.0933333333333333
15915	0.0933333333333333
15930	0.0866666666666667
15945	0.08
15960	0.0866666666666667
15975	0.106666666666667
15990	0.113333333333333
16005	0.12
16020	0.106666666666667
16035	0.0866666666666667
16050	0.0866666666666667
16065	0.0933333333333333
16080	0.113333333333333
16095	0.126666666666667
16110	0.12
16125	0.1
16140	0.1
16155	0.0933333333333333
16170	0.1
16185	0.0933333333333333
16200	0.1
16215	0.0933333333333333
16230	0.0666666666666667
16245	0.06
16260	0.08
16275	0.0866666666666667
16290	0.0933333333333333
16305	0.113333333333333
16320	0.113333333333333
16335	0.113333333333333
16350	0.113333333333333
16365	0.106666666666667
16380	0.12
16395	0.106666666666667
16410	0.0866666666666667
16425	0.113333333333333
16440	0.0933333333333333
16455	0.0866666666666667
16470	0.08
16485	0.08
16500	0.0666666666666667
16515	0.0666666666666667
16530	0.0533333333333333
16545	0.0533333333333333
16560	0.06
16575	0.0533333333333333
16590	0.0533333333333333
16605	0.04
16620	0.04
16635	0.04
16650	0.04
16665	0.0466666666666667
16680	0.0533333333333333
16695	0.0533333333333333
16710	0.0466666666666667
16725	0.02
16740	0.0333333333333333
16755	0.0466666666666667
16770	0.0666666666666667
16785	0.0733333333333333
16800	0.0733333333333333
16815	0.0733333333333333
16830	0.0733333333333333
