# Supplementary material for: Conveniently Pre-Tagged and Pre-Packaged: Extended Molecular Identification and Metagenomics Using Complete Metazoan Mitochondrial Genomes
Source: PLoS One. 2012 Dec 14;7(12):e51263. doi: 10.1371/journal.pone.0051263 (PMC3522660; doi:10.1371/journal.pone.0051263)
Supplement: File S4 — Sliding window analyses for Sauropsida, Aves, Hemichordata, Coelacanthimorpha, Dipnoi, Chondrichthyes and Cephalochordata. For each family, the folder contains the aligned sequences as well as the sliding window analyses by species pair and for all species pair on a single figure. (ZIP) [file pone.0051263.s004.zip › Sauropsida & Aves/Anatidae/15_150/Cygnus_columbianus_NC_007691_Anser_albifrons_NC_004539.csv]

0	0.0466666666666667
15	0.06
30	0.08
45	0.08
60	0.08
75	0.0866666666666667
90	0.1
105	0.113333333333333
120	0.12
135	0.106666666666667
150	0.113333333333333
165	0.1
180	0.0866666666666667
195	0.0866666666666667
210	0.0866666666666667
225	0.08
240	0.0733333333333333
255	0.0666666666666667
270	0.06
285	0.06
300	0.06
315	0.0733333333333333
330	0.0733333333333333
345	0.0733333333333333
360	0.0733333333333333
375	0.0666666666666667
390	0.06
405	0.06
420	0.06
435	0.06
450	0.0533333333333333
465	0.06
480	0.0666666666666667
495	0.08
510	0.0733333333333333
525	0.0866666666666667
540	0.0933333333333333
555	0.106666666666667
570	0.106666666666667
585	0.106666666666667
600	0.113333333333333
615	0.1
630	0.0933333333333333
645	0.0733333333333333
660	0.0733333333333333
675	0.0666666666666667
690	0.06
705	0.04
720	0.04
735	0.0533333333333333
750	0.0533333333333333
765	0.06
780	0.06
795	0.06
810	0.0733333333333333
825	0.0666666666666667
840	0.0733333333333333
855	0.0866666666666667
870	0.0866666666666667
885	0.0866666666666667
900	0.08
915	0.08
930	0.08
945	0.0933333333333333
960	0.08
975	0.0866666666666667
990	0.0933333333333333
1005	0.0933333333333333
1020	0.0933333333333333
1035	0.08
1050	0.0733333333333333
1065	0.08
1080	0.0733333333333333
1095	0.06
1110	0.08
1125	0.0866666666666667
1140	0.08
1155	0.0666666666666667
1170	0.0666666666666667
1185	0.0733333333333333
1200	0.0733333333333333
1215	0.0666666666666667
1230	0.08
1245	0.0866666666666667
1260	0.0666666666666667
1275	0.06
1290	0.0733333333333333
1305	0.0733333333333333
1320	0.0866666666666667
1335	0.0866666666666667
1350	0.0866666666666667
1365	0.0866666666666667
1380	0.0733333333333333
1395	0.0666666666666667
1410	0.0666666666666667
1425	0.08
1440	0.0666666666666667
1455	0.08
1470	0.0666666666666667
1485	0.06
1500	0.06
1515	0.0466666666666667
1530	0.06
1545	0.06
1560	0.0733333333333333
1575	0.0533333333333333
1590	0.0666666666666667
1605	0.0666666666666667
1620	0.0733333333333333
1635	0.0866666666666667
1650	0.0866666666666667
1665	0.106666666666667
1680	0.113333333333333
1695	0.12
1710	0.126666666666667
1725	0.14
1740	0.133333333333333
1755	0.12
1770	0.113333333333333
1785	0.106666666666667
1800	0.12
1815	0.1
1830	0.0866666666666667
1845	0.0866666666666667
1860	0.0733333333333333
1875	0.0733333333333333
1890	0.06
1905	0.0666666666666667
1920	0.0733333333333333
1935	0.0733333333333333
1950	0.0733333333333333
1965	0.0866666666666667
1980	0.08
1995	0.0733333333333333
2010	0.0733333333333333
2025	0.0666666666666667
2040	0.0733333333333333
2055	0.0733333333333333
2070	0.0666666666666667
2085	0.06
2100	0.0733333333333333
2115	0.06
2130	0.06
2145	0.08
2160	0.08
2175	0.0866666666666667
2190	0.1
2205	0.106666666666667
2220	0.106666666666667
2235	0.106666666666667
2250	0.08
2265	0.08
2280	0.106666666666667
2295	0.0866666666666667
2310	0.0866666666666667
2325	0.08
2340	0.08
2355	0.0733333333333333
2370	0.0933333333333333
2385	0.1
2400	0.113333333333333
2415	0.12
2430	0.113333333333333
2445	0.126666666666667
2460	0.126666666666667
2475	0.12
2490	0.113333333333333
2505	0.126666666666667
2520	0.126666666666667
2535	0.126666666666667
2550	0.12
2565	0.113333333333333
2580	0.0933333333333333
2595	0.1
2610	0.106666666666667
2625	0.106666666666667
2640	0.1
2655	0.0866666666666667
2670	0.0666666666666667
2685	0.0733333333333333
2700	0.08
2715	0.08
2730	0.0933333333333333
2745	0.08
2760	0.0866666666666667
2775	0.0933333333333333
2790	0.106666666666667
2805	0.1
2820	0.113333333333333
2835	0.1
2850	0.1
2865	0.126666666666667
2880	0.126666666666667
2895	0.133333333333333
2910	0.12
2925	0.12
2940	0.12
2955	0.126666666666667
2970	0.12
2985	0.126666666666667
3000	0.126666666666667
3015	0.113333333333333
3030	0.12
3045	0.106666666666667
3060	0.106666666666667
3075	0.1
3090	0.0933333333333333
3105	0.0933333333333333
3120	0.08
3135	0.08
3150	0.0666666666666667
3165	0.0666666666666667
3180	0.0533333333333333
3195	0.0666666666666667
3210	0.0866666666666667
3225	0.0933333333333333
3240	0.0933333333333333
3255	0.0933333333333333
3270	0.1
3285	0.106666666666667
3300	0.113333333333333
3315	0.1
3330	0.1
3345	0.0866666666666667
3360	0.06
3375	0.0666666666666667
3390	0.0533333333333333
3405	0.06
3420	0.0733333333333333
3435	0.0666666666666667
3450	0.0733333333333333
3465	0.08
3480	0.08
3495	0.08
3510	0.08
3525	0.08
3540	0.0866666666666667
3555	0.08
3570	0.0666666666666667
3585	0.08
3600	0.08
3615	0.08
3630	0.0866666666666667
3645	0.1
3660	0.113333333333333
3675	0.113333333333333
3690	0.113333333333333
3705	0.113333333333333
3720	0.113333333333333
3735	0.12
3750	0.12
3765	0.12
3780	0.113333333333333
3795	0.113333333333333
3810	0.126666666666667
3825	0.12
3840	0.126666666666667
3855	0.126666666666667
3870	0.126666666666667
3885	0.1
3900	0.0866666666666667
3915	0.08
3930	0.08
3945	0.0733333333333333
3960	0.0466666666666667
3975	0.0533333333333333
3990	0.0466666666666667
4005	0.0533333333333333
4020	0.0466666666666667
4035	0.06
4050	0.08
4065	0.1
4080	0.106666666666667
4095	0.1
4110	0.113333333333333
4125	0.113333333333333
4140	0.12
4155	0.113333333333333
4170	0.113333333333333
4185	0.113333333333333
4200	0.1
4215	0.0866666666666667
4230	0.1
4245	0.106666666666667
4260	0.106666666666667
4275	0.113333333333333
4290	0.106666666666667
4305	0.106666666666667
4320	0.12
4335	0.106666666666667
4350	0.113333333333333
4365	0.113333333333333
4380	0.0933333333333333
4395	0.0866666666666667
4410	0.0733333333333333
4425	0.06
4440	0.08
4455	0.08
4470	0.0733333333333333
4485	0.0866666666666667
4500	0.0733333333333333
4515	0.0666666666666667
4530	0.0666666666666667
4545	0.0866666666666667
4560	0.0933333333333333
4575	0.12
4590	0.0933333333333333
4605	0.0933333333333333
4620	0.0933333333333333
4635	0.0933333333333333
4650	0.1
4665	0.113333333333333
4680	0.113333333333333
4695	0.12
4710	0.126666666666667
4725	0.1
4740	0.1
4755	0.106666666666667
4770	0.1
4785	0.0933333333333333
4800	0.0866666666666667
4815	0.08
4830	0.0866666666666667
4845	0.06
4860	0.06
4875	0.06
4890	0.06
4905	0.0466666666666667
4920	0.0533333333333333
4935	0.06
4950	0.0666666666666667
4965	0.0666666666666667
4980	0.08
4995	0.08
5010	0.0866666666666667
5025	0.08
5040	0.106666666666667
5055	0.113333333333333
5070	0.113333333333333
5085	0.113333333333333
5100	0.106666666666667
5115	0.113333333333333
5130	0.1
5145	0.106666666666667
5160	0.0933333333333333
5175	0.106666666666667
5190	0.0933333333333333
5205	0.0866666666666667
5220	0.0866666666666667
5235	0.0733333333333333
5250	0.0866666666666667
5265	0.0733333333333333
5280	0.0733333333333333
5295	0.08
5310	0.0866666666666667
5325	0.0733333333333333
5340	0.06
5355	0.0666666666666667
5370	0.06
5385	0.0666666666666667
5400	0.06
5415	0.0733333333333333
5430	0.06
5445	0.06
5460	0.08
5475	0.0866666666666667
5490	0.0866666666666667
5505	0.0866666666666667
5520	0.106666666666667
5535	0.106666666666667
5550	0.106666666666667
5565	0.0933333333333333
5580	0.106666666666667
5595	0.106666666666667
5610	0.08
5625	0.0733333333333333
5640	0.0733333333333333
5655	0.0733333333333333
5670	0.0733333333333333
5685	0.0666666666666667
5700	0.06
5715	0.0733333333333333
5730	0.0666666666666667
5745	0.0666666666666667
5760	0.0733333333333333
5775	0.08
5790	0.0866666666666667
5805	0.1
5820	0.0866666666666667
5835	0.0866666666666667
5850	0.0933333333333333
5865	0.1
5880	0.113333333333333
5895	0.1
5910	0.0933333333333333
5925	0.1
5940	0.113333333333333
5955	0.1
5970	0.113333333333333
5985	0.133333333333333
6000	0.133333333333333
6015	0.133333333333333
6030	0.113333333333333
6045	0.126666666666667
6060	0.12
6075	0.106666666666667
6090	0.1
6105	0.0933333333333333
6120	0.08
6135	0.0666666666666667
6150	0.06
6165	0.0466666666666667
6180	0.0533333333333333
6195	0.0533333333333333
6210	0.0533333333333333
6225	0.06
6240	0.0466666666666667
6255	0.0466666666666667
6270	0.04
6285	0.04
6300	0.0466666666666667
6315	0.04
6330	0.0333333333333333
6345	0.0533333333333333
6360	0.06
6375	0.0733333333333333
6390	0.0733333333333333
6405	0.12
6420	0.133333333333333
6435	0.133333333333333
6450	0.146666666666667
6465	0.16
6480	0.166666666666667
6495	0.153333333333333
6510	0.166666666666667
6525	0.16
6540	0.16
6555	0.113333333333333
6570	0.106666666666667
6585	0.106666666666667
6600	0.1
6615	0.0933333333333333
6630	0.1
6645	0.08
6660	0.0733333333333333
6675	0.0866666666666667
6690	0.0933333333333333
6705	0.106666666666667
6720	0.113333333333333
6735	0.126666666666667
6750	0.133333333333333
6765	0.14
6780	0.133333333333333
6795	0.14
6810	0.133333333333333
6825	0.106666666666667
6840	0.106666666666667
6855	0.1
6870	0.0933333333333333
6885	0.08
6900	0.0733333333333333
6915	0.06
6930	0.0733333333333333
6945	0.0733333333333333
6960	0.0733333333333333
6975	0.08
6990	0.08
7005	0.0866666666666667
7020	0.0866666666666667
7035	0.0866666666666667
7050	0.08
7065	0.0933333333333333
7080	0.0866666666666667
7095	0.0933333333333333
7110	0.0933333333333333
7125	0.0933333333333333
7140	0.106666666666667
7155	0.1
7170	0.1
7185	0.1
7200	0.1
7215	0.0866666666666667
7230	0.08
7245	0.08
7260	0.0866666666666667
7275	0.0933333333333333
7290	0.1
7305	0.0933333333333333
7320	0.0866666666666667
7335	0.1
7350	0.1
7365	0.113333333333333
7380	0.133333333333333
7395	0.133333333333333
7410	0.133333333333333
7425	0.133333333333333
7440	0.12
7455	0.12
7470	0.12
7485	0.1
7500	0.113333333333333
7515	0.113333333333333
7530	0.0866666666666667
7545	0.08
7560	0.0666666666666667
7575	0.0533333333333333
7590	0.0533333333333333
7605	0.08
7620	0.0933333333333333
7635	0.0933333333333333
7650	0.0866666666666667
7665	0.0733333333333333
7680	0.08
7695	0.0733333333333333
7710	0.0866666666666667
7725	0.113333333333333
7740	0.106666666666667
7755	0.0866666666666667
7770	0.0866666666666667
7785	0.106666666666667
7800	0.1
7815	0.106666666666667
7830	0.12
7845	0.126666666666667
7860	0.12
7875	0.106666666666667
7890	0.1
7905	0.1
7920	0.0866666666666667
7935	0.0666666666666667
7950	0.08
7965	0.0733333333333333
7980	0.0666666666666667
7995	0.0666666666666667
8010	0.0733333333333333
8025	0.0666666666666667
8040	0.0733333333333333
8055	0.0866666666666667
8070	0.0933333333333333
8085	0.106666666666667
8100	0.1
8115	0.1
8130	0.0933333333333333
8145	0.1
8160	0.0933333333333333
8175	0.0933333333333333
8190	0.1
8205	0.1
8220	0.0933333333333333
8235	0.1
8250	0.1
8265	0.113333333333333
8280	0.113333333333333
8295	0.106666666666667
8310	0.1
8325	0.106666666666667
8340	0.1
8355	0.08
8370	0.0933333333333333
8385	0.0866666666666667
8400	0.0733333333333333
8415	0.06
8430	0.06
8445	0.06
8460	0.06
8475	0.0533333333333333
8490	0.06
8505	0.0666666666666667
8520	0.0666666666666667
8535	0.0666666666666667
8550	0.0666666666666667
8565	0.0733333333333333
8580	0.0866666666666667
8595	0.106666666666667
8610	0.106666666666667
8625	0.113333333333333
8640	0.106666666666667
8655	0.113333333333333
8670	0.106666666666667
8685	0.106666666666667
8700	0.106666666666667
8715	0.106666666666667
8730	0.1
8745	0.08
8760	0.08
8775	0.0666666666666667
8790	0.0666666666666667
8805	0.0733333333333333
8820	0.08
8835	0.08
8850	0.0866666666666667
8865	0.0866666666666667
8880	0.0866666666666667
8895	0.0866666666666667
8910	0.0933333333333333
8925	0.1
8940	0.0933333333333333
8955	0.0733333333333333
8970	0.0733333333333333
8985	0.0733333333333333
9000	0.0866666666666667
9015	0.0866666666666667
9030	0.08
9045	0.0933333333333333
9060	0.0933333333333333
9075	0.0866666666666667
9090	0.0933333333333333
9105	0.106666666666667
9120	0.113333333333333
9135	0.106666666666667
9150	0.0866666666666667
9165	0.0933333333333333
9180	0.1
9195	0.08
9210	0.0866666666666667
9225	0.1
9240	0.1
9255	0.0933333333333333
9270	0.0733333333333333
9285	0.0666666666666667
9300	0.0666666666666667
9315	0.06
9330	0.0466666666666667
9345	0.0666666666666667
9360	0.0533333333333333
9375	0.0466666666666667
9390	0.0466666666666667
9405	0.0466666666666667
9420	0.06
9435	0.06
9450	0.0666666666666667
9465	0.06
9480	0.08
9495	0.0733333333333333
9510	0.0733333333333333
9525	0.08
9540	0.0733333333333333
9555	0.08
9570	0.0933333333333333
9585	0.106666666666667
9600	0.12
9615	0.133333333333333
9630	0.12
9645	0.12
9660	0.126666666666667
9675	0.14
9690	0.14
9705	0.14
9720	0.12
9735	0.106666666666667
9750	0.0866666666666667
9765	0.0933333333333333
9780	0.0933333333333333
9795	0.0933333333333333
9810	0.0933333333333333
9825	0.0933333333333333
9840	0.1
9855	0.0866666666666667
9870	0.0866666666666667
9885	0.0866666666666667
9900	0.0866666666666667
9915	0.0733333333333333
9930	0.0733333333333333
9945	0.0733333333333333
9960	0.08
9975	0.0666666666666667
9990	0.0666666666666667
10005	0.0733333333333333
10020	0.0866666666666667
10035	0.106666666666667
10050	0.113333333333333
10065	0.12
10080	0.12
10095	0.126666666666667
10110	0.12
10125	0.106666666666667
10140	0.106666666666667
10155	0.113333333333333
10170	0.113333333333333
10185	0.14
10200	0.166666666666667
10215	0.16
10230	0.18
10245	0.18
10260	0.213333333333333
10275	0.22
10290	0.233333333333333
10305	0.253333333333333
10320	0.273333333333333
10335	0.233333333333333
10350	0.206666666666667
10365	0.22
10380	0.2
10395	0.186666666666667
10410	0.146666666666667
10425	0.14
10440	0.12
10455	0.0866666666666667
10470	0.06
10485	0.0533333333333333
10500	0.0466666666666667
10515	0.0266666666666667
10530	0.02
10545	0.0133333333333333
10560	0.0133333333333333
10575	0.02
10590	0.04
10605	0.04
10620	0.0266666666666667
10635	0.04
10650	0.04
10665	0.0466666666666667
10680	0.0466666666666667
10695	0.0466666666666667
10710	0.0466666666666667
10725	0.06
10740	0.0466666666666667
10755	0.0466666666666667
10770	0.0466666666666667
10785	0.04
10800	0.0466666666666667
10815	0.04
10830	0.0466666666666667
10845	0.0466666666666667
10860	0.0466666666666667
10875	0.0333333333333333
10890	0.0266666666666667
10905	0.0533333333333333
10920	0.0866666666666667
10935	0.106666666666667
10950	0.113333333333333
10965	0.126666666666667
10980	0.133333333333333
10995	0.153333333333333
11010	0.153333333333333
11025	0.18
11040	0.206666666666667
11055	0.193333333333333
11070	0.193333333333333
11085	0.2
11100	0.206666666666667
11115	0.2
11130	0.193333333333333
11145	0.186666666666667
11160	0.193333333333333
11175	0.193333333333333
11190	0.18
11205	0.18
11220	0.153333333333333
11235	0.126666666666667
11250	0.12
11265	0.12
11280	0.113333333333333
11295	0.113333333333333
11310	0.126666666666667
11325	0.0933333333333333
11340	0.08
11355	0.0666666666666667
11370	0.0733333333333333
11385	0.0666666666666667
11400	0.0533333333333333
11415	0.0733333333333333
11430	0.08
11445	0.0666666666666667
11460	0.0466666666666667
11475	0.0533333333333333
11490	0.0533333333333333
11505	0.06
11520	0.0466666666666667
11535	0.0466666666666667
11550	0.0533333333333333
11565	0.06
11580	0.0533333333333333
11595	0.0533333333333333
11610	0.06
11625	0.0666666666666667
11640	0.0733333333333333
11655	0.0666666666666667
11670	0.0666666666666667
11685	0.0666666666666667
11700	0.06
11715	0.0266666666666667
11730	0.0266666666666667
11745	0.0266666666666667
11760	0.0266666666666667
11775	0.0133333333333333
11790	0.00666666666666667
11805	0.00666666666666667
11820	0.00666666666666667
11835	0.00666666666666667
11850	0.00666666666666667
11865	0.00666666666666667
11880	0.00666666666666667
11895	0.00666666666666667
11910	0
11925	0
11940	0.00666666666666667
11955	0.00666666666666667
11970	0.00666666666666667
11985	0.00666666666666667
12000	0.00666666666666667
12015	0.00666666666666667
12030	0.02
12045	0.0266666666666667
12060	0.0266666666666667
12075	0.0266666666666667
12090	0.02
12105	0.0266666666666667
12120	0.04
12135	0.06
12150	0.0666666666666667
12165	0.0666666666666667
12180	0.0533333333333333
12195	0.0466666666666667
12210	0.0466666666666667
12225	0.0533333333333333
12240	0.0533333333333333
12255	0.06
12270	0.0533333333333333
12285	0.0333333333333333
12300	0.0266666666666667
12315	0.0266666666666667
12330	0.0266666666666667
12345	0.0333333333333333
12360	0.0333333333333333
12375	0.0466666666666667
12390	0.0466666666666667
12405	0.0466666666666667
12420	0.0866666666666667
12435	0.1
12450	0.113333333333333
12465	0.113333333333333
12480	0.12
12495	0.113333333333333
12510	0.133333333333333
12525	0.113333333333333
12540	0.113333333333333
12555	0.12
12570	0.08
12585	0.0666666666666667
12600	0.0533333333333333
12615	0.06
12630	0.0533333333333333
12645	0.06
12660	0.04
12675	0.04
12690	0.0533333333333333
12705	0.0333333333333333
12720	0.0266666666666667
12735	0.0266666666666667
12750	0.0266666666666667
12765	0.02
12780	0.0266666666666667
12795	0.0266666666666667
12810	0.0266666666666667
12825	0.0533333333333333
12840	0.04
12855	0.04
12870	0.04
12885	0.0466666666666667
12900	0.0466666666666667
12915	0.08
12930	0.08
12945	0.08
12960	0.08
12975	0.0666666666666667
12990	0.0866666666666667
13005	0.0866666666666667
13020	0.0866666666666667
13035	0.08
13050	0.08
13065	0.0533333333333333
13080	0.0466666666666667
13095	0.0466666666666667
13110	0.0466666666666667
13125	0.04
13140	0.0266666666666667
13155	0.0333333333333333
13170	0.0333333333333333
13185	0.04
13200	0.0533333333333333
13215	0.0466666666666667
13230	0.06
13245	0.0533333333333333
13260	0.0533333333333333
13275	0.0466666666666667
13290	0.04
13305	0.0333333333333333
13320	0.04
13335	0.0333333333333333
13350	0.02
13365	0.02
13380	0.00666666666666667
13395	0.00666666666666667
13410	0.00666666666666667
13425	0.0133333333333333
13440	0.0133333333333333
13455	0.0133333333333333
13470	0.00666666666666667
13485	0.00666666666666667
13500	0.00666666666666667
13515	0.04
13530	0.04
13545	0.0466666666666667
13560	0.0466666666666667
13575	0.04
13590	0.0533333333333333
13605	0.06
13620	0.0666666666666667
13635	0.0666666666666667
13650	0.0666666666666667
13665	0.0333333333333333
13680	0.0333333333333333
13695	0.0266666666666667
13710	0.0266666666666667
13725	0.0266666666666667
13740	0.0133333333333333
13755	0.00666666666666667
13770	0
13785	0
13800	0
13815	0
13830	0
13845	0
13860	0
13875	0.02
13890	0.02
13905	0.0266666666666667
13920	0.04
13935	0.0466666666666667
13950	0.0666666666666667
13965	0.0666666666666667
13980	0.08
13995	0.08
14010	0.0866666666666667
14025	0.0666666666666667
14040	0.0666666666666667
14055	0.06
14070	0.0466666666666667
14085	0.0733333333333333
14100	0.0733333333333333
14115	0.0866666666666667
14130	0.0933333333333333
14145	0.1
14160	0.106666666666667
14175	0.12
14190	0.126666666666667
14205	0.133333333333333
14220	0.133333333333333
14235	0.12
14250	0.113333333333333
14265	0.113333333333333
14280	0.1
14295	0.0933333333333333
14310	0.1
14325	0.106666666666667
14340	0.106666666666667
14355	0.113333333333333
14370	0.126666666666667
14385	0.12
14400	0.14
14415	0.14
14430	0.14
14445	0.14
14460	0.12
14475	0.1
14490	0.106666666666667
14505	0.1
14520	0.0866666666666667
14535	0.0866666666666667
14550	0.0733333333333333
14565	0.0733333333333333
14580	0.0733333333333333
14595	0.08
14610	0.0933333333333333
14625	0.0933333333333333
14640	0.0866666666666667
14655	0.0866666666666667
14670	0.0933333333333333
14685	0.0866666666666667
14700	0.08
14715	0.08
14730	0.08
14745	0.0933333333333333
14760	0.0866666666666667
14775	0.0933333333333333
14790	0.1
14805	0.113333333333333
14820	0.12
14835	0.12
14850	0.113333333333333
14865	0.106666666666667
14880	0.106666666666667
14895	0.106666666666667
14910	0.113333333333333
14925	0.133333333333333
14940	0.12
14955	0.113333333333333
14970	0.126666666666667
14985	0.12
15000	0.113333333333333
15015	0.113333333333333
15030	0.133333333333333
15045	0.113333333333333
15060	0.106666666666667
15075	0.08
15090	0.0866666666666667
15105	0.0733333333333333
15120	0.0466666666666667
15135	0.0466666666666667
15150	0.0533333333333333
15165	0.06
15180	0.04
15195	0.06
15210	0.0533333333333333
15225	0.06
15240	0.0533333333333333
15255	0.0533333333333333
15270	0.06
15285	0.0666666666666667
15300	0.0666666666666667
15315	0.0666666666666667
15330	0.0666666666666667
15345	0.0533333333333333
15360	0.06
15375	0.0733333333333333
15390	0.0866666666666667
15405	0.1
15420	0.0933333333333333
15435	0.0866666666666667
15450	0.08
15465	0.0666666666666667
15480	0.0666666666666667
15495	0.0733333333333333
15510	0.0666666666666667
15525	0.0533333333333333
15540	0.0533333333333333
15555	0.04
15570	0.0466666666666667
15585	0.06
15600	0.0666666666666667
15615	0.0866666666666667
15630	0.0866666666666667
15645	0.08
15660	0.08
15675	0.0866666666666667
15690	0.08
15705	0.0933333333333333
15720	0.0933333333333333
15735	0.0866666666666667
15750	0.0933333333333333
15765	0.08
15780	0.0866666666666667
15795	0.0866666666666667
15810	0.0866666666666667
15825	0.0733333333333333
15840	0.0733333333333333
15855	0.06
15870	0.0533333333333333
15885	0.0666666666666667
15900	0.0533333333333333
15915	0.0533333333333333
15930	0.0466666666666667
15945	0.0466666666666667
15960	0.0533333333333333
15975	0.08
15990	0.08
16005	0.0866666666666667
16020	0.0933333333333333
16035	0.0733333333333333
16050	0.0866666666666667
16065	0.08
16080	0.0933333333333333
16095	0.0933333333333333
16110	0.0933333333333333
16125	0.0666666666666667
16140	0.0733333333333333
16155	0.0733333333333333
16170	0.0666666666666667
16185	0.0666666666666667
16200	0.0666666666666667
16215	0.08
16230	0.06
16245	0.06
16260	0.0666666666666667
16275	0.0666666666666667
16290	0.06
16305	0.0733333333333333
16320	0.08
16335	0.08
16350	0.0733333333333333
16365	0.06
16380	0.06
16395	0.0533333333333333
16410	0.0466666666666667
16425	0.06
16440	0.0533333333333333
16455	0.0466666666666667
16470	0.04
16485	0.0466666666666667
16500	0.0533333333333333
16515	0.06
16530	0.0866666666666667
16545	0.0866666666666667
16560	0.0866666666666667
16575	0.0933333333333333
16590	0.0933333333333333
16605	0.08
16620	0.0933333333333333
16635	0.0866666666666667
16650	0.0733333333333333
16665	0.0733333333333333
16680	0.0533333333333333
16695	0.0533333333333333
16710	0.0466666666666667
16725	0.0266666666666667
16740	0.0333333333333333
16755	0.04
16770	0.0333333333333333
16785	0.0333333333333333
16800	0.0333333333333333
16815	0.0333333333333333
16830	0.04
