# Supplementary material for: Conveniently Pre-Tagged and Pre-Packaged: Extended Molecular Identification and Metagenomics Using Complete Metazoan Mitochondrial Genomes
Source: PLoS One. 2012 Dec 14;7(12):e51263. doi: 10.1371/journal.pone.0051263 (PMC3522660; doi:10.1371/journal.pone.0051263)
Supplement: File S4 — Sliding window analyses for Sauropsida, Aves, Hemichordata, Coelacanthimorpha, Dipnoi, Chondrichthyes and Cephalochordata. For each family, the folder contains the aligned sequences as well as the sliding window analyses by species pair and for all species pair on a single figure. (ZIP) [file pone.0051263.s004.zip › Sauropsida & Aves/Anatidae/15_150/Cygnus_columbianus_NC_007691_Anser_anser_NC_011196.csv]

0	0.0533333333333333
15	0.06
30	0.0733333333333333
45	0.0733333333333333
60	0.0733333333333333
75	0.08
90	0.0933333333333333
105	0.106666666666667
120	0.113333333333333
135	0.106666666666667
150	0.12
165	0.106666666666667
180	0.1
195	0.1
210	0.0933333333333333
225	0.0866666666666667
240	0.08
255	0.0733333333333333
270	0.0733333333333333
285	0.0733333333333333
300	0.0666666666666667
315	0.08
330	0.0733333333333333
345	0.0733333333333333
360	0.0733333333333333
375	0.0666666666666667
390	0.06
405	0.06
420	0.0533333333333333
435	0.0533333333333333
450	0.0466666666666667
465	0.0533333333333333
480	0.0733333333333333
495	0.0866666666666667
510	0.08
525	0.0866666666666667
540	0.0866666666666667
555	0.0933333333333333
570	0.0933333333333333
585	0.0933333333333333
600	0.1
615	0.0866666666666667
630	0.0733333333333333
645	0.0533333333333333
660	0.0666666666666667
675	0.0666666666666667
690	0.0666666666666667
705	0.0533333333333333
720	0.0533333333333333
735	0.0666666666666667
750	0.06
765	0.06
780	0.06
795	0.06
810	0.06
825	0.0533333333333333
840	0.06
855	0.0733333333333333
870	0.0733333333333333
885	0.0733333333333333
900	0.0733333333333333
915	0.0733333333333333
930	0.0733333333333333
945	0.0866666666666667
960	0.0733333333333333
975	0.08
990	0.0866666666666667
1005	0.0866666666666667
1020	0.0866666666666667
1035	0.0733333333333333
1050	0.0666666666666667
1065	0.08
1080	0.0733333333333333
1095	0.06
1110	0.0866666666666667
1125	0.0866666666666667
1140	0.08
1155	0.0666666666666667
1170	0.0666666666666667
1185	0.0733333333333333
1200	0.0733333333333333
1215	0.0666666666666667
1230	0.08
1245	0.0866666666666667
1260	0.06
1275	0.06
1290	0.08
1305	0.08
1320	0.0866666666666667
1335	0.0866666666666667
1350	0.0866666666666667
1365	0.0866666666666667
1380	0.0733333333333333
1395	0.0666666666666667
1410	0.0666666666666667
1425	0.08
1440	0.06
1455	0.0733333333333333
1470	0.0666666666666667
1485	0.06
1500	0.06
1515	0.0466666666666667
1530	0.06
1545	0.06
1560	0.0733333333333333
1575	0.0533333333333333
1590	0.0666666666666667
1605	0.0666666666666667
1620	0.0733333333333333
1635	0.08
1650	0.08
1665	0.1
1680	0.106666666666667
1695	0.113333333333333
1710	0.113333333333333
1725	0.133333333333333
1740	0.12
1755	0.106666666666667
1770	0.1
1785	0.1
1800	0.12
1815	0.1
1830	0.0866666666666667
1845	0.0866666666666667
1860	0.08
1875	0.0733333333333333
1890	0.0733333333333333
1905	0.08
1920	0.0866666666666667
1935	0.0866666666666667
1950	0.08
1965	0.0866666666666667
1980	0.08
1995	0.08
2010	0.0866666666666667
2025	0.08
2040	0.08
2055	0.0733333333333333
2070	0.06
2085	0.0533333333333333
2100	0.0666666666666667
2115	0.06
2130	0.06
2145	0.0733333333333333
2160	0.0666666666666667
2175	0.0733333333333333
2190	0.08
2205	0.0933333333333333
2220	0.1
2235	0.1
2250	0.0733333333333333
2265	0.0733333333333333
2280	0.1
2295	0.08
2310	0.0866666666666667
2325	0.08
2340	0.08
2355	0.0733333333333333
2370	0.0933333333333333
2385	0.1
2400	0.113333333333333
2415	0.12
2430	0.113333333333333
2445	0.113333333333333
2460	0.106666666666667
2475	0.1
2490	0.1
2505	0.126666666666667
2520	0.126666666666667
2535	0.126666666666667
2550	0.113333333333333
2565	0.106666666666667
2580	0.0866666666666667
2595	0.106666666666667
2610	0.113333333333333
2625	0.113333333333333
2640	0.106666666666667
2655	0.08
2670	0.06
2685	0.0666666666666667
2700	0.08
2715	0.08
2730	0.0933333333333333
2745	0.08
2760	0.08
2775	0.0866666666666667
2790	0.1
2805	0.0933333333333333
2820	0.106666666666667
2835	0.0933333333333333
2850	0.0933333333333333
2865	0.12
2880	0.12
2895	0.12
2910	0.113333333333333
2925	0.113333333333333
2940	0.106666666666667
2955	0.12
2970	0.12
2985	0.126666666666667
3000	0.126666666666667
3015	0.113333333333333
3030	0.12
3045	0.113333333333333
3060	0.113333333333333
3075	0.106666666666667
3090	0.1
3105	0.0933333333333333
3120	0.0733333333333333
3135	0.0733333333333333
3150	0.06
3165	0.06
3180	0.0466666666666667
3195	0.06
3210	0.08
3225	0.08
3240	0.0933333333333333
3255	0.0866666666666667
3270	0.0866666666666667
3285	0.0933333333333333
3300	0.1
3315	0.0866666666666667
3330	0.08
3345	0.0666666666666667
3360	0.04
3375	0.0466666666666667
3390	0.0266666666666667
3405	0.0333333333333333
3420	0.0466666666666667
3435	0.04
3450	0.0466666666666667
3465	0.0533333333333333
3480	0.06
3495	0.06
3510	0.06
3525	0.0666666666666667
3540	0.0733333333333333
3555	0.0733333333333333
3570	0.0666666666666667
3585	0.08
3600	0.0733333333333333
3615	0.0733333333333333
3630	0.08
3645	0.0933333333333333
3660	0.106666666666667
3675	0.1
3690	0.1
3705	0.1
3720	0.1
3735	0.1
3750	0.113333333333333
3765	0.113333333333333
3780	0.1
3795	0.1
3810	0.113333333333333
3825	0.12
3840	0.126666666666667
3855	0.126666666666667
3870	0.126666666666667
3885	0.106666666666667
3900	0.0866666666666667
3915	0.08
3930	0.08
3945	0.0733333333333333
3960	0.0466666666666667
3975	0.0466666666666667
3990	0.0466666666666667
4005	0.0533333333333333
4020	0.0466666666666667
4035	0.06
4050	0.08
4065	0.1
4080	0.113333333333333
4095	0.106666666666667
4110	0.12
4125	0.113333333333333
4140	0.113333333333333
4155	0.106666666666667
4170	0.106666666666667
4185	0.113333333333333
4200	0.0933333333333333
4215	0.08
4230	0.0933333333333333
4245	0.1
4260	0.1
4275	0.113333333333333
4290	0.106666666666667
4305	0.106666666666667
4320	0.12
4335	0.1
4350	0.106666666666667
4365	0.106666666666667
4380	0.0866666666666667
4395	0.08
4410	0.0666666666666667
4425	0.0533333333333333
4440	0.0733333333333333
4455	0.0733333333333333
4470	0.0733333333333333
4485	0.0866666666666667
4500	0.08
4515	0.0733333333333333
4530	0.0733333333333333
4545	0.0933333333333333
4560	0.1
4575	0.126666666666667
4590	0.1
4605	0.1
4620	0.0933333333333333
4635	0.0933333333333333
4650	0.1
4665	0.113333333333333
4680	0.113333333333333
4695	0.113333333333333
4710	0.12
4725	0.0933333333333333
4740	0.0933333333333333
4755	0.1
4770	0.0933333333333333
4785	0.0933333333333333
4800	0.0933333333333333
4815	0.0866666666666667
4830	0.0933333333333333
4845	0.0733333333333333
4860	0.08
4875	0.08
4890	0.08
4905	0.0666666666666667
4920	0.0733333333333333
4935	0.0666666666666667
4950	0.0666666666666667
4965	0.0666666666666667
4980	0.0733333333333333
4995	0.0733333333333333
5010	0.0733333333333333
5025	0.0733333333333333
5040	0.1
5055	0.106666666666667
5070	0.113333333333333
5085	0.12
5100	0.113333333333333
5115	0.12
5130	0.113333333333333
5145	0.12
5160	0.106666666666667
5175	0.12
5190	0.106666666666667
5205	0.1
5220	0.1
5235	0.0933333333333333
5250	0.106666666666667
5265	0.0933333333333333
5280	0.0866666666666667
5295	0.0933333333333333
5310	0.1
5325	0.08
5340	0.0666666666666667
5355	0.0733333333333333
5370	0.06
5385	0.06
5400	0.0533333333333333
5415	0.06
5430	0.0533333333333333
5445	0.0533333333333333
5460	0.06
5475	0.0666666666666667
5490	0.0666666666666667
5505	0.0666666666666667
5520	0.08
5535	0.08
5550	0.08
5565	0.0733333333333333
5580	0.0866666666666667
5595	0.0866666666666667
5610	0.0733333333333333
5625	0.0666666666666667
5640	0.0666666666666667
5655	0.0666666666666667
5670	0.0666666666666667
5685	0.06
5700	0.0533333333333333
5715	0.0666666666666667
5730	0.06
5745	0.0533333333333333
5760	0.06
5775	0.0733333333333333
5790	0.08
5805	0.0933333333333333
5820	0.0866666666666667
5835	0.0866666666666667
5850	0.1
5865	0.106666666666667
5880	0.113333333333333
5895	0.106666666666667
5910	0.1
5925	0.1
5940	0.113333333333333
5955	0.1
5970	0.113333333333333
5985	0.133333333333333
6000	0.133333333333333
6015	0.126666666666667
6030	0.12
6045	0.133333333333333
6060	0.126666666666667
6075	0.113333333333333
6090	0.106666666666667
6105	0.1
6120	0.0866666666666667
6135	0.0733333333333333
6150	0.06
6165	0.0533333333333333
6180	0.0533333333333333
6195	0.0533333333333333
6210	0.0533333333333333
6225	0.06
6240	0.0466666666666667
6255	0.0466666666666667
6270	0.04
6285	0.04
6300	0.0466666666666667
6315	0.04
6330	0.0333333333333333
6345	0.0533333333333333
6360	0.06
6375	0.0733333333333333
6390	0.0733333333333333
6405	0.12
6420	0.133333333333333
6435	0.133333333333333
6450	0.146666666666667
6465	0.16
6480	0.166666666666667
6495	0.14
6510	0.153333333333333
6525	0.146666666666667
6540	0.146666666666667
6555	0.1
6570	0.0933333333333333
6585	0.0933333333333333
6600	0.0866666666666667
6615	0.08
6630	0.0866666666666667
6645	0.08
6660	0.0733333333333333
6675	0.0866666666666667
6690	0.0933333333333333
6705	0.106666666666667
6720	0.113333333333333
6735	0.126666666666667
6750	0.133333333333333
6765	0.146666666666667
6780	0.14
6795	0.146666666666667
6810	0.14
6825	0.113333333333333
6840	0.113333333333333
6855	0.106666666666667
6870	0.106666666666667
6885	0.0933333333333333
6900	0.0866666666666667
6915	0.0666666666666667
6930	0.0666666666666667
6945	0.0666666666666667
6960	0.0666666666666667
6975	0.0666666666666667
6990	0.0666666666666667
7005	0.0733333333333333
7020	0.0666666666666667
7035	0.0666666666666667
7050	0.06
7065	0.0733333333333333
7080	0.08
7095	0.0866666666666667
7110	0.0866666666666667
7125	0.0933333333333333
7140	0.113333333333333
7155	0.106666666666667
7170	0.106666666666667
7185	0.106666666666667
7200	0.113333333333333
7215	0.1
7230	0.0933333333333333
7245	0.0933333333333333
7260	0.1
7275	0.106666666666667
7290	0.106666666666667
7305	0.1
7320	0.0933333333333333
7335	0.106666666666667
7350	0.0933333333333333
7365	0.106666666666667
7380	0.126666666666667
7395	0.126666666666667
7410	0.126666666666667
7425	0.126666666666667
7440	0.113333333333333
7455	0.113333333333333
7470	0.113333333333333
7485	0.0933333333333333
7500	0.106666666666667
7515	0.1
7530	0.0733333333333333
7545	0.0666666666666667
7560	0.0533333333333333
7575	0.04
7590	0.04
7605	0.06
7620	0.0733333333333333
7635	0.0733333333333333
7650	0.0666666666666667
7665	0.06
7680	0.0666666666666667
7695	0.06
7710	0.0733333333333333
7725	0.1
7740	0.0933333333333333
7755	0.08
7770	0.0733333333333333
7785	0.0933333333333333
7800	0.0866666666666667
7815	0.0933333333333333
7830	0.106666666666667
7845	0.113333333333333
7860	0.106666666666667
7875	0.1
7890	0.0933333333333333
7905	0.0933333333333333
7920	0.0866666666666667
7935	0.0666666666666667
7950	0.0866666666666667
7965	0.08
7980	0.0733333333333333
7995	0.0733333333333333
8010	0.08
8025	0.0666666666666667
8040	0.0733333333333333
8055	0.0866666666666667
8070	0.0933333333333333
8085	0.106666666666667
8100	0.1
8115	0.106666666666667
8130	0.1
8145	0.106666666666667
8160	0.1
8175	0.1
8190	0.106666666666667
8205	0.1
8220	0.0933333333333333
8235	0.1
8250	0.0933333333333333
8265	0.1
8280	0.1
8295	0.0933333333333333
8310	0.0866666666666667
8325	0.0933333333333333
8340	0.0866666666666667
8355	0.0733333333333333
8370	0.0866666666666667
8385	0.0866666666666667
8400	0.08
8415	0.0733333333333333
8430	0.08
8445	0.08
8460	0.08
8475	0.0733333333333333
8490	0.08
8505	0.0866666666666667
8520	0.0866666666666667
8535	0.0733333333333333
8550	0.0733333333333333
8565	0.0733333333333333
8580	0.08
8595	0.0933333333333333
8610	0.0933333333333333
8625	0.1
8640	0.1
8655	0.106666666666667
8670	0.106666666666667
8685	0.106666666666667
8700	0.106666666666667
8715	0.106666666666667
8730	0.1
8745	0.0866666666666667
8760	0.0866666666666667
8775	0.0733333333333333
8790	0.0666666666666667
8805	0.0733333333333333
8820	0.0733333333333333
8835	0.08
8850	0.0866666666666667
8865	0.1
8880	0.1
8895	0.1
8910	0.106666666666667
8925	0.12
8940	0.113333333333333
8955	0.0933333333333333
8970	0.0933333333333333
8985	0.0933333333333333
9000	0.106666666666667
9015	0.0933333333333333
9030	0.0866666666666667
9045	0.1
9060	0.1
9075	0.0933333333333333
9090	0.1
9105	0.113333333333333
9120	0.12
9135	0.113333333333333
9150	0.0933333333333333
9165	0.1
9180	0.106666666666667
9195	0.0866666666666667
9210	0.0933333333333333
9225	0.1
9240	0.1
9255	0.1
9270	0.08
9285	0.0733333333333333
9300	0.0733333333333333
9315	0.0666666666666667
9330	0.0533333333333333
9345	0.0666666666666667
9360	0.0533333333333333
9375	0.04
9390	0.04
9405	0.0266666666666667
9420	0.04
9435	0.04
9450	0.0466666666666667
9465	0.04
9480	0.0466666666666667
9495	0.04
9510	0.04
9525	0.0533333333333333
9540	0.0533333333333333
9555	0.06
9570	0.0733333333333333
9585	0.0866666666666667
9600	0.1
9615	0.113333333333333
9630	0.113333333333333
9645	0.12
9660	0.133333333333333
9675	0.146666666666667
9690	0.14
9705	0.146666666666667
9720	0.126666666666667
9735	0.113333333333333
9750	0.0933333333333333
9765	0.1
9780	0.1
9795	0.1
9810	0.0933333333333333
9825	0.0933333333333333
9840	0.1
9855	0.0866666666666667
9870	0.0866666666666667
9885	0.0866666666666667
9900	0.0866666666666667
9915	0.0733333333333333
9930	0.0733333333333333
9945	0.0666666666666667
9960	0.0733333333333333
9975	0.06
9990	0.06
10005	0.0666666666666667
10020	0.08
10035	0.0933333333333333
10050	0.1
10065	0.106666666666667
10080	0.106666666666667
10095	0.12
10110	0.113333333333333
10125	0.1
10140	0.1
10155	0.106666666666667
10170	0.106666666666667
10185	0.12
10200	0.14
10215	0.133333333333333
10230	0.153333333333333
10245	0.153333333333333
10260	0.173333333333333
10275	0.206666666666667
10290	0.226666666666667
10305	0.246666666666667
10320	0.273333333333333
10335	0.266666666666667
10350	0.24
10365	0.253333333333333
10380	0.226666666666667
10395	0.22
10410	0.193333333333333
10425	0.166666666666667
10440	0.146666666666667
10455	0.113333333333333
10470	0.08
10485	0.06
10500	0.06
10515	0.04
10530	0.04
10545	0.0266666666666667
10560	0.0266666666666667
10575	0.0266666666666667
10590	0.0333333333333333
10605	0.0333333333333333
10620	0.02
10635	0.0333333333333333
10650	0.0333333333333333
10665	0.04
10680	0.04
10695	0.04
10710	0.04
10725	0.0533333333333333
10740	0.0466666666666667
10755	0.0466666666666667
10770	0.0466666666666667
10785	0.0333333333333333
10800	0.04
10815	0.0333333333333333
10830	0.04
10845	0.04
10860	0.04
10875	0.0266666666666667
10890	0.02
10905	0.0466666666666667
10920	0.08
10935	0.106666666666667
10950	0.113333333333333
10965	0.126666666666667
10980	0.133333333333333
10995	0.16
11010	0.16
11025	0.18
11040	0.2
11055	0.186666666666667
11070	0.18
11085	0.186666666666667
11100	0.193333333333333
11115	0.186666666666667
11130	0.18
11145	0.166666666666667
11160	0.173333333333333
11175	0.18
11190	0.166666666666667
11205	0.16
11220	0.14
11235	0.113333333333333
11250	0.106666666666667
11265	0.106666666666667
11280	0.1
11295	0.1
11310	0.12
11325	0.0866666666666667
11340	0.08
11355	0.0733333333333333
11370	0.08
11385	0.0733333333333333
11400	0.06
11415	0.0666666666666667
11430	0.0733333333333333
11445	0.06
11460	0.0333333333333333
11475	0.0333333333333333
11490	0.0333333333333333
11505	0.04
11520	0.0266666666666667
11535	0.0266666666666667
11550	0.0333333333333333
11565	0.0533333333333333
11580	0.0466666666666667
11595	0.0466666666666667
11610	0.0533333333333333
11625	0.06
11640	0.0733333333333333
11655	0.0666666666666667
11670	0.0666666666666667
11685	0.0666666666666667
11700	0.06
11715	0.0266666666666667
11730	0.0266666666666667
11745	0.0266666666666667
11760	0.02
11775	0.0133333333333333
11790	0
11805	0
11820	0
11835	0
11850	0
11865	0
11880	0
11895	0
11910	0
11925	0
11940	0.00666666666666667
11955	0.00666666666666667
11970	0.00666666666666667
11985	0.00666666666666667
12000	0.00666666666666667
12015	0.00666666666666667
12030	0.0133333333333333
12045	0.0133333333333333
12060	0.0133333333333333
12075	0.0133333333333333
12090	0.00666666666666667
12105	0.0133333333333333
12120	0.0266666666666667
12135	0.0466666666666667
12150	0.0533333333333333
12165	0.0533333333333333
12180	0.0466666666666667
12195	0.0466666666666667
12210	0.0466666666666667
12225	0.0533333333333333
12240	0.0533333333333333
12255	0.06
12270	0.0533333333333333
12285	0.0333333333333333
12300	0.0266666666666667
12315	0.0266666666666667
12330	0.0266666666666667
12345	0.0333333333333333
12360	0.0333333333333333
12375	0.0466666666666667
12390	0.0466666666666667
12405	0.04
12420	0.08
12435	0.0933333333333333
12450	0.113333333333333
12465	0.113333333333333
12480	0.12
12495	0.113333333333333
12510	0.133333333333333
12525	0.126666666666667
12540	0.126666666666667
12555	0.146666666666667
12570	0.106666666666667
12585	0.0933333333333333
12600	0.0733333333333333
12615	0.08
12630	0.0733333333333333
12645	0.08
12660	0.06
12675	0.0466666666666667
12690	0.06
12705	0.0333333333333333
12720	0.0266666666666667
12735	0.0266666666666667
12750	0.0266666666666667
12765	0.02
12780	0.02
12795	0.0133333333333333
12810	0.0133333333333333
12825	0.0333333333333333
12840	0.02
12855	0.02
12870	0.02
12885	0.0266666666666667
12900	0.0266666666666667
12915	0.06
12930	0.0666666666666667
12945	0.0733333333333333
12960	0.0733333333333333
12975	0.0666666666666667
12990	0.0866666666666667
13005	0.0866666666666667
13020	0.0866666666666667
13035	0.08
13050	0.08
13065	0.0533333333333333
13080	0.0466666666666667
13095	0.0466666666666667
13110	0.0466666666666667
13125	0.04
13140	0.0266666666666667
13155	0.0333333333333333
13170	0.0333333333333333
13185	0.04
13200	0.0533333333333333
13215	0.0466666666666667
13230	0.06
13245	0.0533333333333333
13260	0.0533333333333333
13275	0.0466666666666667
13290	0.04
13305	0.0333333333333333
13320	0.0333333333333333
13335	0.0266666666666667
13350	0.0133333333333333
13365	0.0133333333333333
13380	0
13395	0
13410	0
13425	0.00666666666666667
13440	0.00666666666666667
13455	0.00666666666666667
13470	0.00666666666666667
13485	0.00666666666666667
13500	0.00666666666666667
13515	0.04
13530	0.04
13545	0.0466666666666667
13560	0.0466666666666667
13575	0.04
13590	0.0533333333333333
13605	0.06
13620	0.0666666666666667
13635	0.0666666666666667
13650	0.0666666666666667
13665	0.0333333333333333
13680	0.0333333333333333
13695	0.0266666666666667
13710	0.0266666666666667
13725	0.0266666666666667
13740	0.0133333333333333
13755	0.00666666666666667
13770	0
13785	0
13800	0
13815	0
13830	0
13845	0
13860	0
13875	0.02
13890	0.02
13905	0.02
13920	0.0333333333333333
13935	0.04
13950	0.06
13965	0.0666666666666667
13980	0.08
13995	0.08
14010	0.0866666666666667
14025	0.0666666666666667
14040	0.0733333333333333
14055	0.0733333333333333
14070	0.06
14085	0.0866666666666667
14100	0.0866666666666667
14115	0.0866666666666667
14130	0.0866666666666667
14145	0.0933333333333333
14160	0.1
14175	0.113333333333333
14190	0.113333333333333
14205	0.126666666666667
14220	0.126666666666667
14235	0.113333333333333
14250	0.106666666666667
14265	0.106666666666667
14280	0.1
14295	0.0933333333333333
14310	0.1
14325	0.106666666666667
14340	0.106666666666667
14355	0.106666666666667
14370	0.12
14385	0.106666666666667
14400	0.126666666666667
14415	0.133333333333333
14430	0.133333333333333
14445	0.14
14460	0.12
14475	0.113333333333333
14490	0.12
14505	0.113333333333333
14520	0.1
14535	0.106666666666667
14550	0.0933333333333333
14565	0.1
14580	0.0933333333333333
14595	0.0933333333333333
14610	0.106666666666667
14625	0.113333333333333
14640	0.106666666666667
14655	0.106666666666667
14670	0.113333333333333
14685	0.113333333333333
14700	0.1
14715	0.1
14730	0.113333333333333
14745	0.126666666666667
14760	0.12
14775	0.106666666666667
14790	0.113333333333333
14805	0.126666666666667
14820	0.133333333333333
14835	0.126666666666667
14850	0.126666666666667
14865	0.12
14880	0.12
14895	0.12
14910	0.126666666666667
14925	0.146666666666667
14940	0.14
14955	0.133333333333333
14970	0.146666666666667
14985	0.14
15000	0.133333333333333
15015	0.126666666666667
15030	0.133333333333333
15045	0.113333333333333
15060	0.106666666666667
15075	0.08
15090	0.08
15105	0.0666666666666667
15120	0.04
15135	0.04
15150	0.0466666666666667
15165	0.0466666666666667
15180	0.0333333333333333
15195	0.0533333333333333
15210	0.0466666666666667
15225	0.0533333333333333
15240	0.0466666666666667
15255	0.0466666666666667
15270	0.0533333333333333
15285	0.0666666666666667
15300	0.0666666666666667
15315	0.08
15330	0.0866666666666667
15345	0.0733333333333333
15360	0.08
15375	0.1
15390	0.113333333333333
15405	0.126666666666667
15420	0.12
15435	0.106666666666667
15450	0.1
15465	0.08
15480	0.0733333333333333
15495	0.0866666666666667
15510	0.0866666666666667
15525	0.0666666666666667
15540	0.0666666666666667
15555	0.0533333333333333
15570	0.06
15585	0.0733333333333333
15600	0.0933333333333333
15615	0.113333333333333
15630	0.113333333333333
15645	0.1
15660	0.0933333333333333
15675	0.1
15690	0.0866666666666667
15705	0.1
15720	0.1
15735	0.0933333333333333
15750	0.0866666666666667
15765	0.0733333333333333
15780	0.08
15795	0.08
15810	0.08
15825	0.0666666666666667
15840	0.0733333333333333
15855	0.06
15870	0.0533333333333333
15885	0.0733333333333333
15900	0.06
15915	0.06
15930	0.0533333333333333
15945	0.0466666666666667
15960	0.06
15975	0.0933333333333333
15990	0.0933333333333333
16005	0.106666666666667
16020	0.113333333333333
16035	0.0866666666666667
16050	0.1
16065	0.0933333333333333
16080	0.113333333333333
16095	0.12
16110	0.113333333333333
16125	0.08
16140	0.0733333333333333
16155	0.0666666666666667
16170	0.06
16185	0.06
16200	0.06
16215	0.0666666666666667
16230	0.04
16245	0.04
16260	0.0466666666666667
16275	0.0466666666666667
16290	0.06
16305	0.0666666666666667
16320	0.0733333333333333
16335	0.0733333333333333
16350	0.0666666666666667
16365	0.06
16380	0.06
16395	0.0533333333333333
16410	0.0466666666666667
16425	0.0666666666666667
16440	0.0533333333333333
16455	0.0533333333333333
16470	0.0466666666666667
16485	0.06
16500	0.0666666666666667
16515	0.0733333333333333
16530	0.1
16545	0.1
16560	0.0933333333333333
16575	0.0933333333333333
16590	0.0933333333333333
16605	0.08
16620	0.0933333333333333
16635	0.08
16650	0.0666666666666667
16665	0.0666666666666667
16680	0.0466666666666667
16695	0.0466666666666667
16710	0.0533333333333333
16725	0.0333333333333333
16740	0.04
16755	0.0533333333333333
16770	0.0466666666666667
16785	0.0466666666666667
16800	0.0466666666666667
16815	0.0466666666666667
16830	0.0466666666666667
