# Supplementary material for: Conveniently Pre-Tagged and Pre-Packaged: Extended Molecular Identification and Metagenomics Using Complete Metazoan Mitochondrial Genomes
Source: PLoS One. 2012 Dec 14;7(12):e51263. doi: 10.1371/journal.pone.0051263 (PMC3522660; doi:10.1371/journal.pone.0051263)
Supplement: File S4 — Sliding window analyses for Sauropsida, Aves, Hemichordata, Coelacanthimorpha, Dipnoi, Chondrichthyes and Cephalochordata. For each family, the folder contains the aligned sequences as well as the sliding window analyses by species pair and for all species pair on a single figure. (ZIP) [file pone.0051263.s004.zip › Sauropsida & Aves/Anatidae/15_150/Cygnus_columbianus_NC_007691_Cygnus_atratus_NC_012843.csv]

0	0.0466666666666667
15	0.06
30	0.0666666666666667
45	0.0666666666666667
60	0.0666666666666667
75	0.0533333333333333
90	0.06
105	0.0666666666666667
120	0.0733333333333333
135	0.0733333333333333
150	0.06
165	0.0466666666666667
180	0.0466666666666667
195	0.06
210	0.0666666666666667
225	0.0866666666666667
240	0.08
255	0.0733333333333333
270	0.0666666666666667
285	0.0733333333333333
300	0.0666666666666667
315	0.08
330	0.0866666666666667
345	0.0866666666666667
360	0.08
375	0.0666666666666667
390	0.0666666666666667
405	0.08
420	0.08
435	0.0733333333333333
450	0.0866666666666667
465	0.0933333333333333
480	0.0866666666666667
495	0.0733333333333333
510	0.08
525	0.0733333333333333
540	0.08
555	0.08
570	0.08
585	0.08
600	0.08
615	0.06
630	0.0666666666666667
645	0.06
660	0.06
675	0.06
690	0.0533333333333333
705	0.06
720	0.06
735	0.0733333333333333
750	0.06
765	0.0666666666666667
780	0.0533333333333333
795	0.0533333333333333
810	0.0533333333333333
825	0.06
840	0.06
855	0.06
870	0.0666666666666667
885	0.06
900	0.0733333333333333
915	0.08
930	0.08
945	0.0933333333333333
960	0.0933333333333333
975	0.0933333333333333
990	0.1
1005	0.106666666666667
1020	0.113333333333333
1035	0.12
1050	0.106666666666667
1065	0.1
1080	0.113333333333333
1095	0.1
1110	0.106666666666667
1125	0.113333333333333
1140	0.113333333333333
1155	0.0866666666666667
1170	0.0733333333333333
1185	0.06
1200	0.0666666666666667
1215	0.0666666666666667
1230	0.0666666666666667
1245	0.0733333333333333
1260	0.0733333333333333
1275	0.0666666666666667
1290	0.06
1305	0.06
1320	0.0666666666666667
1335	0.0666666666666667
1350	0.06
1365	0.06
1380	0.0533333333333333
1395	0.0466666666666667
1410	0.0333333333333333
1425	0.0266666666666667
1440	0.0266666666666667
1455	0.0333333333333333
1470	0.0333333333333333
1485	0.0333333333333333
1500	0.0333333333333333
1515	0.0266666666666667
1530	0.0333333333333333
1545	0.0333333333333333
1560	0.04
1575	0.04
1590	0.04
1605	0.04
1620	0.0466666666666667
1635	0.0466666666666667
1650	0.0533333333333333
1665	0.06
1680	0.0533333333333333
1695	0.0533333333333333
1710	0.0466666666666667
1725	0.06
1740	0.0666666666666667
1755	0.0666666666666667
1770	0.0666666666666667
1785	0.0733333333333333
1800	0.08
1815	0.0866666666666667
1830	0.0866666666666667
1845	0.0866666666666667
1860	0.0933333333333333
1875	0.0933333333333333
1890	0.0933333333333333
1905	0.1
1920	0.1
1935	0.1
1950	0.1
1965	0.0866666666666667
1980	0.0866666666666667
1995	0.0866666666666667
2010	0.106666666666667
2025	0.1
2040	0.0866666666666667
2055	0.0733333333333333
2070	0.06
2085	0.06
2100	0.06
2115	0.0666666666666667
2130	0.0666666666666667
2145	0.0666666666666667
2160	0.0466666666666667
2175	0.0466666666666667
2190	0.0533333333333333
2205	0.0533333333333333
2220	0.0666666666666667
2235	0.06
2250	0.0466666666666667
2265	0.04
2280	0.0666666666666667
2295	0.0666666666666667
2310	0.06
2325	0.06
2340	0.0733333333333333
2355	0.0733333333333333
2370	0.0666666666666667
2385	0.0666666666666667
2400	0.08
2415	0.08
2430	0.0466666666666667
2445	0.0533333333333333
2460	0.0533333333333333
2475	0.0533333333333333
2490	0.04
2505	0.0466666666666667
2520	0.0666666666666667
2535	0.0666666666666667
2550	0.06
2565	0.06
2580	0.0666666666666667
2595	0.0666666666666667
2610	0.0733333333333333
2625	0.0666666666666667
2640	0.06
2655	0.0533333333333333
2670	0.0333333333333333
2685	0.0466666666666667
2700	0.0533333333333333
2715	0.06
2730	0.0666666666666667
2745	0.0666666666666667
2760	0.08
2775	0.0866666666666667
2790	0.1
2805	0.106666666666667
2820	0.12
2835	0.106666666666667
2850	0.0933333333333333
2865	0.106666666666667
2880	0.106666666666667
2895	0.106666666666667
2910	0.1
2925	0.106666666666667
2940	0.106666666666667
2955	0.113333333333333
2970	0.1
2985	0.106666666666667
3000	0.113333333333333
3015	0.1
3030	0.1
3045	0.1
3060	0.0866666666666667
3075	0.0733333333333333
3090	0.0733333333333333
3105	0.06
3120	0.0533333333333333
3135	0.0533333333333333
3150	0.0466666666666667
3165	0.04
3180	0.0266666666666667
3195	0.02
3210	0.04
3225	0.0533333333333333
3240	0.0466666666666667
3255	0.0466666666666667
3270	0.06
3285	0.0533333333333333
3300	0.0533333333333333
3315	0.0533333333333333
3330	0.0666666666666667
3345	0.0666666666666667
3360	0.06
3375	0.0533333333333333
3390	0.0466666666666667
3405	0.0533333333333333
3420	0.06
3435	0.0666666666666667
3450	0.0666666666666667
3465	0.0733333333333333
3480	0.0733333333333333
3495	0.0733333333333333
3510	0.0733333333333333
3525	0.0666666666666667
3540	0.0733333333333333
3555	0.0733333333333333
3570	0.0666666666666667
3585	0.0666666666666667
3600	0.08
3615	0.08
3630	0.0866666666666667
3645	0.1
3660	0.1
3675	0.113333333333333
3690	0.113333333333333
3705	0.106666666666667
3720	0.113333333333333
3735	0.12
3750	0.12
3765	0.113333333333333
3780	0.0933333333333333
3795	0.0866666666666667
3810	0.08
3825	0.08
3840	0.0866666666666667
3855	0.0933333333333333
3870	0.0933333333333333
3885	0.08
3900	0.0666666666666667
3915	0.0666666666666667
3930	0.0666666666666667
3945	0.0666666666666667
3960	0.06
3975	0.06
3990	0.0533333333333333
4005	0.0533333333333333
4020	0.0333333333333333
4035	0.0466666666666667
4050	0.0666666666666667
4065	0.08
4080	0.1
4095	0.0933333333333333
4110	0.0933333333333333
4125	0.0866666666666667
4140	0.08
4155	0.08
4170	0.08
4185	0.0733333333333333
4200	0.0533333333333333
4215	0.0466666666666667
4230	0.04
4245	0.0466666666666667
4260	0.0533333333333333
4275	0.0533333333333333
4290	0.0666666666666667
4305	0.0666666666666667
4320	0.0866666666666667
4335	0.0933333333333333
4350	0.1
4365	0.113333333333333
4380	0.1
4395	0.1
4410	0.1
4425	0.0933333333333333
4440	0.1
4455	0.106666666666667
4470	0.106666666666667
4485	0.1
4500	0.1
4515	0.08
4530	0.0866666666666667
4545	0.0866666666666667
4560	0.0933333333333333
4575	0.1
4590	0.08
4605	0.0733333333333333
4620	0.0533333333333333
4635	0.0533333333333333
4650	0.0466666666666667
4665	0.06
4680	0.06
4695	0.0733333333333333
4710	0.06
4725	0.06
4740	0.0733333333333333
4755	0.0866666666666667
4770	0.0933333333333333
4785	0.0933333333333333
4800	0.0933333333333333
4815	0.0866666666666667
4830	0.0933333333333333
4845	0.0733333333333333
4860	0.08
4875	0.08
4890	0.0666666666666667
4905	0.0533333333333333
4920	0.0533333333333333
4935	0.06
4950	0.06
4965	0.0533333333333333
4980	0.0666666666666667
4995	0.0666666666666667
5010	0.06
5025	0.0666666666666667
5040	0.0733333333333333
5055	0.0666666666666667
5070	0.0666666666666667
5085	0.06
5100	0.08
5115	0.08
5130	0.0666666666666667
5145	0.0733333333333333
5160	0.0933333333333333
5175	0.1
5190	0.1
5205	0.1
5220	0.1
5235	0.106666666666667
5250	0.1
5265	0.113333333333333
5280	0.1
5295	0.113333333333333
5310	0.106666666666667
5325	0.0866666666666667
5340	0.0866666666666667
5355	0.0933333333333333
5370	0.0866666666666667
5385	0.08
5400	0.0733333333333333
5415	0.08
5430	0.0866666666666667
5445	0.0666666666666667
5460	0.06
5475	0.0733333333333333
5490	0.0733333333333333
5505	0.0666666666666667
5520	0.08
5535	0.0866666666666667
5550	0.0866666666666667
5565	0.0666666666666667
5580	0.0666666666666667
5595	0.0733333333333333
5610	0.0666666666666667
5625	0.0533333333333333
5640	0.0533333333333333
5655	0.0533333333333333
5670	0.0466666666666667
5685	0.0333333333333333
5700	0.0266666666666667
5715	0.0333333333333333
5730	0.0333333333333333
5745	0.0266666666666667
5760	0.0266666666666667
5775	0.0333333333333333
5790	0.0466666666666667
5805	0.06
5820	0.0533333333333333
5835	0.06
5850	0.06
5865	0.06
5880	0.0666666666666667
5895	0.0666666666666667
5910	0.0733333333333333
5925	0.08
5940	0.0733333333333333
5955	0.0666666666666667
5970	0.08
5985	0.08
6000	0.0866666666666667
6015	0.1
6030	0.0933333333333333
6045	0.106666666666667
6060	0.106666666666667
6075	0.0933333333333333
6090	0.08
6105	0.0733333333333333
6120	0.0666666666666667
6135	0.0666666666666667
6150	0.06
6165	0.04
6180	0.0333333333333333
6195	0.0266666666666667
6210	0.02
6225	0.0266666666666667
6240	0.0333333333333333
6255	0.0333333333333333
6270	0.0266666666666667
6285	0.02
6300	0.0266666666666667
6315	0.0266666666666667
6330	0.0266666666666667
6345	0.0333333333333333
6360	0.0466666666666667
6375	0.0533333333333333
6390	0.0466666666666667
6405	0.06
6420	0.0666666666666667
6435	0.08
6450	0.08
6465	0.0866666666666667
6480	0.1
6495	0.1
6510	0.1
6525	0.0933333333333333
6540	0.106666666666667
6555	0.1
6570	0.1
6585	0.0933333333333333
6600	0.1
6615	0.1
6630	0.0933333333333333
6645	0.0866666666666667
6660	0.0733333333333333
6675	0.0733333333333333
6690	0.0666666666666667
6705	0.0733333333333333
6720	0.0866666666666667
6735	0.0866666666666667
6750	0.08
6765	0.08
6780	0.08
6795	0.0866666666666667
6810	0.106666666666667
6825	0.1
6840	0.106666666666667
6855	0.0933333333333333
6870	0.0733333333333333
6885	0.0666666666666667
6900	0.0666666666666667
6915	0.0666666666666667
6930	0.0733333333333333
6945	0.0666666666666667
6960	0.0533333333333333
6975	0.06
6990	0.0666666666666667
7005	0.08
7020	0.0866666666666667
7035	0.0933333333333333
7050	0.0933333333333333
7065	0.1
7080	0.1
7095	0.106666666666667
7110	0.106666666666667
7125	0.113333333333333
7140	0.113333333333333
7155	0.106666666666667
7170	0.1
7185	0.1
7200	0.0933333333333333
7215	0.0866666666666667
7230	0.0733333333333333
7245	0.0733333333333333
7260	0.0666666666666667
7275	0.08
7290	0.0733333333333333
7305	0.08
7320	0.1
7335	0.106666666666667
7350	0.113333333333333
7365	0.12
7380	0.133333333333333
7395	0.133333333333333
7410	0.14
7425	0.12
7440	0.113333333333333
7455	0.1
7470	0.08
7485	0.0666666666666667
7500	0.06
7515	0.0533333333333333
7530	0.0466666666666667
7545	0.04
7560	0.0333333333333333
7575	0.0333333333333333
7590	0.0333333333333333
7605	0.0533333333333333
7620	0.06
7635	0.06
7650	0.0733333333333333
7665	0.0733333333333333
7680	0.0866666666666667
7695	0.08
7710	0.08
7725	0.08
7740	0.08
7755	0.0666666666666667
7770	0.0666666666666667
7785	0.0666666666666667
7800	0.0666666666666667
7815	0.0733333333333333
7830	0.0666666666666667
7845	0.0733333333333333
7860	0.0733333333333333
7875	0.08
7890	0.0733333333333333
7905	0.0666666666666667
7920	0.0666666666666667
7935	0.08
7950	0.0733333333333333
7965	0.06
7980	0.0466666666666667
7995	0.04
8010	0.04
8025	0.0333333333333333
8040	0.0466666666666667
8055	0.0533333333333333
8070	0.0533333333333333
8085	0.0466666666666667
8100	0.0533333333333333
8115	0.0666666666666667
8130	0.0666666666666667
8145	0.0733333333333333
8160	0.08
8175	0.08
8190	0.0666666666666667
8205	0.0733333333333333
8220	0.0733333333333333
8235	0.0666666666666667
8250	0.06
8265	0.06
8280	0.0666666666666667
8295	0.0733333333333333
8310	0.0666666666666667
8325	0.0733333333333333
8340	0.0733333333333333
8355	0.0733333333333333
8370	0.08
8385	0.0866666666666667
8400	0.08
8415	0.08
8430	0.0866666666666667
8445	0.0866666666666667
8460	0.0866666666666667
8475	0.08
8490	0.0866666666666667
8505	0.08
8520	0.0733333333333333
8535	0.08
8550	0.08
8565	0.0733333333333333
8580	0.0733333333333333
8595	0.0666666666666667
8610	0.0666666666666667
8625	0.0666666666666667
8640	0.0733333333333333
8655	0.08
8670	0.08
8685	0.0733333333333333
8700	0.0733333333333333
8715	0.08
8730	0.0733333333333333
8745	0.0733333333333333
8760	0.08
8775	0.0733333333333333
8790	0.06
8805	0.0666666666666667
8820	0.0666666666666667
8835	0.0666666666666667
8850	0.0866666666666667
8865	0.08
8880	0.08
8895	0.0733333333333333
8910	0.0666666666666667
8925	0.0866666666666667
8940	0.0866666666666667
8955	0.0733333333333333
8970	0.0666666666666667
8985	0.0666666666666667
9000	0.06
9015	0.0733333333333333
9030	0.0733333333333333
9045	0.08
9060	0.0866666666666667
9075	0.0733333333333333
9090	0.0866666666666667
9105	0.08
9120	0.1
9135	0.113333333333333
9150	0.1
9165	0.0866666666666667
9180	0.08
9195	0.0733333333333333
9210	0.08
9225	0.1
9240	0.1
9255	0.106666666666667
9270	0.0866666666666667
9285	0.0666666666666667
9300	0.0666666666666667
9315	0.0733333333333333
9330	0.08
9345	0.0866666666666667
9360	0.0733333333333333
9375	0.0466666666666667
9390	0.04
9405	0.0333333333333333
9420	0.06
9435	0.06
9450	0.0666666666666667
9465	0.0533333333333333
9480	0.06
9495	0.0666666666666667
9510	0.08
9525	0.0866666666666667
9540	0.0866666666666667
9555	0.0866666666666667
9570	0.08
9585	0.0866666666666667
9600	0.0933333333333333
9615	0.1
9630	0.0933333333333333
9645	0.106666666666667
9660	0.1
9675	0.1
9690	0.1
9705	0.106666666666667
9720	0.0933333333333333
9735	0.106666666666667
9750	0.0933333333333333
9765	0.113333333333333
9780	0.12
9795	0.1
9810	0.106666666666667
9825	0.106666666666667
9840	0.106666666666667
9855	0.113333333333333
9870	0.113333333333333
9885	0.1
9900	0.106666666666667
9915	0.0933333333333333
9930	0.08
9945	0.0733333333333333
9960	0.06
9975	0.06
9990	0.0666666666666667
10005	0.06
10020	0.0733333333333333
10035	0.0933333333333333
10050	0.0933333333333333
10065	0.0933333333333333
10080	0.0933333333333333
10095	0.0933333333333333
10110	0.1
10125	0.0933333333333333
10140	0.08
10155	0.08
10170	0.0666666666666667
10185	0.04
10200	0.0533333333333333
10215	0.0466666666666667
10230	0.0533333333333333
10245	0.08
10260	0.106666666666667
10275	0.113333333333333
10290	0.113333333333333
10305	0.14
10320	0.173333333333333
10335	0.186666666666667
10350	0.18
10365	0.2
10380	0.2
10395	0.193333333333333
10410	0.16
10425	0.153333333333333
10440	0.153333333333333
10455	0.12
10470	0.0933333333333333
10485	0.08
10500	0.0666666666666667
10515	0.04
10530	0.0333333333333333
10545	0.0133333333333333
10560	0.0133333333333333
10575	0.02
10590	0.0333333333333333
10605	0.0333333333333333
10620	0.0333333333333333
10635	0.0533333333333333
10650	0.0533333333333333
10665	0.0666666666666667
10680	0.0666666666666667
10695	0.0666666666666667
10710	0.0733333333333333
10725	0.08
10740	0.0933333333333333
10755	0.1
10770	0.0933333333333333
10785	0.08
10800	0.08
10815	0.0666666666666667
10830	0.08
10845	0.08
10860	0.0733333333333333
10875	0.0666666666666667
10890	0.04
10905	0.04
10920	0.04
10935	0.04
10950	0.0466666666666667
10965	0.0666666666666667
10980	0.06
10995	0.0866666666666667
11010	0.1
11025	0.113333333333333
11040	0.153333333333333
11055	0.153333333333333
11070	0.153333333333333
11085	0.173333333333333
11100	0.173333333333333
11115	0.153333333333333
11130	0.153333333333333
11145	0.133333333333333
11160	0.126666666666667
11175	0.133333333333333
11190	0.106666666666667
11205	0.126666666666667
11220	0.126666666666667
11235	0.113333333333333
11250	0.133333333333333
11265	0.14
11280	0.133333333333333
11295	0.133333333333333
11310	0.153333333333333
11325	0.133333333333333
11340	0.12
11355	0.0933333333333333
11370	0.0866666666666667
11385	0.0733333333333333
11400	0.0466666666666667
11415	0.0466666666666667
11430	0.0466666666666667
11445	0.04
11460	0.02
11475	0.0133333333333333
11490	0.0133333333333333
11505	0.0133333333333333
11520	0.0133333333333333
11535	0.0133333333333333
11550	0.0133333333333333
11565	0.02
11580	0.02
11595	0.02
11610	0.0133333333333333
11625	0.0133333333333333
11640	0.0133333333333333
11655	0.0133333333333333
11670	0.02
11685	0.0266666666666667
11700	0.0266666666666667
11715	0.02
11730	0.02
11745	0.0266666666666667
11760	0.0333333333333333
11775	0.0333333333333333
11790	0.0333333333333333
11805	0.0333333333333333
11820	0.0266666666666667
11835	0.02
11850	0.02
11865	0.0133333333333333
11880	0.0133333333333333
11895	0.00666666666666667
11910	0
11925	0
11940	0
11955	0
11970	0
11985	0
12000	0
12015	0.00666666666666667
12030	0.0133333333333333
12045	0.0133333333333333
12060	0.0133333333333333
12075	0.02
12090	0.02
12105	0.0266666666666667
12120	0.0266666666666667
12135	0.0333333333333333
12150	0.0333333333333333
12165	0.0333333333333333
12180	0.0333333333333333
12195	0.0333333333333333
12210	0.0333333333333333
12225	0.0266666666666667
12240	0.04
12255	0.0333333333333333
12270	0.0333333333333333
12285	0.0266666666666667
12300	0.0266666666666667
12315	0.0266666666666667
12330	0.02
12345	0.04
12360	0.04
12375	0.04
12390	0.0266666666666667
12405	0.0333333333333333
12420	0.04
12435	0.0466666666666667
12450	0.0533333333333333
12465	0.0466666666666667
12480	0.0466666666666667
12495	0.0266666666666667
12510	0.0533333333333333
12525	0.0666666666666667
12540	0.0666666666666667
12555	0.0733333333333333
12570	0.0733333333333333
12585	0.0733333333333333
12600	0.0666666666666667
12615	0.0666666666666667
12630	0.0666666666666667
12645	0.0733333333333333
12660	0.0466666666666667
12675	0.04
12690	0.0466666666666667
12705	0.0333333333333333
12720	0.0266666666666667
12735	0.02
12750	0.02
12765	0.02
12780	0.02
12795	0.02
12810	0.02
12825	0.0266666666666667
12840	0.0266666666666667
12855	0.0333333333333333
12870	0.0333333333333333
12885	0.04
12900	0.04
12915	0.04
12930	0.0466666666666667
12945	0.04
12960	0.04
12975	0.0333333333333333
12990	0.04
13005	0.0333333333333333
13020	0.0333333333333333
13035	0.0266666666666667
13050	0.0266666666666667
13065	0.0333333333333333
13080	0.0333333333333333
13095	0.0333333333333333
13110	0.0333333333333333
13125	0.0266666666666667
13140	0.02
13155	0.02
13170	0.04
13185	0.0466666666666667
13200	0.0533333333333333
13215	0.0466666666666667
13230	0.04
13245	0.04
13260	0.04
13275	0.04
13290	0.0333333333333333
13305	0.04
13320	0.0266666666666667
13335	0.02
13350	0.0133333333333333
13365	0.0133333333333333
13380	0.0133333333333333
13395	0.0133333333333333
13410	0.0133333333333333
13425	0.02
13440	0.02
13455	0.02
13470	0.0133333333333333
13485	0.0133333333333333
13500	0.0133333333333333
13515	0.0133333333333333
13530	0.0133333333333333
13545	0.02
13560	0.0266666666666667
13575	0.02
13590	0.0333333333333333
13605	0.0333333333333333
13620	0.0333333333333333
13635	0.04
13650	0.0466666666666667
13665	0.0466666666666667
13680	0.0466666666666667
13695	0.04
13710	0.0333333333333333
13725	0.0333333333333333
13740	0.02
13755	0.0133333333333333
13770	0.0133333333333333
13785	0.00666666666666667
13800	0
13815	0
13830	0
13845	0
13860	0
13875	0.00666666666666667
13890	0.00666666666666667
13905	0.00666666666666667
13920	0.00666666666666667
13935	0.00666666666666667
13950	0.00666666666666667
13965	0.02
13980	0.02
13995	0.02
14010	0.0333333333333333
14025	0.0266666666666667
14040	0.0266666666666667
14055	0.0266666666666667
14070	0.0266666666666667
14085	0.06
14100	0.06
14115	0.0466666666666667
14130	0.06
14145	0.08
14160	0.0733333333333333
14175	0.0933333333333333
14190	0.1
14205	0.106666666666667
14220	0.106666666666667
14235	0.08
14250	0.08
14265	0.0933333333333333
14280	0.08
14295	0.06
14310	0.0666666666666667
14325	0.06
14340	0.06
14355	0.06
14370	0.0666666666666667
14385	0.0733333333333333
14400	0.1
14415	0.0866666666666667
14430	0.0866666666666667
14445	0.1
14460	0.0933333333333333
14475	0.0933333333333333
14490	0.1
14505	0.1
14520	0.1
14535	0.0866666666666667
14550	0.08
14565	0.0866666666666667
14580	0.0933333333333333
14595	0.0933333333333333
14610	0.0866666666666667
14625	0.08
14640	0.0666666666666667
14655	0.08
14670	0.0933333333333333
14685	0.113333333333333
14700	0.106666666666667
14715	0.1
14730	0.1
14745	0.0933333333333333
14760	0.1
14775	0.1
14790	0.1
14805	0.0866666666666667
14820	0.0733333333333333
14835	0.06
14850	0.0666666666666667
14865	0.0666666666666667
14880	0.0666666666666667
14895	0.0733333333333333
14910	0.08
14925	0.08
14940	0.0866666666666667
14955	0.0866666666666667
14970	0.1
14985	0.0933333333333333
15000	0.0733333333333333
15015	0.08
15030	0.0866666666666667
15045	0.0733333333333333
15060	0.0666666666666667
15075	0.06
15090	0.0533333333333333
15105	0.0466666666666667
15120	0.0266666666666667
15135	0.0266666666666667
15150	0.0266666666666667
15165	0.02
15180	0.00666666666666667
15195	0.02
15210	0.0133333333333333
15225	0.02
15240	0.02
15255	0.02
15270	0.02
15285	0.02
15300	0.0333333333333333
15315	0.04
15330	0.0533333333333333
15345	0.0466666666666667
15360	0.0466666666666667
15375	0.06
15390	0.0666666666666667
15405	0.08
15420	0.0866666666666667
15435	0.0866666666666667
15450	0.08
15465	0.08
15480	0.0666666666666667
15495	0.08
15510	0.08
15525	0.0733333333333333
15540	0.08
15555	0.0733333333333333
15570	0.0733333333333333
15585	0.08
15600	0.08
15615	0.0733333333333333
15630	0.08
15645	0.08
15660	0.08
15675	0.0733333333333333
15690	0.06
15705	0.06
15720	0.06
15735	0.0533333333333333
15750	0.06
15765	0.0733333333333333
15780	0.0666666666666667
15795	0.0533333333333333
15810	0.06
15825	0.0533333333333333
15840	0.0666666666666667
15855	0.06
15870	0.0666666666666667
15885	0.0666666666666667
15900	0.06
15915	0.0466666666666667
15930	0.0466666666666667
15945	0.0466666666666667
15960	0.0533333333333333
15975	0.0666666666666667
15990	0.0733333333333333
16005	0.08
16020	0.0733333333333333
16035	0.08
16050	0.08
16065	0.0933333333333333
16080	0.0933333333333333
16095	0.1
16110	0.0866666666666667
16125	0.0733333333333333
16140	0.0666666666666667
16155	0.0666666666666667
16170	0.0666666666666667
16185	0.06
16200	0.0533333333333333
16215	0.04
16230	0.04
16245	0.0333333333333333
16260	0.06
16275	0.0666666666666667
16290	0.0733333333333333
16305	0.08
16320	0.0733333333333333
16335	0.0733333333333333
16350	0.08
16365	0.08
16380	0.0933333333333333
16395	0.0866666666666667
16410	0.0733333333333333
16425	0.0933333333333333
16440	0.0733333333333333
16455	0.06
16470	0.06
16485	0.0733333333333333
16500	0.08
16515	0.0866666666666667
16530	0.1
16545	0.1
16560	0.1
16575	0.0933333333333333
16590	0.0933333333333333
16605	0.0933333333333333
16620	0.106666666666667
16635	0.0933333333333333
16650	0.08
16665	0.0733333333333333
16680	0.0466666666666667
16695	0.0466666666666667
16710	0.0333333333333333
16725	0.0133333333333333
16740	0.02
16755	0.02
16770	0.02
16785	0.0266666666666667
16800	0.0266666666666667
16815	0.0266666666666667
16830	0.0266666666666667
