# Supplementary material for: Conveniently Pre-Tagged and Pre-Packaged: Extended Molecular Identification and Metagenomics Using Complete Metazoan Mitochondrial Genomes
Source: PLoS One. 2012 Dec 14;7(12):e51263. doi: 10.1371/journal.pone.0051263 (PMC3522660; doi:10.1371/journal.pone.0051263)
Supplement: File S4 — Sliding window analyses for Sauropsida, Aves, Hemichordata, Coelacanthimorpha, Dipnoi, Chondrichthyes and Cephalochordata. For each family, the folder contains the aligned sequences as well as the sliding window analyses by species pair and for all species pair on a single figure. (ZIP) [file pone.0051263.s004.zip › Sauropsida & Aves/Anatidae/15_150/figures.dem]

set terminal pdf
set yrange [ 0 : 0.6 ]
set xrange [ 0 : 16835 ]
set xlabel "Number of base pairs, starting at COI (Step = 15 bp, window = 150 bp)"
set ylabel "Percentage of difference"
set linetype 1 lc rgb "black" lw 4
set output 'Anas_formosa_NC_015482_Anas_platyrhynchos_NC_009684.pdf'
plot 'Anas_formosa_NC_015482_Anas_platyrhynchos_NC_009684.csv' title 'A. formosa_ vs A. platyrhynchos_' with lines,0.1 lc 0 lw 2
set output 'Anas_formosa_NC_015482_Cygnus_columbianus_NC_007691.pdf'
plot 'Anas_formosa_NC_015482_Cygnus_columbianus_NC_007691.csv' title 'A. formosa_ vs C. columbianus_' with lines,0.1 lc 0 lw 2
set output 'Anas_formosa_NC_015482_Cygnus_atratus_NC_012843.pdf'
plot 'Anas_formosa_NC_015482_Cygnus_atratus_NC_012843.csv' title 'A. formosa_ vs C. atratus_' with lines,0.1 lc 0 lw 2
set output 'Anas_formosa_NC_015482_Anser_albifrons_NC_004539.pdf'
plot 'Anas_formosa_NC_015482_Anser_albifrons_NC_004539.csv' title 'A. formosa_ vs A. albifrons_' with lines,0.1 lc 0 lw 2
set output 'Anas_formosa_NC_015482_Anser_anser_NC_011196.pdf'
plot 'Anas_formosa_NC_015482_Anser_anser_NC_011196.csv' title 'A. formosa_ vs A. anser_' with lines,0.1 lc 0 lw 2
set output 'Anas_platyrhynchos_NC_009684_Cygnus_columbianus_NC_007691.pdf'
plot 'Anas_platyrhynchos_NC_009684_Cygnus_columbianus_NC_007691.csv' title 'A. platyrhynchos_ vs C. columbianus_' with lines,0.1 lc 0 lw 2
set output 'Anas_platyrhynchos_NC_009684_Cygnus_atratus_NC_012843.pdf'
plot 'Anas_platyrhynchos_NC_009684_Cygnus_atratus_NC_012843.csv' title 'A. platyrhynchos_ vs C. atratus_' with lines,0.1 lc 0 lw 2
set output 'Anas_platyrhynchos_NC_009684_Anser_albifrons_NC_004539.pdf'
plot 'Anas_platyrhynchos_NC_009684_Anser_albifrons_NC_004539.csv' title 'A. platyrhynchos_ vs A. albifrons_' with lines,0.1 lc 0 lw 2
set output 'Anas_platyrhynchos_NC_009684_Anser_anser_NC_011196.pdf'
plot 'Anas_platyrhynchos_NC_009684_Anser_anser_NC_011196.csv' title 'A. platyrhynchos_ vs A. anser_' with lines,0.1 lc 0 lw 2
set output 'Cygnus_columbianus_NC_007691_Cygnus_atratus_NC_012843.pdf'
plot 'Cygnus_columbianus_NC_007691_Cygnus_atratus_NC_012843.csv' title 'C. columbianus_ vs C. atratus_' with lines,0.1 lc 0 lw 2
set output 'Cygnus_columbianus_NC_007691_Anser_albifrons_NC_004539.pdf'
plot 'Cygnus_columbianus_NC_007691_Anser_albifrons_NC_004539.csv' title 'C. columbianus_ vs A. albifrons_' with lines,0.1 lc 0 lw 2
set output 'Cygnus_columbianus_NC_007691_Anser_anser_NC_011196.pdf'
plot 'Cygnus_columbianus_NC_007691_Anser_anser_NC_011196.csv' title 'C. columbianus_ vs A. anser_' with lines,0.1 lc 0 lw 2
set output 'Cygnus_atratus_NC_012843_Anser_albifrons_NC_004539.pdf'
plot 'Cygnus_atratus_NC_012843_Anser_albifrons_NC_004539.csv' title 'C. atratus_ vs A. albifrons_' with lines,0.1 lc 0 lw 2
set output 'Cygnus_atratus_NC_012843_Anser_anser_NC_011196.pdf'
plot 'Cygnus_atratus_NC_012843_Anser_anser_NC_011196.csv' title 'C. atratus_ vs A. anser_' with lines,0.1 lc 0 lw 2
set output 'Anser_albifrons_NC_004539_Anser_anser_NC_011196.pdf'
plot 'Anser_albifrons_NC_004539_Anser_anser_NC_011196.csv' title 'A. albifrons_ vs A. anser_' with lines,0.1 lc 0 lw 2
