# Supplementary material for: Conveniently Pre-Tagged and Pre-Packaged: Extended Molecular Identification and Metagenomics Using Complete Metazoan Mitochondrial Genomes
Source: PLoS One. 2012 Dec 14;7(12):e51263. doi: 10.1371/journal.pone.0051263 (PMC3522660; doi:10.1371/journal.pone.0051263)
Supplement: File S4 — Sliding window analyses for Sauropsida, Aves, Hemichordata, Coelacanthimorpha, Dipnoi, Chondrichthyes and Cephalochordata. For each family, the folder contains the aligned sequences as well as the sliding window analyses by species pair and for all species pair on a single figure. (ZIP) [file pone.0051263.s004.zip › Sauropsida & Aves/Anatidae/45_450/Anas_formosa_NC_015482_Anas_platyrhynchos_NC_009684.csv]

0	0.0733333333333333
45	0.08
90	0.08
135	0.0755555555555556
180	0.0644444444444444
225	0.0644444444444444
270	0.0533333333333333
315	0.0555555555555556
360	0.0577777777777778
405	0.0533333333333333
450	0.0511111111111111
495	0.0466666666666667
540	0.0577777777777778
585	0.0644444444444444
630	0.0688888888888889
675	0.0711111111111111
720	0.08
765	0.0822222222222222
810	0.0822222222222222
855	0.0822222222222222
900	0.08
945	0.08
990	0.0711111111111111
1035	0.0733333333333333
1080	0.0755555555555556
1125	0.0711111111111111
1170	0.0622222222222222
1215	0.0622222222222222
1260	0.0577777777777778
1305	0.0533333333333333
1350	0.0555555555555556
1395	0.06
1440	0.0577777777777778
1485	0.0533333333333333
1530	0.0511111111111111
1575	0.0533333333333333
1620	0.0555555555555556
1665	0.0533333333333333
1710	0.0555555555555556
1755	0.0577777777777778
1800	0.0555555555555556
1845	0.0488888888888889
1890	0.0577777777777778
1935	0.0577777777777778
1980	0.0533333333333333
2025	0.0533333333333333
2070	0.0511111111111111
2115	0.0533333333333333
2160	0.0511111111111111
2205	0.06
2250	0.0644444444444444
2295	0.0644444444444444
2340	0.0644444444444444
2385	0.0622222222222222
2430	0.0688888888888889
2475	0.0733333333333333
2520	0.0777777777777778
2565	0.08
2610	0.0777777777777778
2655	0.0733333333333333
2700	0.0733333333333333
2745	0.0777777777777778
2790	0.0666666666666667
2835	0.0733333333333333
2880	0.0644444444444444
2925	0.0666666666666667
2970	0.0644444444444444
3015	0.06
3060	0.0644444444444444
3105	0.0622222222222222
3150	0.0622222222222222
3195	0.0555555555555556
3240	0.06
3285	0.0555555555555556
3330	0.0577777777777778
3375	0.0622222222222222
3420	0.0666666666666667
3465	0.0688888888888889
3510	0.0644444444444444
3555	0.0622222222222222
3600	0.0577777777777778
3645	0.0555555555555556
3690	0.0555555555555556
3735	0.0555555555555556
3780	0.0577777777777778
3825	0.0422222222222222
3870	0.0377777777777778
3915	0.0377777777777778
3960	0.0444444444444444
4005	0.0533333333333333
4050	0.0488888888888889
4095	0.0555555555555556
4140	0.0511111111111111
4185	0.0511111111111111
4230	0.0511111111111111
4275	0.0622222222222222
4320	0.0688888888888889
4365	0.0711111111111111
4410	0.0666666666666667
4455	0.0644444444444444
4500	0.0666666666666667
4545	0.0688888888888889
4590	0.0777777777777778
4635	0.0777777777777778
4680	0.08
4725	0.0777777777777778
4770	0.0755555555555556
4815	0.0755555555555556
4860	0.0822222222222222
4905	0.0888888888888889
4950	0.0888888888888889
4995	0.0822222222222222
5040	0.0844444444444444
5085	0.0911111111111111
5130	0.1
5175	0.1
5220	0.1
5265	0.0977777777777778
5310	0.0933333333333333
5355	0.08
5400	0.0822222222222222
5445	0.0888888888888889
5490	0.0888888888888889
5535	0.08
5580	0.0733333333333333
5625	0.0733333333333333
5670	0.0755555555555556
5715	0.0777777777777778
5760	0.08
5805	0.0777777777777778
5850	0.0755555555555556
5895	0.0711111111111111
5940	0.0644444444444444
5985	0.0622222222222222
6030	0.0577777777777778
6075	0.0577777777777778
6120	0.0533333333333333
6165	0.0488888888888889
6210	0.0466666666666667
6255	0.0555555555555556
6300	0.0533333333333333
6345	0.06
6390	0.0688888888888889
6435	0.0755555555555556
6480	0.0777777777777778
6525	0.0733333333333333
6570	0.0777777777777778
6615	0.0733333333333333
6660	0.0733333333333333
6705	0.0688888888888889
6750	0.0711111111111111
6795	0.08
6840	0.0733333333333333
6885	0.0666666666666667
6930	0.0688888888888889
6975	0.0733333333333333
7020	0.0711111111111111
7065	0.08
7110	0.0822222222222222
7155	0.0933333333333333
7200	0.0911111111111111
7245	0.0755555555555556
7290	0.0711111111111111
7335	0.0844444444444444
7380	0.0844444444444444
7425	0.0822222222222222
7470	0.0844444444444444
7515	0.0844444444444444
7560	0.0844444444444444
7605	0.0688888888888889
7650	0.0711111111111111
7695	0.0711111111111111
7740	0.0733333333333333
7785	0.0666666666666667
7830	0.06
7875	0.0555555555555556
7920	0.0511111111111111
7965	0.0488888888888889
8010	0.0488888888888889
8055	0.0511111111111111
8100	0.0533333333333333
8145	0.0533333333333333
8190	0.06
8235	0.06
8280	0.0711111111111111
8325	0.0822222222222222
8370	0.0844444444444444
8415	0.0822222222222222
8460	0.0844444444444444
8505	0.0888888888888889
8550	0.0866666666666667
8595	0.0955555555555556
8640	0.0933333333333333
8685	0.0955555555555556
8730	0.0866666666666667
8775	0.0822222222222222
8820	0.0777777777777778
8865	0.0822222222222222
8910	0.08
8955	0.0822222222222222
9000	0.08
9045	0.0777777777777778
9090	0.0755555555555556
9135	0.0711111111111111
9180	0.0666666666666667
9225	0.0622222222222222
9270	0.0688888888888889
9315	0.0666666666666667
9360	0.0711111111111111
9405	0.0755555555555556
9450	0.0866666666666667
9495	0.0888888888888889
9540	0.0933333333333333
9585	0.0977777777777778
9630	0.102222222222222
9675	0.102222222222222
9720	0.104444444444444
9765	0.102222222222222
9810	0.108888888888889
9855	0.0977777777777778
9900	0.0955555555555556
9945	0.0933333333333333
9990	0.106666666666667
10035	0.122222222222222
10080	0.133333333333333
10125	0.135555555555556
10170	0.126666666666667
10215	0.124444444444444
10260	0.104444444444444
10305	0.102222222222222
10350	0.0911111111111111
10395	0.08
10440	0.0555555555555556
10485	0.0333333333333333
10530	0.0222222222222222
10575	0.0155555555555556
10620	0.0133333333333333
10665	0.0111111111111111
10710	0.0111111111111111
10755	0.0111111111111111
10800	0.0111111111111111
10845	0.0333333333333333
10890	0.0466666666666667
10935	0.0488888888888889
10980	0.0533333333333333
11025	0.0577777777777778
11070	0.0577777777777778
11115	0.06
11160	0.0622222222222222
11205	0.0622222222222222
11250	0.0622222222222222
11295	0.04
11340	0.0266666666666667
11385	0.0244444444444444
11430	0.0177777777777778
11475	0.0177777777777778
11520	0.0177777777777778
11565	0.0177777777777778
11610	0.0155555555555556
11655	0.0155555555555556
11700	0.0155555555555556
11745	0.02
11790	0.0244444444444444
11835	0.0266666666666667
11880	0.0333333333333333
11925	0.0311111111111111
11970	0.04
12015	0.0377777777777778
12060	0.0377777777777778
12105	0.0377777777777778
12150	0.0488888888888889
12195	0.0488888888888889
12240	0.0466666666666667
12285	0.0422222222222222
12330	0.0333333333333333
12375	0.0311111111111111
12420	0.0222222222222222
12465	0.0244444444444444
12510	0.0266666666666667
12555	0.0266666666666667
12600	0.0177777777777778
12645	0.0155555555555556
12690	0.0222222222222222
12735	0.0244444444444444
12780	0.0288888888888889
12825	0.0288888888888889
12870	0.0333333333333333
12915	0.0355555555555556
12960	0.0333333333333333
13005	0.0333333333333333
13050	0.0311111111111111
13095	0.0288888888888889
13140	0.0222222222222222
13185	0.0177777777777778
13230	0.0222222222222222
13275	0.0266666666666667
13320	0.0244444444444444
13365	0.02
13410	0.02
13455	0.0177777777777778
13500	0.0177777777777778
13545	0.0177777777777778
13590	0.0155555555555556
13635	0.02
13680	0.0155555555555556
13725	0.0111111111111111
13770	0.00888888888888889
13815	0.0155555555555556
13860	0.02
13905	0.0333333333333333
13950	0.0422222222222222
13995	0.0444444444444444
14040	0.0555555555555556
14085	0.0577777777777778
14130	0.0688888888888889
14175	0.0733333333333333
14220	0.0822222222222222
14265	0.0844444444444444
14310	0.0933333333333333
14355	0.0866666666666667
14400	0.0822222222222222
14445	0.0977777777777778
14490	0.1
14535	0.106666666666667
14580	0.0977777777777778
14625	0.102222222222222
14670	0.1
14715	0.0955555555555556
14760	0.0866666666666667
14805	0.0822222222222222
14850	0.0866666666666667
14895	0.0711111111111111
14940	0.0577777777777778
14985	0.0444444444444444
15030	0.0422222222222222
15075	0.0377777777777778
15120	0.0333333333333333
15165	0.04
15210	0.0422222222222222
15255	0.0488888888888889
15300	0.0533333333333333
15345	0.0644444444444444
15390	0.0711111111111111
15435	0.08
15480	0.0866666666666667
15525	0.0888888888888889
15570	0.0911111111111111
15615	0.0844444444444444
15660	0.0866666666666667
15705	0.0888888888888889
15750	0.0866666666666667
15795	0.0866666666666667
15840	0.0888888888888889
15885	0.0844444444444444
15930	0.0822222222222222
15975	0.0844444444444444
16020	0.0866666666666667
16065	0.0844444444444444
16110	0.0755555555555556
16155	0.0666666666666667
16200	0.0555555555555556
16245	0.0466666666666667
16290	0.0466666666666667
16335	0.0444444444444444
16380	0.0377777777777778
16425	0.0288888888888889
16470	0.0266666666666667
16515	0.0266666666666667
16560	0.0333333333333333
16605	0.0444444444444444
16650	0.0488888888888889
16695	0.0555555555555556
16740	0.0488888888888889
16785	0.0533333333333333
16830	0.0622222222222222
