# Supplementary material for: Conveniently Pre-Tagged and Pre-Packaged: Extended Molecular Identification and Metagenomics Using Complete Metazoan Mitochondrial Genomes
Source: PLoS One. 2012 Dec 14;7(12):e51263. doi: 10.1371/journal.pone.0051263 (PMC3522660; doi:10.1371/journal.pone.0051263)
Supplement: File S4 — Sliding window analyses for Sauropsida, Aves, Hemichordata, Coelacanthimorpha, Dipnoi, Chondrichthyes and Cephalochordata. For each family, the folder contains the aligned sequences as well as the sliding window analyses by species pair and for all species pair on a single figure. (ZIP) [file pone.0051263.s004.zip › Sauropsida & Aves/Anatidae/45_450/Anas_formosa_NC_015482_Anser_albifrons_NC_004539.csv]

0	0.115555555555556
45	0.115555555555556
90	0.108888888888889
135	0.111111111111111
180	0.106666666666667
225	0.106666666666667
270	0.1
315	0.115555555555556
360	0.115555555555556
405	0.108888888888889
450	0.104444444444444
495	0.0977777777777778
540	0.106666666666667
585	0.1
630	0.0933333333333333
675	0.0911111111111111
720	0.0955555555555556
765	0.0955555555555556
810	0.0911111111111111
855	0.0911111111111111
900	0.0888888888888889
945	0.0933333333333333
990	0.0866666666666667
1035	0.0933333333333333
1080	0.0911111111111111
1125	0.0955555555555556
1170	0.0933333333333333
1215	0.0755555555555556
1260	0.0733333333333333
1305	0.0711111111111111
1350	0.0755555555555556
1395	0.0844444444444444
1440	0.0933333333333333
1485	0.0911111111111111
1530	0.0933333333333333
1575	0.0844444444444444
1620	0.0977777777777778
1665	0.106666666666667
1710	0.122222222222222
1755	0.124444444444444
1800	0.124444444444444
1845	0.12
1890	0.115555555555556
1935	0.111111111111111
1980	0.115555555555556
2025	0.117777777777778
2070	0.108888888888889
2115	0.108888888888889
2160	0.104444444444444
2205	0.115555555555556
2250	0.122222222222222
2295	0.124444444444444
2340	0.124444444444444
2385	0.135555555555556
2430	0.146666666666667
2475	0.151111111111111
2520	0.151111111111111
2565	0.153333333333333
2610	0.148888888888889
2655	0.142222222222222
2700	0.14
2745	0.137777777777778
2790	0.133333333333333
2835	0.128888888888889
2880	0.111111111111111
2925	0.106666666666667
2970	0.111111111111111
3015	0.113333333333333
3060	0.115555555555556
3105	0.113333333333333
3150	0.108888888888889
3195	0.106666666666667
3240	0.106666666666667
3285	0.115555555555556
3330	0.12
3375	0.131111111111111
3420	0.122222222222222
3465	0.12
3510	0.117777777777778
3555	0.117777777777778
3600	0.108888888888889
3645	0.0977777777777778
3690	0.0955555555555556
3735	0.102222222222222
3780	0.104444444444444
3825	0.0977777777777778
3870	0.1
3915	0.0911111111111111
3960	0.0933333333333333
4005	0.104444444444444
4050	0.115555555555556
4095	0.117777777777778
4140	0.12
4185	0.1
4230	0.0977777777777778
4275	0.104444444444444
4320	0.111111111111111
4365	0.12
4410	0.126666666666667
4455	0.12
4500	0.124444444444444
4545	0.131111111111111
4590	0.14
4635	0.14
4680	0.14
4725	0.142222222222222
4770	0.133333333333333
4815	0.137777777777778
4860	0.133333333333333
4905	0.133333333333333
4950	0.126666666666667
4995	0.131111111111111
5040	0.124444444444444
5085	0.133333333333333
5130	0.144444444444444
5175	0.144444444444444
5220	0.144444444444444
5265	0.137777777777778
5310	0.128888888888889
5355	0.122222222222222
5400	0.12
5445	0.111111111111111
5490	0.122222222222222
5535	0.115555555555556
5580	0.111111111111111
5625	0.102222222222222
5670	0.104444444444444
5715	0.106666666666667
5760	0.113333333333333
5805	0.117777777777778
5850	0.117777777777778
5895	0.124444444444444
5940	0.113333333333333
5985	0.108888888888889
6030	0.106666666666667
6075	0.113333333333333
6120	0.135555555555556
6165	0.137777777777778
6210	0.14
6255	0.14
6300	0.148888888888889
6345	0.151111111111111
6390	0.157777777777778
6435	0.164444444444444
6480	0.16
6525	0.146666666666667
6570	0.128888888888889
6615	0.117777777777778
6660	0.108888888888889
6705	0.108888888888889
6750	0.0977777777777778
6795	0.0955555555555556
6840	0.0977777777777778
6885	0.0911111111111111
6930	0.0888888888888889
6975	0.1
7020	0.0977777777777778
7065	0.108888888888889
7110	0.115555555555556
7155	0.128888888888889
7200	0.126666666666667
7245	0.128888888888889
7290	0.12
7335	0.133333333333333
7380	0.144444444444444
7425	0.144444444444444
7470	0.148888888888889
7515	0.146666666666667
7560	0.14
7605	0.131111111111111
7650	0.14
7695	0.131111111111111
7740	0.137777777777778
7785	0.148888888888889
7830	0.144444444444444
7875	0.133333333333333
7920	0.131111111111111
7965	0.133333333333333
8010	0.133333333333333
8055	0.137777777777778
8100	0.14
8145	0.144444444444444
8190	0.133333333333333
8235	0.122222222222222
8280	0.115555555555556
8325	0.128888888888889
8370	0.12
8415	0.117777777777778
8460	0.117777777777778
8505	0.1
8550	0.104444444444444
8595	0.111111111111111
8640	0.113333333333333
8685	0.108888888888889
8730	0.115555555555556
8775	0.108888888888889
8820	0.113333333333333
8865	0.108888888888889
8910	0.12
8955	0.133333333333333
9000	0.113333333333333
9045	0.111111111111111
9090	0.108888888888889
9135	0.1
9180	0.1
9225	0.104444444444444
9270	0.122222222222222
9315	0.135555555555556
9360	0.131111111111111
9405	0.144444444444444
9450	0.155555555555556
9495	0.153333333333333
9540	0.164444444444444
9585	0.166666666666667
9630	0.166666666666667
9675	0.162222222222222
9720	0.151111111111111
9765	0.155555555555556
9810	0.155555555555556
9855	0.142222222222222
9900	0.16
9945	0.173333333333333
9990	0.197777777777778
10035	0.226666666666667
10080	0.246666666666667
10125	0.244444444444444
10170	0.233333333333333
10215	0.211111111111111
10260	0.197777777777778
10305	0.186666666666667
10350	0.164444444444444
10395	0.144444444444444
10440	0.115555555555556
10485	0.0888888888888889
10530	0.0666666666666667
10575	0.0733333333333333
10620	0.0977777777777778
10665	0.106666666666667
10710	0.108888888888889
10755	0.115555555555556
10800	0.108888888888889
10845	0.131111111111111
10890	0.14
10935	0.157777777777778
10980	0.157777777777778
11025	0.153333333333333
11070	0.131111111111111
11115	0.131111111111111
11160	0.131111111111111
11205	0.128888888888889
11250	0.14
11295	0.12
11340	0.113333333333333
11385	0.0888888888888889
11430	0.0844444444444444
11475	0.0822222222222222
11520	0.0755555555555556
11565	0.0688888888888889
11610	0.0688888888888889
11655	0.0711111111111111
11700	0.06
11745	0.0644444444444444
11790	0.0577777777777778
11835	0.0666666666666667
11880	0.0688888888888889
11925	0.0644444444444444
11970	0.0866666666666667
12015	0.0822222222222222
12060	0.0844444444444444
12105	0.0888888888888889
12150	0.115555555555556
12195	0.115555555555556
12240	0.108888888888889
12285	0.115555555555556
12330	0.111111111111111
12375	0.117777777777778
12420	0.102222222222222
12465	0.102222222222222
12510	0.104444444444444
12555	0.1
12600	0.08
12645	0.0888888888888889
12690	0.0955555555555556
12735	0.08
12780	0.08
12825	0.08
12870	0.0822222222222222
12915	0.0844444444444444
12960	0.0866666666666667
13005	0.08
13050	0.0733333333333333
13095	0.0511111111111111
13140	0.0444444444444444
13185	0.0422222222222222
13230	0.0622222222222222
13275	0.06
13320	0.0622222222222222
13365	0.0644444444444444
13410	0.0555555555555556
13455	0.0533333333333333
13500	0.0533333333333333
13545	0.0555555555555556
13590	0.0622222222222222
13635	0.0711111111111111
13680	0.0644444444444444
13725	0.0622222222222222
13770	0.0555555555555556
13815	0.0666666666666667
13860	0.0777777777777778
13905	0.0911111111111111
13950	0.104444444444444
13995	0.117777777777778
14040	0.133333333333333
14085	0.151111111111111
14130	0.153333333333333
14175	0.155555555555556
14220	0.155555555555556
14265	0.157777777777778
14310	0.164444444444444
14355	0.16
14400	0.157777777777778
14445	0.157777777777778
14490	0.148888888888889
14535	0.14
14580	0.131111111111111
14625	0.135555555555556
14670	0.14
14715	0.124444444444444
14760	0.12
14805	0.111111111111111
14850	0.108888888888889
14895	0.104444444444444
14940	0.0933333333333333
14985	0.08
15030	0.102222222222222
15075	0.1
15120	0.104444444444444
15165	0.104444444444444
15210	0.104444444444444
15255	0.115555555555556
15300	0.126666666666667
15345	0.126666666666667
15390	0.137777777777778
15435	0.148888888888889
15480	0.133333333333333
15525	0.128888888888889
15570	0.124444444444444
15615	0.133333333333333
15660	0.128888888888889
15705	0.124444444444444
15750	0.111111111111111
15795	0.117777777777778
15840	0.12
15885	0.113333333333333
15930	0.113333333333333
15975	0.126666666666667
16020	0.137777777777778
16065	0.131111111111111
16110	0.131111111111111
16155	0.137777777777778
16200	0.142222222222222
16245	0.137777777777778
16290	0.135555555555556
16335	0.135555555555556
16380	0.122222222222222
16425	0.102222222222222
16470	0.0955555555555556
16515	0.1
16560	0.1
16605	0.102222222222222
16650	0.102222222222222
16695	0.1
16740	0.0911111111111111
16785	0.0933333333333333
16830	0.102222222222222
