# Supplementary material for: Conveniently Pre-Tagged and Pre-Packaged: Extended Molecular Identification and Metagenomics Using Complete Metazoan Mitochondrial Genomes
Source: PLoS One. 2012 Dec 14;7(12):e51263. doi: 10.1371/journal.pone.0051263 (PMC3522660; doi:10.1371/journal.pone.0051263)
Supplement: File S4 — Sliding window analyses for Sauropsida, Aves, Hemichordata, Coelacanthimorpha, Dipnoi, Chondrichthyes and Cephalochordata. For each family, the folder contains the aligned sequences as well as the sliding window analyses by species pair and for all species pair on a single figure. (ZIP) [file pone.0051263.s004.zip › Sauropsida & Aves/Anatidae/45_450/Anas_formosa_NC_015482_Anser_anser_NC_011196.csv]

0	0.131111111111111
45	0.126666666666667
90	0.117777777777778
135	0.117777777777778
180	0.113333333333333
225	0.108888888888889
270	0.102222222222222
315	0.115555555555556
360	0.115555555555556
405	0.108888888888889
450	0.1
495	0.1
540	0.108888888888889
585	0.102222222222222
630	0.0955555555555556
675	0.0955555555555556
720	0.1
765	0.1
810	0.0955555555555556
855	0.0955555555555556
900	0.0955555555555556
945	0.0955555555555556
990	0.0911111111111111
1035	0.0955555555555556
1080	0.0911111111111111
1125	0.0955555555555556
1170	0.0933333333333333
1215	0.0755555555555556
1260	0.0733333333333333
1305	0.0711111111111111
1350	0.0733333333333333
1395	0.0822222222222222
1440	0.0822222222222222
1485	0.0822222222222222
1530	0.0866666666666667
1575	0.0777777777777778
1620	0.0888888888888889
1665	0.1
1710	0.115555555555556
1755	0.115555555555556
1800	0.115555555555556
1845	0.111111111111111
1890	0.113333333333333
1935	0.108888888888889
1980	0.111111111111111
2025	0.115555555555556
2070	0.111111111111111
2115	0.108888888888889
2160	0.104444444444444
2205	0.122222222222222
2250	0.126666666666667
2295	0.128888888888889
2340	0.128888888888889
2385	0.14
2430	0.146666666666667
2475	0.146666666666667
2520	0.144444444444444
2565	0.146666666666667
2610	0.14
2655	0.133333333333333
2700	0.133333333333333
2745	0.131111111111111
2790	0.124444444444444
2835	0.12
2880	0.108888888888889
2925	0.104444444444444
2970	0.106666666666667
3015	0.108888888888889
3060	0.111111111111111
3105	0.1
3150	0.0955555555555556
3195	0.0933333333333333
3240	0.0955555555555556
3285	0.104444444444444
3330	0.104444444444444
3375	0.12
3420	0.113333333333333
3465	0.106666666666667
3510	0.108888888888889
3555	0.115555555555556
3600	0.108888888888889
3645	0.0955555555555556
3690	0.0955555555555556
3735	0.102222222222222
3780	0.106666666666667
3825	0.0955555555555556
3870	0.0977777777777778
3915	0.0955555555555556
3960	0.0955555555555556
4005	0.104444444444444
4050	0.113333333333333
4095	0.117777777777778
4140	0.117777777777778
4185	0.1
4230	0.0977777777777778
4275	0.106666666666667
4320	0.113333333333333
4365	0.12
4410	0.124444444444444
4455	0.117777777777778
4500	0.126666666666667
4545	0.133333333333333
4590	0.144444444444444
4635	0.144444444444444
4680	0.142222222222222
4725	0.146666666666667
4770	0.14
4815	0.144444444444444
4860	0.142222222222222
4905	0.144444444444444
4950	0.14
4995	0.142222222222222
5040	0.133333333333333
5085	0.137777777777778
5130	0.148888888888889
5175	0.146666666666667
5220	0.146666666666667
5265	0.14
5310	0.135555555555556
5355	0.126666666666667
5400	0.122222222222222
5445	0.115555555555556
5490	0.128888888888889
5535	0.124444444444444
5580	0.122222222222222
5625	0.113333333333333
5670	0.113333333333333
5715	0.115555555555556
5760	0.115555555555556
5805	0.12
5850	0.117777777777778
5895	0.124444444444444
5940	0.111111111111111
5985	0.106666666666667
6030	0.104444444444444
6075	0.111111111111111
6120	0.133333333333333
6165	0.135555555555556
6210	0.135555555555556
6255	0.135555555555556
6300	0.144444444444444
6345	0.146666666666667
6390	0.153333333333333
6435	0.16
6480	0.157777777777778
6525	0.144444444444444
6570	0.128888888888889
6615	0.117777777777778
6660	0.113333333333333
6705	0.111111111111111
6750	0.1
6795	0.0977777777777778
6840	0.102222222222222
6885	0.0955555555555556
6930	0.0933333333333333
6975	0.104444444444444
7020	0.1
7065	0.108888888888889
7110	0.111111111111111
7155	0.126666666666667
7200	0.126666666666667
7245	0.126666666666667
7290	0.115555555555556
7335	0.126666666666667
7380	0.133333333333333
7425	0.133333333333333
7470	0.135555555555556
7515	0.133333333333333
7560	0.131111111111111
7605	0.122222222222222
7650	0.128888888888889
7695	0.122222222222222
7740	0.128888888888889
7785	0.137777777777778
7830	0.137777777777778
7875	0.126666666666667
7920	0.124444444444444
7965	0.126666666666667
8010	0.126666666666667
8055	0.131111111111111
8100	0.135555555555556
8145	0.144444444444444
8190	0.133333333333333
8235	0.115555555555556
8280	0.106666666666667
8325	0.117777777777778
8370	0.115555555555556
8415	0.113333333333333
8460	0.115555555555556
8505	0.0977777777777778
8550	0.1
8595	0.104444444444444
8640	0.108888888888889
8685	0.115555555555556
8730	0.122222222222222
8775	0.115555555555556
8820	0.115555555555556
8865	0.113333333333333
8910	0.122222222222222
8955	0.137777777777778
9000	0.117777777777778
9045	0.111111111111111
9090	0.104444444444444
9135	0.0933333333333333
9180	0.0888888888888889
9225	0.0933333333333333
9270	0.113333333333333
9315	0.126666666666667
9360	0.124444444444444
9405	0.135555555555556
9450	0.146666666666667
9495	0.146666666666667
9540	0.157777777777778
9585	0.162222222222222
9630	0.166666666666667
9675	0.162222222222222
9720	0.148888888888889
9765	0.153333333333333
9810	0.151111111111111
9855	0.137777777777778
9900	0.157777777777778
9945	0.173333333333333
9990	0.197777777777778
10035	0.226666666666667
10080	0.251111111111111
10125	0.251111111111111
10170	0.242222222222222
10215	0.22
10260	0.206666666666667
10305	0.197777777777778
10350	0.173333333333333
10395	0.151111111111111
10440	0.124444444444444
10485	0.0977777777777778
10530	0.0711111111111111
10575	0.0777777777777778
10620	0.1
10665	0.108888888888889
10710	0.111111111111111
10755	0.117777777777778
10800	0.111111111111111
10845	0.131111111111111
10890	0.142222222222222
10935	0.157777777777778
10980	0.157777777777778
11025	0.151111111111111
11070	0.128888888888889
11115	0.131111111111111
11160	0.131111111111111
11205	0.124444444444444
11250	0.135555555555556
11295	0.117777777777778
11340	0.108888888888889
11385	0.0866666666666667
11430	0.0822222222222222
11475	0.08
11520	0.0733333333333333
11565	0.0644444444444444
11610	0.0644444444444444
11655	0.0688888888888889
11700	0.0577777777777778
11745	0.0577777777777778
11790	0.0511111111111111
11835	0.06
11880	0.0622222222222222
11925	0.06
11970	0.0822222222222222
12015	0.0777777777777778
12060	0.08
12105	0.0822222222222222
12150	0.111111111111111
12195	0.115555555555556
12240	0.111111111111111
12285	0.12
12330	0.115555555555556
12375	0.122222222222222
12420	0.106666666666667
12465	0.106666666666667
12510	0.106666666666667
12555	0.102222222222222
12600	0.08
12645	0.0888888888888889
12690	0.0955555555555556
12735	0.0777777777777778
12780	0.0777777777777778
12825	0.0777777777777778
12870	0.08
12915	0.0822222222222222
12960	0.0866666666666667
13005	0.0822222222222222
13050	0.0777777777777778
13095	0.0555555555555556
13140	0.0466666666666667
13185	0.0444444444444444
13230	0.0644444444444444
13275	0.0622222222222222
13320	0.0644444444444444
13365	0.0666666666666667
13410	0.0577777777777778
13455	0.0555555555555556
13500	0.0533333333333333
13545	0.0555555555555556
13590	0.0622222222222222
13635	0.0688888888888889
13680	0.0644444444444444
13725	0.0622222222222222
13770	0.0577777777777778
13815	0.0711111111111111
13860	0.08
13905	0.0866666666666667
13950	0.102222222222222
13995	0.115555555555556
14040	0.131111111111111
14085	0.148888888888889
14130	0.148888888888889
14175	0.153333333333333
14220	0.151111111111111
14265	0.153333333333333
14310	0.16
14355	0.168888888888889
14400	0.162222222222222
14445	0.166666666666667
14490	0.157777777777778
14535	0.151111111111111
14580	0.137777777777778
14625	0.14
14670	0.146666666666667
14715	0.128888888888889
14760	0.124444444444444
14805	0.108888888888889
14850	0.108888888888889
14895	0.0977777777777778
14940	0.0866666666666667
14985	0.0755555555555556
15030	0.106666666666667
15075	0.106666666666667
15120	0.113333333333333
15165	0.113333333333333
15210	0.12
15255	0.131111111111111
15300	0.142222222222222
15345	0.144444444444444
15390	0.153333333333333
15435	0.162222222222222
15480	0.142222222222222
15525	0.135555555555556
15570	0.126666666666667
15615	0.137777777777778
15660	0.131111111111111
15705	0.131111111111111
15750	0.117777777777778
15795	0.12
15840	0.12
15885	0.113333333333333
15930	0.111111111111111
15975	0.124444444444444
16020	0.135555555555556
16065	0.126666666666667
16110	0.124444444444444
16155	0.128888888888889
16200	0.131111111111111
16245	0.131111111111111
16290	0.133333333333333
16335	0.133333333333333
16380	0.122222222222222
16425	0.102222222222222
16470	0.0977777777777778
16515	0.104444444444444
16560	0.106666666666667
16605	0.108888888888889
16650	0.113333333333333
16695	0.111111111111111
16740	0.104444444444444
16785	0.106666666666667
16830	0.115555555555556
