# Supplementary material for: Conveniently Pre-Tagged and Pre-Packaged: Extended Molecular Identification and Metagenomics Using Complete Metazoan Mitochondrial Genomes
Source: PLoS One. 2012 Dec 14;7(12):e51263. doi: 10.1371/journal.pone.0051263 (PMC3522660; doi:10.1371/journal.pone.0051263)
Supplement: File S4 — Sliding window analyses for Sauropsida, Aves, Hemichordata, Coelacanthimorpha, Dipnoi, Chondrichthyes and Cephalochordata. For each family, the folder contains the aligned sequences as well as the sliding window analyses by species pair and for all species pair on a single figure. (ZIP) [file pone.0051263.s004.zip › Sauropsida & Aves/Anatidae/45_450/Anas_formosa_NC_015482_Cygnus_atratus_NC_012843.csv]

0	0.122222222222222
45	0.124444444444444
90	0.117777777777778
135	0.111111111111111
180	0.104444444444444
225	0.108888888888889
270	0.104444444444444
315	0.113333333333333
360	0.113333333333333
405	0.115555555555556
450	0.115555555555556
495	0.117777777777778
540	0.12
585	0.12
630	0.115555555555556
675	0.115555555555556
720	0.122222222222222
765	0.126666666666667
810	0.12
855	0.108888888888889
900	0.104444444444444
945	0.1
990	0.0977777777777778
1035	0.0977777777777778
1080	0.0977777777777778
1125	0.0955555555555556
1170	0.0844444444444444
1215	0.0666666666666667
1260	0.0666666666666667
1305	0.0666666666666667
1350	0.0711111111111111
1395	0.0755555555555556
1440	0.08
1485	0.0911111111111111
1530	0.0955555555555556
1575	0.1
1620	0.12
1665	0.131111111111111
1710	0.146666666666667
1755	0.151111111111111
1800	0.144444444444444
1845	0.14
1890	0.14
1935	0.131111111111111
1980	0.131111111111111
2025	0.124444444444444
2070	0.111111111111111
2115	0.113333333333333
2160	0.102222222222222
2205	0.106666666666667
2250	0.113333333333333
2295	0.12
2340	0.126666666666667
2385	0.126666666666667
2430	0.14
2475	0.146666666666667
2520	0.153333333333333
2565	0.151111111111111
2610	0.146666666666667
2655	0.148888888888889
2700	0.151111111111111
2745	0.16
2790	0.148888888888889
2835	0.146666666666667
2880	0.128888888888889
2925	0.137777777777778
2970	0.133333333333333
3015	0.135555555555556
3060	0.144444444444444
3105	0.133333333333333
3150	0.126666666666667
3195	0.115555555555556
3240	0.12
3285	0.126666666666667
3330	0.131111111111111
3375	0.128888888888889
3420	0.122222222222222
3465	0.117777777777778
3510	0.113333333333333
3555	0.122222222222222
3600	0.122222222222222
3645	0.108888888888889
3690	0.102222222222222
3735	0.106666666666667
3780	0.111111111111111
3825	0.108888888888889
3870	0.106666666666667
3915	0.102222222222222
3960	0.106666666666667
4005	0.106666666666667
4050	0.111111111111111
4095	0.115555555555556
4140	0.12
4185	0.117777777777778
4230	0.108888888888889
4275	0.106666666666667
4320	0.115555555555556
4365	0.115555555555556
4410	0.117777777777778
4455	0.111111111111111
4500	0.113333333333333
4545	0.12
4590	0.126666666666667
4635	0.124444444444444
4680	0.131111111111111
4725	0.135555555555556
4770	0.133333333333333
4815	0.14
4860	0.14
4905	0.142222222222222
4950	0.137777777777778
4995	0.146666666666667
5040	0.142222222222222
5085	0.142222222222222
5130	0.144444444444444
5175	0.14
5220	0.135555555555556
5265	0.135555555555556
5310	0.124444444444444
5355	0.115555555555556
5400	0.108888888888889
5445	0.0977777777777778
5490	0.1
5535	0.0933333333333333
5580	0.0911111111111111
5625	0.0911111111111111
5670	0.0977777777777778
5715	0.1
5760	0.104444444444444
5805	0.12
5850	0.124444444444444
5895	0.126666666666667
5940	0.124444444444444
5985	0.117777777777778
6030	0.117777777777778
6075	0.12
6120	0.133333333333333
6165	0.131111111111111
6210	0.133333333333333
6255	0.122222222222222
6300	0.126666666666667
6345	0.133333333333333
6390	0.128888888888889
6435	0.142222222222222
6480	0.135555555555556
6525	0.131111111111111
6570	0.117777777777778
6615	0.111111111111111
6660	0.102222222222222
6705	0.115555555555556
6750	0.108888888888889
6795	0.106666666666667
6840	0.111111111111111
6885	0.102222222222222
6930	0.1
6975	0.104444444444444
7020	0.108888888888889
7065	0.111111111111111
7110	0.111111111111111
7155	0.113333333333333
7200	0.108888888888889
7245	0.104444444444444
7290	0.102222222222222
7335	0.104444444444444
7380	0.113333333333333
7425	0.106666666666667
7470	0.0977777777777778
7515	0.106666666666667
7560	0.117777777777778
7605	0.108888888888889
7650	0.113333333333333
7695	0.106666666666667
7740	0.111111111111111
7785	0.12
7830	0.117777777777778
7875	0.115555555555556
7920	0.126666666666667
7965	0.124444444444444
8010	0.12
8055	0.117777777777778
8100	0.117777777777778
8145	0.122222222222222
8190	0.115555555555556
8235	0.108888888888889
8280	0.106666666666667
8325	0.108888888888889
8370	0.0933333333333333
8415	0.0911111111111111
8460	0.0933333333333333
8505	0.0933333333333333
8550	0.113333333333333
8595	0.117777777777778
8640	0.12
8685	0.12
8730	0.126666666666667
8775	0.128888888888889
8820	0.137777777777778
8865	0.131111111111111
8910	0.135555555555556
8955	0.146666666666667
9000	0.12
9045	0.117777777777778
9090	0.111111111111111
9135	0.108888888888889
9180	0.102222222222222
9225	0.106666666666667
9270	0.117777777777778
9315	0.133333333333333
9360	0.135555555555556
9405	0.128888888888889
9450	0.142222222222222
9495	0.148888888888889
9540	0.155555555555556
9585	0.155555555555556
9630	0.166666666666667
9675	0.16
9720	0.151111111111111
9765	0.16
9810	0.151111111111111
9855	0.148888888888889
9900	0.166666666666667
9945	0.18
9990	0.197777777777778
10035	0.224444444444444
10080	0.235555555555556
10125	0.235555555555556
10170	0.226666666666667
10215	0.2
10260	0.188888888888889
10305	0.182222222222222
10350	0.153333333333333
10395	0.128888888888889
10440	0.117777777777778
10485	0.0933333333333333
10530	0.0688888888888889
10575	0.0755555555555556
10620	0.0955555555555556
10665	0.1
10710	0.102222222222222
10755	0.104444444444444
10800	0.102222222222222
10845	0.117777777777778
10890	0.126666666666667
10935	0.155555555555556
10980	0.166666666666667
11025	0.164444444444444
11070	0.148888888888889
11115	0.151111111111111
11160	0.153333333333333
11205	0.148888888888889
11250	0.16
11295	0.144444444444444
11340	0.133333333333333
11385	0.0977777777777778
11430	0.0888888888888889
11475	0.0822222222222222
11520	0.0711111111111111
11565	0.0666666666666667
11610	0.0644444444444444
11655	0.0688888888888889
11700	0.0577777777777778
11745	0.0666666666666667
11790	0.0577777777777778
11835	0.0622222222222222
11880	0.0555555555555556
11925	0.0555555555555556
11970	0.0755555555555556
12015	0.0733333333333333
12060	0.0777777777777778
12105	0.0777777777777778
12150	0.1
12195	0.0955555555555556
12240	0.0955555555555556
12285	0.0977777777777778
12330	0.0977777777777778
12375	0.104444444444444
12420	0.0911111111111111
12465	0.0888888888888889
12510	0.0888888888888889
12555	0.0866666666666667
12600	0.0711111111111111
12645	0.0822222222222222
12690	0.0844444444444444
12735	0.0755555555555556
12780	0.0755555555555556
12825	0.0711111111111111
12870	0.0822222222222222
12915	0.0866666666666667
12960	0.0844444444444444
13005	0.0844444444444444
13050	0.0777777777777778
13095	0.0555555555555556
13140	0.0511111111111111
13185	0.0511111111111111
13230	0.0644444444444444
13275	0.0644444444444444
13320	0.0533333333333333
13365	0.0488888888888889
13410	0.0444444444444444
13455	0.04
13500	0.04
13545	0.0422222222222222
13590	0.0488888888888889
13635	0.06
13680	0.0622222222222222
13725	0.0577777777777778
13770	0.0555555555555556
13815	0.0711111111111111
13860	0.0844444444444444
13905	0.0955555555555556
13950	0.104444444444444
13995	0.115555555555556
14040	0.133333333333333
14085	0.142222222222222
14130	0.142222222222222
14175	0.157777777777778
14220	0.16
14265	0.16
14310	0.157777777777778
14355	0.164444444444444
14400	0.171111111111111
14445	0.171111111111111
14490	0.162222222222222
14535	0.157777777777778
14580	0.157777777777778
14625	0.16
14670	0.164444444444444
14715	0.151111111111111
14760	0.148888888888889
14805	0.131111111111111
14850	0.122222222222222
14895	0.111111111111111
14940	0.0955555555555556
14985	0.0822222222222222
15030	0.0888888888888889
15075	0.08
15120	0.0822222222222222
15165	0.08
15210	0.0822222222222222
15255	0.102222222222222
15300	0.113333333333333
15345	0.12
15390	0.126666666666667
15435	0.14
15480	0.128888888888889
15525	0.12
15570	0.115555555555556
15615	0.122222222222222
15660	0.113333333333333
15705	0.104444444444444
15750	0.0911111111111111
15795	0.0933333333333333
15840	0.1
15885	0.0933333333333333
15930	0.1
15975	0.113333333333333
16020	0.117777777777778
16065	0.111111111111111
16110	0.12
16155	0.122222222222222
16200	0.126666666666667
16245	0.128888888888889
16290	0.135555555555556
16335	0.133333333333333
16380	0.117777777777778
16425	0.1
16470	0.0955555555555556
16515	0.106666666666667
16560	0.111111111111111
16605	0.113333333333333
16650	0.108888888888889
16695	0.108888888888889
16740	0.0933333333333333
16785	0.0977777777777778
16830	0.108888888888889
