# Supplementary material for: Conveniently Pre-Tagged and Pre-Packaged: Extended Molecular Identification and Metagenomics Using Complete Metazoan Mitochondrial Genomes
Source: PLoS One. 2012 Dec 14;7(12):e51263. doi: 10.1371/journal.pone.0051263 (PMC3522660; doi:10.1371/journal.pone.0051263)
Supplement: File S4 — Sliding window analyses for Sauropsida, Aves, Hemichordata, Coelacanthimorpha, Dipnoi, Chondrichthyes and Cephalochordata. For each family, the folder contains the aligned sequences as well as the sliding window analyses by species pair and for all species pair on a single figure. (ZIP) [file pone.0051263.s004.zip › Sauropsida & Aves/Anatidae/45_450/Anas_formosa_NC_015482_Cygnus_columbianus_NC_007691.csv]

0	0.1
45	0.108888888888889
90	0.104444444444444
135	0.0977777777777778
180	0.1
225	0.102222222222222
270	0.108888888888889
315	0.111111111111111
360	0.113333333333333
405	0.115555555555556
450	0.115555555555556
495	0.111111111111111
540	0.124444444444444
585	0.131111111111111
630	0.124444444444444
675	0.124444444444444
720	0.128888888888889
765	0.133333333333333
810	0.131111111111111
855	0.126666666666667
900	0.12
945	0.115555555555556
990	0.106666666666667
1035	0.0977777777777778
1080	0.0911111111111111
1125	0.0888888888888889
1170	0.0777777777777778
1215	0.0644444444444444
1260	0.06
1305	0.0622222222222222
1350	0.0666666666666667
1395	0.0688888888888889
1440	0.0733333333333333
1485	0.08
1530	0.0844444444444444
1575	0.0866666666666667
1620	0.0955555555555556
1665	0.108888888888889
1710	0.126666666666667
1755	0.128888888888889
1800	0.126666666666667
1845	0.122222222222222
1890	0.124444444444444
1935	0.117777777777778
1980	0.124444444444444
2025	0.122222222222222
2070	0.117777777777778
2115	0.117777777777778
2160	0.104444444444444
2205	0.113333333333333
2250	0.122222222222222
2295	0.126666666666667
2340	0.128888888888889
2385	0.128888888888889
2430	0.133333333333333
2475	0.14
2520	0.148888888888889
2565	0.148888888888889
2610	0.16
2655	0.16
2700	0.155555555555556
2745	0.166666666666667
2790	0.157777777777778
2835	0.162222222222222
2880	0.148888888888889
2925	0.153333333333333
2970	0.144444444444444
3015	0.144444444444444
3060	0.135555555555556
3105	0.126666666666667
3150	0.122222222222222
3195	0.111111111111111
3240	0.115555555555556
3285	0.124444444444444
3330	0.128888888888889
3375	0.128888888888889
3420	0.131111111111111
3465	0.126666666666667
3510	0.126666666666667
3555	0.133333333333333
3600	0.131111111111111
3645	0.12
3690	0.117777777777778
3735	0.113333333333333
3780	0.113333333333333
3825	0.106666666666667
3870	0.0955555555555556
3915	0.0911111111111111
3960	0.0955555555555556
4005	0.1
4050	0.106666666666667
4095	0.108888888888889
4140	0.108888888888889
4185	0.104444444444444
4230	0.1
4275	0.102222222222222
4320	0.111111111111111
4365	0.111111111111111
4410	0.113333333333333
4455	0.108888888888889
4500	0.111111111111111
4545	0.111111111111111
4590	0.113333333333333
4635	0.111111111111111
4680	0.113333333333333
4725	0.113333333333333
4770	0.117777777777778
4815	0.126666666666667
4860	0.131111111111111
4905	0.128888888888889
4950	0.122222222222222
4995	0.133333333333333
5040	0.133333333333333
5085	0.137777777777778
5130	0.148888888888889
5175	0.153333333333333
5220	0.148888888888889
5265	0.144444444444444
5310	0.133333333333333
5355	0.124444444444444
5400	0.12
5445	0.113333333333333
5490	0.12
5535	0.115555555555556
5580	0.111111111111111
5625	0.102222222222222
5670	0.108888888888889
5715	0.106666666666667
5760	0.108888888888889
5805	0.122222222222222
5850	0.122222222222222
5895	0.122222222222222
5940	0.115555555555556
5985	0.108888888888889
6030	0.108888888888889
6075	0.12
6120	0.128888888888889
6165	0.131111111111111
6210	0.131111111111111
6255	0.124444444444444
6300	0.142222222222222
6345	0.146666666666667
6390	0.142222222222222
6435	0.155555555555556
6480	0.148888888888889
6525	0.133333333333333
6570	0.117777777777778
6615	0.108888888888889
6660	0.108888888888889
6705	0.113333333333333
6750	0.1
6795	0.104444444444444
6840	0.117777777777778
6885	0.108888888888889
6930	0.106666666666667
6975	0.117777777777778
7020	0.113333333333333
7065	0.126666666666667
7110	0.126666666666667
7155	0.133333333333333
7200	0.126666666666667
7245	0.117777777777778
7290	0.106666666666667
7335	0.117777777777778
7380	0.126666666666667
7425	0.122222222222222
7470	0.126666666666667
7515	0.124444444444444
7560	0.124444444444444
7605	0.117777777777778
7650	0.122222222222222
7695	0.117777777777778
7740	0.128888888888889
7785	0.131111111111111
7830	0.128888888888889
7875	0.126666666666667
7920	0.128888888888889
7965	0.128888888888889
8010	0.126666666666667
8055	0.126666666666667
8100	0.131111111111111
8145	0.137777777777778
8190	0.12
8235	0.111111111111111
8280	0.108888888888889
8325	0.108888888888889
8370	0.102222222222222
8415	0.104444444444444
8460	0.104444444444444
8505	0.0977777777777778
8550	0.111111111111111
8595	0.108888888888889
8640	0.117777777777778
8685	0.113333333333333
8730	0.115555555555556
8775	0.12
8820	0.133333333333333
8865	0.124444444444444
8910	0.131111111111111
8955	0.133333333333333
9000	0.108888888888889
9045	0.113333333333333
9090	0.102222222222222
9135	0.102222222222222
9180	0.0977777777777778
9225	0.1
9270	0.108888888888889
9315	0.122222222222222
9360	0.12
9405	0.124444444444444
9450	0.14
9495	0.144444444444444
9540	0.162222222222222
9585	0.16
9630	0.166666666666667
9675	0.157777777777778
9720	0.142222222222222
9765	0.153333333333333
9810	0.151111111111111
9855	0.148888888888889
9900	0.166666666666667
9945	0.177777777777778
9990	0.195555555555556
10035	0.242222222222222
10080	0.26
10125	0.264444444444444
10170	0.257777777777778
10215	0.231111111111111
10260	0.217777777777778
10305	0.213333333333333
10350	0.188888888888889
10395	0.162222222222222
10440	0.131111111111111
10485	0.0911111111111111
10530	0.0688888888888889
10575	0.0755555555555556
10620	0.1
10665	0.1
10710	0.102222222222222
10755	0.104444444444444
10800	0.0955555555555556
10845	0.113333333333333
10890	0.137777777777778
10935	0.146666666666667
10980	0.151111111111111
11025	0.142222222222222
11070	0.122222222222222
11115	0.131111111111111
11160	0.133333333333333
11205	0.126666666666667
11250	0.137777777777778
11295	0.126666666666667
11340	0.111111111111111
11385	0.0933333333333333
11430	0.0844444444444444
11475	0.0822222222222222
11520	0.0711111111111111
11565	0.0644444444444444
11610	0.0622222222222222
11655	0.0666666666666667
11700	0.0555555555555556
11745	0.0577777777777778
11790	0.0511111111111111
11835	0.0577777777777778
11880	0.0577777777777778
11925	0.0577777777777778
11970	0.0777777777777778
12015	0.0755555555555556
12060	0.08
12105	0.08
12150	0.102222222222222
12195	0.102222222222222
12240	0.102222222222222
12285	0.111111111111111
12330	0.106666666666667
12375	0.111111111111111
12420	0.0977777777777778
12465	0.0955555555555556
12510	0.0933333333333333
12555	0.0933333333333333
12600	0.0755555555555556
12645	0.0866666666666667
12690	0.0911111111111111
12735	0.0755555555555556
12780	0.0755555555555556
12825	0.0733333333333333
12870	0.0755555555555556
12915	0.0755555555555556
12960	0.0755555555555556
13005	0.0711111111111111
13050	0.0688888888888889
13095	0.0466666666666667
13140	0.04
13185	0.0377777777777778
13230	0.0511111111111111
13275	0.0533333333333333
13320	0.0555555555555556
13365	0.06
13410	0.0555555555555556
13455	0.0533333333333333
13500	0.0511111111111111
13545	0.0533333333333333
13590	0.0555555555555556
13635	0.0688888888888889
13680	0.0688888888888889
13725	0.0666666666666667
13770	0.06
13815	0.0777777777777778
13860	0.0933333333333333
13905	0.106666666666667
13950	0.115555555555556
13995	0.128888888888889
14040	0.144444444444444
14085	0.153333333333333
14130	0.16
14175	0.16
14220	0.162222222222222
14265	0.157777777777778
14310	0.157777777777778
14355	0.153333333333333
14400	0.162222222222222
14445	0.164444444444444
14490	0.155555555555556
14535	0.146666666666667
14580	0.142222222222222
14625	0.157777777777778
14670	0.171111111111111
14715	0.153333333333333
14760	0.144444444444444
14805	0.135555555555556
14850	0.126666666666667
14895	0.115555555555556
14940	0.106666666666667
14985	0.0977777777777778
15030	0.115555555555556
15075	0.0977777777777778
15120	0.0911111111111111
15165	0.0911111111111111
15210	0.0933333333333333
15255	0.102222222222222
15300	0.111111111111111
15345	0.117777777777778
15390	0.12
15435	0.133333333333333
15480	0.113333333333333
15525	0.111111111111111
15570	0.111111111111111
15615	0.12
15660	0.122222222222222
15705	0.124444444444444
15750	0.117777777777778
15795	0.115555555555556
15840	0.12
15885	0.108888888888889
15930	0.113333333333333
15975	0.124444444444444
16020	0.126666666666667
16065	0.12
16110	0.12
16155	0.122222222222222
16200	0.12
16245	0.124444444444444
16290	0.133333333333333
16335	0.135555555555556
16380	0.12
16425	0.104444444444444
16470	0.1
16515	0.102222222222222
16560	0.106666666666667
16605	0.106666666666667
16650	0.104444444444444
16695	0.0955555555555556
16740	0.0844444444444444
16785	0.0844444444444444
16830	0.0866666666666667
