# Supplementary material for: Conveniently Pre-Tagged and Pre-Packaged: Extended Molecular Identification and Metagenomics Using Complete Metazoan Mitochondrial Genomes
Source: PLoS One. 2012 Dec 14;7(12):e51263. doi: 10.1371/journal.pone.0051263 (PMC3522660; doi:10.1371/journal.pone.0051263)
Supplement: File S4 — Sliding window analyses for Sauropsida, Aves, Hemichordata, Coelacanthimorpha, Dipnoi, Chondrichthyes and Cephalochordata. For each family, the folder contains the aligned sequences as well as the sliding window analyses by species pair and for all species pair on a single figure. (ZIP) [file pone.0051263.s004.zip › Sauropsida & Aves/Anatidae/45_450/Anas_platyrhynchos_NC_009684_Anser_albifrons_NC_004539.csv]

0	0.102222222222222
45	0.108888888888889
90	0.0977777777777778
135	0.0955555555555556
180	0.0933333333333333
225	0.0933333333333333
270	0.0888888888888889
315	0.102222222222222
360	0.104444444444444
405	0.0911111111111111
450	0.0977777777777778
495	0.0888888888888889
540	0.0933333333333333
585	0.0911111111111111
630	0.0888888888888889
675	0.0844444444444444
720	0.0888888888888889
765	0.0911111111111111
810	0.0866666666666667
855	0.0866666666666667
900	0.0822222222222222
945	0.0866666666666667
990	0.0866666666666667
1035	0.0977777777777778
1080	0.102222222222222
1125	0.108888888888889
1170	0.106666666666667
1215	0.0933333333333333
1260	0.1
1305	0.0977777777777778
1350	0.1
1395	0.1
1440	0.111111111111111
1485	0.1
1530	0.0955555555555556
1575	0.0866666666666667
1620	0.0977777777777778
1665	0.104444444444444
1710	0.111111111111111
1755	0.12
1800	0.113333333333333
1845	0.108888888888889
1890	0.104444444444444
1935	0.108888888888889
1980	0.108888888888889
2025	0.115555555555556
2070	0.108888888888889
2115	0.111111111111111
2160	0.115555555555556
2205	0.117777777777778
2250	0.128888888888889
2295	0.131111111111111
2340	0.131111111111111
2385	0.135555555555556
2430	0.142222222222222
2475	0.137777777777778
2520	0.142222222222222
2565	0.148888888888889
2610	0.137777777777778
2655	0.135555555555556
2700	0.137777777777778
2745	0.14
2790	0.133333333333333
2835	0.126666666666667
2880	0.115555555555556
2925	0.122222222222222
2970	0.124444444444444
3015	0.12
3060	0.124444444444444
3105	0.12
3150	0.12
3195	0.12
3240	0.124444444444444
3285	0.128888888888889
3330	0.131111111111111
3375	0.128888888888889
3420	0.12
3465	0.115555555555556
3510	0.115555555555556
3555	0.115555555555556
3600	0.102222222222222
3645	0.0888888888888889
3690	0.0866666666666667
3735	0.0977777777777778
3780	0.102222222222222
3825	0.102222222222222
3870	0.104444444444444
3915	0.1
3960	0.108888888888889
4005	0.128888888888889
4050	0.135555555555556
4095	0.144444444444444
4140	0.142222222222222
4185	0.128888888888889
4230	0.126666666666667
4275	0.14
4320	0.148888888888889
4365	0.153333333333333
4410	0.148888888888889
4455	0.137777777777778
4500	0.146666666666667
4545	0.151111111111111
4590	0.155555555555556
4635	0.153333333333333
4680	0.16
4725	0.155555555555556
4770	0.148888888888889
4815	0.155555555555556
4860	0.153333333333333
4905	0.148888888888889
4950	0.135555555555556
4995	0.133333333333333
5040	0.131111111111111
5085	0.135555555555556
5130	0.126666666666667
5175	0.126666666666667
5220	0.117777777777778
5265	0.104444444444444
5310	0.0977777777777778
5355	0.0888888888888889
5400	0.0888888888888889
5445	0.0866666666666667
5490	0.0933333333333333
5535	0.0933333333333333
5580	0.102222222222222
5625	0.0933333333333333
5670	0.102222222222222
5715	0.106666666666667
5760	0.113333333333333
5805	0.124444444444444
5850	0.126666666666667
5895	0.124444444444444
5940	0.122222222222222
5985	0.115555555555556
6030	0.115555555555556
6075	0.122222222222222
6120	0.142222222222222
6165	0.148888888888889
6210	0.153333333333333
6255	0.144444444444444
6300	0.155555555555556
6345	0.155555555555556
6390	0.157777777777778
6435	0.166666666666667
6480	0.162222222222222
6525	0.153333333333333
6570	0.131111111111111
6615	0.12
6660	0.113333333333333
6705	0.126666666666667
6750	0.117777777777778
6795	0.126666666666667
6840	0.124444444444444
6885	0.115555555555556
6930	0.115555555555556
6975	0.122222222222222
7020	0.12
7065	0.131111111111111
7110	0.131111111111111
7155	0.133333333333333
7200	0.128888888888889
7245	0.126666666666667
7290	0.12
7335	0.133333333333333
7380	0.137777777777778
7425	0.135555555555556
7470	0.137777777777778
7515	0.135555555555556
7560	0.131111111111111
7605	0.128888888888889
7650	0.135555555555556
7695	0.126666666666667
7740	0.14
7785	0.142222222222222
7830	0.137777777777778
7875	0.126666666666667
7920	0.126666666666667
7965	0.131111111111111
8010	0.137777777777778
8055	0.135555555555556
8100	0.135555555555556
8145	0.142222222222222
8190	0.135555555555556
8235	0.128888888888889
8280	0.133333333333333
8325	0.14
8370	0.14
8415	0.131111111111111
8460	0.128888888888889
8505	0.124444444444444
8550	0.131111111111111
8595	0.128888888888889
8640	0.122222222222222
8685	0.111111111111111
8730	0.108888888888889
8775	0.111111111111111
8820	0.111111111111111
8865	0.106666666666667
8910	0.108888888888889
8955	0.111111111111111
9000	0.0911111111111111
9045	0.0933333333333333
9090	0.0977777777777778
9135	0.104444444444444
9180	0.104444444444444
9225	0.111111111111111
9270	0.124444444444444
9315	0.146666666666667
9360	0.151111111111111
9405	0.16
9450	0.177777777777778
9495	0.18
9540	0.186666666666667
9585	0.188888888888889
9630	0.193333333333333
9675	0.186666666666667
9720	0.18
9765	0.177777777777778
9810	0.168888888888889
9855	0.157777777777778
9900	0.171111111111111
9945	0.191111111111111
9990	0.213333333333333
10035	0.233333333333333
10080	0.244444444444444
10125	0.248888888888889
10170	0.237777777777778
10215	0.22
10260	0.208888888888889
10305	0.2
10350	0.175555555555556
10395	0.146666666666667
10440	0.117777777777778
10485	0.0933333333333333
10530	0.08
10575	0.0777777777777778
10620	0.1
10665	0.106666666666667
10710	0.106666666666667
10755	0.117777777777778
10800	0.111111111111111
10845	0.135555555555556
10890	0.153333333333333
10935	0.173333333333333
10980	0.166666666666667
11025	0.16
11070	0.137777777777778
11115	0.142222222222222
11160	0.146666666666667
11205	0.14
11250	0.151111111111111
11295	0.128888888888889
11340	0.113333333333333
11385	0.0888888888888889
11430	0.0888888888888889
11475	0.0955555555555556
11520	0.0888888888888889
11565	0.0755555555555556
11610	0.0733333333333333
11655	0.08
11700	0.0688888888888889
11745	0.0733333333333333
11790	0.0666666666666667
11835	0.0755555555555556
11880	0.08
11925	0.0711111111111111
11970	0.0911111111111111
12015	0.0888888888888889
12060	0.0911111111111111
12105	0.0955555555555556
12150	0.124444444444444
12195	0.12
12240	0.115555555555556
12285	0.117777777777778
12330	0.108888888888889
12375	0.115555555555556
12420	0.102222222222222
12465	0.1
12510	0.104444444444444
12555	0.0977777777777778
12600	0.0733333333333333
12645	0.0888888888888889
12690	0.0977777777777778
12735	0.0888888888888889
12780	0.0933333333333333
12825	0.0933333333333333
12870	0.0955555555555556
12915	0.1
12960	0.0955555555555556
13005	0.0911111111111111
13050	0.0866666666666667
13095	0.0622222222222222
13140	0.0533333333333333
13185	0.0466666666666667
13230	0.06
13275	0.06
13320	0.06
13365	0.0622222222222222
13410	0.0577777777777778
13455	0.0533333333333333
13500	0.0533333333333333
13545	0.0555555555555556
13590	0.06
13635	0.0733333333333333
13680	0.0666666666666667
13725	0.0622222222222222
13770	0.0577777777777778
13815	0.0666666666666667
13860	0.0822222222222222
13905	0.102222222222222
13950	0.12
13995	0.135555555555556
14040	0.153333333333333
14085	0.166666666666667
14130	0.173333333333333
14175	0.175555555555556
14220	0.177777777777778
14265	0.182222222222222
14310	0.18
14355	0.171111111111111
14400	0.168888888888889
14445	0.16
14490	0.148888888888889
14535	0.14
14580	0.131111111111111
14625	0.133333333333333
14670	0.137777777777778
14715	0.122222222222222
14760	0.126666666666667
14805	0.113333333333333
14850	0.102222222222222
14895	0.106666666666667
14940	0.0955555555555556
14985	0.0822222222222222
15030	0.102222222222222
15075	0.102222222222222
15120	0.102222222222222
15165	0.108888888888889
15210	0.0977777777777778
15255	0.106666666666667
15300	0.111111111111111
15345	0.104444444444444
15390	0.113333333333333
15435	0.124444444444444
15480	0.106666666666667
15525	0.1
15570	0.0933333333333333
15615	0.1
15660	0.106666666666667
15705	0.108888888888889
15750	0.115555555555556
15795	0.12
15840	0.126666666666667
15885	0.115555555555556
15930	0.117777777777778
15975	0.128888888888889
16020	0.142222222222222
16065	0.128888888888889
16110	0.124444444444444
16155	0.126666666666667
16200	0.124444444444444
16245	0.128888888888889
16290	0.128888888888889
16335	0.131111111111111
16380	0.115555555555556
16425	0.1
16470	0.0955555555555556
16515	0.104444444444444
16560	0.106666666666667
16605	0.106666666666667
16650	0.104444444444444
16695	0.0977777777777778
16740	0.0822222222222222
16785	0.08
16830	0.0955555555555556
