# Supplementary material for: Conveniently Pre-Tagged and Pre-Packaged: Extended Molecular Identification and Metagenomics Using Complete Metazoan Mitochondrial Genomes
Source: PLoS One. 2012 Dec 14;7(12):e51263. doi: 10.1371/journal.pone.0051263 (PMC3522660; doi:10.1371/journal.pone.0051263)
Supplement: File S4 — Sliding window analyses for Sauropsida, Aves, Hemichordata, Coelacanthimorpha, Dipnoi, Chondrichthyes and Cephalochordata. For each family, the folder contains the aligned sequences as well as the sliding window analyses by species pair and for all species pair on a single figure. (ZIP) [file pone.0051263.s004.zip › Sauropsida & Aves/Anatidae/45_450/Anas_platyrhynchos_NC_009684_Anser_anser_NC_011196.csv]

0	0.12
45	0.122222222222222
90	0.108888888888889
135	0.104444444444444
180	0.102222222222222
225	0.102222222222222
270	0.0977777777777778
315	0.108888888888889
360	0.108888888888889
405	0.0955555555555556
450	0.0977777777777778
495	0.0911111111111111
540	0.0955555555555556
585	0.0933333333333333
630	0.0866666666666667
675	0.08
720	0.0844444444444444
765	0.0866666666666667
810	0.0844444444444444
855	0.0888888888888889
900	0.0866666666666667
945	0.0911111111111111
990	0.0933333333333333
1035	0.102222222222222
1080	0.108888888888889
1125	0.115555555555556
1170	0.113333333333333
1215	0.1
1260	0.104444444444444
1305	0.0977777777777778
1350	0.0977777777777778
1395	0.0977777777777778
1440	0.1
1485	0.0911111111111111
1530	0.0888888888888889
1575	0.08
1620	0.0888888888888889
1665	0.0977777777777778
1710	0.104444444444444
1755	0.111111111111111
1800	0.104444444444444
1845	0.1
1890	0.1
1935	0.104444444444444
1980	0.102222222222222
2025	0.111111111111111
2070	0.108888888888889
2115	0.108888888888889
2160	0.108888888888889
2205	0.113333333333333
2250	0.122222222222222
2295	0.124444444444444
2340	0.126666666666667
2385	0.131111111111111
2430	0.135555555555556
2475	0.131111111111111
2520	0.133333333333333
2565	0.14
2610	0.131111111111111
2655	0.133333333333333
2700	0.137777777777778
2745	0.14
2790	0.131111111111111
2835	0.124444444444444
2880	0.117777777777778
2925	0.12
2970	0.12
3015	0.115555555555556
3060	0.12
3105	0.106666666666667
3150	0.106666666666667
3195	0.106666666666667
3240	0.113333333333333
3285	0.117777777777778
3330	0.115555555555556
3375	0.113333333333333
3420	0.106666666666667
3465	0.102222222222222
3510	0.102222222222222
3555	0.108888888888889
3600	0.0977777777777778
3645	0.0822222222222222
3690	0.0822222222222222
3735	0.0933333333333333
3780	0.1
3825	0.1
3870	0.102222222222222
3915	0.0955555555555556
3960	0.106666666666667
4005	0.124444444444444
4050	0.128888888888889
4095	0.14
4140	0.135555555555556
4185	0.12
4230	0.117777777777778
4275	0.133333333333333
4320	0.142222222222222
4365	0.148888888888889
4410	0.142222222222222
4455	0.131111111111111
4500	0.144444444444444
4545	0.148888888888889
4590	0.155555555555556
4635	0.157777777777778
4680	0.162222222222222
4725	0.16
4770	0.151111111111111
4815	0.157777777777778
4860	0.157777777777778
4905	0.155555555555556
4950	0.144444444444444
4995	0.14
5040	0.135555555555556
5085	0.135555555555556
5130	0.131111111111111
5175	0.128888888888889
5220	0.124444444444444
5265	0.111111111111111
5310	0.108888888888889
5355	0.0977777777777778
5400	0.0911111111111111
5445	0.0911111111111111
5490	0.1
5535	0.102222222222222
5580	0.104444444444444
5625	0.0955555555555556
5670	0.102222222222222
5715	0.106666666666667
5760	0.106666666666667
5805	0.117777777777778
5850	0.122222222222222
5895	0.12
5940	0.115555555555556
5985	0.108888888888889
6030	0.113333333333333
6075	0.12
6120	0.14
6165	0.146666666666667
6210	0.151111111111111
6255	0.142222222222222
6300	0.153333333333333
6345	0.153333333333333
6390	0.155555555555556
6435	0.164444444444444
6480	0.162222222222222
6525	0.153333333333333
6570	0.133333333333333
6615	0.122222222222222
6660	0.117777777777778
6705	0.128888888888889
6750	0.12
6795	0.128888888888889
6840	0.128888888888889
6885	0.12
6930	0.115555555555556
6975	0.122222222222222
7020	0.117777777777778
7065	0.126666666666667
7110	0.126666666666667
7155	0.131111111111111
7200	0.128888888888889
7245	0.128888888888889
7290	0.12
7335	0.131111111111111
7380	0.135555555555556
7425	0.133333333333333
7470	0.133333333333333
7515	0.131111111111111
7560	0.126666666666667
7605	0.124444444444444
7650	0.128888888888889
7695	0.117777777777778
7740	0.131111111111111
7785	0.131111111111111
7830	0.131111111111111
7875	0.12
7920	0.12
7965	0.124444444444444
8010	0.131111111111111
8055	0.128888888888889
8100	0.131111111111111
8145	0.142222222222222
8190	0.135555555555556
8235	0.122222222222222
8280	0.124444444444444
8325	0.133333333333333
8370	0.135555555555556
8415	0.131111111111111
8460	0.131111111111111
8505	0.126666666666667
8550	0.131111111111111
8595	0.124444444444444
8640	0.12
8685	0.12
8730	0.117777777777778
8775	0.115555555555556
8820	0.115555555555556
8865	0.108888888888889
8910	0.108888888888889
8955	0.113333333333333
9000	0.0933333333333333
9045	0.0933333333333333
9090	0.0933333333333333
9135	0.0977777777777778
9180	0.0933333333333333
9225	0.1
9270	0.115555555555556
9315	0.137777777777778
9360	0.144444444444444
9405	0.155555555555556
9450	0.173333333333333
9495	0.177777777777778
9540	0.184444444444444
9585	0.188888888888889
9630	0.197777777777778
9675	0.191111111111111
9720	0.182222222222222
9765	0.18
9810	0.166666666666667
9855	0.151111111111111
9900	0.162222222222222
9945	0.18
9990	0.197777777777778
10035	0.215555555555556
10080	0.226666666666667
10125	0.233333333333333
10170	0.22
10215	0.202222222222222
10260	0.193333333333333
10305	0.186666666666667
10350	0.164444444444444
10395	0.137777777777778
10440	0.115555555555556
10485	0.0955555555555556
10530	0.0822222222222222
10575	0.08
10620	0.104444444444444
10665	0.111111111111111
10710	0.111111111111111
10755	0.117777777777778
10800	0.111111111111111
10845	0.133333333333333
10890	0.153333333333333
10935	0.168888888888889
10980	0.162222222222222
11025	0.157777777777778
11070	0.135555555555556
11115	0.142222222222222
11160	0.146666666666667
11205	0.14
11250	0.151111111111111
11295	0.131111111111111
11340	0.113333333333333
11385	0.0911111111111111
11430	0.0911111111111111
11475	0.0933333333333333
11520	0.0866666666666667
11565	0.0711111111111111
11610	0.0688888888888889
11655	0.0777777777777778
11700	0.0666666666666667
11745	0.0666666666666667
11790	0.06
11835	0.0688888888888889
11880	0.0733333333333333
11925	0.0666666666666667
11970	0.0866666666666667
12015	0.0844444444444444
12060	0.0866666666666667
12105	0.0888888888888889
12150	0.12
12195	0.12
12240	0.113333333333333
12285	0.117777777777778
12330	0.108888888888889
12375	0.115555555555556
12420	0.102222222222222
12465	0.1
12510	0.102222222222222
12555	0.0955555555555556
12600	0.0688888888888889
12645	0.0844444444444444
12690	0.0955555555555556
12735	0.0844444444444444
12780	0.0888888888888889
12825	0.0888888888888889
12870	0.0911111111111111
12915	0.0955555555555556
12960	0.0933333333333333
13005	0.0911111111111111
13050	0.0888888888888889
13095	0.0644444444444444
13140	0.0555555555555556
13185	0.0488888888888889
13230	0.0622222222222222
13275	0.0622222222222222
13320	0.0622222222222222
13365	0.0644444444444444
13410	0.06
13455	0.0555555555555556
13500	0.0533333333333333
13545	0.0555555555555556
13590	0.06
13635	0.0711111111111111
13680	0.0666666666666667
13725	0.0622222222222222
13770	0.06
13815	0.0711111111111111
13860	0.0844444444444444
13905	0.0977777777777778
13950	0.115555555555556
13995	0.131111111111111
14040	0.148888888888889
14085	0.162222222222222
14130	0.166666666666667
14175	0.166666666666667
14220	0.166666666666667
14265	0.171111111111111
14310	0.168888888888889
14355	0.173333333333333
14400	0.168888888888889
14445	0.164444444444444
14490	0.153333333333333
14535	0.146666666666667
14580	0.133333333333333
14625	0.137777777777778
14670	0.144444444444444
14715	0.126666666666667
14760	0.131111111111111
14805	0.111111111111111
14850	0.102222222222222
14895	0.1
14940	0.0888888888888889
14985	0.0777777777777778
15030	0.102222222222222
15075	0.104444444444444
15120	0.106666666666667
15165	0.113333333333333
15210	0.108888888888889
15255	0.117777777777778
15300	0.126666666666667
15345	0.122222222222222
15390	0.128888888888889
15435	0.137777777777778
15480	0.12
15525	0.111111111111111
15570	0.1
15615	0.108888888888889
15660	0.115555555555556
15705	0.122222222222222
15750	0.124444444444444
15795	0.124444444444444
15840	0.128888888888889
15885	0.117777777777778
15930	0.117777777777778
15975	0.128888888888889
16020	0.142222222222222
16065	0.126666666666667
16110	0.117777777777778
16155	0.117777777777778
16200	0.113333333333333
16245	0.122222222222222
16290	0.126666666666667
16335	0.128888888888889
16380	0.115555555555556
16425	0.1
16470	0.0977777777777778
16515	0.108888888888889
16560	0.113333333333333
16605	0.113333333333333
16650	0.115555555555556
16695	0.108888888888889
16740	0.0955555555555556
16785	0.0955555555555556
16830	0.111111111111111
