# Supplementary material for: Conveniently Pre-Tagged and Pre-Packaged: Extended Molecular Identification and Metagenomics Using Complete Metazoan Mitochondrial Genomes
Source: PLoS One. 2012 Dec 14;7(12):e51263. doi: 10.1371/journal.pone.0051263 (PMC3522660; doi:10.1371/journal.pone.0051263)
Supplement: File S4 — Sliding window analyses for Sauropsida, Aves, Hemichordata, Coelacanthimorpha, Dipnoi, Chondrichthyes and Cephalochordata. For each family, the folder contains the aligned sequences as well as the sliding window analyses by species pair and for all species pair on a single figure. (ZIP) [file pone.0051263.s004.zip › Sauropsida & Aves/Anatidae/45_450/Anas_platyrhynchos_NC_009684_Cygnus_atratus_NC_012843.csv]

0	0.126666666666667
45	0.131111111111111
90	0.12
135	0.108888888888889
180	0.104444444444444
225	0.104444444444444
270	0.0977777777777778
315	0.108888888888889
360	0.104444444444444
405	0.0977777777777778
450	0.1
495	0.1
540	0.106666666666667
585	0.111111111111111
630	0.106666666666667
675	0.108888888888889
720	0.111111111111111
765	0.108888888888889
810	0.106666666666667
855	0.104444444444444
900	0.0977777777777778
945	0.0977777777777778
990	0.0933333333333333
1035	0.0933333333333333
1080	0.1
1125	0.0955555555555556
1170	0.0888888888888889
1215	0.08
1260	0.0822222222222222
1305	0.0755555555555556
1350	0.0866666666666667
1395	0.0822222222222222
1440	0.0844444444444444
1485	0.0911111111111111
1530	0.0933333333333333
1575	0.0977777777777778
1620	0.12
1665	0.128888888888889
1710	0.135555555555556
1755	0.142222222222222
1800	0.133333333333333
1845	0.133333333333333
1890	0.135555555555556
1935	0.126666666666667
1980	0.126666666666667
2025	0.124444444444444
2070	0.108888888888889
2115	0.108888888888889
2160	0.102222222222222
2205	0.111111111111111
2250	0.122222222222222
2295	0.128888888888889
2340	0.135555555555556
2385	0.142222222222222
2430	0.148888888888889
2475	0.146666666666667
2520	0.153333333333333
2565	0.155555555555556
2610	0.148888888888889
2655	0.144444444444444
2700	0.142222222222222
2745	0.151111111111111
2790	0.14
2835	0.131111111111111
2880	0.117777777777778
2925	0.131111111111111
2970	0.128888888888889
3015	0.124444444444444
3060	0.133333333333333
3105	0.12
3150	0.111111111111111
3195	0.102222222222222
3240	0.111111111111111
3285	0.117777777777778
3330	0.12
3375	0.111111111111111
3420	0.104444444444444
3465	0.106666666666667
3510	0.102222222222222
3555	0.113333333333333
3600	0.12
3645	0.104444444444444
3690	0.0933333333333333
3735	0.102222222222222
3780	0.108888888888889
3825	0.113333333333333
3870	0.111111111111111
3915	0.102222222222222
3960	0.108888888888889
4005	0.113333333333333
4050	0.117777777777778
4095	0.128888888888889
4140	0.133333333333333
4185	0.126666666666667
4230	0.115555555555556
4275	0.111111111111111
4320	0.122222222222222
4365	0.126666666666667
4410	0.126666666666667
4455	0.115555555555556
4500	0.117777777777778
4545	0.117777777777778
4590	0.122222222222222
4635	0.12
4680	0.131111111111111
4725	0.133333333333333
4770	0.124444444444444
4815	0.126666666666667
4860	0.133333333333333
4905	0.144444444444444
4950	0.133333333333333
4995	0.14
5040	0.137777777777778
5085	0.137777777777778
5130	0.135555555555556
5175	0.133333333333333
5220	0.133333333333333
5265	0.128888888888889
5310	0.111111111111111
5355	0.0955555555555556
5400	0.0955555555555556
5445	0.0866666666666667
5490	0.0844444444444444
5535	0.08
5580	0.0844444444444444
5625	0.0866666666666667
5670	0.0977777777777778
5715	0.106666666666667
5760	0.111111111111111
5805	0.128888888888889
5850	0.131111111111111
5895	0.128888888888889
5940	0.131111111111111
5985	0.126666666666667
6030	0.124444444444444
6075	0.122222222222222
6120	0.133333333333333
6165	0.131111111111111
6210	0.137777777777778
6255	0.126666666666667
6300	0.133333333333333
6345	0.142222222222222
6390	0.148888888888889
6435	0.16
6480	0.148888888888889
6525	0.148888888888889
6570	0.137777777777778
6615	0.131111111111111
6660	0.126666666666667
6705	0.14
6750	0.135555555555556
6795	0.131111111111111
6840	0.128888888888889
6885	0.117777777777778
6930	0.126666666666667
6975	0.131111111111111
7020	0.131111111111111
7065	0.128888888888889
7110	0.126666666666667
7155	0.126666666666667
7200	0.12
7245	0.12
7290	0.111111111111111
7335	0.117777777777778
7380	0.12
7425	0.115555555555556
7470	0.104444444444444
7515	0.117777777777778
7560	0.126666666666667
7605	0.12
7650	0.126666666666667
7695	0.124444444444444
7740	0.133333333333333
7785	0.14
7830	0.133333333333333
7875	0.126666666666667
7920	0.135555555555556
7965	0.131111111111111
8010	0.128888888888889
8055	0.124444444444444
8100	0.124444444444444
8145	0.124444444444444
8190	0.126666666666667
8235	0.117777777777778
8280	0.126666666666667
8325	0.131111111111111
8370	0.12
8415	0.12
8460	0.117777777777778
8505	0.117777777777778
8550	0.131111111111111
8595	0.128888888888889
8640	0.115555555555556
8685	0.117777777777778
8730	0.113333333333333
8775	0.111111111111111
8820	0.115555555555556
8865	0.108888888888889
8910	0.111111111111111
8955	0.115555555555556
9000	0.0911111111111111
9045	0.0977777777777778
9090	0.102222222222222
9135	0.102222222222222
9180	0.0977777777777778
9225	0.108888888888889
9270	0.12
9315	0.14
9360	0.151111111111111
9405	0.148888888888889
9450	0.166666666666667
9495	0.164444444444444
9540	0.171111111111111
9585	0.18
9630	0.191111111111111
9675	0.177777777777778
9720	0.168888888888889
9765	0.173333333333333
9810	0.16
9855	0.155555555555556
9900	0.166666666666667
9945	0.195555555555556
9990	0.213333333333333
10035	0.224444444444444
10080	0.237777777777778
10125	0.248888888888889
10170	0.244444444444444
10215	0.22
10260	0.206666666666667
10305	0.202222222222222
10350	0.175555555555556
10395	0.142222222222222
10440	0.124444444444444
10485	0.106666666666667
10530	0.0844444444444444
10575	0.0822222222222222
10620	0.1
10665	0.1
10710	0.1
10755	0.102222222222222
10800	0.1
10845	0.117777777777778
10890	0.131111111111111
10935	0.155555555555556
10980	0.157777777777778
11025	0.157777777777778
11070	0.142222222222222
11115	0.151111111111111
11160	0.153333333333333
11205	0.148888888888889
11250	0.16
11295	0.142222222222222
11340	0.126666666666667
11385	0.0955555555555556
11430	0.0933333333333333
11475	0.0911111111111111
11520	0.08
11565	0.0688888888888889
11610	0.0688888888888889
11655	0.0777777777777778
11700	0.0666666666666667
11745	0.0755555555555556
11790	0.0666666666666667
11835	0.0644444444444444
11880	0.06
11925	0.0555555555555556
11970	0.0777777777777778
12015	0.0777777777777778
12060	0.0822222222222222
12105	0.0777777777777778
12150	0.102222222222222
12195	0.0933333333333333
12240	0.0955555555555556
12285	0.1
12330	0.0955555555555556
12375	0.102222222222222
12420	0.0866666666666667
12465	0.0822222222222222
12510	0.0844444444444444
12555	0.0844444444444444
12600	0.0644444444444444
12645	0.0777777777777778
12690	0.0755555555555556
12735	0.0733333333333333
12780	0.0777777777777778
12825	0.0733333333333333
12870	0.0844444444444444
12915	0.0955555555555556
12960	0.0888888888888889
13005	0.0911111111111111
13050	0.0866666666666667
13095	0.0666666666666667
13140	0.0622222222222222
13185	0.0577777777777778
13230	0.0644444444444444
13275	0.0666666666666667
13320	0.0533333333333333
13365	0.0444444444444444
13410	0.0422222222222222
13455	0.0355555555555556
13500	0.0355555555555556
13545	0.0377777777777778
13590	0.0466666666666667
13635	0.0577777777777778
13680	0.0644444444444444
13725	0.0577777777777778
13770	0.0577777777777778
13815	0.0711111111111111
13860	0.0888888888888889
13905	0.106666666666667
13950	0.12
13995	0.133333333333333
14040	0.144444444444444
14085	0.151111111111111
14130	0.148888888888889
14175	0.16
14220	0.168888888888889
14265	0.164444444444444
14310	0.164444444444444
14355	0.162222222222222
14400	0.164444444444444
14445	0.164444444444444
14490	0.153333333333333
14535	0.146666666666667
14580	0.148888888888889
14625	0.148888888888889
14670	0.146666666666667
14715	0.14
14760	0.135555555555556
14805	0.117777777777778
14850	0.108888888888889
14895	0.0977777777777778
14940	0.0911111111111111
14985	0.0822222222222222
15030	0.0866666666666667
15075	0.0844444444444444
15120	0.0844444444444444
15165	0.0933333333333333
15210	0.0844444444444444
15255	0.102222222222222
15300	0.111111111111111
15345	0.115555555555556
15390	0.12
15435	0.133333333333333
15480	0.124444444444444
15525	0.113333333333333
15570	0.106666666666667
15615	0.106666666666667
15660	0.113333333333333
15705	0.106666666666667
15750	0.106666666666667
15795	0.115555555555556
15840	0.122222222222222
15885	0.111111111111111
15930	0.111111111111111
15975	0.117777777777778
16020	0.124444444444444
16065	0.111111111111111
16110	0.111111111111111
16155	0.113333333333333
16200	0.108888888888889
16245	0.106666666666667
16290	0.115555555555556
16335	0.115555555555556
16380	0.102222222222222
16425	0.0933333333333333
16470	0.0911111111111111
16515	0.106666666666667
16560	0.113333333333333
16605	0.113333333333333
16650	0.111111111111111
16695	0.111111111111111
16740	0.0933333333333333
16785	0.102222222222222
16830	0.12
