# Supplementary material for: Conveniently Pre-Tagged and Pre-Packaged: Extended Molecular Identification and Metagenomics Using Complete Metazoan Mitochondrial Genomes
Source: PLoS One. 2012 Dec 14;7(12):e51263. doi: 10.1371/journal.pone.0051263 (PMC3522660; doi:10.1371/journal.pone.0051263)
Supplement: File S4 — Sliding window analyses for Sauropsida, Aves, Hemichordata, Coelacanthimorpha, Dipnoi, Chondrichthyes and Cephalochordata. For each family, the folder contains the aligned sequences as well as the sliding window analyses by species pair and for all species pair on a single figure. (ZIP) [file pone.0051263.s004.zip › Sauropsida & Aves/Anatidae/45_450/Anas_platyrhynchos_NC_009684_Cygnus_columbianus_NC_007691.csv]

0	0.12
45	0.122222222222222
90	0.113333333333333
135	0.102222222222222
180	0.0977777777777778
225	0.1
270	0.0955555555555556
315	0.1
360	0.0977777777777778
405	0.0888888888888889
450	0.0822222222222222
495	0.0844444444444444
540	0.0933333333333333
585	0.1
630	0.0933333333333333
675	0.0955555555555556
720	0.0955555555555556
765	0.102222222222222
810	0.102222222222222
855	0.106666666666667
900	0.106666666666667
945	0.106666666666667
990	0.104444444444444
1035	0.1
1080	0.104444444444444
1125	0.1
1170	0.0933333333333333
1215	0.08
1260	0.0822222222222222
1305	0.0844444444444444
1350	0.0911111111111111
1395	0.0888888888888889
1440	0.0911111111111111
1485	0.0933333333333333
1530	0.0866666666666667
1575	0.0933333333333333
1620	0.1
1665	0.111111111111111
1710	0.12
1755	0.12
1800	0.12
1845	0.115555555555556
1890	0.115555555555556
1935	0.108888888888889
1980	0.115555555555556
2025	0.108888888888889
2070	0.106666666666667
2115	0.104444444444444
2160	0.0955555555555556
2205	0.1
2250	0.104444444444444
2295	0.113333333333333
2340	0.124444444444444
2385	0.131111111111111
2430	0.133333333333333
2475	0.135555555555556
2520	0.144444444444444
2565	0.151111111111111
2610	0.16
2655	0.162222222222222
2700	0.157777777777778
2745	0.164444444444444
2790	0.151111111111111
2835	0.148888888888889
2880	0.14
2925	0.146666666666667
2970	0.14
3015	0.131111111111111
3060	0.124444444444444
3105	0.111111111111111
3150	0.111111111111111
3195	0.102222222222222
3240	0.111111111111111
3285	0.115555555555556
3330	0.117777777777778
3375	0.117777777777778
3420	0.115555555555556
3465	0.113333333333333
3510	0.111111111111111
3555	0.122222222222222
3600	0.12
3645	0.106666666666667
3690	0.102222222222222
3735	0.102222222222222
3780	0.104444444444444
3825	0.1
3870	0.0933333333333333
3915	0.0933333333333333
3960	0.104444444444444
4005	0.113333333333333
4050	0.115555555555556
4095	0.124444444444444
4140	0.122222222222222
4185	0.124444444444444
4230	0.12
4275	0.128888888888889
4320	0.14
4365	0.14
4410	0.135555555555556
4455	0.131111111111111
4500	0.137777777777778
4545	0.135555555555556
4590	0.14
4635	0.14
4680	0.148888888888889
4725	0.142222222222222
4770	0.14
4815	0.144444444444444
4860	0.146666666666667
4905	0.144444444444444
4950	0.131111111111111
4995	0.135555555555556
5040	0.133333333333333
5085	0.128888888888889
5130	0.124444444444444
5175	0.128888888888889
5220	0.12
5265	0.111111111111111
5310	0.102222222222222
5355	0.0866666666666667
5400	0.0844444444444444
5445	0.0822222222222222
5490	0.0822222222222222
5535	0.0844444444444444
5580	0.0911111111111111
5625	0.0866666666666667
5670	0.104444444444444
5715	0.108888888888889
5760	0.111111111111111
5805	0.131111111111111
5850	0.137777777777778
5895	0.131111111111111
5940	0.135555555555556
5985	0.126666666666667
6030	0.126666666666667
6075	0.133333333333333
6120	0.137777777777778
6165	0.144444444444444
6210	0.148888888888889
6255	0.133333333333333
6300	0.144444444444444
6345	0.151111111111111
6390	0.153333333333333
6435	0.16
6480	0.148888888888889
6525	0.137777777777778
6570	0.128888888888889
6615	0.115555555555556
6660	0.115555555555556
6705	0.126666666666667
6750	0.117777777777778
6795	0.117777777777778
6840	0.117777777777778
6885	0.115555555555556
6930	0.12
6975	0.122222222222222
7020	0.113333333333333
7065	0.117777777777778
7110	0.111111111111111
7155	0.113333333333333
7200	0.106666666666667
7245	0.108888888888889
7290	0.0977777777777778
7335	0.1
7380	0.106666666666667
7425	0.108888888888889
7470	0.111111111111111
7515	0.117777777777778
7560	0.124444444444444
7605	0.124444444444444
7650	0.126666666666667
7695	0.122222222222222
7740	0.137777777777778
7785	0.148888888888889
7830	0.142222222222222
7875	0.135555555555556
7920	0.135555555555556
7965	0.133333333333333
8010	0.133333333333333
8055	0.128888888888889
8100	0.135555555555556
8145	0.14
8190	0.131111111111111
8235	0.122222222222222
8280	0.126666666666667
8325	0.128888888888889
8370	0.131111111111111
8415	0.135555555555556
8460	0.135555555555556
8505	0.135555555555556
8550	0.144444444444444
8595	0.137777777777778
8640	0.126666666666667
8685	0.12
8730	0.12
8775	0.124444444444444
8820	0.128888888888889
8865	0.12
8910	0.12
8955	0.115555555555556
9000	0.0933333333333333
9045	0.1
9090	0.104444444444444
9135	0.104444444444444
9180	0.0977777777777778
9225	0.102222222222222
9270	0.111111111111111
9315	0.128888888888889
9360	0.135555555555556
9405	0.142222222222222
9450	0.16
9495	0.162222222222222
9540	0.171111111111111
9585	0.18
9630	0.191111111111111
9675	0.175555555555556
9720	0.164444444444444
9765	0.168888888888889
9810	0.162222222222222
9855	0.155555555555556
9900	0.168888888888889
9945	0.184444444444444
9990	0.208888888888889
10035	0.235555555555556
10080	0.24
10125	0.255555555555556
10170	0.248888888888889
10215	0.226666666666667
10260	0.211111111111111
10305	0.208888888888889
10350	0.186666666666667
10395	0.157777777777778
10440	0.122222222222222
10485	0.0911111111111111
10530	0.0822222222222222
10575	0.08
10620	0.102222222222222
10665	0.1
10710	0.1
10755	0.102222222222222
10800	0.0933333333333333
10845	0.115555555555556
10890	0.142222222222222
10935	0.148888888888889
10980	0.146666666666667
11025	0.135555555555556
11070	0.115555555555556
11115	0.128888888888889
11160	0.135555555555556
11205	0.128888888888889
11250	0.14
11295	0.124444444444444
11340	0.106666666666667
11385	0.0933333333333333
11430	0.0888888888888889
11475	0.0955555555555556
11520	0.0844444444444444
11565	0.0711111111111111
11610	0.0666666666666667
11655	0.0755555555555556
11700	0.0644444444444444
11745	0.0666666666666667
11790	0.06
11835	0.0644444444444444
11880	0.0666666666666667
11925	0.0622222222222222
11970	0.08
12015	0.08
12060	0.0844444444444444
12105	0.08
12150	0.104444444444444
12195	0.1
12240	0.102222222222222
12285	0.108888888888889
12330	0.1
12375	0.104444444444444
12420	0.0933333333333333
12465	0.0888888888888889
12510	0.0888888888888889
12555	0.0911111111111111
12600	0.0733333333333333
12645	0.0866666666666667
12690	0.0866666666666667
12735	0.0777777777777778
12780	0.0822222222222222
12825	0.08
12870	0.0822222222222222
12915	0.0888888888888889
12960	0.0844444444444444
13005	0.0822222222222222
13050	0.0777777777777778
13095	0.0577777777777778
13140	0.0511111111111111
13185	0.0444444444444444
13230	0.0511111111111111
13275	0.0555555555555556
13320	0.0555555555555556
13365	0.0555555555555556
13410	0.0533333333333333
13455	0.0488888888888889
13500	0.0466666666666667
13545	0.0488888888888889
13590	0.0533333333333333
13635	0.0666666666666667
13680	0.0711111111111111
13725	0.0666666666666667
13770	0.0622222222222222
13815	0.0777777777777778
13860	0.0977777777777778
13905	0.113333333333333
13950	0.122222222222222
13995	0.137777777777778
14040	0.146666666666667
14085	0.155555555555556
14130	0.157777777777778
14175	0.157777777777778
14220	0.166666666666667
14265	0.16
14310	0.157777777777778
14355	0.153333333333333
14400	0.166666666666667
14445	0.168888888888889
14490	0.162222222222222
14535	0.153333333333333
14580	0.153333333333333
14625	0.162222222222222
14670	0.164444444444444
14715	0.151111111111111
14760	0.144444444444444
14805	0.131111111111111
14850	0.117777777777778
14895	0.106666666666667
14940	0.102222222222222
14985	0.0933333333333333
15030	0.108888888888889
15075	0.0977777777777778
15120	0.0977777777777778
15165	0.104444444444444
15210	0.1
15255	0.106666666666667
15300	0.113333333333333
15345	0.113333333333333
15390	0.113333333333333
15435	0.126666666666667
15480	0.108888888888889
15525	0.104444444444444
15570	0.0977777777777778
15615	0.104444444444444
15660	0.111111111111111
15705	0.115555555555556
15750	0.12
15795	0.124444444444444
15840	0.128888888888889
15885	0.113333333333333
15930	0.111111111111111
15975	0.12
16020	0.124444444444444
16065	0.111111111111111
16110	0.108888888888889
16155	0.111111111111111
16200	0.102222222222222
16245	0.102222222222222
16290	0.117777777777778
16335	0.122222222222222
16380	0.108888888888889
16425	0.0977777777777778
16470	0.0955555555555556
16515	0.102222222222222
16560	0.108888888888889
16605	0.115555555555556
16650	0.111111111111111
16695	0.115555555555556
16740	0.0977777777777778
16785	0.1
16830	0.108888888888889
