# Supplementary material for: Conveniently Pre-Tagged and Pre-Packaged: Extended Molecular Identification and Metagenomics Using Complete Metazoan Mitochondrial Genomes
Source: PLoS One. 2012 Dec 14;7(12):e51263. doi: 10.1371/journal.pone.0051263 (PMC3522660; doi:10.1371/journal.pone.0051263)
Supplement: File S4 — Sliding window analyses for Sauropsida, Aves, Hemichordata, Coelacanthimorpha, Dipnoi, Chondrichthyes and Cephalochordata. For each family, the folder contains the aligned sequences as well as the sliding window analyses by species pair and for all species pair on a single figure. (ZIP) [file pone.0051263.s004.zip › Sauropsida & Aves/Anatidae/45_450/Anser_albifrons_NC_004539_Anser_anser_NC_011196.csv]

0	0.02
45	0.02
90	0.0222222222222222
135	0.02
180	0.02
225	0.02
270	0.0244444444444444
315	0.0222222222222222
360	0.0244444444444444
405	0.0244444444444444
450	0.0222222222222222
495	0.0244444444444444
540	0.02
585	0.02
630	0.02
675	0.0177777777777778
720	0.0133333333333333
765	0.0133333333333333
810	0.0111111111111111
855	0.0155555555555556
900	0.0133333333333333
945	0.00888888888888889
990	0.0111111111111111
1035	0.0133333333333333
1080	0.0111111111111111
1125	0.0111111111111111
1170	0.0111111111111111
1215	0.0111111111111111
1260	0.00888888888888889
1305	0.00444444444444444
1350	0.00666666666666667
1395	0.00666666666666667
1440	0.0111111111111111
1485	0.00888888888888889
1530	0.0111111111111111
1575	0.0111111111111111
1620	0.0133333333333333
1665	0.0155555555555556
1710	0.02
1755	0.0222222222222222
1800	0.0222222222222222
1845	0.0222222222222222
1890	0.0222222222222222
1935	0.0222222222222222
1980	0.02
2025	0.0222222222222222
2070	0.0222222222222222
2115	0.02
2160	0.02
2205	0.0222222222222222
2250	0.0244444444444444
2295	0.0266666666666667
2340	0.02
2385	0.02
2430	0.0244444444444444
2475	0.0244444444444444
2520	0.0222222222222222
2565	0.0222222222222222
2610	0.02
2655	0.02
2700	0.02
2745	0.0177777777777778
2790	0.02
2835	0.02
2880	0.0177777777777778
2925	0.0177777777777778
2970	0.0244444444444444
3015	0.0244444444444444
3060	0.0244444444444444
3105	0.0244444444444444
3150	0.0222222222222222
3195	0.0222222222222222
3240	0.02
3285	0.02
3330	0.02
3375	0.0244444444444444
3420	0.0177777777777778
3465	0.0222222222222222
3510	0.0222222222222222
3555	0.02
3600	0.0177777777777778
3645	0.02
3690	0.0222222222222222
3735	0.0222222222222222
3780	0.0222222222222222
3825	0.0177777777777778
3870	0.0177777777777778
3915	0.02
3960	0.0177777777777778
4005	0.0155555555555556
4050	0.0177777777777778
4095	0.0155555555555556
4140	0.0133333333333333
4185	0.0155555555555556
4230	0.0133333333333333
4275	0.0111111111111111
4320	0.0111111111111111
4365	0.00444444444444444
4410	0.00666666666666667
4455	0.00666666666666667
4500	0.00888888888888889
4545	0.00888888888888889
4590	0.0111111111111111
4635	0.0111111111111111
4680	0.0133333333333333
4725	0.0155555555555556
4770	0.0177777777777778
4815	0.02
4860	0.0177777777777778
4905	0.02
4950	0.02
4995	0.0222222222222222
5040	0.02
5085	0.02
5130	0.02
5175	0.0222222222222222
5220	0.0222222222222222
5265	0.02
5310	0.0244444444444444
5355	0.0222222222222222
5400	0.02
5445	0.0222222222222222
5490	0.0244444444444444
5535	0.0222222222222222
5580	0.0244444444444444
5625	0.02
5670	0.0177777777777778
5715	0.0222222222222222
5760	0.02
5805	0.02
5850	0.0177777777777778
5895	0.0133333333333333
5940	0.0111111111111111
5985	0.0111111111111111
6030	0.00666666666666667
6075	0.00666666666666667
6120	0.00666666666666667
6165	0.00222222222222222
6210	0.00444444444444444
6255	0.00444444444444444
6300	0.00444444444444444
6345	0.00444444444444444
6390	0.00444444444444444
6435	0.00666666666666667
6480	0.00888888888888889
6525	0.00888888888888889
6570	0.0111111111111111
6615	0.0111111111111111
6660	0.0111111111111111
6705	0.0133333333333333
6750	0.0133333333333333
6795	0.0133333333333333
6840	0.0155555555555556
6885	0.0133333333333333
6930	0.0133333333333333
6975	0.0133333333333333
7020	0.0111111111111111
7065	0.0133333333333333
7110	0.0133333333333333
7155	0.0111111111111111
7200	0.0133333333333333
7245	0.0155555555555556
7290	0.0133333333333333
7335	0.0155555555555556
7380	0.0155555555555556
7425	0.0155555555555556
7470	0.0177777777777778
7515	0.0177777777777778
7560	0.0133333333333333
7605	0.0155555555555556
7650	0.0133333333333333
7695	0.0111111111111111
7740	0.0111111111111111
7785	0.0133333333333333
7830	0.0133333333333333
7875	0.0133333333333333
7920	0.0133333333333333
7965	0.0133333333333333
8010	0.0133333333333333
8055	0.0111111111111111
8100	0.0133333333333333
8145	0.0177777777777778
8190	0.0177777777777778
8235	0.0244444444444444
8280	0.0222222222222222
8325	0.0244444444444444
8370	0.0266666666666667
8415	0.0266666666666667
8460	0.0311111111111111
8505	0.0311111111111111
8550	0.0288888888888889
8595	0.0288888888888889
8640	0.0311111111111111
8685	0.02
8730	0.02
8775	0.02
8820	0.0155555555555556
8865	0.0133333333333333
8910	0.00888888888888889
8955	0.0111111111111111
9000	0.0111111111111111
9045	0.00888888888888889
9090	0.00888888888888889
9135	0.0111111111111111
9180	0.0155555555555556
9225	0.0155555555555556
9270	0.02
9315	0.02
9360	0.0244444444444444
9405	0.0266666666666667
9450	0.0266666666666667
9495	0.0244444444444444
9540	0.0266666666666667
9585	0.0244444444444444
9630	0.02
9675	0.02
9720	0.0155555555555556
9765	0.02
9810	0.0155555555555556
9855	0.0155555555555556
9900	0.0288888888888889
9945	0.0311111111111111
9990	0.0466666666666667
10035	0.0555555555555556
10080	0.0666666666666667
10125	0.0688888888888889
10170	0.0711111111111111
10215	0.0666666666666667
10260	0.0666666666666667
10305	0.0644444444444444
10350	0.0511111111111111
10395	0.0488888888888889
10440	0.0288888888888889
10485	0.0244444444444444
10530	0.0133333333333333
10575	0.00888888888888889
10620	0.00666666666666667
10665	0.00666666666666667
10710	0.00888888888888889
10755	0.0133333333333333
10800	0.0155555555555556
10845	0.0222222222222222
10890	0.0244444444444444
10935	0.0222222222222222
10980	0.0222222222222222
11025	0.0244444444444444
11070	0.0244444444444444
11115	0.0288888888888889
11160	0.0266666666666667
11205	0.0222222222222222
11250	0.02
11295	0.0133333333333333
11340	0.0155555555555556
11385	0.0133333333333333
11430	0.0133333333333333
11475	0.0133333333333333
11520	0.0133333333333333
11565	0.00888888888888889
11610	0.00888888888888889
11655	0.00666666666666667
11700	0.00666666666666667
11745	0.0111111111111111
11790	0.00666666666666667
11835	0.00666666666666667
11880	0.00666666666666667
11925	0.00444444444444444
11970	0.00444444444444444
12015	0.00444444444444444
12060	0.00444444444444444
12105	0.00666666666666667
12150	0.00888888888888889
12195	0.00444444444444444
12240	0.00888888888888889
12285	0.0111111111111111
12330	0.0111111111111111
12375	0.0111111111111111
12420	0.0111111111111111
12465	0.0111111111111111
12510	0.0155555555555556
12555	0.0155555555555556
12600	0.0133333333333333
12645	0.0133333333333333
12690	0.0111111111111111
12735	0.00888888888888889
12780	0.00888888888888889
12825	0.00888888888888889
12870	0.00888888888888889
12915	0.00888888888888889
12960	0.00444444444444444
13005	0.00222222222222222
13050	0.00444444444444444
13095	0.00444444444444444
13140	0.00222222222222222
13185	0.00222222222222222
13230	0.00222222222222222
13275	0.00222222222222222
13320	0.00222222222222222
13365	0.00222222222222222
13410	0.00222222222222222
13455	0.00222222222222222
13500	0
13545	0
13590	0
13635	0.00222222222222222
13680	0.00444444444444444
13725	0.00444444444444444
13770	0.00666666666666667
13815	0.00888888888888889
13860	0.0111111111111111
13905	0.0177777777777778
13950	0.02
13995	0.0222222222222222
14040	0.0222222222222222
14085	0.0222222222222222
14130	0.02
14175	0.0266666666666667
14220	0.0244444444444444
14265	0.0244444444444444
14310	0.0244444444444444
14355	0.0244444444444444
14400	0.0266666666666667
14445	0.0288888888888889
14490	0.0288888888888889
14535	0.0266666666666667
14580	0.0311111111111111
14625	0.0244444444444444
14670	0.0266666666666667
14715	0.0244444444444444
14760	0.0244444444444444
14805	0.0177777777777778
14850	0.0133333333333333
14895	0.0111111111111111
14940	0.0111111111111111
14985	0.0133333333333333
15030	0.0133333333333333
15075	0.0155555555555556
15120	0.0177777777777778
15165	0.0177777777777778
15210	0.02
15255	0.02
15300	0.0244444444444444
15345	0.0244444444444444
15390	0.0266666666666667
15435	0.0244444444444444
15480	0.02
15525	0.0177777777777778
15570	0.0133333333333333
15615	0.0155555555555556
15660	0.0177777777777778
15705	0.0222222222222222
15750	0.0177777777777778
15795	0.02
15840	0.0222222222222222
15885	0.0222222222222222
15930	0.0244444444444444
15975	0.0244444444444444
16020	0.0288888888888889
16065	0.0266666666666667
16110	0.02
16155	0.0177777777777778
16200	0.02
16245	0.0155555555555556
16290	0.0133333333333333
16335	0.0133333333333333
16380	0.0111111111111111
16425	0.0111111111111111
16470	0.00888888888888889
16515	0.0111111111111111
16560	0.0133333333333333
16605	0.0133333333333333
16650	0.0133333333333333
16695	0.0133333333333333
16740	0.0133333333333333
16785	0.0155555555555556
16830	0.0155555555555556
