# Supplementary material for: Conveniently Pre-Tagged and Pre-Packaged: Extended Molecular Identification and Metagenomics Using Complete Metazoan Mitochondrial Genomes
Source: PLoS One. 2012 Dec 14;7(12):e51263. doi: 10.1371/journal.pone.0051263 (PMC3522660; doi:10.1371/journal.pone.0051263)
Supplement: File S4 — Sliding window analyses for Sauropsida, Aves, Hemichordata, Coelacanthimorpha, Dipnoi, Chondrichthyes and Cephalochordata. For each family, the folder contains the aligned sequences as well as the sliding window analyses by species pair and for all species pair on a single figure. (ZIP) [file pone.0051263.s004.zip › Sauropsida & Aves/Anatidae/45_450/Cygnus_atratus_NC_012843_Anser_albifrons_NC_004539.csv]

0	0.0866666666666667
45	0.0977777777777778
90	0.0933333333333333
135	0.0933333333333333
180	0.0911111111111111
225	0.0911111111111111
270	0.0911111111111111
315	0.1
360	0.0866666666666667
405	0.0933333333333333
450	0.0977777777777778
495	0.0888888888888889
540	0.0866666666666667
585	0.0844444444444444
630	0.0866666666666667
675	0.0844444444444444
720	0.0822222222222222
765	0.0822222222222222
810	0.0844444444444444
855	0.0777777777777778
900	0.0711111111111111
945	0.0666666666666667
990	0.0711111111111111
1035	0.0777777777777778
1080	0.0755555555555556
1125	0.0733333333333333
1170	0.0688888888888889
1215	0.0577777777777778
1260	0.0533333333333333
1305	0.0533333333333333
1350	0.0533333333333333
1395	0.0666666666666667
1440	0.0688888888888889
1485	0.0688888888888889
1530	0.0711111111111111
1575	0.0711111111111111
1620	0.0822222222222222
1665	0.0955555555555556
1710	0.102222222222222
1755	0.104444444444444
1800	0.106666666666667
1845	0.102222222222222
1890	0.102222222222222
1935	0.0977777777777778
1980	0.0933333333333333
2025	0.0888888888888889
2070	0.0888888888888889
2115	0.0844444444444444
2160	0.0911111111111111
2205	0.0977777777777778
2250	0.102222222222222
2295	0.102222222222222
2340	0.0977777777777778
2385	0.106666666666667
2430	0.113333333333333
2475	0.111111111111111
2520	0.108888888888889
2565	0.106666666666667
2610	0.0955555555555556
2655	0.0888888888888889
2700	0.0933333333333333
2745	0.0955555555555556
2790	0.0933333333333333
2835	0.08
2880	0.0755555555555556
2925	0.0888888888888889
2970	0.0888888888888889
3015	0.0888888888888889
3060	0.0911111111111111
3105	0.0888888888888889
3150	0.0866666666666667
3195	0.0755555555555556
3240	0.08
3285	0.0888888888888889
3330	0.0888888888888889
3375	0.08
3420	0.0755555555555556
3465	0.08
3510	0.0866666666666667
3555	0.0866666666666667
3600	0.0777777777777778
3645	0.0777777777777778
3690	0.0755555555555556
3735	0.0755555555555556
3780	0.08
3825	0.0844444444444444
3870	0.0822222222222222
3915	0.0755555555555556
3960	0.0733333333333333
4005	0.08
4050	0.0866666666666667
4095	0.0955555555555556
4140	0.104444444444444
4185	0.108888888888889
4230	0.104444444444444
4275	0.111111111111111
4320	0.113333333333333
4365	0.12
4410	0.124444444444444
4455	0.126666666666667
4500	0.124444444444444
4545	0.122222222222222
4590	0.113333333333333
4635	0.108888888888889
4680	0.117777777777778
4725	0.113333333333333
4770	0.115555555555556
4815	0.12
4860	0.117777777777778
4905	0.115555555555556
4950	0.117777777777778
4995	0.126666666666667
5040	0.124444444444444
5085	0.117777777777778
5130	0.115555555555556
5175	0.124444444444444
5220	0.124444444444444
5265	0.111111111111111
5310	0.106666666666667
5355	0.0977777777777778
5400	0.0888888888888889
5445	0.0822222222222222
5490	0.0866666666666667
5535	0.0955555555555556
5580	0.0933333333333333
5625	0.0777777777777778
5670	0.08
5715	0.0911111111111111
5760	0.0911111111111111
5805	0.0933333333333333
5850	0.0888888888888889
5895	0.0844444444444444
5940	0.0777777777777778
5985	0.0666666666666667
6030	0.0555555555555556
6075	0.0688888888888889
6120	0.0755555555555556
6165	0.0755555555555556
6210	0.0822222222222222
6255	0.0844444444444444
6300	0.0977777777777778
6345	0.1
6390	0.113333333333333
6435	0.122222222222222
6480	0.133333333333333
6525	0.128888888888889
6570	0.122222222222222
6615	0.12
6660	0.106666666666667
6705	0.106666666666667
6750	0.0977777777777778
6795	0.102222222222222
6840	0.0977777777777778
6885	0.0933333333333333
6930	0.0888888888888889
6975	0.0911111111111111
7020	0.0977777777777778
7065	0.102222222222222
7110	0.113333333333333
7155	0.113333333333333
7200	0.115555555555556
7245	0.115555555555556
7290	0.108888888888889
7335	0.111111111111111
7380	0.115555555555556
7425	0.111111111111111
7470	0.104444444444444
7515	0.102222222222222
7560	0.102222222222222
7605	0.104444444444444
7650	0.108888888888889
7695	0.102222222222222
7740	0.104444444444444
7785	0.113333333333333
7830	0.113333333333333
7875	0.108888888888889
7920	0.111111111111111
7965	0.115555555555556
8010	0.108888888888889
8055	0.111111111111111
8100	0.115555555555556
8145	0.122222222222222
8190	0.122222222222222
8235	0.12
8280	0.115555555555556
8325	0.117777777777778
8370	0.113333333333333
8415	0.1
8460	0.102222222222222
8505	0.1
8550	0.0977777777777778
8595	0.0888888888888889
8640	0.0888888888888889
8685	0.0866666666666667
8730	0.0911111111111111
8775	0.0888888888888889
8820	0.0866666666666667
8865	0.0888888888888889
8910	0.0866666666666667
8955	0.0866666666666667
9000	0.0733333333333333
9045	0.0777777777777778
9090	0.0733333333333333
9135	0.0666666666666667
9180	0.0666666666666667
9225	0.0711111111111111
9270	0.0733333333333333
9315	0.0822222222222222
9360	0.0888888888888889
9405	0.0955555555555556
9450	0.104444444444444
9495	0.106666666666667
9540	0.117777777777778
9585	0.122222222222222
9630	0.124444444444444
9675	0.128888888888889
9720	0.124444444444444
9765	0.128888888888889
9810	0.124444444444444
9855	0.115555555555556
9900	0.142222222222222
9945	0.142222222222222
9990	0.153333333333333
10035	0.164444444444444
10080	0.168888888888889
10125	0.157777777777778
10170	0.16
10215	0.14
10260	0.131111111111111
10305	0.124444444444444
10350	0.0977777777777778
10395	0.0933333333333333
10440	0.0822222222222222
10485	0.0666666666666667
10530	0.0533333333333333
10575	0.0488888888888889
10620	0.0577777777777778
10665	0.0733333333333333
10710	0.0866666666666667
10755	0.128888888888889
10800	0.146666666666667
10845	0.153333333333333
10890	0.155555555555556
10935	0.177777777777778
10980	0.184444444444444
11025	0.2
11070	0.188888888888889
11115	0.18
11160	0.168888888888889
11205	0.128888888888889
11250	0.104444444444444
11295	0.104444444444444
11340	0.1
11385	0.0755555555555556
11430	0.0666666666666667
11475	0.0577777777777778
11520	0.0533333333333333
11565	0.0466666666666667
11610	0.0444444444444444
11655	0.0422222222222222
11700	0.04
11745	0.0333333333333333
11790	0.0244444444444444
11835	0.0311111111111111
11880	0.0355555555555556
11925	0.0311111111111111
11970	0.0422222222222222
12015	0.0422222222222222
12060	0.0444444444444444
12105	0.0577777777777778
12150	0.0733333333333333
12195	0.0688888888888889
12240	0.0733333333333333
12285	0.0688888888888889
12330	0.0644444444444444
12375	0.0644444444444444
12420	0.06
12465	0.06
12510	0.0644444444444444
12555	0.0577777777777778
12600	0.0422222222222222
12645	0.0577777777777778
12690	0.0555555555555556
12735	0.0488888888888889
12780	0.0533333333333333
12825	0.0555555555555556
12870	0.0577777777777778
12915	0.0688888888888889
12960	0.0666666666666667
13005	0.06
13050	0.06
13095	0.0422222222222222
13140	0.04
13185	0.0422222222222222
13230	0.0444444444444444
13275	0.0422222222222222
13320	0.04
13365	0.0333333333333333
13410	0.0288888888888889
13455	0.0266666666666667
13500	0.0266666666666667
13545	0.0266666666666667
13590	0.0288888888888889
13635	0.0355555555555556
13680	0.0422222222222222
13725	0.0422222222222222
13770	0.0355555555555556
13815	0.0488888888888889
13860	0.0644444444444444
13905	0.0711111111111111
13950	0.08
13995	0.0888888888888889
14040	0.106666666666667
14085	0.111111111111111
14130	0.104444444444444
14175	0.113333333333333
14220	0.12
14265	0.122222222222222
14310	0.12
14355	0.122222222222222
14400	0.131111111111111
14445	0.131111111111111
14490	0.117777777777778
14535	0.12
14580	0.117777777777778
14625	0.124444444444444
14670	0.124444444444444
14715	0.104444444444444
14760	0.0955555555555556
14805	0.0888888888888889
14850	0.0733333333333333
14895	0.0733333333333333
14940	0.0644444444444444
14985	0.0533333333333333
15030	0.0577777777777778
15075	0.0555555555555556
15120	0.0533333333333333
15165	0.06
15210	0.0622222222222222
15255	0.0688888888888889
15300	0.0777777777777778
15345	0.08
15390	0.0844444444444444
15435	0.0888888888888889
15480	0.0911111111111111
15525	0.0822222222222222
15570	0.0866666666666667
15615	0.0933333333333333
15660	0.0933333333333333
15705	0.0933333333333333
15750	0.0888888888888889
15795	0.0977777777777778
15840	0.102222222222222
15885	0.0955555555555556
15930	0.0911111111111111
15975	0.1
16020	0.102222222222222
16065	0.0933333333333333
16110	0.0933333333333333
16155	0.0977777777777778
16200	0.0933333333333333
16245	0.0733333333333333
16290	0.08
16335	0.0777777777777778
16380	0.0733333333333333
16425	0.0577777777777778
16470	0.0511111111111111
16515	0.0577777777777778
16560	0.0577777777777778
16605	0.0533333333333333
16650	0.0622222222222222
16695	0.0711111111111111
16740	0.0577777777777778
16785	0.0755555555555556
16830	0.0777777777777778
