# Supplementary material for: Conveniently Pre-Tagged and Pre-Packaged: Extended Molecular Identification and Metagenomics Using Complete Metazoan Mitochondrial Genomes
Source: PLoS One. 2012 Dec 14;7(12):e51263. doi: 10.1371/journal.pone.0051263 (PMC3522660; doi:10.1371/journal.pone.0051263)
Supplement: File S4 — Sliding window analyses for Sauropsida, Aves, Hemichordata, Coelacanthimorpha, Dipnoi, Chondrichthyes and Cephalochordata. For each family, the folder contains the aligned sequences as well as the sliding window analyses by species pair and for all species pair on a single figure. (ZIP) [file pone.0051263.s004.zip › Sauropsida & Aves/Anatidae/45_450/Cygnus_atratus_NC_012843_Anser_anser_NC_011196.csv]

0	0.0933333333333333
45	0.1
90	0.0933333333333333
135	0.0955555555555556
180	0.0977777777777778
225	0.0933333333333333
270	0.0933333333333333
315	0.1
360	0.0911111111111111
405	0.0977777777777778
450	0.0977777777777778
495	0.0866666666666667
540	0.0844444444444444
585	0.0822222222222222
630	0.08
675	0.08
720	0.0777777777777778
765	0.0777777777777778
810	0.0777777777777778
855	0.0711111111111111
900	0.0666666666666667
945	0.0666666666666667
990	0.0733333333333333
1035	0.0777777777777778
1080	0.0777777777777778
1125	0.0755555555555556
1170	0.0711111111111111
1215	0.06
1260	0.0533333333333333
1305	0.0533333333333333
1350	0.0511111111111111
1395	0.0644444444444444
1440	0.0622222222222222
1485	0.0644444444444444
1530	0.0688888888888889
1575	0.0688888888888889
1620	0.0822222222222222
1665	0.0933333333333333
1710	0.1
1755	0.1
1800	0.102222222222222
1845	0.0977777777777778
1890	0.0933333333333333
1935	0.0888888888888889
1980	0.0822222222222222
2025	0.08
2070	0.08
2115	0.0777777777777778
2160	0.08
2205	0.0888888888888889
2250	0.0911111111111111
2295	0.0911111111111111
2340	0.0933333333333333
2385	0.102222222222222
2430	0.113333333333333
2475	0.111111111111111
2520	0.106666666666667
2565	0.104444444444444
2610	0.0955555555555556
2655	0.0911111111111111
2700	0.0977777777777778
2745	0.1
2790	0.1
2835	0.0866666666666667
2880	0.0777777777777778
2925	0.0911111111111111
2970	0.0933333333333333
3015	0.0933333333333333
3060	0.1
3105	0.0911111111111111
3150	0.0888888888888889
3195	0.0777777777777778
3240	0.08
3285	0.0888888888888889
3330	0.0866666666666667
3375	0.0822222222222222
3420	0.0755555555555556
3465	0.0755555555555556
3510	0.0777777777777778
3555	0.0844444444444444
3600	0.0777777777777778
3645	0.0755555555555556
3690	0.0755555555555556
3735	0.0755555555555556
3780	0.08
3825	0.08
3870	0.0777777777777778
3915	0.0755555555555556
3960	0.0755555555555556
4005	0.08
4050	0.0888888888888889
4095	0.1
4140	0.106666666666667
4185	0.108888888888889
4230	0.106666666666667
4275	0.111111111111111
4320	0.113333333333333
4365	0.12
4410	0.126666666666667
4455	0.128888888888889
4500	0.124444444444444
4545	0.122222222222222
4590	0.115555555555556
4635	0.111111111111111
4680	0.117777777777778
4725	0.111111111111111
4770	0.115555555555556
4815	0.12
4860	0.115555555555556
4905	0.115555555555556
4950	0.113333333333333
4995	0.12
5040	0.115555555555556
5085	0.113333333333333
5130	0.111111111111111
5175	0.117777777777778
5220	0.117777777777778
5265	0.104444444444444
5310	0.104444444444444
5355	0.0933333333333333
5400	0.0911111111111111
5445	0.0866666666666667
5490	0.0933333333333333
5535	0.1
5580	0.1
5625	0.0888888888888889
5670	0.0888888888888889
5715	0.104444444444444
5760	0.0977777777777778
5805	0.1
5850	0.0933333333333333
5895	0.0888888888888889
5940	0.08
5985	0.0688888888888889
6030	0.0577777777777778
6075	0.0711111111111111
6120	0.0777777777777778
6165	0.0733333333333333
6210	0.0822222222222222
6255	0.0844444444444444
6300	0.0977777777777778
6345	0.1
6390	0.113333333333333
6435	0.122222222222222
6480	0.135555555555556
6525	0.131111111111111
6570	0.126666666666667
6615	0.124444444444444
6660	0.111111111111111
6705	0.113333333333333
6750	0.104444444444444
6795	0.108888888888889
6840	0.106666666666667
6885	0.102222222222222
6930	0.0977777777777778
6975	0.1
7020	0.104444444444444
7065	0.106666666666667
7110	0.117777777777778
7155	0.115555555555556
7200	0.115555555555556
7245	0.113333333333333
7290	0.104444444444444
7335	0.104444444444444
7380	0.104444444444444
7425	0.1
7470	0.0911111111111111
7515	0.0933333333333333
7560	0.0933333333333333
7605	0.0933333333333333
7650	0.1
7695	0.0955555555555556
7740	0.0977777777777778
7785	0.104444444444444
7830	0.104444444444444
7875	0.1
7920	0.106666666666667
7965	0.106666666666667
8010	0.1
8055	0.104444444444444
8100	0.111111111111111
8145	0.122222222222222
8190	0.122222222222222
8235	0.113333333333333
8280	0.111111111111111
8325	0.111111111111111
8370	0.104444444444444
8415	0.0911111111111111
8460	0.0933333333333333
8505	0.0911111111111111
8550	0.0866666666666667
8595	0.0777777777777778
8640	0.08
8685	0.0888888888888889
8730	0.0933333333333333
8775	0.0911111111111111
8820	0.0888888888888889
8865	0.0933333333333333
8910	0.0911111111111111
8955	0.0933333333333333
9000	0.08
9045	0.0777777777777778
9090	0.0688888888888889
9135	0.06
9180	0.06
9225	0.0688888888888889
9270	0.0711111111111111
9315	0.08
9360	0.0866666666666667
9405	0.0911111111111111
9450	0.1
9495	0.104444444444444
9540	0.113333333333333
9585	0.12
9630	0.122222222222222
9675	0.122222222222222
9720	0.117777777777778
9765	0.117777777777778
9810	0.113333333333333
9855	0.106666666666667
9900	0.124444444444444
9945	0.126666666666667
9990	0.14
10035	0.16
10080	0.164444444444444
10125	0.155555555555556
10170	0.16
10215	0.144444444444444
10260	0.135555555555556
10305	0.128888888888889
10350	0.111111111111111
10395	0.104444444444444
10440	0.0955555555555556
10485	0.0711111111111111
10530	0.0577777777777778
10575	0.0533333333333333
10620	0.06
10665	0.0755555555555556
10710	0.0866666666666667
10755	0.126666666666667
10800	0.142222222222222
10845	0.148888888888889
10890	0.153333333333333
10935	0.177777777777778
10980	0.184444444444444
11025	0.197777777777778
11070	0.186666666666667
11115	0.177777777777778
11160	0.168888888888889
11205	0.126666666666667
11250	0.104444444444444
11295	0.104444444444444
11340	0.0977777777777778
11385	0.0711111111111111
11430	0.0622222222222222
11475	0.0533333333333333
11520	0.0488888888888889
11565	0.0422222222222222
11610	0.04
11655	0.04
11700	0.0377777777777778
11745	0.0311111111111111
11790	0.0222222222222222
11835	0.0288888888888889
11880	0.0333333333333333
11925	0.0311111111111111
11970	0.0422222222222222
12015	0.0422222222222222
12060	0.0444444444444444
12105	0.0555555555555556
12150	0.0733333333333333
12195	0.0688888888888889
12240	0.0733333333333333
12285	0.0711111111111111
12330	0.0666666666666667
12375	0.0666666666666667
12420	0.0622222222222222
12465	0.0622222222222222
12510	0.0622222222222222
12555	0.0555555555555556
12600	0.0377777777777778
12645	0.0533333333333333
12690	0.0511111111111111
12735	0.0422222222222222
12780	0.0466666666666667
12825	0.0488888888888889
12870	0.0511111111111111
12915	0.0622222222222222
12960	0.0644444444444444
13005	0.06
13050	0.0622222222222222
13095	0.0444444444444444
13140	0.0422222222222222
13185	0.0444444444444444
13230	0.0466666666666667
13275	0.0444444444444444
13320	0.0422222222222222
13365	0.0355555555555556
13410	0.0311111111111111
13455	0.0288888888888889
13500	0.0266666666666667
13545	0.0266666666666667
13590	0.0288888888888889
13635	0.0333333333333333
13680	0.0377777777777778
13725	0.0377777777777778
13770	0.0333333333333333
13815	0.0444444444444444
13860	0.0577777777777778
13905	0.0622222222222222
13950	0.0733333333333333
13995	0.0822222222222222
14040	0.1
14085	0.104444444444444
14130	0.1
14175	0.111111111111111
14220	0.115555555555556
14265	0.122222222222222
14310	0.12
14355	0.126666666666667
14400	0.128888888888889
14445	0.133333333333333
14490	0.12
14535	0.124444444444444
14580	0.126666666666667
14625	0.131111111111111
14670	0.133333333333333
14715	0.111111111111111
14760	0.106666666666667
14805	0.0977777777777778
14850	0.0866666666666667
14895	0.08
14940	0.0711111111111111
14985	0.0622222222222222
15030	0.0666666666666667
15075	0.0622222222222222
15120	0.0577777777777778
15165	0.0644444444444444
15210	0.0688888888888889
15255	0.0755555555555556
15300	0.0888888888888889
15345	0.0933333333333333
15390	0.0955555555555556
15435	0.0977777777777778
15480	0.0955555555555556
15525	0.0888888888888889
15570	0.0933333333333333
15615	0.102222222222222
15660	0.1
15705	0.104444444444444
15750	0.0955555555555556
15795	0.104444444444444
15840	0.111111111111111
15885	0.104444444444444
15930	0.0977777777777778
15975	0.106666666666667
16020	0.113333333333333
16065	0.102222222222222
16110	0.1
16155	0.102222222222222
16200	0.0955555555555556
16245	0.0755555555555556
16290	0.08
16335	0.0777777777777778
16380	0.0755555555555556
16425	0.06
16470	0.0511111111111111
16515	0.06
16560	0.0577777777777778
16605	0.0488888888888889
16650	0.0622222222222222
16695	0.0711111111111111
16740	0.0622222222222222
16785	0.08
16830	0.0822222222222222
