# Supplementary material for: Conveniently Pre-Tagged and Pre-Packaged: Extended Molecular Identification and Metagenomics Using Complete Metazoan Mitochondrial Genomes
Source: PLoS One. 2012 Dec 14;7(12):e51263. doi: 10.1371/journal.pone.0051263 (PMC3522660; doi:10.1371/journal.pone.0051263)
Supplement: File S4 — Sliding window analyses for Sauropsida, Aves, Hemichordata, Coelacanthimorpha, Dipnoi, Chondrichthyes and Cephalochordata. For each family, the folder contains the aligned sequences as well as the sliding window analyses by species pair and for all species pair on a single figure. (ZIP) [file pone.0051263.s004.zip › Sauropsida & Aves/Anatidae/45_450/Cygnus_columbianus_NC_007691_Anser_albifrons_NC_004539.csv]

0	0.0844444444444444
45	0.0933333333333333
90	0.0911111111111111
135	0.0911111111111111
180	0.0888888888888889
225	0.0911111111111111
270	0.0888888888888889
315	0.0955555555555556
360	0.0911111111111111
405	0.0866666666666667
450	0.0911111111111111
495	0.0888888888888889
540	0.0933333333333333
585	0.0977777777777778
630	0.0911111111111111
675	0.0866666666666667
720	0.0844444444444444
765	0.0844444444444444
810	0.0866666666666667
855	0.0911111111111111
900	0.0822222222222222
945	0.0844444444444444
990	0.0866666666666667
1035	0.0844444444444444
1080	0.08
1125	0.08
1170	0.0777777777777778
1215	0.0666666666666667
1260	0.0688888888888889
1305	0.0733333333333333
1350	0.0777777777777778
1395	0.0822222222222222
1440	0.0888888888888889
1485	0.0844444444444444
1530	0.0866666666666667
1575	0.0888888888888889
1620	0.0866666666666667
1665	0.0977777777777778
1710	0.0911111111111111
1755	0.0866666666666667
1800	0.0888888888888889
1845	0.08
1890	0.0777777777777778
1935	0.08
1980	0.0822222222222222
2025	0.0777777777777778
2070	0.0888888888888889
2115	0.0866666666666667
2160	0.0977777777777778
2205	0.102222222222222
2250	0.106666666666667
2295	0.111111111111111
2340	0.106666666666667
2385	0.111111111111111
2430	0.111111111111111
2475	0.117777777777778
2520	0.113333333333333
2565	0.117777777777778
2610	0.117777777777778
2655	0.12
2700	0.117777777777778
2745	0.12
2790	0.12
2835	0.113333333333333
2880	0.111111111111111
2925	0.115555555555556
2970	0.111111111111111
3015	0.104444444444444
3060	0.0933333333333333
3105	0.0888888888888889
3150	0.0911111111111111
3195	0.0822222222222222
3240	0.08
3285	0.0866666666666667
3330	0.0911111111111111
3375	0.0888888888888889
3420	0.0866666666666667
3465	0.0955555555555556
3510	0.111111111111111
3555	0.111111111111111
3600	0.1
3645	0.1
3690	0.1
3735	0.1
3780	0.106666666666667
3825	0.106666666666667
3870	0.106666666666667
3915	0.1
3960	0.0977777777777778
4005	0.1
4050	0.104444444444444
4095	0.104444444444444
4140	0.108888888888889
4185	0.106666666666667
4230	0.0911111111111111
4275	0.0977777777777778
4320	0.0955555555555556
4365	0.0977777777777778
4410	0.0977777777777778
4455	0.0977777777777778
4500	0.0955555555555556
4545	0.0977777777777778
4590	0.0977777777777778
4635	0.0977777777777778
4680	0.108888888888889
4725	0.0955555555555556
4770	0.104444444444444
4815	0.104444444444444
4860	0.1
4905	0.1
4950	0.1
4995	0.104444444444444
5040	0.1
5085	0.0977777777777778
5130	0.0933333333333333
5175	0.104444444444444
5220	0.1
5265	0.0933333333333333
5310	0.0955555555555556
5355	0.0866666666666667
5400	0.0888888888888889
5445	0.0888888888888889
5490	0.0911111111111111
5535	0.0933333333333333
5580	0.1
5625	0.0888888888888889
5670	0.0955555555555556
5715	0.106666666666667
5760	0.0977777777777778
5805	0.102222222222222
5850	0.0977777777777778
5895	0.0955555555555556
5940	0.0888888888888889
5985	0.0822222222222222
6030	0.0688888888888889
6075	0.0822222222222222
6120	0.0866666666666667
6165	0.0844444444444444
6210	0.0955555555555556
6255	0.0933333333333333
6300	0.0977777777777778
6345	0.0955555555555556
6390	0.108888888888889
6435	0.122222222222222
6480	0.133333333333333
6525	0.117777777777778
6570	0.104444444444444
6615	0.0977777777777778
6660	0.0933333333333333
6705	0.0977777777777778
6750	0.0955555555555556
6795	0.102222222222222
6840	0.0977777777777778
6885	0.0888888888888889
6930	0.08
6975	0.0888888888888889
7020	0.0911111111111111
7065	0.0977777777777778
7110	0.104444444444444
7155	0.104444444444444
7200	0.104444444444444
7245	0.0977777777777778
7290	0.0911111111111111
7335	0.0977777777777778
7380	0.1
7425	0.1
7470	0.1
7515	0.0977777777777778
7560	0.0911111111111111
7605	0.0888888888888889
7650	0.0888888888888889
7695	0.0888888888888889
7740	0.0933333333333333
7785	0.0933333333333333
7830	0.0933333333333333
7875	0.0888888888888889
7920	0.0911111111111111
7965	0.0955555555555556
8010	0.0888888888888889
8055	0.0888888888888889
8100	0.0911111111111111
8145	0.0888888888888889
8190	0.0866666666666667
8235	0.0844444444444444
8280	0.0866666666666667
8325	0.0911111111111111
8370	0.0911111111111111
8415	0.0822222222222222
8460	0.0844444444444444
8505	0.0866666666666667
8550	0.0888888888888889
8595	0.0933333333333333
8640	0.0911111111111111
8685	0.0888888888888889
8730	0.0911111111111111
8775	0.0866666666666667
8820	0.0888888888888889
8865	0.0888888888888889
8910	0.0933333333333333
8955	0.0933333333333333
9000	0.0822222222222222
9045	0.0822222222222222
9090	0.0822222222222222
9135	0.08
9180	0.0777777777777778
9225	0.08
9270	0.08
9315	0.0888888888888889
9360	0.0911111111111111
9405	0.0977777777777778
9450	0.102222222222222
9495	0.106666666666667
9540	0.117777777777778
9585	0.113333333333333
9630	0.108888888888889
9675	0.111111111111111
9720	0.108888888888889
9765	0.106666666666667
9810	0.104444444444444
9855	0.0955555555555556
9900	0.124444444444444
9945	0.128888888888889
9990	0.135555555555556
10035	0.16
10080	0.168888888888889
10125	0.157777777777778
10170	0.153333333333333
10215	0.14
10260	0.128888888888889
10305	0.131111111111111
10350	0.102222222222222
10395	0.0888888888888889
10440	0.0777777777777778
10485	0.0533333333333333
10530	0.0444444444444444
10575	0.0444444444444444
10620	0.0577777777777778
10665	0.0755555555555556
10710	0.0866666666666667
10755	0.102222222222222
10800	0.128888888888889
10845	0.133333333333333
10890	0.14
10935	0.146666666666667
10980	0.151111111111111
11025	0.16
11070	0.144444444444444
11115	0.135555555555556
11160	0.126666666666667
11205	0.106666666666667
11250	0.0777777777777778
11295	0.08
11340	0.0733333333333333
11385	0.0644444444444444
11430	0.0555555555555556
11475	0.0466666666666667
11520	0.0422222222222222
11565	0.0333333333333333
11610	0.0311111111111111
11655	0.0288888888888889
11700	0.0266666666666667
11745	0.0222222222222222
11790	0.0111111111111111
11835	0.0244444444444444
11880	0.0266666666666667
11925	0.0266666666666667
11970	0.0333333333333333
12015	0.0333333333333333
12060	0.0355555555555556
12105	0.0444444444444444
12150	0.0688888888888889
12195	0.0644444444444444
12240	0.0711111111111111
12285	0.0666666666666667
12330	0.0666666666666667
12375	0.0666666666666667
12420	0.0644444444444444
12465	0.0644444444444444
12510	0.0666666666666667
12555	0.0644444444444444
12600	0.0422222222222222
12645	0.0555555555555556
12690	0.06
12735	0.0511111111111111
12780	0.0511111111111111
12825	0.0533333333333333
12870	0.0533333333333333
12915	0.06
12960	0.06
13005	0.0511111111111111
13050	0.0511111111111111
13095	0.0355555555555556
13140	0.0288888888888889
13185	0.0288888888888889
13230	0.0377777777777778
13275	0.0355555555555556
13320	0.04
13365	0.0333333333333333
13410	0.0288888888888889
13455	0.0288888888888889
13500	0.0266666666666667
13545	0.0266666666666667
13590	0.0288888888888889
13635	0.0377777777777778
13680	0.0377777777777778
13725	0.0377777777777778
13770	0.0288888888888889
13815	0.0511111111111111
13860	0.0644444444444444
13905	0.0733333333333333
13950	0.0866666666666667
13995	0.0933333333333333
14040	0.104444444444444
14085	0.108888888888889
14130	0.115555555555556
14175	0.113333333333333
14220	0.12
14265	0.113333333333333
14310	0.113333333333333
14355	0.108888888888889
14400	0.104444444444444
14445	0.111111111111111
14490	0.102222222222222
14535	0.102222222222222
14580	0.0911111111111111
14625	0.111111111111111
14670	0.117777777777778
14715	0.104444444444444
14760	0.102222222222222
14805	0.1
14850	0.0955555555555556
14895	0.0955555555555556
14940	0.0888888888888889
14985	0.08
15030	0.0822222222222222
15075	0.0755555555555556
15120	0.0711111111111111
15165	0.0711111111111111
15210	0.0666666666666667
15255	0.0711111111111111
15300	0.0755555555555556
15345	0.0733333333333333
15390	0.0777777777777778
15435	0.0822222222222222
15480	0.0866666666666667
15525	0.0755555555555556
15570	0.0711111111111111
15615	0.08
15660	0.08
15705	0.0866666666666667
15750	0.0866666666666667
15795	0.0866666666666667
15840	0.0888888888888889
15885	0.0822222222222222
15930	0.0777777777777778
15975	0.0822222222222222
16020	0.0888888888888889
16065	0.08
16110	0.0755555555555556
16155	0.0711111111111111
16200	0.0688888888888889
16245	0.0688888888888889
16290	0.0688888888888889
16335	0.0711111111111111
16380	0.0666666666666667
16425	0.06
16470	0.0511111111111111
16515	0.0533333333333333
16560	0.0577777777777778
16605	0.0666666666666667
16650	0.0688888888888889
16695	0.0733333333333333
16740	0.0688888888888889
16785	0.0733333333333333
16830	0.0755555555555556
