# Supplementary material for: Conveniently Pre-Tagged and Pre-Packaged: Extended Molecular Identification and Metagenomics Using Complete Metazoan Mitochondrial Genomes
Source: PLoS One. 2012 Dec 14;7(12):e51263. doi: 10.1371/journal.pone.0051263 (PMC3522660; doi:10.1371/journal.pone.0051263)
Supplement: File S4 — Sliding window analyses for Sauropsida, Aves, Hemichordata, Coelacanthimorpha, Dipnoi, Chondrichthyes and Cephalochordata. For each family, the folder contains the aligned sequences as well as the sliding window analyses by species pair and for all species pair on a single figure. (ZIP) [file pone.0051263.s004.zip › Sauropsida & Aves/Anatidae/45_450/Cygnus_columbianus_NC_007691_Anser_anser_NC_011196.csv]

0	0.0911111111111111
45	0.0955555555555556
90	0.0911111111111111
135	0.0933333333333333
180	0.0955555555555556
225	0.0933333333333333
270	0.0866666666666667
315	0.0911111111111111
360	0.0911111111111111
405	0.0866666666666667
450	0.0866666666666667
495	0.0822222222222222
540	0.0866666666666667
585	0.0911111111111111
630	0.08
675	0.0777777777777778
720	0.08
765	0.08
810	0.08
855	0.0844444444444444
900	0.0777777777777778
945	0.0844444444444444
990	0.0888888888888889
1035	0.0844444444444444
1080	0.0822222222222222
1125	0.0822222222222222
1170	0.08
1215	0.0688888888888889
1260	0.0688888888888889
1305	0.0733333333333333
1350	0.0755555555555556
1395	0.08
1440	0.0822222222222222
1485	0.08
1530	0.0844444444444444
1575	0.0866666666666667
1620	0.0866666666666667
1665	0.0955555555555556
1710	0.0933333333333333
1755	0.0866666666666667
1800	0.0888888888888889
1845	0.08
1890	0.0777777777777778
1935	0.08
1980	0.08
2025	0.0777777777777778
2070	0.0844444444444444
2115	0.0844444444444444
2160	0.0866666666666667
2205	0.0977777777777778
2250	0.102222222222222
2295	0.106666666666667
2340	0.104444444444444
2385	0.108888888888889
2430	0.108888888888889
2475	0.111111111111111
2520	0.108888888888889
2565	0.113333333333333
2610	0.115555555555556
2655	0.113333333333333
2700	0.113333333333333
2745	0.115555555555556
2790	0.113333333333333
2835	0.106666666666667
2880	0.104444444444444
2925	0.108888888888889
2970	0.102222222222222
3015	0.0955555555555556
3060	0.0844444444444444
3105	0.0755555555555556
3150	0.0755555555555556
3195	0.0666666666666667
3240	0.0666666666666667
3285	0.0733333333333333
3330	0.0755555555555556
3375	0.0733333333333333
3420	0.0733333333333333
3465	0.0822222222222222
3510	0.0977777777777778
3555	0.104444444444444
3600	0.0955555555555556
3645	0.0933333333333333
3690	0.0955555555555556
3735	0.0955555555555556
3780	0.104444444444444
3825	0.104444444444444
3870	0.104444444444444
3915	0.0977777777777778
3960	0.0977777777777778
4005	0.0977777777777778
4050	0.1
4095	0.102222222222222
4140	0.104444444444444
4185	0.104444444444444
4230	0.0888888888888889
4275	0.0977777777777778
4320	0.0955555555555556
4365	0.0977777777777778
4410	0.0955555555555556
4455	0.0955555555555556
4500	0.1
4545	0.102222222222222
4590	0.104444444444444
4635	0.1
4680	0.108888888888889
4725	0.0977777777777778
4770	0.108888888888889
4815	0.108888888888889
4860	0.106666666666667
4905	0.108888888888889
4950	0.108888888888889
4995	0.111111111111111
5040	0.104444444444444
5085	0.102222222222222
5130	0.0977777777777778
5175	0.102222222222222
5220	0.0933333333333333
5265	0.0866666666666667
5310	0.0888888888888889
5355	0.0777777777777778
5400	0.0733333333333333
5445	0.0755555555555556
5490	0.08
5535	0.0844444444444444
5580	0.0933333333333333
5625	0.0866666666666667
5670	0.0955555555555556
5715	0.106666666666667
5760	0.1
5805	0.104444444444444
5850	0.102222222222222
5895	0.1
5940	0.0911111111111111
5985	0.0844444444444444
6030	0.0711111111111111
6075	0.0844444444444444
6120	0.0888888888888889
6165	0.0866666666666667
6210	0.0911111111111111
6255	0.0888888888888889
6300	0.0933333333333333
6345	0.0911111111111111
6390	0.104444444444444
6435	0.117777777777778
6480	0.131111111111111
6525	0.115555555555556
6570	0.104444444444444
6615	0.0977777777777778
6660	0.0933333333333333
6705	0.0955555555555556
6750	0.0933333333333333
6795	0.1
6840	0.0977777777777778
6885	0.0888888888888889
6930	0.08
6975	0.0888888888888889
7020	0.0888888888888889
7065	0.0933333333333333
7110	0.104444444444444
7155	0.106666666666667
7200	0.104444444444444
7245	0.0955555555555556
7290	0.0866666666666667
7335	0.0911111111111111
7380	0.0888888888888889
7425	0.0888888888888889
7470	0.0866666666666667
7515	0.0844444444444444
7560	0.0777777777777778
7605	0.0777777777777778
7650	0.08
7695	0.0822222222222222
7740	0.0866666666666667
7785	0.0888888888888889
7830	0.0933333333333333
7875	0.0888888888888889
7920	0.0911111111111111
7965	0.0955555555555556
8010	0.0888888888888889
8055	0.0866666666666667
8100	0.0911111111111111
8145	0.0933333333333333
8190	0.0911111111111111
8235	0.0866666666666667
8280	0.0866666666666667
8325	0.0888888888888889
8370	0.0955555555555556
8415	0.0866666666666667
8460	0.0888888888888889
8505	0.0911111111111111
8550	0.0911111111111111
8595	0.0955555555555556
8640	0.0955555555555556
8685	0.0955555555555556
8730	0.0977777777777778
8775	0.0977777777777778
8820	0.0955555555555556
8865	0.0977777777777778
8910	0.102222222222222
8955	0.104444444444444
9000	0.0933333333333333
9045	0.0866666666666667
9090	0.0822222222222222
9135	0.0777777777777778
9180	0.0711111111111111
9225	0.0688888888888889
9270	0.0688888888888889
9315	0.0777777777777778
9360	0.08
9405	0.0844444444444444
9450	0.0888888888888889
9495	0.0955555555555556
9540	0.108888888888889
9585	0.106666666666667
9630	0.106666666666667
9675	0.108888888888889
9720	0.106666666666667
9765	0.102222222222222
9810	0.1
9855	0.0933333333333333
9900	0.113333333333333
9945	0.117777777777778
9990	0.131111111111111
10035	0.162222222222222
10080	0.166666666666667
10125	0.162222222222222
10170	0.16
10215	0.148888888888889
10260	0.137777777777778
10305	0.135555555555556
10350	0.115555555555556
10395	0.102222222222222
10440	0.0844444444444444
10485	0.0533333333333333
10530	0.0488888888888889
10575	0.0444444444444444
10620	0.0555555555555556
10665	0.0733333333333333
10710	0.0866666666666667
10755	0.1
10800	0.124444444444444
10845	0.128888888888889
10890	0.133333333333333
10935	0.137777777777778
10980	0.142222222222222
11025	0.153333333333333
11070	0.137777777777778
11115	0.124444444444444
11160	0.113333333333333
11205	0.0955555555555556
11250	0.0688888888888889
11295	0.0711111111111111
11340	0.0666666666666667
11385	0.06
11430	0.0511111111111111
11475	0.0377777777777778
11520	0.0333333333333333
11565	0.0288888888888889
11610	0.0266666666666667
11655	0.0266666666666667
11700	0.0244444444444444
11745	0.0155555555555556
11790	0.00444444444444444
11835	0.0177777777777778
11880	0.02
11925	0.0222222222222222
11970	0.0288888888888889
12015	0.0288888888888889
12060	0.0311111111111111
12105	0.0377777777777778
12150	0.0644444444444444
12195	0.0644444444444444
12240	0.0755555555555556
12285	0.0733333333333333
12330	0.0733333333333333
12375	0.0733333333333333
12420	0.0711111111111111
12465	0.0711111111111111
12510	0.0688888888888889
12555	0.0666666666666667
12600	0.0422222222222222
12645	0.0555555555555556
12690	0.0555555555555556
12735	0.0444444444444444
12780	0.0444444444444444
12825	0.0466666666666667
12870	0.0466666666666667
12915	0.0533333333333333
12960	0.0577777777777778
13005	0.0511111111111111
13050	0.0488888888888889
13095	0.0333333333333333
13140	0.0266666666666667
13185	0.0266666666666667
13230	0.0355555555555556
13275	0.0333333333333333
13320	0.0377777777777778
13365	0.0311111111111111
13410	0.0266666666666667
13455	0.0266666666666667
13500	0.0266666666666667
13545	0.0266666666666667
13590	0.0288888888888889
13635	0.0355555555555556
13680	0.0377777777777778
13725	0.0377777777777778
13770	0.0311111111111111
13815	0.0511111111111111
13860	0.0622222222222222
13905	0.0733333333333333
13950	0.0866666666666667
13995	0.0911111111111111
14040	0.102222222222222
14085	0.106666666666667
14130	0.111111111111111
14175	0.115555555555556
14220	0.12
14265	0.117777777777778
14310	0.117777777777778
14355	0.117777777777778
14400	0.113333333333333
14445	0.126666666666667
14490	0.117777777777778
14535	0.12
14580	0.113333333333333
14625	0.126666666666667
14670	0.135555555555556
14715	0.12
14760	0.117777777777778
14805	0.108888888888889
14850	0.104444444444444
14895	0.0977777777777778
14940	0.0911111111111111
14985	0.0844444444444444
15030	0.0866666666666667
15075	0.0822222222222222
15120	0.0755555555555556
15165	0.0755555555555556
15210	0.0777777777777778
15255	0.0822222222222222
15300	0.0911111111111111
15345	0.0911111111111111
15390	0.0933333333333333
15435	0.0955555555555556
15480	0.0955555555555556
15525	0.0822222222222222
15570	0.0777777777777778
15615	0.0888888888888889
15660	0.0866666666666667
15705	0.0977777777777778
15750	0.0933333333333333
15795	0.0933333333333333
15840	0.0933333333333333
15885	0.0866666666666667
15930	0.08
15975	0.0844444444444444
16020	0.0911111111111111
16065	0.08
16110	0.0733333333333333
16155	0.0666666666666667
16200	0.0666666666666667
16245	0.0666666666666667
16290	0.0688888888888889
16335	0.0711111111111111
16380	0.0688888888888889
16425	0.0622222222222222
16470	0.0555555555555556
16515	0.06
16560	0.0622222222222222
16605	0.0666666666666667
16650	0.0688888888888889
16695	0.0733333333333333
16740	0.0733333333333333
16785	0.0777777777777778
16830	0.08
