# Supplementary material for: Conveniently Pre-Tagged and Pre-Packaged: Extended Molecular Identification and Metagenomics Using Complete Metazoan Mitochondrial Genomes
Source: PLoS One. 2012 Dec 14;7(12):e51263. doi: 10.1371/journal.pone.0051263 (PMC3522660; doi:10.1371/journal.pone.0051263)
Supplement: File S4 — Sliding window analyses for Sauropsida, Aves, Hemichordata, Coelacanthimorpha, Dipnoi, Chondrichthyes and Cephalochordata. For each family, the folder contains the aligned sequences as well as the sliding window analyses by species pair and for all species pair on a single figure. (ZIP) [file pone.0051263.s004.zip › Sauropsida & Aves/Anatidae/45_450/Cygnus_columbianus_NC_007691_Cygnus_atratus_NC_012843.csv]

0	0.0688888888888889
45	0.0844444444444444
90	0.0822222222222222
135	0.0866666666666667
180	0.0822222222222222
225	0.0844444444444444
270	0.0822222222222222
315	0.0844444444444444
360	0.08
405	0.0822222222222222
450	0.0822222222222222
495	0.0666666666666667
540	0.0688888888888889
585	0.0755555555555556
630	0.0711111111111111
675	0.0755555555555556
720	0.0844444444444444
765	0.0888888888888889
810	0.0888888888888889
855	0.0866666666666667
900	0.0844444444444444
945	0.0911111111111111
990	0.0933333333333333
1035	0.0844444444444444
1080	0.0822222222222222
1125	0.0733333333333333
1170	0.0622222222222222
1215	0.0533333333333333
1260	0.0511111111111111
1305	0.0466666666666667
1350	0.0511111111111111
1395	0.0466666666666667
1440	0.0466666666666667
1485	0.0533333333333333
1530	0.0577777777777778
1575	0.0644444444444444
1620	0.0711111111111111
1665	0.0777777777777778
1710	0.0822222222222222
1755	0.08
1800	0.08
1845	0.08
1890	0.0777777777777778
1935	0.0733333333333333
1980	0.0733333333333333
2025	0.0688888888888889
2070	0.0644444444444444
2115	0.0622222222222222
2160	0.0533333333333333
2205	0.06
2250	0.0666666666666667
2295	0.0711111111111111
2340	0.0688888888888889
2385	0.0755555555555556
2430	0.0755555555555556
2475	0.0844444444444444
2520	0.0911111111111111
2565	0.0933333333333333
2610	0.104444444444444
2655	0.111111111111111
2700	0.104444444444444
2745	0.104444444444444
2790	0.104444444444444
2835	0.0955555555555556
2880	0.0844444444444444
2925	0.0844444444444444
2970	0.0755555555555556
3015	0.0688888888888889
3060	0.0644444444444444
3105	0.0533333333333333
3150	0.0555555555555556
3195	0.0533333333333333
3240	0.0555555555555556
3285	0.0622222222222222
3330	0.0755555555555556
3375	0.0777777777777778
3420	0.08
3465	0.0888888888888889
3510	0.0844444444444444
3555	0.0911111111111111
3600	0.0888888888888889
3645	0.0844444444444444
3690	0.0844444444444444
3735	0.0844444444444444
3780	0.0888888888888889
3825	0.08
3870	0.0733333333333333
3915	0.0688888888888889
3960	0.0733333333333333
4005	0.0711111111111111
4050	0.0777777777777778
4095	0.0866666666666667
4140	0.0888888888888889
4185	0.0933333333333333
4230	0.08
4275	0.0844444444444444
4320	0.0844444444444444
4365	0.0866666666666667
4410	0.0866666666666667
4455	0.0911111111111111
4500	0.0822222222222222
4545	0.0777777777777778
4590	0.0755555555555556
4635	0.0733333333333333
4680	0.08
4725	0.0755555555555556
4770	0.0777777777777778
4815	0.08
4860	0.0866666666666667
4905	0.0844444444444444
4950	0.0911111111111111
4995	0.0955555555555556
5040	0.0977777777777778
5085	0.0933333333333333
5130	0.0955555555555556
5175	0.102222222222222
5220	0.106666666666667
5265	0.104444444444444
5310	0.0933333333333333
5355	0.0844444444444444
5400	0.0777777777777778
5445	0.0711111111111111
5490	0.0711111111111111
5535	0.0733333333333333
5580	0.0666666666666667
5625	0.0644444444444444
5670	0.0666666666666667
5715	0.0711111111111111
5760	0.0755555555555556
5805	0.0733333333333333
5850	0.0733333333333333
5895	0.0711111111111111
5940	0.0666666666666667
5985	0.0577777777777778
6030	0.0533333333333333
6075	0.0577777777777778
6120	0.0533333333333333
6165	0.0511111111111111
6210	0.0555555555555556
6255	0.0644444444444444
6300	0.0688888888888889
6345	0.0733333333333333
6390	0.0733333333333333
6435	0.0866666666666667
6480	0.0911111111111111
6525	0.0888888888888889
6570	0.0866666666666667
6615	0.0822222222222222
6660	0.0777777777777778
6705	0.0822222222222222
6750	0.08
6795	0.0866666666666667
6840	0.0955555555555556
6885	0.0866666666666667
6930	0.0822222222222222
6975	0.0844444444444444
7020	0.0955555555555556
7065	0.102222222222222
7110	0.104444444444444
7155	0.0955555555555556
7200	0.0888888888888889
7245	0.0822222222222222
7290	0.0733333333333333
7335	0.0777777777777778
7380	0.0888888888888889
7425	0.0777777777777778
7470	0.0688888888888889
7515	0.0666666666666667
7560	0.0622222222222222
7605	0.0622222222222222
7650	0.0711111111111111
7695	0.0644444444444444
7740	0.0666666666666667
7785	0.0644444444444444
7830	0.06
7875	0.0644444444444444
7920	0.0644444444444444
7965	0.0622222222222222
8010	0.0622222222222222
8055	0.0666666666666667
8100	0.0644444444444444
8145	0.0777777777777778
8190	0.0755555555555556
8235	0.0777777777777778
8280	0.0755555555555556
8325	0.0733333333333333
8370	0.0777777777777778
8415	0.0777777777777778
8460	0.0777777777777778
8505	0.0755555555555556
8550	0.08
8595	0.0711111111111111
8640	0.0733333333333333
8685	0.0688888888888889
8730	0.0755555555555556
8775	0.0777777777777778
8820	0.0777777777777778
8865	0.08
8910	0.0777777777777778
8955	0.0866666666666667
9000	0.0755555555555556
9045	0.08
9090	0.0755555555555556
9135	0.08
9180	0.0733333333333333
9225	0.08
9270	0.0777777777777778
9315	0.0777777777777778
9360	0.0888888888888889
9405	0.08
9450	0.0933333333333333
9495	0.1
9540	0.108888888888889
9585	0.108888888888889
9630	0.111111111111111
9675	0.1
9720	0.104444444444444
9765	0.111111111111111
9810	0.0977777777777778
9855	0.0933333333333333
9900	0.0888888888888889
9945	0.0866666666666667
9990	0.0911111111111111
10035	0.113333333333333
10080	0.122222222222222
10125	0.126666666666667
10170	0.117777777777778
10215	0.102222222222222
10260	0.1
10305	0.104444444444444
10350	0.106666666666667
10395	0.0977777777777778
10440	0.0977777777777778
10485	0.0755555555555556
10530	0.0622222222222222
10575	0.0577777777777778
10620	0.0577777777777778
10665	0.0711111111111111
10710	0.0866666666666667
10755	0.102222222222222
10800	0.106666666666667
10845	0.106666666666667
10890	0.106666666666667
10935	0.113333333333333
10980	0.124444444444444
11025	0.135555555555556
11070	0.131111111111111
11115	0.12
11160	0.106666666666667
11205	0.0844444444444444
11250	0.0688888888888889
11295	0.0688888888888889
11340	0.0533333333333333
11385	0.0422222222222222
11430	0.0288888888888889
11475	0.02
11520	0.02
11565	0.0177777777777778
11610	0.0155555555555556
11655	0.0155555555555556
11700	0.0155555555555556
11745	0.0155555555555556
11790	0.0177777777777778
11835	0.0177777777777778
11880	0.02
11925	0.0155555555555556
11970	0.02
12015	0.0222222222222222
12060	0.0288888888888889
12105	0.0333333333333333
12150	0.04
12195	0.0355555555555556
12240	0.0466666666666667
12285	0.0511111111111111
12330	0.0466666666666667
12375	0.0511111111111111
12420	0.0488888888888889
12465	0.0466666666666667
12510	0.0422222222222222
12555	0.0466666666666667
12600	0.0422222222222222
12645	0.0444444444444444
12690	0.0377777777777778
12735	0.0288888888888889
12780	0.0333333333333333
12825	0.0288888888888889
12870	0.0355555555555556
12915	0.04
12960	0.0377777777777778
13005	0.0311111111111111
13050	0.0311111111111111
13095	0.0288888888888889
13140	0.0244444444444444
13185	0.0266666666666667
13230	0.0222222222222222
13275	0.0266666666666667
13320	0.0244444444444444
13365	0.0244444444444444
13410	0.0244444444444444
13455	0.0222222222222222
13500	0.02
13545	0.02
13590	0.02
13635	0.0177777777777778
13680	0.0222222222222222
13725	0.0222222222222222
13770	0.0155555555555556
13815	0.0222222222222222
13860	0.0377777777777778
13905	0.0488888888888889
13950	0.0533333333333333
13995	0.0577777777777778
14040	0.0666666666666667
14085	0.0755555555555556
14130	0.08
14175	0.0866666666666667
14220	0.0955555555555556
14265	0.0933333333333333
14310	0.0866666666666667
14355	0.0844444444444444
14400	0.0977777777777778
14445	0.0977777777777778
14490	0.0911111111111111
14535	0.0888888888888889
14580	0.0888888888888889
14625	0.0888888888888889
14670	0.0911111111111111
14715	0.0844444444444444
14760	0.0822222222222222
14805	0.0733333333333333
14850	0.0577777777777778
14895	0.0577777777777778
14940	0.0555555555555556
14985	0.0488888888888889
15030	0.0511111111111111
15075	0.0511111111111111
15120	0.0488888888888889
15165	0.0511111111111111
15210	0.0511111111111111
15255	0.0622222222222222
15300	0.0666666666666667
15345	0.0711111111111111
15390	0.0711111111111111
15435	0.0755555555555556
15480	0.0733333333333333
15525	0.0666666666666667
15570	0.0666666666666667
15615	0.0644444444444444
15660	0.0666666666666667
15705	0.0688888888888889
15750	0.0688888888888889
15795	0.0688888888888889
15840	0.0711111111111111
15885	0.0711111111111111
15930	0.0622222222222222
15975	0.0711111111111111
16020	0.0733333333333333
16065	0.0733333333333333
16110	0.0733333333333333
16155	0.0688888888888889
16200	0.0711111111111111
16245	0.0733333333333333
16290	0.08
16335	0.08
16380	0.08
16425	0.0666666666666667
16470	0.0577777777777778
16515	0.0622222222222222
16560	0.0533333333333333
16605	0.0622222222222222
16650	0.0555555555555556
16695	0.0555555555555556
16740	0.0466666666666667
16785	0.0555555555555556
16830	0.0644444444444444
